# Supplementary material for: Comparative structural insights and functional analysis for the distinct unbound states of Human AGO proteins
Source: Sci Rep. 2025 Mar 19;15:9432. doi: 10.1038/s41598-025-91849-5 (PMC11923369; doi:10.1038/s41598-025-91849-5)
Supplement: Supplementary file 24 — Supplementary Information 12. [file 41598_2025_91849_MOESM24_ESM.zip › 4KREp_A_mdwhole_HL2REF/go/4KREp_A_biologicalProcess-go-aggregate.csv]

propertyName	coverage
proteolysis	12
innate immune response	8
positive regulation of transcription by RNA polymerase II	7
positive regulation of transcription, DNA-templated	6
mRNA splicing, via spliceosome	6
protein ubiquitination	6
positive regulation of gene expression	6
apoptotic process	5
endoplasmic reticulum to Golgi vesicle-mediated transport	5
protein phosphorylation	5
positive regulation of protein kinase B signaling	5
inflammatory response	5
angiogenesis	5
RNA splicing	4
ATP metabolic process	4
defense response to virus	4
adaptive immune response	4
positive regulation of protein catabolic process	4
phosphorylation	4
peptide catabolic process	4
double-strand break repair via nonhomologous end joining	4
G protein-coupled receptor signaling pathway	4
immune response	4
ubiquitin-dependent protein catabolic process	4
negative regulation of transcription by RNA polymerase II	4
cellular response to DNA damage stimulus	4
DNA repair	4
positive regulation of angiogenesis	4
DNA replication	3
phosphatidylinositol-mediated signaling	3
signal transduction	3
double-strand break repair	3
positive regulation of MAP kinase activity	3
rhythmic process	3
regulation of circadian rhythm	3
protein processing	3
regulation of aerobic respiration	3
viral genome replication	3
negative regulation of gene expression	3
blood coagulation	3
positive regulation of NIK/NF-kappaB signaling	3
proteasome-mediated ubiquitin-dependent protein catabolic process	3
cell adhesion	3
positive regulation of interleukin-8 production	3
endothelial cell migration	3
positive regulation of interleukin-6 production	3
B cell differentiation	3
positive regulation of interferon-beta production	3
positive regulation of interferon-alpha production	3
positive regulation of cell population proliferation	3
miRNA mediated inhibition of translation	3
pre-miRNA processing	3
phosphatidylinositol-3-phosphate biosynthetic process	3
proteasomal protein catabolic process	3
negative regulation of apoptotic process	3
viral entry into host cell	3
male gonad development	3
cardiac muscle contraction	3
positive regulation of proteasomal ubiquitin-dependent protein catabolic process	3
DNA ligation	3
double-strand break repair via classical nonhomologous end joining	3
mRNA catabolic process	3
negative regulation of transcription, DNA-templated	3
activation of cysteine-type endopeptidase activity involved in apoptotic process	3
antigen processing and presentation of endogenous peptide antigen via MHC class I	3
production of miRNAs involved in gene silencing by miRNA	3
small RNA loading onto RISC	3
T cell activation	3
RNA secondary structure unwinding	3
stress granule disassembly	2
NADH metabolic process	2
positive regulation of ATP biosynthetic process	2
response to dexamethasone	2
positive regulation of canonical Wnt signaling pathway	2
positive regulation of Lys63-specific deubiquitinase activity	2
positive regulation of mitochondrial membrane potential	2
macroautophagy	2
positive regulation of oxidative phosphorylation	2
negative regulation of osteoclast differentiation	2
negative regulation of smoothened signaling pathway	2
protein-DNA covalent cross-linking repair	2
translesion synthesis	2
positive regulation of apoptotic process	2
regulation of apoptotic process	2
regulation of protein localization to chromatin	2
positive regulation of protein-containing complex assembly	2
regulation of synapse organization	2
retrograde protein transport, ER to cytosol	2
ubiquitin-dependent ERAD pathway	2
mitotic spindle disassembly	2
mRNA transcription by RNA polymerase II	2
positive regulation of protein K63-linked deubiquitination	2
regulation of protein stability	2
protein metabolic process	2
animal organ morphogenesis	2
positive regulation of cell growth	2
defense response to bacterium	2
cellular iron ion homeostasis	2
cell migration	2
iron ion transport	2
spliceosomal complex assembly	2
hippocampus development	2
learning	2
allantoin metabolic process	2
positive regulation of gene expression, epigenetic	2
cellular response to UV	2
T cell costimulation	2
response to hypoxia	2
negative regulation of programmed cell death	2
COPII-coated vesicle cargo loading	2
intracellular protein transport	2
negative regulation of inflammatory response	2
IMP catabolic process	2
regulation of the force of heart contraction	2
receptor internalization	2
heart development	2
positive regulation of NF-kappaB transcription factor activity	2
cellular response to mechanical stimulus	2
positive regulation of interferon-gamma production	2
toll-like receptor signaling pathway	2
protein destabilization	2
hypermethylation of CpG island	2
negative regulation of gluconeogenesis	2
protein deubiquitination	2
negative regulation of fibroblast apoptotic process	2
protein stabilization	2
positive regulation of peptidyl-serine phosphorylation	2
flavin adenine dinucleotide catabolic process	2
positive regulation of phosphatidylinositol 3-kinase signaling	2
regulation of signal transduction by p53 class mediator	2
phosphatidylinositol phosphorylation	2
7-methylguanosine mRNA capping	2
interstrand cross-link repair	2
miRNA metabolic process	2
establishment of protein localization	2
circadian rhythm	2
telomere maintenance	2
antigen processing and presentation of peptide antigen via MHC class I	2
fat cell differentiation	2
regulation of blood pressure	2
GMP biosynthetic process	2
amyloid-beta clearance	2
osteoclast differentiation	2
neutrophil extravasation	2
neutrophil chemotaxis	2
peptidyl-serine phosphorylation	2
positive regulation of MAPK cascade	2
insulin receptor signaling pathway	2
positive regulation of protein binding	2
ERAD pathway	2
proteolysis involved in cellular protein catabolic process	2
cardiac muscle hypertrophy in response to stress	2
biological process involved in interaction with symbiont	2
natural killer cell chemotaxis	2
negative regulation of cell population proliferation	2
positive regulation of cytosolic calcium ion concentration	2
regulation of smooth muscle cell proliferation	2
recombinational repair	2
positive regulation of protein kinase activity	2
positive regulation of lymphocyte differentiation	2
cell cycle	2
regulation of transcription, DNA-templated	2
T cell receptor signaling pathway	2
cellular response to interleukin-7	2
T cell chemotaxis	2
gene silencing by RNA	2
respiratory burst involved in defense response	2
translation	2
negative regulation of keratinocyte differentiation	2
positive regulation of endothelial cell migration	2
positive regulation of cytokine production	2
negative regulation of cytokine production involved in inflammatory response	2
positive regulation of cell migration	2
7-methylguanosine cap hypermethylation	2
spliceosomal snRNP assembly	2
U2-type prespliceosome assembly	2
activation of innate immune response	2
cellular response to gamma radiation	2
cellular response to X-ray	2
mast cell degranulation	2
protein catabolic process	2
protein homooligomerization	2
aggresome assembly	2
regulation of cell migration	2
response to exogenous dsRNA	2
response to virus	2
chromosome segregation	2
DNA topological change	2
platelet aggregation	2
multicellular organism growth	2
heparan sulfate proteoglycan biosynthetic process	2
autophagosome maturation	2
cellular response to xenobiotic stimulus	2
autophagy	2
cellular response to arsenite ion	2
cellular response to heat	2
negative regulation of protein-containing complex assembly	2
endoplasmic reticulum stress-induced pre-emptive quality control	2
endoplasmic reticulum unfolded protein response	2
endosome to lysosome transport via multivesicular body sorting pathway	2
ER-associated misfolded protein catabolic process	2
positive regulation of tumor necrosis factor production	2
negative regulation of extracellular matrix disassembly	2
antiviral innate immune response	2
detection of virus	2
positive regulation of DNA-binding transcription factor activity	2
cellular response to exogenous dsRNA	2
negative regulation of neuron apoptotic process	2
positive regulation of receptor signaling pathway via JAK-STAT	1
thigmotaxis	1
calcium ion transport into cytosol	1
positive regulation of muscle contraction	1
regulation of calcium ion transmembrane transport via high voltage-gated calcium channel	1
regulation of calcium ion transport	1
regulation of tubulin deacetylation	1
regulation of mitochondrion organization	1
regulation of glycolytic process	1
peptidyl-lysine butyrylation	1
peptidyl-lysine acetylation	1
regulation of cellular response to heat	1
regulation of heart rate by cardiac conduction	1
regulation of autophagy	1
protein acetylation	1
cellular response to amyloid-beta	1
nervous system development	1
regulation of membrane repolarization during action potential	1
positive regulation of high voltage-gated calcium channel activity	1
response to estrogen	1
transcription by RNA polymerase II	1
positive regulation of RNA polymerase II regulatory region sequence-specific DNA binding	1
positive regulation of protein import into nucleus	1
stimulatory C-type lectin receptor signaling pathway	1
swimming	1
calcium ion transport	1
positive regulation of neuron projection development	1
somitogenesis	1
positive regulation by host of viral transcription	1
cardiac muscle cell action potential involved in contraction	1
positive regulation of transforming growth factor beta receptor signaling pathway	1
skeletal muscle tissue development	1
calcium ion transmembrane transport via high voltage-gated calcium channel	1
platelet formation	1
membrane depolarization during bundle of His cell action potential	1
calcium ion transmembrane transport	1
peptidyl-lysine propionylation	1
calcium ion import across plasma membrane	1
peptidyl-lysine crotonylation	1
regulation of androgen receptor signaling pathway	1
positive regulation of interleukin-12 production	1
N-terminal peptidyl-lysine acetylation	1
cellular response to interferon-gamma	1
response to xenobiotic stimulus	1
cellular response to amino acid starvation	1
intracellular signal transduction	1
negative regulation of TOR signaling	1
negative regulation of TORC1 signaling	1
positive regulation of autophagy	1
activation of NF-kappaB-inducing kinase activity	1
cellular response to interferon-beta	1
cellular response to virus	1
embryonic cleavage	1
extrinsic apoptotic signaling pathway	1
hyperosmotic response	1
I-kappaB phosphorylation	1
inflammatory response to wounding	1
JNK cascade	1
microglial cell activation	1
necroptotic signaling pathway	1
positive regulation of chemokine production	1
programmed cell death	1
circadian regulation of gene expression	1
megakaryocyte development	1
positive regulation of cell adhesion	1
stem cell differentiation	1
subtelomeric heterochromatin assembly	1
synaptic transmission, GABAergic	1
cellular response to hypoxia	1
insulin processing	1
interleukin-12-mediated signaling pathway	1
interleukin-23-mediated signaling pathway	1
peptidyl-proline hydroxylation to 4-hydroxy-L-proline	1
positive regulation of substrate adhesion-dependent cell spreading	1
chromatin remodeling	1
positive regulation of viral entry into host cell	1
protein folding	1
protein folding in endoplasmic reticulum	1
regulation of oxidative stress-induced intrinsic apoptotic signaling pathway	1
response to endoplasmic reticulum stress	1
glutamine metabolic process	1
purine nucleobase biosynthetic process	1
purine ribonucleoside monophosphate biosynthetic process	1
positive regulation of cytokine production involved in inflammatory response	1
positive regulation of I-kappaB kinase/NF-kappaB signaling	1
positive regulation of inflammatory response	1
regulation of cell cycle process	1
negative regulation of cell proliferation involved in contact inhibition	1
negative regulation of extracellular matrix organization	1
positive regulation of execution phase of apoptosis	1
regulation of cell cycle	1
regulation of collagen catabolic process	1
regulation of fibrinolysis	1
miRNA catabolic process	1
osteoblast differentiation	1
behavioral defense response	1
adenylate cyclase-activating G protein-coupled receptor signaling pathway	1
face morphogenesis	1
histone acetylation	1
internal peptidyl-lysine acetylation	1
internal protein amino acid acetylation	1
intrinsic apoptotic signaling pathway in response to DNA damage by p53 class mediator	1
learning or memory	1
lung development	1
macrophage derived foam cell differentiation	1
melanocyte proliferation	1
melanocyte apoptotic process	1
tachykinin receptor signaling pathway	1
positive regulation of catecholamine secretion	1
positive regulation of JNK cascade	1
positive regulation of macrophage cytokine production	1
positive regulation of type III interferon production	1
regulation of dendritic cell cytokine production	1
response to dsRNA	1
toll-like receptor 3 signaling pathway	1
type III interferon production	1
protein targeting to mitochondrion	1
acute-phase response	1
blood coagulation, intrinsic pathway	1
zymogen activation	1
desensitization of G protein-coupled receptor signaling pathway	1
G protein-coupled acetylcholine receptor signaling pathway	1
negative regulation of relaxation of smooth muscle	1
negative regulation of striated muscle contraction	1
negative regulation of the force of heart contraction by chemical signal	1
peptidyl-threonine phosphorylation	1
regulation of ventricular cardiac muscle cell membrane repolarization	1
SMAD protein signal transduction	1
amylin receptor signaling pathway	1
maltodextrin transport	1
phospholipid catabolic process	1
positive regulation of epithelial cell migration	1
positive regulation of lamellipodium morphogenesis	1
positive regulation of peptidyl-tyrosine phosphorylation	1
sphingolipid catabolic process	1
carbohydrate transport	1
cell chemotaxis	1
detection of maltose stimulus	1
maltose transport	1
regulation of establishment of planar polarity involved in neural tube closure	1
aorta morphogenesis	1
auditory receptor cell stereocilium organization	1
cochlear nucleus development	1
coronary artery morphogenesis	1
lung lobe morphogenesis	1
neural tube closure	1
outflow tract morphogenesis	1
pulmonary artery morphogenesis	1
phosphatidylcholine catabolic process	1
chemotaxis	1
cell motility	1
transport across blood-brain barrier	1
positive regulation of developmental growth	1
positive regulation of glucose import	1
positive regulation of glycogen biosynthetic process	1
positive regulation of glycolytic process	1
positive regulation of kinase activity	1
positive regulation of meiotic cell cycle	1
positive regulation of mitotic nuclear division	1
positive regulation of nitric oxide biosynthetic process	1
positive regulation of protein phosphorylation	1
positive regulation of protein-containing complex disassembly	1
positive regulation of receptor internalization	1
positive regulation of respiratory burst	1
protein autophosphorylation	1
receptor-mediated endocytosis	1
regulation of embryonic development	1
regulation of female gonad development	1
transmembrane receptor protein tyrosine kinase signaling pathway	1
regulation of cargo loading into COPII-coated vesicle	1
adult heart development	1
amyloid fibril formation	1
secretory granule localization	1
endocytosis	1
hepatocyte apoptotic process	1
negative regulation of cardiac muscle contraction	1
negative regulation of triglyceride catabolic process	1
positive regulation of acute inflammatory response	1
positive regulation of Rac protein signal transduction	1
regulation of calcium ion transmembrane transport	1
regulation of cell adhesion mediated by integrin	1
sphingosine-1-phosphate receptor signaling pathway	1
muscle contraction	1
T cell proliferation	1
acetyl-CoA metabolic process	1
cellular response to prostaglandin E stimulus	1
fatty acid biosynthetic process	1
fatty-acyl-CoA biosynthetic process	1
lipid homeostasis	1
malonyl-CoA biosynthetic process	1
protein homotetramerization	1
dendritic cell chemotaxis	1
cellular response to cAMP	1
positive regulation of lipopolysaccharide-mediated signaling pathway	1
lipopolysaccharide-mediated signaling pathway	1
muscle filament sliding	1
regulation of heart rate	1
regulation of slow-twitch skeletal muscle fiber contraction	1
regulation of the force of skeletal muscle contraction	1
sarcomere organization	1
skeletal muscle contraction	1
striated muscle contraction	1
transition between fast and slow fiber	1
ventricular cardiac muscle tissue morphogenesis	1
brain development	1
localization of cell	1
protein O-linked mannosylation	1
protein tetramerization	1
skeletal muscle tissue regeneration	1
cell differentiation	1
B cell proliferation involved in immune response	1
cellular response to lipopolysaccharide	1
peptidyl-tyrosine phosphorylation	1
peptidyl-tyrosine autophosphorylation	1
neuron projection maintenance	1
tetrahydrofolate biosynthetic process	1
'de novo' XMP biosynthetic process	1
animal organ regeneration	1
brainstem development	1
cerebellum development	1
cerebral cortex development	1
dihydrofolate metabolic process	1
nucleobase-containing compound metabolic process	1
response to inorganic substance	1
negative regulation of inflammatory response to wounding	1
memory	1
positive regulation of detection of glucose	1
protein glycosylation	1
blood coagulation, fibrin clot formation	1
peptide cross-linking	1
actin filament organization	1
antibacterial humoral response	1
cellular response to iron ion	1
ERK1 and ERK2 cascade	1
'de novo' IMP biosynthetic process	1
'de novo' AMP biosynthetic process	1
positive regulation of vascular associated smooth muscle cell proliferation	1
negative regulation of vascular associated smooth muscle cell differentiation involved in phenotypic switching	1
bone resorption	1
cell-cell signaling	1
eating behavior	1
negative regulation of amyloid fibril formation	1
negative regulation of bone resorption	1
negative regulation of mitochondrion organization	1
positive regulation of calcium ion import across plasma membrane	1
positive regulation of ERK1 and ERK2 cascade	1
positive regulation of protein kinase A signaling	1
sensory perception of pain	1
cellular response to amino acid stimulus	1
cellular response to bisphenol A	1
DNA methylation on cytosine within a CG sequence	1
DNA methylation-dependent heterochromatin assembly	1
transcription, DNA-templated	1
DNA methylation involved in embryo development	1
negative regulation of vascular associated smooth muscle cell apoptotic process	1
iron ion transmembrane transport	1
positive regulation of bone resorption	1
positive regulation of cell motility	1
positive regulation of gluconeogenesis	1
regulation of mitotic cell cycle phase transition	1
spindle assembly involved in female meiosis	1
UV-damage excision repair	1
viral release from host cell	1
Wnt signaling pathway	1
activation of protein kinase activity	1
activation of protein kinase B activity	1
adrenal gland development	1
carbohydrate metabolic process	1
cellular response to growth factor stimulus	1
cellular response to insulin stimulus	1
dendritic spine maintenance	1
epidermis development	1
exocrine pancreas development	1
glucose homeostasis	1
heart morphogenesis	1
male sex determination	1
positive regulation of viral genome replication	1
positive regulation by virus of viral protein levels in host cell	1
positive regulation of phosphorylation	1
nucleotide-excision repair	1
positive regulation of receptor-mediated endocytosis	1
regulation of iron ion transport	1
retina homeostasis	1
response to tetrachloromethane	1
copper ion transport	1
blood circulation	1
cellular response to nitric oxide	1
cGMP biosynthetic process	1
cGMP-mediated signaling	1
nitric oxide mediated signal transduction	1
nitric oxide-cGMP-mediated signaling pathway	1
response to oxygen levels	1
trans-synaptic signaling by nitric oxide, modulating synaptic transmission	1
ectopic germ cell programmed cell death	1
epigenetic programming in the zygotic pronuclei	1
negative regulation of developmental process	1
negative regulation of reproductive process	1
skeletal muscle satellite cell maintenance involved in skeletal muscle regeneration	1
epidermal growth factor receptor signaling pathway	1
response to estradiol	1
regulation of kidney development	1
amygdala development	1
dendritic spine development	1
locomotory behavior	1
protein modification by small protein conjugation	1
dextrin catabolic process	1
maltose catabolic process	1
starch catabolic process	1
male meiotic nuclear division	1
regulation of cell morphogenesis	1
synaptonemal complex assembly	1
pyroptosis	1
mRNA cis splicing, via spliceosome	1
behavioral fear response	1
glucagon processing	1
locomotory exploration behavior	1
membrane fusion	1
negative regulation of neutrophil chemotaxis	1
snRNA export from nucleus	1
RNA catabolic process	1
regulation of translational initiation	1
mRNA 3'-end processing	1
regulation of retrograde transport, endosome to Golgi	1
regulation of telomere capping	1
transcription-coupled nucleotide-excision repair	1
alternative mRNA splicing, via spliceosome	1
cap-dependent translational initiation	1
histone mRNA metabolic process	1
gene silencing by miRNA	1
mRNA export from nucleus	1
regulation of mRNA processing	1
mRNA metabolic process	1
nuclear-transcribed mRNA catabolic process, nonsense-mediated decay	1
positive regulation of mRNA 3'-end processing	1
positive regulation of mRNA splicing, via spliceosome	1
positive regulation of RNA binding	1
positive regulation of transcription elongation from RNA polymerase II promoter	1
primary miRNA processing	1
peptide hormone processing	1
psychomotor behavior	1
receptor-mediated endocytosis of virus by host cell	1
tRNA processing	1
negative regulation of vasculogenesis	1
positive regulation of p38MAPK cascade	1
positive regulation of reactive oxygen species metabolic process	1
xanthine catabolic process	1
RNA phosphodiester bond hydrolysis, endonucleolytic	1
tRNA 5'-leader removal	1
tRNA catabolic process	1
cell surface receptor signaling pathway	1
negative regulation of protein phosphorylation	1
female pregnancy	1
response to follicle-stimulating hormone	1
adenosine metabolic process	1
dGMP metabolic process	1
GMP metabolic process	1
IMP metabolic process	1
negative regulation of defense response to virus by host	1
negative regulation of vascular endothelial growth factor signaling pathway	1
negative regulation of protein kinase B signaling	1
receptor-mediated virion attachment to host cell	1
deoxyinosine catabolic process	1
regulation of cell-cell adhesion mediated by integrin	1
adenosine catabolic process	1
cellular amide catabolic process	1
AMP catabolic process	1
dAMP catabolic process	1
deoxyadenosine catabolic process	1
deoxyguanosine catabolic process	1
dGMP catabolic process	1
negative regulation of endothelial cell proliferation	1
GMP catabolic process	1
guanine catabolic process	1
hypoxanthine catabolic process	1
inosine catabolic process	1
iron-sulfur cluster assembly	1
lactation	1
negative regulation of endothelial cell differentiation	1
regulation of DNA-binding transcription factor activity	1
positive regulation of DNA demethylation	1
negative regulation of proteasomal ubiquitin-dependent protein catabolic process	1
amyloid-beta metabolic process	1
leading strand elongation	1
mitotic DNA replication initiation	1
regulation of type I interferon production	1
membrane protein ectodomain proteolysis	1
regulation of innate immune response	1
response to bacterium	1
amyloid-beta clearance by cellular catabolic process	1
bradykinin catabolic process	1
DNA synthesis involved in DNA repair	1
hormone catabolic process	1
insulin catabolic process	1
insulin metabolic process	1
ubiquitin recycling	1
extracellular matrix disassembly	1
fibrinolysis	1
negative regulation of cell-cell adhesion mediated by cadherin	1
lagging strand elongation	1
DNA strand elongation involved in DNA replication	1
negative regulation of fibrinolysis	1
positive regulation of trophoblast cell migration	1
mRNA cleavage involved in gene silencing by miRNA	1
post-transcriptional gene silencing by RNA	1
negative regulation of amyloid precursor protein biosynthetic process	1
negative regulation of translational initiation	1
positive regulation of nuclear-transcribed mRNA catabolic process, deadenylation-dependent decay	1
positive regulation of nuclear-transcribed mRNA poly(A) tail shortening	1
positive regulation of translation	1
post-embryonic development	1
DNA replication, synthesis of RNA primer	1
production of siRNA involved in RNA interference	1
mRNA cleavage involved in gene silencing by siRNA	1
fatty acid metabolic process	1
glycerophospholipid catabolic process	1
phosphatidylglycerol acyl-chain remodeling	1
phosphatidylinositol acyl-chain remodeling	1
DNA replication initiation	1
negative regulation of cell-substrate adhesion	1
positive regulation of blood vessel endothelial cell migration	1
negative regulation of NF-kappaB transcription factor activity	1
I-kappaB kinase/NF-kappaB signaling	1
monoubiquitinated histone H2A deubiquitination	1
positive regulation of transcription initiation from RNA polymerase II promoter	1
regulation of DNA repair	1
regulation of transcription by RNA polymerase II	1
response to organic cyclic compound	1
RNA polymerase II preinitiation complex assembly	1
transcription initiation from RNA polymerase II promoter	1
immunoglobulin mediated immune response	1
histone H3 acetylation	1
negative regulation of interleukin-12 production	1
positive regulation of innate immune response	1
positive regulation of interleukin-1 beta production	1
regulation of protein phosphorylation	1
toll-like receptor 8 signaling pathway	1
symbiont-mediated disruption of host cell PML body	1
monoubiquitinated protein deubiquitination	1
monoubiquitinated histone deubiquitination	1
G2/M transition of mitotic cell cycle	1
positive regulation of fibrinolysis	1
regulation of type III interferon production	1
tissue remodeling	1
cytoplasmic pattern recognition receptor signaling pathway	1
gene expression	1
positive regulation of defense response to virus by host	1
positive regulation of granulocyte macrophage colony-stimulating factor production	1
positive regulation of myeloid dendritic cell cytokine production	1
positive regulation of response to cytokine stimulus	1
RIG-I signaling pathway	1
negative regulation of protein localization to chromatin	1
chondroitin sulfate biosynthetic process	1
chondroitin sulfate proteoglycan biosynthetic process	1
embryonic skeletal system development	1
glycosaminoglycan biosynthetic process	1
glycosaminoglycan metabolic process	1
ossification involved in bone maturation	1
proteoglycan biosynthetic process	1
protein K48-linked ubiquitination	1
response to cocaine	1
B cell activation	1
cellular senescence	1
response to muscle stretch	1
vascular endothelial growth factor signaling pathway	1
vasculature development	1
artery morphogenesis	1
BMP signaling pathway	1
bone mineralization	1
cartilage homeostasis	1
chondrocyte development	1
response to leucine	1
chondrocyte proliferation	1
collagen fibril organization	1
growth plate cartilage development	1
limb development	1
musculoskeletal movement	1
negative regulation of hemostasis	1
positive regulation of chondrocyte proliferation	1
response to muscle inactivity	1
response to butyrate	1
regulation of bone mineralization	1
platelet activation	1
glucose metabolic process	1
hypomethylation of CpG island	1
liver development	1
negative regulation of actin filament depolymerization	1
negative regulation of anoikis	1
negative regulation of macroautophagy	1
phagocytosis	1
positive regulation of lamellipodium assembly	1
response to activity	1
positive regulation of smooth muscle cell proliferation	1
positive regulation of TOR signaling	1
protein kinase B signaling	1
regulation of actin filament organization	1
regulation of cellular respiration	1
regulation of multicellular organism growth	1
relaxation of cardiac muscle	1
protein secretion	1
regulation of gene expression	1
cellular response to hydrostatic pressure	1
negative regulation of striated muscle cell differentiation	1
keratinocyte differentiation	1
liver regeneration	1
negative regulation of DNA-binding transcription factor activity	1
negative regulation of G1/S transition of mitotic cell cycle	1
negative regulation of gene expression, epigenetic	1
negative regulation of retinoic acid receptor signaling pathway	1
negative regulation of stem cell differentiation	1
negative regulation of transcription elongation from RNA polymerase II promoter	1
heterochromatin assembly	1
positive regulation of cell cycle G1/S phase transition	1
positive regulation of dendrite development	1
positive regulation of epithelial to mesenchymal transition	1
positive regulation of GTPase activity	1
positive regulation of protein serine/threonine kinase activity	1
protein localization to chromatin	1
regulation of gliogenesis	1
histone H3-K27 methylation	1
hepatocyte homeostasis	1
response to unfolded protein	1
tRNA aminoacylation	1
skeletal system development	1
skin development	1
tendon development	1
vascular associated smooth muscle cell development	1
vascular associated smooth muscle contraction	1
aspartyl-tRNA aminoacylation	1
mitochondrial asparaginyl-tRNA aminoacylation	1
regulation of stem cell proliferation	1
G1/S transition of mitotic cell cycle	1
cellular response to hydrogen peroxide	1
cellular response to trichostatin A	1
cerebellar cortex development	1
chromatin organization	1
DNA methylation	1
facultative heterochromatin formation	1
G1 to G0 transition	1
energy homeostasis	1
cellular response to glucose stimulus	1
B cell chemotaxis	1
neuron apoptotic process	1
DNA ligation involved in DNA repair	1
establishment of integrated proviral latency	1
fibroblast proliferation	1
immunoglobulin V(D)J recombination	1
in utero embryonic development	1
isotype switching	1
neurogenesis	1
nucleotide-excision repair, DNA gap filling	1
DNA biosynthetic process	1
positive regulation of chromosome organization	1
positive regulation of fibroblast proliferation	1
positive regulation of neurogenesis	1
pro-B cell differentiation	1
response to gamma radiation	1
response to X-ray	1
single strand break repair	1
DNA ligation involved in DNA recombination	1
DN2 thymocyte differentiation	1
stem cell proliferation	1
positive regulation of endothelial cell proliferation	1
B cell receptor signaling pathway	1
mast cell chemotaxis	1
mast cell differentiation	1
natural killer cell activation	1
natural killer cell differentiation	1
phosphatidylinositol 3-kinase signaling	1
positive regulation of cell migration by vascular endothelial growth factor signaling pathway	1
positive regulation of epithelial tube formation	1
chromosome organization	1
positive regulation of neutrophil apoptotic process	1
T cell differentiation	1
cell division	1
cell population proliferation	1
cellular response to ionizing radiation	1
cellular response to lithium ion	1
central nervous system development	1
somatic stem cell population maintenance	1
T cell differentiation in thymus	1
cardiac muscle cell contraction	1
protein K48-linked deubiquitination	1
basophil activation involved in immune response	1
negative regulation of mast cell activation involved in immune response	1
negative regulation of mast cell proliferation	1
nucleoside triphosphate catabolic process	1
phosphate ion homeostasis	1
phosphate-containing compound metabolic process	1
pyrimidine nucleotide metabolic process	1
phenylalanyl-tRNA aminoacylation	1
polysaccharide digestion	1
protein heterotetramerization	1
amine metabolic process	1
negative regulation of primary amine oxidase activity	1
response to antibiotic	1
actin cytoskeleton organization	1
adipose tissue development	1
anoikis	1
sucrose catabolic process	1
regulation of cholesterol transport	1
T cell receptor V(D)J recombination	1
release of sequestered calcium ion into cytosol	1
V(D)J recombination	1
activation of phospholipase C activity	1
detection of chemical stimulus involved in sensory perception of bitter taste	1
lipid catabolic process	1
phosphatidylinositol metabolic process	1
phospholipase C-activating G protein-coupled receptor signaling pathway	1
phospholipid metabolic process	1
cap1 mRNA methylation	1
positive regulation of protein secretion	1
mRNA methylation	1
antibacterial innate immune response	1
defense response to Gram-negative bacterium	1
defense response to Gram-positive bacterium	1
genetic imprinting	1
regulation of gene expression by genetic imprinting	1
cholesterol homeostasis	1
tissue homeostasis	1
