# Supplementary material for: Comparative structural insights and functional analysis for the distinct unbound states of Human AGO proteins
Source: Sci Rep. 2025 Mar 19;15:9432. doi: 10.1038/s41598-025-91849-5 (PMC11923369; doi:10.1038/s41598-025-91849-5)
Supplement: Supplementary file 24 — Supplementary Information 12. [file 41598_2025_91849_MOESM24_ESM.zip › 4KREp_A_mdwhole_HL2REF/go/4KREp_A_cellularComponent-go-aggregate.csv]

propertyName	coverage
cytosol	40
nucleus	29
cytoplasm	27
nucleoplasm	27
plasma membrane	22
extracellular space	20
extracellular exosome	20
membrane	19
extracellular region	16
protein-containing complex	9
endoplasmic reticulum membrane	9
nucleolus	7
external side of plasma membrane	7
mitochondrion	6
endoplasmic reticulum lumen	6
perinuclear region of cytoplasm	6
endoplasmic reticulum	6
cell surface	6
lysosomal membrane	5
chromosome, telomeric region	5
apical plasma membrane	5
secretory granule lumen	5
U2-type precatalytic spliceosome	4
U2-type catalytic step 2 spliceosome	4
lamellipodium	4
spliceosomal complex	4
blood microparticle	4
endosome membrane	4
Golgi membrane	4
intracellular membrane-bounded organelle	4
cytoplasmic ribonucleoprotein granule	4
Golgi apparatus	4
catalytic step 2 spliceosome	4
protein-DNA complex	4
ficolin-1-rich granule lumen	4
RISC complex	4
P-body	4
extracellular matrix	3
ribonucleoprotein complex	3
site of double-strand break	3
RISC-loading complex	3
phosphatidylinositol 3-kinase complex, class IA	3
phosphatidylinositol 3-kinase complex	3
transcription regulator complex	3
glutamatergic synapse	3
U4/U6 x U5 tri-snRNP complex	3
lysosome	3
early endosome	3
chromatin	3
platelet alpha granule lumen	3
collagen-containing extracellular matrix	3
focal adhesion	3
nonhomologous end joining complex	3
sarcoplasmic reticulum	2
cytoplasmic vesicle	2
fibrillar center	2
lamellipodium membrane	2
basal part of cell	2
endocytic vesicle	2
late endosome	2
small nuclear ribonucleoprotein complex	2
U4 snRNP	2
COPII vesicle coat	2
U5 snRNP	2
endoplasmic reticulum exit site	2
ER to Golgi transport vesicle membrane	2
U2 snRNP	2
U12-type spliceosomal complex	2
phosphatidylinositol 3-kinase complex, class IB	2
mitochondrial matrix	2
pericentric heterochromatin	2
endoplasmic reticulum-Golgi intermediate compartment	2
melanosome	2
U1 snRNP	2
pICln-Sm protein complex	2
SMN-Sm protein complex	2
methylosome	2
neuronal dense core vesicle	2
ATPase complex	2
DNA-dependent protein kinase complex	2
VCP-NSFL1C complex	2
actin cytoskeleton	2
peroxisome	2
condensed chromosome	2
proteasome complex	2
endolysosome membrane	2
chromosome	2
nuclear telomere cap complex	2
Ku70:Ku80 complex	2
lipid droplet	2
Derlin-1 retrotranslocation complex	2
nuclear speck	2
cytoplasmic stress granule	2
mRNA cap binding complex	2
azurophil granule lumen	2
ruffle membrane	2
VCP-NPL4-UFD1 AAA ATPase complex	2
transferase complex	1
clathrin-coated endocytic vesicle membrane	1
clathrin-coated pit	1
basal plasma membrane	1
HFE-transferrin receptor complex	1
dendrite	1
inclusion body	1
replication fork	1
female germ cell nucleus	1
voltage-gated calcium channel complex	1
L-type voltage-gated calcium channel complex	1
histone acetyltransferase complex	1
dense body	1
peptidase complex	1
apical part of cell	1
presynapse	1
postsynapse	1
cilium	1
serine-type endopeptidase complex	1
recycling endosome	1
Prp19 complex	1
vesicle	1
guanylate cyclase complex, soluble	1
secretory granule membrane	1
sarcolemma	1
rough endoplasmic reticulum	1
Z disc	1
stress fiber	1
sarcomere	1
myosin II complex	1
myosin filament	1
myosin complex	1
myofibril	1
muscle myosin complex	1
periplasmic space	1
outer membrane-bounded periplasmic space	1
maltose transport complex	1
ATP-binding cassette (ABC) transporter complex, substrate-binding subunit-containing	1
ATP-binding cassette (ABC) transporter complex	1
receptor complex	1
neuronal cell body membrane	1
insulin receptor complex	1
dendrite membrane	1
caveola	1
axon	1
Cul4B-RING E3 ubiquitin ligase complex	1
Cul4A-RING E3 ubiquitin ligase complex	1
endoplasmic reticulum-Golgi intermediate compartment membrane	1
Cul4-RING E3 ubiquitin ligase complex	1
presynaptic active zone cytoplasmic component	1
Golgi lumen	1
U7 snRNP	1
COPII-coated ER to Golgi transport vesicle	1
ribonuclease MRP complex	1
nucleosome	1
phagocytic vesicle	1
cytoplasmic vesicle membrane	1
transcription factor TFIID complex	1
G-protein beta/gamma-subunit complex	1
DNA-dependent protein kinase-DNA ligase 4 complex	1
DNA ligase IV complex	1
transcription factor TFTC complex	1
nuclear body	1
Cajal body	1
nucleolar ribonuclease P complex	1
phenylalanine-tRNA ligase complex	1
multimeric ribonuclease P complex	1
PML body	1
membrane raft	1
nuclear cap binding complex	1
RNA cap binding complex	1
ficolin-1-rich granule membrane	1
intercellular canaliculus	1
tertiary granule membrane	1
cell leading edge	1
microtubule	1
brush border	1
microvillus	1
spliceosomal tri-snRNP complex	1
peroxisomal matrix	1
precatalytic spliceosome	1
commitment complex	1
GATOR1 complex	1
perikaryon	1
male germ cell nucleus	1
polysome	1
alpha DNA polymerase:primase complex	1
nuclear envelope	1
nuclear matrix	1
basolateral plasma membrane	1
procollagen-proline 4-dioxygenase complex	1
intercalated disc	1
bicellular tight junction	1
endoplasmic reticulum chaperone complex	1
cytoskeleton	1
synapse	1
pronucleus	1
ESC/E(Z) complex	1
chromatin silencing complex	1
condensed nuclear chromosome	1
DNA topoisomerase III-beta-TDRD3 complex	1
Golgi cis cisterna	1
mitotic spindle	1
