# Supplementary material for: Comparative structural insights and functional analysis for the distinct unbound states of Human AGO proteins
Source: Sci Rep. 2025 Mar 19;15:9432. doi: 10.1038/s41598-025-91849-5 (PMC11923369; doi:10.1038/s41598-025-91849-5)
Supplement: Supplementary file 24 — Supplementary Information 12. [file 41598_2025_91849_MOESM24_ESM.zip › 4KREp_A_mdwhole_HL2REF/go/4KREp_A_mitot_mitosis_de7538da1f7844b2a2310efe4413d0e5-pres.csv]

pdbId	chainId	chainLength	resolution	geneId	taxonomy	molecularFunction	cellularComponent	biologicalProcess	uniprotId	b-phipsi	w-rdist	t-alpha	1D-score	1D-identity	1D-identity-ng	1D-identity-gaps	1D-content	1DPDB-score	1DPDB-identity	1DPDB-identity-ng	1DPDB-identity-gaps	1DPDB-content	2D-score	2D-identity	2D-identity-ng	2D-identity-gaps	2D-content	5UTR-score	5UTR-identity	5UTR-identity-ng	5UTR-identity-gaps	5UTR-content	CDS-score	CDS-identity	CDS-identity-ng	CDS-identity-gaps	CDS-content	3UTR-score	3UTR-identity	3UTR-identity-ng	3UTR-identity-gaps	3UTR-content	3D-score	3D-score-cand	length	chemSim	molecularFunctionSim	cellularComponentSim	biologicalProcessSim
4QCL	A	865.0	2.2	5422	9606	0003682#0003677#0003688#0003887#0000166#0019901#0003697#0008270	0005658#0005829#0005635#0016363#0005730#0005654#0005634	0006281#0006260#0006270#0006269#0006271#0000731#0006303#0006273#0006272#1902975#0032479	P09884	0.0090671595990991	0.1621979184043103	0.0043792969344855	-417.0	0.1425689307330195	0.2548076923076923	655.0	{'P': 8.02, 'S': 4.72, 'G': 9.91, 'R': 4.72, 'K': 9.43, 'F': 3.3, 'D': 7.55, 'Y': 4.72, 'V': 8.49, 'T': 6.13, 'A': 2.83, 'W': 1.42, 'E': 6.13, 'Q': 4.25, 'H': 1.89, 'L': 8.02, 'N': 2.36, 'I': 3.3, 'C': 2.36, 'M': 0.47}	-805.0	0.0292504570383912	0.7164179104477612	1574.0	{'Q': 8.33, 'T': 8.33, 'I': 12.5, 'K': 4.17, 'A': 12.5, 'P': 10.42, 'D': 4.17, 'E': 4.17, 'S': 2.08, 'R': 8.33, 'L': 8.33, 'M': 2.08, 'Y': 4.17, 'F': 2.08, 'V': 4.17, 'G': 4.17}	811.0	0.3957081545064377	0.848987108655617	622.0	{'.': 19.52, 'E': 29.07, 'T': 6.94, 'H': 42.52, 'I': 1.08, 'B': 0.22, 'G': 0.65}	51.0	0.1435185185185185	0.7560975609756098	175.0	{'G': 58.06, 'C': 25.81, 'A': 6.45, 'T': 9.68}	1418.0	0.3989258861439312	0.770539419087137	2245.0	{'A': 27.57, 'T': 22.51, 'G': 26.01, 'C': 23.91}	779.0	0.0616269515201314	0.7450331125827815	10047.0	{'G': 21.48, 'A': 28.15, 'T': 32.15, 'C': 18.22}	0.2505	0.2451	865.0	0.676954732510288	0.0	0.3	0.0
5C1B	C	724.0	3.08	#	9606	0043531#0005524#0016887#1904288#0035800#0042802#0036435#0008289#0042288#0031593#0019904#0019903#0003723#0031625#0140036#0044389#1990381	1904949#0035578#0005737#0010494#0005829#0036513#0005783#0005789#0070062#0005576#1904813#0098978#0043231#0005811#0005654#0005634#0048471#0000502#0032991#0034774#0035861#0034098#1990730	0006919#0070842#0046034#0097352#0006914#1903843#0034605#0006974#0006281#0006302#0061857#0006888#0030968#0032510#0071712#0036503#0045184#0072389#0036297#0016236#0051228#0006734#0120186#0045879#2001171#0090263#1903007#0010918#1903862#0032436#0045732#1903006#0031334#0010498#0043161#0016567#0106300#1903715#0042981#1905634#0050807#0030970#0035617#0019985#0030433#0019079	P55072	0.0087543259550295	0.1868816868427378	0.01094855486171	-103.0	0.140973630831643	0.2053175775480059	309.0	{'D': 9.35, 'K': 5.04, 'R': 10.79, 'N': 2.16, 'V': 5.04, 'P': 8.63, 'T': 4.32, 'L': 8.63, 'G': 9.35, 'S': 2.88, 'Q': 4.32, 'F': 5.04, 'Y': 2.16, 'C': 1.44, 'E': 2.88, 'I': 7.91, 'M': 1.44, 'A': 7.91, 'H': 0.72}	-684.0	0.020983606557377	0.7804878048780488	1484.0	{'L': 18.75, 'Q': 6.25, 'I': 3.12, 'V': 12.5, 'P': 6.25, 'G': 9.38, 'K': 12.5, 'T': 12.5, 'A': 3.12, 'R': 3.12, 'M': 3.12, 'N': 3.12, 'S': 6.25}	788.0	0.397196261682243	0.8568548387096774	574.0	{'.': 18.35, 'E': 26.35, 'H': 44.71, 'T': 6.82, 'B': 0.94, 'G': 2.82}	190.0	0.4201954397394137	0.7247191011235955	129.0	{'A': 9.3, 'T': 10.08, 'C': 35.66, 'G': 44.96}	1696.0	0.4588607594936709	0.748580278781621	1223.0	{'A': 23.52, 'T': 21.38, 'G': 30.28, 'C': 24.83}	819.0	0.0631675034230944	0.751357220412595	10034.0	{'G': 25.0, 'T': 30.2, 'C': 20.66, 'A': 24.13}	0.2269	0.2529	724.0	0.7498575498575498	0.1666666666666666	0.4	0.0
6MZC	B	968.0	4.5	6873	9606	0003682#0016251#0000976	0005654#0005634#0005669#0033276	0000086#0043966#0035521#0035522#0042789#0045893#0060261#0006468#0006282#0006357#0014070#0051123#0006367	Q6P1X5	0.0168105137903268	0.1908299470251563	0.0051358048547096	-260.0	0.1614457831325301	0.2478421701602959	434.0	{'P': 7.46, 'L': 12.94, 'V': 6.47, 'F': 6.47, 'R': 7.46, 'I': 4.48, 'K': 5.97, 'E': 6.47, 'C': 2.49, 'D': 4.48, 'N': 3.48, 'Y': 2.49, 'A': 5.97, 'G': 5.47, 'S': 4.98, 'W': 1.0, 'H': 3.48, 'M': 1.0, 'T': 2.49, 'Q': 4.98}	-904.0	0.0294117647058823	0.6891891891891891	1660.0	{'E': 7.84, 'P': 7.84, 'L': 11.76, 'T': 9.8, 'Q': 9.8, 'R': 7.84, 'V': 9.8, 'I': 1.96, 'K': 7.84, 'H': 5.88, 'C': 3.92, 'A': 3.92, 'S': 1.96, 'F': 3.92, 'Y': 3.92, 'N': 1.96}	725.0	0.3694620253164557	0.8584558823529411	720.0	{'.': 20.77, 'E': 20.56, 'T': 12.42, 'H': 45.18, 'G': 0.64, 'B': 0.43}	216.0	0.4966216216216216	0.7577319587628866	102.0	{'A': 12.24, 'T': 10.88, 'G': 46.26, 'C': 30.61}	1565.0	0.426862696237229	0.7569597878921785	1750.0	{'T': 22.94, 'G': 24.58, 'C': 23.35, 'A': 29.13}	944.0	0.0665938864628821	0.746177370030581	10011.0	{'G': 15.16, 'A': 30.33, 'C': 14.34, 'T': 40.16}	0.2749	0.2472	968.0	0.9954510993176648	0.0	0.2	0.0
8FCN	A	721.0	2.95	80700	9606	0043531#0005524#0016887#1904288#0035800#0042802#0036435#0008289#0042288#0031593#0019904#0019903#0003723#0031625#0044389#1990381	1904949#0035578#0005737#0010494#0005829#0036513#0005783#0005789#0070062#0005576#1904813#0098978#0043231#0005811#0005654#0005634#0048471#0000502#0032991#0034774#0035861#0034098#1990730	0006919#0070842#0046034#0097352#0006914#1903843#0006974#0034605#0006281#0006302#0061857#0006888#0030968#0032510#0071712#0036503#0045184#0072389#0036297#0016236#0051228#0006734#0045879#2001171#0090263#1903007#0010918#1903862#0032436#0045732#1903006#0031334#0010498#0043161#0016567#0106300#1903715#0042981#1905634#0050807#0030970#0035617#0019985#0030433#0019079	Q9BZV1	0.0104988853193558	0.1575149942415842	0.0810216958060698	-9.0	0.1033402922755741	0.2911764705882353	618.0	{'Q': 7.07, 'E': 5.05, 'F': 4.04, 'G': 10.1, 'K': 6.06, 'P': 9.09, 'A': 8.08, 'R': 9.09, 'N': 3.03, 'V': 7.07, 'Y': 4.04, 'T': 3.03, 'L': 10.1, 'C': 2.02, 'S': 4.04, 'I': 2.02, 'H': 2.02, 'D': 4.04}	-664.0	0.0206528980679546	0.7380952380952381	1459.0	{'L': 19.35, 'Q': 6.45, 'I': 3.23, 'V': 12.9, 'P': 6.45, 'G': 9.68, 'K': 12.9, 'T': 12.9, 'A': 3.23, 'R': 3.23, 'M': 3.23, 'N': 3.23, 'S': 3.23}	1094.0	0.4296650717703349	0.9016064257028112	547.0	{'.': 13.81, 'E': 24.5, 'H': 44.1, 'T': 16.04, 'G': 1.34, 'B': 0.22}	0.0	-1.0	-1.0	-1.0	'-'	0.0	-1.0	-1.0	-1.0	'-'	0.0	-1.0	-1.0	-1.0	'-'	0.0226	0.7265	20.0	0.796969696969697	0.1666666666666666	0.4	0.0
5LS6	J	570.0	3.47	2146	9606	0003682#0031490#0046976#0140951#0042054#0106222#0070878#1990841#0016279#0043021#0000978#0000979#0003714#0001222	0000785#0005677#0000781#0035098#0005654#0005634#0005721#0045120#0045202	0030183#0014898#0070301#0035984#0021695#0006325#0006306#0140718#0070314#0000082#0036333#0031507#0021766#0070734#0030216#0097421#1900016#0043433#0045892#2000134#0045814#0045617#0048387#2000737#0051154#0000122#0034244#1902808#0008284#1900006#0010718#0043547#0043406#0071902#0071168#0042752#0006355#0014013#0090183#0032355#1904772#0048511#0014834#0048863#0031509#0051932	Q15910	0.0108608627772584	0.7397735685267779	0.0	-100.0	0.1643835616438356	0.2385321100917431	295.0	{'K': 12.18, 'P': 9.62, 'R': 8.33, 'V': 5.77, 'E': 8.97, 'F': 4.49, 'D': 6.41, 'I': 5.77, 'S': 2.56, 'L': 7.69, 'H': 2.56, 'G': 5.13, 'N': 5.13, 'A': 3.21, 'Y': 3.21, 'C': 3.21, 'Q': 2.56, 'T': 2.56, 'M': 0.64}	-538.0	0.0279206465833945	0.7037037037037037	1307.0	{'G': 5.26, 'I': 5.26, 'Q': 5.26, 'T': 7.89, 'S': 5.26, 'P': 5.26, 'Y': 10.53, 'V': 7.89, 'L': 7.89, 'D': 2.63, 'F': 2.63, 'A': 15.79, 'E': 2.63, 'H': 2.63, 'R': 10.53, 'C': 2.63}	389.0	0.2804532577903683	0.8342696629213483	703.0	{'H': 51.52, 'T': 10.1, 'E': 19.87, '.': 17.85, 'G': 0.67}	0.0	-1.0	-1.0	-1.0	'-'	0.0	-1.0	-1.0	-1.0	'-'	0.0	-1.0	-1.0	-1.0	'-'	0.2146	0.286	9.0	-1.0	0.0	0.2	0.0
6H0G	D	825.0	4.25	1642	9606	0097602#0003684#0003677#0044877#0030674#0160072#0071987	0000781#0080008#0031464#0031465#0005737#0070062#0005615#0005730#0005654#0005634#0032991#0035861	0006915#0051702#0034644#0006974#0006281#0035234#0044725#0043066#0051093#2000242#0006289#0046726#0045722#0045732#0045070#0010498#0043161#0016567#0042752#1901990#0048511#0007056#0006511#0070914#0019076#0016055	Q16531	0.0235272458720541	0.5078632667946059	0.0043989330665894	-214.0	0.1557788944723618	0.2316313823163138	391.0	{'V': 8.6, 'A': 4.3, 'T': 5.91, 'L': 12.37, 'Y': 4.3, 'P': 10.22, 'K': 5.38, 'E': 4.84, 'F': 3.23, 'G': 14.52, 'N': 2.15, 'D': 4.84, 'R': 5.38, 'I': 3.23, 'S': 4.3, 'M': 1.08, 'H': 2.15, 'Q': 2.69, 'C': 0.54}	-770.0	0.0332914572864321	0.7162162162162162	1518.0	{'K': 7.55, 'N': 1.89, 'I': 7.55, 'Y': 3.77, 'V': 15.09, 'T': 1.89, 'A': 9.43, 'E': 5.66, 'P': 5.66, 'G': 5.66, 'D': 1.89, 'R': 7.55, 'F': 3.77, 'S': 9.43, 'L': 9.43, 'Q': 1.89, 'M': 1.89}	481.0	0.3458262350936967	0.8252032520325203	682.0	{'.': 22.66, 'E': 51.72, 'T': 15.52, 'G': 0.74, 'B': 0.49, 'H': 8.87}	129.0	0.3568464730290456	0.7889908256880734	132.0	{'G': 46.51, 'C': 33.72, 'A': 10.47, 'T': 9.3}	1867.0	0.447594278283485	0.7635314995563443	1591.0	{'A': 23.88, 'T': 20.74, 'G': 28.12, 'C': 27.25}	540.0	0.0368747718145308	0.7318840579710145	10404.0	{'C': 25.0, 'A': 17.57, 'G': 26.24, 'T': 31.19}	0.2541	0.2575	825.0	0.9916603487490524	0.0	0.3	0.0
7U6E	E	584.0	3.0	3643	9606	0001540#0005524#0038024#0005525#0042802#0043559#0005009#0043560#0031994#0031995#0005159#0043548#0019904#0004713#0044877#0051425#0005198	0030424#0005901#0032590#0010008#0009897#0070062#0005899#0005770#0005764#0016020#0032809#0005886#0043235	0032147#0032148#0030325#0097242#0005975#0071363#0032869#0097062#0008544#0031017#0007186#0042593#0003007#0008286#0007612#0008584#0030238#0007613#1990535#0038083#0018108#0030335#0008284#0048639#0045893#0046326#0045725#0045821#0033674#0043406#0043410#0051446#0045840#0045429#0014068#0051897#0001934#0043243#0002092#0060267#0046777#0006468#0031623#0006898#0006355#0045995#2000194#0007169#0150104#0046718	P06213	0.0158833092045217	0.4364307350350556	0.0110700407352846	-330.0	0.1475524475524475	0.2608158220024721	621.0	{'M': 0.95, 'G': 10.9, 'A': 3.79, 'L': 9.95, 'P': 12.32, 'I': 5.69, 'E': 5.69, 'H': 3.32, 'D': 6.16, 'Y': 3.79, 'N': 3.79, 'V': 6.64, 'F': 3.32, 'R': 5.21, 'K': 4.74, 'W': 1.9, 'Q': 2.37, 'T': 4.74, 'C': 2.37, 'S': 2.37}	-545.0	0.0188405797101449	0.7027027027027027	1343.0	{'V': 7.69, 'E': 3.85, 'G': 7.69, 'L': 19.23, 'Q': 11.54, 'I': 15.38, 'Y': 11.54, 'R': 3.85, 'D': 7.69, 'K': 3.85, 'P': 3.85, 'T': 3.85}	604.0	0.357429718875502	0.8456057007125891	575.0	{'.': 18.26, 'E': 34.83, 'T': 33.43, 'B': 0.28, 'H': 12.36, 'G': 0.84}	41.0	0.3188679245283018	0.8203883495145631	324.0	{'A': 5.92, 'C': 35.5, 'T': 10.06, 'G': 48.52}	1837.0	0.4175774134790528	0.7651230705047977	1995.0	{'A': 23.94, 'T': 19.74, 'G': 27.97, 'C': 28.35}	3293.0	0.2707770122961542	0.7487340245960936	7320.0	{'C': 18.36, 'A': 26.86, 'G': 23.0, 'T': 31.79}	0.1484	0.3178	308.0	0.8392857142857143	0.0	0.0	0.0
3B2D	A	601.0	2.8	4064	9606	#	0031012#0005615#0072686#0005730#0005654#0005886	0002322#0071222#0006954#0045087#0031663#0031666	Q99467	0.0138166367474365	0.4356588132488542	0.0293011937554052	-87.0	0.1235839340885684	0.2193784277879341	424.0	{'F': 5.83, 'K': 5.0, 'I': 8.33, 'Y': 1.67, 'E': 5.83, 'P': 7.5, 'D': 4.17, 'N': 4.17, 'T': 5.0, 'G': 8.33, 'S': 5.83, 'L': 15.83, 'V': 3.33, 'H': 4.17, 'R': 1.67, 'W': 0.83, 'A': 5.0, 'C': 3.33, 'Q': 4.17}	-568.0	0.0127118644067796	0.72	1391.0	{'Q': 11.11, 'V': 16.67, 'K': 22.22, 'N': 11.11, 'T': 5.56, 'S': 5.56, 'L': 22.22, 'G': 5.56}	307.0	0.2919776119402985	0.8482384823848238	703.0	{'.': 31.95, 'E': 29.39, 'T': 28.75, 'G': 3.19, 'H': 6.39, 'B': 0.32}	78.0	0.2536231884057971	0.7368421052631579	181.0	{'C': 37.14, 'G': 27.14, 'A': 15.71, 'T': 20.0}	1324.0	0.4022494211048627	0.7419158023184869	1384.0	{'A': 26.73, 'T': 25.0, 'G': 22.29, 'C': 25.99}	2752.0	0.1867326207932161	0.7698470502549163	8575.0	{'T': 31.5, 'C': 21.1, 'G': 21.24, 'A': 26.16}	0.2165	0.2778	601.0	0.7921686746987951	0.0	0.1	0.0
[truncated: 5 more columns]
