# Supplementary material for: Comparative structural insights and functional analysis for the distinct unbound states of Human AGO proteins
Source: Sci Rep. 2025 Mar 19;15:9432. doi: 10.1038/s41598-025-91849-5 (PMC11923369; doi:10.1038/s41598-025-91849-5)
Supplement: Supplementary file 24 — Supplementary Information 12. [file 41598_2025_91849_MOESM24_ESM.zip › 4KREp_A_mdwhole_HL2REF/go/4KREp_A_mitot_mitosis_de7538da1f7844b2a2310efe4413d0e5.log]

###########biologicalProcess

********* mitotic DNA replication initiation

Aggregated alignment statistics: 
 Median secondary structure sequence identity: 0.3829
 Median primary sequence identity: 0.1612
 Median mixed sequence identity: 0.0452
 Median hydrophobicity sequence identity: 0.3653


Alignment information: 


****** secondary


PDB ID: 4QCL.A | Alignment (sequence identity: 38.289%):
--------------..EEEEEEEEEEE.TTTSTT.EEEEEEEEEGGGTEEEEEEEEE..PPEEEEEEEPSEEE.TTT..EEEEE..HHHHHHHIIIIIHHHHT....E-----------------EEEEEEE..SS.SS.-----.SEEEEEEEEE.TTS.PPPTT...SSEEEEE----------.TT..---------HHHHHHHHHT..SSEEE--EEES.B..--SS..BSSSEEEEESSGGGEEEE.SSPPPPEEEEEEEEEEEE.SSS..EEEEEEEEEEEEEE.SSSPPPSSS.SEEEEEE...SS..PPTTHHHHHHHH---------T..EEE.SSHHHHHHHHHHHHHHH..SEEEESSIIIIIHHHHHHHHHHTT.S.GGGGSSB..SSPP..    .HHHHHHTTTSEEEE---------------------------HHHHHHHH...----------S..SHHHHIIIII..--------------......HHHHHHHHTSHHHHHHHHHHHHHHHHHHHHHHHHTTHHHHHHHHHHHHTS.HHHHTT..SHHHHHHHHHHHHHHTTB..PPP..                         .....S....BPPP..EEE------.S.EEE-----EEETTHHHHHHHHTT-..TT------T..--------..             ..PPPPPPTTS.---..HHHHHHHHHHHHHHHHHHHHHSSS..HHHHHHHHHHHHHH-----------------HHHHHHHHHHHT.TT.------TT..HHHHHHHHHHHHH---------HHHHHHHHHHHTT.EEEE.BSSEEEEE.....HHHHHHHHHHHHHHHHTT.SS..EE------------EEEEEEEEE----EEETTEEEEEEEEE.STT--.EEEEEEEE-----S.GGG.SSS.HHHHHHHHHHHHHHTSSS.---------------HHHHHHHHHHHHHHHHHHHHHT.S.GGGG.EEEE-------.SS.------GGG.SSGGG.HHHHHHHHHHHHSSS..------.TT.EEE----------EEEEE.SS...GGG.EE-----------.HHHHHH------------.SS.EE.HHHHIIIIIHHHHHHHH--------------TTSTT-----..HHHHHHH--------TT....
              ||||||                            |||.|||||||..|||||||  |||.||||........||||||||||||    |..|||                 |||||||||     |     |.|||||||                 |||||          |..||         |||||||||.|   |||  |||   ||  ..|||....||||                ||||||||||      ..|||||||||||||||         |.|                ||||||||         |||        ..|||||||||||...||||                 ||                           ..|||.||||                           |||||||||||          .||       ...||              ||||||||||||||  |||...|||||||||||||||.....||||||                                                                     ||..||      |||||      |.||||     |||.|       .|| ||||      |||        ||                        |   ||||||||||||||||||||      ||                               ||||||||||||.|||      ..|||||||||||||||         |||||                        ||||||||||||||||||   |..||||            |||||||||    ...||.|||||||||.||  |||||||||     .|       |||||||||||||||....|               ||||||||||||||||||||.|..|    |||||       |  |      |||                       |      |||.|||          ||||||..|||...|.|           |||||||            |..|..|||||     ||||||||              ||.||     |||||||||        ||||||
................EEEE----------------------------EEE.EEEEE....EEEEEEE--EEETTTT.HHHHHHHHHHHHHHHIIIII----TTT..EETTTTEEEETTTTTTTTEEEEEEE..-----.TTTTT.EEEEEEEE-----------------EEEEEHHHHHHHHHH......HHHHHHHHHHHHHHHHHH.---EEETTEEE---..TTTT..B.TTTEEEE----------------EEEEEEEEEE------TTEEEEEEEEEEEEEE.---------.EE----------------HHHHHHHHH.TTTTTTTT..--------..HHHHHHHHHHHTTEEEEE-----------------TT---------------------------TTTTT.EEEEEEEEEEETTTTEEEEETTTT.EEEEEHHHHHHHHH...TTTTTTEEEEE..-------GGG..EEEGGGEEETTTEE......HHHHHHHH--HHH...HHHHHHHHHHHHHHH.GGG.HHHHHH---------------------------------------------------------------------..EE..------..EEEEEEE.....EEEbTTTTEEE.T-------BTTB..TTTTBTTBT..BTTEEEEE..------------------------.GGG..HHHHHHHHHHHHHHHHHH------..--------------.B...TTEEEE...GGGHHHHHHHHHHHTTTT.EEEEEE....HHHHHHHHHHHHH....EEEEEHHHHH------------------------...HHHHHHHHHHHHHHH---..B..EETTTTT.GGGG..EEEEEEEEE..TTTTTTT.EEEEEEEE.TTTT..EEEEEEEETTTT...-------.HHHHHHHHHHHHHHHHH...TTEEEEEE...TTTHHHHHHHHHHHHHHHHHHHHTTTT.----.EEEEEEEETTT.--..EEETTGGG-----------------------.BTTTTB.TTTEEE.TTTTTTTT.EEEEE...........EEEEEEEETTT..HHHHHHHHHHHHTTTTTT.B.....HHHH-----HHHHHHHHHHHHH...TTTT..TTTTTT......HHHHHHHH...GGGTTT....


****** primary


PDB ID: 4QCL.A | Alignment (sequence identity: 16.1169%):
EQVFHFYWLDAYEDQYNQPGVVFLFGKVWIESAETHVSCCVMVKNIERTLYFLPREMKIDLNTGKETGTPISMKDVYEEFDEKIATKYKIMKF-KSKPV--EKNYAFEIPDVPEKSEYLEVKYSAEMPQLPQDLKGETFSHVFGTNTSSLELFLMNRKIKGPCWLEVKSPQLLNQPVSWCKAEAMALKPDLVNVIKDVSPPPLVVMAFSMKTMQNAKNHQNEIIAMAALVHHSFALDKAAPKPPFQSHFCVVSKPKDCIFPY--AFKEVIEKKNVKVEVAATERTLLGFFLAKVHKIDPDIIVGHNIYGFELEVLLQRINVCKAPH-WSKIGRLKRSNMPKL    GFGERNATCGRMICDVEISAKELIRCKSYHLSELVQQILKTERVVIPMENIQNMYSESSQLLYLLEHTWKDAKF----ILQIMCELNVLPLALQITNI-AGNIMSRTLMGGRSERNEFLLLHAFYENNYIVPDKQ-----I                         RKKAAYAGGLVLDPKVGFYDKFILLLDFNSLYPSIIQEFNI----CFTTVQ-RV             EQIPELPDPSLEMGILPREIRKLVE-----RRKQ-----------VKQLMKQQDLNPDLILQY-DIRQKALKLTANSMYG--CL-GFSYSRFYAKPLAALV--TYKGREILMHTKEMVQKMNLEV-IYGDTDSIMINTNSTNLEEVFKLGNKVKSEVNKLYKLLEIDID-GVFKSLLLLKKKKYAALVVEPTSDGNYVTKQELKGLDIVRRDWCDLAKDTGNFVIGQILSDQSRDTIVENIQKRLIEIGENVLNGSVPVSQFEINKALTKDP------QDYPDKKSLPHV-HVALWINSQGGRKVKAG--DTVSYVICQDGSNLTASQRAYAPEQLQKQDNLTIDTQYYLAQQIHPVVARICEPIDGIDAVLIATWLGLDPT----------------------------------------------------------------------------------------------------
:|||         ....:||:..: ||. |:....:..  |.:..|:...|      ::|:...|      ..:.|..|..|.:...:|...| ..|||  .|...:.:..:|..:|  .|.:...:|       ||....:|..:            ||   ||.:.|.::|::.                 ::....|.||.    |::.:..|..|      :|::.:  ..:.::...|| :.::..:...::..|.:  :.:..:.|..:.::|:||          ..:|..|       :..|..|||..| |:.:.|. .:...|::.:...|     |.......||:|             .:.|.:..:.::....:...:.:|:.|.:  |.:...|..:......|:    .||:..|.....|.|::.|| ||....:.|    ::.....::.|...:   .||:|     :                         .|.|:|.    |||                    .||||.|    ..|.|. ||                  ||.|.|:.|...|.|....:     |.||           :.....|:....:::..: |..:|..|.....:.|  |. .::......:|:...:  ||.|.::::........:..|| ..||| .:.:.|....::.|.|...:..|.:     .|:|::. |...::|:..::  :|:..:|..         ..|.|:......|..|.:...|:|.:.:..||......:|:...||.|: |:..|.....:..|:....|      :|...:..||.: |..|........|::..  ..::|::.|...: |....|...|::.|..|:...|         .|...|..|.: .|..| .:..|:..|                                                                                                    
QQVF---------QAPRRPGIGTV-GKP-IKLLANYFE--VDIPKIDVYHY------EVDIKPDK------CPRRVNREVVEYMVQHFKPQIFGDRKPVYDGKKNIYTVTALPIGNE--RVDFEVTIP-------GEGKDRIFKVS------------IK---WLAIVSWRMLHEA-----------------LVSGQIPVPLE----SVQALDVAMRH------LASMRY--TPVGRSFFSPP-EGYYHPLGGGREVWFGFHQSVRPAMWKMMLNIDVSAT----------AFYKAQP-------VIEFMCEVLDIR-NIDEQPKPLTDSQRVRFTKEIK-----GLKVEVTHCGQM-------------KRKYRVCNVTRRPASHQTFPLQLESGQTV--ECTVAQYFKQKYNLQLKYPHLPCLQVGQEQKHTYLPLEVCNIVAGQRCIKKL----TDNQTSTMIKATARS---APDRQEEISRL-------------------------MKNASYN----LDP--------------------YIQEFGIKVKDDMTEVTGRV------------------LPAPILQYGGRNRAIATPNQGVWDMRGKQFYNGIEIKVWAIACFAPQKQCREEVLKNFTDQLRKISKDAGMPIQGQPCFCKYAQGADSVEPMFRHLKNTYSGLQLIIVILPGKTPVYAEVKRVGDT-LLGMATQCVQVKNVVKTSPQTLSNL-----CLKINVKLGGINNILVPHQR--SAVFQQPVI---------FLGADVTHPPAGDGKKPSITAVVGSMDAHPSRYCATVRVQRPRQEIIED-LSYMVRELLIQFYKSTRFKPTRIIFYRDGVPEGQLPQILHYELLAIRDACIKLEKDYQPGITYIVVQKRHH-TRLFCADKNERIGKSGNIPAGT---------TVDTNITHPFE-FDFYL-CSHAGIQGTSRPSHYYVLWDDNRFTADELQILTYQLCHTYVRCTRSVSIPAPAYYARLVAFRARYHLVDKEHDSGEGSHISGQSNGRDPQALAKAVQVHQDTLRTMYFA


****** mixed


PDB ID: 4QCL.A | Alignment (sequence identity: 4.5205%):
-----------------------------------------------------------------------------------------------------------------------------------------------------------------------------------------------------------------------------------------------------------------------------------------------------------------------------------------------------------------------------------------------------------------------------------------------------------------------------------------------------------------------------------------------------------------------------------------]]/1312203123]ONOVNNY/10123/2----/:98O23/211/1/]]DH4202102IV13/]LON}]32222Y}#%%!$%%?AAA=#$%$OY[][3232/333}[TVYUVY}V323203/32}MOT}HEGOOZ]}VU123/1}NO}}$"%"#"#%&OY]UU1203/3U},ZZVV}Y+UTV13111SV9:7/3//]VRGGGG0//1112132--13]TVV]]33//11110/3321[SVVFFGVUU[V2311//}]}VV[YFGNM#%%!!%%%OY]/3/[TU%&$""$##"#%!%%!]}V///2VV=@@?A"%!""%&!%!MO[U]99:6UW)]^UVFG]Z    }#$%&%#NMNW1/13!%!$#%%"Y^[V}}V"$%"=AA=>]}]^YYY}#%%!%%#$NV$$%""$""%%$$%%#%#!"%!##%LO!"$"#"%!$%!#NVY#$&$LM}}W$%&%%#"""%##$%OO+YYGHH]Y                         ^]][[U[}}Z(EHG]Y212]V[/00031ON"$$$!!%%MOY[MNN-----Y]^Y             ]]DGHEGHN-NS][}!"$&%!&%"!%&&%%!%%"#%VVVZ]$%"!"%$%---!&%%#"%"$#%$#$$#"N[NN}PM}[%$"##"!$$%$&%!"#%$%%#!%%MOZ3//2},UV2/1/3}]}}]"%%!#%"$%%!%$%!%OL}VSZ]/3/32/13200003OO32110//32}UON]2/233303UZ:66^WVU[%"#%%$$%#!!$%!LUVV}&%$!!%%!%%&"!%!$%%!"%N}R}69:8]/331ZUV]9::}UV::9Z$%!%!#"$!%$%UUW]Y]MN]2/22//13]UU]Z}89:^12[$%%"%%]VVZ2/]$%$$>?AA=%$!!#&!#ONRONY]#!"!#$$LNZ]}}--------------------------------------------------------------------------------------------------------------------------------------------------
                                                                                                                                                                                                                                                                                                                                                                                                                                                                                                                                                                                         |.|                  |||..|||    ....|..|||.|                         ||                                                   ..||.|                                                                               .||.|  .|....|                                                    .||                                                                                          ||                                  ||              ||.|                                     ||..|||                                                                  ||       .|.||     .|.|                     | |           ||.|                  |||||   |||.|.||                                                                                                    ||           |||                                                                                                         .||||||.|...|                                                          |                                                                                                                                                  
]]Y[][}^^}}Y}}Y}32/3001]213/3Y}]Y3/2323/3/3NOOM}&&!%&%!!%$#!%%#A@A=?NOP]}/2ONOO3/22KNMLNKNO34/313/}Y}NONOO^/13/2/3201//2$&#"%%#"!$}]Y}Y}"%$!%#"%!##&%"#$#&}22/NP211}}NONN}]+ZNNN43/2121332/421MN31103/3/212112][32!!%###%!"]KPOKOOON]}Z}%$%&!&#$%%!ON03/3/NOMNOMO^324/13/2442MNOO21203LONN]2/312!#%$#%%%$]Z]LONNOL2103/}]:::]}2027:613/KMN34[Y]]Z}%%%$$$#!%#$[^}#$%&%%%!$&"#%%#}9:7]$$!%%#}Y3/]]][23/224/Z}[}Y032+NPOP1/1}N,ON(}]MPNO,MN,NY](OK21/11[[}:::[^%%!"%%#$%%"&%!$%%#}[}(]}]NM1132[]}8:9!%$##&%"%%$NNNL]0////0}}]}$!$#%!%&!$%$"Z}[[231/3!%%!!]}}$%$"$%"#"%!%!%"}}(]]/0KNOOP}868:]}/------------------/10213/2]}NMNONOO}2/21//-------------------------22---------------------------------------------------[OMON}-------------------------------------------------------------------------------^2112/4/3PNPO]----------------------------------------------------YY]------------------------------------------------------------------------------------------%"----------------------------------$$--------------#!&%-------------------------------------""!%#$%------------------------------------------------------------------$$-------^[]NN4//124]}Y---------------------NON-----------%"$%------------------!"%$%""#!&%##!%"----------------------------------------------------------------------------------------------------OO-----------ON]---------------------------------------------------------------------------------------------------------}2/22///3OPO]----------------------------------------------------------}^011MO:::^(NONN,YNMN22/]NOKNONMO[31201}][}Y]}}}^}2322/023OOP[}#%%"%!"$$%"#ONNKPM}~}Y}Y}#$#$$#&"!##&#&$%"Y]]OOON}]NNOKNN]}]}^]$%#"#%#!]Y]::9LPN[}[[


****** hydrophobicity


PDB ID: 4QCL.A | Alignment (sequence identity: 36.5269%):
440242331423444344330021234030----4324340322020440453132135424041433443333032440---3442444023434-024243430444----32---------2403403443---------43140433---242---3413441434323402------------------334333141212454043-323140433411443033242422214341040044033331002223-24324424444440022221044322144223433243422003434420233224400444404040223453113221240440434-00034403324140114504024234------334035145342341    323-45423----2352024040324410524334134104401434500032440442334334113114433442420140224140131214034-023402--------353----1233534544---21114223444300344---40                         544223-233101434032344201114243133300442402-2330450             44-034-1343314230135405410455440--------4412444414--341014-3405442141324323321323--3352324312210334354012434420442--414-----------003343430204----343-----341440241344-04340441341-140404--302431111444432----------2100433-3434--303444143140055432412443-34200340134435430044----0445104034-------40143303034240442134--43443344431---3404021304343354042343033002443341323452323441444441304343312440430025024---------3043042010233131433---------------------------------------------------------------------------------------------
|||||||      ..|..|||    || ||    ||||.|||      |||.|.|    |.|||   |||.|..|..|.|   .||||.|||||.| |    ||| |||    ||         |||| ||.||         |||.|.||   .||   ||.|..|||..|.|||                  ||||||          || |.|.||  |...||||.|| |..||||       .|||.|     ||| |||          ||.|||.|.|                   |.|             ||||        || ||          .||| |..||||.|.|       |||.||||      ..||||  || |||    .||| |.|.|    ||  |||   |||     |.||| ||                      |||| ||.||.|.||           |..||.|||.| ||||.|        |.|    .|.|.|||||   .|..||.||.||.| ||   ||                          ||.|| .||.||    |||   ||    ||.|      .|.| |||                 || ||| .||   |||       |.||  .||        ||.|.||.||  ||   | .||.|||            |||  |..|.|||             |||.|.||.|  |||           |.|||| ||..|    |||     ||..||    || |||..|.|||| ||||||  ||.|  .|..||.||          |.|.||| ||||  |||       .||  .||| ||.| |.|   .|..|.|||.||||    |.|.|||.||       .|..|..||||.|    |||  |||       |   .|..|.|..||||        ||||||.||..|   |..|.|    ||||..|..||.|....|||.|...||         ||||       ||.|.|||                                                                                             
4402423------55330330----34-30411243240403------4040343----40404---3442355045400432044243402345430----343-4440330321303445042403-03343445024030431200335214421033403031430421402254123253330353223334333----------431333540--32324430532-2342214-------040323-----2234243----------0042224014-------------------054-------------0444--------34-31----------3434505234404314-------04034234245435024035--53-234----4323141433430423--024---324-----44341-41----------------------4334-1321403444-----------443313140240023452044134443332042325323454440351244233414330-4423040--------------------------444234033501----323---01----4333------54520233-----------------4430342534---423-------4304--0403202222344425440144234---415403442------------3230434322243-------------24324304322541443333141000013343-30324045034311322342040----440043334313412140404133044--010344532024430021324034332343443303-------200--3324-24335322---305045354400441332054110423433524335002354303434----13401434-------11205422041444343--------303300044544---351222----4444503433403233304340343242423123423043-------33533433013444523244140133412433052353030323233251022525341044444334334033434354342124204044431532322


********* mitotic spindle disassembly

Aggregated alignment statistics: 
 Median secondary structure sequence identity: 0.4003
 Median primary sequence identity: 0.1338
 Median mixed sequence identity: 0.04
 Median hydrophobicity sequence identity: 0.3215


Alignment information: 


****** secondary


PDB ID: 5C1B.C | Alignment (sequence identity: 38.8128%):
-----------------------..TTEEEEE..SS..TTEEEE--------.HHHHHH---------------TT..---------------TT.EEEEE------.STT.EEEEEEEE.SSS.TTEEEE--.HHHHHHTT..--------------------TT.EEE--EEE..---...B.--SEEEEEEBGGGTTTEES.HIIIIIHHHHTTT..EEETT.EEEEE.SS.EEEEEEEEESS.SEEE..TT.EEE..SSPBPPPSS...SSS..GGG..S.HHHHHHHHHHHHH-------------HHHSHHHHHHH--------------.PPPP.EEEEE.STT--------------SSHHHHHHHHHHHHT----------------.EEE---EEEHHHHTT-------S.HHHHHHHHHHHHHHHHHT.SEEEEEETGGGT.B.GGG..SHHHHHHHHHHHHHHHGGGG------------.S.EEEEEEES.-----------------------TTTB.GGGGSTTSS.-----EEEE...---..HHHHHHHHHHTTSSS.B.TT..HHHHHHH-------.TT----..----HHHHHHHHHH----------------HHHHHHHHHHHHH....SSEEHHHHHH..B.-----HHHHHHHHHT...SSSSSPP.B..-----...GGGS.S.HHHHHHHIIIIIHHHH.HHHHHHHT.PPP.EEEEESSSSSSHHHHHHHHHHH-----------TT.EEEEEEHHHHHHS.TTT---------------------HHHHHHHHHHHHHHT.---SEEEEEE.----THHHHHHH.      .HHHHHHHHHHHHHHHHS.GGG.EEEEEEES.TTSS.-----GGG-----------------GSTTSS.EEEE...--------------------..HHHHHHHHHHH---TSSS.B.TT..HHHHHHH.TT..HHHHHHHHHHHHHHHHHHHHHS...                    ------------..B.HHHHHHHHHH...SS.HHHHHHHHHHHHHGGGGGSS..--
                       |   |||||||  ||..||||        |||||||               ||||               ||.|||||      ..|||||||||||       ||||  .||||||..||                    ..||||  |||||   .||||  .||||||                          |||   |||||....|||||||||    ||||   |||                               |||||||||             |||.|||||||              |.....|||||..||              ..|||||||||...|                ||||   |||    ||       .||||||||||||                          ||.|||||||||||||||.|||            |.||||||||.|                       ||||      ||..|     |||||||   ||||||||||||            |||||||       |||    ||    ||||||||||                |||||||||||||||||..||.||||||| |     |||||||||.|         ||||     ..||||.|                               ||||||                            |||||||||     ..||||                     ||||||||||||||.|   .|||||||    |||||           ||||||||||||||||.....||||||||..||..|     |||                 ..||..|||||.||                    |||||||||||||   |...|||  ||          |||||||||||||||||||     |||                                ||.|..|||||||||||                 |||...||  
................EEEEEEE.---EEEEE..--..EEEEEEEEEETTTT.HHHHHHHHHHHHHHHIIIIITTT..EETTTTEEEETTTTTTTTEEEEEEE...TTTTT.EEEEEEEE-------EEEEEHHHHHHHHHH......HHHHHHHHHHHHHHHHHH.EEETTEEE..TTTT..B.TTTEEEEEE--------------------------EEE---EEEEETTEEEEEEEEEEE----EEE.---.EE-------------------------------HHHHHHHHH.TTTTTTTT....HHHHHHHHHHHTTEEEEETTTTTTT.EEEEEEEEEEETTTTEEEEETTTT.EEEEEHHHHHHHHH...TTTTTTEEEEE..GGG..EEEGGGEEE----TTTEE......HHHHHHHHHHH--------------------------...HHHHHHHHHHHHHHH.GGG.HHHHHH..EE....EEEEEEE.....EEEbTTTTEEE.TBTTB..TTTTB------TTBT..BTTEEEEE...GGG..HHHHHHHHHH------------HHHHHHHH...B...TTEEEE...GGGHHHHHHHHHHHTTTT.EEEEEE....HHHHHHHHHHHHH....EEEEEHHHHH..-.HHHHHHHHHHHHHHH.---------.B..EETTTTT.GGGG.-------------------------------.EEEEE-----------------EEEE..TTTTTTT.EEEEEE-----EE.TTTT..EEEEEEEETTTT....HHHHHHHHHHHHHHHHH...TTEEEEEE...TTTHHHH-----------HHHHHHHHHHHHHHHHTTTT..EEEEEEEETTT...EEETTGGG.BTTTTB.TTTEEE.TTTTTTTT.EEEEE...........EEEEEEEETTT..HHHHHHHHHHHHTTTTTT.B.--..----------..HHHHHHHHHHHHHHHHH-----...--------------------TTTT..TTTTTT......HHHHHHHH...-----------------GGGTTT....


PDB ID: 8FCN.A | Alignment (sequence identity: 41.2523%):
-------------------------------..EEEEE.TTTTTTTEEEE-----.HHHHHHH----------------..TTTEEEEEETTTTTEEEEEEEETTTTTTTEEE..HHHHHHH..TTTEEEEEEE----TTTT.EEEEEEEEEBTTTTTTEE------------..--------HHHHHHHHHHTTT..EEETTEEE-------------EEEETTEEEEEEEEEETTTTEEEEEEEEEEE...-------..B..TTTT.TTTT..GGG....HHHHHHHHHHH---------------------------------------------HHHHH.HHHHH...-----------..--...EEE---EE.TTT------T.HHHHHHHHHHHH..EEEEEEHHHHHH.TTTHHHHHHHHHHHHHHHHTTEEEEEETGGGTTB.GGG...HHHHHHHHHHHHHHHGGGTTTTEEEEEEE---------TTT-------TTB.GGGGTTTT--------TTEEEE...----..HHHHHHHHHHHTTTT.BTTTT.HHHHHHH-------TT-------TT.HHHHHHHHHH----------------HHHHHHHHHHHHH......EEHHHHHH..B.HHHHHHHHHH---------------------------------..TTTTTT..EE.....GGG....HHHHHHHHHHHHHHHHHHHHHHHH......EEEEE.TTTT.HHHHHHHHHHHH..EEEEE----------.HHHHHHHHHH...HHHHHHHHHHHHHTTEEEEE----TTTHHHHHHHTTTTT.......HHHHHHHHHHHH-----..GGG.EEEE------EEETTGGG.-------------.GGGGTTTTTT----EEEE...-------------------..HHHHHHHHHHHHTTTTBTTTT.HHHHHHHHTTT.HHHHHHHHHHHHHHHHHHHHHH..                    -----------------.HHHHHHHHHHHHHH.                    -------------
                               |||||||        ||||     ||||||||                ||       ||||||     |||||||||                ||||||||||    ||||||||||||||       ||            ||        ||||||||||....|||||||||             ||||  ||||||||||||..|||||||||||.||       ....|||||.|||      |||||||||||||||                                             ||||  ||||||||           ||  .|||||   ||.|||      .||||||||||||.||                |||||||||||||||                |||||          ||||||........|||||||         |||       ||||   .||||        ||||||.||    |||||||||||||           |||||||       ||       ...||||||||||                |||||||||||||||||..||.||||||| |||||||||||                                 ||||||||.|||                                         .||||||||||             |||||||          ||||||||      ||||||||||...|||||||    ||||||||||            ||||||||||||     ||....||||      |||||||||             |    ||||||    |||||||                   ||||||||||||||||   |||||          .|....|||||||||||||||||.||                                     |||||||||                                        
................EEEEEEE.EEEEE....EEEEE--------EEEEETTTT.HHHHHHHHHHHHHHHIIIIITTT..-------EETTTT-----EEEETTTTT----------------TTTEEEEEEE...TTTTT.EEEEEEEEE-------EEEEHHHHHHHHHH......HHHHHHHHHHHHHHHHHH.EEETTEEE..TTTT..B.TTTEEEE--EEEEEEEEEETTEEEEEEEEEEEEEE..EEHHHHHHHHH.TTTTTTTT------....HHHHHHHHHHHTTEEEEETTTTTTT.EEEEEEEEEEETTTTEEEEETTTT.EEEEEHHHH--HHHHH...TTTTTTEEEEE..GGG..EEEGGGEEETTTEE......HHHHHHHHHHH...----------------HHHHHHHHHHHHHHH----------------.GGG.----------HHHHHH..EE....EEEEEEE.....EEEbTTTTEEE.TBTTB.---.TTTTBTTBT..BTTEEEEE...GGG..HHHHHHHHHHH-----------HHHHHHH...B...TTEEEE...GGGHHHHHHHHHHHTTTT.EEEEEE....HHHHHHHHHHHHH....EEEEEHHHHH..-.HHHHHHHHHHHHHHH..B..EETTTTT.GGGG..EEEEEEEEE..TTTTTTT.EE-----------------------------------------EEEEEE.TTTT-------------..EEEEEEEETTTT....HHHHHHH------HHHHHHHHHH...TTEEEEEE...TTTHHHHHHH------------HHHHHHHHHHHHHTTTT..EEEEEEEETTT...EEETTGGG.BTTTTB.TTTEEE.----TTTTTTTT.EEEEE...........EEEEEEEETTT..HHHHHHHHHHHHTT---TTTT.----------B.....HHHHHHHHHHHHHHHHH...--------------------TTTT..TTTTTT......HHHHHHHH---------------------------...GGGTTT....


****** primary


PDB ID: 5C1B.C | Alignment (sequence identity: 12.0398%):
------------------------------------------------NRPNRLIVDEAINE-DNSVVSLSQPKMDELQLFRGDTVLLKGKKRREAVCIVLSDDTCSDEKIRMNRVVRNNLRVRLGDVISIQ-PCPDVKYGKRIHVLPIDDTVEGITGNLFEVYLKPYFLEA---YRPIRKG-DI-FLVRGGMRAVEFKV---VETDPSPYCIVAPDTVIHCEGEPIKREDEE-----ESLNEVGYDDIGGCRKQLAQIKEM-----VELPLRHPALFKAIGVKPPRGILLYGPPGTGKTLIARAVANETGAFFFLINGPEIMSKLAGESESNLRKAFEEAEKNAPAIIFIDELDAIAPKR---EKTHGEVERRIVSQLLTLMDGLKQRAHVIVMAATNRPNSIDPALRRFGRFDREVDIGIPDATGRL---EILQIHTKNMKLADDVDLEQVANETHGHVGADLAALCSEAALQAIRKKMDLIDLEDETIDAEVMNSLAVTMDDFRWALSQSNP-SALRETVVEVPQVTWEDIGGLEDVKRELQELVQYPVEHPDKFLKFGMTPSKGVLFYGPPGCGKTLLAKAIANECQANFISIKGPELLTMWF-GESE--ANVREIFDK-ARQAAPCVLFFDELDSIAKARG      GGAADRVINQILTEMDGMSTKKNVFIIGATNRPDIIDPAILRPGRLDQLIYIPLPDEKSRVAILKANLRKSPVAKDVDLEFLAKMTNGFSGADLTEIC-----QRACKLAIRESIESEIR                    PEIRRDHFEEA------MRFARRSVSDN---DIRKYEMFA---QTLQQSRGFGS---------------------------------------------------------------------------------------------------------------------------------------------------------------
                                                .|.||.:|:..:.. ...:....:|..|..:.....|.|..|.:|.:....:..:......|:.:..:...:.|:....::|.| |.|      ...|..:|..:..:....:....:.:|...   |.|:..| :: |.....:|...:|:   ::...:.:....|.....||...|:..||:     :|.......:|.|.:.::....:|     |....|.||..:...::..          :|:|:...........:...:..|.:.....|:.:.:             ..:.::..:.:|.:|   :.|..:....|.:...:..|..::.:.::..|:.|    :||.::.||   .:|...:.:.|||:   .|||...:|..:|       ..|:                .:..:|.|             :..|.:.:.:    ||::...| ...||.|::          ...|..|::.:....|::....|.|:    ::|.....|       :.:.:.|       :..|.:|:.:.. |::.  |.|:.:.|. ...|..||                      ....|:......:..:..|.||.:.|..|        ||.|.:...:...|       |..|.|::...|..........|.:  |...|..:..|     ||. :..|.|.:...:|                     |:....::..      :.|.|..|.:.   .|..||:.|   ..::..:.:..                                                                                                                                                               
QQVFQAPRRPGIGTVGKPIKLLANYFEVDIPKIDVYHYEVDIKPDKCPRRVNREVVEYMVQHFKPQIFGDRKPVYDGKKNIYTVTALPIGNERVDFEVTIPGEGKDRIFKVSIKWLAIVSWRMLHEALVSGQIPVP------LESVQALDVAMRHLASMRYTPVGRSFFSPPEGYYHPLGGGREVWFGFHQSVRPAMWKMMLNIDVSATAFYKAQPVIEFMCEVLDIRNIDEQPKPLTDSQRVRFTKEIKGLKVEVTHCGQMKRKYRVCNVTRRPASHQTFPLQLE----------SGQTVECTVAQYFKQKYNLQLKYPHLPCLQVGQEQKH-------------TYLPLEVCNIVAGQRCIKKLTDNQTSTMIKATARSAPDRQEEISRLMKNASYN----LDPYIQEFG---IKVKDDMTEVTGRVLPAPILQYGGRNRAIA-------TPNQ----------------GVWDMRGK-------------QFYNGIEIKV----WAIACFAPQKQCREEVLK----------NFTDQLRKISKDAGMPIQGQPCFCKY----AQGADSVEP-------MFRHLKN-------TYSGLQLIIVILPGKTPVYAEVKRVGDTLLGMATQCV----------------------QVKNVVKTSPQTLSNLCLKINVKLGGINN--------ILVPHQRSAVFQQP-------VIFLGADVTHPPAGDGKKPSITAVV--GSMDAHPSRYCATVRVQRP-RQEIIEDLSYMVR---------------------ELLIQFYKSTRFKPTRIIFYRDGVPEGQLPQILHYELLAIRDACIKLEKDYQPGITYIVVQKRHHTRLFCADKNERIGKSGNIPAGTTVDTNITHPFEFDFYLCSHAGIQGTSRPSHYYVLWDDNRFTADELQILTYQLCHTYVRCTRSVSIPAPAYYARLVAFRARYHLVDKEHDSGEGSHISGQSNGRDPQALAKAVQVHQDTLRTMYFA


PDB ID: 8FCN.A | Alignment (sequence identity: 14.7295%):
-----------------------------------------------------------------------------------------------------------------------------------------------------------------------------------------------------------------PNRLIVDEAINEDNSVVSL-SQPK-MDELQLFRGDTVLLKGKKRREAVCIVLSDDTCSDEKIRMNRVVRN-------NLRVRLGDVISIQPCPDVKYGKRIHVLPIDDTVEGITGNLFEVYLKPYFLEAYRPIRKGDIFLVRGGMRAVEFKVVETDPSPYCIV----APDTVIHCEGEPIKREDEEESLNEVGYDDIGGCRKQLAQIKEMVELPLRHPALFKAIGVKPPRGILLYGPPGTGKTLIARAVANETGAFFFLINGPEIMSKLAGESESNLRKAFEEAEKNAPAIIFIDEL-----DAIAP--------KREKTHGEVERRIVSQLLTLMDGLKQRAHVIVMAATNRPNSIDPALRRFGRFDREVDIGIPDATGRLEILQIHTKNMKLADDVDLEQVANETHGHVGADLAALCSEAALQ--AIRKKMDLIDLEDETIDAEVMNSLAVTMDDFRWALSQSNPSALRETVVEVPQVTWEDIGGLEDVKRELQELVQYPVEHPDKFLKFGMTPSKGVLFYG---PPGCGKTLL---AKAIANECQANFISIKGPELLTMWFGESEANVREIFDKARQAAPCVLFFDELDSIAKARGGNIGDGGGAADRVINQILTE--------MDGMSTKKNVFIIGATNRPDIIDPAILRPG------RLDQLIYIPLPDEKSRVAILKANLRKSPVAKDVDLEFLAKMTNGFSGADLTEICQRACKLAIRESIESEI                    SDNDIRKYEMFAQTLQ                    
                                                                                                                                                                                                                 |    |.|.:.|...:.:: .||| :.:.|..| .|..:||.|.....|..:.      .|.|:..|.|.       .|::..|..:.   |...:|.|:.:.|.:.      ..:|..:.:.......|.|:   ::..:..|.|.:: |:.:...|.....    |||     ..|.|.|..:..|.|...|....|.:.:    .:|.|:          .|...|..||.||..........:.|.:..|..|:  ||.|| ...|....:..::..||..||     |.|:|     ||..|        |..:....|| .:...|.....||:.   :||:.....|  :...::|.|      |..:..||..:::..:...:.:...::.|:  .|...|.:...|......|..|  .|....|:............:.::..:||        ::||....| |.|.:...|.|..|..:.|||  |:|:     .|..:|  .|:: ::||.   |.|....:|   ..||.:.|    |.::         .:.:..:..|..:.|.... :...|:.:.|.|:  |||..|......:.:....:        :.|.|...:.:::...||....:..||...      |..:.:.||.|...:|:...:|  |...|.|:.|....:.::...:|.|         ..|:.::::..                       .|..:...||                        
QQVFQAPRRPGIGTVGKPIKLLANYFEVDIPKIDVYHYEVDIKPDKCPRRVNREVVEYMVQHFKPQIFGDRKPVYDGKKNIYTVTALPIGNERVDFEVTIPGEGKDRIFKVSIKWLAIVSWRMLHEALVSGQIPVPLESVQALDVAMRHLASMRYTPVGRSFFSPPEGYYHPLGGGREVWFGFHQSVRPAMWKMMLNIDVSATAFYKAQP----VIEFMCEVLDIRNIDEQPKPLTDSQRVR-FTKEIKGLKVEVTHCGQMK------RKYRVCNVTRRPASHQTFPLQLESGQTVE---CTVAQYFKQKYNLQLK------YPHLPCLQVGQEQKHTYLPL---EVCNIVAGQRCIK-KLTDNQTSTMIKATARSAPD-----RQEEISRLMKNASYNLDPYIQEFGIKVK----DDMTEV----------TGRVLPAPILQYGGRNRAIATPNQGVWDMRGKQFY--NGIEI-KVWAIACFAPQKQCREEVLKN-----FTDQLRKISKDAGMPIQGQPCFCKYAQGADSVE-PMFRHLKNTYSGLQL---IIVILPGKTP--VYAEVKRVG------DTLLGMATQCVQVKNVVKTSPQTLSNLCLK--INVKLGGINNILVPHQRSAVFQQPVIFLGADVTHPPAGDGKKPSITAVVGSMD--------AHPSRYCAT-VRVQRPRQEIIEDLSYMVREL--LIQF-----YKSTRF--KPTR-IIFYRDGVPEGQLPQILHYELLAIRDAC----IKLE---------KDYQPGITYIVVQKRHHTR-LFCADKNERIGKS--GNIPAGTTVDTNITHPFEFDFYLCSHAGIQGTSRPSHYYVLWDDNRFTADELQILTYQLCHTYVRCTRSVSIPAPAYYARLVAFRA--RYHLVDKEHDSGEGSHISGQSNGRD---------PQALAKAVQVH-----------------------QDTLRTMYFA------------------------


****** mixed


PDB ID: 5C1B.C | Alignment (sequence identity: 3.6304%):
--------------------------------------------------------------------------------------------------------------------------------------------------------------------------------------------------------------------------------------------------------------------------------------------------------------------------------------------------------------------------------------------------------------------------------------------------------------------------------------------------------------------------------------------------------------------------------------------------------]^NO40//3][RV]]ON//20}%$%#%%LOZ[PN]2/003}VOP^31/1//02]VUT}OO3/41]&!!&%%LPY^LN]//2/32[}]Y]+}V4/3/02(::9KON/2U]"?A=@>%$$#LOM}^2/4ON]/10/4}UT^1/313//32VU}U21/Y[NO}//3[]UVG(HIHVV]]}SVVY}9::Y}U[&%%"#%!%%#!%"$"&V$#"#%#!}DHGG^2/002}UNNUU%$"!#&#!#%%$N[1110/3$$%!MNVZ#$%$%$%"&%##%%#%%O[U1//1/3---O7:8K[+];::}]U%!%&&!!$%""$"#%97::^T]///1112V^NON(]987;WMNWT]43/3Y}Y}]#$$&"%!"%!ONVVT])[OOY]"%%!#%%}ON]Y$#%"##"#$%##"%#!&%%#%"!]Z]]VU/3#%!#%$Z[(}#%%#&$#"$O}]}UTSWVGDY,Y}]Y}9::R}UZ%%!%&%"AA>=A$$!%]$%%#"%#N[GGG]2/012UUUUTU%$""#%#!#%%MO[31/2/3$$%""$------------T}MNO$%#%!&%!#%%#&%M[U1/0113]L%$!#%#&}      }$##%&!!%%!"$%#%$T}9::]/1//212V^NORR]9867WNNWS]30/2Y}Z}]%%$&!#!"%#%LWVU}([OOY]"%#"#%#}ON[}$#%"$%!#%&##%"#!&%$!%U]Y^                    }](^&%%#%%##&#[^^UR}%%%!&%$%###%$7::9;UT}}----------------------------------------------------------------------------------------------------------------------------------------------------------------------
                                                                                                                                                                                                                                                                                                                                                                                                                                                                                                                                                                                                        ..||           |..||                            |||.|                                                                  .||     ||                     |.||                                                                                                                            |.|.||   |                                                                                                    ||..||        ..||||                                                                                                    ||.||              ||  |            .|.||.|                                                |||                                                |||.|                                   .||||                                                       |||.|                                                                                                                                                                                
]]Y[][}^^}}Y}}Y}32/3001]213/3Y}]Y3/2323/3/3NOOM}&&!%&%!!%$#!%%#A@A=?NOP]}/2ONOO3/22KNMLNKNO34/313/}Y}NONOO^/13/2/3201//2$&#"%%#"!$}]Y}Y}"%$!%#"%!##&%"#$#&}22/NP211}}NONN}]+ZNNN43/2121332/421MN31103/3/212112][32!!%###%!"]KPOKOOON]}Z}%$%&!&#$%%!ON03/3/NOMNOMO^324/13/2442MNOO21203LONN]2/312!#%$#%%%$]Z]LONNOL2103/}]:::]}2027:613/KMN34[Y]]Z}%%%$$$#!%#$[^}#$%&%%%!$&"#%%#}9:7]$$!%%#}Y3/]]][23/224/Z}[}Y032+NPOP1/1}N,ON(}]MPNO,MN,NY](OK21/11[[}:::[^%%!"%%#$%%"&%!$%%#}[}(]}]NM1132[]}8:9!%$##&%"%%$NNNL]0////0}}]}$!$#%!%&!$%$"Z}[[231/3!%%!!]}}$%$"$%"#"%!%!%"}}(]]/0KNOOP}868:]}//10213/2]}NMNONO-----------O}2/2----------------------------1//22------------------------------------------------------------------[OM-----ON---------------------}^21----------------------------------------------------------------------------------------------------------------------------12/4/3PNPO----------------------------------------------------------------------------------------------------]YY]%"--------$$#!&%----------------------------------------------------------------------------------------------------""!%#--------------$%--$$^[]NN4//124]}YNON%------------------------------------------------"$%------------------------------------------------!"%$%-----------------------------------""#!&-------------------------------------------------------%##!%----------"OOON]}2/22///3OPO]}^011MO:::^(NONN,YNMN22/]NOKNONMO[31201}][}Y]}}}^}2322/023OOP[}#%%"%!"$$%"#ONNKPM}~}Y}Y}#$#$$#&"!##&#&$%"Y]]OOON}]NNOKNN]}]}^]$%#"#%#!]Y]::9LPN[}[[


PDB ID: 8FCN.A | Alignment (sequence identity: 4.3624%):
-----------------------------------------------------------------------------------------------------------------------------------------------------------------------------------------------------------------------------------------------------------------------------------------------------------------------------------------------------------------------------------------------------------------------------------------------------------------------------------------------------------------------------------------------------------------------------------------------------}]40//3]MKOOOON//20}%$%#%%"]ZMPN32/003NOOPP31/1//02OONMNOO3/4[]&!!&%%"^YPLN3//2/32MNOK]2234/3/02(OONKON/2}]"#%!$"%$$#LOM}^2/4ON3/10/42NM41/313//32ONNN21//1232//3[]}]}(]^OOOO]NLOOY}9::Y}}[&%%"#%!%%#!%"$"&]$#"#%[Y}Y]}}^2/002}NNNN}%$"!#&#!#%%$}[1110/3$$%!#$]LMN%$%$%"&%##%%#%%%MN1//1/3O7:8KM+];::}]}%!%&&!!$%""$"#%97:OPMO///1112OPNON(]987;PMNPMO43/3Y}Y}]#$$&"%!"%!%NOOM])MOOK]"%%!#%%NONOY$#%"##"#$%##"%#!&%%#%"!]Z]]]}/3#%!#%$Z[(}#%%#&$#"$%}]NNMLPO}Y/3Y}]Y}9::Y}}Z%%!%&%"%%"!%$$!%%$%%#"%#}[}}}]2/012--}NNNM}%$""#%#!#%%#][31/2/]$$%""$#$#$]}]#%!&%!#%%#&%#MN1/011OOL%$!#%#&NNOKN]}}}[[]&!!%%!"$%#%$[}9::]/1//212OP9:6Y]9867PNNPLO30/2Y}Z}]%%$&!#!"%#%"PONN(MOOK]"%#"#%#$ONM}$#%"$%!#%&##%"#!&%$!%$]Y                    }%%%!&%$%###%$"]                    ----------------------------------------------------------------------------------------------------------------------------------------------------------------------
                                                                                                                                                                                                                                                                                                                                                                                                                                                                                                                                                                                                     |      .|.|.||..||                            |||.|.|                                                                .|.|||     .|.||     ||                                 .|.|.|                                 ||                                                                                          ||.|                                                                                           ||||  .||                    || |..|..|||                                                  .|.||  |.|                                                         |.|                        |||                                                |||.||                                   ||||                                   |||.|                                                                                                                                                                                             
]]Y[][}^^}}Y}}Y}32/3001]213/3Y}]Y3/2323/3/3NOOM}&&!%&%!!%$#!%%#A@A=?NOP]}/2ONOO3/22KNMLNKNO34/313/}Y}NONOO^/13/2/3201//2$&#"%%#"!$}]Y}Y}"%$!%#"%!##&%"#$#&}22/NP211}}NONN}]+ZNNN43/2121332/421MN31103/3/212112][32!!%###%!"]KPOKOOON]}Z}%$%&!&#$%%!ON03/3/NOMNOMO^324/13/2442MNOO21203LONN]2/312!#%$#%%%$]Z]LONNOL2103/}]:::]}2027:613/KMN34[Y]]Z}%%%$$$#!%#$[^}#$%&%%%!$&"#%%#}9:7]$$!%%#}Y3/]]][23/224/Z}[}Y032+NPOP1/1}N,ON(}]MPNO,MN,NY](OK21/11[[}:::[^%%!"%%#$%%"&%!$%%#}[}(]}]NM1132[]}8:9!%$##&%"%%$NNNL]0////0}}]}$!$#%!%&!$%$"Z}[[231/3!%%!!]}}$%$"$%"#"%!%!%"}}(]]/0KNOOP}868:]}//10213/2]}------NMNONOO}2/2----------------------------1//22[O----------------------------------------------------------------MON}^2-----112/4-----/3---------------------------------PNPO]Y---------------------------------Y]------------------------------------------------------------------------------------------%"$$-------------------------------------------------------------------------------------------#!&%--""!--------------------%#-$%$$^[]NN--------------------------------------------------4//124]}YN---------------------------------------------------------ON%------------------------"$%------------------------------------------------!"%$%"-----------------------------------"#!&-----------------------------------%##!%-----------------------"OOON]}2/22///3OPO]}^011MO:::^(NONN,YNMN22/]NOKNONMO[31201}][}Y]}}}^}2322/023OOP[}#%%"%!"$$%"#ONNKPM}~}Y}Y}#$#$$#&"!##&#&$%"Y]]OOON}]NNOKNN]}]}^]$%#"#%#!]Y]::9LPN[}[[


****** hydrophobicity


PDB ID: 5C1B.C | Alignment (sequence identity: 32.3232%):
----------------------------------------------------------------------------------------------------------------------------------------------------------------------------------------------------------------4534510044204-------44430031343424414125---3430114344554202001344323444052450054415051340----0304323-4043345040130443043033412403143321423530543----4021053325204240043433332002343004243430454444431-44033440332544124044204131543212420304335----30113333333431025202--44332222104334023412343-----------434154224424442320020441-----4202345443434045500341131243144524000222--345343043215523524540403034233514----01--------404--34-------424124404144024-43434032412212342214205442410414443042402431203244253213434332154300----403403---344------03314----------40454144104---3304434421--423233---3430123333323431124-------2024424242030433411323234342405402442542232012244143024253      33224500440134243233--4440-----2003-2345340043201533514410303134443502----01424154330244041421242------3432332413402452-24120---543043405                    34055442442252255303444054342---22431443-53233-
                                                                                                                                                                                                                |    .|||.|.|       |||| .||||||       |   ||.|  ||.|      |..||  |||    |||    |.||  .||    .|.|||| |.||||.|| .||.||.| ..|||...|.|.||||.|....||    |||.|..|.|||| |..| |.|||||.||     |.|.| |||||...| ||.|||..||..|...||||            || |..|||    |||.|||       ..||||  |||        .||..||.||||           .|| .||.||..||||     |||     ||.||  .||||                         |||  .|..||||||.|     |.|      |.||.||    ||        |||  ||       ||     ||.|||.| .|||         .||.|||        ||.|..||| ||..|      |.|||..|       ||||    ||||.|   |||      |||.|          .|||..||.||   |.|.|    |  |||.||   |..|.| |..|.|||.|.|       ||.|.|      ||..|       |||..|..|..|.|| .|...||||.|.|.|         ||       ||     ||||  |.||     |..| |||.|  |||    |||..|  |..|||||...|    ||..||.||||          .|      |.|||||.|  ||.|| .|| |   .||.||                       |||               .||.|.|||||   |.|..||| ||||. 
44024235533033034304112432404034040343404043442355045400432044243402345430343444033032130344504240303343445024030431200335214421033403031430421402254123253330353223334333431333540323244305322342214040323223424----3004222401405404443-4313434-------50523440--4314------04034--234----245----4350--240355323443231414334304-23024324-44341414334132140344444331314024002345204-4134-4433320423-----25323-454440351244233414330442304044------------42-34033501323014333-------54520233443--------03425344234304040320222234-442544014423-----4415403442323--04343-------------------------22243243243043225-----414------4333314100001334330324045034311322342-----0404400433343---------1341214--------040413304-40103------44532024-------430021324034332343443303200332424335322305045354400441332054----110423433524335002-3543034341340143411205422------04144-------434330330004454-435122244445034---------33-------40-----3233304340343242423123423--043----335334--330134445232441401334124330----------52353030323233251--022525341-0444443343-----------------------340---------------33434354342124204044431532322


PDB ID: 8FCN.A | Alignment (sequence identity: 31.9853%):
-----------------------------------------------------------------------------------------------------------------------------------------------------------------------------------------------------------------34510044204-------44430031343424414125---3430114344554202001344323444052450054415051340----0304323-4043345040130443043033412403143321423530543----4021053325204240043433332002343004243430454444431-44033440332544124044204131543212420304335----30113333333431025202--44332222104334023412343-----------434154224424442320020441-----4202345443434045500341131243144524000222--345343043215523524540403034233514----01--------404--34-------424124404144024-43434032412212342214205442410414443042402431203244253213434332154300----403403---344------03314----------40454144104---3304434421--423233---3430123333323431124-------2024424242030433411323234342405402442542232012244143024253340343332245004-4013---4243233444020032345340043201533514410303134443502----01424154330244041421242------3432332413402452-2412054----304340                    3444054342224314                    ---------------
                                                                                                                                                                                                                 |   |||.|.|       |||| .||||||       |   ||.|  ||.|      |..||  |||    |||    |.||  .||    .|.|||| |.||||.|| .||.||.| ..|||...|.|.||||.|....||    |||.|..|.|||| |..| |.|||||.||     |.|.| |||||...| ||.|||..||..|...||||            || |..|||    |||.|||       ..||||  |||        .||..||.||||           .|| .||.||..||||     |||     ||.||  .||||                         |||  .|..||||||.|     |.|      |.||.||    ||        |||  ||       ||     ||.|||.| .|||         .||.|||        ||.|..||| ||..|      |.|||..|       ||||    ||||.|   |||      |||.|          .|||..||.||   |.|.|    |  |||.||   |..|.| |..|.|||.|.|       ||.|.|      ||..|       |||..|..|..|.|| .|...||||.|.|.|  |||||.|||     || || |   ||| ||        .|||.|  |||    |||..|  |..|||||...|    ||..||.||||          .|      |.|||||.|  ||.|| .|| |.|    |..|||                   .||.|.|||||.||                                      
440242355330330343041124324040340403434040434423550454004320442434023454303434440330321303445042403033434450240304312003352144210334030314304214022541232533303532233343334313335403232443053223422140403232234243---004222401405404443-4313434-------50523440--4314------04034--234----245----4350--240355323443231414334304-23024324-44341414334132140344444331314024002345204-4134-4433320423-----25323-454440351244233414330442304044------------42-34033501323014333-------54520233443--------03425344234304040320222234-442544014423-----4415403442323--04343-------------------------22243243243043225-----414------4333314100001334330324045034311322342-----0404400433343---------1341214--------040413304-40103------44532024-------430021324034332343443303200332424335322305045354400441332054----110423433524335002-3543034341340143411205422------04144-------434330330004454-435122244445034--334032333-----04340-3432424-23--------123423--043----335334--330134445232441401334124330----------52353030323233251--022525341-0444443343340-------------------33434354342124-----------------------204044431532322


********* G2/M transition of mitotic cell cycle

Aggregated alignment statistics: 
 Median secondary structure sequence identity: 0.3695
 Median primary sequence identity: 0.174
 Median mixed sequence identity: 0.0441
 Median hydrophobicity sequence identity: 0.3785


Alignment information: 


****** secondary


PDB ID: 6MZC.B | Alignment (sequence identity: 36.9462%):
----------...S..SEEEEE--EEEEE...SSS..EEEEEEEEEE..SS.-----------------------..EE----EE------B.SSEEEEEEESSS.........TTSS.SSTT.---------S..SHHHHHHHH--------HHHHHHHSSSSS..SEEEEPPHHHHHHHHH...EEEEEEEEE.S.SSS.EEE..TT.SSTTTSS.EEE....TT.HHHHS.BSSSSS..EEEEEEEEE.SSS.EE.SSEEEE.SS.TTSSSEEEEEEEEEEE.STT...EES.EEEE..TTTS.EEEEE.TT.HHHHHHH---TTT---------HHHHHHHHHHHHSS..SSS--------------.EEEEEES..SSSS.EE-----TTEEEEETT....SS.TT------HHHHHHHHHHHHHHHHHHHHTS..------------SSGGG--------------------.THHHHHHHHHHHHHHHTTS.HHHHHHHHHHHHHHH-----HHHHHHS.--....-------.....-----TTT....TT.SS...TT.STT------------------..HHHHHHHHHHHHHHHHHH-------------------HHHS.HHHHH----------------HHHHHHHHHHHHHSSSS..TT..-------GGG...HHHHHHHHHHH...SHHHHIIIIISS...EEE..B.....SS.SS.SEEEE....TTS.....S.EEEEEESSS.EEEEE..SS..EEEE.........TTT.S.S.SSSS.......SSTTS..----EEE..S.TT..S.EEE------.....HHHHHHHTT..S.HHHHHHHHHHHHHS...HHHHHHHHHHHSSSS.SHHHHHHHHHHHHHHHT.STT------..S.STTHHHHHHT..SSS.SS...S...S.HHHHHHHHHHHHHHHT---------------------------..BTTTB.---------------------.HHHHHHHHHHHHS...TTSSS.S.HHHHHHHHHHHT.....S.SSSTTSSSSSS.SHHHHHHHHHHHHHHHHHHS..--------TTTHHHHHHHHHHHHHH---TTTSS.S..HHHHTTSSSSS.HHHHHHHHHHHHHHHHHS..HHHHHHHHHHHHS.S.HHHHHHHHHHHHHS.SS.TT..SS.TTTTHHHHHHHHHHSS..S.HHHHHHHHHHHHHTT.SS..S..-----------
          |||.||.|||||  |||||||    ||||||||||||....|                       ||||    ||      ....|||||||         |||||    .|||         ....||||||||        |||||||              |||||||||..||||           ..|||||||   ||       ||.|||              .|||||||||          ||||   .||   ||||||||||            |||||     |||       |||||||   |||         |||||||||||                      |||||||        ||     |||||||||       ||      |||||||||             ||            ..|||                    |.|||||||||||     ..||||||||||||||||     ||||||.|  ||||       |||||     |||...||....||.||..||                  ||||||||||||||||||||                   |||..|||||                |||||||||||||    ||  ||       ...||||||||||||||    ||||             |||||          ||    ..||.|.....|||||||    |||                   |||||                  ||..|    |||.|..||||..|||      .||||||                                             |||||||||||||||.|.||      || |.|||||||                   ||||||||||||||||                           |..|||||                     |             |||                    |||||                                  ||        |||..||||||||||||   |||..|.||           ||||||||||||||||||.||                                ..|||   |||||        ....||.|||||||||             ||           
................EEEEEEE.EEEEE..----..EEEEEEEEEETTTT.HHHHHHHHHHHHHHHIIIIITTT..EETTTTEEEETTTTTTTTEEEEEEE---------...TT----TTT.EEEEEEEEEEEEEHHHHHHHHHH......HHHHHHH--------------HHHHHHHHHHH.EEE-----------TTEEE..TT---TT-------..B.TT--------------TEEEEEEEEE----------EEEE---ETT---EEEEEEEEEE------------EEEE.-----.EE-------HHHHHHHHH.TTTTTTTT....HHHHHHHHHHH--------TTEEEEETTTTTTT.EEEEEE--------EEEEETTTTEEEEETT-------TT.EEEEEHHHHHHHHH-------------...TTTTTTEEEEE..GGG..EEEGGGEEETTTEE......HHHHHHHHHHH-----...HHHHHHHHHHHHHHH.GGG.HHHHHH..EE....EEEEEEE.....EEEbTTTTEEE.TBTTB..TTTTBTTBT..BTTEEEEE...GGG..HHHHHHHHHHHHHHHHHH...B...TTEEEE...GGGHHHHHHHHHHHTTTT.EEEEEE....HHHHHHHHHHHHH----..--..EEEEEHHHHH...HHHHHHHHHHH----HHHH-------------..B..----------EE----TTTTT.GGGG..EEEEEE----EEE-------------------..TTT------------------TTTT.EEEEEEEE.TTTT..EEEEEEEETTTT....HH---------------------------------------------HHHHHHHHHHHHHHH...TTEEEEEE..-.TTTHHHHH-------------------HHHHHHHHHHHHHHHTTTT..EEEEEEEETTT...EEETTGGG.BTTTTB.TTTEEE.TTTTTTTT.EEEEE.-------------...--------------------.....----------------------------------..EEEEEEEETTT..HHHHHHHHHHHHTTTTTT.B....-----------.HHHHHHHHHHHHHHHHH...--------------------------------TTTT.---.TTTT--------TT......HHHHHHHH-------------...GGGTTT....


****** primary


PDB ID: 6MZC.B | Alignment (sequence identity: 17.3996%):
-------------------------FESPRP-YKLTHQVV------CINNINFQRKSVVGFVELTIFPTVANLNRIKLNSKQCRIYRVRINDLEAAFIYNDPTLEVCHSESKQRNLNYFSNAYAAAVS--AVDPDAGNGELCIKVPSELWKHVDELKVLKIHINFSLDQPKGGLHFVVPSVEGSMAERGAHVFSCGYQNSTRFWFPCVDSYSELCTWKLEFTVDAAMVAVSNGDLVETVYTHDMRKKTFHYMLTIPTAASNISLAIGPFEILVDPYMHEVTHFC-----LPQLLPLLKHTTSYLHEVFEFYEEILTCRYPYSCFKTVFIDEAYVEVAAYASMSIFST--NLLHSAMIIDETPLT--RRCLAQSLAQQFFGCFISRMSWS----DEWVLKGISGYIYGL--WMKKTFGVNEYRHWIKEELDKIVAYELKTGGVLLHPIFG-GGKEKDNPASHLHFSIKHPHTLSW-----EYYSMFQCKAHLVMRLIENRISMEFMLQVFNKLLSLASTASSQKFQSH----MWSQMLVSTSGFLKSISNV-SGKDIQPLIKQWVDQSGV---VKFYGSFAFNRKRNVLELE--IKQDYTSPGTQKYVGPLKVTVQELDGSFNHTLQIEENSLKHDIP--------CHSKSRRNKKKKIPLMNGEEVDMDLSAMDADSP--LLWIRID-PDMSVLRKVEFEQADFMWQYQLRYERDVVAQQESILALEKFPTPASRLALTDILEQEQCFYRVRMSACFCLAKIANSMVSTWTGPPAMKSLFTRMFCCKSCPNIVKTNNFMSFQSYFLQKTMPVAMALLRDVHNLCPKEVLTFILDLIKYNDNRKNKFSDNYYRAEMIDALANSVTPAVSVNNEVRTLDNLNPDVRLILEEITRFLNMEKLLPSYR--HTITVSCLRAIRVLQKNGHVPSDPALFKSYAEYGHFVDIRIAALEAVVDYTKVDRSYEELQWLLNMIQNDPVPYVRHKILNMLTKNPPFTKNMESPLCNEALVDQLWKLMNSGTSHDWRLRCGAVDLYFTLFGLSRPSCL
                         ||...| ..:.|..|      |...:|   :.||.::.....|.:....:...:.|: .||.|....:....:..:.|:.   .|.|.| :...|..:.|.||  .:.....:|:  |.||.|   .|..|.|...|:......|.|...|..|.........|..|: .|:..|.|   |.:        ||:...:|.:..|......|.......:..:.........|.:..:.     |...:.....|||| |     ..::..:.:...|  |:.|...   |.......|....:..:.|.....|..:.....  ...|:.:.::...:.  :||: :.|........|...:.|    .|.:.:.:....|.|  :::: ||:.     :|:::.::      ||.||..||.. ||:.:         :|..|:...|     ::|:..:.|...:......:...|.:|:.|...|...|..:....|..    .::|...|.....:.:.|. ||  :|.:|.....::.|   ||..|..........::::  :|   |||.|...: .||:.|:.  |..|:.|...:.|.....|        .|..:...||..|..:.|        :|||...  ...:|:. |...::..:.:...:.:.|:   |:.........|...:..|..    .|..||..|....|   .||..|.|.....:   |.....|...||:||......|.|:.|            :|....:                      :.|..:.|..::|..........|                 .|....:|.:..||...|..:.:|:  ||. |.|.|::       .:|: ||.:           .|:.|..|  .|..||:.::..:.  :.|...                    .|...|   :||...:       ..|...||    .:||.          
QQVFQAPRRPGIGTVGKPIKLLANYFEVDIPKIDVYHYEVDIKPDKCPRRVN---REVVEYMVQHFKPQIFGDRKPVYDGKK-NIYTVTALPIGNERVDFEVTIP---GEGKDR-IFKVSIKWLAIVSWRMLHEALVSGQ--IPVPLE---SVQALDVAMRHLASMRYTPVGRSFFSPPEGYYHPLGGGREVW-FGFHQSVR---PAM--------WKMMLNIDVSATAFYKAQPVIEFMCEVLDIRNIDEQPKPLTDSQRVR-----FTKEIKGLKVEVTH-CGQMKRKYRVCNVTRRPAS--HQTFPLQ---LESGQTVECTVAQYFKQKYNLQLKYPHLPCLQVGQEQKHTYLPLEVCNIVAGQRCI-KKLTDNQTSTMIKATARSAPDRQEEISRLMKNASYNLDPYIQE-FGIK-----VKDDMTEV------TGRVLPAPILQYGGRNR---------AIATPNQGVWDMRGKQFYNGIEIKVWAIACFAPQKQCREEVLKNFTDQLRKISKDAGMPIQGQPCFCKYAQGADSVEPMFRHLKNTYSG--LQLIIVILPGKTPVYAEVKRVGDTLLGMATQCVQVKNVVK---TSPQTLSNL-CLKINVKL--GGINNILVPHQRSAVFQQPVIFLGADVTHPPAGDGKKPSITAVVG--------SMDAHPSRYCATVRVQRPRQEIIEDLSYMVRELLIQF---YKSTRFKPTRIIFYRDGVPEG----QLPQILHYELLAIR---DACIKLEKDYQPGI---TYIVVQKRHHTRLFCADKNERIGKSGN------------IPAGTTV----------------------DTNITHPFEFDFYLCSHAGIQGTS-----------------RPSHYYVLWDDNRFTADELQILTYQLCHTY-VRCTRSV-------SIPA-PAYY-----------ARLVAFRA--RYHLVDKEHDSGEG--SHISGQ--------------------SNGRDP---QALAKAV-------QVHQDTLR----TMYFA----------


****** mixed


PDB ID: 6MZC.B | Alignment (sequence identity: 4.4092%):
----------------------------------------------------------------------------------------------------------------------------------------------------------------------------------------------------------------------------------------------------------------------------------------------------------------------------------------------------------------------------------------------------------------------------------------------------------------------------------------------------------------------------------------------------------------------------------------[]}U^}U30233//1/3]Y]TVW]}//21/302/1}}RT]Z]4/30,}VV14/24/4RVVZ][[[Y}]]NNSVYTVNO}V]^V"%$#$%#$###!$#!VUVTU]}V01/3DG$%"$%%!%%Z]Y03/3/3120]V}VUUZ31/Y}NK]UUMMOWU[3/1}[}}OO}$&#$T}*RVUUU]Z12230312/]TTTY1/}VU30/3}RU}OOTWV32132102/22[TNOY}Z1/U}13/0Y]NNMV]/2311ZNOZ"$""%%$NNN"%%!#%#$%%!"UT^}UUU[132/1/V][URVR[12MN12/12NOZZ]}TTYKO%$$"$&&#"#%$"#%%##$#MR}^TU99:]N!"%$!$$$!$$"$#%ONT}!%%$&%$!%%%"%%!!#$%"%U}}YZZ]}Y[}NNO]]]]NM}VS][}KO]UONZ}$%$$$##%#%#%"!#&"!%%&R}#%##"%!#%%""$"#$$#UUVV[]NO[}9:8ZY}$$$#"%$!$%!}}]V!%$"=AA@=VV}}Y/31}}+[[[]^VW]RS]S3/33]}}}NNU]]}Y}UZ3/2/33SVU}13320]YVV]}0333Y}[]}]}^^OOO]VYUZTVUV]Y][]Z}TTOMV}}002Y^R]NO[}RZ43/][]][%##$%$%LP}]W]!!#%%%$!"#"%%T}}}#$&"#"$%!"%VVVT[U&!&#$####"#%!#%N[RNN}}U}UMM%$"#$&M[[TVU[UVYY]U]][T}#%$$#"%%$#$!###LZ^,KOO)[}%%!"$#!"%"!%U]]]POVVT}V]$$&#%#!%#"#O}Y}}[R}RVVOKWUSVVS]U%!&"!"%%!$&#"%#%%"S}}NPO$!$!$#"&#!&!"%OONVR}U]}#"#%NNTVUUV[!%!&!##"%#!!%$$%!V^}$%%"%$""%#!%V]UY$$!&%%!"%#"$%V}UT}OO[]UUZMOOM"!%%"$%"#%UU}}V]$&"&#$#!%"$#$LM}SU^}U[Z---------------------------------------------------------------------------------------------------------------------------------------------------------------------
                                                                                                                                                                                                                                                                                                                                                                                                                                                                                                                                                                                        .||         |||                ||                 |.||             |.|     .||                                                                                    .|||                     ||                        ||    .||||..|.|                                                     ..|.||.|                                                                                                            ..|.||..|                 |.||   |..||   |||       |.|         ||    .|||                                    ..|.|                         ..|||                                                                      ||                                             ..||||||                                                                                                                                                                      |.|.|||                                ||                                                                             ||||                                                                                                                                                                                  
]]Y[][}^^}}Y}}Y}32/3001]213/3Y}]Y3/2323/3/3NOOM}&&!%&%!!%$#!%%#A@A=?NOP]}/2ONOO3/22KNMLNKNO34/313/}Y}NONOO^/13/2/3201//2$&#"%%#"!$}]Y}Y}"%$!%#"%!##&%"#$#&}22/NP211}}NONN}]+ZNNN43/2121332/421MN31103/3/212112][32!!%###%!"]KPOKOOON]}Z}%$%&!&#$%%!ON03/3/NOMNOMO^324/13/2442MNOO21203LONN]2/312!#%$#%%%$]Z]LONNOL2103/}]:::]}2027:613/KMN34[Y]]Z}%%%$$$#!%#$[^}#$%&%%%!$&"#%%#}9:7]$$!%%#}Y3/]]][23/224/Z}[}Y032+NPOP1/1}N,ON(}]MPNO,MN,NY](OK21/11[[}:::[^%%!"%%#$%%"&%!$%%#}[}(]}]NM1132[]}8:9!%$##&%"%%$NNNL]0////0}}]}$!$#%!%&!$%$"Z}[[231/3!%%!!]}}$%$"$%"#"%!%!%"}}(]]/0KNOOP}868:]}---------//1----------------02-----------------13/2-------------]}N-----MNO------------------------------------------------------------------------------------NOO}---------------------2/------------------------21----//22[OMON}-----------------------------------------------------^2112/4/------------------------------------------------------------------------------------------------------------3PNPO]YY]-----------------%"$$---#!&%"---"!%-------#$%---------$$----^[]N------------------------------------N4//1-------------------------24]}Y----------------------------------------------------------------------NO---------------------------------------------N%"$%!"%----------------------------------------------------------------------------------------------------------------------------------------------------------------------$%""#!&--------------------------------%#-----------------------------------------------------------------------------#!%"-------------OOON]}2/22///3OPO]}^011MO:::^(NONN,YNMN22/]NOKNONMO[31201}][}Y]}}}^}2322/023OOP[}#%%"%!"$$%"#ONNKPM}~}Y}Y}#$#$$#&"!##&#&$%"Y]]OOON}]NNOKNN]}]}^]$%#"#%#!]Y]::9LPN[}[[


****** hydrophobicity


PDB ID: 6MZC.B | Alignment (sequence identity: 37.8517%):
---24-33533413440020-4404-----2454300320413023302414504143442503505044142220344331402434344541432342322203204342343412040334134404414014040423144343314200330433224532402323344-----3352323204333412334----1423042220203434104303344254-4324321303-32234031203324010433244034221341131144333314402423440132533332243020442--304022323230233------411432200443-313----552--124312442232203523334-43-01430333033132-4432304-4354304441440023414333011430233344444323414230443431-3343332242424102510445032422140244113123323344243423342103333214303403344043104430443300423332224545401414044433333344303314030441433244-3140444-3144403--------243435544------444031243440424132242433113050434230154042442422343415345400244430121442333235121340144--442-23505232222124024320---------------------33333332-----2431235222243234004344223243-321443230222115404-4123-4401-----32014104-----344454442--3443352420--4212430332030------444053144143405101440352142441133----354303--------03215205----0144434--033-------432124332433420405022--1420043340453344143114204443033054401421344332344243312442104413412433--3344351523204---132312------------31353321----------------------------------------------------
   || |.|||     |..| |.||     ||.|  ||.||      |.|.| ||.|||||  || |||            .||.||..||.|.|.|||        .|| .||||  .||||     |..|.|.|..|||  |.|.||        ||  .||.|||    |.|     ||||...|      |.|||    || ||||..||              ||| .||.| .||| ||||      ||     |||         ||.|      |||.|..|.|.|.|.||.|           ||  .|||.||| ||.|.|      |.||...|.||| |||    .||  ..|||..|     ||.||..| || |.|     ||..|| |||||.| ||.||||                  .|||.|.|||    ||||        | |||.|                      ||||.||  ...||.|.|.||..||..|                  ||.|.||  |.||.||||...|.|||.||..| .||.||                |||||.|| |.||||| |   |||        .||.||  |      ||.||.|.|||      |.|      ||.||..|         .|.||||.|.|.|           .||||         ||.|.|  ||| ||....||||..||.||| |                     ||.||.||     .|||.|.|..|....|||||    |.|| |.|        ||  ||| ||.| ||||     |||.|  |     |.|..|..|  ||||| ..||  .|.|||..||.||      ||.|   |||.|.||..|.|.|....||   ||    ||||||        .|.|.|||    .||||||  |||       ||.||              ||  .|.|.|||||..||             ||.|           |.|.|.|||.|||.||.||..|...|||  |.||   ||||.|   ||..||            |.|.|||.                                                    
44024235533-----033034304112432404--03404------03434-04043442--35-504------------540043204424340234--------543-03434--44033-----0321303445042--403033--------43--4450240----3043120033521442------10334030314-30421402--------------254123253-330353223------33-----433---------3431------3335403232443053223-----------422140403232-234243004222401405404443431343450523440431404-----034234245435024-----0355323443231414334304------------------2302432444----3414--------1433413----------------------2140344--4443313140240023452------------------0441344--43332042325323454440351-244233----------------414330442304044423---40335013230143335--452023344303425344------234------30404032---------0222234442544-----------01442---------344154034423230434322243243243-0432254144333314100001334330324045034311322342040440043----33431341--------21--40404133044010344532024--4300213240343323434433-03200332424335322305045354400---441332054110423433524---33500235430343413401434112054220414443433033000445443512--------------224444503433403233-------------3043-----------4034324242312342304333533433013444---523244140133412433052353030323233251022525341044444334334033434354342124204044431532322


********* G1/S transition of mitotic cell cycle

Aggregated alignment statistics: 
 Median secondary structure sequence identity: 0.2601
 Median primary sequence identity: 0.1015
 Median mixed sequence identity: 0.0328
 Median hydrophobicity sequence identity: 0.2695


Alignment information: 


****** secondary


PDB ID: 5LS6.J | Alignment (sequence identity: 26.0067%):
----------------------------------------------..HHHHHHHHHHHHHHH---------------------------------------------------------HHHHHHHHHH------HHHHHHHHHHHHHHHHHHHHHHHHHT.......--------....S...S.---------S.EEEEEESSSSPPEEEEPEEEP...PPPP....EE.SS.EE.PPPSSB......HHHHTS.STHHHHHHHHTTTT.BTT..SS....HHHHHHHHHHH---------------------------------------------HHHS                            SS....   ..SHHHHHHHS.TTT---------------------------------..HHHHHHHHHHH..       ..S....TTTTS.....HHHHTHHHHHH..TTT..SS.SS..S...SGGG.------..S.S...-------.....--------------SSS.S.SSTT----------------------------HHHHHHHHHHHHH..                                                                            ...SPPP..------...---HHHHHHHH------------------HHHHHSSS.HHHHHHHH.SS.-----HHHHH---HHHHHHHHSPP..                                   ..........SSS.SSTTSHHHHTTPPB.TT..S.TT.TTBPP....SS...STTSHHHHTTB...TTT.TT------------------TTTTS.SSS.S.S.SS.TTTTT.PPPEEEEE.SSSSEEEEESS...TT.EEEE..EEEEE----------HHHHHHHHHHHHHTT...EEE.SSSEEEEEEEEE.GGGGPEE.--------------------------SS.SEEEEEEEETT----EEE-----------------------------EEEEESS...-------TTEEPEE.TT.-------------------------------------------------------------------------------------
                                              .||||||||||||||||                                                         ||||||||||      ||||||||||||||||||              |        ||....||.|         ..||||||......||||.|||            |||  |||             ||       |||||||.||||..||    |||||||||||||||                                             |||                                         ||||||..||||                                 |||||||||||||||                   |....||||.|||||||                  ||||      ||...|||       |||||              ...| |..||                            |||||||||||||||                                                                            |.|    ||      |||   ||||||||                  |||||    |||||||||..|     |||||   ||||||||                                                           |||                                  ||||..|||..||.||                  ||               ||||||   |||||     |||    |..|||.|||  |||||          |||||||||||||..|||        ..|||||||       |                          ..|.||||||||||    |||                             |||||..|||       ..||.||.|||                                                                                     
................EEEEEEE.EEEEE....EEEEEEEEEETTTT.HHHHHHHHHHHHHHHIIIIITTT..EETTTTEEEETTTTTTTTEEEEEEE...TTTTT.EEEEEEEEEEEEEHHHHHHHHHH......HHHHHHHHHHHHHHHHHH--------------.EEETTEEE..TTTT..B.TTTEEEEEEEEEEEEEETTEEEEEEEEEEEE------------EE.--.EE-------------HH-------HHHHHHH.TTTTTTTT----....HHHHHHHHHHHTTEEEEETTTTTTT.EEEEEEEEEEETTTTEEEEETTTT.EEEEEHHH-----------------------------------------HHHHHH...TTTTTTEEEEE..GGG..EEEGGGEEETTTEE......HHHHHHHHHHH..-------------------.HHHHHHHHHHHHHHH.------------------GGG.HHHHHH..EE....EEEEEEE.....EEEbTTTTEEE.TBTTB.-.TTTTBTTBT..BTTEEEEE...GGG..HHHHHHHHHHHHHHHHHH..----------------------------------------------------------------------------.B.----..TTEEEE...GGGHHHHHHHHHHHTTTT.EEEEEE....HHHHH----HHHHHHHH....EEEEEHHHHH...HHHHHHHH-----------------------------------------------------------HHH----------------------------------HHHH..B..EETTTTT.GGGG..EEEEEEEEE..TT---------------TTTTT.---EEEEE-----EEE----.TTTT..EEE--EEEEETTTT....HHHHHHHHHHHHHHHHH...--------TTEEEEEE.-------..TTTHHHHHHHHHHHHHHHHHHHHTTTT..EEEEEEEETTT...EEETTGGG.BTTTTB.TTTEEE.TTTTTTTT.EEEEE...........EEEEEEEETTT..HHHHHHHHHHHHTTTTTT.B.....HHHHHHHHHHHHHHHHH...TTTT..TTTTTT......HHHHHHHH...GGGTTT....


****** primary


PDB ID: 5LS6.J | Alignment (sequence identity: 10.1547%):
------------------------------------------KGPVCWRK--RVKSEYMRLRQLK------RFRRADEVKSMFSSNRQKI-LERTEI---LNQEWKQRRIQPVHILTSVSSLRGTRECSVTSDLDFPTQVIPLKTLNAVASVPIMYSWSPLQQNFMVEDETVLHNIPYMGDEVL----DQDGTFIEELIKNYDGKVHGDRECGFINDEIFVE-LVNALGQYN                            ESRPPR   SDKI--FEAISSMFPDKGTAEELKEKYKELTQ       PPECTPNIDGPNAKSVQREQSLHSFHTLFC--RRCF--KYDCFLHPFHATPNTYKRKNTETALDNKPC----GPQCYQHLEGAKEFAAALTAERIKT                                                                            PNIEPPENVEWSGAEASMFRVLIGTYYDNFCA-----IARLIGTKTCRQVYEFRVKESSIIAPA                                   HVYNYQ---------------PCDHPRQPCDSSCPCVIAQNFCEKFCQCSSECQNRFPG--CRCK-AQCNTKQCPCYLAVRECDPDLCLTCGAADHWDSKNVSCKNCSIQRGSKKHLLLAPSDVAGWGIFIKDPVQKN-EFISEYC-------GEIISQDEADRRGKVYDKYMCSFLFNLNNDFVVDATRKGNKIRFANHSVNPNCYAKVMMVNGDHRIGIFAKRAIQTGEELFFDYRY-----------------------------------------------------------------------------------------------------------------------------------------------------------------------------------------------------------------------
                                          |...|.|:  |...||| ::..|      |....|..|::::.....| .||.:.   :..|.|.|..:......::.|.|...|..|:..:..|.:.:  :.|:..........::|:.::|....|...|.:. .|.||.    ......:.:::.|.|...     ..|...:..:| :...|...|                           .:.:|.....|.::  .:.|..:..:.....::|.||:             .|  |:....|........|.|..|:.|  .:.|  ||:..|...|.......::...|.|..:.|    |.:|.:.|...:      |:..||.                                                                            .....|:..|............:..|...|..     :..:.|......:.::..:..:|..|.                                  ..|::.:               .|..|::.|...    :.:||.::..:.|.:......|  |.|| ||......|.:..::.....|.|.....     ...:.....::|.....|.:|...|.     :|:.|:.: :.:|..|       |.|.:.....:|..|:.:.:.....::.:....|..:........:...:|:.|...:.|.             :..:|:..|..|                                                                                                                                                                                                                       
QQVFQAPRRPGIGTVGKPIKLLANYFEVDIPKIDVYHYEVDIKPDKCPRRVNREVVEYM-VQHFKPQIFGDRKPVYDGKKNIYTVTALPIGNERVDFEVTIPGEGKDRIFKVSIKWLAIVSWRMLHEALVSGQIPVPLESV--QALDVAMRHLASMRYTPVGRSFFSPPEGYYHPLG-GGREVWFGFHQSVRPAMWKMMLNIDVSA-----TAFYKAQPVIEFMCEVLDIRN---------------------------IDEQPKPLTDSQRVRFTKEIKGLKVEVTHCGQMKRKYR-------------VC--NVTRRPASHQTFPLQLESGQTVECTVAQYFKQKYNLQLKYPHLPCLQVGQEQKHTYLPLEVCNIVAGQRCIKKLTDNQ------TSTMIKA----------------------------------------------------------------------------TARSAPDRQEEISRLMKNASYNLDPYIQEFGIKVKDDMTEVTGRVLPAPILQYGGRNRAIATPN----------------------------------QGVWDMRGKQFYNGIEIKVWAIACFAPQKQCREE----VLKNFTDQLRKISKDAGMPIQGQPCFCKYAQGADSVEPMFRHLKNTYSGLQLIIVIL-----PGKTPVYAEVKRVGDTLLGMATQCVQ-----VKNVVKTSPQTLSNLCLKINVKLGGINNILVPHQRSAVFQQPVIFLGADVTHPPAGDGKKPSITAVVGSMDAHPSRYCATVRVQ-------------RPRQEIIEDLSYMVRELLIQFYKSTRFKPTRIIFYRDGVPEGQLPQILHYELLAIRDACIKLEKDYQPGITYIVVQKRHHTRLFCADKNERIGKSGNIPAGTTVDTNITHPFEFDFYLCSHAGIQGTSRPSHYYVLWDDNRFTADELQILTYQLCHTYVRCTRSVSIPAPAYYARLVAFRARYHLVDKEHDSGEGSHISGQSNGRDPQALAKAVQVHQDTLRTMYFA


****** mixed


PDB ID: 5LS6.J | Alignment (sequence identity: 3.2842%):
-----------------------------------------------------------------------------------------------------------------------------------------------------------------------------------------------------------------------------------------------------------------------------------------------------------------------------------------------------------------------------------------------------------------------------------------------------------------------------------------------------------------------------------------------------------------------------------------------------------------------------------------------------------------------------------------------------------------------------------------------------------------]}$!#$&%&!%$%$#&"&%"%&#&&#%%!%$##$$%&%%!"%&$%!"%%%$%O^^Y]}Y]YZ}}R}}ZW}U^312/22VSVTGG3//2E320H[Y[GDGD[}}}22ZVV]11YHHHUR)]]Y}}[$%%!LV]VN$#!%%"!%ONON](ON]^VT}[Y]%%!#!%"!%#"$%$V                            VU^}}^   }]V!#%#!$$T[NOO-}}#%%"%%%$%%"}]       }}V[}}]KONNV[]}Y]&%%$L%$#%$"[[PPM[]UV[TS]}T][}U:99]^]V}V}[Z]]]}[UUV[U]VSON#%%####"$#%&!]}                                                                            }]YVGGH]Y]}}$#%#$##&!"!$$UUV]###!#&"!}UV}#&%!$%#&!%%$$RDF}[                                   ]Y}]}]}[]]UWV}TVNNT$#!!MOHF*]OM[]T}NO[OO~FG}[^[VT][]UOOT$#$"MK~][]NOL[LNMNMMV]UVU]VYU[VV[NKOPN}HHH00012}VRTU22/1/VV}Y-]OO]1/23}[23//2%%%#%&&$%!$%%NM[}[013ZVVV1//312432]:6;8F33}RV}V1213/11/ON334/2/11VW[Y]NN33E11]NP}----------------------------------
                                                                                                                                                                                                                                                                                                                                                                                                                                                                                                                                                                                                                                                                                                                                                                 ||                                                            ||.|     .|.||.|                                                                                                                                                .|| .||||||..|.||                .|||                   .||                     |.|                                                                                                                    |..|   |||     ||        ||||   .||..||                                                                                                                                                                  .| |||                                                                   ||                       |                                  
]]Y[][}^^}}Y}}Y}32/3001]213/3Y}]Y3/2323/3/3NOOM}&&!%&%!!%$#!%%#A@A=?NOP]}/2ONOO3/22KNMLNKNO34/313/}Y}NONOO^/13/2/3201//2$&#"%%#"!$}]Y}Y}"%$!%#"%!##&%"#$#&}22/NP211}}NONN}]+ZNNN43/2121332/421MN31103/3/212112][32!!%###%!"]KPOKOOON]}Z}%$%&!&#$%%!ON03/3/NOMNOMO^324/13/2442MNOO21203LONN]2/312!#%$#%%%$]Z]LONNOL2103/}]:::]}2027:613/KMN34[Y]]Z}%%%$$$#!%#$[^}#$%&%%%!$&"#%%#}9:7]$$!%%#}Y3/]]][23/224/Z}[}Y032+NPOP1/1}N,ON(}]MPNO,MN,NY](OK21/11[[}:::[^%%!"%%#$%%"&%!$%%#}[}(]}]NM1132[]}8:9!%$##&%"%%$NNNL]0////0}}]}$!$#%!%&!$%$"Z}[[231/3!%%!!]}}$%$"$%"#"%!%!%"}}(]]/0KNOOP}868:]}//10213/2]}NMNONOO}2/21//22[OMON}^2112/4/3PNPO]YY]%"$$#!&%""!%#$%$$^[]NN4//124]}YNON%"$%!"%$%""#!&%##!%"OOON]}2/22///3OPO]}^011MO:::^(NONN,YNMN22/]NOKNONMO[31201}][}Y]}------------------------------------------------------------}}^}-----2322/02------------------------------------------------------------------------------------------------------------------------------------------------3OOP[}#%%"%!"$$%"----------------#ONN-------------------KPM---------------------}~}--------------------------------------------------------------------------------------------------------------------Y}Y}---#$#-----$$--------#&"!---##&#&$%------------------------------------------------------------------------------------------------------------------------------------------------------------------"Y]]OO-------------------------------------------------------------------ON-----------------------}]NNOKNN]}]}^]$%#"#%#!]Y]::9LPN[}[[


****** hydrophobicity


PDB ID: 5LS6.J | Alignment (sequence identity: 26.9504%):
------------------------------------------43302354504---3432515414525524404322334544014534----------0144----------43445504-30401330331533542303341423340-03143142--02------------30302333-------33144422044430--------14-40--33234---------4014443320441044343404345-423204440---204104213434                            435---335   34402--420332234433244144434-4134       33423-340433424304544---314324312255224--34221432-423343-345443432144432334234414-3244222213245043                                                                            34043344043332423-------225010333344222025103343254-034250443300232                                   403434324435432433232002----442244-2242334244523325242424344232312054243412132-------32244----------------3434403244230453344411123340233302044304444203432340034442455340344322321241444200423-----54344052-244304342-3240---2204344-5030224520433441224-353------------------------------------------------------------------------------------------------------------------------------------------------------------------------------------------------------------------------------------------
                                          ||..||| |||   .|||          .||.||...||||.|.| ||          |.||          |||||..| |||.|..||| |...||.|      |||| |||||.||  ||            |.|.||||       ||..|..|..||||        || ||  |.|||         ||||     |.|..|||||..|||| .||   |||   .||..|| ||.|                           .|||   .||...|||.|  |..||...|.|.||..||||| ||        .|||.| .||      |.|.||   |||.||..|..||.|  ||....|| |||..| |||||..|.|.|     |||.||| |.|||                                                                                            |.|||   .|||       .|.||.|||.|.|.|     |||   | |||||.||.|                                                    ||.|...|||.|    |||.|| ..|||.|..|           .|||||||   .|.||..|.||       |||.|                ||| .||||   |||.| |.||.|.||      |||  |||   |.||.||..||                 || ||.|  ||.|     ..|||..| |||||  .| ||||   .|.|||| .||     ||.||.|  || |||                                                                                                                                                                                                                                          
4402423553303303430411243240403404034340404344235-5045400432----------04424340234543034-344403303213034450424030334344502403043120033-52144210------3340303143042140225412325333035322333433343133354032324430532234221404032322342430042224014-----05404443431343450523---4404314040342-3424---------------------------54350240355323443231414334304230243244434141--------4334132140------344444331314024002345204413444333204232532345444035124-----4233414330442--------------------------------------------------------------------------------------------30404---44234033501323014333545202-----334---430342534423----------------------------------------------------430404032022223444254401442344154-----------03442323---043432224324324304322541443333141000013343-30324---04503-431132234------204--044---00433343134-----------------12-1404--04133044010344532024430--021324034332343443303-----2003324--243353223050453544004413320541104234335243350023543034341340143411205422041444343303300044544351222444450343340323330434034324242312342304333533433013444523244140133412433052353030323233251022525341044444334334033434354342124204044431532322


********* regulation of mitotic cell cycle phase transition

Aggregated alignment statistics: 
 Median secondary structure sequence identity: 0.274
 Median primary sequence identity: 0.1089
 Median mixed sequence identity: 0.0391
 Median hydrophobicity sequence identity: 0.2608


Alignment information: 


****** secondary


PDB ID: 6H0G.D | Alignment (sequence identity: 27.4%):
-----...EEEEEEE.......EEEE.SS.SSS.EEEEEETTEEEEEEE.SSSEEEEEEEE.SS.EEEEEEE..TT.----------------------SS.EE----EEEE-----TT.EEEEEEEEEETT----EEEEEEEEEEE------------...SS..B.TT.------------------.EEEE.TT..EEEEEEETTEEEEEE..TT.TT...EEEE.S..EEEEEEE.SS.SS.EEEEEEEETTEEEEEEEEEETTTTEEEE.SS..EE---------..TT..EEEEPPTTT.SEEEE.SS.---------------EEEEETT------EEEEE..GGGTTS.EEEEEESSTTSSEEEEEE--TTSEEEEE------------------EEEEE..SSS..EEEEEEEEEEEE.S..SEEEE.STTEEEEE.SSS.EEEEEE.SS..SSS.SEEEEEEE...PSP.EEEEE.SS.SSS.EEEEEE.-----------------------------.GGG.----EEEEEE..                                                                                                                                                                                                                                                                                                                           ..EEEEEE.SSEE.....---BTTTTEEEEEEEEEEEE.SSSSEEESS..T-TTS.---------------SEEEE...---------------------------.SSSSSSPPPP..TT.EEEEEEEEEEE-----------------TTT..EEEEEE..TTEEEEEEEEE..-----------TT..S.EEEEE----------------------------EE---------E..SSSSS.S.EEEEEEEEE-------TTEEEEEEEEEESS.-------EEEEEEETTEEEEEET-------------------------TEEEEEEE.---------------------------TTS.EEEEEEE..SS...EEE-------EETTEEEEE.SSB.EEEEEEETTTTEEEEEEE....B.EEEEEE.SSSEEEEEETTTEEEEEE...SSS.HHHHTBPEEEEEEE.SS.EEEEEE..SS.S....SS.SSEEEEEEEETTS.EEEEEE..HHHHHHHHHHHHHHHTTSPPTT------S..HHHHTSEE.SS.EE..BS..BHHHHHTTTTS.HHHHHHH-----TTT.EEESTTS.EEEPPHHHHHHHHHHHHTT.------------
     |||       |||||||           |||||||  |.||||||...|||         |||||||..|||                      ..|||    ||||     ||.|||||||...||    |||||||||||            |||  ||    |                  ||||  ||              ||||||| ||||    .|...||||||        ||||||||||||||||||||    ||||   ||||         |.||      ..||||        |               |||||||      |||||         ||||||..||   |||||  ||.|||||                  |||||||...|||||...|||             .||||                 ||            |||                       |                             |||||    ....||||                                                                                                                                                                                                                                                                                                                           |||||||    |||||||   ||||||||                    || ||.|               .|||||||                           |          ||||        ||||                 |||.|||||||||           ||           ..||.||||||                            ||         .|        ||||||||||       ||.||||||||   |       |||||||||      |                         |.|||||||                           ||.||||||||....||||||       ..||        ||...|||.||||                            .|||.||||||||                            ||  |.||||     ||||||||||.|          .||||||||||||||   ||      .||||||                 |||||      |||||||     ||||....||.|.....||||||||      |            
........-------.......-----------.EEEEEE--E.EEEEE....EEE---------EEEEEEETTTT.HHHHHHHHHHHHHHHIIIIITTT..EETTTTEEEETTTTTTTTEEEEEEE...TTTTT.EEEEEEEEEEEEEHHHHHHHHHH...--..----.HHHHHHHHHHHHHHHHHH.EEE--TT--------------EEE..TT-TT..----B.TTTEEEEEE--------EEEEEEEETTEEEEEEEEEE----EEEE---..EEHHHHHHHHH.TTT------TTTTT.--------...HHHHHHHHHHHTTEEEEETTTTTTT.EEEEE---------EEEEEETTTT---EEEEETTTT.EEEEEHHHHHHHHH...TTTTTTEEEEE..GGG..EEEGGGEEE-------------TTTEE-----------------..------------...-----------------------.HHHHHHHHHHH...HHHHHHHHHHHHHHH.GGG.HHHHHH..EE..---------------------------------------------------------------------------------------------------------------------------------------------------------------------------------------------------------------------------------------------------------------------------------------------------------------------------..EEEEE----EE.....EEEbTTTTEEE--------------------.TBTTB..TTTTBTTBT..BTTEEEEE...GGG..HHHHHHHHHHHHHHHHHH...B.----------..TT--------EEEE...GGGHHHHHHHHHHHTTTT.EEEEEE..-----------..HHHHHHHHHHHHH....EEEEEHHHHH...HHHHHHHHHHHHHHH..B..EETTTTT.GGGG.--------.EEEEEEEEE..TTTTTTT.EEEEEEEE---.TTTT..EEEEEEEETT------TT....HHHHHHHHHHHHHHHHH...TTEEEEEE...TTTHHHHHHHHHHHHHHHHHHHHTTTT..EEEEEEEETTT...EEETTGGG.BTTTT--------B.TTTEEE.TTTT----------------------------TTTT.EEEEE...----------------------------..--......-----EEEEEEEETTT.----------.HHHHHHHHHHHHTT---TTTT.B.....HHHH-----------------HHHHH------HHHHHHHH...TTTT..TTTTTT......HHHHHHHH------...GGGTTT....


****** primary


PDB ID: 6H0G.D | Alignment (sequence identity: 10.8911%):
--------------------------------------------------------------------------------------------------------------------------MSYNYVVTAQKPTAVNGCVTGHFTSAEDLNLLIAKNTRLEIYVVTAEGLRPVKEVGMYGKIAVMELFRPKGESKDLLFILTAKYNACILEYKQSGESIDIITRAHGNVQDRIGRPSETGIIGIIDPECRMIGLRLYDGLFKVIPLD-----RDNKELKAFNIRLEELHVIDVKFLYGCQAPTICFVYQDPQGRHVKTYEVSLREKEFNKGPWKQENVEAEASMV------IAVPEPFGGAIIIGQESITYHNGDKYLAIAPPIIKQSTIV----CHNRVDPNGSRYLL-------GDMEGRLFMLLLEKEEQMDG-----TVTLKDLRVELLGETSIAECLTY--LDNGVVFVGSRLGDSQLVKLNVDSNEQGSYVVAM---------ETFTNLGPIVDMCVVDLERQGQGQLVTCSGAFKEGSLRIIRNG                                                                                                                                                                                                                                                                                                                           KLHIRTVPLYESPRKICYQEVSQCFGVLSSRIEV--QDTSGGTTALRPSASTQALSSSVSSS-KLFSSSTAPHETSFGEEVEVHNLLIIDQHTFEVLHAHQFLQNEYALSLVSCKLGKDPNTYFIVGTAMVYPEEAEPKQGRIVVFQYSDGKLQTVAEKEVKGAVYSMVEFNGKLLASINSTVRLYEWTTEKELRTECNHYNNIMALYLKTKGDFILVGDLMRSVLLLAYKPMEGNFEEIARDFNPNWMSAVEILDDDNFLGAENAFNLFVCQKDSAATTDEERQHLQEVGLFHLGEFVNVFCHGSLVMQNLGETSTPTQGSVLFGTVNGMIGLVTSLSESWYNLLLDMQNRLNKVIKSVGKIEHSFWRSFHTERKTEPATGFIDGDLIESFLDISRPKMQEVVANLQYDDGSGMKREATADDLIKVVEELTRIH----------
                                                                                                                          |.:..:|:.|.|..:.        |.:.|::.:.....:....|......|.:  |.|         .|.|..:::.|.........:.:...   :||:...|....|.            :|:..|.::.:|..|...|  ||.     |..||:|  .:::|..|...:|..|     .:|.|.:.|...  :|:.:.|.         ..:.||...:..      :.:..|....:.:|||.  .|.   ||.     ::...||    |..::..|.:..::       .|.:..:..|:......:|.     .:.:||...|:.|....|..|.|  .:..:......:.|.: .|...:..|...:.:|.         |...|....:.....|.....|||...|..|....|:.                                                                                                                                                                                                                                                                                                                                       |::.. .|..|..:.....:|..:..|  :....|.|.|..:.....:.:.|.:| :..|:.........|   .::|:|:..|.:........||..:  ::......||.|:...:||:.     :|.|.:....|      ::|...::.::...|.:.|.          .::.|:.|..|..|         :..|    .|.:..|.|.: :|......:.....::.:|:.|.....|        :...:...||...|:       ||          :|:..|:.. |:.|..|:   :.|.:......:..|:.|  ||....:|.|..|.:...:::.....::.|::.|.  |...:.||..:.      :.|...|.:...|.......:||.:..::...| .:.:.:..::|          
QQVFQAPRRPGIGTVGKPIKLLANYFEVDIPKIDVYHYEVDIKPDKCPRRVNREVVEYMVQHFKPQIFGDRKPVYDGKKNIYTVTALPIGNERVDFEVTIPGEGKDRIFKVSIKWLAIVSWRMLHEALVSGQIPVPLE--------SVQALDVAMRHLASMRYTPVGRSFFSPPE--GYY---------HPLGGGREVWFGFHQSVRPAMWKMML---NIDVSATAFYKAQP------------VIEFMCEVLDIRNIDEQPK--PLTDSQRVRFTKEIK--GLKVEVTHCGQMKRKY-----RVCNVTRRPASH--QTFPLQLE---------SGQTVECTVAQYFKQKYNLQLKYPHLPCLQVGQEQ--KHT---YLP-----LEVCNIVAGQRCIKKLTDNQTSTMIKATARSAPDRQEEISRLMKNASYNLDPYIQEFGIKVKDDMTEVTGRVLPAPILQYGGRNRAIATPNQGVWDMR-GKQFYNGIEIKVWAIACFAPQKQCREEVLKNFTDQLRKISKDAGMPIQGQPCFCKYAQGADSVE---------------------------------------------------------------------------------------------------------------------------------------------------------------------------------------------------------------------------------------------------------------------------------------------------------------------------------------PMFRH-LKNTYSGLQLIIVILPGKTPVYAEVKRVGDTLLGMATQCVQVKNVVKTSPQTLSNLCLKINVKLG---GINNILVPHQRSAVFQQPVIFLGAD--VTHPPAGDGKKPSITAVVGSM-----DAHPSRYCATV------RVQRPRQEIIEDLSYMVREL----------LIQFYKSTRFKPTR---------IIFY----RDGVPEGQLPQ-ILHYELLAIRDACIKLEKDYQPGITYIV--------VQKRHHTRLFCADKN-------ER----------IGKSGNIPA-GTTVDTNI---THPFEFDFYLCSHAGIQG--TSRPSHYYVLWDDNRFTADELQILTYQLCHTYVRC--TRSVSIPAPAYY------ARLVAFRARYHLVDKEHDSGEGSHISGQSNGRD-PQALAKAVQVHQDTLRTMYFA


****** mixed


PDB ID: 6H0G.D | Alignment (sequence identity: 3.9133%):
-----[}--------}32//213]}}[Y]}1/22]TU}TVVZ300--/13ON403/2//}TVU042/3----3/2[UU]/1/1301^}ON]UV]001/02MO}311/032332NO2/3//241323Y]]WR}^+}ON}Y/2//]NO[^1/20402ON013//2Z]PO]OOZ][13/4ZV]Z3//3/31ZUU[VT}2/11/233NO243/3223----------------------------/2LPOO3133}UU]]33Y]MO[}1//1DGONM}U1///}VV}/22----33NO3201/[}966OOU}//1334RVNOUU420023MOU4011000333]]TVU}Y203304/30023}UY[V1022ZVON//1/2}WSU]230/30]RV}]VVU}U//11321}]ZGUDY311//]SV^VUV}30/212}[8::}204//4]}                                                                                                                                                                                                                                                                                                                           ]Z3/42/2ZUV22^]Y[},OKNO112/0224/3/3]UUUU221SW}}MNNV[S222/}}}]STUUUUFGHH}}MN]3/3/3300//3OON[]/03133[ZOO321020/21]ZNO]}V}21//2211Y}UVVTV}V]24///1322ON3032/1333/VU[/221/31ON30012/ON2/40232}NOV]0423133}]VR[[Z20323NO1/0/2]ST~}/000123NMON3133/14][]},}121/3/ZVVV310213OMM301/13]]}TTU}%%%&O,E33/2013ZUV[/3/113}}SR[V]Z}]UU}UU322/0122KOU[/20/22Z}%$$$%"""%#%%&"%OKRHGKNVY]%$#$PU13}VW]23}[+U[Y,$%"!%NMLOR}&$----------%#%%!KMOZ323VNNU[343FG#%%"!%!!%%"$PK]------------------------------------------------------------------------------------------------------------------------------------------------------------------------------------------------------------------------------------------------------------------------------------------------------------------------------------------------------------------------------------------------------------------------------------------------------------------------------------------------------------------------------------------------------------------------------------------------------------------------------------------------------------------------------------------------------------------
     ||        ||||                       |||  .||                ||    |||                                 |||     |||                                                                                   |||                                    ||..|||                                   |||    ..|||                                                        |||                                              ||                                                                                                                                                                                                                                                                                                                                                                                                                             ||.|                           .||          ||                                      .|||.|                   ||                                     ||     || ||                                                                                                                           |..|.||                                      ||        |          ||.||                .|.||                                                                                                                                                                                                                                                                                                                                                                                                                                                                                                                                                                                                                                                                                                                             
]]Y[][}^^}}Y}}Y}32/-----------------------3001]213----------------/3Y}]Y3/2---------------------------------323-----/3/-----------------------------------------------------------------------------------3NO--------OM}&&!%&%!!%$#!%%#A@A=?NOP]}/2ONOO3-----------------------------------/22KNMLNKNO3--------------------------------------------------------4/3----------------------------------------------13-----------------------------------------------------------------------------------------------------------------------------------------------------------------------------------------------------------------------------------------------------------------------------------------------------------------------------------------------------------------------------------------------------------------------------/}Y}---------------------------NON----------OO--------------------------------------^/13/2-------------------/3-------------------------------------20-----1/-/2---------------------------------------------------------------------------------------------------------------------------$&#"%%#--------------------------------------"!--------$}]Y}Y}"%$!%#"%!----------------##&%"-----------#$#&}22/NP211}}NONN}]+ZNNN43/2121332/421MN31103/3/212112][32!!%###%!"]KPOKOOON]}Z}%$%&!&#$%%!ON03/3/NOMNOMO^324/13/2442MNOO21203LONN]2/312!#%$#%%%$]Z]LONNOL2103/}]:::]}2027:613/KMN34[Y]]Z}%%%$$$#!%#$[^}#$%&%%%!$&"#%%#}9:7]$$!%%#}Y3/]]][23/224/Z}[}Y032+NPOP1/1}N,ON(}]MPNO,MN,NY](OK21/11[[}:::[^%%!"%%#$%%"&%!$%%#}[}(]}]NM1132[]}8:9!%$##&%"%%$NNNL]0////0}}]}$!$#%!%&!$%$"Z}[[231/3!%%!!]}}$%$"$%"#"%!%!%"}}(]]/0KNOOP}868:]}//10213/2]}NMNONOO}2/21//22[OMON}^2112/4/3PNPO]YY]%"$$#!&%""!%#$%$$^[]NN4//124]}YNON%"$%!"%$%""#!&%##!%"OOON]}2/22///3OPO]}^011MO:::^(NONN,YNMN22/]NOKNONMO[31201}][}Y]}}}^}2322/023OOP[}#%%"%!"$$%"#ONNKPM}~}Y}Y}#$#$$#&"!##&#&$%"Y]]OOON}]NNOKNN]}]}^]$%#"#%#!]Y]::9LPN[}[[


****** hydrophobicity


PDB ID: 6H0G.D | Alignment (sequence identity: 26.081%):
--------------------------------------------------------------------------------------------------------------------------------------233430----032-44332043203-342332441411024435140300324315304403233402024125343434411201324342201434433430400352434044503533433003004342520315134312400314544441422405144140040----421332423302203443435404334031544424-433344440424232002-03-43233200034430334-43443120-23300443300244504343353113424-35122111444442433031441504113433024213314430020335134341041404344433300--224323413300422004145434-341032332244-331500543                                                                                                                                                                                                                                                                                                                           414053031343354023440342230133504044333---33321533233421333033341233332-34433234404044110----044432--4014244214443213103--2413443433200332203344243443-------------500024334341430-244404-------320332042434112304-3305134---------3334441534-----2443440221314-343420103412530111234324342440254243432320401444421324422412024-443223--3444544144031241342040224331024413433333--433-0123--3043203103313433----3411--1424451440043------034044323532---4345434----32332043410432140353424400241434---4333----------245423244104004413504--------------------------------------------------------------------------
                                                                                                                                      .|.|||    |.| |..||..|.|| |.|||                |..|.|||.|..|||||.|         ||       |.||.|||| ||       |||...|.||.|            ||||                           .||||    |||.||    |.||  |...|.| |||.||.|||.||.|    ||| ||             .|| || .||      ||||.|.| ||.||  | ||  |.||   |||  |||      .|.| |.|.||...|||| |||.|||           |||        ||| |.|..| ||      |||||||.|  .|.|||             |||.| |.|      ||| ||                                                                                                                                                                                                                                                                                                                                  ||        |||.|.||.||.|.||..||||   .|.|   |||..|..||||           .|.|.| |||  |||.||||...|    .||| |  |||  |||.||   |..||  |..|.|||     |.||.|.|.|||.||             .|||..||||   || |  |||       ||.|.|||.|    ..|| ||..|||         ||.||.|.||     ||||  |.|||.| |||              .||||.||            |.|||       ..|||       || ..||||  .|..|||..|    ||         ||.|.|.|.|.|.||  ||| |.||  ||        |.||.|    ||||  .||...|||..||      |.|.||  ||.|   |.||.||    ||||.||||..|||      |||   |.|.||   ||||          .|| ||||||    |.|| .|                                                                          
440242355330330343041124324040340403434040434423550454004320442434023454303434440330321303445042403033434450240304312003352144210334030314304214022541232533303532233----------------3433343133354032324---------43-------053223422-14-------040323223424------------3004---------------------------22240----14054044434313--4345052-344043140403423----424543-------------5024035532------34432314143343--0423--0243---244--434------141433413214034444-4331314-----------024--------002-345204-41------34443332042325323-------------454440351------244233----------------------------------------------------------------------------------------------------------------------------------------------------------------------------------------------------------------------------------------------------------------------------------------------------------------------------------41--------4330442304044423403350---1323014333545202334-----------4303425344--23430404032022223444-254401--442344---154034423230434-----32224324324304322541443333141000013343---3032--40450343113223420404----4004333431341214040413304401034453202443--00213240343--------------32343443------------30320-------03324-------243353223050453544004----41---------33205411042343352433500235430--------34341340143411205422041444343303300044544--35122244445034334032333043403432------424---23123423043335334330134445-232441----4013-3412433052353030323233251022525341044444334334033434354342124204044431532322


********* positive regulation of mitotic nuclear division

Aggregated alignment statistics: 
 Median secondary structure sequence identity: 0.3521
 Median primary sequence identity: 0.1293
 Median mixed sequence identity: 0.0772
 Median hydrophobicity sequence identity: 0.2678


Alignment information: 


****** secondary


PDB ID: 7U6E.E | Alignment (sequence identity: 35.2071%):
---------------TTTT.EEE..EEEETT.GGGGGGTTEEEE...-----EEEEEETTT.GGGTTTT.--------------------TTTT.EETTTEEEEEETTT.BTTTTTTTT.EE-----.TTTTTTTEEEEEE----------------------------------------------------TTTTT.B..TT--------------TT.EE...EEEEE----------------.TTTTBTTTTT.----------HHHHTTTGGG.EEE..GGG....TTT..        TT.B.EEETTEETTT.TTTTTTTTBTTTT.B.TTTBTTTBTTTTTTTTB..BTTEEETTEEE------------TTTTTT-----------------TEEETTTEEE.--------------------HHHHHHHHHHHHH.--------------....TTEEET  EEB..TTTEEEETTT.EEEETTTT...--------------EEEEE---------------------------------EEEEEE..---------HHHHHHTTTTTEEEEEEEE.......HHHHHHHHHH----...EE--------------------------...EEEETTTTT----------------.BTTTTTTT.EE.TTTTBTTTEEEEEETTTTT.B..TTTTT..EE...EEEEE.TTTT.---------HHHHHHHHHHH.GGGG.TTTEE-------TTT------------------TTTTTT....EE..TTEEEETTTTEEEE....TTTTGGGEEEEEE-----------EEEETTTT...........TTTT.EEEEE.......TTTTTT..EEEE...TTTEEEEEEEEEEE..--------------TTTT....EE...EEEEE....          -----------------------------------------------------------
                   ||||  ||||         ..|||||||     ||||||       |||||                    |||.||||||.||||      ||||||||.||     |.|||||.||||||                                                    ||||.|||.||              ||.||...|||||                ||||  ||||||          ||||||     |||       ..|||          ||..||||..||....||||.....|||||                        ||   |||            ||||||                 .||||||||.|                    ||||||||||||||              ||||  |||  .||.||...|||.|||.|||.|.||.||              |||||                                 ..||||||         ||||||||||.||||||     ||||||||||||||    |||||                          ||...|||||||                |.||||||||||         ||||||         .||||||||   |||||.|||||         ||||||||||||    |.||||       |||                  ..||||||..||    |||||||     |||...|||||                 |||.||||           |||||||||||||||||            |||  .||||||||...||              |||||.||  |||                                                                              
...............----.EEE--EEEE---------.EEEEE....EEEEEEEEEE-------TTTT.HHHHHHHHHHHHHHHIIIIITTT..EETTTTEEEE------TTTTTTTTEEEEEEE...TTTTT.EEEEEEEEEEEEEHHHHHHHHHH......HHHHHHHHHHHHHHHHHH.EEETTEEE..TTTT..B.TTTEEEEEEEEEEEEEETTEEEEEEEEEEEEEE..EEHHHHHHHHH.TTT--TTTTT....HHHHHHHHHHHTT-----EEE-------EETTT----------TTTT.EEEEEEEEEEETTTTEEEEETTTT.------------------------EE---EEEHHHHHHHHH...TTTTTTEEEEE..GGG..EEEGGGEEETTTEE......HHHHHHHHHHH...HHHHHHHHHHHHHHH.GGG.HHHHHH..EE....--EEE--EEEE.....EEEbTTTTEEE.TBTTB..TTTTBTTBT..BTTEEEEE...GGG..HHHHHHHHHHHHHHHHHH...B...TTEEEE...GGGHHHHHHHHHHHTTTT.EEEEEE-----....HHHHHHHHHHHHH....EEEEEHHHHH...HHHHHHHHHHHHHHH..B..EETTTTT.GGGG..EEEEEEEEE..TTTTTTT.EE---------EEEEEE---------.TTTT..EE---EEEEEETTTT....HHHHHHHHHHHHHHHHH.----..TTEEEEEE...TTTHHHHHHHHHHHHHHHHHHHHTTTT..EEEE----EEEETTT-----...EEETTGGG------.BTTTTB.TTTEEE.TTTT-----------TTTT.EEEEE.......------------...--.EEEEEEEETTT..HHHHHHHHHHHHTTTTTT.B..--...-------------------HHHHHHHHHHHHHHHHH...TTTT..TTTTTT......HHHHHHHH...GGGTTT....


****** primary


PDB ID: 7U6E.E | Alignment (sequence identity: 12.9338%):
------HLYPGEVCPGMDIRNNLTRLHELENCSVIEGHLQILLMFKTRPEDFRDLSFPKLI--MITDYLLLF---RVYG-LESLKDLFPNLTVIRGSRLFFNYALVIFEMVHLKELGLYNLMNITRGSVRIEKNNELCYLATIDWSRILDSVEDNHIVLNKDDNEECGDICP        QFVERCWTHSHCQKVCPTICKSHGCTAEG----LCCHSECLGNCSQPDDPTKC-------VACRNFY------------LDGRCVETCPPPYYHFQDWRC--------VNFSFCQDLHHK---CKNSRR--CHQYVIHN  CIP-ECPSGYTMNSS---------NLLC----TPCL--GPCPK-------VCHLLEGEKTIDSVTSAQELRGCTVINGSLIINIRGGNNLAAEL-----EANLGLIEEISGY-LKIRRSYALVSLSFFRKLRLIRGETLEIGNYS-FYALDNQNLRQLWDWSKHNLTTTQGKLFFH-----------YNP-KLCLSEIHK--MEEVSGTKGRQERNDIALKTNGDKASCENELLKFSYIRTSFDKILLRWEPYWPPDFRDLLGFMLFYKEAPYQNVTEFDGQDACGSNSW-----TVVDIDPPLRSN-DPKSQNHPGWLMRGLKPWTQYAIFVKTLVTFSDERRTYGAKSDIIYVQTDATN          -------------------------------------------------------------------------------------------------------------------------------------------------------------------------------------------------------------------------------------------------------------------
      ...||....|..|: .|....|::...:...|.::         |.:....|:.:  .:.:|::..   :::| .:.:.|...|:..:  :.|......|.||:....|           |..||.|.: :.:||.:.|..:.:::....|.:..:..                |.::....|....:..| :.:|.....||    |....|......|...|...       |:...||            ||.|.::..|.|....|..|.        |..:.|..:..|   |..:||  .||       ..| :..||.|:..:         ||..    .|||  |...|       ||:::.|::.|..:|..|.   .|:|..:    .|...:...|:     .|:..|...|..: :|::.....|:      .|::....|:.|..: ..|..||.   :||        .:||.|::           :.| |.|..|:.|  .:::     |:...|..:...|....|     |::....|.:.:....:..:  ....|:..:|..|...|..|... |....|..:.     .||...|...|| ..|.....|.:...|.|..:.|:|                :..:|::..|.|:                                                                                                                                                                                                                                                                             
QQVFQAPRRPGIGTVGKPIK-LLANYFEVDIPKIDVYHYEV---------DIKPDKCPRRVNREVVEYMVQHFKPQIFGDRKPVYDGKKNIYTV--TALPIGNERVDFEVTIPGE-----------GKDRIFKVS-IKWLAIVSWRMLHEALVSGQIPVPLESV----------------QALDVAMRHLASMRYTP-VGRSFFSPPEGYYHPLGGGREVWFGFHQSVRPAMWKMMLNIDVSATAFYKAQPVIEFMCEVLDIRNIDEQPKPLTDSQRVRFTKEIKGLKVEVTHCGQMKRKYRVCNVTRRPASHQ-------TFPLQLESGQTVECTVAQYFKQKYNLQLKYPHLPCLQVGQEQKHTYLPLEVCNIVAGQRCIKKLTDNQT---STMIKAT----ARSAPDRQEEISRLMKNASYNLDPYIQEFGIKVKDDMTEVT------GRVLPAPILQYGGRNRAIATPNQG---VWD--------MRGKQFYNGIEIKVWAIACFAPQKQCREEVLKNFTDQL-----RKISKDAGMPIQGQPCFC-----KYAQGADSVEPMFRHLKNTY--SGLQLIIVILPGKTPVYAEVKRV-GDTLLGMATQCVQVKNVVKTSPQTLSNLCLKINVKLGGINNILVPHQRSAVF----------------QQPVIFLGADVTH----------PPAGDGKKPSITAVVGSMDAHPSRYCATVRVQRPRQEIIEDLSYMVRELLIQFYKSTRFKPTRIIFYRDGVPEGQLPQILHYELLAIRDACIKLEKDYQPGITYIVVQKRHHTRLFCADKNERIGKSGNIPAGTTVDTNITHPFEFDFYLCSHAGIQGTSRPSHYYVLWDDNRFTADELQILTYQLCHTYVRCTRSVSIPAPAYYARLVAFRARYHLVDKEHDSGEGSHISGQSNGRDPQALAKAVQVHQDTLRTMYFA


****** mixed


PDB ID: 7U6E.E | Alignment (sequence identity: 7.7223%):
------------------------------------------------------------------------------------------------------------------------------------------------------------------------------------------------------------------------------------------------------------------------------------------------------------------------------------------------------------------------------------------------------------------------------------------------------------------------------------------------------------------------------------------------------------------------------------------OLNN}3/1}}13/4OOZ9;7::7OO12//]}]03/001MON^9::MPOL}MNOLY1/NON00014/NNL]+LOOLMNOL}//^NNPLMMO210//--1OMKOL],Z}LNOL[3/}^--}2/4/3]OOOL*NLMNK]$$&!LON6::]3//Z]:::]]][NOK[}        OMY,^122ON31OOK[NNKMONON*NMONZ*[ONO*LNO*NONOONNO*Y[*PO120ON41/ONMNNNN231OON41/]--#$##%%"%%%#%%}^^[]ON//3O  1/+][NNN2213NNOZ0122MLNN[}]/130032332/]}--------!$$#%%LPNMN//3220//]Y^}}]]"##%"%#--%"$ZY]3/}}}03/4PNNMLY+LNMMPOL^0/^NONL,KNO221210OOOOL^,Z}ONNOO]Z22------}]}30113}ONOL["$%!%%#%%!$}9:9;]OPO3/MLO-----NONOOM}[]]30Z]MN2/42-------NMOO/004}]}}NNNO8;:0021101233MNNO]Y}][]}]][[NNON}2//3/]}}Z^}]ONONOO]}2201^}ZONN2321/1/320/}[NOOP^}}}13}]Y/2/32][}]          ------------------------------------------------------------------------------------
                                                                                                                                                                                                                                                                                                                                                                                                                                                                                                                                                                                              |.||..||               |.||                  .|||                       ||.|.|        || ||  .||            ..||  .|||||                                                                                            .|.|.|                           .|  .||..||..||.|..|||.|.|                               ||       |.||        |...|                     |.|..||  ||                                             |||        |....||      .||.|||                              .|     |||       ....|||  |       |||                 ..|.||         |||              ..|||.||                   |||.|..|      |||.|                                                                                                              
]]Y[][}^^}}Y}}Y}32/3001]213/3Y}]Y3/2323/3/3NOOM}&&!%&%!!%$#!%%#A@A=?NOP]}/2ONOO3/22KNMLNKNO34/313/}Y}NONOO^/13/2/3201//2$&#"%%#"!$}]Y}Y}"%$!%#"%!##&%"#$#&}22/NP211}}NONN}]+ZNNN43/2121332/421MN31103/3/212112][32!!%###%!"]KPOKOOON]}Z}%$%&!&#$%%!ON03/3/NOMNOMO^324/13/2442MNOO21203LONN]2/312!#%$#%%%$]Z]LONNOL2103/}]:::]}2027:613/KMN34[Y]]Z}%%%$$$#!%#$[^}#$%&%%%!$&"#%%#}9:7]$$!%%#}Y3/]]][23/224/Z}[}Y032+NPOP1/1}N,ON(}]MPNO,MN,NY](OK21/11[[}:::[^%%!"%%#$%%"&%!$%%#}[}(]}]NM1132[]}8:9!%$##&%"%%$NNNL]0////0}}]}$!$#%!%&!$%$"Z}[[231/3!%%!!]}}$%$"$%"#"%!%!%"}}(]]/0KNOOP}868:]----}//10213---------------/2]}------------------NMNO-----------------------NOO}2/--------21-//22[OM------------ON}^2112/4/3--------------------------------------------------------------------------------------------PNPO]Y---------------------------Y]%"$$#!&%""!%#$%$$^[]NN4/-------------------------------/1-------24]}YNON%"$%!"%$%---------------------""#!&%##!%"---------------------------------------------OOO--------N]}2/22///3OPO]}^011------------------------------MO:::^(NON-------N,YNMN2--2/]NOKNONMO-----------------[31201---------}][--------------}Y]}}}^}-------------------2322/023------OOP[}--------------------------#%%"%!"$$%"#ONNKPM}~}Y}Y}#$#$$#&"!##&#&$%"Y]]OOON}]NNOKNN]}]}^]$%#"#%#!]Y]::9LPN[}[[


****** hydrophobicity


PDB ID: 7U6E.E | Alignment (sequence identity: 26.7806%):
-------------------------------------------------------------------------------------------------------------------------------------------------------------------------------------------------------------------------------------------------------------------------------------413334--023324054413514414423004341401122435344254132341020343111250331431441234130053351224321002--420414413134124035330504---------444--412312304335014-30444400144444442340------23        420------45--2334---342--44023-302434-32324312243------42134234-----3443342022542314352043233333424435204232244144424435524430044  203423333324------33411233213323402411434430430332441532--------300433100405334---4122414241310440333140553----------32103132254151053431403----------433232--------144--441----541----3433444133---------3434122434341-----213404424403-334354454402143434423244411423305332440115343333342541132212344233---44034243442-23--343330040433153443--43444333125314-3334320204310323445533324340030434234          -------------------------------------------------------
                                                                                                                                                                                                                                                                                     ||.|||  .||.||..||             |||||         .|..||||.|   |||             ||..|.||        .|.|.|||  .||  ||||..|      ||..||         |||  .||..||.|    || ||||..|    |.|||||||      ||          |      ||  ||||   |||  || || || |.| ||.|   ||.|      |.|.||||     |||.|       ||.||   |||...|.|..||  || |||.||||                       ||||.|      |||       ||.|  ||       ||.||  |.|.||        .||||       |||   |||.|.|.|||.||||..|.|  ||          ||.||.|.|       |||.|.|          |||.||        .||  |||    |||    ||||..| ||         |||||....||||     |..|.||..|.| ||...||||      ||..|.||||           |.|   ||||..|              |||   .|||  ||.|| ||  ||.|    ||||.||.||  .||||..| |..|| .|||.|   ||.|.||   ||       |||...||                                                                  
4402423553303303430411243240403404034340404344235504540043204424340234543034344403303213034450424030334344502403043120033521442103340303143042140225412325333035322333433343133354032324430532234221404032322342430042224014054044434313434505234404314040342342454350240355323443231414334304230243244-------------43414---------1433413214---034-------------44443313--------1402400234520--4413444------33320423253234544403512442334----1433044230----40444234033501323----------0143335452023344303425344-23430-40403202---2223444254401442344154034423-------23043---4322243243243--04-32254144-----------------------333314100001334-------3303--24-------04503--4311322342040440043-------334313412140404133044010344--532024430021324034332-------343443303200332424335322305045354400441332054110423433524-335002354303434134014341120542204144434330330004454------4351222444-----------450---3433403--------------2333043403--43242423123423----04333533433013444523-244140133412---4330523---53-------03032323-----------3251022525341044444334334033434354342124204044431532322


###########molecularFunction

###########cellularComponent

********* mitotic spindle

Aggregated alignment statistics: 
 Median secondary structure sequence identity: 0.292
 Median primary sequence identity: 0.1306
 Median mixed sequence identity: 0.0245
 Median hydrophobicity sequence identity: 0.2846


Alignment information: 


****** secondary


PDB ID: 3B2D.A | Alignment (sequence identity: 29.1978%):
--------------------------------------------------------------------------------------------------------------------------------------------------------...EEEETTTEEE.TTS..SS..TTS.TT..---------------EEE.TT-------------S..SEE---------.TTTTTT.TT.SEEE.TTS...----------------EE.TTTTTT.------------TT..EEE.TT....EE-------------.TTTT...TT..EEE.TTS....GGGS..TT.TT..------EEE.TTSS......--------.TT...------------------------TT..EEE.TT....EE.HHHHHTTTT.SSEEEE.TT....EE----------------.TTTT--------TT.EEEEEE--------------------------------.TT----.S.--------HHHHHHHTTT.EEEEEE....----------TTS....B.TTTTGGGGGSEEEEEE--------------------.TT..BSS..---TTTTSGGGG.SEEE.TT...S...SS.SS.TT..EEE..S...SBGGGG.GGG.TT..EEE..S.SSPPB..SSTTTT.TT..EEE.TTS...EEEESTTTSTT.TT..EEE..S.S.EEE.TTTTTT.TT..-----------------------EEE.TT..EE..TT..TTT--------------------T.TT..-----EEE.TT....TT.TTTTTT.TT..EEE.TT...GGGEE.SS.GGGG.---TT..---EEE.TTS...EE.TTTTTT.TT..EEE..SS...GGGGGGGTT..S.EEE--------..----------------SS......TTSHHHHHTSSEEE.TT..EE.SGGGHHHHHHHHH---.TTSEETSTT..EEESSSSTT..TTT......---------------------
                                                                                                                                                        ..||||  |||||        ||||  ||||               |||.||             .|| ||         |||||||         ||.|||                ||.|||||||            ||..|||.||..|.||             |||||   ||..|||      |||||        ||      |||.||..||||||        ...|||                        ..||||    ||||||            .|||||  ||||||                |||||        ||  |||||                                |||    |.|        ||||||.||||||||||||||          ...||||             |||||                    ...|||  ||   ||||.|||||.|||                    |||                     |||||           ||||.|||.|||       ||||.||     |||||||      |||..||||.|  ||                       |||     |||   |||||                    |.||||     |||.|||               |||||.|              ||||   ||.|   ||||||       |||||||  ..|||||..|||         ||.||||        ||                ..|.||||...|||||                  |||||||||   |||     ||||        |..|||||||||                     
................EEEEEEE.EEEEE....EEEEEEEEEETTTT.HHHHHHHHHHHHHHHIIIIITTT..EETTTTEEEETTTTTTTTEEEEEEE...TTTTT.EEEEEEEEEEEEEHHHHHHHHHH......HHHHHHHHHHHHHHHHHH.EEE--TTEEE--------..TT--TT..B.TTTEEEEEEEEEEEEEETTEEEEEEEEEEEEEE..-EEHHHHHHHHH.TTTTTT---------TT....HHHHHHHHHHHTTEEEEETTTTTTT.EEEEEEEEEEETTTTEEEEETTTT.EEEEEHHHHHHHHH...TTTT---TTEEEEE------..GGG--------..EEEGGGEEETTTEE......HHHHHHHHHHH...HHHHHHHHHHHHHHH.GGG.HHHHHH..EE----....EE------------EEEEE.--....EEEbTTTTEEE.TBTTB..TTTTBTTBT..BTT--EEEEE...GGG..HHHHHHHHHHHHHHHHHH...B...TTEEEE...GGGHHHHHHHHHHHTTTT.EEEEEE....HHHHHHHHHHHHH....-------------EEEEEHHHHH...HHHHHHHHHHHHHHH..B--..EETTTTT.GGGG..EEE--------------------EEE---------------------EEE..-----------TTTTTTT.EEEE-------EEEE.TT-----TT..EEE------EEEEETTTT..--..HHHHHHHHHHHHHHHHH...TTEEEE-----EE.---..TTTHHHHHHHHHHHHHHHHHHHHTTTT..EEEEEEEETTT.---------------..EEETT--------------GGG.BTTTTB.TTTEEE.TT-------TTTTTT.--EEEEE.......---------....EEEEEEEETTT..HHHHHHHHHHHHTTTTTT.B.....HHHHHHH------------------HHHHHHHHHH...TT-----TT..--------TTTTTT......HHHHHHHH...GGGTTT....


****** primary


PDB ID: 3B2D.A | Alignment (sequence identity: 13.0626%):
----------------------------------------------------------------------------------------------------------------------------------------------------------------------------------------------------------------QMCIEKEANKTYNCENLGLSEIPDTLPNTTEFLEFSFNFLPTIHNRTFSRLMNLTFLDLTRC-----QINWIHEDTFQSHHQLSTLVLTGNPLIFMA-----ETSLNGPKSLKHLFLIQTGISNLE-FIP--VHNLENLESLY--LGSNHISSI--KFPKDFPARNLKVLDFQNNAIHYISREDMRSLEQAINLSLNFNGNNVKGIELGAFDSTIFQSLNFGG------TPNLSV-------IFNGLQNSTTQSLW-LGTFEDIDD--EDISSAMLKGLAEMSVES-LNLQEHRFSDISSTTFQAFTQ-LQELDLTATHLKGLPSGMKGLNLL---------------KKLVLSVNHFDQLBQISAANFPSLTHLYIRGNVKKLHLGVGBL----EKLGNLQT------LDLSH-----------------NDIEASDCCS---LQLKNLSHLQTLNLSHNEPLGLQSQAFKECPQLELLDLAFTRLHINAPQSPFQNLHFLQVLNLTYCF-LDTSNQHLLAGLPVLR--HLNL----------KGNHFQDGTITKTNLLQTVGSLEVLILSSCGLLSIDQQAFHSLGKMSHVDLSHNSLTCDSIDSLSH-LKGIYLNLAANSINIISP----RLLPILSQQSTINLSHNPLDDTCSNIHFLTWYKENLHKLEGSEETTDANPPSL-RGVKLSDVKLSCG---
                                                                                                                                                                                                                |..||      :.||.|.:..| |..|..          |.......|::.:....:::|.|     :....:.....:.||...|.|.....:...     :...|......||..:|.|..... ::|  |.|:...:...  |..|..|::  ...:..|.|..::.....||.:     ::....|...:.:..:...|.|..|.|      ..|.:||      |||..|       .:||::    ..:| :..|.....  |::.......|.::|.:: :.:|       ....|..:.| ...::....|||...||::.:.::               ..|:.......|:..:...:..:|::|.::.|||.  .|:.::    ::....|.      .|::|                 .|...|..|:   :|......::.|:....|.| :|   |.:..:.:...:.|.|..:...|.| |.||:..:.....|. |:...|..:..:.|.:  |..|          |..:...||...||:.... ..:..:.|..|:....:.:.:      :|....|..|.|.:..|:: |...|:. ...|::|.:|    ||:...::...::..|    |:....|.             |.::...:|.:| :.|::....|...   
QQVFQAPRRPGIGTVGKPIKLLANYFEVDIPKIDVYHYEVDIKPDKCPRRVNREVVEYMVQHFKPQIFGDRKPVYDGKKNIYTVTALPIGNERVDFEVTIPGEGKDRIFKVSIKWLAIVSWRMLHEALVSGQIPVPLESVQALDVAMRHLASMRYTPVGRSFFSPPEGYYHPLGGGREVWFGFHQSVRPAMWKMMLNIDVSATAFYKAQPVIE------FMCEVLDIRNI-DEQPKP----------LTDSQRVRFTKEIKGLKVEVTHCGQMKRKYRVCNVTRRPASHQTFPLQLESGQTVECTVAQYFKQKYNLQLKYPHLPCLQVGQEQKHTYLPLEVCNIVAGQRCIKKLTDNQTSTMIKATARSAPDRQEEISRLMKNASY-----NLDPYIQEFGIKVKDDMTEVTGRVLPA------PILQYGGRNRAIATPNQGVWDMRGKQFYNGIE----IKVWAIACFAPQKQCREEVLKNFTDQLRKISKDAGMPIQ-------GQPCFCKYAQGADSVEPMFRHLKNTYSGLQLIIVILPGKTPVYAEVKRVGDTLLGMATQCVQVKNVVKTSPQTLSNLCLKINVKL--GGINNILVPHQRSAVFQQPVIFLGADVTHPPAGDGKKPSITAVVGSMDAHPSRYCATVRVQRPRQEIIEDLSYMVRELL-IQ---FYKSTRFKPTRIIFYRDGVPEGQLP-QILHYELLAIRDACIKLEKDYQPGITYIVVQKRHHTRLFCADKNERIGKSGNIPAGTTVDTNITHPF-EFDFYLCSHAGIQGTSRPSHY------YVLWDDNRFTADELQILTYQLCHTYVR-CTRSVSIPAPAYYARLVAFRARYHLVDKEH----DSGEGSHI-------------SGQSNGRDPQALAKAVQVHQDTLRTMYFA


****** mixed


PDB ID: 3B2D.A | Alignment (sequence identity: 2.4531%):
---------------------------------------------------------------------------------------------------------------------------------------------------------------------------------------------------------------------------------------------------------------------------------------------------------------------------------------------------------------------------------------------------------------------------------------------------------------------------------------------------------------------------------------------------------------------------------------------------------------------------------------------------------------------------------------------------------------------------------------][[/333MOO223[OOS}ZUVY}ONS}ON}]103[NMV[ZU2/]OPNMNPZMOZU103ZNPT]Y]2/]OONMON]OOZ}20/ZNN]}ZY11[ONNL]}}ONZ]301ZKOU}Y}]7:8R}YOOZOOZ]202ZNNVVY}}Y][}OO[}[POZ]/03[OO][Y]2/}&%%#&NLOO[RV0203[ON]]Y]2/]LNMMON}/13203[NN}U]"$!!#%$LOO}223202Z}}[OOR]]]](}NMML:978:T2/3203ZOO]^*UVY}NNNMV889:ZV303ZNM}]ZV}Z}UU[VUZOLZ]30/Z}R]][V,7<:6}88:[NNZ}302Y^U]RVHE,Z}RUQLOOZNOZ]203ZNOV]Y]1231TNLOSOOZNOZ]203Z}V]V}020]NOMMOO[NOZ]003ZMM}^03Y]MN]}NMOOZOMZ]/03ZNN[[Z]NN]OOLLMNZNKZ^303ZON]][::92/}VU]77:9YNNZ]/0/ZNNT}ZZ2/]OOMMONZNO[}3/3Z}VV}Z}8:96:97NOZ]UY203Z[TV}Y]YY}NPS"$!"$OVU2/3ZNO]}03]U89:!%#"$$$%%]LOV03NUOO}}313UUUSPNY]LNOY]Z}[}--------------------------------------------------------------------------
                                                                                                                                                                                                                                                                                                                                                                                                                                                                                                                                                                                                                                                                                                                                                                                     |||               .|||.|..||.|...||         |.....|||           |.|              |.|                    .||..||.|    |.||                                                                                                                                                                                                                                                                                                                                                                                  |.||                        |||                                                                                                           
]]Y[][}^^}}Y}}Y}32/3001]213/3Y}]Y3/2323/3/3NOOM}&&!%&%!!%$#!%%#A@A=?NOP]}/2ONOO3/22KNMLNKNO34/313/}Y}NONOO^/13/2/3201//2$&#"%%#"!$}]Y}Y}"%$!%#"%!##&%"#$#&}22/NP211}}NONN}]+ZNNN43/2121332/421MN31103/3/212112][32!!%###%!"]KPOKOOON]}Z}%$%&!&#$%%!ON03/3/NOMNOMO^324/13/2442MNOO21203LONN]2/312!#%$#%%%$]Z]LONNOL2103/}]:::]}2027:613/KMN34[Y]]Z}%%%$$$#!%#$[^}#$%&%%%!$&"#%%#}9:7]$$!%%#}Y3/]]][23/224/Z}[}Y032+NPOP1/1}N,ON(}]MPNO,MN,NY](OK21/11[[}:::[^%%!"%%#$%%"&%!$%%#}[}(]}]NM1132[]}8:9!%$##&%"%%$NNNL]0////0}}]}$!$#%!%&!$%$"Z}[[231/3!%%!!]}}$%$"$%"#"%!%!%"}}(]]/0KNOOP}868:]}//10213/2]}NMNONOO}2/21//22[OMON}^2112/4/3PNPO]YY]%"$$#!&%""!%#$%$$^[]NN4//124]}YNON%"$%!"%$%""#!&%##!%"OOON]}2/22///3OPO]}^011MO:::^(NONN,Y----------------------------------------------NMN---------------22/]NOKNONMO[3120---------1}][}Y]}}-----------}^}--------------232--------------------2/023OOP[----}#%%----------------------------------------------------------------------------------------------------------------------------------------------------------------------------------------------------------------------------------------------------------------------------------------------------------------------------------------------------------------------------------"%!"------------------------$$%---------------------------------"#ONNKPM}~}Y}Y}#$#$$#&"!##&#&$%"Y]]OOON}]NNOKNN]}]}^]$%#"#%#!]Y]::9LPN[}[[


****** hydrophobicity


PDB ID: 3B2D.A | Alignment (sequence identity: 28.46%):
-------------------------------------------------------------------------------------------------------------42204442443342--44131340343134334214------2324213304453235124132141352404304443243444133101334310-222433143343144121-043303-4142030-----4414----41431313-------344033--042344232541401424-44204303544253144204131424344043041322433024314233334130024314433---343131332440-444403322143124--2304314144452----34033332-42----2341441413------234143133324314114410130442-----441640322423313413053404414130361441341431413444042342231414413414314134443131434----2244234141141223514042343324414214014133221-4334441123130154141434424--43--30343---4114303314--0101332311304-4422431----34234041344313243043134143031-412243040033511301--------3443304134431443234042133344414414334433--------424333153-----0413--40--41323-----------------------------------------------------------------------------------------------------------------------------------------------------------------------------------------------------------------------
                                                                                                             |..||..|..||.|  |.|..||||.|| ||.||||      ||  |.||    |.||                    ||.|..|.||..|||...| |.||.|..|..|  |.|| ||.|.| ..||.||     |.||    |.||.|||       ||||.|  ||.| |||       ||| |..|..|||   ||           .|||..|.||   |||  ||.|||       ||||.||.|   .|| |..||.|| ||||.||..|| .||  ||        |||    ||..|||| ||    |||.|| |.|      .|||||                |||||     ||..|||             |.|    ||.|.||..|.......|||.|  |||               .|||.|.|.|.|    ||           |||  |.||.|         ||||..|..| |.|||   ||.||    |.||..||  ||  || ||   ||.||.||||  |.||||.|..|.| |...|||    |||.|||        |.|||.||    || |||.| |||..|....||        .|||.|.||.|..|.||||                |||||        |||||  ||     ||.|  ||  ||| |                                                                                                                                                                                                                       
44024235533033034304112432404034040343404043442355045400432044243402345430343444033032130344504240303343445024030431200335214421033403031-430421402254123--2533----3035--------------------32233343334313335403232443053223--42214040323223424300422240140540444343134345052344043140403-423-------4245435024035---53-----------2344323141---433--430423-------024324443414143-34132140344444331314-0240023--------4520441344433320423253234544-403512442334143----------------30442304044423403-------------350----1323014333545202334430--342---------------534423430404032022-----------223--444254---------4014423441540344---23230----4343222432432430-4322541443333141000013343303240450343113223420404--------40043334----31341214-040413304401034453202443002132403433234----------------344330320033242433--53223050453544004413-320541104234335243350023543034341340143411205422041444343303300044544351222444450343340323330434034324242312342304333533433013444523244140133412433052353030323233251022525341044444334334033434354342124204044431532322


Chosen properties found among the candidates: mitotic DNA replication initiation,mitotic spindle disassembly,G2/M transition of mitotic cell cycle,G1/S transition of mitotic cell cycle,negative regulation of G1/S transition of mitotic cell cycle,regulation of mitotic cell cycle phase transition,positive regulation of mitotic nuclear division,mitotic spindle


The candidates: 4QCL_A,5C1B_C,8FCN_A,6MZC_B,5LS6_J,6H0G_D,7U6E_E,3B2D_A
