# Supplementary material for: Comparative structural insights and functional analysis for the distinct unbound states of Human AGO proteins
Source: Sci Rep. 2025 Mar 19;15:9432. doi: 10.1038/s41598-025-91849-5 (PMC11923369; doi:10.1038/s41598-025-91849-5)
Supplement: Supplementary file 24 — Supplementary Information 12. [file 41598_2025_91849_MOESM24_ESM.zip › 4KREp_A_mdwhole_HL2REF/go/4KREp_A_mitot_mitosis_de7538da1f7844b2a2310efe4413d0e5_common_interactions.tsv]

ID	Protein	CommonInteractor
3572520	Q15910	O00148
3217724	Q9UL18	O00148
2563076	P55072	O00170
941540	Q9UL18	O00170
942087	Q9UL18	O00170
3091768	Q9UL18	O00170
2530271	Q15910	O00567
3572796	Q15910	O00567
3217740	Q9UL18	O00567
735838	Q16531	O15350
735839	Q16531	O15350
1102852	Q16531	O15350
438313	Q9UL18	O15350
317875	P06213	O60506
3401805	P55072	O60506
3572567	Q15910	O60506
3217732	Q9UL18	O60506
3217732	Q9UL18	O60506
3217732	Q9UL18	O60506
1058725	P55072	O75147
2530809	Q15910	O75147
1058246	Q16531	O75147
2747368	Q9UL18	O75147
2747368	Q9UL18	O75147
2747368	Q9UL18	O75147
3433366	Q16531	O75534
2813025	Q9UL18	O75534
2522165	P55072	O94992
2522179	Q16531	O94992
2950908	Q6P1X5	O94992
2522398	Q9UL18	O94992
2522398	Q9UL18	O94992
2522398	Q9UL18	O94992
1448096	P55072	O95235
2530426	Q15910	O95235
2831395	Q16531	O95235
2831201	Q9UL18	O95235
2831201	Q9UL18	O95235
2831201	Q9UL18	O95235
2654369	P09884	O95793
3528714	P09884	O95793
3528458	Q6P1X5	O95793
3528753	Q9UL18	O95793
3528753	Q9UL18	O95793
666612	P09884	P01106
2540725	P09884	P01106
2541542	P55072	P01106
2542154	P55072	P01106
2542155	P55072	P01106
3565597	P55072	P01106
2599792	Q15910	P01106
3390819	Q15910	P01106
3395577	Q15910	P01106
3395583	Q15910	P01106
3398415	Q15910	P01106
575529	Q16531	P01106
2541751	Q16531	P01106
3399185	Q16531	P01106
3565489	Q16531	P01106
2541809	Q6P1X5	P01106
3398850	Q9UL18	P01106
3398850	Q9UL18	P01106
3398850	Q9UL18	P01106
3398850	Q9UL18	P01106
3398850	Q9UL18	P01106
2842993	P55072	P04156|F7VJQ1
2842796	Q16531	P04156|F7VJQ1
696774	Q9UL18	P04156|F7VJQ1
696774	Q9UL18	P04156|F7VJQ1
2486418	Q15910	P04198
2486419	Q15910	P04198
3390816	Q15910	P04198
3390822	Q15910	P04198
3390823	Q15910	P04198
3390830	Q15910	P04198
3397094	Q15910	P04198
3397443	Q16531	P04198
3397894	Q9UL18	P04198
3397894	Q9UL18	P04198
315036	P09884	P04637
817235	P55072	P04637
817459	P55072	P04637
955530	P55072	P04637
2544879	P55072	P04637
2563139	P55072	P04637
2976387	P55072	P04637
3434907	P55072	P04637
954792	Q16531	P04637
2976216	Q16531	P04637
438259	Q9UL18	P04637
941553	Q9UL18	P04637
2976587	Q9UL18	P04637
438259	Q9UL18	P04637
941553	Q9UL18	P04637
2976587	Q9UL18	P04637
438259	Q9UL18	P04637
941553	Q9UL18	P04637
2976587	Q9UL18	P04637
2467004	P55072	P05067
2624906	P55072	P05067
737722	Q9BZV1	P05067
1278882	Q9UL18	P05067
1278882	Q9UL18	P05067
438018	P55072	P07900
817311	P55072	P07900
2624953	P55072	P07900
3560447	P55072	P07900
2562888	Q15910	P07900
3572344	Q15910	P07900
835026	Q9UL18	P07900
3137831	Q9UL18	P07900
835026	Q9UL18	P07900
3137831	Q9UL18	P07900
3435773	P55072	P07910
3572565	Q15910	P07910
3217730	Q9UL18	P07910
3217730	Q9UL18	P07910
3435900	P09884	P08238
817312	P55072	P08238
2625025	P55072	P08238
3572332	Q15910	P08238
3137829	Q9UL18	P08238
3137829	Q9UL18	P08238
3137829	Q9UL18	P08238
561184	P55072	P0CG48
616513	P55072	P0CG48
723167	P55072	P0CG48
948018	P55072	P0CG48
2208645	P55072	P0CG48
2296977	P55072	P0CG48
2634322	P55072	P0CG48
3374462	P55072	P0CG48
3381736	P55072	P0CG48
3462619	P55072	P0CG48
3515615	P55072	P0CG48
3572464	Q15910	P0CG48
429823	Q16531	P0CG48
561175	Q16531	P0CG48
2634324	Q9BZV1	P0CG48
561164	Q9UL18	P0CG48
561164	Q9UL18	P0CG48
561164	Q9UL18	P0CG48
561164	Q9UL18	P0CG48
3325639	P55072	P0DTC9
3214339	Q9UL18	P0DTC9
3558721	Q9UL18	P0DTC9
3401727	P55072	P11940
3572585	Q15910	P11940
3437543	Q16531	P11940
835030	Q9UL18	P11940
2815327	Q9UL18	P11940
835030	Q9UL18	P11940
2815327	Q9UL18	P11940
835030	Q9UL18	P11940
2815327	Q9UL18	P11940
2397662	P06213	P14866
3572798	Q15910	P14866
3217733	Q9UL18	P14866
3217733	Q9UL18	P14866
3560466	P55072	P16104
2595258	Q16531	P16104
3183914	Q9UL18	P16104
3183914	Q9UL18	P16104
1062840	Q15910	P16989
3056812	Q9UL18	P16989
3401617	P55072	P17844
1062720	Q15910	P17844
2382476	Q15910	P17844
3309979	Q15910	P17844
3309980	Q15910	P17844
3309984	Q15910	P17844
3572490	Q15910	P17844
3217709	Q9UL18	P17844
3217709	Q9UL18	P17844
1062740	Q15910	P19338
3572424	Q15910	P19338
3217741	Q9UL18	P19338
3550916	P55072	P23378
3550827	Q16531	P23378
3550882	Q9UL18	P23378
3550882	Q9UL18	P23378
2209274	P55072	P24928
2209275	P55072	P24928
2496116	P55072	P24928
3395574	Q15910	P24928
682239	Q16531	P24928
2934329	Q16531	P24928
3440403	Q16531	P24928
470869	Q9UL18	P24928
904066	Q9UL18	P24928
904068	Q9UL18	P24928
904070	Q9UL18	P24928
470869	Q9UL18	P24928
904066	Q9UL18	P24928
904068	Q9UL18	P24928
904070	Q9UL18	P24928
470869	Q9UL18	P24928
904066	Q9UL18	P24928
904068	Q9UL18	P24928
904070	Q9UL18	P24928
2951280	Q6P1X5	P26196
2813322	Q9UL18	P26196
18113	P09884	P29558
281344	P09884	P29558
281345	P09884	P29558
281346	P09884	P29558
2815814	Q9UL18	P29558
3112638	Q9UL18	P29558
2539422	Q15910	P35226
1064417	Q9UL18	P35226
3573069	Q15910	P38919
3217722	Q9UL18	P38919
2644517	P55072	P43243
3572687	Q15910	P43243
2644487	Q16531	P43243
3443723	Q16531	P43243
3217745	Q9UL18	P43243
3217745	Q9UL18	P43243
3217745	Q9UL18	P43243
2608615	Q16531	P48431
2623936	Q16531	P48431
863245	Q6P1X5	P48431
3380718	Q9UL18	P48431
3380718	Q9UL18	P48431
871669	P09884	P49736
1511409	P55072	P49736
3401551	P55072	P49736
2530410	Q15910	P49736
3572940	Q15910	P49736
1511557	Q9UL18	P49736
1511557	Q9UL18	P49736
1511557	Q9UL18	P49736
3401652	P55072	P51114
2530221	Q15910	P51114
3572554	Q15910	P51114
2817971	Q9UL18	P51114
2817971	Q9UL18	P51114
3572566	Q15910	P52597
3445507	Q16531	P52597
3217729	Q9UL18	P52597
3217729	Q9UL18	P52597
2467553	Q16531	P53041
2467541	Q9UL18	P53041
2468513	Q9UL18	P53041
817314	P55072	P55795
2563126	P55072	P55795
3217728	Q9UL18	P55795
2457327	Q6P1X5	P57678
3217714	Q9UL18	P57678
2563118	P55072	P67809
3560455	P55072	P67809
1062735	Q15910	P67809
2530307	Q15910	P67809
3572448	Q15910	P67809
3056525	Q9UL18	P67809
3056525	Q9UL18	P67809
3572405	Q15910	Q00839
3448314	Q16531	Q00839
733544	Q9BZV1	Q00839
3217726	Q9UL18	Q00839
3217726	Q9UL18	Q00839
3217726	Q9UL18	Q00839
658508	Q15910	Q04206
658513	Q15910	Q04206
658516	Q15910	Q04206
658518	Q15910	Q04206
892073	Q9UL18	Q04206
2530380	Q15910	Q06787
3217735	Q9UL18	Q06787
278159	P06213	Q07666
1062832	Q15910	Q07666
892074	Q9UL18	Q07666
892074	Q9UL18	Q07666
1062717	Q15910	Q08211
3572543	Q15910	Q08211
3217715	Q9UL18	Q08211
1062776	Q15910	Q12905
3572482	Q15910	Q12905
3217739	Q9UL18	Q12905
1062718	Q15910	Q12906
3572679	Q15910	Q12906
3217707	Q9UL18	Q12906
2380243	P55072	Q13283
3323914	P55072	Q13283
3323915	P55072	Q13283
3323916	P55072	Q13283
3401653	P55072	Q13283
3572555	Q15910	Q13283
2814026	Q9UL18	Q13283
2814026	Q9UL18	Q13283
3408932	P06213	Q13618
686249	P55072	Q13618
1101174	P55072	Q13618
3408584	P55072	Q13618
686390	Q16531	Q13618
3408136	Q16531	Q13618
686587	Q9UL18	Q13618
686587	Q9UL18	Q13618
686587	Q9UL18	Q13618
3401672	P55072	Q14103
3572917	Q15910	Q14103
2751816	Q9UL18	Q14103
2751816	Q9UL18	Q14103
2530522	Q15910	Q14157
2816970	Q9UL18	Q14157
2829982	P55072	Q15058
2829557	Q16531	Q15058
2829427	Q9UL18	Q15058
2829427	Q9UL18	Q15058
1268357	P55072	Q15185
3401758	P55072	Q15185
3104725	Q9UL18	Q15185
2786507	P55072	Q15366
3401731	P55072	Q15366
3572426	Q15910	Q15366
3217731	Q9UL18	Q15366
3217731	Q9UL18	Q15366
858851	P55072	Q15717
1067165	P55072	Q15717
1062757	Q15910	Q15717
3572959	Q15910	Q15717
663118	Q6P1X5	Q15717
662732	Q9BZV1	Q15717
3217738	Q9UL18	Q15717
3217738	Q9UL18	Q15717
3217738	Q9UL18	Q15717
3217738	Q9UL18	Q15717
2530244	Q16531	Q15910
817259	P55072	Q5BKZ1
3217746	Q9UL18	Q5BKZ1
429848	Q16531	Q5QP82
435473	Q16531	Q5QP82
3353648	Q16531	Q5QP82
941554	Q9UL18	Q5QP82
2693065	Q16531	Q5S007
722649	Q9UL18	Q5S007
722662	Q9UL18	Q5S007
2570910	P55072	Q5TC82
2815891	Q9UL18	Q5TC82
2564125	P06213	Q69YN4
2564716	P09884	Q69YN4
2567390	P55072	Q69YN4
2819118	P55072	Q69YN4
2564612	Q16531	Q69YN4
2567327	Q16531	Q69YN4
3451482	Q16531	Q69YN4
2564853	Q9UL18	Q69YN4
2564853	Q9UL18	Q69YN4
2564853	Q9UL18	Q69YN4
2564853	Q9UL18	Q69YN4
3523385	P09884	Q6ZTA4
3014810	P55072	Q6ZTA4
3520711	P55072	Q6ZTA4
3522145	Q15910	Q6ZTA4
3519865	Q16531	Q6ZTA4
3522437	Q9BZV1	Q6ZTA4
3524272	Q9UL18	Q6ZTA4
3524272	Q9UL18	Q6ZTA4
3524272	Q9UL18	Q6ZTA4
3524272	Q9UL18	Q6ZTA4
3524272	Q9UL18	Q6ZTA4
3509450	P06213	Q7KZI7
817388	P55072	Q7KZI7
3550159	Q9UL18	Q7KZI7
3550159	Q9UL18	Q7KZI7
3436502	P09884	Q7L014
3217721	Q9UL18	Q7L014
1062825	Q15910	Q7L2E3
3217716	Q9UL18	Q7L2E3
2523034	P55072	Q7L2J0
2522880	Q16531	Q7L2J0
2946489	Q6P1X5	Q7L2J0
2523154	Q9UL18	Q7L2J0
2523154	Q9UL18	Q7L2J0
2523154	Q9UL18	Q7L2J0
1062774	Q15910	Q7Z2W4
3572929	Q15910	Q7Z2W4
2817512	Q9UL18	Q7Z2W4
817411	P55072	Q86VP1
1508349	Q9UL18	Q86VP1
2530762	Q15910	Q86VP6
2539742	Q15910	Q86VP6
477798	Q16531	Q86VP6
690561	Q9UL18	Q86VP6
690561	Q9UL18	Q86VP6
3189965	Q9BZV1	Q86XN8
718737	Q9UL18	Q86XN8
2530557	Q15910	Q8NDV7
691297	Q9UL18	Q8NDV7
724067	Q9UL18	Q8NDV7
724090	Q9UL18	Q8NDV7
835029	Q9UL18	Q8NDV7
941550	Q9UL18	Q8NDV7
942005	Q9UL18	Q8NDV7
2535664	Q9UL18	Q8NDV7
2816735	Q9UL18	Q8NDV7
3134248	Q9UL18	Q8NDV7
3347636	Q9UL18	Q8NDV7
817232	P55072	Q92600
2812827	Q9UL18	Q92600
2518953	P55072	Q92731
2519110	Q16531	Q92731
2520647	Q6P1X5	Q92731
2519218	Q9UL18	Q92731
2519218	Q9UL18	Q92731
2519218	Q9UL18	Q92731
2530444	Q15910	Q92879
2812489	Q9UL18	Q92879
1062724	Q15910	Q92900
3573045	Q15910	Q92900
3217717	Q9UL18	Q92900
557115	P55072	Q92905
557118	P55072	Q92905
557119	P55072	Q92905
557120	P55072	Q92905
689926	P55072	Q92905
429834	Q16531	Q92905
435488	Q16531	Q92905
684245	Q16531	Q92905
689413	Q16531	Q92905
728911	Q16531	Q92905
1057278	Q16531	Q92905
3353634	Q16531	Q92905
3451492	Q16531	Q92905
689455	Q9UL18	Q92905
689455	Q9UL18	Q92905
2530481	Q15910	Q96EY7
3217743	Q9UL18	Q96EY7
2530763	Q15910	Q9BQG0
3217744	Q9UL18	Q9BQG0
3189215	Q9BZV1	Q9BYJ9
2817227	Q9UL18	Q9BYJ9
3384168	Q15910	Q9C0C9
3536721	Q16531	Q9C0C9
3537014	Q9UL18	Q9C0C9
3537014	Q9UL18	Q9C0C9
1452369	Q15910	Q9H000
2953031	Q15910	Q9H000
2819329	Q9UL18	Q9H000
3573017	Q15910	Q9H0S4
3217725	Q9UL18	Q9H0S4
1059266	P55072	Q9H0W5
2747109	Q9UL18	Q9H0W5
1062817	Q15910	Q9H2U1
3217718	Q9UL18	Q9H2U1
829653	P55072	Q9H3D4
438284	Q9UL18	Q9H3D4
1052865	P09884	Q9HCE1
2530806	Q15910	Q9HCE1
3573032	Q15910	Q9HCE1
1052742	Q9BZV1	Q9HCE1
1051984	Q9UL18	Q9HCE1
2815114	Q9UL18	Q9HCE1
3217712	Q9UL18	Q9HCE1
1051984	Q9UL18	Q9HCE1
2815114	Q9UL18	Q9HCE1
3217712	Q9UL18	Q9HCE1
1051984	Q9UL18	Q9HCE1
2815114	Q9UL18	Q9HCE1
3217712	Q9UL18	Q9HCE1
2346775	P55072	Q9NQC7
2346832	Q16531	Q9NQC7
1508348	Q9UL18	Q9NQC7
1508348	Q9UL18	Q9NQC7
3572831	Q15910	Q9NR30
3217719	Q9UL18	Q9NR30
817226	P55072	Q9NZN8
468700	Q16531	Q9NZN8
2812685	Q9UL18	Q9NZN8
2812685	Q9UL18	Q9NZN8
3490545	P06213	Q9UBS4
3509337	P06213	Q9UBS4
3509449	P06213	Q9UBS4
954803	P55072	Q9UBS4
602411	Q15910	Q9UBS4
941543	Q9UL18	Q9UBS4
941543	Q9UL18	Q9UBS4
941543	Q9UL18	Q9UBS4
1053883	P09884	Q9UBU9
753197	Q16531	Q9UBU9
1053763	Q9BZV1	Q9UBU9
1052919	Q9UL18	Q9UBU9
1052919	Q9UL18	Q9UBU9
1052919	Q9UL18	Q9UBU9
3217704	Q16531	Q9UKV8
904065	Q9UL18	Q9UKV8
904067	Q9UL18	Q9UKV8
904069	Q9UL18	Q9UKV8
941539	Q9UL18	Q9UKV8
941555	Q9UL18	Q9UKV8
2812209	Q9UL18	Q9UKV8
3094715	Q9UL18	Q9UKV8
3347638	Q9UL18	Q9UKV8
3347645	Q9UL18	Q9UKV8
3217710	Q16531	Q9UL18
2469761	P06213	Q9UNE7
2486186	P06213	Q9UNE7
3488563	P06213	Q9UNE7
438021	P55072	Q9UNE7
933291	P55072	Q9UNE7
2461701	Q15910	Q9UNE7
941548	Q9UL18	Q9UNE7
942067	Q9UL18	Q9UNE7
3028635	Q9UL18	Q9UNE7
941548	Q9UL18	Q9UNE7
942067	Q9UL18	Q9UNE7
3028635	Q9UL18	Q9UNE7
941548	Q9UL18	Q9UNE7
942067	Q9UL18	Q9UNE7
3028635	Q9UL18	Q9UNE7
3560446	P55072	Q9UPQ9
264350	Q9UL18	Q9UPQ9
691300	Q9UL18	Q9UPQ9
691307	Q9UL18	Q9UPQ9
724068	Q9UL18	Q9UPQ9
724091	Q9UL18	Q9UPQ9
941551	Q9UL18	Q9UPQ9
942015	Q9UL18	Q9UPQ9
2816807	Q9UL18	Q9UPQ9
3347639	Q9UL18	Q9UPQ9
3446035	P55072	Q9UPY3
255755	Q9UL18	Q9UPY3
835027	Q9UL18	Q9UPY3
941542	Q9UL18	Q9UPY3
941656	Q9UL18	Q9UPY3
3097220	Q9UL18	Q9UPY3
3217711	Q9UL18	Q9UPY3
955381	P55072	Q9Y230
3572766	Q15910	Q9Y230
3451514	Q16531	Q9Y230
733529	Q9BZV1	Q9Y230
3217747	Q9UL18	Q9Y230
3217747	Q9UL18	Q9Y230
3217747	Q9UL18	Q9Y230
3217747	Q9UL18	Q9Y230
