# Supplementary material for: Comparative structural insights and functional analysis for the distinct unbound states of Human AGO proteins
Source: Sci Rep. 2025 Mar 19;15:9432. doi: 10.1038/s41598-025-91849-5 (PMC11923369; doi:10.1038/s41598-025-91849-5)
Supplement: Supplementary file 24 — Supplementary Information 12. [file 41598_2025_91849_MOESM24_ESM.zip › 4KREp_A_mdwhole_HL2REF/go/4KREp_A_mitot_mitosis_de7538da1f7844b2a2310efe4413d0e5_interactor_count.tsv]

CommonInteractor	Count
Q6ZTA4	5
P01106	5
P0CG48	4
Q15717	4
Q69YN4	4
Q9Y230	4
Q92731	3
Q7L2J0	3
Q9HCE1	3
Q9UBS4	3
Q9UBU9	3
Q9UNE7	3
Q00839	3
P49736	3
P43243	3
P24928	3
P11940	3
Q13618	3
P08238	3
O94992	3
O95235	3
P04637	3
O75147	3
O60506	3
Q14103	2
P67809	2
P04198	2
Q9NQC7	2
Q13283	2
Q9C0C9	2
Q15058	2
Q15366	2
P04156|F7VJQ1	2
Q92905	2
O95793	2
Q7KZI7	2
Q9NZN8	2
Q07666	2
P52597	2
P07900	2
P07910	2
P14866	2
P16104	2
P17844	2
P23378	2
Q86VP6	2
P51114	2
P48431	2
P05067	2
Q96EY7	1
Q8NDV7	1
Q92600	1
O75534	1
Q92879	1
Q9UPY3	1
Q92900	1
O15350	1
Q9H3D4	1
Q9H2U1	1
Q9BYJ9	1
Q9UPQ9	1
Q9NR30	1
Q86XN8	1
O00567	1
Q9H000	1
Q9UL18	1
Q9H0S4	1
Q9UKV8	1
Q9H0W5	1
Q9BQG0	1
Q5QP82	1
Q86VP1	1
Q08211	1
P16989	1
P19338	1
P26196	1
P29558	1
P35226	1
P38919	1
P53041	1
P55795	1
P57678	1
Q04206	1
Q06787	1
Q12905	1
Q7Z2W4	1
Q12906	1
O00170	1
Q14157	1
Q15185	1
Q15910	1
Q5BKZ1	1
P0DTC9	1
Q5S007	1
Q5TC82	1
Q7L014	1
Q7L2E3	1
O00148	1
