# Supplementary material for: Comparative structural insights and functional analysis for the distinct unbound states of Human AGO proteins
Source: Sci Rep. 2025 Mar 19;15:9432. doi: 10.1038/s41598-025-91849-5 (PMC11923369; doi:10.1038/s41598-025-91849-5)
Supplement: Supplementary file 24 — Supplementary Information 12. [file 41598_2025_91849_MOESM24_ESM.zip › 4KREp_A_mdwhole_HL2REF/go/4KREp_A_molecularFunction-go-aggregate.csv]

propertyName	coverage
ATP binding	21
RNA binding	20
identical protein binding	16
zinc ion binding	16
metal ion binding	10
DNA binding	10
chromatin binding	6
double-stranded RNA binding	6
protein-containing complex binding	6
protein homodimerization activity	6
calcium ion binding	6
aminopeptidase activity	6
single-stranded RNA binding	5
protein domain specific binding	5
endopeptidase activity	5
serine-type peptidase activity	5
dipeptidyl-peptidase activity	4
double-stranded DNA binding	4
peptide binding	4
damaged DNA binding	4
signaling receptor activity	4
protease binding	4
pattern recognition receptor activity	4
ATPase activity	4
GTP binding	4
endoribonuclease activity	4
metallopeptidase activity	4
serine-type endopeptidase activity	3
lipid binding	3
ubiquitin protein ligase binding	3
integrin binding	3
transcription regulatory region sequence-specific DNA binding	3
protein serine/threonine kinase activity	3
metalloendopeptidase activity	3
copper ion binding	3
signaling receptor binding	3
metalloaminopeptidase activity	3
oxidoreductase activity	3
virus receptor activity	3
phosphatidylinositol-4,5-bisphosphate 3-kinase activity	3
kinase activity	3
hydrolase activity	3
1-phosphatidylinositol-4-phosphate 3-kinase activity	3
1-phosphatidylinositol-3-kinase activity	3
nucleic acid binding	3
miRNA binding	3
telomeric DNA binding	2
ubiquitin-like protein ligase binding	2
ubiquitin-specific protease binding	2
polyubiquitin modification-dependent protein binding	2
protein phosphatase binding	2
cysteine-type endopeptidase activity	2
MHC class I protein binding	2
RNA 7-methylguanosine cap binding	2
K48-linked polyubiquitin modification-dependent protein binding	2
thiol-dependent ubiquitin-specific protease activity	2
phosphodiesterase I activity	2
BAT3 complex binding	2
p53 binding	2
molecular adaptor activity	2
ubiquitin binding	2
magnesium ion binding	2
protein serine kinase activity	2
alpha-1,4-glucosidase activity	2
phosphatidylinositol kinase activity	2
carbohydrate binding	2
insulin receptor substrate binding	2
flavin adenine dinucleotide binding	2
FAD binding	2
endoribonuclease activity, cleaving miRNA-paired mRNA	2
deubiquitinase activator activity	2
ADP binding	2
scaffold protein binding	2
protein kinase activity	2
cadherin binding	2
amyloid-beta binding	2
DNA helicase activity	2
cyclin binding	2
insulin binding	2
DNA-dependent ATPase activity	2
5'-deoxyribose-5-phosphate lyase activity	2
ubiquitin-dependent protein binding	2
chromatin DNA binding	2
DNA topoisomerase type I (single strand cut, ATP-independent) activity	2
single-stranded DNA binding	2
enzyme binding	2
SNARE binding	2
chaperone binding	2
promoter-specific chromatin binding	2
RNA polymerase II cis-regulatory region sequence-specific DNA binding	2
RNA helicase activity	2
protein heterodimerization activity	2
H4 histone acetyltransferase activity	1
NF-kappaB binding	1
H3 histone acetyltransferase activity	1
histone H3K122 acetyltransferase activity	1
peptide butyryltransferase activity	1
androgen receptor binding	1
nuclear receptor binding	1
peptide 2-hydroxyisobutyryltransferase activity	1
histone lactyltransferase activity	1
lysine N-acetyltransferase activity, acting on acetyl phosphate as donor	1
core promoter sequence-specific DNA binding	1
histone H2B acetyltransferase activity	1
histone crotonyltransferase activity	1
supercoiled DNA binding	1
GTPase activator activity	1
U1 snRNP binding	1
transmembrane signaling receptor activity	1
enzyme activator activity	1
alpha-2A adrenergic receptor binding	1
beta-adrenergic receptor kinase activity	1
Edg-2 lysophosphatidic acid receptor binding	1
G protein-coupled receptor binding	1
G protein-coupled receptor kinase activity	1
peptidase activity	1
endonuclease activity	1
endonuclease activity, active with either ribo- or deoxyribonucleic acids and producing 3'-phosphomonoesters	1
nuclease activity	1
peptide-lysine-N-acetyltransferase activity	1
RISC complex binding	1
transcription coregulator activity	1
acetyltransferase activity	1
transferase activity, transferring acyl groups	1
beta-catenin binding	1
DNA-binding transcription factor binding	1
histone acetyltransferase activity	1
histone butyryltransferase activity	1
peptide N-acetyltransferase activity	1
cytidylate cyclase activity	1
pre-mRNA intronic binding	1
protein propionyltransferase activity	1
protein-macromolecule adaptor activity	1
ubiquitin ligase complex scaffold activity	1
WD40-repeat domain binding	1
cargo receptor activity	1
insulin-activated receptor activity	1
insulin-like growth factor I binding	1
insulin-like growth factor II binding	1
insulin-like growth factor receptor binding	1
phosphatidylinositol 3-kinase binding	1
protein tyrosine kinase activity	1
PTB domain binding	1
structural molecule activity	1
alkylglycerophosphoethanolamine phosphodiesterase activity	1
lysophospholipase activity	1
polysaccharide binding	1
scavenger receptor activity	1
carbohydrate transmembrane transporter activity	1
maltose binding	1
actin filament binding	1
calmodulin binding	1
microfilament motor activity	1
dystroglycan binding	1
phosphotransferase activity, for other substituted phosphate groups	1
ephrin receptor binding	1
acetyl-CoA carboxylase activity	1
cullin family protein binding	1
Hsp90 protein binding	1
heme binding	1
IMP cyclohydrolase activity	1
RNA polymerase II-specific DNA-binding transcription factor binding	1
STAT family protein binding	1
tau protein binding	1
transcription coactivator activity	1
transcription coactivator binding	1
transcription coregulator binding	1
voltage-gated calcium channel activity	1
hormone activity	1
DNA (cytosine-5-)-methyltransferase activity	1
DNA-methyltransferase activity	1
methyl-CpG binding	1
phosphoribosylaminoimidazolecarboxamide formyltransferase activity	1
guanylate cyclase activity	1
glucuronyl-galactosyl-proteoglycan 4-alpha-N-acetylglucosaminyltransferase activity	1
transferase activity, transferring glycosyl groups	1
protein-hormone receptor activity	1
protein-glutamine gamma-glutamyltransferase activity	1
ferric iron binding	1
ferrous iron binding	1
iron chaperone activity	1
transferrin receptor binding	1
ferroxidase activity	1
adenylate cyclase activity	1
GMP synthase activity	1
DNA binding, bending	1
sucrose alpha-glucosidase activity	1
GMP synthase (glutamine-hydrolyzing) activity	1
IMP 5'-nucleotidase activity	1
mRNA binding	1
RNA cap binding	1
FAT10 activating enzyme activity	1
nucleotidyltransferase activity	1
thiosulfate sulfurtransferase activity	1
ubiquitin activating enzyme activity	1
amylase activity	1
catalytic activity	1
glucan 1,4-alpha-glucosidase activity	1
maltose alpha-glucosidase activity	1
chemorepellent activity	1
2 iron, 2 sulfur cluster binding	1
hypoxanthine dehydrogenase activity	1
hypoxanthine oxidase activity	1
iron ion binding	1
molybdopterin cofactor binding	1
xanthine dehydrogenase activity	1
xanthine oxidase activity	1
ribonuclease P activity	1
ribonuclease P RNA binding	1
5'-nucleotidase activity	1
Lys48-specific deubiquitinase activity	1
ubiquitinyl hydrolase activity	1
RNA polymerase II general transcription initiation factor activity	1
DNA replication origin binding	1
endoribonuclease activity, cleaving siRNA-paired mRNA	1
mRNA 3'-UTR AU-rich region binding	1
mRNA cap binding	1
RNA polymerase II complex binding	1
siRNA binding	1
translation initiation factor activity	1
calcium-dependent phospholipase A2 activity	1
calcium-dependent phospholipid binding	1
phospholipase A1 activity	1
DNA-directed DNA polymerase activity	1
protein xylosyltransferase activity	1
nucleotide binding	1
protein kinase binding	1
interleukin-1, type II receptor binding	1
interleukin-6 receptor binding	1
metalloexopeptidase activity	1
apolipoprotein binding	1
kinase binding	1
protein antigen binding	1
DNA topoisomerase activity	1
GMP 5'-nucleotidase activity	1
nucleoside phosphotransferase activity	1
thiol oxidase activity	1
ubiquitin protein ligase activity	1
extracellular matrix structural constituent	1
heparan sulfate proteoglycan binding	1
heparin binding	1
proteoglycan binding	1
aspartate-tRNA ligase activity	1
aspartate-tRNA(Asn) ligase activity	1
tRNA binding	1
histone methyltransferase activity (H3-K27 specific)	1
histone H3K27 trimethyltransferase activity	1
histone methyltransferase activity	1
lncRNA binding	1
primary miRNA binding	1
protein-lysine N-methyltransferase activity	1
ribonucleoprotein complex binding	1
RNA polymerase II core promoter sequence-specific DNA binding	1
transcription corepressor activity	1
transcription corepressor binding	1
actin binding	1
procollagen-proline 4-dioxygenase activity	1
protein disulfide isomerase activity	1
protein disulfide oxidoreductase activity	1
collagen binding	1
BMP binding	1
protein kinase activator activity	1
phospholipase C activity	1
XMP 5'-nucleosidase activity	1
GTPase activity	1
U5 snRNA binding	1
phosphatidylinositol-3,4-bisphosphate 5-kinase activity	1
DNA ligase (ATP) activity	1
DNA ligase activity	1
ligase activity	1
G-protein beta/gamma-subunit complex binding	1
phosphatidylinositol phospholipase C activity	1
phospholipid binding	1
tryptamine:oxygen oxidoreductase (deaminating) activity	1
mRNA (nucleoside-2'-O-)-methyltransferase activity	1
FAD-dependent H3K4me/H3K4me3 demethylase activity	1
histone binding	1
histone demethylase activity	1
oligo-1,6-glucosidase activity	1
nucleoside-triphosphate diphosphatase activity	1
phenylalanine-tRNA ligase activity	1
primary amine oxidase activity	1
quinone binding	1
helicase activity	1
