# Supplementary material for: Comparative structural insights and functional analysis for the distinct unbound states of Human AGO proteins
Source: Sci Rep. 2025 Mar 19;15:9432. doi: 10.1038/s41598-025-91849-5 (PMC11923369; doi:10.1038/s41598-025-91849-5)
Supplement: Supplementary file 24 — Supplementary Information 12. [file 41598_2025_91849_MOESM24_ESM.zip › 4KREp_A_mdwhole_HL2REF/metrics/4KREp_A_b-phipsi.csv]

structureId	b-phipsi
4KREp_A	1.7022130637271713e-08
6EI8_A	0.0001660462665441
4AI8_A	0.0002109924802144
6BWY_A	0.0002713181372456
3T9D_A	0.0002928738249094
1RWV_B	0.0003256423729053
medoid6-a1-s1_A	0.0003349220565231
3W0T_B	0.0003425566339541
6SKJ_B	0.0003575154391628
2O4H_B	0.0003742360737661
6BNB_B	0.0003765736844807
3HKV_A	0.0003781924776561
7PWS_B	0.0003789551877054
2O53_B	0.000409729292787
4DLO_A	0.0004098876022035
medoid22-a1-s1_A	0.000418971135161
medoid10-a1-s1_A	0.0004231342824872
7AID_C	0.0004234395764094
6BH1_A	0.0004238496768276
2HQE_A	0.0004287246320632
7YO9_A	0.0004290536418839
6PAU_A	0.000434555191575
1QIP_D	0.0004393453012513
5C8W_A	0.0004413000959799
2V1Y_A	0.0004531979580417
5E1T_A	0.0004552689160108
7OXQ_C	0.0004561539045328
1QIP_C	0.0004670893796906
7WT0_A	0.0004681711143316
2O4X_A	0.0004715810968487
medoid4-a1-s1_A	0.0004731178809601
4MRI_A	0.0004815762179264
3KJN_A	0.000487897036415
medoid33-a1-s1_A	0.0004911074770211
7OWM_A	0.0005014921646093
6G0W_A	0.000503212881415
7NY2_A	0.0005113031375942
6BSG_A	0.0005132743476383
3T9C_A	0.000514658146556
2VFX_A	0.0005186383222216
medoid2-a1-s2_A	0.0005222473446698
5NFN_B	0.0005316032672921
6BHV_C	0.0005385500597036
2VFX_H	0.0005410709865139
7NYA_A	0.0005418107174382
7NYA_B	0.0005509021796114
7WT1_A	0.0005519037550982
4MRI_B	0.0005524133930419
3T9F_A	0.0005569408674214
7OUT_A	0.0005573136183639
7AID_A	0.0005686075240424
5MTK_A	0.0005730250802073
medoid23-a1-s1_A	0.0005754264928911
2HCK_A	0.0005759513949174
7OZ2_A	0.0005812340807681
1QIP_A	0.000583168773879
5VBD_A	0.0005865097200355
7PWW_B	0.0005889468310792
medoid1-a1-s1_A	0.0005912197725075
6SK3_B	0.000593810774455
7NWM_B	0.0005941176757348
2VFX_D	0.0005941649631459
7A1O_A	0.000596497086185
2HBZ_A	0.0005993226302103
3QVG_B	0.0006002306874169
5O9T_B	0.0006015263690281
7AIJ_A	0.0006053060991939
3T9E_A	0.0006077610267023
7AIF_A	0.0006088168122421
medoid3-a1-s2_A	0.0006179756091877
7RK3_A	0.0006198472086261
3O3U_N	0.0006225253388873
medoid14-a1-s1_A	0.00062464186789
8FJ2_B	0.0006252122228222
6T09_A	0.0006271242014965
medoid5-a1-s2_A	0.0006327176921485
3KCY_A	0.0006328319947642
7MXN_A	0.0006366231506349
4B7K_A	0.0006413187486426
4XCS_F	0.0006460773854102
4Q4C_A	0.0006472739837095
7NWB_D	0.0006697626489073
6AVM_A	0.0006706114441868
5NFN_C	0.0006711272748389
5B8A_C	0.0006717034425435
7MXA_A	0.0006728647894181
medoid15-a1-s1_A	0.0006742106765635
7PWQ_B	0.0006749302307385
6XCG_B	0.0006761363223864
7OUT_C	0.0006764081461918
5JWK_A	0.0006786409039753
7OZ2_C	0.0006795431199377
4MXU_B	0.0006804597382892
7OTN_A	0.0006830933583211
3T7A_A	0.0006857334581192
medoid13-a1-s1_A	0.0006864591803753
medoid24-a1-s1_A	0.0006890809149013
2ILM_A	0.0006901514908233
3KJN_B	0.0006978427260241
6RY4_A	0.0007036941217778
6SJZ_B	0.0007058854064915
medoid1-a1-s2_A	0.0007090192050734
8BS3_A	0.0007091608490853
2O4H_A	0.0007104488677699
3IXS_K	0.0007204535662587
6AVT_A	0.0007231499883753
6BGK_D	0.0007236949897704
7Z1W_B	0.0007264160128308
7PWL_B	0.0007278348431012
medoid6-a1-s2_A	0.0007289633652597
1FRO_D	0.0007374155950344
6SJZ_A	0.0007416292361278
3QVG_D	0.0007416647118046
6SZR_A	0.0007430189260294
6SK8_A	0.0007459497695649
5DGI_A	0.0007477592074657
5O9U_A	0.0007489473565424
5NFO_B	0.0007501461656073
2VFX_F	0.0007541157467836
8EG5_F	0.0007575215375494
medoid36-a1-s1_A	0.0007578021990296
5H10_C	0.0007628643936154
4NFR_A	0.0007637526786772
1GO4_A	0.0007670227500401
5CX3_A	0.0007674917707205
7OTZ_C	0.0007691370781812
6HAK_A	0.0007701113120899
8DEY_A	0.0007737974356596
7AHX_A	0.0007743531614596
5O9V_A	0.0007802456222658
5BYA_A	0.0007827358138351
2WA3_A	0.0007845089779653
1MZF_A	0.000785012951804
3VW9_A	0.0007865583750977
1PL8_B	0.0007874990557857
5IVV_A	0.0007878322682538
medoid0-a1-s2_A	0.0007904518175389
7OWP_A	0.0007916070724513
7OZ5_A	0.0007925616504079
7A1Q_A	0.0007949041550697
6D1S_F	0.0007959529307223
3V6E_A	0.0007984283586311
7BAG_B	0.0008034800064782
6OM2_D	0.0008036813134668
7R6T_D	0.000804800685477
medoid17-a1-s1_A	0.0008049287063267
8G1U_M	0.0008055481969474
7NWB_C	0.0008067755075487
4Z1V_A	0.0008075956632665
6H77_R	0.0008088699875074
7MXG_C	0.0008112705287321
1H2N_A	0.0008118749146943
5BYB_A	0.0008167570422251
1EKF_A	0.0008168735958428
1FRO_B	0.0008169882494115
medoid25-a1-s1_A	0.000821136568201
6UXY_A	0.0008230785732921
6CKC_A	0.0008264014893608
1QIN_B	0.0008285887713499
7NY9_A	0.0008338724513175
7OWN_B	0.0008352901140247
4X52_B	0.0008386110801161
6RU5_B	0.0008405427276633
1RWP_B	0.0008413804569221
6XH3_A	0.0008429741743693
3OMC_A	0.0008444432472993
6HL5_A	0.0008448920887259
1FRO_C	0.0008456612458152
medoid28-a1-s1_A	0.0008473147131944
7OWO_B	0.00084910479407
4XCS_A	0.0008538243958958
4X52_D	0.0008544303830851
6TX3_B	0.0008574490097867
6QRM_A	0.0008608863103052
6KAM_D	0.0008624138718353
6FQ1_B	0.0008634657525265
7AIG_C	0.0008654925083121
3W0T_D	0.0008672677390845
5FV3_A	0.0008718799552558
5N86_A	0.0008719542891484
medoid8-a1-s1_A	0.0008720901182031
3T9B_A	0.0008737475778069
7LK3_A	0.0008761166442516
6G51_P	0.0008795664527085
5IW0_A	0.0008822497819715
medoid26-a1-s1_A	0.0008838682495289
7OWU_B	0.0008884120206272
5JEJ_C	0.0008898823095684
2Y0I_A	0.0008924212669557
6E2Q_A	0.0008941415598964
7OF0_Z	0.0008959064576573
medoid9-a1-s1_A	0.0008968668936026
1QTN_B	0.0009006464837303
6UXX_A	0.0009013525879763
7WTS_Y	0.0009039318773626
4UF0_A	0.0009084261892031
5FU7_G	0.0009089627651664
5NFN_A	0.000911453059376
4Y3O_A	0.0009219742707479
7PWR_A	0.0009233671345533
3VVW_B	0.0009237792296973
4NFR_B	0.0009255245382041
7AII_A	0.0009266652736703
6BN7_B	0.0009286281829427
8CVP_B	0.0009318077706769
4FME_D	0.0009333327120583
7OWO_A	0.0009339292869643
4XCS_C	0.0009389986789651
5ZO8_A	0.0009414813780721
medoid19-a1-s1_A	0.0009442604766095
3R93_B	0.000944618061083
3KQG_D	0.0009492939232931
5LX6_A	0.0009497625869698
7OWQ_A	0.0009502049395417
5O9S_B	0.0009503212840813
7OI8_5	0.0009504560474903
medoid2-a1-s1_A	0.0009507887882011
7OTK_A	0.0009535374883
5O32_F	0.0009582026585059
5M9O_A	0.0009588487530529
3EQ6_A	0.0009590161877178
7AIF_C	0.0009633139898403
2FQQ_B	0.0009642948497707
7OXQ_A	0.0009670256782814
6YBW_O	0.0009675180280534
7V21_D	0.000970227606714
5NFO_A	0.0009707976070385
2O53_A	0.0009797987207158
6RLL_A	0.0009798051212449
7WSZ_B	0.0009823394629467
8OSL_N	0.0009845445186151
6BWY_B	0.0009847160247945
1PL8_D	0.0009861824449009
4TNU_B	0.0009873461315972
7OWM_B	0.0009879565927961
6G5F_B	0.0009896936923344
5U9J_A	0.0009948886692139
7OTZ_A	0.0009953441442594
8CYI_A	0.000999038681939
2VFX_L	0.00099917815173
7A1S_A	0.0010008817300384
4WRN_A	0.0010023010468816
6FXI_B	0.0010023976252844
medoid27-a1-s1_A	0.0010037141486273
medoid0-a1-s1_A	0.0010039510907028
7Z2Q_B	0.0010042634181978
7OTA_C	0.0010051284026732
6KDT_B	0.0010052548336885
2VFX_B	0.0010058926072886
5O9U_B	0.00100698774262
6EJ7_A	0.0010078268069324
6P59_B	0.0010078763856979
6BN9_B	0.0010089950988842
4JAA_A	0.0010145967634812
4DLO_B	0.0010150250225261
5OHK_A	0.0010173863205803
4Y3O_B	0.0010179310458836
6SK8_B	0.0010209791122494
7OTF_A	0.0010218515272533
medoid4-a1-s2_A	0.0010219750803618
6BHV_D	0.0010225327437191
6BGW_A	0.0010232930650328
5SUZ_B	0.0010235610005457
4TNU_A	0.0010245180727088
5FY1_A	0.0010249079981441
5OA3_O	0.0010255537317648
medoid7-a1-s1_A	0.0010302097990515
6SK2_B	0.0010305554297334
4Y33_B	0.001031174023189
5O6H_A	0.0010312347984805
6ZCM_A	0.0010313954764049
6DQ5_A	0.0010378197902308
6DQC_A	0.0010380503813656
7OTA_A	0.0010395511361758
5FZ0_A	0.0010407339994863
5FQD_B	0.0010413228783824
5IVJ_A	0.0010425187867793
2W7A_B	0.0010437798575529
3IN7_A	0.0010488710338685
2YC0_A	0.0010519073976371
5DPR_A	0.0010545988947421
medoid34-a1-s1_A	0.0010546782075829
4CCK_C	0.0010562375059882
7OTK_D	0.001057225502027
6LVS_B	0.0010573895810504
6FWT_A	0.0010574293829627
7NY2_B	0.0010585967818102
medoid2-a1-s3_A	0.0010605671872583
7R4X_b	0.0010606884110696
7R4X_B	0.0010606884110696
3QO2_D	0.001061840212375
3EQ6_B	0.0010648879276064
1ZN7_A	0.0010710512234696
2A7L_B	0.0010715340070728
5XAE_C	0.0010735874193996
6EKL_A	0.0010758973587285
5O9S_A	0.0010762582407702
4FME_A	0.0010790752117833
4F0E_B	0.0010806663520147
5HZV_A	0.0010808265164493
5U9J_B	0.0010810487753174
5HZW_A	0.00108202806626
7PWA_B	0.0010834845354237
4C0F_D	0.0010846560098075
6EJ9_A	0.0010853214623571
4FMD_C	0.0010866712020953
2C2Z_B	0.0010867826837136
6BWY_G	0.001088386419544
2A4D_A	0.0010890114725207
4FMC_A	0.0010906704546502
6SK3_A	0.0010915008002688
1PL8_A	0.0010921201179094
6IE2_C	0.0010921982795627
7OWN_A	0.0010926259242549
4P9V_A	0.0010929917462425
5B6M_C	0.0010933379444421
6L6P_C	0.0010965788415787
6D1S_D	0.0010968046409747
1GO4_D	0.0010992518247721
6UCA_D	0.0011030584101459
7AIJ_C	0.0011060601614322
1CA9_A	0.0011069585345606
6M3I_B	0.0011077826062045
2E5O_A	0.0011135409624359
6FZ5_B	0.0011139839063301
1Q7L_C	0.0011141043782991
4PYZ_B	0.0011155563992495
6H25_A	0.0011158309278608
1MZE_A	0.001120269102087
7QH6_5	0.001120705071894
6NRF_A	0.0011213517987121
6IC8_B	0.001122216184561
medoid3-a1-s1_A	0.0011247151134697
7NWC_D	0.0011252100401693
4G0D_Z	0.0011257963862549
2XYG_B	0.0011270724909667
7WT0_B	0.0011279212627052
4LD6_A	0.0011323609635999
4ICK_B	0.0011328924225006
6ANQ_C	0.0011337208902205
5FZ3_A	0.0011355243212399
1BMB_A	0.0011359707312832
3IU2_B	0.001138081807921
5FAI_A	0.0011385716063376
7USP_D	0.0011423816666983
7WTV_Y	0.0011432733022691
5V8W_D	0.0011477387721213
6EHG_B	0.0011494193470249
7RNA_D	0.0011514638360582
6ANQ_A	0.0011515119588999
7UZP_E	0.0011515707910613
6ASW_C	0.001154925321446
5O9V_B	0.001155033863108
7S1P_A	0.0011553926831107
3V0M_B	0.0011621775720125
6BH5_A	0.001166018070504
7NTR_B	0.0011663355183475
6WE3_B	0.0011666379521762
4MXU_A	0.0011670204122798
4Z2W_A	0.001167361167548
6BSH_A	0.0011679397050813
6CRN_D	0.0011680659639015
7AII_C	0.0011699362337692
3EDQ_D	0.0011701132553435
3T9A_A	0.0011703793409781
6OB0_C	0.0011736042084974
1JYQ_A	0.0011738198262813
3VTW_B	0.0011782689928628
7RN9_B	0.0011785643331993
5ICW_A	0.0011793027920953
4CCO_A	0.0011821461657822
6CRN_C	0.0011853841069135
7USO_B	0.0011856506635388
4EJE_B	0.0011877258443683
6H4Z_A	0.0011912476992354
medoid21-a1-s1_A	0.0011945591696523
3P6Y_A	0.001195976137909
6X8H_A	0.0012022772643878
7OWP_B	0.0012042230043038
6KSF_A	0.0012061720875062
3L82_B	0.0012061935100454
7OTK_C	0.0012064474936189
4HHZ_D	0.0012074506432024
7NLC_A	0.0012083730597439
6DQD_A	0.0012096232346482
5IN3_B	0.0012106927303774
2PQF_E	0.0012129843448854
6NDU_B	0.0012145348923179
1RHM_D	0.0012165759212016
6U90_B	0.0012167526413728
5ZML_A	0.0012179435586465
7MXG_A	0.0012202596305794
7NWC_C	0.0012209636148233
5C8W_B	0.0012230171387788
1AD5_A	0.0012252695933671
medoid16-a1-s1_A	0.0012257963187961
2F0R_B	0.0012290288937733
7QIV_B	0.0012292189459671
7T1E_D	0.0012296552542198
3KJQ_B	0.0012302356908241
7RN8_D	0.0012303762399131
7OTN_C	0.0012322929627867
3P5T_F	0.0012352572721163
7F42_A	0.0012384548450437
2VFX_E	0.0012393233252978
3KFJ_A	0.0012395161648673
7Z1V_B	0.0012402063879233
4CCM_A	0.0012411947333612
5C36_A	0.0012416967155088
7MXC_A	0.0012427980889123
1PAU_B	0.0012434342702566
6QRM_B	0.0012444283404465
6WM8_A	0.0012456855374034
5B6M_E	0.0012460557575154
2VFX_C	0.0012463906969617
5FZM_A	0.0012474812403993
2A1U_B	0.0012475854744656
6SKJ_A	0.0012476409929411
6C3P_A	0.001248442831749
4CO7_A	0.0012489828369697
2L8J_A	0.0012499262034655
3V0P_B	0.001250059632612
3R93_D	0.0012501117922038
medoid18-a1-s1_A	0.0012503150594056
7U9S_B	0.0012538302653943
4Y33_A	0.0012540462172511
4CMN_A	0.001260156531751
6HOG_A	0.0012602306463101
4Y4R_A	0.0012610497200055
4BGM_A	0.0012628364907844
1KLV_A	0.0012629902101926
3MXC_A	0.0012661159308676
3KCX_A	0.0012667301421616
2YMB_B	0.0012674816379844
5FZE_A	0.0012693849549423
7A1N_A	0.0012708033539223
6N7E_A	0.0012710847749668
5A3T_A	0.0012715973928602
6ANQ_D	0.0012723980983093
2VZE_B	0.0012735757858014
7OTX_A	0.001273872653957
3IU1_A	0.0012755932617798
5FZI_A	0.0012757981850184
5TPN_A	0.0012791912526304
8G2G_A	0.0012802016272746
8ASC_O	0.0012806387629723
6KAJ_C	0.0012828961502974
3W0U_B	0.0012846380229544
3BO4_A	0.0012847001731257
6BOY_B	0.001285599518257
7M05_C	0.0012861927241178
8OJH_B	0.0012879506780017
4Y33_D	0.0012895050553547
7K5I_B	0.0012895655407055
7K5I_b	0.0012895655407055
4FMB_A	0.001291252845716
1CA9_B	0.0012922509420503
5FZ7_A	0.0012927515554044
3PKI_B	0.0012934225195871
7OT6_C	0.0012970209474468
6RUJ_A	0.0012971987400329
5VEM_B	0.0012976246303709
4KC4_A	0.0012978340038255
4GQB_A	0.0013011280206714
2HHL_A	0.0013031754105698
7AHX_C	0.0013054753114062
5X4X_A	0.0013070091951999
5EMJ_A	0.0013072662697717
6RBI_A	0.001308269358689
1QIP_B	0.0013104959955153
8GHR_A	0.0013117245602982
5M7D_A	0.0013119564666784
3BO3_A	0.0013123214158116
2H51_A	0.0013142068164989
7NWE_B	0.0013146028733586
5C6C_B	0.0013149305290887
7OWQ_B	0.0013160876140562
7M05_A	0.0013164550698963
2WII_B	0.0013191006313873
6AVM_C	0.0013195460681542
6BDV_B	0.0013217430311201
5I04_A	0.0013256787897592
3HQD_A	0.0013344495869715
1F9Q_D	0.0013346243898694
6OB0_A	0.001334987805838
3ECI_B	0.0013396080301144
6F0X_Z	0.0013411202941726
6GWP_A	0.0013413336491629
6BWY_E	0.0013457186349818
7MPH_B	0.0013460017944208
6X8K_D	0.0013484396075028
4C2Y_A	0.0013491246748449
1CA9_C	0.0013494128895258
4TQB_B	0.0013524975587494
3U0Y_A	0.0013537300141244
4E4H_D	0.001353936982037
4TPW_B	0.0013541225545483
6U91_C	0.0013554141332123
3SXG_A	0.0013555646721799
4DCJ_B	0.0013563470726297
6BYR_B	0.0013579878449261
4CCJ_B	0.001358470426846
2XYH_B	0.0013594443008775
5H10_A	0.0013603303452529
5FQD_E	0.0013647683420614
5LGQ_A	0.0013663264126061
1H2L_A	0.0013666806455055
6GF1_A	0.0013684741229311
2CNO_B	0.0013698092442242
medoid29-a1-s1_A	0.00137134381139
4CCN_A	0.0013752795915539
6NRJ_A	0.0013761178240095
7OT6_D	0.0013773038931679
7ZLX_L	0.0013777769569785
6KDT_C	0.0013792287450644
8G1U_I	0.0013797563232897
7AIG_A	0.0013811956317856
6DQA_A	0.001382051556999
7OWU_A	0.0013838700986956
medoid31-a1-s1_A	0.0013854006360177
5T3P_B	0.0013861194304556
6KAJ_B	0.0013862701196626
5C3I_P	0.0013893050173448
6GX1_A	0.0013906887156428
4HPM_D	0.0013931551012086
6TA3_K	0.0013932936490817
5J7T_A	0.0013938072173181
1OYH_I	0.0013938838129445
6RFL_E	0.0013953683921814
6K1S_A	0.0013962301311121
4DIQ_A	0.0013981084844139
3BL9_A	0.0013986836764263
5M9S_A	0.0013998707786421
5FZ9_A	0.0014009958676849
1QIN_A	0.0014026652412636
6HOL_B	0.0014037338398308
1IPB_A	0.0014038572117899
5UCX_B	0.001404200750459
6HL6_A	0.0014043340136251
6XK9_C	0.0014054621354628
3ZPO_B	0.0014068142659418
7NWA_B	0.0014082788609162
1FRO_A	0.0014093948774662
4XC2_B	0.0014094322469081
4YC1_B	0.001409508023709
5F0J_C	0.0014100175890701
4R7P_C	0.0014109579436287
1EKP_B	0.0014109970110912
3OMG_B	0.0014117978621776
6P59_F	0.0014136252445633
5C8W_E	0.0014149189410524
5VBN_A	0.0014159825603022
6V0O_A	0.001418690223537
medoid37-a1-s1_A	0.0014215636659456
6PA7_K	0.0014223443780412
6KAM_B	0.001422759669209
5C8W_D	0.0014284482498109
2CJX_B	0.0014347349677487
5LGP_A	0.0014361043252292
4NZN_A	0.0014361924095674
6BFL_B	0.001436543576187
7OZ5_D	0.0014367428795639
5JCG_B	0.0014400360854401
7M5U_A	0.0014412782058494
3OMG_A	0.001441649383746
7RND_D	0.0014422179596608
7FAJ_B	0.0014422193128305
4Z07_A	0.0014425781826461
2YDE_A	0.0014429803507755
7OTN_D	0.0014443418030306
6CNL_B	0.0014454066485445
8GHR_B	0.0014455244542102
6PAV_A	0.0014463825734882
medoid30-a1-s1_A	0.0014471819857849
1KMV_A	0.0014481739123829
4FMD_E	0.0014487588938083
5R4T_B	0.0014488784258622
7SQG_B	0.0014494160389145
7R5D_B	0.0014556108490867
3R93_C	0.0014562085805206
5I5U_B	0.0014582608993627
2ABJ_D	0.0014587216447814
1Y96_D	0.0014597765600731
6BG4_F	0.0014611815807411
1ZBH_C	0.0014618767780627
5FOB_B	0.0014618930382806
1EKF_B	0.001462170032518
6EIN_A	0.0014631826558403
7RN7_D	0.0014647366829739
4DXR_B	0.0014656683890644
1ZMS_A	0.001466136674983
7NWB_A	0.0014683665396041
7NWB_B	0.0014690018703646
1RHK_B	0.0014696427631104
1QDU_J	0.0014698343141527
3GOY_C	0.0014720229434105
3QNW_B	0.0014722065949718
3C49_A	0.0014722268157295
5LWB_A	0.0014728726889814
5SUY_D	0.0014732571119837
2V64_A	0.0014746515681179
5XAE_B	0.0014750044504354
6XCG_A	0.0014760486195259
8G1U_A	0.0014767518751276
6IE2_D	0.0014769438511451
3OBQ_A	0.0014770063874549
5O32_B	0.0014772580755147
3P5T_A	0.0014779264837943
2RJ4_A	0.0014783726636922
8P4E_M	0.0014799820245005
5MU6_A	0.0014809281573633
6X8I_D	0.0014815957870963
1XHN_C	0.0014821175460786
3OD4_A	0.0014858844272697
2QLF_B	0.0014862362064608
2E2X_A	0.0014863837865582
7Z41_A	0.0014868373622174
7Z1Y_B	0.0014875833600452
4KC1_A	0.0014876876612963
7KJV_A	0.0014896265389526
1DHF_A	0.0014921877594127
3RZV_A	0.0014922247153192
4BHF_A	0.0014932179981899
5W1M_T	0.0014934518995994
3C4H_A	0.0014936971696277
7RNG_D	0.0014938209418078
4XCS_D	0.0014944654275434
1RWX_A	0.0014947546835517
5M7C_A	0.0014948983853528
6ML1_B	0.0014960682419161
3HQD_B	0.0014965775857986
3EDQ_B	0.0014971479224441
5EI3_A	0.0014973078825831
3IU2_A	0.0014979929701283
5T3V_A	0.001498811095322
4GN1_A	0.0015004309886654
5BXC_A	0.0015037614606385
7F41_A	0.0015056794588538
7PCH_E	0.0015057651109053
3VW9_B	0.0015057683980838
7R6V_E	0.0015065774596928
5W1M_Q	0.0015091882570181
1KOT_A	0.001511261017294
5DSY_D	0.0015129402592685
6F4N_B	0.0015145015729755
5FZH_A	0.0015147218330204
5DU3_B	0.0015148441140478
5FZ8_A	0.0015150880388438
6X8H_B	0.0015169733089638
6EJB_A	0.0015187821193541
5C4B_A	0.0015228613635891
3W0T_A	0.0015229829513272
7ZVT_B	0.0015253605721672
6V92_G	0.0015260905742669
3V4O_A	0.0015261146555269
5IWF_A	0.0015262037307647
4Z4E_A	0.0015266965524345
5IVF_A	0.0015272980378178
5T40_B	0.0015275840506022
1BH5_D	0.0015291554800803
6X8K_C	0.0015302814849307
6BGV_A	0.0015307912234125
6BGY_A	0.0015317865472427
3V0P_A	0.001533837786875
7OWR_A	0.0015342828143098
4C2Z_B	0.0015345215934674
3SEA_B	0.0015384185239238
5FZ6_A	0.0015392172128001
4A5Z_D	0.0015399527655564
3T54_A	0.0015411454172095
6GWZ_A	0.0015442214214175
2WD9_B	0.0015449934405612
4B7E_A	0.001547657628719
3SXA_A	0.001548739193326
6HOL_A	0.0015489750880861
7NWM_A	0.0015505946796137
6ERG_A	0.0015532033921463
7OTX_C	0.0015533829481167
7NXN_A	0.0015560220524695
7RND_B	0.0015583115642948
2A7L_A	0.0015593892997221
6OB0_B	0.0015616859215581
5NQE_B	0.0015618736577139
3V0M_A	0.0015627089489718
7RN7_B	0.001562853074475
4UUU_A	0.0015682642520932
6GWY_A	0.0015700477219075
7OIE_Q	0.0015706774256411
7OIE_q	0.0015706774256411
3V0N_A	0.0015712483361602
2H65_B	0.0015715579802871
1PL7_D	0.0015727233045793
3EH2_A	0.0015739812058614
6LVS_D	0.0015741789717995
6EJD_A	0.001574662540743
7F41_B	0.0015757662888409
6DQ7_A	0.0015781875610659
6BN8_B	0.0015782490938359
1GHU_A	0.0015810572441349
6WRE_A	0.0015826306164387
4CCN_B	0.0015839853143419
6AHV_A	0.0015852458758866
5FA5_A	0.0015859045501983
6FZ3_A	0.0015867828437268
1RWW_A	0.0015880325316724
7AXZ_A	0.0015903275129636
3WAO_D	0.001590504778065
5DPR_C	0.0015935186194338
6HAK_C	0.0015946533111224
5JCG_I	0.0015957792945429
7AA9_K	0.00159665729729
5VGZ_e	0.0015974414659724
5VGZ_E	0.0015974414659724
5O6J_A	0.0015977622650546
5CX3_D	0.0015991857703955
5BUG_A	0.0015998256024247
3DSH_A	0.0016001051328956
4YCU_B	0.0016010651195721
4CCK_A	0.0016016739032821
5BWR_A	0.0016020685631676
3O4S_A	0.00160207957383
7QG6_C	0.0016039973852571
4NZO_A	0.0016042185247974
5B8A_I	0.001605395707582
6GX0_A	0.0016058102637703
6H77_T	0.0016059406124163
5ICW_B	0.0016062918796352
6L6N_A	0.0016074965045964
2NCN_A	0.0016077848759635
5CMI_A	0.0016100609470496
3KCG_I	0.0016110723727803
3GJT_B	0.0016115884636107
3L4G_B	0.0016121598636239
6ZOJ_Y	0.0016131192857316
4J1R_A	0.0016138482653289
5YIR_A	0.0016159141758568
3KJQ_A	0.0016181481957413
5FZK_A	0.0016201397044104
6RLQ_A	0.0016202105267402
6WM8_B	0.0016222670343112
3V0N_B	0.0016228852097789
4CCM_B	0.0016232470758188
5B6N_F	0.0016254386702256
7OXQ_B	0.0016254858926292
2KY6_A	0.0016315002282932
5O9T_A	0.001634441486368
3R90_C	0.0016356039198055
5FZC_A	0.0016361314877582
4QEB_C	0.0016378025361281
1RWO_B	0.0016386986477825
7SES_A	0.001639975129445
4NRI_A	0.001640928229876
6QGQ_A	0.0016412611012987
4ZVR_B	0.0016415507020371
4BHI_A	0.0016451102270194
7U2B_A	0.0016466374066881
1JKG_B	0.0016467509150483
3N84_D	0.0016471899904779
7M05_E	0.0016473993629176
6L6I_C	0.0016491938980261
2RBH_B	0.0016495723612054
4A3P_A	0.0016508121447423
3Q2U_A	0.0016528034711465
7R3O_B	0.0016542433900545
5X4W_A	0.0016546415064445
6F56_C	0.0016553322194024
4FMC_C	0.0016557019929428
5FPL_A	0.0016565390604892
6P5B_C	0.0016580163052081
7MX7_A	0.0016582301874297
7UYF_A	0.0016588060205456
5C4E_A	0.001658894670995
3G5P_B	0.0016590172206131
7PW3_B	0.001659912652106
3WA4_A	0.0016639246699779
1Q7L_A	0.0016654149631029
medoid5-a1-s1_A	0.0016654630168731
2WZ1_B	0.0016664472756788
7OZ5_B	0.0016667578757512
5LNP_A	0.0016673861953356
5IA7_A	0.0016683591680163
6EIU_A	0.0016683878870968
5VZJ_A	0.0016686551701346
5LGR_A	0.0016719330901715
4E4H_C	0.0016721367436756
6D1S_E	0.0016728911962937
7NWC_B	0.0016732701733031
4PRF_A	0.0016735317520468
3IOH_A	0.0016752052378529
3L4G_F	0.0016778906721311
5O35_B	0.0016787098806891
6TLE_A	0.0016792970812365
7RNB_B	0.0016856301702063
5MU6_B	0.0016861287921141
7Z1W_A	0.0016869132040247
6DJ9_E	0.0016880186142673
7C7I_D	0.0016888579945615
5HUI_A	0.0016890701056316
5FY1_B	0.0016891757997199
7OTA_D	0.0016901313906905
4Y33_C	0.0016902143895322
3GOY_D	0.0016919824588692
6BSH_B	0.0016922923861751
2RJ1_A	0.0016936186885769
4R7P_A	0.0016944140883135
7AYC_A	0.0016950851504577
7OKW_B	0.0016954699801554
3V0Q_B	0.0016963002136146
3IMD_A	0.001696818067131
4CCJ_C	0.0016970471120851
6TN8_A	0.0016977750635471
6R2E_D	0.0016988697434777
3V4P_B	0.0016991483277983
8FNQ_C	0.0016995419683916
8AG5_A	0.001700953672302
1EFV_B	0.0017015638990487
7ZLX_E	0.0017028060843138
5DGH_A	0.0017054841989212
3ODE_A	0.0017059869955446
4LF3_C	0.001706670134447
5NWA_A	0.0017068272686663
5I5T_B	0.0017083456404085
5JTV_C	0.001708433579955
4CCJ_D	0.0017084917587952
4C2Z_A	0.0017092180270278
7VPG_F	0.0017100939196391
5FUN_A	0.0017160506010656
7NWC_A	0.0017160583924734
8HY5_A	0.0017165067688191
5AGQ_A	0.0017171281804586
4POM_C	0.0017201815691547
8CSR_E	0.0017226137240311
5VOD_D	0.0017230930297438
3QO2_C	0.0017231083157424
7M05_G	0.0017247280989739
2I3Y_A	0.0017250634318668
4Y64_A	0.0017265719532104
7RN8_B	0.0017274900739301
4R7P_D	0.0017280612131407
4ZNY_A	0.0017289517826256
5B6M_B	0.001731125735351
7OI9_Z	0.0017315490545196
4JB8_B	0.0017325022744423
4IJX_B	0.0017346352241792
3IWE_A	0.0017348088201943
7PWM_B	0.0017361974566448
6X8J_D	0.0017364680518088
4X52_A	0.0017378566437711
7OTA_B	0.001738764833572
3F5O_D	0.0017395350959679
6IID_C	0.0017398621320326
4KC2_A	0.0017405051101229
4MSM_A	0.0017418746418175
5V35_A	0.001742149408696
2VFX_G	0.0017430487800213
5B8B_G	0.0017431616486922
6H77_S	0.0017437007807284
5R66_A	0.0017456350530443
6ASW_A	0.0017457663992245
6IID_D	0.0017462808041411
6G27_A	0.0017475969404307
3IOJ_B	0.0017476135552097
4DIQ_B	0.0017478836256102
5ZJA_B	0.0017483730199127
5VEM_C	0.0017508557293118
3GEY_A	0.0017517602457275
2FMM_D	0.001752125504735
medoid32-a1-s1_A	0.0017523880448943
5BWU_A	0.0017537163806396
6HAK_D	0.0017556545719644
6WM1_A	0.0017560075818013
2H5I_B	0.00175643270488
medoid11-a1-s1_A	0.001757165415034
6DQ4_A	0.0017572578191953
8D0R_A	0.0017580307106959
6H0F_E	0.001759913558799
6BGX_A	0.001760106767227
7A41_A	0.0017602981878364
6D6Q_A	0.0017612130632156
3GJR_B	0.0017625071708053
4QDV_A	0.001764111072428
3L4G_H	0.0017645124951361
7PNR_A	0.0017659649423399
7PWM_A	0.0017678052958014
6WH1_A	0.001769879606276
3BLA_A	0.0017709375439031
3V0Q_A	0.0017709953189455
5OTU_C	0.0017719340346929
3DXB_D	0.0017724819059095
7AID_B	0.0017726481460246
3OGJ_C	0.0017730743784058
7U30_A	0.0017747918343384
5B8B_I	0.0017752498114073
7A1P_A	0.0017761927864645
5O6J_B	0.001780318473506
7RX7_B	0.0017806707421529
6AVM_D	0.0017843085050971
1AD5_B	0.0017868092299689
3OBU_A	0.001788214895601
5M9N_A	0.0017884071157064
7T7L_C	0.0017891455187836
2QQ2_J	0.0017901476599431
6HG1_A	0.0017908330548339
4XTB_A	0.001790844623382
6KAL_A	0.0017946205851152
3T99_A	0.0017988157481518
2VZE_A	0.0017999018620651
5DSY_C	0.0018003711008494
4CCK_D	0.0018010611067364
6H50_A	0.0018019318542851
6SK2_A	0.0018041611053242
5OP6_A	0.0018061176093502
5M79_A	0.0018070917012788
6WMZ_D	0.0018084575503103
6BFJ_B	0.0018121333808698
3EH1_A	0.0018124169365006
3ZGF_A	0.0018135440117568
3OD0_B	0.0018138533355824
6SZX_A	0.0018152349003075
7PX7_B	0.0018159177557698
6AVS_A	0.0018163895027254
6F56_A	0.0018166370041579
3OMC_B	0.001817009796973
7SQG_C	0.0018177160243599
5FZ4_A	0.0018178151607114
2ZNV_D	0.0018189657051486
4O42_A	0.0018212307133775
7U2A_A	0.001825552100726
6M8Q_B	0.0018257082587462
3N84_A	0.0018260942570348
1VC6_A	0.0018263527095052
3DDT_A	0.0018264539309553
3L4G_D	0.0018293549846619
7RNA_B	0.0018295740602502
7LT6_A	0.0018311626340922
4WRN_B	0.001831827558686
8BS9_A	0.0018378184231349
5M6R_B	0.0018379874550051
7JUL_A	0.0018381032392261
6BGR_B	0.0018382549622079
2D0J_C	0.0018385290658772
6OUS_B	0.0018392998376141
7VHZ_A	0.0018395722005738
3P9G_A	0.0018402481618186
2W4Q_A	0.0018405854297957
3BPS_P	0.001840597405263
1GFW_B	0.0018425230885959
2QQ2_L	0.0018430650403159
2PQT_A	0.0018438856414295
5YIR_B	0.0018451070895966
3V0O_B	0.0018456982552027
7OP0_A	0.0018463171502529
2NTE_A	0.0018501923256925
6ANQ_B	0.0018505964004921
3HY8_A	0.0018527583412508
5DSY_A	0.0018527676503825
4Q4D_A	0.0018532319904503
3EDR_D	0.0018538500163491
5LGP_B	0.0018540326930462
5FY9_A	0.0018546471466373
8FNM_I	0.0018573808825573
6X8I_C	0.0018590809308838
8G1U_E	0.0018605962968314
6ZOK_Y	0.0018640303268577
3J8Y_K	0.0018652619231082
5FO8_B	0.0018683231666244
1EKP_A	0.0018686600843114
3O2G_A	0.0018721866659433
4HHY_C	0.0018725002090908
4GMV_A	0.0018726600221457
6SQK_A	0.0018729938645744
2Y6E_C	0.0018737001127205
2Q8K_A	0.0018747809276225
6GQD_A	0.0018749392743667
6D1S_B	0.0018749912695772
5IL0_B	0.0018757910312346
6KAN_C	0.0018786042665286
5U9I_A	0.0018790681292622
6YO6_B	0.0018796857876773
2ZJD_A	0.0018805051530105
7OUX_B	0.001880609314648
5C3A_A	0.0018807061839348
2XNF_A	0.0018807807822303
6V0P_A	0.001880959731474
4F0E_A	0.0018810148102179
4DCJ_E	0.0018815974062779
6FD4_A	0.0018827180178586
8P4F_O	0.0018833180188085
7FGM_B	0.0018833948202429
1WKW_A	0.0018842625805873
2MT6_A	0.0018848999502431
7R6V_D	0.0018868516463259
3V4P_D	0.0018869658179621
1XTG_A	0.0018873184508273
5R4R_B	0.001887929867946
5DU3_A	0.0018887660865809
3N84_F	0.0018887759537851
1RHJ_B	0.0018897105138156
4GMV_B	0.0018906076121161
4F1Q_A	0.0018919237166043
6W8J_C	0.0018924341762746
5UCX_A	0.001894123815046
7KIB_A	0.0018942299291459
5SUY_A	0.0018958809796711
6BG0_C	0.0018967475485971
6H77_Q	0.0018970553942964
7YWX_L	0.0018975491032654
1H2M_A	0.0018977565673772
1WJR_A	0.001898280524059
3P6Y_M	0.0019009653365969
3BDL_A	0.0019024777395061
5T3V_B	0.0019040241981216
5VOB_D	0.0019044540800245
6KDP_B	0.0019046761646275
8CSG_A	0.0019048010049457
5SUZ_A	0.0019052275319592
5R4U_B	0.0019053768942063
1VBX_A	0.0019068821390154
5UY6_A	0.0019074353534632
1F9E_B	0.0019086767723758
7T4R_M	0.0019093820739519
5T5C_B	0.001910140746142
2VNA_A	0.0019110671447496
3D6M_A	0.0019113301757994
8FNM_C	0.0019116799374861
1XHN_A	0.0019129080023714
7PJ7_B	0.0019133318535617
7OT6_A	0.0019140034966825
5XAE_D	0.001914062126243
6OM2_B	0.0019142396674202
3L4G_J	0.0019146603063907
4LSZ_D	0.0019157004713503
4D11_A	0.0019165038806069
6AVT_C	0.001917198666607
5XS0_Q	0.0019194481813684
5FO9_E	0.0019195848192695
4FMC_E	0.0019196103675405
7AIG_D	0.0019206847849417
6UGH_A	0.0019209959080206
5O11_A	0.0019211214588535
7U9S_A	0.0019218514878948
1MVS_A	0.0019221838250242
2G4S_A	0.0019223912202502
7UZP_C	0.0019232710997098
6SZN_B	0.0019234394933716
1ZFP_E	0.0019240413081478
5LT2_D	0.0019248110290636
5M7M_A	0.0019287266643822
1JEY_A	0.0019293855231692
3IU1_B	0.001931217159911
5C47_A	0.0019319796850651
4XCS_E	0.0019324701658306
3KEH_A	0.0019332203668737
3L46_B	0.0019362595575229
7OF0_T	0.0019410403884173
5FUP_A	0.001941528780033
8BS9_C	0.0019470191509624
7OSS_B	0.0019471751334064
3V0O_A	0.0019485828653399
6S5F_A	0.001948861254519
5DSY_B	0.0019506478270636
6M14_A	0.001950888084955
7U8F_D	0.0019512760688848
3PCS_B	0.0019529210725016
1RHQ_B	0.0019532236785071
2VFX_K	0.0019538821964937
5LW9_A	0.0019554110923868
5T4I_B	0.0019561521045414
3IMD_B	0.0019583329793658
3L4G_N	0.0019600079346677
4E4H_A	0.0019600465592697
6AVT_D	0.0019616024938891
7S0U_A	0.0019622788747325
6QXH_C	0.0019623120931124
2CDR_B	0.0019625323491903
4KOD_G	0.0019636740946802
5H65_A	0.0019642803841054
1JYR_A	0.0019658010734454
1CA9_D	0.0019661620750755
4HLQ_D	0.0019665511045419
2RJ7_A	0.0019669417662833
1NMW_A	0.0019675703402969
6N2U_A	0.0019691704984347
7S6H_D	0.001969973243714
1HYN_R	0.0019701431511711
1DEV_C	0.0019703140218085
3PCS_D	0.0019708227222056
2O2V_B	0.0019728601816303
3B9F_I	0.0019737547884138
6H0F_B	0.001973834609394
3PCS_C	0.0019743265735777
6BGQ_B	0.0019747531545595
7PWU_A	0.00197477436334
2V64_C	0.0019766272054395
1O4J_A	0.0019768734093165
4NRO_A	0.0019777963542191
7KJW_A	0.001980360941251
7AID_D	0.0019805577816123
7S1R_A	0.0019812090261867
7OTZ_B	0.0019823452852646
6W3J_B	0.0019841517221941
7USO_D	0.0019849357496824
5FY7_B	0.0019865942851661
6UCA_A	0.0019877953446504
5R64_A	0.0019887822054134
3SX3_A	0.0019888936346894
5K7W_B	0.0019907010442599
6FZ3_B	0.0019908268782653
2QL5_D	0.0019920092769455
5W1K_J	0.0019920148026928
1R2Q_A	0.0019931221760794
5I60_B	0.0019931500285714
4FMB_C	0.001993415573006
7BTC_B	0.0019943916227333
4CCO_B	0.0019951306371794
8GZC_B	0.0019989220085055
4EE5_C	0.0019990667562725
4QHV_A	0.0019991789437051
3PG7_A	0.0019999749593084
3G6J_D	0.0020049442754071
6KN0_A	0.0020071612895022
2WD9_A	0.0020107675483451
1ZSY_A	0.0020113166709828
5B6M_A	0.0020114433648285
7KBB_D	0.0020116558303641
5A1L_B	0.0020118008752815
3BL7_B	0.0020123899815189
6EJ1_A	0.0020138324980804
5IVY_A	0.0020145650014429
6GX2_A	0.002016041013318
4N7Z_A	0.0020186271254172
5BZZ_A	0.0020190172349466
3J2I_A	0.0020190222593671
6QLB_G	0.002020625061957
5R4S_B	0.0020207425531087
7OTH_B	0.0020208515895355
7LJ1_A	0.0020211554915995
7LJ1_a	0.0020211554915995
1HVY_C	0.0020247601357648
8EQ5_A	0.002029307687587
6UJA_B	0.0020298911341223
7V9A_F	0.0020309054945854
medoid35-a1-s1_A	0.0020321458124831
7FB5_A	0.002032499868476
6S70_D	0.0020328136664149
3U0Y_B	0.0020381566773087
3P3P_A	0.0020386309818896
2FYT_A	0.002038711030457
5NFN_D	0.0020402889646953
2W7A_A	0.0020435830932111
3IOJ_A	0.0020438088577568
3P45_E	0.0020447368920505
2ABJ_J	0.0020488344984354
1HVY_D	0.002053379834207
5SUY_B	0.0020540521477295
3V4V_D	0.0020543170520021
8CSU_0	0.0020544279391723
5I5T_A	0.0020548485278933
6FZ5_A	0.0020551494668908
7KJX_A	0.0020562492594571
3G3E_A	0.0020564323534031
4AFI_B	0.0020565795130935
6CPM_C	0.0020568917675401
2XUM_A	0.0020584440768397
8BAH_B	0.0020585920375552
6PDQ_B	0.0020603649413335
3EE5_C	0.002062335129536
2RJ8_A	0.0020628581578046
1RHP_D	0.0020630398101014
3GJT_D	0.0020637057635737
2A78_B	0.0020660413457388
3W0U_A	0.0020669685820802
4C4W_A	0.0020679304535175
1JAQ_A	0.002069848137477
8DEY_D	0.0020705909188968
2MA9_B	0.0020708211889568
3GJS_B	0.0020710925636442
3P5T_B	0.0020714485202068
5O6H_B	0.0020740598412267
3V4V_B	0.0020770512875638
6W8B_B	0.0020796605579002
2PX9_B	0.0020803503418655
6ASW_B	0.0020814517310873
3B7W_A	0.0020817237043567
7R6V_G	0.0020826890253479
6IID_A	0.002082803166015
3P5T_D	0.0020832526375706
5U4X_B	0.002088135364288
7OF0_Q	0.0020886108572138
7OF0_q	0.0020886108572138
3OCP_A	0.0020899499918125
1HVY_B	0.0020900766024847
1ZN8_B	0.0020903056660183
2HCK_B	0.0020905107086294
3P45_I	0.0020921939213898
7RX8_B	0.0020923587713835
1UEA_B	0.002092765172006
7UDH_D	0.0020948019783027
6R2E_B	0.0020948559793678
6XH1_A	0.0020952096387448
6H52_A	0.0020960645157585
1VBY_A	0.0020970154914532
7MDN_D	0.0020976053136985
3N0H_A	0.0020976897734264
6YBD_O	0.0020984638427497
4C0D_B	0.0020987659839365
3G6J_B	0.0021047150457952
6ZLW_Y	0.0021067972592017
3PCS_A	0.0021070958984068
6ND9_A	0.0021075936213765
6DQ9_A	0.0021081293608801
7WTT_Y	0.0021082082097035
7ZLX_B	0.0021108090867336
6R2E_A	0.0021109327241519
5HPB_A	0.002111246775299
7USQ_D	0.0021112939863074
2NZ4_A	0.00211389638718
6PPM_B	0.0021139159445464
6BG1_C	0.0021153674777818
3R90_H	0.0021175353730096
5FZB_A	0.0021200740991193
6CDU_A	0.0021212796003832
7AIF_D	0.0021219960023583
5E6H_A	0.0021232584276364
7UZV_E	0.0021237028674956
2D4Q_A	0.0021237273465769
4C2S_A	0.0021261553771072
8H0I_C	0.0021275208877347
2C1E_B	0.0021289888716123
5XUY_B	0.0021289908190782
2E82_D	0.0021294682063696
1QDU_L	0.0021327240051943
6ML1_A	0.0021342491125511
4HNA_K	0.0021351381837287
2CGN_A	0.0021359866374133
5M7B_A	0.0021372143377338
8D0X_A	0.0021374598838395
6V0N_A	0.0021388808869731
3SX7_A	0.00214117891564
4NRG_A	0.00214128131529
7AYB_A	0.0021421040268315
5FZL_A	0.0021429629760271
5KPK_B	0.002143284836319
4LSZ_B	0.0021438436715327
3U0X_A	0.0021452628477747
2JBP_G	0.0021470978257369
4ZVO_D	0.0021484563267168
2Y0B_B	0.0021493500785668
5FY4_A	0.0021500671489456
7E2M_D	0.0021508635298383
4CCJ_A	0.0021521977045735
3BL7_A	0.0021529211267726
3DY0_A	0.0021535621090983
7LH9_B	0.0021545876373617
6RNY_O	0.0021554754009899
3U7X_A	0.0021573180356288
6BCD_A	0.0021575056311825
7OF0_5	0.0021586403931376
4Y63_A	0.0021598453593398
5R4T_A	0.0021604672234018
1M5P_F	0.0021623456954704
4FMD_A	0.0021655252819143
3NEY_D	0.0021667935131332
5BZZ_B	0.0021681391978499
2OY4_F	0.0021693140239001
7NFC_G	0.0021701848938172
7BSW_C	0.0021724631238808
1PL8_C	0.0021726781502732
4HQA_A	0.0021734664721712
4N7M_A	0.0021740197097168
5ZJA_D	0.0021741428194478
3IWE_B	0.0021757500166101
7OKP_B	0.0021763871643899
7U9U_B	0.0021771064680874
5T40_A	0.0021780348555705
3SXB_A	0.0021781102277137
2NZ9_B	0.0021797792597088
3OBZ_A	0.002180465744077
4NZR_M	0.0021807385888731
1DHF_B	0.0021808026308793
1J7D_A	0.0021810847574425
7R4A_B	0.0021842057622182
6FQR_A	0.002185491004523
5YX2_B	0.002187660498195
5B8A_D	0.0021906741537113
5ZC4_A	0.0021911327382988
8GXB_C	0.0021918387645731
2Y6E_F	0.0021924992688502
8P4E_O	0.0021926475888307
2PNY_A	0.0021942763022123
4L7O_A	0.0021948167189264
5R4Q_A	0.0021964219695344
7OIB_Z	0.0021976905517219
3PKI_D	0.0021980884923916
4WSI_A	0.0021989836909021
4X45_B	0.0022005563905025
6ICG_B	0.0022011818204378
5ZJA_C	0.0022035079568645
3P6Y_I	0.0022069933428833
8B6L_O	0.0022076613851257
4DPG_E	0.0022085327671202
6GNY_A	0.0022105873841576
6BJL_A	0.0022111386959268
6QGS_C	0.0022112480138648
4KVG_B	0.0022114525270937
2AGD_C	0.0022121211516273
3P45_K	0.0022132070455189
2Y1L_D	0.002215122183668
1L1O_F	0.0022159341901928
6RQJ_A	0.0022166419751449
6XV6_A	0.0022172806236417
5BZX_C	0.0022172945678734
5FPU_A	0.0022178731878073
5FYZ_A	0.0022188438388406
8AFI_I	0.0022189188231776
3P3N_A	0.0022189842191988
1FLK_A	0.0022191063430747
3HKV_B	0.0022214202464236
5FZ1_A	0.0022245860825267
3P6Y_J	0.0022253384437508
7PWR_B	0.0022254451975736
6AVM_B	0.0022254994918458
6W38_B	0.0022271684586565
4YC1_A	0.0022277964088981
5KPM_B	0.0022286232649719
5IAA_D	0.0022317140255297
medoid0-a1-s3_A	0.0022328474397226
6RMM_B	0.0022331834227822
7TA2_A	0.0022336258090752
6DQ6_A	0.0022337753059457
2COG_A	0.0022338575255077
2V64_F	0.0022352750209375
4Z7O_D	0.0022355692342791
7A1M_A	0.0022356923555202
4L7R_A	0.0022357787755122
7OIE_5	0.0022362233445336
5FO7_B	0.0022396629975101
3OCP_B	0.002240978453486
7S1S_A	0.0022417142681909
5DV2_A	0.0022417644346505
7SEO_B	0.002241854378576
2AH9_C	0.0022432653518211
5UYJ_A	0.0022443046479373
7AAK_A	0.002245697614462
7Z41_B	0.0022471428844655
7XTP_A	0.002247581577904
5MMV_A	0.0022483059693232
8DBN_A	0.0022487356249027
6BH2_A	0.0022500996392678
2VDK_B	0.0022503734903764
5OK6_A	0.0022549702105468
6HA6_A	0.002257735251622
7MRV_A	0.0022584959118906
7LT6_C	0.0022596325446107
1M5K_F	0.0022597180185993
8G2F_A	0.0022630404570446
4UF0_B	0.0022637525836035
7Y9C_A	0.0022639636099994
4C4W_E	0.0022642834459061
5XCT_A	0.0022650637708193
4L7P_A	0.0022652019825945
5ZKI_A	0.0022669733304688
2Y6E_A	0.0022674559464647
2WKR_A	0.0022686796737701
2H11_B	0.0022713075066159
6CHD_A	0.0022727433506249
6BG0_D	0.0022728458066559
4ICU_B	0.0022738935616839
6H2V_A	0.0022740962469625
5S7D_B	0.0022760548566038
2ZB4_A	0.0022779496741418
6FCL_A	0.002278071929356
3RIK_D	0.0022793746659102
5DDQ_C	0.0022800575937551
7Z2Q_A	0.0022801886982505
4X61_A	0.0022802057301824
7R7T_I	0.0022803304659299
7KSP_A	0.002280503072921
2F0R_A	0.0022814498916113
5BZZ_D	0.0022823129659086
5K7M_B	0.0022824613327242
7W67_C	0.0022840632199519
7YF2_B	0.0022843802385844
6HGR_A	0.0022845309845304
2B3L_A	0.0022881486255086
1IBC_A	0.0022886204441753
2OJ3_A	0.002291406570689
7ZLX_A	0.0022936102082934
3GJS_D	0.0022942926716715
5B6N_C	0.0022947890857827
6BH0_A	0.0022947983454723
3IIN_A	0.0022949306070276
4KO8_B	0.0022951089861927
1N6K_A	0.0022970156497706
4I9I_A	0.0022971830248338
6HGP_A	0.0023004497689407
3G3E_C	0.0023010346048559
2E48_A	0.0023012249671303
5UUT_A	0.0023017962873001
7OWR_B	0.0023019844516418
1Y7V_A	0.0023040891107327
6WO2_A	0.0023055593851665
3SX5_A	0.0023086861728963
6L7S_C	0.0023093930046037
1JAO_A	0.0023099587715837
3HY2_A	0.0023108578094313
6BGZ_A	0.0023116516694177
1JN5_B	0.0023120019450227
6U91_B	0.002312334926767
7NXO_B	0.0023130722744626
3ZQS_A	0.0023134013885856
6WAX_B	0.0023140551675942
5OC4_A	0.0023148614323963
1JHW_A	0.0023165505211019
1GNG_A	0.0023184486244125
6NJD_D	0.0023186103642059
7F42_B	0.0023192032171749
3SE2_A	0.0023195096296066
4CWD_A	0.002321187456901
6BFK_D	0.0023227752774495
6GHA_A	0.0023242795194456
7F43_B	0.0023246584410984
4H6J_A	0.0023251938741366
1C5G_A	0.0023257514806005
7SR6_A	0.0023258252711683
6D2L_F	0.0023263294107058
7VI0_A	0.0023265465707977
6RMM_A	0.0023272760218135
3IXS_A	0.0023299045692732
7L1G_A	0.0023305261842527
6I07_C	0.0023309730266284
6QGQ_D	0.002331446027681
7YF3_B	0.0023336594732773
4C2Y_B	0.0023337952034938
5RAL_B	0.0023338223013085
2O2V_A	0.0023355916199937
7SER_A	0.0023362555856731
2PUY_A	0.0023365261233647
3SVM_A	0.0023374097333245
4TN7_A	0.0023377451961956
8CTB_A	0.0023383286785539
1RHM_B	0.0023396632476117
7S6M_B	0.0023409481820771
6GIN_B	0.0023418007511713
3HY2_B	0.0023419271919451
5IC4_H	0.0023426431541851
1DVM_D	0.0023430468560522
7OIA_Z	0.0023431769353574
5C6C_A	0.0023442094918288
1SC1_A	0.0023449533384583
7XHH_B	0.0023469961886153
1OC0_A	0.0023471444055127
6UFD_A	0.0023474516059215
5WWR_B	0.0023475865803104
2DHO_A	0.0023477318409769
3BJU_A	0.002347908910013
4D11_F	0.0023479339818726
2ETX_B	0.0023483702975712
4EEO_B	0.002349292120069
8CSU_E	0.0023495795400163
3TF2_D	0.0023503237109614
6HYN_A	0.0023519629728513
5I5X_A	0.0023532892865368
5BYF_B	0.0023533425031832
8ENU_H	0.0023537908826797
6GIN_A	0.002354122576058
2QQ2_D	0.0023542301289484
3FHB_A	0.0023552482706515
7F9D_A	0.0023568710337123
6AVT_B	0.0023571003270335
6WEA_A	0.002357364857395
1OHK_A	0.002359222522457
5Q4O_A	0.0023598686498742
2GO5_2	0.0023604464992248
2WKQ_A	0.0023618840409613
7UPI_A	0.0023637607649168
6U8V_C	0.0023639168808306
3BLA_B	0.0023644239934606
6BZ9_A	0.0023644383810748
4C8R_B	0.002365551954713
4R7P_B	0.0023658373643496
6BYS_B	0.0023666976052756
2C2K_B	0.0023679606356105
3QCA_B	0.0023685059389109
4NZM_A	0.0023693008284171
7OTN_B	0.0023703276968699
6OJU_C	0.0023703937757295
4HHZ_C	0.0023716832948444
5R4P_A	0.0023722068921947
3W4I_D	0.0023733507067991
7OQQ_A	0.0023739409096979
5CTR_D	0.0023741130860026
5R4U_A	0.0023761070160955
6L6N_C	0.0023769345760958
5KIW_A	0.0023776422856234
1XU2_S	0.0023777890263181
3HKN_A	0.0023787691121051
5FYM_B	0.0023799101782732
1RWM_B	0.0023800082621812
6VUG_A	0.0023801453867864
2WD9_C	0.0023805902601786
6RNY_K	0.0023814663670151
5M7A_A	0.0023821434034904
4C2X_A	0.0023823549942939
3N3K_A	0.0023847499880695
5B8B_B	0.0023850637276413
5CDW_V	0.0023855763759204
6BH9_E	0.0023870455723543
1CDZ_A	0.0023870564060776
5FO9_B	0.0023878728028374
1HYN_Q	0.0023889087506142
2IUI_B	0.0023896950548371
6WAZ_B	0.0023900987568558
7R6T_C	0.0023918062042088
5SUY_C	0.0023919878922799
4UW1_D	0.0023921494758277
5IVB_A	0.0023936564872788
6YND_A	0.0023938573493884
4EEG_C	0.0023939929035566
5XS0_R	0.0023940560743291
5JRB_I	0.0023946279504296
1ZBH_B	0.0023967519045399
7OI6_Z	0.0023987052081346
6ERF_A	0.0023990947739755
6XCG_C	0.0023991133722433
3CE0_A	0.0024013677367472
6GHK_B	0.0024014821826997
6IZQ_A	0.002402530756248
5FWI_C	0.0024032226413042
1IPC_A	0.002403483471626
3C9Q_A	0.0024042186801477
3WSO_A	0.0024042481845652
6EJA_A	0.0024061196614294
6FCH_B	0.0024072708274081
5BTE_B	0.0024084664872118
1ESR_A	0.0024092868176818
3SXE_A	0.0024096175308732
3P6Y_N	0.0024116400382165
6F56_D	0.0024121071206311
6L6P_B	0.0024132432713074
6NDF_J	0.002413437316747
7AIF_B	0.0024142449843916
5WWS_B	0.0024164197359398
4RH9_A	0.0024165481603619
6LAZ_E	0.00241715051625
6SQN_C	0.0024171890750266
5Q46_A	0.0024178731648832
5VOC_D	0.0024193061050736
6Q6K_A	0.0024216819013412
5ZJ9_C	0.0024222109453442
5UCX_G	0.0024239088807451
4Z4H_A	0.0024246365823159
7OZ5_C	0.0024247218708308
8EG6_A	0.0024251638079075
2Y0B_D	0.0024262718602575
2QLB_D	0.0024275516641327
7NXO_A	0.0024280556274507
4XC2_D	0.0024296714064299
6H0U_A	0.002430535934214
4M6J_A	0.0024306925981999
5BQM_C	0.0024323924026386
2XZT_B	0.0024328713016918
4KFJ_A	0.0024334196031676
5HH1_A	0.0024344674598981
7AEA_F	0.0024349392731573
6EDX_A	0.0024352560844454
2C2O_B	0.0024355940123832
8BQ4_B	0.0024358774207215
7DM1_A	0.0024364717056603
2AE7_C	0.0024369077844915
2RIZ_A	0.0024373667800162
2ABJ_G	0.0024374250798326
5C3Y_H	0.0024383296056519
6I2X_A	0.0024401491850084
7DPD_B	0.0024405235618285
6W8D_C	0.0024413066004045
6GHK_A	0.0024417095629332
1YHO_A	0.0024448281030408
6WK0_D	0.0024449374880621
5UVG_A	0.0024459428474914
7OZ2_D	0.0024468548152144
5XV1_D	0.002447130482793
2AE7_B	0.0024482654439317
5AIT_D	0.0024484963821969
8D4Q_D	0.0024488481366863
4F0E_C	0.0024492874352546
3VF0_B	0.0024495541693046
6RMM_C	0.002452005399503
4DDR_A	0.0024525305959079
4C0G_F	0.0024530610619664
6H1F_B	0.0024537471087471
7OIA_T	0.0024543186476252
1QDU_B	0.0024550021943164
8CSQ_0	0.0024553561766641
5I60_A	0.0024555107988211
7KKQ_B	0.0024571452957312
1YRS_B	0.0024572813241388
7PWP_B	0.0024577252156123
2RJ6_A	0.0024578864927451
4UW1_A	0.0024581417073689
7Z2O_B	0.0024581751056923
7LA4_B	0.0024594978536495
1BZY_B	0.0024597343925074
2CJY_B	0.0024597652600201
1ST0_A	0.0024619208658809
3MDI_B	0.0024632174227443
1A86_A	0.0024632277616164
5EHC_A	0.0024644773042889
7WSZ_A	0.0024649141481801
2NYY_A	0.0024655059213378
5JCG_E	0.0024660575848543
2MJ7_A	0.0024665198977161
8G26_C	0.0024669364053837
6VE5_A	0.0024678740734657
6OJV_C	0.0024685358463691
4YCU_A	0.0024701440848799
7Y3S_A	0.002471416884289
1DVM_A	0.0024716204382294
6YNJ_B	0.0024717950084133
6HKP_A	0.0024727763241593
8CW2_B	0.0024727970482151
5BYE_A	0.0024731327591931
8D6J_A	0.0024747945160059
5KYN_A	0.0024753598728554
6LVS_A	0.0024753624328393
4DY0_A	0.0024757637242304
7U9F_D	0.0024759682719667
7AIJ_B	0.0024770193565664
4AS7_A	0.002477145564596
4KY9_A	0.0024777892279433
7KID_A	0.0024781322680768
8F6D_A	0.0024781865140722
7OUF_E	0.0024784216912202
5A1F_A	0.0024785516869179
4FLI_A	0.0024786167602009
5JPM_B	0.002479277524815
1NME_B	0.0024794821656515
5FZF_A	0.0024821881607061
6EHJ_A	0.0024835569664595
4UW1_E	0.0024837773591806
5I5V_A	0.0024841101213223
3GHW_A	0.0024847430542679
5IVC_A	0.0024852181339746
6QXH_B	0.0024855431931469
7NXN_B	0.00248566000861
3K0J_A	0.0024864482245476
3UEO_B	0.0024901922394407
1PD8_A	0.0024906194370108
1JU6_A	0.0024911094456238
2CNN_B	0.0024913371947213
4DYM_A	0.002491531789277
5QHK_A	0.0024919799862576
7V21_B	0.0024931181338657
3S8L_A	0.0024935933806509
3FG7_A	0.002493616181461
3L4G_P	0.0024964296004465
8ASC_K	0.0024965726747775
7F98_B	0.0024967869711698
2J9L_A	0.002496854081213
5Q1V_A	0.0024968760429976
1ST4_B	0.0024976423793431
2CS2_A	0.0024988507023488
medoid20-a1-s1_A	0.0024992016771036
4ZVS_D	0.0024996801993645
2RD8_A	0.0024998057534845
5OHN_A	0.0025018460489407
7JNW_A	0.0025030187026272
6F56_B	0.0025041642043046
5BUG_C	0.0025054601884717
7OI7_Z	0.0025056820520302
5HVE_A	0.0025070118841796
4FLJ_A	0.0025077094009669
4L6Z_A	0.0025085645868026
7MEU_A	0.0025086656535341
6FXI_A	0.002509437332525
5XS0_H	0.0025095645314518
1TYE_F	0.0025100862835447
6K7K_C	0.0025102989263224
5TJK_A	0.0025116183035416
6N5C_A	0.0025118957156253
2C7H_A	0.0025120425997717
6CRN_A	0.0025125287750778
7NY9_B	0.0025126163176825
4C6K_A	0.0025139809567912
6NO7_F	0.0025140986611686
6ICG_A	0.0025156255729295
1F9P_A	0.0025161633384407
6HGS_A	0.0025181942301447
1B3K_C	0.0025202223712254
6BGQ_D	0.0025211794044168
5R65_A	0.0025218962049531
3K0J_B	0.0025226301849297
4WSI_B	0.0025248272340351
7BV4_G	0.0025255565147785
7T4Q_D	0.0025278583512488
5B6N_A	0.002528361341805
3G5P_C	0.002528498148459
5DDP_C	0.0025299787148942
3VYX_A	0.0025334133557844
8B69_C	0.0025342272550224
1PSI_A	0.0025356222116378
3JTK_A	0.0025372946615082
2E2X_B	0.00253761639784
5BWW_A	0.0025377159439855
3O7X_A	0.0025380725077747
6XK9_Z	0.0025381203761512
2A1H_A	0.0025394521865177
6WM8_C	0.0025403692647341
7RNB_D	0.002541609746307
4I1P_A	0.0025419271594367
4DUM_A	0.0025437765964849
1N6R_A	0.0025447027308775
3KIJ_C	0.0025448780443501
7OUW_A	0.0025449600554274
2QKH_A	0.0025450153036338
7E50_A	0.0025467013851922
5JGS_B	0.0025476957146708
2NSX_C	0.0025531820319037
4NI2_B	0.0025537931478257
7Z6O_B	0.0025550204279347
4ZVP_B	0.0025557691222343
3R90_A	0.0025559926394719
6NEQ_p	0.0025566185911695
6NEQ_P	0.0025566185911695
4N9J_B	0.0025566918561316
4QGN_A	0.0025579984567595
6L7U_A	0.0025582813437094
4C6Q_A	0.0025593665388977
6NDC_A	0.0025598205090504
5OY4_A	0.0025601445733735
5C3Y_E	0.0025604871389373
4D6S_A	0.0025614844629557
5JKC_A	0.002561702285522
5AHO_A	0.0025619370886308
5HLZ_C	0.0025628495764879
5LX6_B	0.0025633356529538
6RUR_H	0.0025636527816637
4IKC_A	0.0025645853778813
7UKP_D	0.0025657108138507
5KJX_A	0.0025663870338511
5E8Z_A	0.0025672065145995
5BWR_B	0.0025672092796171
1YCI_A	0.0025673854667305
4R9Y_B	0.0025683624627344
7LBG_A	0.0025702413113044
8A43_C	0.0025722358159024
5T1I_A	0.0025722401540616
8GXC_F	0.002572503859346
4WPH_A	0.0025732461243739
6BG4_E	0.0025745317249389
3IBC_B	0.0025812621522296
2H11_A	0.0025813849845721
6KDA_C	0.0025831699100588
6EK6_A	0.0025843180549826
6ERG_E	0.0025848895614163
7QG6_G	0.0025870752439366
6N7E_C	0.0025878629875588
1KTA_A	0.0025879952234041
1ICE_A	0.0025884233495627
7S1Q_A	0.0025887324064807
5ISL_A	0.0025892550839091
2VFX_I	0.0025893283137016
4YCW_E	0.0025906163758801
1BH5_C	0.0025912347235839
7AAK_B	0.0025923963226205
6YNF_A	0.0025927112217091
4B95_D	0.0025939666920105
2H5K_B	0.0025940659936307
2DAY_A	0.002596464582979
6S71_D	0.0025966269891117
6S7C_D	0.0025967869876574
6SAC_A	0.0025974977566808
7Y9C_B	0.0025975623679667
3P4U_B	0.0025992059435703
5WWT_B	0.0025993580843219
7VHY_A	0.0026020830797386
4Y4R_B	0.0026027439809362
6WQ4_A	0.0026049750727302
2IYK_B	0.0026051761505097
5Q3M_A	0.0026066333999
4ORH_E	0.0026069399533003
3KQG_B	0.0026085486772871
3GJQ_D	0.0026099615583971
2H65_D	0.0026108929111603
2RDA_E	0.0026116385956903
3P45_G	0.0026125313962018
5OSY_B	0.0026137815234898
6S7B_D	0.0026140836221874
5VBM_A	0.002614281772914
4PQT_A	0.0026158873186023
4BGK_A	0.0026163560442259
6ILH_A	0.0026175817352363
3IMJ_A	0.0026176268791255
7T4R_D	0.0026177181790042
5FY0_A	0.0026182827567686
3UEO_D	0.0026197537551609
6HTD_O	0.0026203163195422
1CZZ_C	0.0026213915537112
2W4L_F	0.0026214530972375
7A1L_A	0.0026215465033392
5BWT_B	0.0026223933914892
6FOA_A	0.002623280312103
3BLJ_A	0.0026237080335377
4A5Z_B	0.0026270898667584
5X66_F	0.0026273945697373
2VDQ_B	0.0026289388805651
3VM8_A	0.0026296825434589
1SI2_A	0.0026296888607273
6OUS_C	0.0026297704874779
8FFY_A	0.0026301280474455
4MY2_A	0.0026305025676549
7UBR_D	0.0026321740585708
6SZQ_A	0.0026328987239003
3NHE_A	0.0026335474002334
7OKQ_P	0.0026336903669201
5FYS_A	0.0026342221515529
6HC8_A	0.0026348573722485
6PF6_B	0.0026358614393704
6S7B_C	0.0026365417489619
6I5J_D	0.0026369319344145
1NRG_A	0.0026389557620454
7OTK_B	0.0026393745526243
2ABJ_A	0.002640556598314
3F98_C	0.0026407132591643
1RWO_A	0.0026408442695661
5F0M_C	0.0026416442950407
7Z1K_A	0.0026455218779578
6HUF_D	0.002646734971436
7VHY_B	0.0026469824148272
1PRX_B	0.0026475552776216
4KRF_A	0.0026484238294918
2OL2_A	0.0026487376917795
5FYT_A	0.0026541407181805
1RWX_B	0.0026555829761199
6GPH_A	0.0026560318927703
3R90_I	0.0026571758785188
7X9D_B	0.0026573855619827
7FAI_C	0.0026582229115039
4KN6_A	0.0026588122439018
4YCW_B	0.0026588723012376
8A49_D	0.0026592349374973
7PJ9_A	0.002659628928572
5Q7P_A	0.0026601492010731
5J8Z_A	0.0026604187462709
6CL1_D	0.0026611798891732
4HVA_A	0.0026612348263638
7MWL_B	0.0026622116832364
1N6I_A	0.0026625159378557
6GJE_D	0.0026630382807845
3MO8_A	0.0026642348109446
6PAV_B	0.0026643654032535
2CNL_B	0.0026648633856991
5FWJ_A	0.0026649705030745
1JU6_D	0.0026655946111026
6ILD_A	0.0026660656460436
medoid4-a1-s3_A	0.0026661479879058
4ORH_I	0.0026661652312061
2C2T_B	0.0026697334250182
4EEA_B	0.0026700774932377
6CL2_B	0.0026701711037658
1RWM_A	0.0026708552646765
7NWE_A	0.0026712546404351
2E29_A	0.0026714877108782
7A1F_A	0.0026720604501241
6BSJ_A	0.002672326136661
7M30_C	0.0026741621167841
3SMQ_A	0.0026742726097415
6ERG_B	0.0026750632113274
6ILH_B	0.0026752590199167
5B8B_H	0.0026755615505828
7K06_B	0.0026768721673235
3HY3_A	0.0026774626496338
4UP1_D	0.0026784123393932
3N84_B	0.0026789514549313
4OVA_C	0.0026792326615924
3NE4_A	0.0026795364888198
6W4R_B	0.0026810972666685
3JTK_B	0.0026813994580582
5IBK_C	0.0026815774263876
3GPC_A	0.0026817155147289
6D1S_J	0.0026819893795456
6EJE_A	0.0026820143165694
5SDA_A	0.0026823224725633
5VSX_B	0.0026829415677124
7E2M_A	0.0026840007935731
8GZC_A	0.0026841922832285
7AA7_A	0.0026847886016784
7MDN_B	0.0026849506693891
3EJL_C	0.0026852790680127
4EZF_B	0.0026863947665882
4FRB_A	0.0026869436434908
5HLZ_A	0.002687108938871
4HN2_A	0.0026875934638131
5HCD_A	0.0026888030215707
3S7A_A	0.0026891147084388
2QL7_B	0.0026893710560777
4QJ5_B	0.0026908191473272
6FD6_B	0.002692004986483
2XZD_D	0.0026921655832152
4L6S_A	0.0026923176908961
7UY1_A	0.0026927747532574
4ZVP_D	0.0026929488805186
1JU6_C	0.002693090793751
7QH6_q	0.0026947349154126
7QH6_Q	0.0026947349154126
6TP5_B	0.0026954534674023
5C9Z_A	0.0026955413031359
7QH6_b	0.0026957009633568
3H7W_A	0.0026958878171953
3B9S_C	0.0026959675440873
6S70_C	0.0026961125299527
1Y8X_A	0.0026972233542565
2DHF_A	0.00269778299078
6KAM_C	0.0026987462617217
7TW6_K	0.0027000051896061
3C5E_A	0.0027001546949537
6S7A_A	0.002701160031106
4YGN_A	0.0027016174802663
3S24_E	0.002701742773392
1ORE_A	0.0027022408085317
6YNF_E	0.0027027635585163
6BYS_D	0.0027041600068061
5FYU_A	0.0027041746599474
3UEN_A	0.0027050195355115
4NR1_A	0.0027060153188146
2DU8_B	0.0027060338094114
7AD7_A	0.0027066301175605
5WRN_D	0.0027078369255759
8COT_A	0.0027102322368329
5C8R_A	0.0027111386494458
6FQR_B	0.0027121253812872
7WT1_B	0.0027143577434416
3IBF_B	0.0027159128297016
6ZGC_A	0.0027159616993652
6QLB_H	0.0027172365866141
7S5Z_C	0.0027173398546827
7ZUY_A	0.0027180141159867
7AFU_A	0.0027183271179052
6UE6_A	0.0027190146626772
6C01_A	0.0027198783379398
6R2E_E	0.002721675133078
6ZXO_C	0.0027219234516818
3MJH_C	0.0027223137948725
6HOK_A	0.0027234365464986
3U7X_B	0.0027249953801088
4C8R_D	0.0027253299143496
5LNP_D	0.0027257556104726
8EG6_C	0.0027283667425602
6FD6_A	0.0027286263883674
3D6H_A	0.0027292462123996
5EHE_A	0.002729383998527
4KOD_D	0.0027295194212661
5JGT_B	0.0027296132031374
6NEQ_F	0.0027297701281113
6NEQ_f	0.0027297701281113
4L7L_A	0.0027307429853738
1XW3_A	0.0027313008970049
7D8R_A	0.0027323730390463
5SZ2_A	0.002732539612174
1A9N_D	0.0027336289594286
7ZC3_A	0.0027340209097474
4YII_U	0.0027357927437199
2BYE_A	0.0027359954251404
3KEK_A	0.0027383072225233
5Q7I_A	0.0027386357538667
5B6N_B	0.0027401881821374
2HV8_A	0.0027409127425428
3QVG_A	0.0027418811015433
6N7E_B	0.002743274185187
4FMB_E	0.0027440408825923
1EKV_B	0.0027441804346095
4FXG_B	0.0027445091614823
8EG6_B	0.002744995924452
5ZG3_A	0.0027471495174553
medoid3-a1-s3_A	0.0027481847140552
1A9N_B	0.0027486874240554
4K87_A	0.0027493835526749
5X4Y_A	0.0027495458554068
2ADO_A	0.0027499736292708
4RDD_A	0.0027501622706211
5OJJ_B	0.0027503933899846
7LJ1_b	0.0027516842008
7LJ1_B	0.0027516842008
5CL1_A	0.0027528654567409
3MNJ_A	0.0027547777432003
6WE3_A	0.0027554619625915
4FLL_A	0.0027557902272434
7SYR_c	0.0027574569715176
7SYR_C	0.0027574569715176
3D6F_A	0.0027593170197176
5KPM_A	0.0027596559887048
4ZVU_D	0.0027599551079589
3W4I_C	0.0027600548054262
8AU4_A	0.0027614586198758
4BHG_A	0.0027618195541746
1D1J_D	0.0027626202455201
6S77_B	0.0027637433653788
5B6M_F	0.0027640627330904
6FCH_A	0.0027654237492016
[truncated: 180,737 more rows]
