# Supplementary material for: Comparative structural insights and functional analysis for the distinct unbound states of Human AGO proteins
Source: Sci Rep. 2025 Mar 19;15:9432. doi: 10.1038/s41598-025-91849-5 (PMC11923369; doi:10.1038/s41598-025-91849-5)
Supplement: Supplementary file 24 — Supplementary Information 12. [file 41598_2025_91849_MOESM24_ESM.zip › 4KREp_A_mdwhole_HL2REF/metrics/4KREp_A_t-alpha.csv]

structureId	t-alpha
4KREp_A	0.0
6WB8_C	0.0
7WVF_B	0.0
7WV3_A	0.0
5LS6_J	0.0
6FHI_B	0.0
8EFF_B	0.0
5F9H_I	0.0
7PZC_E	0.0
6YBT_1	0.0
6B1E_B	0.0
3ZD6_A	0.0
8B5R_B	0.0
3HAC_B	0.0
7MDO_B	0.0
6AUI_C	0.0
5F98_A	0.0
7RZI_B	0.0
6V9W_A	0.0
6VJM_B	0.0
7OZ7_B	0.0
6JK8_A	0.0
1XD4_A	0.0007298270463003
7E6U_A	0.0007298270463003
7D3F_C	0.0007298270463003
4FLH_A	0.0007298270463003
8OV6_A	0.0007298270463003
2QJR_B	0.0007298270463003
7UX2_A	0.0007298270463003
8OM5_A	0.0007298270463003
7JN7_A	0.0007298270463003
2C11_D	0.0007298270463003
7XF5_A	0.0007307814170889
6B3Q_B	0.0007307814170889
6DDQ_A	0.0007307814170889
6JT0_A	0.0007307814170889
6AYE_A	0.0007307814170889
7D4P_A	0.0007307814170889
7A3K_C	0.0007307814170889
2QJR_A	0.0007307814170889
6EOT_G	0.0007307814170889
5IZ5_B	0.0007307814170889
7EU7_A	0.0007307814170889
6I34_A	0.0007307814170889
8GHG_D	0.0007307814170889
6TEU_A	0.0007307814170889
7YFM_A	0.0007307814170889
6TEX_A	0.0007307814170889
3F8S_B	0.0007307814170889
2RGU_A	0.0007307814170889
1N7D_A	0.0007307814170889
8EMS_B	0.0007307814170889
2O36_A	0.0007307814170889
6UZ8_D	0.0007307814170889
7PZC_B	0.0007307814170889
6V3G_B	0.0007307814170889
7ZWH_E	0.0014597092068022
6IRH_A	0.0014597092068022
6ID1_j	0.0014597092068022
3ZUR_A	0.0014597092068022
7EOU_B	0.0014597092068022
8ONE_A	0.0014597092068022
7PG4_A	0.0014597092068022
6LN9_A	0.0014597092068022
7DXJ_A	0.0014597092068022
3EIO_A	0.0014597092068022
7S6C_A	0.0014597092068022
7KVE_B	0.0014597092068022
6B3W_B	0.0014597092068022
6B70_B	0.0014597092068022
3FVY_A	0.0014597092068022
8FC9_C	0.0014597092068022
5ZAK_A	0.0014597092068022
7DXC_C	0.0014597092068022
7R7T_D	0.0014597092068022
3OPM_C	0.0014597092068022
7WVJ_A	0.0014620968756575
7PG2_B	0.0014620968756575
8EFF_A	0.0014620968756575
4DUR_A	0.0014620968756575
6MCK_J	0.0014620968756575
7NSK_B	0.0014620968756575
6SKU_A	0.0014620968756575
3MDJ_C	0.0014620968756575
7OR1_D	0.0014620968756575
8JCX_2	0.0014620968756575
3G0D_A	0.0014620968756575
7ZGU_D	0.0014620968756575
6ZHA_C	0.0014620968756575
6R92_K	0.0021896458253802
2P8S_A	0.0021896458253802
7STK_B	0.0021896458253802
7WVJ_B	0.0021896458253802
3EIO_B	0.0021896458253802
8GVX_C	0.0021896458253802
7DTU_B	0.0021896458253802
7JPO_C	0.0021896458253802
3ZIM_A	0.0021896458253802
7BAG_A	0.0021896458253802
1NU8_A	0.0021896458253802
7S7B_B	0.0021896458253802
8SZP_B	0.0021896458253802
8EOW_A	0.002194902533056
7W7W_A	0.002194902533056
5GVC_A	0.002194902533056
7BSU_A	0.002194902533056
7E4T_A	0.002194902533056
6PYR_A	0.002194902533056
8EP1_A	0.002194902533056
7EKI_A	0.002194902533056
8D71_A	0.002194902533056
6D1W_C	0.002194902533056
medoid25-a1-s1_A	0.002194902533056
7X29_A	0.002194902533056
7ZNL_j	0.002194902533056
7EOT_D	0.002194902533056
7E5R_B	0.002194902533056
7NFC_C	0.002194902533056
3KSY_A	0.002194902533056
7K1N_B	0.002194902533056
1N52_A	0.002194902533056
7D4Q_A	0.0029196362453518
7D3F_A	0.0029196362453518
7P7P_A	0.0029196362453518
5ZID_B	0.0029196362453518
7EPA_A	0.0029196362453518
7PMV_B	0.0029196362453518
2XWJ_F	0.0029196362453518
7YFL_C	0.0029196362453518
7WCP_B	0.0029196362453518
7LN5_D	0.0029196362453518
3VJM_B	0.0029196362453518
8GTQ_C	0.0029196362453518
5K47_D	0.0029196362453518
7EG9_e	0.0029196362453518
medoid28-a1-s1_A	0.0029196362453518
2QTB_A	0.0029196362453518
6V3G_D	0.0029196362453518
7WCP_C	0.0029282444105804
3LPO_B	0.0029282444105804
5M6W_A	0.0029282444105804
7P7P_B	0.0029282444105804
2IIT_A	0.0029282444105804
8OMA_A	0.0029282444105804
5VA2_A	0.0029282444105804
2WIN_A	0.0029282444105804
7WUB_E	0.0029282444105804
5ZTF_A	0.0029282444105804
7WVE_B	0.0029282444105804
7OZ2_C	0.0029282444105804
6G5F_B	0.0029282444105804
6V69_I	0.0029282444105804
7VZB_A	0.0029282444105804
5IXC_B	0.0029282444105804
4PNZ_A	0.0029282444105804
7X6I_B	0.0029282444105804
7PZC_G	0.0036496798094789
6TED_Q	0.0036496798094789
8SBJ_A	0.0036496798094789
7R9Y_A	0.0036496798094789
7WDB_D	0.0036496798094789
2XWJ_D	0.0036496798094789
4R08_D	0.0036496798094789
3VJK_B	0.0036496798094789
7A3I_C	0.0036496798094789
1R9N_A	0.0036496798094789
medoid21-a1-s1_A	0.0036496798094789
2XWJ_C	0.0036496798094789
5T4F_A	0.0036496798094789
7C2L_A	0.0036496798094789
4DSZ_B	0.0036496798094789
7BW8_A	0.0036496798094789
4ENZ_A	0.0036496798094789
8EP0_C	0.0036496798094789
4FT2_B	0.0036496798094789
6TRW_B	0.0036630800678474
8EP0_A	0.0036630800678474
3O95_D	0.0036630800678474
3NOX_A	0.0036630800678474
7AYQ_A	0.0036630800678474
3C43_A	0.0036630800678474
7DXB_D	0.0036630800678474
7M7J_B	0.0036630800678474
7RYQ_B	0.0036630800678474
5UBT_A	0.0036630800678474
8BHY_C	0.0036630800678474
6MZM_B	0.0036630800678474
2QKY_D	0.0036630800678474
4FXG_A	0.0036630800678474
7YSW_A	0.0036630800678474
7STJ_B	0.0036630800678474
7OKQ_K	0.0036630800678474
1R9N_C	0.0036630800678474
7YFF_C	0.0036630800678474
6URI_A	0.0036630800678474
2QOE_A	0.0036630800678474
5W0P_C	0.0036630800678474
7OXQ_C	0.0036630800678474
6EJA_A	0.0036630800678474
8EYX_B	0.0043792969344855
7SL6_B	0.0043792969344855
2FJU_B	0.0043792969344855
medoid31-a1-s1_A	0.0043792969344855
3G6J_A	0.0043792969344855
8EP0_D	0.0043792969344855
7OR4_A	0.0043792969344855
8AVF_F	0.0043792969344855
7A3J_C	0.0043792969344855
4QCL_A	0.0043792969344855
7AT8_J	0.0043792969344855
5T4B_B	0.0043792969344855
7A6C_A	0.0043792969344855
6G6W_A	0.0043792969344855
7OZ7_A	0.0043989330665894
8G7M_C	0.0043989330665894
7KTU_A	0.0043989330665894
7WI6_B	0.0043989330665894
2QT9_A	0.0043989330665894
6H0G_D	0.0043989330665894
8HHY_B	0.0043989330665894
5VHH_U	0.0043989330665894
7AKK_A	0.0043989330665894
7AZP_D	0.0043989330665894
6MZL_H	0.0043989330665894
8EFS_C	0.0043989330665894
5I7U_A	0.0043989330665894
6EOP_B	0.0043989330665894
3W2T_A	0.0043989330665894
7DTW_B	0.0043989330665894
8T1D_B	0.0043989330665894
7ZYG_A	0.0051094444648316
4W5Q_A	0.0051094444648316
7LMZ_E	0.0051094444648316
6B3Q_b	0.0051094444648316
7SVO_C	0.0051094444648316
5O32_A	0.0051094444648316
6DJB_F	0.0051094444648316
3QBJ_B	0.0051094444648316
6WKR_C	0.0051094444648316
5FO9_D	0.0051094444648316
3T4A_A	0.0051094444648316
1XDV_B	0.0051094444648316
6C9M_A	0.0051094444648316
3D4L_A	0.0051094444648316
7WDB_B	0.0051094444648316
6TY5_A	0.0051094444648316
6TRW_C	0.0051358048547096
7TW3_B	0.0051358048547096
6D1W_A	0.0051358048547096
6DDO_A	0.0051358048547096
3VJL_A	0.0051358048547096
3TON_A	0.0051358048547096
7EOR_C	0.0051358048547096
5IJO_P	0.0051358048547096
1X70_B	0.0051358048547096
7EGI_e	0.0051358048547096
5Y7J_D	0.0051358048547096
7XOM_M	0.0051358048547096
6MZC_B	0.0051358048547096
6KYV_L	0.0051358048547096
3G0D_C	0.0051358048547096
7OZ5_C	0.0051358048547096
7LPS_B	0.0051358048547096
7TO1_A	0.0051358048547096
7L5X_L	0.0058391635426686
7DTW_A	0.0058391635426686
4WXX_B	0.0058391635426686
4NGE_A	0.0058391635426686
5T89_Y	0.0058391635426686
4FOI_B	0.0058391635426686
5JTV_E	0.0058391635426686
7ZR6_B	0.0058391635426686
5UY8_A	0.0058391635426686
6MSU_A	0.0058391635426686
7DXC_A	0.0058391635426686
7MQR_E	0.0058391635426686
4RI8_A	0.0058391635426686
6DV2_H	0.0058391635426686
3HIZ_A	0.0058391635426686
7NG4_B	0.0058391635426686
6Y0F_C	0.0058736968826307
4W5N_A	0.0058736968826307
2BUB_A	0.0058736968826307
7Y1Z_A	0.0058736968826307
7AIO_A	0.0058736968826307
5LCW_K	0.0058736968826307
2HHA_A	0.0058736968826307
7EOU_D	0.0058736968826307
8C60_A	0.0058736968826307
1M6B_B	0.0058736968826307
7PER_P	0.0058736968826307
8AG5_B	0.0058736968826307
6M1Y_B	0.0058736968826307
7DTT_B	0.0058736968826307
4AY6_B	0.0058736968826307
7EYQ_A	0.0058736968826307
7EGD_B	0.0058736968826307
8OM9_B	0.0058736968826307
7EPT_B	0.0065694124035411
7OR0_A	0.0065694124035411
8A7D_C	0.0065694124035411
7MQR_F	0.0065694124035411
7E4T_B	0.0065694124035411
6YO6_B	0.0065694124035411
6OAC_A	0.0065694124035411
7R7U_E	0.0065694124035411
7ZBW_D	0.0065694124035411
5FQD_A	0.0065694124035411
4BSN_A	0.0065694124035411
6BFC_B	0.0065694124035411
2BGR_B	0.0065694124035411
7X07_A	0.0065694124035411
2WIN_H	0.0065694124035411
4PNZ_B	0.0065694124035411
7K71_A	0.0065694124035411
4RI8_B	0.0065694124035411
5ES4_E	0.0065694124035411
5M6U_A	0.0065694124035411
5ZRV_G	0.0066130905937114
medoid33-a1-s1_A	0.0066130905937114
7AKK_C	0.0066130905937114
6EOS_E	0.0066130905937114
8FDU_A	0.0066130905937114
medoid23-a1-s1_A	0.0066130905937114
5M3H_C	0.0066130905937114
7SU3_C	0.0066130905937114
5UL1_A	0.0066130905937114
3U7U_D	0.0066130905937114
4FT2_A	0.0066130905937114
8FGW_E	0.0066130905937114
2JID_B	0.0066130905937114
2ONC_D	0.0066130905937114
6UX2_A	0.0066130905937114
6AHU_B	0.0066130905937114
6NFJ_D	0.0066130905937114
6D1W_D	0.0066130905937114
6AYG_A	0.0066130905937114
6TY5_B	0.0066130905937114
5JTV_G	0.0066130905937114
1U8E_A	0.0066130905937114
1SC7_A	0.0066130905937114
6I2X_C	0.0066130905937114
2FJP_A	0.0066130905937114
6V9W_B	0.0066130905937114
8EYX_A	0.0066130905937114
5UZ0_A	0.0072992307962134
3CDZ_A	0.0072992307962134
6TES_A	0.0072992307962134
2XWJ_E	0.0072992307962134
7CR3_D	0.0072992307962134
5MRI_A	0.0072992307962134
7K0Y_B	0.0072992307962134
6UZ8_C	0.0072992307962134
3FBY_C	0.0072992307962134
7RC9_A	0.0072992307962134
7DF8_A	0.0072992307962134
7W59_j	0.0072992307962134
7STK_A	0.0072992307962134
medoid2-a1-s3_A	0.0072992307962134
7KNQ_E	0.0072992307962134
7YFL_A	0.0072992307962134
7S6C_B	0.0072992307962134
7ZNN_A	0.0072992307962134
7Y68_B	0.0072992307962134
1J2E_B	0.0072992307962134
6R8Y_K	0.0072992307962134
7E4T_C	0.0072992307962134
2QKI_A	0.0072992307962134
7SVO_A	0.0072992307962134
6PYS_A	0.0072992307962134
1XFU_B	0.0072992307962134
3THX_A	0.0073530278154354
7OR1_A	0.0073530278154354
4Z4E_A	0.0073530278154354
8BCY_A	0.0073530278154354
7EOT_C	0.0073530278154354
6MGQ_A	0.0073530278154354
5F98_G	0.0073530278154354
7NSK_A	0.0073530278154354
7OKQ_C	0.0073530278154354
4A0C_C	0.0073530278154354
3NOX_B	0.0073530278154354
3K5T_A	0.0073530278154354
2OPH_B	0.0073530278154354
6PYU_A	0.0073530278154354
6H0G_A	0.0073530278154354
6SOF_A	0.0073530278154354
3CCB_D	0.0073530278154354
8FW5_A	0.0073530278154354
6JT0_B	0.0073530278154354
7TYM_B	0.0073530278154354
2NZT_A	0.0073530278154354
5VNE_B	0.0073530278154354
7X07_B	0.0073530278154354
8GVX_D	0.0080290976816657
4AY2_A	0.0080290976816657
7E4T_D	0.0080290976816657
2JID_A	0.0080290976816657
6EOT_D	0.0080290976816657
2BUB_B	0.0080290976816657
8CLJ_F	0.0080290976816657
7DXK_A	0.0080290976816657
6EOP_C	0.0080290976816657
6XT9_A	0.0080290976816657
7NOZ_A	0.0080290976816657
8GVX_B	0.0080290976816657
4LKO_A	0.0080290976816657
1XFY_C	0.0080290976816657
1RWQ_B	0.0080290976816657
7EG9_E	0.0080290976816657
7ABI_r	0.0080290976816657
6AYE_C	0.0080290976816657
3KWF_A	0.0080290976816657
7DXC_D	0.0080290976816657
6H0F_D	0.0080944703406706
1N1M_A	0.0080944703406706
7EKL_B	0.0080944703406706
medoid6-a1-s1_A	0.0080944703406706
4DB1_B	0.0080944703406706
6EOT_B	0.0080944703406706
3SWW_A	0.0080944703406706
8EEW_B	0.0080944703406706
6WKR_A	0.0080944703406706
2XWB_A	0.0080944703406706
5I7U_B	0.0080944703406706
6FXR_A	0.0080944703406706
6AUI_D	0.0080944703406706
4XVI_A	0.0080944703406706
7WVE_A	0.0080944703406706
6VG4_A	0.0087590123987277
7NGP_F	0.0087590123987277
7SVM_B	0.0087590123987277
5A9Q_1	0.0087590123987277
6S7P_A	0.0087590123987277
7VPQ_A	0.0087590123987277
6HP8_B	0.0087590123987277
2BGR_A	0.0087590123987277
1RWQ_A	0.0087590123987277
6H8Q_A	0.0087590123987277
medoid9-a1-s1_A	0.0087590123987277
2I78_A	0.0087590123987277
3THZ_A	0.0087590123987277
4F9O_B	0.0087590123987277
6BFC_b	0.0087590123987277
7QJ4_G	0.0087590123987277
6E2G_D	0.0088364585901983
6BSG_A	0.0088364585901983
5T4F_B	0.0088364585901983
6U23_O	0.0088364585901983
6IAA_B	0.0088364585901983
7NFC_G	0.0088364585901983
8ASC_F	0.0088364585901983
6DLZ_A	0.0088364585901983
6S7T_A	0.0088364585901983
8FCA_C	0.0088364585901983
8BH3_T	0.0088364585901983
7MDM_C	0.0088364585901983
5B4X_C	0.0088364585901983
5T4B_A	0.0088364585901983
7ZWA_A	0.0088364585901983
5ES4_C	0.0094889742856814
5FOA_A	0.0094889742856814
8EP1_C	0.0094889742856814
8CTE_T	0.0094889742856814
7A3I_B	0.0094889742856814
3N56_B	0.0094889742856814
6MGQ_C	0.0094889742856814
1W1I_C	0.0094889742856814
6V9U_A	0.0094889742856814
7ZT6_B	0.0094889742856814
6JT1_A	0.0094889742856814
2XWJ_G	0.0094889742856814
7RKV_C	0.0094889742856814
6BQR_D	0.0094889742856814
7SIL_A	0.0094889742856814
7R7T_B	0.0094889742856814
1XFY_B	0.0094889742856814
6Q6G_N	0.0094889742856814
6IRF_A	0.009579955775703
6U7G_A	0.009579955775703
5A9Q_4	0.009579955775703
7PHH_C	0.009579955775703
7WV3_D	0.009579955775703
7EB2_C	0.009579955775703
3THX_B	0.009579955775703
7MTR_B	0.009579955775703
3LPP_C	0.009579955775703
5OO6_P	0.009579955775703
6R25_K	0.009579955775703
3G0B_D	0.009579955775703
4CAK_A	0.009579955775703
7TYM_A	0.009579955775703
7EG8_B	0.009579955775703
medoid37-a1-s1_A	0.009579955775703
6AUI_B	0.009579955775703
7XUL_A	0.009579955775703
6CM1_C	0.009579955775703
6TD3_G	0.0102189826802625
7XUM_A	0.0102189826802625
6RUV_G	0.0102189826802625
3G0D_D	0.0102189826802625
7WUB_B	0.0102189826802625
4G1M_A	0.0102189826802625
8EOW_B	0.0102189826802625
6N8S_D	0.0102189826802625
8BH3_L	0.0102189826802625
8EFS_D	0.0102189826802625
6ID0_j	0.0102189826802625
4ASI_C	0.0102189826802625
6V9U_B	0.0102189826802625
8F7A_A	0.0102189826802625
8HKQ_D	0.0102189826802625
7M3E_B	0.0102189826802625
7VTP_F	0.0103244826675092
3G6J_C	0.0103244826675092
6ZHA_B	0.0103244826675092
6T9N_D	0.0103244826675092
6Y0F_B	0.0103244826675092
7B2M_A	0.0103244826675092
3SWW_B	0.0103244826675092
5DGY_A	0.0103244826675092
4L72_A	0.0103244826675092
7BYN_A	0.0103244826675092
4FL2_A	0.0103244826675092
5K7L_A	0.0103244826675092
medoid36-a1-s1_A	0.0103244826675092
1R9M_C	0.0103244826675092
7U5C_E	0.0103244826675092
3F8S_A	0.0103244826675092
7EKL_A	0.0103244826675092
7WIH_B	0.0103244826675092
4FAD_A	0.01094855486171
5C1B_C	0.01094855486171
8GHG_C	0.01094855486171
6TEC_A	0.01094855486171
8AYH_C	0.01094855486171
7S06_A	0.01094855486171
5OOB_A	0.01094855486171
2G5P_B	0.01094855486171
2J5W_A	0.01094855486171
7CUM_A	0.01094855486171
4TUU_A	0.01094855486171
7WHI_C	0.01094855486171
4W5T_A	0.01094855486171
4KRO_A	0.01094855486171
1XD4_B	0.01094855486171
5IJO_D	0.01094855486171
6OCO_A	0.01094855486171
6MCK_E	0.01094855486171
4RY3_A	0.0110700407352846
3G0C_A	0.0110700407352846
7SIN_A	0.0110700407352846
1EM6_A	0.0110700407352846
5OOB_C	0.0110700407352846
5OO6_A	0.0110700407352846
2OGZ_A	0.0110700407352846
3BJM_A	0.0110700407352846
7OR1_C	0.0110700407352846
2IIV_B	0.0110700407352846
2WIN_E	0.0110700407352846
3KWF_B	0.0110700407352846
3O9V_C	0.0110700407352846
7XID_C	0.0110700407352846
7U6E_E	0.0110700407352846
4W2R_B	0.0110700407352846
2C11_B	0.0110700407352846
7E5R_C	0.0110700407352846
7ZRC_A	0.0110700407352846
7PVN_B	0.0110700407352846
7SCJ_B	0.0110700407352846
6O9L_0	0.0110700407352846
5K47_C	0.0116786539344329
1R9M_D	0.0116786539344329
1XFX_C	0.0116786539344329
6IRG_C	0.0116786539344329
8EBW_H	0.0116786539344329
1XFW_B	0.0116786539344329
3O95_C	0.0116786539344329
7FJN_B	0.0116786539344329
6IRA_A	0.0116786539344329
5KKL_B	0.0116786539344329
8EBV_H	0.0116786539344329
7OR0_B	0.0116786539344329
medoid19-a1-s1_A	0.0116786539344329
8ASC_O	0.0116786539344329
5OO6_J	0.0118171139231386
3L4G_H	0.0118171139231386
8JCV_2	0.0118171139231386
1J2E_A	0.0118171139231386
medoid27-a1-s1_A	0.0118171139231386
8F0G_B	0.0118171139231386
6R90_K	0.0118171139231386
1CJY_A	0.0118171139231386
7PZC_D	0.0118171139231386
5IXC_A	0.0118171139231386
3CEM_B	0.0118171139231386
7DTT_A	0.0118171139231386
7BAG_B	0.0118171139231386
8AG4_A	0.0118171139231386
5GS0_B	0.0118171139231386
6E2F_B	0.0118171139231386
8S91_E	0.0118171139231386
6TNT_F	0.0118171139231386
3VJM_A	0.0118171139231386
6EOQ_A	0.0118171139231386
3D4L_B	0.0118171139231386
8GH9_A	0.0118171139231386
7KTV_A	0.0124087975246982
2A0Z_A	0.0124087975246982
8PKP_O	0.0124087975246982
6MGQ_B	0.0124087975246982
5Y7H_A	0.0124087975246982
7AAV_r	0.0124087975246982
7QJ3_G	0.0124087975246982
6EOT_A	0.0124087975246982
7ABH_E	0.0124087975246982
8B5R_C	0.0124087975246982
5T8F_A	0.0124087975246982
6DLV_g	0.0124087975246982
6H0F_J	0.0124087975246982
8FY3_A	0.0124087975246982
6ID0_J	0.0124087975246982
8EOW_D	0.0124087975246982
7WDB_C	0.0124087975246982
5J6S_A	0.0124087975246982
6AUI_F	0.0124087975246982
7XJ8_A	0.0124087975246982
6X3L_A	0.0125647391185939
7Y20_A	0.0125647391185939
8GTP_C	0.0125647391185939
6SUK_A	0.0125647391185939
7VND_C	0.0125647391185939
8GVX_A	0.0125647391185939
6I33_A	0.0125647391185939
7RKZ_D	0.0125647391185939
1JEY_A	0.0125647391185939
8JCW_3	0.0125647391185939
3C45_B	0.0125647391185939
5F9H_A	0.0125647391185939
6RFL_O	0.0125647391185939
5VA3_A	0.0125647391185939
8E96_C	0.0125647391185939
7CHH_B	0.0125647391185939
7L5W_C	0.0125647391185939
3THZ_B	0.0125647391185939
7S06_B	0.0125647391185939
5KCA_A	0.0125647391185939
5UKJ_A	0.013138501865866
7PZC_J	0.013138501865866
2A74_A	0.013138501865866
4L2Y_A	0.013138501865866
3OC0_A	0.013138501865866
5LCW_C	0.013138501865866
5WBU_A	0.013138501865866
4O02_A	0.013138501865866
7FDA_Q	0.013138501865866
1XFU_C	0.013138501865866
4R07_D	0.013138501865866
4FPA_B	0.013138501865866
7L57_A	0.013138501865866
7SL6_A	0.013138501865866
1W1I_A	0.013138501865866
6ZHE_H	0.013138501865866
1JEQ_B	0.013138501865866
5LCW_P	0.0133138831004895
5A9J_A	0.0133138831004895
4GL2_A	0.0133138831004895
8BWO_A	0.0133138831004895
1EM6_B	0.0133138831004895
7D90_A	0.0133138831004895
6KBI_B	0.0133138831004895
4YOC_C	0.0133138831004895
6BKF_A	0.0133138831004895
3QBJ_A	0.0133138831004895
5L4K_N	0.0133138831004895
6AYE_B	0.0133138831004895
2WIN_C	0.0133138831004895
3G0B_C	0.0133138831004895
5OO6_D	0.0133138831004895
7YAI_A	0.0133138831004895
7CTE_C	0.0133138831004895
8EZA_A	0.0138687321491499
7A3L_C	0.0138687321491499
8EOG_D	0.0138687321491499
5IFW_B	0.0138687321491499
2OQI_B	0.0138687321491499
6BSJ_A	0.0138687321491499
8EOW_C	0.0138687321491499
7DXD_B	0.0138687321491499
7VFW_A	0.0138687321491499
4TV3_A	0.0138687321491499
8EOK_G	0.0138687321491499
7AD6_B	0.0138687321491499
7WOR_C	0.0138687321491499
7WOU_C	0.0138687321491499
7TW6_A	0.0138687321491499
7ABI_R	0.0138687321491499
7D4P_C	0.0138687321491499
6AYG_C	0.0140635813350504
medoid30-a1-s1_A	0.0140635813350504
8ASC_E	0.0140635813350504
5T4H_B	0.0140635813350504
7PZC_I	0.0140635813350504
3LPP_A	0.0140635813350504
3L5N_A	0.0140635813350504
4J3J_B	0.0140635813350504
3IHP_B	0.0140635813350504
3HS0_A	0.0140635813350504
1TK3_A	0.0140635813350504
7LN0_E	0.0140635813350504
6U7F_A	0.0140635813350504
7SL3_B	0.0140635813350504
6MCK_I	0.0140635813350504
2ONC_A	0.0140635813350504
1L5S_A	0.0140635813350504
8EEW_A	0.0140635813350504
6RUR_A	0.0140635813350504
7YAH_A	0.0140635813350504
2QTB_B	0.0140635813350504
medoid35-a1-s1_A	0.0145985211566161
7SL3_A	0.0145985211566161
6E2F_C	0.0145985211566161
7DXD_C	0.0145985211566161
7CR3_B	0.0145985211566161
7PNF_B	0.0145985211566161
7A3G_A	0.0145985211566161
4A0L_H	0.0145985211566161
7X6I_D	0.0145985211566161
6C0V_A	0.0145985211566161
6ERF_E	0.0145985211566161
7DXD_D	0.0145985211566161
8FD7_D	0.0145985211566161
6UZ8_A	0.0145985211566161
5AZ5_C	0.0145985211566161
7SIL_B	0.0145985211566161
medoid11-a1-s1_A	0.0148148020346907
5MKF_A	0.0148148020346907
7MGL_D	0.0148148020346907
7QJ4_k	0.0148148020346907
7YWX_I	0.0148148020346907
6DLZ_C	0.0148148020346907
6FHI_C	0.0148148020346907
6YSN_D	0.0148148020346907
7A3L_A	0.0148148020346907
6IRF_C	0.0148148020346907
5OCH_A	0.0148148020346907
8JD1_2	0.0148148020346907
7LN3_E	0.0148148020346907
6AUI_A	0.0153283513243391
6DRD_B	0.0153283513243391
7YG4_A	0.0153283513243391
4FWF_A	0.0153283513243391
7PVN_A	0.0153283513243391
7DX7_B	0.0153283513243391
5HG1_A	0.0153283513243391
2A74_D	0.0153283513243391
8JCZ_2	0.0153283513243391
2QMR_B	0.0153283513243391
5VLR_A	0.0153283513243391
3HIG_A	0.0153283513243391
7L5X_G	0.0153283513243391
6UZA_C	0.0153283513243391
6F5P_C	0.0153283513243391
3E4Z_B	0.0153283513243391
7XOM_D	0.0153283513243391
7LN1_E	0.0153283513243391
2G63_B	0.0153283513243391
7AIP_B	0.0155670635003994
3CCC_D	0.0155670635003994
medoid10-a1-s1_A	0.0155670635003994
7SD0_A	0.0155670635003994
7LT3_A	0.0155670635003994
8H7G_A	0.0155670635003994
1NU8_B	0.0155670635003994
3TOP_A	0.0155670635003994
7DL2_B	0.0155670635003994
7PGP_F	0.0155670635003994
2QNA_A	0.0155670635003994
5HEX_B	0.0155670635003994
6HAK_A	0.0155670635003994
6TRX_B	0.0155670635003994
5ISM_B	0.0155670635003994
6EOO_A	0.0155670635003994
7QJ1_G	0.0155670635003994
4DB1_A	0.0155670635003994
6EOT_I	0.0155670635003994
7TEX_A	0.0160582219856566
6QZW_B	0.0160582219856566
7FDC_Q	0.0160582219856566
2OGZ_B	0.0160582219856566
7TW6_B	0.0160582219856566
medoid20-a1-s1_A	0.0160582219856566
1XFW_C	0.0160582219856566
7E7S_A	0.0160582219856566
6RQJ_B	0.0160582219856566
7CR3_G	0.0160582219856566
7ZWA_B	0.0160582219856566
8JCW_2	0.0160582219856566
7LM2_A	0.0160582219856566
5DXU_A	0.0160582219856566
7N4X_A	0.0160582219856566
8T1D_D	0.0160582219856566
8H08_A	0.0160582219856566
8H07_A	0.0160582219856566
7PZC_A	0.0160582219856566
6E2F_D	0.0160582219856566
6ID1_J	0.0160582219856566
7Z42_C	0.0160582219856566
7BLN_C	0.0163203672213534
6V9V_C	0.0163203672213534
7DTV_A	0.0163203672213534
3FXI_A	0.0163203672213534
3HAB_A	0.0163203672213534
7PNF_D	0.0163203672213534
7EOU_A	0.0163203672213534
6UO8_A	0.0163203672213534
6SOF_C	0.0163203672213534
7AZP_B	0.0163203672213534
3G6J_D	0.0163203672213534
5UJ8_A	0.0163203672213534
7L5W_L	0.0163203672213534
3Q8W_A	0.0163203672213534
6LN5_A	0.0163203672213534
4OLA_A	0.0167881324733683
7D4P_D	0.0167881324733683
1XFY_E	0.0167881324733683
7KTW_A	0.0167881324733683
6CMX_A	0.0167881324733683
7E6U_C	0.0167881324733683
1ZIW_A	0.0167881324733683
5JNX_A	0.0167881324733683
6V3G_C	0.0170751996684577
8JCU_2	0.0170751996684577
7KRA_A	0.0170751996684577
7QID_C	0.0170751996684577
8OMQ_B	0.0170751996684577
7Y68_A	0.0170751996684577
4BSU_B	0.0170751996684577
4N8D_B	0.0170751996684577
7SVM_C	0.0170751996684577
3LPP_B	0.0170751996684577
6DDQ_B	0.0170751996684577
5G05_O	0.0170751996684577
2ICF_A	0.0170751996684577
4MMX_A	0.0170751996684577
6DJB_C	0.0170751996684577
8EMW_A	0.0170751996684577
6WPK_H	0.0170751996684577
7VFV_A	0.0170751996684577
3K72_C	0.0170751996684577
7DXB_A	0.0175180821197378
6YSQ_C	0.0175180821197378
5UZ0_D	0.0175180821197378
7E9N_A	0.0175180821197378
7NGF_B	0.0175180821197378
7PE8_E	0.0175180821197378
7DXB_B	0.0175180821197378
7WOS_C	0.0175180821197378
6FHH_B	0.0175180821197378
4KR0_A	0.0175180821197378
7DXD_A	0.0175180821197378
4FWE_A	0.0175180821197378
6B1O_B	0.0178305927380209
3FEX_A	0.0178305927380209
7VPQ_C	0.0178305927380209
medoid24-a1-s1_A	0.0178305927380209
7MTQ_B	0.0178305927380209
5N96_A	0.0178305927380209
5OO6_V	0.0178305927380209
7KNQ_A	0.0178305927380209
medoid29-a1-s1_A	0.0178305927380209
4L3T_B	0.0178305927380209
4W5R_A	0.0178305927380209
7A3J_B	0.0178305927380209
7EG8_E	0.0178305927380209
6V92_O	0.0178305927380209
2QKY_A	0.0178305927380209
6HTS_G	0.0178305927380209
7NFC_B	0.0178305927380209
5DGY_D	0.0178305927380209
3IHP_A	0.0178305927380209
6TE3_A	0.0178305927380209
7ZXS_A	0.0178305927380209
5IJ8_B	0.0178305927380209
6V9W_D	0.0178305927380209
6XT9_I	0.0178305927380209
7AIN_A	0.0182480702564928
7FJM_A	0.0182480702564928
7CA5_A	0.0182480702564928
6DMO_A	0.0182480702564928
7L5W_G	0.0182480702564928
3FCS_C	0.0182480702564928
4FPB_B	0.0182480702564928
7JL0_A	0.0182480702564928
3C45_A	0.0182480702564928
3NMS_A	0.0182480702564928
8FCO_B	0.0182480702564928
7DXC_B	0.0182480702564928
7X0Z_B	0.0182480702564928
6XOV_A	0.0182480702564928
8EZA_J	0.0182480702564928
5M6W_G	0.0182480702564928
7AIP_A	0.0185875182467154
7OR1_B	0.0185875182467154
7ZR0_B	0.0185875182467154
7NUP_A	0.0185875182467154
6I34_C	0.0185875182467154
8B5R_A	0.0185875182467154
7PZC_C	0.0185875182467154
5LS6_D	0.0185875182467154
7YBU_D	0.0185875182467154
5OF4_B	0.0185875182467154
7EOU_C	0.0185875182467154
6TD3_D	0.0185875182467154
medoid4-a1-s1_A	0.0185875182467154
6RUR_H	0.0185875182467154
6NPY_A	0.0185875182467154
2QOE_B	0.0185875182467154
4JH0_B	0.0185875182467154
8JPB_G	0.0185875182467154
7KLV_B	0.0185875182467154
7KRJ_A	0.0185875182467154
8SZP_A	0.0185875182467154
4N8E_B	0.0185875182467154
5YVG_A	0.0189780962148271
3E0C_A	0.0189780962148271
3L3O_A	0.0189780962148271
6UOA_B	0.0189780962148271
8EMS_A	0.0189780962148271
5FOB_A	0.0189780962148271
7NFY_F	0.0189780962148271
7ZGU_E	0.0189780962148271
6Q6H_N	0.0189780962148271
5ZEN_A	0.0189780962148271
5O32_E	0.0189780962148271
5KBY_D	0.0189780962148271
2I78_D	0.0189780962148271
4L1B_A	0.0189780962148271
6C3P_H	0.0189780962148271
5F98_C	0.0189780962148271
7UFG_B	0.0189780962148271
2IIV_A	0.0193454927164979
7AXZ_B	0.0193454927164979
7X6I_A	0.0193454927164979
5T4H_A	0.0193454927164979
2QT9_B	0.0193454927164979
7A3F_B	0.0193454927164979
7N70_A	0.0193454927164979
7DL2_A	0.0193454927164979
2HHA_B	0.0193454927164979
7D4P_B	0.0193454927164979
3L4G_F	0.0193454927164979
8FWK_B	0.0193454927164979
7SHM_A	0.0193454927164979
1TZN_e	0.0193454927164979
6DM0_C	0.0193454927164979
5U74_A	0.0193454927164979
6AUI_E	0.0193454927164979
8EFD_A	0.0193454927164979
6MCK_G	0.0193454927164979
5OCH_H	0.0193454927164979
6AYF_A	0.0193454927164979
7YBU_F	0.0193454927164979
7TZ7_A	0.0197076730907748
2OLE_A	0.0197076730907748
7LT3_J	0.0197076730907748
3W3G_A	0.0197076730907748
6XBU_A	0.0197076730907748
3FBY_A	0.0197076730907748
8HKQ_A	0.0197076730907748
medoid1-a1-s3_A	0.0197076730907748
7R53_A	0.0197076730907748
7NGF_F	0.0197076730907748
1JEQ_A	0.0197076730907748
8DLJ_C	0.0197076730907748
6ZPH_A	0.0197076730907748
6LLY_A	0.0197076730907748
7PHK_C	0.0197076730907748
4G1F_C	0.0197076730907748
7MO7_A	0.0197076730907748
6OEO_A	0.020104517651075
5IY8_W	0.020104517651075
3HAB_B	0.020104517651075
7JKQ_D	0.020104517651075
6B1E_A	0.020104517651075
5WJ9_A	0.020104517651075
4G0V_B	0.020104517651075
4G0W_B	0.020104517651075
1WCY_B	0.020104517651075
4G1F_D	0.020104517651075
6IRA_D	0.020104517651075
5C51_A	0.020104517651075
7TTH_A	0.020104517651075
3IN5_A	0.020104517651075
7XIC_C	0.020104517651075
1X70_A	0.020104517651075
6K7M_A	0.020104517651075
2XWB_C	0.020104517651075
6XG6_B	0.020104517651075
2P8S_B	0.020104517651075
5U73_A	0.020104517651075
7BG0_A	0.020104517651075
7VFU_B	0.020104517651075
7EPX_A	0.0204377723355742
7TVZ_A	0.0204377723355742
1XFZ_C	0.0204377723355742
6EOO_C	0.0204377723355742
2BGN_A	0.0204377723355742
3LJ3_A	0.0204377723355742
7JIS_A	0.0204377723355742
7RC9_B	0.0204377723355742
6BF7_B	0.0204377723355742
3CCC_C	0.0204377723355742
8EP1_D	0.0204377723355742
3OPM_D	0.0204377723355742
6EHO_A	0.0204377723355742
2ONC_C	0.0204377723355742
2G63_D	0.0204377723355742
6JT1_B	0.0204377723355742
7E1A_U	0.0204377723355742
7FJO_B	0.0204377723355742
3H0C_B	0.0204377723355742
3LPO_A	0.0204377723355742
7YAG_A	0.0204377723355742
5Y7J_A	0.0208645945567758
2OAG_A	0.0208645945567758
3T4A_D	0.0208645945567758
7CM6_D	0.0208645945567758
1H6K_B	0.0208645945567758
8ASC_B	0.0208645945567758
7L5W_F	0.0208645945567758
7B2P_A	0.0208645945567758
3WQH_A	0.0208645945567758
4GU1_A	0.0208645945567758
8GRS_A	0.0208645945567758
1L5R_A	0.0208645945567758
4BDV_B	0.0208645945567758
3HAC_A	0.0208645945567758
5ISM_A	0.0208645945567758
8DEY_B	0.0208645945567758
7DVQ_C	0.0208645945567758
8GV9_A	0.0211679073923163
7AIN_B	0.0211679073923163
7QJ2_G	0.0211679073923163
5OJ6_B	0.0211679073923163
8JCX_3	0.0211679073923163
7WV4_B	0.0211679073923163
7EOT_B	0.0211679073923163
3SWR_A	0.0211679073923163
6W6W_A	0.0211679073923163
8DEW_C	0.0211679073923163
1XFV_C	0.0211679073923163
6ERF_D	0.0211679073923163
6UZ8_B	0.0211679073923163
7YRQ_A	0.0211679073923163
7Z88_C	0.0211679073923163
6N7K_B	0.0211679073923163
7KQE_C	0.0216257249425573
2G63_A	0.0216257249425573
5OA3_0	0.0216257249425573
6EOS_B	0.0216257249425573
medoid15-a1-s1_A	0.0216257249425573
7SVM_A	0.0216257249425573
8S91_D	0.0216257249425573
6DM1_C	0.0216257249425573
7KI3_D	0.0216257249425573
6MCK_B	0.0216257249425573
6QZH_A	0.0216257249425573
7KNQ_G	0.0216257249425573
7KJX_A	0.0216257249425573
7QJ4_K	0.0216257249425573
1TKR_A	0.0216257249425573
7PFS_A	0.0216257249425573
5K8D_A	0.0216257249425573
6RUV_H	0.0218975903112057
5UY8_D	0.0218975903112057
8EJ1_A	0.0218975903112057
4PJU_A	0.0218975903112057
4A08_A	0.0218975903112057
2OAG_B	0.0218975903112057
8FCB_B	0.0218975903112057
1XFX_B	0.0218975903112057
7OXO_C	0.0218975903112057
2R7E_A	0.0218975903112057
8DP0_A	0.0218975903112057
7WV4_D	0.0218975903112057
7WVF_A	0.0218975903112057
5AWC_C	0.0218975903112057
7A3L_B	0.0218975903112057
7WWM_A	0.0218975903112057
8ASC_P	0.0223883978326699
6FXM_A	0.0223883978326699
3OPM_A	0.0223883978326699
8EFS_B	0.0223883978326699
1NU6_A	0.0223883978326699
8B5R_D	0.0223883978326699
7TV9_A	0.0223883978326699
6AYF_B	0.0223883978326699
6U23_G	0.0223883978326699
7CM6_B	0.0223883978326699
7W7T_A	0.0223883978326699
7MDM_D	0.0223883978326699
4ZWJ_D	0.0223883978326699
7ZT6_A	0.0223883978326699
4BPB_A	0.0223883978326699
5ERD_A	0.0223883978326699
8EF7_B	0.0223883978326699
7Y63_B	0.0223883978326699
5TEQ_A	0.0223883978326699
2WIN_G	0.0223883978326699
6ZHE_G	0.0223883978326699
5Y3R_A	0.0223883978326699
8IF3_A	0.0223883978326699
7Z88_B	0.0223883978326699
6E2G_B	0.0223883978326699
5AWC_D	0.0223883978326699
7MGL_A	0.0223883978326699
6ND0_B	0.0223883978326699
7TPP_C	0.0223883978326699
6IRA_C	0.0226277946303061
6FXK_A	0.0226277946303061
8BPB_A	0.0226277946303061
7WDB_A	0.0226277946303061
4ASI_D	0.0226277946303061
8FC8_C	0.0226277946303061
7M7E_A	0.0226277946303061
6LN8_A	0.0226277946303061
8AG6_B	0.0226277946303061
3G0C_C	0.0226277946303061
2WIN_F	0.0226277946303061
7PG6_A	0.0226277946303061
2CKJ_C	0.0226277946303061
7PG0_B	0.0226277946303061
7N2M_A	0.0226277946303061
6EJD_A	0.0231516400799582
7CM5_H	0.0231516400799582
6TEZ_A	0.0231516400799582
8AQS_B	0.0231516400799582
6FF7_M	0.0231516400799582
4ZTZ_A	0.0231516400799582
7EU8_C	0.0231516400799582
7L5W_I	0.0231516400799582
6R8Z_K	0.0231516400799582
7QJ6_J	0.0231516400799582
7CM5_D	0.0231516400799582
7EOS_A	0.0231516400799582
7XUO_A	0.0231516400799582
5VA1_A	0.0231516400799582
6N88_A	0.0231516400799582
3G0G_C	0.0233575447719152
5WOB_c	0.0233575447719152
5IJN_D	0.0233575447719152
7EPA_B	0.0233575447719152
5FO9_E	0.0233575447719152
4FOE_B	0.0233575447719152
5OCH_C	0.0233575447719152
2ICE_A	0.0233575447719152
6M23_A	0.0233575447719152
5FTM_B	0.0233575447719152
5OO6_M	0.0233575447719152
medoid34-a1-s1_A	0.0233575447719152
6UZA_B	0.0233575447719152
5XGJ_A	0.0233575447719152
3IBE_A	0.0233575447719152
3H0C_A	0.0239164285917981
5ZBG_C	0.0239164285917981
6XTY_5	0.0239164285917981
4ZWJ_A	0.0239164285917981
6WM3_R	0.0239164285917981
7R5S_I	0.0239164285917981
6WM4_R	0.0239164285917981
6N4O_A	0.0239164285917981
1NU6_B	0.0239164285917981
7OR0_D	0.0239164285917981
7SGL_B	0.0239164285917981
medoid13-a1-s1_A	0.0239164285917981
4Z7I_A	0.0239164285917981
6X2J_A	0.0239164285917981
7ZNL_b	0.0239164285917981
5M3H_B	0.0239164285917981
7SH0_B	0.0239164285917981
4ZG6_A	0.0239164285917981
7PHH_B	0.0239164285917981
6BSH_A	0.0239164285917981
8HAE_A	0.0239164285917981
6YO6_A	0.0239164285917981
6ERF_C	0.0239164285917981
3ZD7_A	0.0240873273423209
7VPI_A	0.0240873273423209
4Z4G_A	0.0240873273423209
7AYR_B	0.0240873273423209
7YAJ_A	0.0240873273423209
5GWI_B	0.0240873273423209
6HXH_F	0.0240873273423209
5LHD_D	0.0240873273423209
5K47_B	0.0240873273423209
7SIM_B	0.0240873273423209
8DDW_D	0.0240873273423209
8EP1_B	0.0240873273423209
5K47_A	0.0240873273423209
7KTP_C	0.0246822773765587
6EOP_A	0.0246822773765587
6CBD_A	0.0246822773765587
2OQI_A	0.0246822773765587
7XD2_B	0.0246822773765587
7ZGK_A	0.0246822773765587
7EOT_A	0.0246822773765587
6AYG_B	0.0246822773765587
8EOK_H	0.0246822773765587
4P7H_A	0.0246822773765587
7L5X_F	0.0246822773765587
3G0C_D	0.0246822773765587
3O95_A	0.0246822773765587
7SHM_B	0.0246822773765587
5VGZ_U	0.0246822773765587
7YIE_C	0.0246822773765587
4FXG_D	0.0246822773765587
7OKQ_O	0.0246822773765587
6WB8_B	0.0246822773765587
6TRW_A	0.0246822773765587
6TLJ_K	0.0246822773765587
1XOI_B	0.0246822773765587
6KYV_J	0.0246822773765587
7R7S_B	0.0246822773765587
7AAV_R	0.0248176303394369
5LS6_G	0.0248176303394369
6ERF_G	0.0248176303394369
1Z68_A	0.0248176303394369
5HFU_A	0.0248176303394369
3FCS_A	0.0248176303394369
7MEZ_A	0.0248176303394369
2I03_D	0.0248176303394369
6G2D_B	0.0248176303394369
7JL2_A	0.0248176303394369
5O9Z_b	0.0254491879579255
4XZ2_C	0.0254491879579255
3CCC_A	0.0254491879579255
7AID_C	0.0254491879579255
7EOS_C	0.0254491879579255
7DTV_B	0.0254491879579255
7XJ0_B	0.0254491879579255
3LPO_C	0.0254491879579255
6GID_A	0.0254491879579255
7MGL_B	0.0254491879579255
6TNZ_A	0.0254491879579255
7MGL_C	0.0254491879579255
1HKB_B	0.0254491879579255
7CM6_H	0.0254491879579255
3HRZ_A	0.0254491879579255
7AIG_C	0.0254491879579255
6X2J_D	0.0254491879579255
7MP6_B	0.0255474760956377
7WWJ_A	0.0255474760956377
7NGF_E	0.0255474760956377
7X6C_A	0.0255474760956377
5C1B_A	0.0255474760956377
5UBR_A	0.0255474760956377
1S4B_P	0.0255474760956377
3ML9_A	0.0255474760956377
3KRW_A	0.0262171618622435
8AVO_B	0.0262171618622435
5VHE_A	0.0262171618622435
3HM6_X	0.0262171618622435
3CCB_A	0.0262171618622435
5CU5_A	0.0262171618622435
2ICE_D	0.0262171618622435
5JPM_D	0.0262171618622435
4QZV_C	0.0262171618622435
6R7X_A	0.0262171618622435
7NXD_B	0.0262171618622435
6V9W_C	0.0262171618622435
6Y5V_B	0.0262171618622435
7B2M_B	0.0262171618622435
8P4E_O	0.0262171618622435
8IOY_A	0.0262171618622435
7FDV_D	0.0262171618622435
2G5T_A	0.0262171618622435
7JPS_C	0.0262171618622435
6ERH_C	0.0262171618622435
3SE6_A	0.0262171618622435
7CM6_F	0.0262171618622435
7MDO_D	0.0262171618622435
7PHK_D	0.0262171618622435
4Z4D_A	0.0262171618622435
7E6T_B	0.0262171618622435
7EPB_B	0.0262171618622435
8DEW_A	0.0262171618622435
7YFF_A	0.0262773522597838
7JL2_C	0.0262773522597838
7DXE_D	0.0262773522597838
1XFV_F	0.0262773522597838
6MFR_A	0.0262773522597838
3OHX_D	0.0262773522597838
8JCV_3	0.0262773522597838
8E96_A	0.0262773522597838
7MYN_A	0.0262773522597838
6WB0_A	0.0262773522597838
6AVR_A	0.0262773522597838
7Z5C_A	0.0269866903238209
7Y21_A	0.0269866903238209
7L7S_H	0.0269866903238209
4OVU_A	0.0269866903238209
8FC9_D	0.0269866903238209
8D81_A	0.0269866903238209
7AYQ_B	0.0269866903238209
7STJ_A	0.0269866903238209
6C02_A	0.0269866903238209
6WML_C	0.0269866903238209
8EPL_A	0.0269866903238209
3SX4_B	0.0269866903238209
6AYG_D	0.0269866903238209
6XVP_A	0.0269866903238209
7TO2_A	0.0269866903238209
6EJ7_A	0.0269866903238209
7ZNL_A	0.0269866903238209
medoid32-a1-s1_A	0.0269866903238209
7EWP_C	0.0269866903238209
4KX8_A	0.0269866903238209
3BJM_B	0.0269866903238209
7ZWH_D	0.0269866903238209
8DDX_B	0.0270072581572047
7NGQ_F	0.0270072581572047
6K7H_A	0.0270072581572047
4R08_C	0.0270072581572047
7K6N_A	0.0270072581572047
4RAL_B	0.0270072581572047
6DSZ_B	0.0270072581572047
1Z8D_A	0.0270072581572047
7M3G_A	0.0270072581572047
6UO8_B	0.0270072581572047
8JD6_R	0.0270072581572047
6TNT_I	0.0270072581572047
8B5R_F	0.0270072581572047
5C1B_D	0.0270072581572047
3THY_A	0.0270072581572047
7PER_D	0.0270072581572047
4HOM_A	0.0270072581572047
7D90_B	0.0270072581572047
5HDT_A	0.0277371931127072
6GVF_A	0.0277371931127072
7X6C_C	0.0277371931127072
7L5W_D	0.0277371931127072
7Q4P_C	0.0277371931127072
6VN1_C	0.0277371931127072
1XDV_A	0.0277371931127072
6JJU_A	0.0277371931127072
2OQI_D	0.0277371931127072
5OAF_A	0.0277371931127072
7CR4_D	0.0277371931127072
2I03_B	0.0277371931127072
7Y1Z_B	0.0277371931127072
7VFS_A	0.0277371931127072
7N75_A	0.0277371931127072
6HXH_D	0.0277371931127072
4REA_A	0.0277572859037011
4KXA_A	0.0277572859037011
5AB2_A	0.0277572859037011
8JCY_2	0.0277572859037011
2I78_B	0.0277572859037011
8G7J_A	0.0277572859037011
3C43_B	0.0277572859037011
3HHM_A	0.0277572859037011
1TZN_E	0.0277572859037011
7QJ3_K	0.0277572859037011
8D3X_A	0.0277572859037011
4DUR_B	0.0277572859037011
7YIJ_C	0.0277572859037011
5C97_B	0.0277572859037011
7QO4_Z	0.0277572859037011
2OLE_B	0.0277572859037011
5A9Q_J	0.0277572859037011
6I35_B	0.0277572859037011
6AYF_C	0.0277572859037011
6DM1_A	0.0277572859037011
4RE9_B	0.0284671564505767
5HCE_B	0.0284671564505767
3W3L_C	0.0284671564505767
7L5X_J	0.0284671564505767
2E1Q_A	0.0284671564505767
7RAM_A	0.0284671564505767
5C97_A	0.0285284596970611
7CUN_E	0.0285284596970611
7EG8_e	0.0285284596970611
7L7F_D	0.0285284596970611
6K4R_B	0.0285284596970611
7EGD_f	0.0285284596970611
8OMA_B	0.0285284596970611
7PPJ_A	0.0285284596970611
medoid3-a1-s2_A	0.0285284596970611
3W2T_B	0.0285284596970611
7MQO_F	0.0285284596970611
5ZBG_A	0.0285284596970611
5MHO_B	0.0285284596970611
6V9V_A	0.0285284596970611
7ZNL_J	0.0285284596970611
8G7K_D	0.0285284596970611
3FEY_A	0.0285284596970611
8GJU_H	0.0285284596970611
7R9V_A	0.0285284596970611
6U23_K	0.0285284596970611
6AVM_C	0.0285284596970611
7TF0_C	0.0285284596970611
3CCC_B	0.0285284596970611
4YKN_A	0.029197147494578
3P8C_B	0.029197147494578
4RIA_A	0.029197147494578
7D0D_C	0.029197147494578
4KXT_A	0.029197147494578
7SVD_A	0.029197147494578
4OAU_C	0.029197147494578
6WGE_B	0.029197147494578
7LN4_E	0.029197147494578
5HCD_B	0.029197147494578
4Z4C_A	0.029197147494578
7JWB_B	0.029197147494578
7WCH_G	0.029197147494578
8FC8_B	0.029197147494578
5TE1_A	0.0293011937554052
7EOQ_A	0.0293011937554052
3B2D_A	0.0293011937554052
4A5S_B	0.0293011937554052
8H8X_A	0.0293011937554052
7DNZ_B	0.0293011937554052
7NW0_0	0.0293011937554052
5T4E_A	0.0293011937554052
5AGA_A	0.0293011937554052
8DEW_B	0.0293011937554052
5M3J_C	0.0293011937554052
7YIE_B	0.0293011937554052
3Q0T_A	0.0293011937554052
7YIJ_A	0.0293011937554052
2AHX_B	0.0293011937554052
5NV6_A	0.0293011937554052
2AHX_A	0.0293011937554052
7BYL_E	0.0293011937554052
4DTC_B	0.0293011937554052
5IJO_W	0.0293011937554052
3KWJ_A	0.0293011937554052
4FPA_A	0.0293011937554052
6UZA_A	0.0299266744605297
4DTT_A	0.0299266744605297
4KZ0_A	0.0299266744605297
medoid5-a1-s2_A	0.0299266744605297
8HKM_D	0.0299266744605297
8GOU_C	0.0299266744605297
8EMR_A	0.0299266744605297
8GTO_B	0.0299266744605297
7KI3_A	0.0299266744605297
8BPA_A	0.0299266744605297
7K6O_A	0.0299266744605297
8BHV_j	0.0299266744605297
2VXO_A	0.0300754907253892
4AYX_A	0.0300754907253892
7EGJ_B	0.0300754907253892
7UHG_D	0.0300754907253892
6CM1_B	0.0300754907253892
1L5Q_A	0.0300754907253892
7SH0_A	0.0300754907253892
7AIJ_C	0.0300754907253892
7OR0_C	0.0300754907253892
7SVO_B	0.0300754907253892
5M6W_H	0.0300754907253892
7EGJ_f	0.0300754907253892
5O35_A	0.0300754907253892
7W7V_A	0.0300754907253892
7OTN_A	0.0300754907253892
6FML_G	0.0300754907253892
7A3K_B	0.0300754907253892
2I78_C	0.0300754907253892
6V35_C	0.0300754907253892
8IF4_A	0.0300754907253892
6ATK_C	0.0300754907253892
medoid2-a1-s1_A	0.0300754907253892
2GK6_A	0.0300754907253892
7CUN_B	0.0300754907253892
7Z42_B	0.0300754907253892
5Y7H_B	0.0300754907253892
5A3F_A	0.0300754907253892
6TRX_C	0.0300754907253892
7E8G_K	0.0300754907253892
medoid22-a1-s1_A	0.0300754907253892
8PFI_B	0.0306567185378972
7WUB_G	0.0306567185378972
5ZSU_C	0.0306567185378972
1U8C_A	0.0306567185378972
7WV4_C	0.0306567185378972
8FC8_D	0.0306567185378972
7FJO_C	0.0306567185378972
medoid5-a1-s1_A	0.0306567185378972
7MP6_A	0.0306567185378972
1JEY_B	0.0306567185378972
2QMR_C	0.0306567185378972
8EMT_A	0.0306567185378972
2I07_A	0.0306567185378972
7SN3_B	0.0306567185378972
5ZID_A	0.0306567185378972
7VPJ_A	0.0306567185378972
4JH0_A	0.0308503701641407
6B1O_A	0.0308503701641407
3L2P_A	0.0308503701641407
7LD0_C	0.0308503701641407
6U23_C	0.0308503701641407
5OO6_G	0.0308503701641407
7XUL_B	0.0308503701641407
7LD0_G	0.0308503701641407
7NUP_B	0.0308503701641407
medoid1-a1-s2_A	0.0308503701641407
4MMY_A	0.0308503701641407
7W68_E	0.0308503701641407
6N8S_A	0.0308503701641407
7ZNL_a	0.0308503701641407
7DVQ_c	0.0308503701641407
7XUH_B	0.0308503701641407
4F9O_A	0.0308503701641407
6R7H_O	0.0308503701641407
7XUK_A	0.0308503701641407
3TON_B	0.0308503701641407
5F9H_G	0.0308503701641407
7FD8_A	0.0308503701641407
3PFF_A	0.0308503701641407
3OC0_B	0.0308503701641407
4PD3_A	0.0308503701641407
7BYN_G	0.0308503701641407
5WJ9_D	0.0308503701641407
7C2E_R	0.0308503701641407
6V00_J	0.0308503701641407
6QZW_A	0.0308503701641407
6V5C_A	0.0308503701641407
8ENU_G	0.0308503701641407
7R7U_C	0.0313867882895628
7M5X_A	0.0313867882895628
medoid3-a1-s3_A	0.0313867882895628
7QO1_A	0.0313867882895628
5LHD_B	0.0313867882895628
4W2R_A	0.0313867882895628
5N8U_A	0.0313867882895628
7PMV_D	0.0313867882895628
7ZNK_b	0.0313867882895628
6TD3_A	0.0313867882895628
7W1M_A	0.0313867882895628
7ZNK_B	0.0313867882895628
6TNY_A	0.0313867882895628
6E2F_A	0.0316268163453545
1R1I_A	0.0316268163453545
6AYF_D	0.0316268163453545
3CTZ_A	0.0316268163453545
4PV7_B	0.0316268163453545
6C01_A	0.0316268163453545
8GH9_B	0.0316268163453545
7K4D_B	0.0316268163453545
7AHX_C	0.0316268163453545
2OQI_C	0.0316268163453545
6FHH_C	0.0316268163453545
3EGX_B	0.0316268163453545
2RIP_A	0.0316268163453545
7YIG_D	0.0316268163453545
5IJ8_A	0.0316268163453545
3VJL_B	0.0316268163453545
5A9Q_M	0.0316268163453545
4I5L_D	0.0316268163453545
7EU8_B	0.0316268163453545
7VTP_C	0.0316268163453545
8EYR_A	0.0316268163453545
7MDO_E	0.0316268163453545
6UOX_A	0.0316268163453545
4I5N_D	0.0316268163453545
5IY7_W	0.0316268163453545
6M1Y_A	0.0316268163453545
7NVW_0	0.0316268163453545
6C3O_G	0.0321168830372178
2QKY_C	0.0321168830372178
7LPS_H	0.0321168830372178
5LHD_C	0.0321168830372178
6LLE_A	0.0321168830372178
5ITD_A	0.0321168830372178
7Z6O_B	0.0321168830372178
6BN7_A	0.0321168830372178
7JPP_C	0.0321168830372178
6TLJ_C	0.0321168830372178
6WML_D	0.0321168830372178
4LTE_A	0.0321168830372178
7AYR_A	0.0321168830372178
8JD0_2	0.0321168830372178
1XFX_D	0.0321168830372178
6H8Q_B	0.0321168830372178
2CKJ_A	0.0321168830372178
7PZC_H	0.0321168830372178
8JD3_2	0.0324038473531247
7DNZ_A	0.0324038473531247
medoid17-a1-s1_A	0.0324038473531247
6TNT_P	0.0324038473531247
6BSI_A	0.0324038473531247
7MDO_A	0.0324038473531247
7TTH_B	0.0324038473531247
6F5P_F	0.0324038473531247
6WB8_D	0.0324038473531247
3VJK_A	0.0324038473531247
4XZ2_A	0.0324038473531247
8D9S_G	0.0324038473531247
7RRA_B	0.0324038473531247
5AB0_A	0.0324038473531247
1TKR_B	0.0324038473531247
3O9V_A	0.0324038473531247
2NVU_B	0.0324038473531247
2XWJ_A	0.0328465096023253
3F6K_A	0.0328465096023253
7EU7_B	0.0328465096023253
6PYH_D	0.0328465096023253
3L3O_D	0.0328465096023253
8D43_A	0.0328465096023253
2YKG_A	0.0328465096023253
3HII_A	0.0328465096023253
2QKY_B	0.0328465096023253
6A70_B	0.0328465096023253
2OAG_D	0.0328465096023253
7WI6_A	0.0328465096023253
7LAA_C	0.0328465096023253
7FJN_A	0.0328465096023253
1HKC_A	0.0331824489470444
7EKM_B	0.0331824489470444
6KYV_D	0.0331824489470444
6T9N_A	0.0331824489470444
7E89_B	0.0331824489470444
2I03_A	0.0331824489470444
7XUJ_B	0.0331824489470444
2FJP_B	0.0331824489470444
6U7E_A	0.0331824489470444
4Z7I_B	0.0331824489470444
1FA9_A	0.0331824489470444
3G0B_A	0.0331824489470444
5MHL_A	0.0331824489470444
7YFM_C	0.0331824489470444
3HIG_B	0.0331824489470444
5JTW_D	0.0331824489470444
5MKF_D	0.0331824489470444
3FXI_B	0.0331824489470444
5ES4_G	0.0331824489470444
5HE1_A	0.0331824489470444
7MX2_B	0.0335766519568103
8EP0_B	0.0335766519568103
8E04_A	0.0335766519568103
6IRH_C	0.0335766519568103
2CKJ_B	0.0335766519568103
7EOR_A	0.0335766519568103
5LHD_A	0.0335766519568103
6K7J_A	0.0335766519568103
7YEH_A	0.0335766519568103
5ZQF_A	0.0335766519568103
7SCH_B	0.0335766519568103
7LN2_E	0.0335766519568103
8HK1_1	0.0335766519568103
6ERH_B	0.0335766519568103
6ULG_L	0.0339626237972179
6SVY_A	0.0339626237972179
2C10_D	0.0339626237972179
7VZB_B	0.0339626237972179
6NQ2_B	0.0339626237972179
8ASC_A	0.0339626237972179
7YSH_A	0.0339626237972179
8G7L_F	0.0339626237972179
7NFC_H	0.0339626237972179
3DDW_B	0.0339626237972179
medoid7-a1-s1_A	0.0339626237972179
3V83_D	0.0339626237972179
7E2G_D	0.0339626237972179
7E8G_I	0.0339626237972179
4KX9_A	0.0339626237972179
6OEU_A	0.0339626237972179
5A5B_N	0.0339626237972179
8HBE_B	0.0343063240734486
8DVR_A	0.0343063240734486
7KTX_A	0.0343063240734486
7B7U_B	0.0343063240734486
6V5B_A	0.0343063240734486
7WV4_A	0.0343063240734486
7N76_A	0.0343063240734486
4Z4H_A	0.0343063240734486
7TNX_A	0.0343063240734486
3U9U_F	0.0343063240734486
6ERQ_B	0.0343063240734486
7LQ1_A	0.0343063240734486
5WBY_A	0.0343063240734486
7T9K_C	0.0343063240734486
6H02_A	0.0343063240734486
2G5T_B	0.0343063240734486
8G7L_I	0.0347433877716041
7AIF_C	0.0347433877716041
1TK3_B	0.0347433877716041
6V9V_D	0.0347433877716041
4E36_A	0.0347433877716041
5Y7K_B	0.0347433877716041
6I7S_H	0.0347433877716041
7L5X_C	0.0347433877716041
7YIG_C	0.0347433877716041
5WJ9_B	0.0347433877716041
7K4E_B	0.0347433877716041
5J6S_B	0.0347433877716041
3Q0T_B	0.0347433877716041
3WQH_B	0.0347433877716041
6DM0_A	0.0347433877716041
4EZJ_A	0.035036511315305
4W5O_A	0.035036511315305
7RHQ_A	0.035036511315305
4P7H_B	0.035036511315305
6HXH_A	0.035036511315305
2Z5J_A	0.035036511315305
7MIX_A	0.035036511315305
8AG4_B	0.035036511315305
6RLB_A	0.035036511315305
4RPU_B	0.035036511315305
6GVG_A	0.035036511315305
5WOB_e	0.035036511315305
5SWG_A	0.035036511315305
4GB9_A	0.035036511315305
4OAV_D	0.035036511315305
3HI7_A	0.035036511315305
1EXV_B	0.0355252350918542
3TOP_B	0.0355252350918542
6DV2_I	0.0355252350918542
7Z6O_A	0.0355252350918542
6HP8_A	0.0355252350918542
5MKF_B	0.0355252350918542
6I35_C	0.0355252350918542
4Z4I_A	0.0355252350918542
6V35_A	0.0355252350918542
2OPH_A	0.0355252350918542
2R7E_B	0.0355252350918542
4CDG_A	0.0355252350918542
6EOS_F	0.0355252350918542
7JUP_A	0.0355252350918542
8AG5_A	0.0355252350918542
3KRX_A	0.0355252350918542
6I02_A	0.0355252350918542
7WIH_A	0.0355252350918542
7Y1Y_D	0.0355252350918542
7QJ6_j	0.0355252350918542
7ZNL_B	0.0355252350918542
7CM7_D	0.0355252350918542
3SX4_A	0.0355252350918542
5IZR_D	0.0355252350918542
6H0F_A	0.0355252350918542
5DXH_D	0.0355252350918542
1R9M_A	0.0355252350918542
7NUP_C	0.0355252350918542
7KNQ_C	0.0355252350918542
7KCK_A	0.0355252350918542
5HE3_A	0.0355252350918542
8FC8_A	0.0357662262619218
8CDJ_D	0.0357662262619218
2WII_A	0.0357662262619218
8FCB_C	0.0357662262619218
5WOB_H	0.0357662262619218
1XFZ_F	0.0357662262619218
4N7E_A	0.0357662262619218
2G5P_A	0.0357662262619218
4YOC_A	0.0357662262619218
7ADP_A	0.0357662262619218
7Z61_A	0.0357662262619218
6ZHE_C	0.0357662262619218
6FHH_A	0.0357662262619218
3DPD_A	0.0357662262619218
6NB7_C	0.0357662262619218
5N8R_A	0.0357662262619218
6IAA_A	0.036308661472808
6AYE_D	0.036308661472808
6R91_K	0.036308661472808
1WCY_A	0.036308661472808
6MCK_D	0.036308661472808
2NUT_B	0.036308661472808
7SYD_B	0.036308661472808
7MTR_A	0.036308661472808
3J2Q_A	0.036308661472808
7T4Q_A	0.036308661472808
7YID_D	0.036308661472808
8FC7_C	0.036308661472808
7Z28_A	0.036308661472808
7M3J_B	0.036308661472808
6TGB_B	0.036308661472808
7PHK_B	0.036308661472808
6LN6_A	0.036308661472808
3Q8W_B	0.036308661472808
3JBZ_A	0.036308661472808
7OTX_A	0.036308661472808
6MZL_D	0.0364964556675917
3R7R_A	0.0364964556675917
7XIC_A	0.0364964556675917
4AOF_A	0.0364964556675917
5WOB_f	0.0364964556675917
5UK8_A	0.0364964556675917
5ZAD_B	0.0364964556675917
6S1O_A	0.0364964556675917
4L3T_A	0.0364964556675917
1XFW_D	0.0364964556675917
6JK8_B	0.0364964556675917
6N52_B	0.0364964556675917
8OIZ_A	0.0364964556675917
5M3J_A	0.0364964556675917
8G5D_D	0.0364964556675917
6MSL_A	0.0364964556675917
5W0P_B	0.0370931750792566
6D0Y_C	0.0370931750792566
5MKF_C	0.0370931750792566
8EYI_E	0.0370931750792566
7PLT_A	0.0370931750792566
5HYN_K	0.0370931750792566
5IVW_W	0.0370931750792566
5Y7K_C	0.0370931750792566
5UJ8_B	0.0370931750792566
6NZD_H	0.0370931750792566
4P59_A	0.0370931750792566
4FYS_A	0.0370931750792566
4JBS_A	0.0370931750792566
7XUJ_A	0.0370931750792566
8FCA_D	0.0370931750792566
6EOS_A	0.0370931750792566
3DDS_B	0.0370931750792566
medoid0-a1-s2_A	0.0370931750792566
7KVF_B	0.0370931750792566
4XAM_A	0.0370931750792566
6NQ2_A	0.0370931750792566
7NFE_B	0.0370931750792566
2XIJ_A	0.0370931750792566
7T3B_A	0.0372262107185461
8OW2_A	0.0372262107185461
7OPD_M	0.0372262107185461
7PE7_E	0.0372262107185461
7ZGU_A	0.0372262107185461
3OHX_A	0.0372262107185461
3CWW_A	0.0372262107185461
7YAM_A	0.0372262107185461
8BH3_C	0.0372262107185461
5YVG_B	0.0372262107185461
3L4G_J	0.0372262107185461
2WBY_A	0.0372262107185461
6BOA_B	0.0378787774827127
6HZZ_B	0.0378787774827127
6BOA_C	0.0378787774827127
4LKO_B	0.0378787774827127
6R7X_B	0.0378787774827127
8HBH_B	0.0378787774827127
7WPB_D	0.0378787774827127
7OH1_A	0.0378787774827127
3ALA_D	0.0378787774827127
1R49_A	0.0378787774827127
5IZR_B	0.0378787774827127
2VGL_A	0.0378787774827127
7LD0_A	0.0378787774827127
1FC0_B	0.0378787774827127
3L4G_D	0.0378787774827127
5T4E_B	0.0378787774827127
medoid12-a1-s1_A	0.0378787774827127
6F5P_D	0.0378787774827127
7YIG_A	0.0378787774827127
7YIG_B	0.0378787774827127
4XVK_A	0.0378787774827127
6I35_D	0.0378787774827127
4XYK_D	0.0378787774827127
7B92_A	0.0378787774827127
7OT6_A	0.0378787774827127
7TW5_A	0.0378787774827127
6ZHE_B	0.0378787774827127
1Y8J_A	0.0378787774827127
2B3Y_B	0.0378787774827127
6EJ9_A	0.0378787774827127
7WI8_B	0.0379559846242882
6U7E_B	0.0379559846242882
7S5Z_E	0.0379559846242882
8SBC_A	0.0379559846242882
5SWT_A	0.0379559846242882
7ZR5_B	0.0379559846242882
5SXE_A	0.0379559846242882
3W3G_B	0.0379559846242882
6ICZ_j	0.0379559846242882
6CUD_C	0.0379559846242882
7LN4_B	0.0379559846242882
4UI9_N	0.0379559846242882
6EZ8_A	0.0379559846242882
8HBE_A	0.0379559846242882
3G0G_A	0.0386659655318466
7MTQ_A	0.0386659655318466
6ERG_D	0.0386659655318466
4XAM_E	0.0386659655318466
5MKE_C	0.0386659655318466
7XUH_A	0.0386659655318466
4J3J_A	0.0386659655318466
5LS6_A	0.0386659655318466
7EU8_D	0.0386659655318466
6LF3_A	0.0386659655318466
6XTX_4	0.0386659655318466
6D1W_B	0.0386659655318466
4AYT_A	0.0386659655318466
7NVZ_0	0.0386659655318466
8DEY_E	0.0386659655318466
6URO_E	0.0386659655318466
5IJ7_A	0.0386659655318466
7NG4_C	0.0386659655318466
6O9G_C	0.0386659655318466
6FXX_A	0.0386659655318466
7EPB_A	0.0386659655318466
4PA0_B	0.0386857767018733
7QIV_A	0.0386857767018733
7K6M_A	0.0386857767018733
6TNF_B	0.0386857767018733
8OLX_A	0.0386857767018733
6GVH_A	0.0386857767018733
5J3J_A	0.0386857767018733
7VXM_D	0.0386857767018733
5HDH_A	0.0386857767018733
6MF0_A	0.0386857767018733
8AVE_B	0.0394160818999413
7RIG_C	0.0394160818999413
6RUR_G	0.0394160818999413
8FCB_D	0.0394160818999413
3H44_B	0.0394160818999413
7NOZ_B	0.0394160818999413
6DC6_C	0.0394160818999413
5SWR_A	0.0394160818999413
7S61_E	0.0394160818999413
7ZEL_A	0.0394160818999413
5JUY_B	0.0394160818999413
7TV9_B	0.0394160818999413
4UUK_D	0.0394160818999413
7OMF_A	0.0394160818999413
1XFU_E	0.0394160818999413
4ANV_A	0.0394160818999413
3QX3_A	0.0394160818999413
6FXY_A	0.0394537506304994
7YIJ_B	0.0394537506304994
5WJ5_A	0.0394537506304994
8DYV_A	0.0394537506304994
7OTK_A	0.0394537506304994
7RRA_A	0.0394537506304994
8DLM_C	0.0394537506304994
7PHK_A	0.0394537506304994
8GJU_J	0.0394537506304994
6Z32_A	0.0394537506304994
7TW0_A	0.0394537506304994
4QJ3_B	0.0394537506304994
5MQF_b	0.0394537506304994
6GYR_B	0.0394537506304994
7NUP_D	0.0394537506304994
6O9G_A	0.0394537506304994
7OTZ_A	0.0394537506304994
7SIM_A	0.0394537506304994
5MHN_A	0.0394537506304994
7M5Y_A	0.0394537506304994
7BYN_C	0.0394537506304994
2QLL_A	0.0394537506304994
3NYN_B	0.0394537506304994
7JL2_E	0.040145908618359
6B3W_A	0.040145908618359
5W0P_A	0.040145908618359
8GHG_A	0.040145908618359
6GVI_A	0.040145908618359
7K56_C	0.040145908618359
3N57_B	0.040145908618359
3CCB_C	0.040145908618359
1XFU_A	0.040145908618359
8DD7_B	0.040145908618359
7VTP_D	0.040145908618359
1XFX_E	0.040145908618359
2YPU_A	0.040145908618359
7DXE_C	0.040145908618359
6R6H_O	0.040145908618359
7VWC_A	0.040145908618359
6POE_D	0.040145908618359
3PTA_A	0.040145908618359
7MW3_C	0.040145908618359
3L4G_N	0.040145908618359
7JN7_D	0.040145908618359
7KCM_A	0.0402431252841868
3CEJ_A	0.0402431252841868
5KYU_A	0.0402431252841868
1YY9_A	0.0402431252841868
6V35_D	0.0402431252841868
6V35_B	0.0402431252841868
7SXE_A	0.0402431252841868
8D3W_A	0.0402431252841868
7D8Z_B	0.0402431252841868
7AZP_F	0.0402431252841868
7A5O_I	0.0402431252841868
6ZYM_B	0.0402431252841868
6DV2_K	0.0402431252841868
2I03_C	0.0402431252841868
7SU3_B	0.0402431252841868
7CR3_A	0.0402431252841868
7LD0_E	0.0402431252841868
3A7Q_A	0.0402431252841868
7YIJ_D	0.0402431252841868
6ND0_A	0.0402431252841868
2OAG_C	0.0402431252841868
3ZDQ_A	0.0402431252841868
4P6Z_B	0.0402431252841868
8BPC_A	0.0408757514567565
6QVU_A	0.0408757514567565
7D4Q_D	0.0408757514567565
4F3T_A	0.0408757514567565
6ERF_B	0.0408757514567565
7WWL_A	0.0408757514567565
[truncated: 180,737 more rows]
