# Supplementary material for: Comparative structural insights and functional analysis for the distinct unbound states of Human AGO proteins
Source: Sci Rep. 2025 Mar 19;15:9432. doi: 10.1038/s41598-025-91849-5 (PMC11923369; doi:10.1038/s41598-025-91849-5)
Supplement: Supplementary file 24 — Supplementary Information 12. [file 41598_2025_91849_MOESM24_ESM.zip › 4KREp_A_mdwhole_HL2REF/metrics/4KREp_A_w-rdist.csv]

structureId	w-rdist
4KREp_A	0.0
4KRE_A	0.0268686836495369
6OON_A	0.0448533414195819
5W6V_A	0.0480016471813546
5VM9_A	0.0730912512857967
4KXT_A	0.0834411400421236
6MGQ_B	0.0837773069016121
medoid1-a1-s3_A	0.0893036890306033
4KRF_A	0.1020285479845138
7K6N_A	0.1062948496033748
4A5T_S	0.107217365689982
5FTJ_F	0.1076274744352395
5FTJ_B	0.1089607788264674
5FTJ_D	0.1101259703852415
4F3T_A	0.11013759297616
4IGG_A	0.111157441241427
6GVF_A	0.1118688734613787
8BFU_A	0.112725658296881
6F5P_C	0.1141771750880234
5FTJ_C	0.1144226371799504
5JS1_A	0.1150766613962996
6GVH_A	0.1152109348264806
4W5R_A	0.1153120059418452
5DXT_A	0.1168780407329723
5FTJ_E	0.11757040701557
medoid2-a1-s3_A	0.1178102235250339
8EXO_A	0.1182719011855382
7MLK_A	0.1188448236224258
4DUR_B	0.1188858369421114
6PYS_A	0.1197912598975207
7JIU_A	0.121160809481375
4W5T_A	0.1211912723178414
8EXL_A	0.1240901431508654
5UBR_A	0.1247089030816309
8EXU_A	0.1247135875744794
6GVG_A	0.1249098211413021
5JS2_A	0.12523622853912
7N2M_A	0.1272469051524368
5N96_A	0.1283664611082407
4TV3_A	0.128747219394129
6F5P_B	0.12992599980072
8EXV_A	0.1301825938226964
4TUU_A	0.1303461170566309
3ZIM_A	0.1308608432811218
4KZC_A	0.1323663317862465
5C19_F	0.1352742474453068
6GVI_A	0.1355897672759409
8FCT_A	0.135942717688185
5C19_E	0.1398160145658332
4OLB_A	0.1411310654457884
4DUR_A	0.1417496500175507
4FHK_A	0.1436827617789473
4Z4H_A	0.1454566914560177
4Z4E_A	0.1461022058763982
4DK5_A	0.1467853368027204
4FHJ_A	0.1473762981246011
5EDS_A	0.1478750330229853
8FCO_F	0.1490070733722817
3ZW3_A	0.1490825405832395
8FCL_F	0.1495750824169021
3L17_A	0.1501848067975043
6T3C_A	0.1504253246362595
4KZ0_A	0.1504339719340216
3PS6_A	0.1508666634417135
3OAW_A	0.1511724682647013
4Z4D_A	0.1512218713430206
4Z4I_A	0.15293402908317
5VM9_C	0.1529850433810552
3SD5_A	0.1530579542480126
4FAD_A	0.1535867576690965
4HVB_A	0.1537541225385528
6XRM_A	0.1537744772901385
4WWO_A	0.1538830061971164
3IBE_A	0.1540063957757953
3APC_A	0.154145481967386
3PRZ_A	0.154412945427343
3TJP_A	0.1544740785181016
8FCN_C	0.1545149636137345
4W5O_A	0.1546308434306182
4Z4G_A	0.155005670766033
2A5U_A	0.1552714107427335
3ML8_A	0.1558974549712844
4FA6_A	0.1563148783761914
3ZVV_A	0.156467385878094
8FCN_F	0.1564760553034004
6XRL_A	0.1569580873698674
3R7Q_A	0.157446523775546
5FTJ_A	0.1574479700162955
8FCN_A	0.1575149942415842
1E8Z_A	0.1575660216076282
3R7R_A	0.1575857563790819
4EZK_A	0.1583351158722381
3TL5_A	0.1588302318128849
3PRE_A	0.1595515809848547
8FCL_A	0.1595647650662127
8FCN_B	0.1598117919635663
3NZS_A	0.1600912239805987
4EZL_A	0.1601204990016556
6XRN_A	0.1601999751122514
7KI3_D	0.16032125521324
2CHZ_A	0.1606350066731394
2A4Z_A	0.1610584260944607
7JWZ_A	0.1613016555329635
medoid4-a1-s3_A	0.1614248767992712
5N9D_B	0.1619143433361158
4QCL_A	0.1621979184043103
3APF_A	0.1631376079340346
8FCN_E	0.1636517258721118
4PS8_A	0.1636991330564259
5G55_A	0.1637389530534408
4XZ4_A	0.1639521355403305
4Z4C_A	0.16395349061261
6FHI_B	0.1639873762777698
5M3J_B	0.1641302114407651
4PS7_A	0.1646258303411152
3MJW_A	0.1654541401566851
6MGQ_A	0.1654902314180817
7K6M_A	0.1660860878519553
5G2N_A	0.1663094363709176
8FCN_D	0.1672536781903251
3L16_A	0.1676075253582388
4J6I_A	0.1677254060631489
4ANV_A	0.1678087370221602
4FJY_A	0.1678500846059397
4EZJ_A	0.1678717601790153
5N9A_B	0.1682370899173841
7R9Y_A	0.1683351091040176
5OQ4_A	0.1684488827015282
4PS3_A	0.1687016349136982
7RLH_E	0.1692094521537786
7KKE_A	0.1694793071189629
8FCT_E	0.1699247483428548
4XX5_A	0.1704619199470389
7K6O_A	0.170605102294233
6T3B_A	0.171277175370998
4W5N_A	0.1719970809195241
7RLH_F	0.172100231682719
7RLH_C	0.1722280708733481
3ML9_A	0.1723237320755838
3APD_A	0.1725167131230494
4Q5V_E	0.1727250190547304
3T8M_A	0.1727749382934151
4W5Q_A	0.1728170026082534
4GB9_A	0.1730916091660685
4Z4F_A	0.1731819503548787
7JX0_A	0.1734936675783321
3CST_A	0.1740643038863646
5T23_A	0.1741133587772738
1E8Y_A	0.1741972025223719
6FH5_A	0.1743881965913158
3LJ3_A	0.174763384982042
2CHW_A	0.1753126591641133
7R9V_A	0.1755356533317906
6GQ7_A	0.1757414019155012
5KAE_A	0.1759452736812433
4URK_A	0.1759597161510755
3NZU_A	0.1762793099429601
4WWN_A	0.1768232903494719
4FUL_A	0.1769166992068789
5M3H_B	0.1773631073798772
3DBS_A	0.1780391985094235
7RLH_D	0.1785151914467229
5C18_F	0.179316545498281
5C18_C	0.1795826522708984
3QAR_A	0.1801136694327119
8FCQ_A	0.1805602190524249
5WEA_A	0.1816294270784352
7RLH_B	0.1825421853542916
4FJZ_A	0.1840575369484055
8D6J_A	0.1842276677135335
5C1B_F	0.1849536259974265
8FCL_B	0.1860039776933958
7RLH_A	0.1864786216985101
5C1B_C	0.1868816868427378
6CBD_A	0.187403327747466
3L54_A	0.1885237218509499
4HLE_A	0.1885664624429021
3DPD_A	0.1893479919725733
5FUR_I	0.1900886571970773
6MZC_B	0.1908299470251563
2CHX_A	0.1912281247606125
5C18_A	0.191436062243368
7Z61_A	0.1922968050913528
3L08_A	0.1927185649815372
5C18_B	0.1927626804795782
medoid0-a1-s1_A	0.1930381904429056
6AUD_A	0.1948458889605273
6C1S_A	0.1958487340792846
8FCM_B	0.1959618931226324
5C18_D	0.1963863048091024
7JWE_A	0.1978373404049242
5N98_A	0.1984347741083713
8OW2_A	0.1998387387208283
8FCL_C	0.2017818956074849
4AOF_A	0.2045713770369154
4WWP_A	0.205014801408431
medoid26-a1-s1_A	0.2059462445093152
3L13_A	0.2064949887599458
3QJZ_A	0.2065948524461103
6FHH_B	0.2077310600324507
7RLJ_K	0.2078044566110194
medoid18-a1-s1_A	0.2080947236590388
7RLJ_L	0.2089357528025506
5C1B_B	0.2094368562539616
7QTT_N	0.2098360717543701
7RLJ_J	0.2098539531772982
5N8U_B	0.2098739884292111
8FCQ_B	0.2102400632577885
2V4L_A	0.2103616075584614
7RLJ_F	0.2105898411899143
5N90_B	0.2119969829299038
5C1B_D	0.2122801212036357
5N9E_A	0.2124227244236707
5N9E_B	0.2131637356405225
8FCR_B	0.2132054246435182
5N8Z_B	0.2132547454117535
7RLJ_I	0.2150221113941854
6OAC_A	0.2150944718525149
5N8Z_A	0.2151169169631299
8FCO_C	0.2153139758971039
5N98_B	0.2154128115313308
7QTT_n	0.2156166620446509
5N9D_A	0.2156708458337115
7RLJ_G	0.2161567343427647
5C1B_A	0.2162128920394614
5N90_A	0.2164643058238916
8FCQ_D	0.2165739554369694
3ENE_A	0.21810229320529
3S2A_A	0.2184450225735756
4ANX_A	0.2188059781504125
7RLJ_B	0.2191150271081947
5N8R_B	0.2196660178421702
7RLJ_H	0.2214548861096227
4ANU_A	0.2227128918616162
3QK0_A	0.2237374662173458
8FCQ_F	0.2240440390225465
5C19_A	0.2242943967898939
8FCT_F	0.2246435068984109
8FCR_A	0.2254296768229527
5N8R_A	0.2257941322939284
7RLJ_E	0.2259766256580341
4G11_A	0.2260602479802668
7RLJ_A	0.2265886513830096
5N9A_A	0.2270447738845941
5JHA_A	0.2273456386630372
7RL6_E	0.2280120786828828
4F1S_A	0.228400798955613
4X0P_A	0.2284098838553365
4FLH_A	0.2292285395423934
8FCL_D	0.2300616739433299
4Q5V_A	0.2312313019627385
7K1J_C	0.2316378261963607
4ANW_A	0.2317739932553337
8FCT_B	0.2339186809050794
6MZM_B	0.2341878567585477
8GUA_A	0.2342476317435499
5N94_A	0.2345557218319803
5JHB_A	0.2347659364290768
4OLA_A	0.2357815661918286
7RLJ_D	0.2364036702767052
4X0P_B	0.2386996251718811
8FCO_A	0.2393367737850076
7AD7_A	0.2396467688058965
medoid23-a1-s1_A	0.2409056181734062
5N94_B	0.2421141563729972
8D71_A	0.2424580661201727
5N8U_A	0.2447289611914328
5N8S_A	0.2460022899136174
7RLF_C	0.2470001887450996
7AAV_r	0.2475225692702646
8FCM_D	0.2475632047086598
7AD6_B	0.2479804785821529
3QAQ_A	0.2481572429678181
8AYH_A	0.2486678541551362
6I2X_A	0.2489062503958447
7AAV_R	0.2499812182982103
7OP0_B	0.2505296598317729
7RL6_D	0.2506944655179278
7RLI_G	0.2522888722598159
8FCR_D	0.252290625993256
7RLF_E	0.2526115947156713
8FCP_D	0.2526550054707504
5N9F_A	0.2527578035157915
7RL6_C	0.2539648776224386
5N9F_B	0.2542405049329366
5N8S_B	0.254367403749217
medoid5-a1-s2_A	0.2544788843824742
7ABI_R	0.2545436785236252
medoid0-a1-s3_A	0.2548184466123105
6MGQ_C	0.2548201006413522
7RLF_A	0.2548572170384285
8FCQ_C	0.2551211513147463
5N96_B	0.255148572303867
3P2B_A	0.2559168792268422
7RLJ_C	0.2565000901424454
5C1B_E	0.2568649375503349
7RL6_B	0.2578268195953554
7RLF_F	0.2595060137135606
7RL6_F	0.2595831759918209
8FCO_D	0.259796584593698
7NFC_C	0.2606942446421239
7PZP_A	0.2608803364409368
7RLF_D	0.2614058556748757
5KI6_A	0.2616204065776599
medoid32-a1-s1_A	0.2626248019378641
8FCR_C	0.263300401580337
5VHE_A	0.2634048874626215
7RLF_B	0.2635792575017136
7RLI_K	0.2643571903821978
8FCM_C	0.2647344910723949
7RL6_A	0.2647894768292812
7WUB_I	0.2650618768540529
2RD0_A	0.2651796884059826
7ABI_r	0.2652964022524349
3ZUS_D	0.2661697349286332
5C19_C	0.2663349520538799
8FCM_A	0.2663544257485036
6ERG_B	0.2674682812877991
3ZUS_B	0.2691845411971366
7RLI_F	0.2697217860753296
6ERG_E	0.2698532929711568
8FCT_D	0.2711613109811002
7MYO_A	0.2716557671983944
8FCT_C	0.2721224578089583
7WUB_H	0.273215258091954
4X0Q_B	0.273351688826134
8FCP_E	0.2735731632150902
medoid6-a1-s2_A	0.2737286927591358
4X0P_C	0.2743974430897952
7WUB_J	0.274403176044784
6AHR_B	0.2744431697510323
7WUB_L	0.274462068063626
7WUB_K	0.2747316426992905
8FCP_A	0.2748305376327881
5MHN_B	0.2757012111460525
3ZUS_C	0.2758871616216536
7WUB_G	0.2759880850360971
4X0Q_A	0.2761131958844665
7RLI_B	0.2775641585193589
7RLI_I	0.2801922724950942
7RLI_J	0.2802539157023482
7RLI_C	0.28048151397135
7RLI_D	0.2807643269940896
7RLI_L	0.2807979529714594
5C18_E	0.2827119991587405
6ERH_D	0.2837387749391839
8FCP_B	0.2846091535222091
7Q1U_B	0.2859323008349205
3ZUS_A	0.2866366475432655
5MHO_B	0.2869495568029512
medoid1-a1-s1_A	0.2875606392544439
8FCL_E	0.2882725598413667
medoid1-a1-s2_A	0.2889683068917124
7MDM_B	0.2896391688497164
3ZD6_A	0.2901545603375102
6U2J_D	0.2906815543467749
medoid2-a1-s2_A	0.2907674946182451
4KTY_B	0.2909547271121512
6U2J_M	0.2910495925527115
6U2J_F	0.2915823329242041
7MDM_A	0.292135589244916
7RLI_E	0.2921389657346434
8SW1_A	0.2923425914169921
4X0P_D	0.2928433118199645
medoid14-a1-s1_A	0.2929708252652838
6U2J_I	0.2935924811475096
5MHL_B	0.2937831785848879
6U2J_C	0.2940884782226955
medoid3-a1-s1_A	0.2943933491454833
6U2J_N	0.2944388127558399
8SW0_A	0.2945708398200898
4R6A_B	0.294725575298629
6PW9_B	0.2950154515214869
1N52_A	0.2951015337319208
7RLI_H	0.2962352514130998
6U2J_A	0.2962807658041789
6U2J_K	0.2963142787710066
8A7D_C	0.2963777055782466
5MHO_A	0.2967561463139839
7AD7_B	0.2967898195935617
6ERH_B	0.2970323247258843
6U2J_E	0.2971377127616409
6U2J_H	0.2981773352609255
4RID_B	0.2989478581144302
6U2J_B	0.3003655359813219
3FBY_A	0.3004176823684582
7BP9_E	0.3007727501267487
4REB_A	0.300798773298813
5FTK_B	0.3009200476216594
7BP9_F	0.3010891701107783
6U2J_J	0.3012581543708397
6PPL_B	0.3016720192332335
6U2J_G	0.3018079963527882
7BP9_C	0.3018928012161082
5C19_B	0.3019179939075942
6U2J_P	0.3020894267343158
6N4O_A	0.3024498941414086
6U2J_O	0.3024729045994289
6WML_D	0.3025628958895537
7BP9_B	0.3026211514553237
6AHU_B	0.3030603176985635
7BP9_D	0.3044536240854811
6U2J_L	0.3049280368697035
5MHN_A	0.3059128333326012
6IEH_B	0.3059128999156163
5OO6_M	0.306288202957561
7RLB_C	0.3063474055255725
7K1K_C	0.3067738083117929
5FTK_F	0.3076487330523574
7PZP_B	0.3076807401008241
8FCM_E	0.3079338291672629
7RLB_B	0.3087283437642212
5AWC_C	0.3088631009333121
5FTK_E	0.3088883900838077
8GUD_A	0.3089668674278639
4KTY_A	0.3092333015840514
5FTK_A	0.3092725627287087
5MHM_B	0.30937782605828
5OO6_D	0.3098332362722393
7PWD_A	0.3113076476394347
8FCO_E	0.3117181156577086
6MFN_A	0.3117306943171667
5HE1_A	0.3117438488332669
5HCC_B	0.3121801863730158
7K71_A	0.3125356276187309
7BP9_A	0.3125472573885146
5MHL_A	0.3139183163177882
5FTK_C	0.3139286401451255
medoid3-a1-s2_A	0.314041301013239
7RLG_F	0.3142701712029591
5MHM_A	0.3149061488547749
7ZGJ_A	0.3152397420511637
7RLG_D	0.3160447745250259
5JPN_A	0.3161320974963693
5Z14_B	0.3162191193595054
2YKG_A	0.3167637030998184
medoid4-a1-s2_A	0.316786705748762
6WML_C	0.3168205701996675
5FTK_D	0.3174265743276603
7RLG_E	0.3175790386507478
5AWA_A	0.3177809181396213
7NFE_C	0.3193623608677225
7RLG_B	0.3209982401572691
6D0Y_C	0.3210743403439333
5JPM_A	0.3211617536587483
6WCZ_B	0.321203204872053
7LT3_J	0.3214407515460427
6U23_G	0.3218430217090138
7RLB_A	0.3223714732075468
3KRX_A	0.3224672960653355
3W3J_B	0.3230394026455535
2E1Q_C	0.3239983905544468
4R0A_A	0.3246592603309063
7RLG_C	0.3249214759601857
3ZD7_A	0.3250104916799509
4FXK_A	0.3256789761340671
4R6A_A	0.3256907721482588
7NFC_B	0.3260087346276992
6U23_B	0.3261975557670958
3FBY_C	0.3262366235329539
5HCE_B	0.3263406779321829
6U23_A	0.3266322676448802
6U23_C	0.3267059144285534
6U23_I	0.3268001787158607
3W3L_B	0.3273034576090291
8FCQ_E	0.3275309506494946
6RQJ_B	0.3277449940406436
6U23_J	0.3283190835638126
2E1Q_D	0.3284340824618911
3FBY_B	0.3286491133053649
5HCD_B	0.3286974135137149
5FTL_A	0.3290623111373951
5K8D_B	0.3290986521579588
8PFI_A	0.3291783280512447
2E1Q_B	0.3293172363247956
7LT3_A	0.3294226092496613
5OOB_I	0.329574375513478
8EOK_G	0.329637817387002
3W3L_A	0.3296842698007936
4PNK_A	0.3296955442366172
5OOB_F	0.3301012588791878
7SOL_C	0.3301417728603333
3W3J_A	0.3302396976450834
6U23_L	0.3303298686546597
5HE2_A	0.3305513043810137
7RLG_A	0.3307306343097402
3KRW_A	0.3307316322006382
5AWC_D	0.3308019765375362
6U23_O	0.3310542127561603
medoid10-a1-s1_A	0.3310592331179414
medoid3-a1-s3_A	0.3312553514193225
3W3L_D	0.3316947780823292
6U23_K	0.3319589164689585
3W3N_A	0.3319618079857676
6U23_H	0.3320683557378399
7RLB_E	0.3323514431852501
6U23_N	0.3325660030867647
5JPM_D	0.3326297067218301
3MDJ_A	0.3327174060709781
8EFE_A	0.3327545976259536
6KYA_B	0.3328762781679681
6TY5_A	0.3330423288629252
6U23_M	0.3330849477713385
6VXK_D	0.3332683339484177
7BP8_E	0.3335995977984452
6VXK_B	0.3337192663311891
3WN4_A	0.3339379639279368
6ZJZ_A	0.3343598277436361
2E1Q_A	0.3344900308194809
5FTL_E	0.3346895130036546
7L1K_B	0.334966463318063
7K7L_A	0.3350700980569095
5OO6_V	0.3352085518527443
5OO6_A	0.3352409030409183
6U23_P	0.3352710683839277
6X9I_A	0.3354668125005559
5Z15_A	0.3356666159748463
5Z14_A	0.3357174691716345
7Z42_B	0.3363945681724569
6U23_D	0.3368005196792282
5WYZ_A	0.3368382780076342
5AWD_A	0.3368983018106699
6C2Y_A	0.3372174501207649
5HE0_A	0.337318826856087
3CIK_A	0.3374048502151121
4AY2_A	0.3374934113243322
5WYX_A	0.3375344752800837
6U23_E	0.3376684545352474
3W3L_C	0.3377636808219068
6U23_F	0.3379393473748108
5O9Z_B	0.3380018323930703
7RLB_F	0.3380064238961486
5OOB_A	0.3381149432792567
4QBZ_B	0.3381763254680197
7NFE_B	0.3389365222287895
7R53_A	0.3389684262427082
medoid35-a1-s1_A	0.3391922115289695
5AZ5_A	0.3393622383499143
6KYA_A	0.3394068028411598
5AWC_A	0.339870445822841
3CSF_A	0.3399179377552995
medoid2-a1-s1_A	0.3406169246253652
4FXK_B	0.3413407249139158
5IUD_J	0.3420649413385231
7R52_A	0.3422271485047757
5UKK_A	0.3425495092979553
5OO6_G	0.3425666945233834
medoid0-a1-s2_A	0.3426289643810546
5HE3_A	0.3426938170724088
3VE1_A	0.3431659100954269
6TY5_B	0.3433622682228473
5OO6_S	0.3438554942087736
5FTL_C	0.3439433733972174
3W3M_A	0.3440510801196986
8AYH_C	0.3440645075870182
7R54_A	0.3440663452009549
6V9U_B	0.3441755856946575
3W3G_B	0.3447873792849432
4QBZ_A	0.3448348570007947
5UKM_A	0.3450685023622658
4QC0_A	0.3451281002995874
7BP8_D	0.3461274346935978
6WML_A	0.3461949261988293
5JPN_B	0.3467757809579773
5AWC_B	0.3470792020733572
5WG4_A	0.3481753732634622
3W3K_A	0.3483441285015781
6I2X_C	0.348914789925301
5WG5_A	0.3489196082379843
4MK0_A	0.3497663556960472
5WG3_A	0.3500512644613303
7RLB_D	0.3501005620768003
7BP8_B	0.3501150252546089
5FTL_B	0.3501721181088816
medoid8-a1-s1_A	0.3504338425456797
5OO6_J	0.3506005101588443
5FTL_F	0.3510937199775057
7K7Z_A	0.3513554714551945
6ZHA_B	0.3514609706451297
7BP8_C	0.3517188295262833
5Z15_B	0.3519108664140276
4FT2_A	0.3520087756481845
6U7C_A	0.3521068977078118
7R54_B	0.3524829220006912
5OO6_P	0.3528331409677692
3W3K_B	0.3528574132241118
6ZJZ_B	0.3529407171693769
7BP8_F	0.3533174242951391
7NFC_G	0.3539905317103813
5GMF_C	0.3544854257508009
6CES_D	0.3545740412745192
7BP8_A	0.3547200294967241
6YSQ_A	0.3548832318476214
5FTL_D	0.3552788415122121
5GMF_D	0.3553494287155857
medoid17-a1-s1_A	0.3560018450159708
6ZHE_B	0.3562437173049456
medoid5-a1-s1_A	0.3567002092241467
6ZHE_G	0.3568227164009824
3W3N_B	0.3574393349284229
4AH6_D	0.3575503234805272
6YSQ_B	0.3584177094289498
4AH6_B	0.3584700286473714
5GMF_A	0.358881662978402
medoid12-a1-s1_A	0.3589443497076529
5IUD_D	0.3589680524641426
4BPB_A	0.3590359712898371
1N54_A	0.3591890906624011
8FCR_E	0.3594926626956327
5IUD_A	0.3595149200648205
7CRF_B	0.3598619680735744
7SFG_A	0.3600467986973515
4REB_H	0.3606595312494122
6XOW_A	0.3610223260480267
8EZB_K	0.3610602015894438
5UKL_A	0.361312582797773
4FXG_A	0.3613383161819605
7R53_B	0.362451757204694
5HMP_B	0.3629598761352835
4FXG_D	0.3630058799155524
5OOB_C	0.3635864436613111
3J2Q_A	0.3638577366731018
4AH6_A	0.3648754517694893
5GMF_B	0.3656075435779679
medoid33-a1-s1_A	0.3664586456013154
7RLI_A	0.3673996313467248
5GMG_B	0.3687446377826954
3IHP_A	0.368892326919952
3CDZ_A	0.3702459179905237
4AH6_C	0.3704119791083782
5AZ5_D	0.3704295263680104
7CRF_A	0.3719314339540049
8ASC_O	0.3725195550250375
3V5W_A	0.3729737259223806
3VE1_C	0.3731232288824065
5JTW_D	0.3738571128744692
medoid21-a1-s1_A	0.3743946803973847
4R08_C	0.3744025416987315
8ASC_E	0.3749600655229853
6XOT_A	0.3751553111438268
6XOS_A	0.3752546534994095
8EZB_J	0.3760710291057556
4R07_C	0.37624881709002
4R07_B	0.3766285599727179
6U2W_H	0.3766582150008161
3MDJ_B	0.3767746514502035
7B2Q_A	0.3767760708253058
3CDZ_B	0.3770506094705599
6U2W_J	0.3771728018572839
3HIZ_A	0.3771961170955666
4R08_A	0.3773403525033884
7MDM_E	0.3777621184583525
6X9J_A	0.378162534028688
6U2W_D	0.3784852730401229
5GMG_A	0.3786779295725754
7SFF_A	0.3792704362961915
6WML_B	0.3795720788614813
medoid37-a1-s1_A	0.3799597276641716
6ZYM_B	0.3803731297393054
6U2W_I	0.3804284576096947
4XAM_A	0.3812414663465889
medoid13-a1-s1_A	0.381243619750209
2VXO_B	0.381787677596506
6U2W_F	0.3818021196237364
4R08_B	0.3823980221578296
6XOV_A	0.3824135572914783
4XAM_B	0.3824197756559856
8EZB_B	0.3832146085110938
5K8D_A	0.3836914910173595
8SZP_B	0.3839095728819436
6NIT_B	0.3841512255986655
8EZB_A	0.3843856962516117
6CET_D	0.3844426260484083
4BDV_A	0.3846284295970294
3VE1_B	0.384977498725104
4R07_D	0.3851171447895203
3VE1_D	0.3851893557913945
4R09_D	0.3852096809263618
7RB3_B	0.3852358858624399
4R08_D	0.3854336224601717
4ZG4_B	0.3856558922272964
7UN3_A	0.385899328489356
5WYX_B	0.385996166411421
medoid36-a1-s1_A	0.3861369232524044
3IHP_B	0.3867522057489833
medoid19-a1-s1_A	0.3868078321287571
4R09_C	0.3869332292240753
6V9U_A	0.3870295215856443
4R07_A	0.3876254117277271
4R09_B	0.3880239101653661
7ZWA_A	0.3881744934260059
7SFE_A	0.3884497966167453
7PZR_A	0.3884649464875132
6NIT_A	0.3891011463809588
5JTW_A	0.3894215950449657
2VXO_A	0.3894469582387004
8HBE_B	0.389533810282906
4HOM_A	0.3896503347613682
8DD7_B	0.3897462667204985
medoid34-a1-s1_A	0.3904862261590193
5O9Z_b	0.3905710317557844
7BG0_A	0.3908589524302357
4OVV_A	0.3909361443250626
1T8I_A	0.3909425326075457
7Z42_E	0.3913809072502796
medoid30-a1-s1_A	0.3915386759867899
5WOB_H	0.3915748489416472
8EZA_A	0.3919205688222712
6XTY_4	0.3928984010704982
7B2P_A	0.39298681077541
1RRJ_A	0.3932748420346237
6U3J_B	0.3934579749001996
6U2W_O	0.3934753856594885
1SC7_A	0.3937984614590088
5AWB_A	0.3942773910521983
6U3J_A	0.3945211690854237
1K4T_A	0.3954850203077585
medoid22-a1-s1_A	0.3958237307118346
7OH1_A	0.3959796982613852
6U2W_P	0.3959861755589985
5Y3R_A	0.3963403573920715
6BF7_B	0.3963623913831006
3W3G_A	0.3969619498256374
6ICZ_C	0.3970016512475053
6ICZ_c	0.3970016512475053
3LWW_C	0.3975627771125316
1R49_A	0.3976902693183807
medoid11-a1-s1_A	0.3977203625959434
4ZG4_E	0.3982994887339232
5WOB_f	0.3983813940350487
5WOB_F	0.3989316460155298
6CE9_A	0.3999506923854796
7SGL_B	0.400057928931409
1H6K_C	0.4002812698017457
1SEU_A	0.400403559142617
6P8I_A	0.4004342735795955
6X9K_A	0.4006267140180061
8EZA_J	0.4006351129360193
medoid7-a1-s1_A	0.4008454757803413
7RC9_A	0.4011046857884365
7LM2_A	0.4012807707933917
8OG4_A	0.4016522360875183
6CE9_B	0.4017678253489327
5IZ5_B	0.401810249471191
6LF3_A	0.4025342885877159
8D96_C	0.4026066921746822
7RC9_B	0.4026275957462859
6CEB_B	0.4029625721642722
4R09_A	0.4032366203438684
medoid16-a1-s1_A	0.4033650680820743
5HDH_A	0.4035070257624358
6U2W_M	0.403529876142027
7B2M_A	0.4036038081152346
medoid9-a1-s1_A	0.4045761569781677
7AUA_B	0.4045922522238301
7AU2_B	0.4050137538495875
6U2W_K	0.4054516085755938
6BF6_B	0.4058307166639569
6U2W_G	0.4059969857111902
6LF3_B	0.4060023785759015
7RLD_C	0.406241643505889
8AG4_B	0.4064815368232283
5RVZ_A	0.4071355881562363
7MD5_B	0.4072986647545354
5RW0_A	0.4077850336053126
5RVW_A	0.407833092287572
5RVY_A	0.4078645662649786
5RW1_A	0.4079905193063403
6SY1_A	0.4080608937776521
7AU2_A	0.4082923206270065
4JBS_A	0.4083400634947715
5RVX_A	0.4085013415550322
4OVU_A	0.4085350514339786
6U2W_C	0.4085563861471747
8JPC_G	0.4088385467473973
4BDV_B	0.4092974253628689
6MDZ_B	0.4097618165704417
8JPB_G	0.4099489223032383
7BG0_E	0.4099749488935972
1H6K_B	0.4100257959844208
8OG4_B	0.4100450718898435
6EOQ_D	0.4102071756421985
6U2W_B	0.4103314867950868
6U2W_L	0.4108801362925434
7AUA_A	0.4109266789134524
8BCY_A	0.4109447712437809
8FCP_F	0.4109968301683873
5WOB_g	0.4110885228599991
5WOB_G	0.4111608157561887
5WJ5_A	0.4113205327185713
1H6K_A	0.41148115640791
5FTM_E	0.4117254925436992
5MQF_B	0.4121454362896715
5IUD_G	0.4122221435835935
6U2W_E	0.4123611739972417
6SY1_B	0.4126930113272259
5FTM_D	0.4127868039445627
6JT1_B	0.4128536809477245
6JT0_B	0.4129231775995897
7ZVT_B	0.4137099320485575
5WJ5_D	0.4138015230464608
7MDM_C	0.4141488816840221
5CU5_A	0.4151533753276544
7JIS_A	0.4156049496387997
6ZHA_C	0.4156813670788027
medoid25-a1-s1_A	0.4162732546873508
5WJ5_C	0.4169195423983239
5RVZ_B	0.4171060300865349
6U2K_B	0.4171593478738187
5MQF_b	0.4172951575060825
7ZYG_B	0.4177155055212449
5RVW_B	0.4179396480604106
5RVY_B	0.4181956799085862
8FCR_F	0.4187326539102366
7RLD_B	0.4187416446808498
5RW1_B	0.4188584213597559
5RVX_B	0.4189032695570412
8EFD_A	0.4190621630650369
5WOB_e	0.4193551043704682
8OG1_A	0.4194420011460409
6U2W_A	0.4195775944270252
5RW0_B	0.4195940751406865
8FCP_C	0.4196846794915819
5IXC_A	0.4203418416053109
5WJ5_B	0.420765376543148
3MDJ_C	0.4211192957882859
7R7T_E	0.4212076707731312
5TE1_A	0.4214537229805423
5FTM_A	0.4214569268246015
1TL8_A	0.4214938990694173
6MFR_B	0.4218233424778504
5FTM_C	0.4221397608772596
3RYT_A	0.4224304236504205
5WOB_E	0.4229640788489929
7Z6O_B	0.4231866169214531
6AYG_B	0.4239219981326377
5HMP_A	0.4239369670708507
6AS7_A	0.424078689520943
5AZ5_C	0.4241683558664089
6U2W_N	0.4241751567145226
7QNG_B	0.4243004975479598
6BF6_A	0.4243489318040006
7SFC_A	0.424569797051101
3HHM_A	0.4247600267444945
7BPA_C	0.4248566512980809
6BF7_A	0.4249947606979206
7AYQ_B	0.4256458096497643
6HN5_E	0.4258657437921309
5FTM_F	0.4261569023407611
6G6W_A	0.4264898068050154
7KI3_A	0.4271664847429192
6B70_B	0.4279247193276403
1H2V_C	0.4280460024753307
6EA4_A	0.4281946362018298
6BF8_A	0.4282860799492668
6AYG_C	0.4284510276098591
5AZ5_B	0.4287487071462332
6GYR_B	0.4287507170432029
3W1B_A	0.4287515124438537
6ERF_D	0.4290339860795426
7RZI_B	0.4290884723608169
7L7F_B	0.4298567555368944
4E36_A	0.4299069143876856
4PF7_B	0.4304315894869007
6BF9_A	0.4304355652502126
3SPA_A	0.4305415295251731
7RLD_E	0.4309362664796509
medoid27-a1-s1_A	0.4310737216960891
6EOS_E	0.4311773396043867
6MFR_A	0.4312229420509489
7MX2_B	0.4316139721765548
7BPA_F	0.4317038759268659
7RLD_A	0.4320604989658078
5DYH_B	0.4320981844956871
7RLD_F	0.4321544862084295
6EOS_C	0.4322252778910141
7ZT6_B	0.432864528414056
4PES_B	0.4335385974596006
6PYU_A	0.4335868426749642
8FCM_F	0.4337371698750293
7B5N_C	0.4338081484786626
medoid24-a1-s1_A	0.4347679941965704
3B2D_B	0.4356558524784547
3B2D_A	0.4356588132488542
1LPQ_A	0.4357375116210229
6OCU_A	0.4360543683720936
6FF7_b	0.436203220899488
7BPA_A	0.4362736807698321
5M6U_A	0.4363474851955097
7U6E_E	0.4364307350350556
4PF9_B	0.4370270751494098
4EL1_B	0.4375378963681253
7BPA_D	0.4376787939085588
5UBT_A	0.4383323436989504
6GYR_A	0.4384216972407807
7RLD_D	0.4384973573426678
2HAV_B	0.4384984983667734
6ID1_c	0.4385635912632363
6B3Q_B	0.4389794006983369
6XTX_4	0.4391259410382438
5DXU_A	0.4392472441466591
5VLR_A	0.4393256014230728
4PFC_B	0.4395887949010648
1JEQ_B	0.4397159006921292
7MDM_D	0.4397518044479257
5WOB_B	0.4400986538575948
6ERQ_B	0.4402264212533342
3N56_B	0.4406745655727152
7ZYG_A	0.4408420203914016
8SOK_B	0.4409766550299345
8FCO_B	0.4411881938910359
6ID1_C	0.4412146964839788
4PF9_A	0.4415108067073037
7L7F_D	0.4415636464968104
6ERP_B	0.4417943206522882
5WOB_b	0.4419736927510063
4PF7_A	0.4421028507558373
7RZI_A	0.4421997364760274
6ERF_E	0.4422357953964919
6AYG_D	0.4423365043140274
7MEZ_A	0.4425403896579383
4PFC_A	0.4426414856456069
6ERF_B	0.4427483069955125
5WOB_D	0.4428361086097905
5A9J_A	0.4430811007174589
4UHW_A	0.4432794179135843
6OCO_A	0.4433394777590759
6BFC_B	0.4434130794754997
5WOB_c	0.4434532323504542
3W1G_A	0.4434951546303687
4PES_A	0.4436576698194595
5WOB_C	0.4437669613169977
4XVM_A	0.4439089498494572
3PFF_A	0.4440772240217685
6B3Q_b	0.4442552096972814
4EL1_A	0.4446667523826471
4ZG9_A	0.4447017261840312
8D43_A	0.4454967720803892
6AYG_A	0.4456853588365168
6S7O_A	0.4459747800899041
8EFH_A	0.4460002040392031
6BFC_b	0.4463153144764664
8BH3_T	0.4463263076214246
1A36_A	0.4469714992186531
4RAL_B	0.4477502961926386
medoid15-a1-s1_A	0.4480673823870827
6XTY_2	0.4483421040019078
7RZE_B	0.4485760458240305
2Z63_A	0.4492043006992524
6MDZ_A	0.4494492418012445
7YQ4_E	0.4500210401778765
4ZG9_B	0.4501408770944201
7ZWA_B	0.4501884916148149
3QZ2_B	0.4502180214182999
8EFI_M	0.450449258931472
5T8F_A	0.4505286099676088
7AYR_B	0.4506319821604696
7ZSC_C	0.4511257129502907
5UOE_B	0.4513581781664242
6ID0_c	0.4514665013752574
4IOF_B	0.4518060751038754
7YBU_H	0.4523800200866802
7OPN_B	0.4524298900215135
medoid31-a1-s1_A	0.4525435621461751
3N57_B	0.4527274711899467
6Q6Q_A	0.4528757997861994
3SE6_A	0.4535606424199272
7KXY_B	0.4536234870652067
6CET_M	0.4542146513848177
4UHX_A	0.4542660216307408
7BPA_E	0.454419500493372
7RZI_a	0.4547695344414435
4GSC_B	0.4548331642102415
6EA4_B	0.4549401691464337
4ZG7_A	0.4553493862993343
3HGZ_B	0.4556293639370917
6PYR_A	0.4556948743959526
3E4Z_B	0.4558020074414185
4FWJ_B	0.4564335043824359
5O35_A	0.4564461966355281
3H44_B	0.4564974687163822
6XTX_7	0.4565443807525172
2WBY_B	0.4572282845652548
6EDS_B	0.4575742011702427
7RZF_a	0.4575804538344879
7RZF_A	0.4576313679581302
4CGY_A	0.4578898952771654
5GVC_A	0.458143749499335
7VCT_A	0.4582541235842757
7ORC_A	0.4582740139025294
8BHY_T	0.4583002199147192
4M1C_B	0.4583055004562512
6FF4_B	0.4585159482870693
6BYZ_B	0.4585841627697036
6ERF_H	0.4587538499819001
7LQ1_A	0.4587596108907081
7Z6H_K	0.4590022534549676
2JBU_B	0.4591470438055078
2R7E_B	0.4592506832985029
7RZG_A	0.4595706577233337
7A3F_A	0.4595732208970531
7BPB_D	0.459585925029167
7RZE_A	0.459641900847079
7Q4P_C	0.4597492354692832
6B70_a	0.4598502126046704
4IOF_A	0.4598697097755593
6ERF_F	0.4599267188948843
8ENC_M	0.4600215130022124
4CHT_A	0.4601633692015319
7YBU_J	0.4602015923754151
6ID0_C	0.4602019456362588
5IY6_W	0.4602365019536654
5FTM_B	0.4604222349762225
8EOJ_B	0.4604757580406489
6FF7_B	0.46057647563777
4NXO_B	0.4606437061195979
7K1E_B	0.4608104518589179
6B70_A	0.460830535274926
8AG5_B	0.4610323661243504
6B3Q_a	0.4611326807864229
7ZSC_D	0.4614100224868614
7ZC4_A	0.4615704101257976
4FWE_A	0.4618531900930668
7MHS_A	0.4618728265322915
7K1D_B	0.4620591367476311
7ZGK_A	0.4620647108367866
4DB1_A	0.4621982029927995
5EPG_A	0.4623400710559837
2G56_B	0.4623593476175782
6MQ3_B	0.4624394560750338
4GS8_B	0.4624768080045515
6MQ3_A	0.4624867414399678
7YBU_F	0.4625258894507817
5HRT_A	0.4625448017981388
6B3Q_A	0.4629661569721596
5WOB_a	0.4631362774614954
3V89_A	0.4631366966386693
5WOB_A	0.4631456780915927
2G49_A	0.4631857496686554
7Q1L_A	0.4633975276115439
5KXA_A	0.4634752601330374
7K1F_A	0.463548905727286
2G48_A	0.4635868758104824
4M1C_A	0.463613321770109
6BFC_a	0.4636657853337467
2A73_A	0.4637775264103433
7BPA_B	0.463838391344724
5ZAD_B	0.4639035235490173
4GS8_A	0.4640185881007974
4GSC_A	0.4641218168470016
7YBU_D	0.4641640806813737
7YBU_A	0.464212950830463
6BYZ_A	0.4643527961725683
7Q1L_B	0.4644426088212445
7BPB_B	0.4646633561463421
7K1E_A	0.4646838890498713
4QIA_B	0.4648153412071645
7K1F_B	0.4650214686470809
7VCT_F	0.465264235861532
7BPB_C	0.4653380916859151
4RE9_A	0.4653407968989423
6EDS_A	0.4653519275634008
2G47_B	0.4653959260893809
2WK3_B	0.4654138703650309
medoid29-a1-s1_A	0.4654206249263048
2WC0_B	0.4654313842613545
5CJO_a	0.4655225384782934
3V8X_A	0.4655453052508309
2G54_A	0.465554489500976
4RID_A	0.4655749356103839
5IZ5_A	0.465596822270597
2XWJ_C	0.4656314231731071
4RAL_A	0.4656930940615819
2JG4_B	0.4658679083548286
4QC0_B	0.4662528211205442
7YBU_B	0.4662656148813167
2JBU_A	0.4664021877003983
5TEQ_A	0.4664706347169193
4QIA_A	0.4665810095882653
3QZ2_A	0.4667279815539421
5CJO_A	0.4667882965579772
5UOE_A	0.4668363755699634
6NIG_C	0.4668666624753584
7NOZ_A	0.4669014728653968
4RE9_B	0.4669821704128303
4IFH_A	0.4669996088364129
4LTE_B	0.4670290995892291
2YPU_A	0.4670941082796775
7BPB_F	0.4671533718694862
3E50_B	0.4671998755198543
7OPN_A	0.4672116433052243
7K1D_A	0.4672168102905145
4DWK_A	0.4673337933355136
6NIG_D	0.4673500345007422
8EMR_A	0.4678602870470184
4DTT_A	0.467875573250494
4BOC_A	0.4679185399235228
3HGZ_A	0.4680822977883175
4NXO_A	0.4680921566887136
4DB1_B	0.4683280485672662
6NIG_B	0.4683596088626605
5GVE_A	0.4685270791875754
4IFH_B	0.468682733288066
5WAI_B	0.4688179946445661
7VCT_C	0.4688798642824986
4GSF_A	0.4689104040113074
3OFI_B	0.4691429756556218
7VCT_E	0.4691982180551594
2G48_B	0.4692151815348919
7D9T_B	0.4693895746640073
7A3F_C	0.4694884669113965
2G47_A	0.4696397755172574
4LTE_A	0.4697423096433048
7BW8_A	0.4698068891917514
8DP0_A	0.4698256594755919
7XE2_B	0.4700303410510436
3E4A_A	0.4701840637339385
3CWW_A	0.4701988858967219
7BPB_E	0.4702852834944465
7BPB_A	0.4703406060651951
4ZGA_A	0.4704198105247862
5UOE_C	0.4705257389642437
4ZG6_A	0.4705656701233642
3E4A_B	0.4708438191367771
7A3J_A	0.4708522647502312
3E4Z_A	0.4710392733908436
6BFC_A	0.4712456758503145
2WBY_A	0.4712627019713499
5J68_A	0.4714116479021706
3CWW_B	0.4715645018238316
7XE3_B	0.4715990923030488
7VCT_B	0.4716496129864738
2G56_A	0.4717911900382165
7WUB_B	0.4718254136391532
7VCT_D	0.4718863535799002
3PTA_A	0.4719059886188356
2JG4_A	0.4719061356165617
2G49_B	0.4719235198731807
1H2U_A	0.4720690679253223
6EOQ_C	0.4721775531583059
7JPS_D	0.4722551074958656
2YPU_B	0.4725814769162768
medoid20-a1-s1_A	0.4727618557651826
4DWK_B	0.4727834326634591
7A3G_B	0.4728043567620046
6U7F_B	0.4728209302706015
3N57_A	0.4729970328121665
5DYH_A	0.4730682350911951
3H44_A	0.4733318266051764
7B9C_A	0.4735336645863176
4GSF_B	0.4735789306268836
2WC0_A	0.4735878013610359
4DTT_B	0.4744573699998754
2WK3_A	0.4748805288889211
2G54_B	0.4752580776284436
3E50_A	0.475435927350873
7XE1_B	0.4754402611215109
5FO9_D	0.4755171492478729
3OFI_A	0.4756271842353148
5CU5_B	0.4759095725060304
7WUB_C	0.4759864957801439
5ZAD_A	0.4762221856430108
7XE2_A	0.4762635134697016
6U7G_B	0.4763279685116957
5UOE_D	0.4763873858152398
1H2U_B	0.476568272558126
5FOA_C	0.4766420472844304
5J67_A	0.476677929495889
6NIG_A	0.4768324200000932
5UOE_E	0.4768385121497394
6A70_F	0.4769682820283955
7WUB_F	0.4769954890969827
7TPP_D	0.4770608499940885
7MDO_E	0.4771509866113064
1U8C_B	0.4771995187736655
8IF4_A	0.4773961811157571
2Z7X_A	0.4774198047830043
8AV6_D	0.4775069692441729
3W5O_B	0.4777980831153304
7OMF_A	0.4778405549146426
8DWT_C	0.4782296687942384
6ERF_C	0.4783611787483461
2XWJ_E	0.478554912825093
6FML_D	0.478616758079244
6CES_M	0.4786465908899097
7A3I_C	0.4786528171715806
8ASC_L	0.4787615221136183
7XE1_A	0.4789291785253291
3N56_A	0.4790359235635126
7VCX_C	0.47946097902876
1H2T_C	0.4795574492334241
3F8U_A	0.4796746242282227
7EMF_P	0.4796834312958921
5XGJ_A	0.4797778152035603
6XOU_A	0.4802088687149224
6ERF_G	0.4802440826974335
4FWF_A	0.4802686299765647
2XWB_A	0.4804408692938663
6AH0_2	0.4805446421024387
7MNM_A	0.4805644215942316
7VCX_E	0.4811041685900258
7PFS_A	0.4814625174123652
5GVC_B	0.4815097449333636
6XTY_3	0.4816766766493392
4GU0_D	0.4825718861876541
7WUB_A	0.4828514489369698
4RIB_B	0.4828640291964465
1JEY_B	0.4828796414416673
5O32_A	0.483387037616943
5OAF_A	0.4836141323193428
8BH3_B	0.4838175797205288
6BKF_A	0.4839538319668121
7MDO_C	0.4841253289606728
8BHY_B	0.484288875729828
6HTS_B	0.4849985268237379
4L23_A	0.4857453020789027
3G6J_A	0.4857477300784346
7VCX_F	0.4858469619072942
6XTY_6	0.486437185528188
7AXZ_B	0.4865229256701008
medoid28-a1-s1_A	0.486700050961216
2CKJ_A	0.4867119459491921
6ERQ_A	0.4869080794003851
2HAU_B	0.4870872912630265
2XWB_C	0.4872603351148388
8DWT_G	0.4877582198619623
6CE7_A	0.4877776533418465
4WRN_A	0.4878319024958271
5J67_D	0.4879458845447522
2XWJ_A	0.4880634728187901
6RQX_A	0.4880850118350783
7MNL_A	0.4882910253458663
7MNO_A	0.4884319588167471
7MDO_A	0.4888509330961809
6EOS_A	0.4889872434215901
6RYF_A	0.489168698120873
2WIN_E	0.4891978095237735
6H0F_J	0.4895915482725836
4FWJ_A	0.4896488527014567
5J67_C	0.4896560830763962
6XTY_7	0.4896561086674268
4G8A_B	0.4898240550982078
7S0Q_A	0.4898559789122505
4JBS_B	0.490000997612024
7SH0_A	0.4903085345576765
5J67_B	0.4904369587785536
6EOS_F	0.490941761020867
7VCX_B	0.4911984765759246
2I07_A	0.4914094162331733
6A70_G	0.49170709654915
4ZG6_B	0.4919088084531708
1OE9_A	0.4920512425993226
8ASC_P	0.4920669767211683
2HAV_A	0.4923275814266555
8SZP_A	0.492840515028992
6HTS_A	0.4928474209448006
6ERP_A	0.4928752435963174
3PVL_A	0.4928816260791973
8DWS_E	0.4930371921448399
2HAU_A	0.4934149222164309
5FO9_A	0.4934160185399566
7JPO_D	0.4934454107999618
3W5O_A	0.4935703830551639
7MDO_D	0.4936349688668463
7JPO_E	0.4939404817262717
7VCX_A	0.4939615634548036
5LHD_D	0.494263163315457
5Z58_C	0.4943365435874961
5Z58_c	0.4944923874732908
8ESV_A	0.4945019731214038
7M7J_B	0.4945279714712572
7WUB_E	0.4949552641512723
5XGH_A	0.495063206168763
4FT2_B	0.4956285374673276
6MN6_A	0.4956744509929571
2WIN_G	0.4957031493532744
5O32_E	0.4958440318615935
6RUV_G	0.4959709542725928
6H0G_A	0.4962284690897186
7OR4_B	0.4962958218642864
2WJY_A	0.4963358836901649
7XE3_A	0.4965573727609282
8ASC_F	0.4966481303776029
7MDO_F	0.4972336299646533
3FEX_A	0.4976068796176969
3BDL_A	0.4976707155600286
5UKJ_A	0.4978629037859555
4L3T_A	0.4979101786493911
6HTS_F	0.4981617000080706
7NUP_A	0.4983172818269739
7L5X_D	0.4984832436935679
7W5A_C	0.4987423704187604
7W68_A	0.4988209946302346
7VCX_D	0.4990102562940949
7WUB_D	0.4991970255335551
4GUR_A	0.499622315528459
4L2Y_A	0.4996247291721827
6RUR_A	0.4997895397029573
5Y3R_B	0.4998504219160236
6LF3_F	0.499878144176991
7W5A_c	0.4999097112293289
7P7P_A	0.4999485750207305
5FO8_A	0.5001405116374185
7MHS_B	0.5004925178890167
8B6L_I	0.5007178591219387
7MNN_A	0.5008693827515593
3SE6_B	0.5008943610107768
7T3C_A	0.5009599704533062
6C01_B	0.5011225715519116
6PDM_A	0.5011328473964406
7W5A_P	0.5012094709619243
7W5A_p	0.5012094709619243
3T4A_A	0.5012321450686311
4REC_A	0.5012983085204912
4E36_B	0.5013176931670067
7AKK_C	0.5013869308989278
7W59_c	0.5014295994001826
6U7E_B	0.5015165188105204
7W59_C	0.5015672144630464
3FEY_A	0.5017042099009934
7AKK_B	0.5017457807936418
7KTX_A	0.502077139696811
2A74_A	0.5023623720482979
7USD_C	0.5026521538468629
5M6W_G	0.502790441260127
4NGE_A	0.5028017133442028
7RBQ_A	0.5030719643536175
4L3T_B	0.5030982119863645
2WIN_C	0.5031386809609933
5KG8_A	0.5031673879352268
7B91_A	0.5031806608339038
7JPP_D	0.5031856261478451
7MHS_D	0.5033758260837389
2YD0_A	0.503539892612812
7B0I_A	0.5037166271770339
4GU0_B	0.5037986921317672
6EOS_D	0.5038416271581463
7R52_B	0.5039671917069253
3L3O_D	0.5042645432605515
6RUR_G	0.504267624912875
6KEA_A	0.5042886895282537
4GNK_D	0.5043018318152814
6RUV_A	0.5043417723037045
5IZR_A	0.5046054649407583
7A3I_A	0.5049401106007454
2XWJ_G	0.504976944584267
4GUS_A	0.505167931509793
2WJV_A	0.5051994537839154
7A3I_B	0.5061817467652142
medoid6-a1-s1_A	0.5062521601780504
7TV9_A	0.5066445639429082
6LF3_E	0.5066912996463204
4GU0_C	0.5067552615477268
7E9K_A	0.5067872853370727
6RU5_A	0.5069778423017759
5WJ9_D	0.507144224858979
7PME_D	0.507221226237513
3G6J_C	0.507272146566452
7A3J_B	0.5074867426786052
5WJ9_C	0.5076546866981391
6ERF_A	0.5076933618147772
7USC_C	0.5078248316092681
6H0G_D	0.5078632667946059
2A74_D	0.5080184503960866
3OHX_D	0.5081397924101009
7PMD_A	0.5081478670192536
7PLY_A	0.5083404972903709
6C02_B	0.5085919366671872
5XGI_A	0.5087268305143995
8DWT_L	0.5087438251132372
4RPU_A	0.5087981804917807
2QKI_D	0.5088581306351763
4GU0_A	0.5089734823077499
7PMI_A	0.5090208733123328
3NMS_A	0.5090892524725796
7A3J_C	0.5094559274649146
5WJ9_B	0.5094726564483798
5FO7_A	0.5095245516165999
4HSU_A	0.509556047185766
5WJ9_A	0.5095707170783029
8ASC_B	0.5096266402487796
7L5X_C	0.5096314646468736
6GYR_D	0.5098163474642754
6R25_K	0.5101343452385987
2WIN_A	0.5103814106912443
5LHD_B	0.5103933686977402
4MGZ_E	0.5103998988525005
7PLZ_D	0.5104854658848419
5LST_A	0.5106179308366781
5FOA_A	0.5106990760408556
7PME_A	0.5108060264615233
7WGE_A	0.5108800033989177
7L5X_B	0.5108826160817235
4J3N_A	0.5110067856641958
6C02_A	0.5111478182859857
7PMG_A	0.5112978269900327
7T39_A	0.5113437586516428
6C01_A	0.5114076759150271
7MDO_B	0.5116053339204749
5K1V_A	0.5116303632152404
5AB0_A	0.5118429285543686
4Q2Y_B	0.5121896388490329
7OPI_A	0.5122936782488046
7MQO_F	0.5123114120733666
5WAI_F	0.5124123114525876
5M7M_A	0.5124887891225329
7BAG_A	0.5126906710800042
8IF3_A	0.5128395273873659
5F98_C	0.5128847740684226
2ICE_A	0.5129663016773023
4RPU_B	0.5131424132490369
3OHX_A	0.513166844576807
4RY3_A	0.5132651612800375
3L5N_A	0.5135867156757435
5M6W_A	0.5138915197733831
7W59_p	0.5140250552316399
7W59_P	0.5140250552316399
7PLT_A	0.5140319988080336
4MGK_E	0.5141099128695541
7TPQ_D	0.5146425020294054
6MCK_A	0.5146462618706081
7ORC_B	0.5146611243086793
5LHD_C	0.5146892123557241
8DWS_A	0.5149460170586502
7L5W_A	0.5152825876747951
5SXK_A	0.5153339296811942
7B92_A	0.5154156380544571
5WYZ_B	0.5155151739182151
6HTS_D	0.5155758652442166
7A3G_A	0.5156474101608043
6GYR_C	0.5158248984142765
8DWV_A	0.5158557752592572
7NSK_A	0.5160135616907655
6FML_C	0.5161129301251894
7MQO_E	0.5162454211600238
5JPM_E	0.5163028985087903
2WII_A	0.5163347260714212
4RIC_B	0.5163353501694121
8AV6_C	0.5163694288932807
4MH0_E	0.5165701366129801
3T4A_D	0.5166922539465263
7PLZ_A	0.5166989023034413
7PLU_A	0.5168840720384154
6NIH_B	0.5174440119852732
medoid4-a1-s1_A	0.517540096167818
6INN_A	0.517734139437148
1QGR_A	0.5177992959288966
7PM1_A	0.5180723009122713
8P4F_O	0.5181914246440251
5ZQF_A	0.5182999132749178
5GWK_B	0.5186123832119793
4MGI_E	0.5186553469888032
6R1U_K	0.5192200985179658
7JPS_E	0.5192416732033176
7MHS_E	0.5194279209611858
7PM0_A	0.5194471962449374
8P4E_O	0.5194837788786166
5AB2_A	0.5195589787585896
7W54_B	0.5196118546020192
5ZEN_A	0.5196826951845382
7PLU_D	0.5198922622517963
5LHD_A	0.5199565010875109
5A9J_B	0.5200888307772974
7A3F_D	0.5201611802478519
7L5X_G	0.5202061190976962
3J2Q_B	0.5202591146476581
8S91_E	0.5206170619596773
2R7E_A	0.5206179119531359
4MGY_E	0.5206469781056753
3L3O_A	0.5213136090893267
8DCP_A	0.5214156710312955
1W7I_A	0.521621850020623
6MCK_C	0.5217868653023254
7RZG_B	0.5218203138880512
6XR0_M	0.521926410447403
7L5X_F	0.5220141863106454
2ICF_A	0.5220499984937284
3CF6_E	0.5225872246620473
2QKI_A	0.5226053924726304
5I0I_A	0.5226416194557693
7MHS_C	0.5226497757116799
1KFU_L	0.5227245675720127
7VCU_K	0.5227867659433227
8ENU_G	0.5228414079348075
7MYJ_A	0.5229362788894694
6IGM_A	0.5230715984168468
4GUT_A	0.5233026103238045
6H0F_A	0.52345407533271
7JL3_E	0.5235687963543736
7JPR_D	0.5236560117211914
7TZ7_A	0.523689181396632
3F8U_C	0.5240684521378242
7JPQ_E	0.5240924224379968
7PPJ_A	0.5241818943629345
7PM2_A	0.5242858373905377
7U8F_E	0.5243215417228714
6MCK_E	0.5244240243067535
7OZ7_B	0.5244642609494661
6MCK_I	0.5244926755534829
5K47_A	0.5245023905707542
7PLV_A	0.5245478631785754
8PFI_B	0.524848374033007
4GUU_A	0.5251126741258497
6INN_B	0.5252442386657236
5I0I_B	0.5252465608530107
6D03_C	0.5252864579178036
7LUC_C	0.5254119926959357
7VCU_I	0.5254385399716088
5SXJ_A	0.5254630322216656
7QPG_B	0.5255113461903062
8DWT_A	0.5255156654605131
6FML_F	0.5256283014542293
5F98_I	0.5257052743769259
6MCK_H	0.5258090386697669
7PML_A	0.526003434376977
7QPG_C	0.5260460280476953
8EHW_A	0.5260820530626968
6MCK_D	0.5260822657836791
7VCU_F	0.5261968043728541
7JL3_A	0.5262087921562724
5UL1_A	0.5262125510284531
6OEM_A	0.526485971921022
5J6S_A	0.5265271263841084
6ID1_p	0.5267139414695684
6ID1_P	0.5267139414695684
6D03_D	0.5267661131215794
8DWV_E	0.5268821687004346
7KRA_A	0.5269713151824204
7L5X_A	0.5273740334051666
7PLW_A	0.5274678471880179
4CDG_A	0.5275282903134849
1BML_D	0.527574709306119
6IEG_A	0.5279323527550216
7EG4_D	0.528016519330672
7VCU_H	0.5280609230944671
7APK_a	0.5280815340515854
5UJ7_C	0.5283429190488136
4G8A_A	0.5284381155588078
6MCK_B	0.528600044287459
7XNN_G	0.5288011656454477
6XFI_A	0.5288339719637773
7JL3_C	0.5288387403142855
8AV6_F	0.5288848881994213
7XNN_B	0.5289045632289571
7E9K_D	0.528937700871369
7VCU_D	0.5289683352646932
1BML_C	0.5290066029287602
6MCK_G	0.5290657942036869
7VCU_A	0.5290962083887241
7VPX_2	0.5291124617095895
7XNN_E	0.5291360023552433
7XNN_C	0.5292775977853934
6H0F_G	0.5293475519857755
7LUC_B	0.5294406957726785
1CJY_A	0.5296519205019832
8GJU_H	0.5297339454180935
5IXC_B	0.5298210742638005
7VCU_C	0.5300396095053301
5SX9_A	0.5301375491752411
6INN_D	0.530180804933648
6N2W_A	0.530210581206106
7LUC_A	0.5303149712831441
8DWT_I	0.5303662928043673
2Z7X_B	0.5303951651923831
8GJU_J	0.5304184058684198
7A3K_C	0.5305182510161506
5ISO_A	0.5305328139753808
5SWO_A	0.5306662781728592
6ID0_p	0.530680383002014
6ID0_P	0.530680383002014
8GJU_K	0.5308016776864609
6MCK_L	0.5308382100614562
7PMX_A	0.5309870784988764
7PLX_A	0.5311121316444882
4K2R_A	0.5311130419496406
7PMF_A	0.5311161191110073
3QX3_A	0.5312358280525874
6EHG_A	0.5313615574900403
7T3B_A	0.5314788600755569
7L5X_J	0.5316897195275265
6WM4_B	0.5318988655312482
7VCU_B	0.532011957732676
6CIL_A	0.5320303407229147
8D81_A	0.5320314343749981
5SXF_A	0.5321963194887278
7A3K_A	0.532712364508701
6R8Z_K	0.5327361354167641
7PMW_A	0.5327478581365581
7PM8_A	0.5330938837094983
3OHM_B	0.5331119738402131
7E9L_A	0.5331922352000167
7VCU_J	0.5332225882568451
5SX8_A	0.5332696475849104
2WJV_B	0.5333805541034379
7U8F_B	0.5334128004791665
7L5X_E	0.5334188333743811
8HGO_A	0.5335249165713566
6INN_C	0.5336013787594183
7R7T_D	0.5336022248960752
7VCU_G	0.5336834166738162
7E9K_E	0.5338976226250812
7QPD_E	0.5339977252231677
5F9H_I	0.5340669850480335
6EOO_B	0.5341263699545011
6PLM_B	0.5341893582891588
7JPP_E	0.5342363571991163
6LF3_D	0.5342541898679989
6H0F_D	0.5343272249822565
8CST_G	0.5344971032739227
3SWR_A	0.5346286068024325
5FOB_A	0.5347348182593308
7VCU_L	0.5348419622077442
4P8Q_A	0.5349762568752698
5SWT_A	0.5350342777507051
5C97_A	0.5350654135426468
7PM6_D	0.5350759216352253
7VCU_E	0.5350937461010469
5UJM_D	0.53519915305379
7KTR_B	0.5352339233816176
5UK8_A	0.5352847434966725
7JPR_E	0.5352956392819392
8AG5_A	0.535342252832611
1LCF_A	0.5354096071610567
2Q5D_A	0.535459581014826
7L5X_I	0.5356061918808153
6MCK_F	0.5356142590359698
8CSS_G	0.5356459478923589
7L5X_H	0.5358501326625904
1SQY_A	0.536088890033598
7KSL_E	0.5361403414071115
7AST_X	0.536173229433647
6FML_E	0.5362938744786697
6XI2_C	0.5365061844238246
7L5W_J	0.5365792758538779
8SBJ_A	0.5366626111772286
7SR6_A	0.5366662673953874
6IGM_B	0.5368086228937501
7MYN_A	0.5368427011441503
7QIV_A	0.5369131502130164
6D05_D	0.5370090000338061
7SAR_G	0.5370618969197947
7NUP_B	0.5371454077672546
7PMC_A	0.5372250112431316
6OEN_A	0.5372455488548424
7SAR_J	0.5373737102219369
7SR6_F	0.5374338991435783
6MCK_J	0.5374394920924195
5SXA_A	0.537531942523362
5SWP_A	0.5376452742010535
6D05_C	0.5376501669585129
7PG6_A	0.5376715716692826
7SAR_F	0.5377448323647104
6CIK_C	0.53778959850842
7L5W_G	0.5378185161826399
5MHP_A	0.5378697885767267
7A3K_B	0.5378767011204252
7PM6_A	0.5379530160545793
5K47_D	0.5379929241404977
7SAQ_D	0.5380780275523606
8DWT_E	0.5382295013683146
7SAQ_E	0.5382372850574655
1KCW_A	0.5383309715943729
5JPM_B	0.5384523973354005
8HGP_A	0.5384937572190224
1LFG_A	0.5386026729092943
7PG5_A	0.5386271533590368
4WAF_A	0.5386715024889898
6EJD_A	0.5389047452140457
8C44_A	0.5389159456615731
5K47_C	0.5389531956256235
7EG1_D	0.5392352247618337
7CTE_D	0.5393905734375907
7SAR_B	0.5394322644736683
6V01_A	0.5394476764499869
4M8N_A	0.5396144600948594
7PM5_A	0.5396993006455113
6FML_A	0.5397212357525016
6EOO_A	0.5397492865846761
7SAS_H	0.5397661248817961
6D04_D	0.5398694599736507
5VFR_C	0.5399539146362593
6D04_C	0.5400952865174804
5JLH_F	0.5402290221822896
6LF3_C	0.5402455085558131
7SAQ_A	0.5402636413280356
5AO6_B	0.5404263419243026
8AV6_A	0.5406243932262237
7L5W_K	0.540689557931672
7KRZ_D	0.5408661528232276
5OMP_A	0.5409092111076153
7SAQ_C	0.541065020609399
8SBC_A	0.5410864342196905
7TW5_E	0.5411516606690352
7MIR_A	0.5415168839565262
7EG0_B	0.541553094394478
8GJU_L	0.5416639417269533
7PMH_A	0.5418278242515047
4FXG_B	0.541843626347326
7U14_A	0.541874251377968
2BJJ_X	0.541905142461607
2CKJ_C	0.5420379114124767
5F98_A	0.5421591982247289
4X61_A	0.5422643437414876
8CYI_A	0.54228272212823
7U18_C	0.5422981197538225
7U14_B	0.5424578872389054
7EG1_B	0.542504132028668
6YO6_A	0.5425995834047754
6V01_G	0.542605015433335
7SAS_E	0.5426114628622039
7M05_C	0.5426948582073138
2CKJ_D	0.5426995124006208
7M05_E	0.5427256866651641
5EMM_A	0.5427353969565109
8AV6_B	0.542784061812193
7P0M_D	0.5428171056587947
6FML_B	0.5429807353877378
7CTF_D	0.5430734069304096
7EG0_D	0.5430869559813055
7UHG_D	0.5431787185466801
7TMC_A	0.5431947283794786
6C23_C	0.5433638992565142
5IY8_W	0.5433828549998111
6V01_D	0.543455400810275
6ERH_C	0.5434734595329715
7M05_A	0.543633547539615
7U16_C	0.5436713261552495
6V01_J	0.5437708738658983
6PLM_A	0.5440209310819809
5C9Z_A	0.5440739455793153
1FCK_A	0.5442114641651252
5VFR_c	0.5442558180791173
8AV6_E	0.544289681823999
4M8N_B	0.5443188958722118
6S5T_A	0.5444354453895873
4X60_A	0.5444686444734157
7U13_A	0.5444996270517045
7TW1_E	0.5445236461998582
7SAR_H	0.5445865861094958
7P0B_A	0.5446972765772401
3FXI_A	0.5448478735280795
7TMC_C	0.5449770890063229
1B0L_A	0.5451142372867988
3FXI_B	0.5453242109218644
6CIM_C	0.5454570024565709
6NF8_I	0.5455353046353618
6NF8_i	0.5455353046353618
7TW6_E	0.5456043851389636
7SAS_J	0.5456384639915107
7SAR_D	0.545658290279301
5JHQ_C	0.5457065767199407
6MCK_K	0.5457926930374931
7W1R_A	0.5458138040022986
5JLH_G	0.5458443144052485
2ICE_D	0.545844432955969
6V0P_A	0.5458555595119784
7A3L_C	0.5458716821762288
5T0G_U	0.5459160620404776
8G1U_E	0.5459461982918786
7SAS_I	0.5459542417554862
1QGK_A	0.5460710792693556
7SAS_D	0.5461622595461549
5EML_A	0.5462696927548969
6UXX_A	0.5463876915498543
5I0H_A	0.546456655234256
7M05_G	0.546521510243334
7S1R_A	0.5466830554138948
1EX0_B	0.5466873317165537
8CTB_A	0.5466966697749795
1LFI_A	0.5467099933872368
4FXG_E	0.5467672555661247
7APK_A	0.546788879470405
7MXA_A	0.5469554821887839
7LT3_B	0.5470947858784643
7SAR_I	0.547254138671915
3ALA_C	0.5472795891766966
5NJX_A	0.5472870300517932
5VHF_e	0.5473160558532979
5VHF_E	0.5473160558532979
6DC5_A	0.5473492349974283
5ZRF_A	0.5473982347918296
6NIH_A	0.547451530710834
4L1B_A	0.5475081895786269
1PK0_C	0.5475505486808266
6UXY_A	0.547555386319287
5EMJ_A	0.547607540768073
6Q9Z_B	0.5476350226366419
7SER_A	0.5477264879917381
1JKY_A	0.5477617419077695
5SWG_A	0.5479420617856383
6NEQ_I	0.5481433761442428
6NEQ_i	0.5481433761442428
6EJB_A	0.5482536126288083
5T0H_U	0.5482902300969851
7TW3_E	0.5483788466238328
7QVF_F	0.5484788975493282
6EG2_A	0.5484944510412907
7U18_A	0.5487743337754064
4PJ6_A	0.548805828468777
7LRD_C	0.5488570138132227
5ITD_A	0.5488839367116628
5EMK_A	0.5488912488078855
7A3F_B	0.5490758996355551
7SAS_C	0.5492186102223836
5U68_B	0.5492444762326559
7A3L_A	0.5492949103515157
3ALA_D	0.5493311726246928
1N76_A	0.5493487018726949
7L5W_D	0.549412368576631
5K47_B	0.549445646344563
4EJX_A	0.5496156077207592
4EKZ_A	0.5496588361337914
7PMB_A	0.5496942017045785
7TW0_E	0.5497153944290898
8G1U_I	0.5497351063338713
6A70_A	0.5499632394939831
4CDG_B	0.5500027151793457
4ENZ_A	0.5501809732240217
7MX7_A	0.5502060514539739
5VHH_U	0.5502116023340472
7DVQ_C	0.5502599277641719
7L5X_K	0.5503350095040398
7ZVL_A	0.5503531638234199
7WGR_A	0.5504009929239568
6ERQ_C	0.5505882418839478
7PM7_A	0.5506174607412447
4X63_A	0.5506187118046516
7SAR_A	0.550624901018736
1CJY_B	0.5508278731482724
6OEM_C	0.5508295328422906
7S0U_A	0.5508694008234419
5JHQ_D	0.5509110592610637
1K90_C	0.5509711538647649
6V0N_A	0.551076386697029
7P09_D	0.5512122598184787
7SES_A	0.551291018578039
8S91_D	0.5513864324796616
7UOH_A	0.5514734155539698
5FA5_A	0.5515288250085293
5IY9_W	0.5515392398910808
1SK6_C	0.5515554090393847
2J5W_A	0.5516123214765074
7ZUQ_A	0.551622208905955
7U30_A	0.551637179385851
1BKA_A	0.5516449240219978
6EOQ_A	0.5518039309846599
7QO4_H	0.5518204447207438
7S1Q_A	0.5518915177594985
7Y0J_A	0.5519449124188884
6TD3_D	0.5520171238784617
7ZUP_A	0.5520403931787728
7KIB_A	0.552052239583664
7MIS_A	0.5521212856061775
7MXC_A	0.5521550397972377
6UGH_A	0.5521813469165255
6K1S_A	0.5522007653494596
7U10_A	0.5522414801993105
7L1G_A	0.5522577967513826
7P0B_C	0.552374889597639
7WGR_B	0.552414521112129
6FOA_A	0.5524251524399473
7MXG_C	0.5524307131938175
6RLL_A	0.5524847763823072
6T9O_A	0.5524972199036758
7S1P_A	0.5525084733211953
7KID_A	0.5526698963759984
7L5W_B	0.5526774016003694
7L5X_L	0.5526935666989032
7CZF_B	0.5529020611783678
4RIB_A	0.5530492179293882
6NCT_A	0.5532213937207869
7MXN_A	0.5532664124396014
7ZVU_A	0.5535018609203983
7U14_C	0.5535888569471498
7TNX_A	0.5536477884542608
7CTG_D	0.5537076573790178
6T9O_C	0.5537686366412766
7LRD_A	0.5537939441537969
6EG3_A	0.5538480747046497
7L5W_E	0.5538662237171151
8DVU_A	0.5538839305448265
7RYP_B	0.5539490639286773
8CSG_A	0.554236968610563
7L5W_C	0.5542535750779393
5U68_A	0.5544651828552669
7KIC_A	0.5546009296466425
6K4K_A	0.5546084870343342
7ZUY_A	0.5546109361288771
7ZUU_A	0.5546522678145613
7DVQ_c	0.5546823800454544
7TO2_A	0.554686867146308
7S1S_A	0.5546907814107445
6EOO_C	0.5547336175791826
8DG8_B	0.5550236681465169
7UYF_A	0.5554569322940155
6XI2_A	0.5554686367320888
6V0O_A	0.555485363358335
7U10_C	0.5555533733268552
8DD8_A	0.555576951507158
7U16_A	0.5558364188729712
7PM9_A	0.5558833218895932
7UY1_A	0.5558996059743853
1EVU_A	0.5559338927957771
4GU1_B	0.5560435807605018
6TD3_G	0.5561231053648733
7TW1_F	0.5561399209840225
7U16_B	0.5561509291871596
7RZH_A	0.5561584482137611
5SXB_A	0.5561722685856789
5UDH_A	0.5561992719180064
6KEA_D	0.556200533680519
7SX9_D	0.556215696911933
7ZV2_A	0.5562226203598017
7JL1_A	0.5563582373305982
6WQZ_C	0.5564733160110087
7PMJ_A	0.5564735965823393
6TD3_A	0.5564852246183407
6OEN_C	0.5565361731033757
6ERH_A	0.5567733130466159
6T9O_B	0.5568425354784032
7LRE_A	0.5570673786727686
8DG9_B	0.5570984472551443
1JEY_A	0.5575197467874368
4GQB_A	0.5576473344346073
6EJE_A	0.5577095499643815
7OZ2_A	0.5578497729229785
5F9H_G	0.5578808462067897
7KSL_F	0.5579922619160058
7MGL_C	0.5580053155434981
6EJ9_A	0.558185234622221
5U68_C	0.5582670960985916
7AYQ_A	0.5583014228919423
4Z7I_A	0.5583259807797059
7OI9_6	0.5584070015908655
7P0B_F	0.5584182504874461
1F13_A	0.5584879691133477
7SAS_A	0.5584898069380761
6R90_K	0.5588123899188304
7B5N_H	0.5588208629800293
6RLQ_A	0.5588921187704807
7QVF_A	0.5589128573735163
7MGL_D	0.558968121616495
7L5W_H	0.559018002390351
6CKC_A	0.5590947302307704
7U11_C	0.55925114994297
5VGZ_U	0.5592817947306578
6K4R_B	0.559349670221958
7OZ2_C	0.5593629678876344
3LWW_A	0.5594209416610543
8G1U_A	0.559480579155675
8DG9_C	0.5595390481660402
8G1U_M	0.5598649290873433
3D2F_A	0.5601773839441851
7MGL_A	0.5601992898135231
7L5W_I	0.5603078731136878
1K93_C	0.5603944013400675
7LRE_B	0.5604053885223124
6K4K_B	0.5604222331078549
5GWK_A	0.5604384897129175
6XI2_D	0.5605075451128485
7PMA_A	0.5606960623128353
7ZVT_A	0.5609117949183391
7MGL_B	0.5609451007536912
8S91_F	0.5609722629048197
5H1K_A	0.5610945830211054
7P0B_E	0.5612353294272712
7L5W_F	0.5612638496458926
5LKZ_A	0.5612754593749915
4GU1_A	0.5613561058164658
1GGY_B	0.5614957829360026
5T0J_U	0.561529053890125
7U18_B	0.5615991707278443
8DG9_A	0.5616260532173757
6QH6_B	0.561646866974771
5IY7_W	0.5616606391299445
5DXH_A	0.5619178406660535
8FY3_B	0.5619850355870722
7QVF_D	0.5621442991535226
6QH7_B	0.5621733946440786
6EJ7_A	0.5622077094619765
7L5W_L	0.5623657393341848
2OZO_A	0.5623744106588411
6T9O_D	0.5625615253417827
1GGU_B	0.5625932725540403
7MXG_A	0.5627174162276136
5A5B_N	0.5627643571003487
5DXH_D	0.562920380978642
4REA_B	0.562931159886076
2P8Q_A	0.5630135242832885
6EJC_A	0.5630362824906907
1F13_B	0.5633443225919054
5SXD_A	0.5634405654972885
6WQZ_A	0.563493243641616
1EX0_A	0.5634982543659807
6WQZ_B	0.5635959197152574
7QVC_C	0.5636131578134256
6F5P_E	0.5637514169964042
5SWR_A	0.563907575201402
7KRZ_E	0.5639619370008786
[truncated: 180,737 more rows]
