# Supplementary material for: Comparative structural insights and functional analysis for the distinct unbound states of Human AGO proteins
Source: Sci Rep. 2025 Mar 19;15:9432. doi: 10.1038/s41598-025-91849-5 (PMC11923369; doi:10.1038/s41598-025-91849-5)
Supplement: Supplementary file 24 — Supplementary Information 12. [file 41598_2025_91849_MOESM24_ESM.zip › 4Z4Dp_A_mddomain_HL2REF/candidates/4Z4Dp_A_Piwi-data.csv]

pdbId	chainId	1D	2D	1DPDB	CDS	5UTR	3UTR	geneLength	refSeqId	2DContent
4Z4Dp	A	MYSGAGPALAPPAPPPPIQGYAFKPPPRPDFGTSGRTIKLQANFFEMDIPKIDIYHYELDIKPEKCPRRVNREIVEHMVQHFKTQIFGDRKPVFDGRKNLYTAMPLPIGRDKVELEVTLPGEGKDRIFKVSIKWVSCVSLQALHDALSGRLPSVPFETIQALDVVMRHLPSMRYTPVGRSFFTASEGCSNPLGGGREVWFGFHQSVRPSLWKMMLNIDVSATAFYKAQPVIEFVCEVLDFKSIEEQQKPLTDSQRVKFTKEIKGLKVEITHCGQMKRKYRVCNVTRRPASHQTFPLQQESGQTVECTVAQYFKDRHKLVLRYPHLPCLQVGQEQKHTYLPLEVCNIVAGQRCIKKLTDNQTSTMIRATARSAPDRQEEISKLMRSASFNTDPYVREFGI…	.....B........EEEEEEE.EEEEE....EEEEEEEEEETT...HHHHHHHHHHHHHHHTTTTTTTT..EETTTTEEEETTTTTTTTTEEEEEEEE.TTTTTEEEEEEEEEEEEEEHHHHHHHHHTTTT...HHHHHHHHHHHHHHHHHH.EEETTEEEE.TTTT..EEETTEEEEEEEEEEEEETTTTEEEEEEEEEEEEE...BHHHHHHHHH.TTTGGG......HHHHHHHHHHHTTEEEEETTTTTT.EEEEEEEEEEEETTTTEEEE..TTTT.EEEEHHHHHHHHH...TTTTTTEEEEETTTTT..EEEGGGEEETTTEE......HHHHHHHHHHH...HHHHHHHHHHHHHHH.GGG.HHHHHH..EE....EEEEEEE.....EEE…	AFKPPPRPDFGTSGRTIKLQANFFEMDIPKIDIYHYELDIKPEKCPRRVNREIVEHMVQHFKTQIFGDRKPVFDGRKNLYTAMPLPIGRDKVELEVTLPGEGKDRIFKVSIKWVSCVSLQALHDALSGRLPSVPFETIQALDVVMRHLPSMRYTPVGRSFFTASEGCSNPLGGGREVWFGFHQSVRPSLWKMMLNIDVSATAFYKAQPVIEFVCEVLDFKSIEEQQKPLTDSQRVKFTKEIKGLKVEITHCGQMKRKYRVCNVTRRPASHQTFPLQQESGQTVECTVAQYFKDRHKLVLRYPHLPCLQVGQEQKHTYLPLEVCNIVAGQRCIKKLTDNQTSTMIRATARSAPDRQEEISKLMRSASFNTDPYVREFGIMVKDEMTDVTGRVLQPPSILY…	ATGTACTCGGGAGCCGGCCCCGCACTTGCACCTCCTGCGCCGCCGCCCCCCATCCAAGGATATGCCTTCAAGCCTCCACCTAGACCCGACTTTGGGACCTCCGGGAGAACAATCAAATTACAGGCCAATTTCTTCGAAATGGACATCCCCAAAATTGACATCTATCATTATGAATTGGATATCAAGCCAGAGAAGTGCCCGAGGAGAGTTAACAGGGAAATCGTGGAACACATGGTCCAGCACTTTAAAACACAGATCTTTGGGGATCGGAAGCCCGTGTTTGACGGCAGGAAGAATCTATACACAGCCATGCCCCTTCCGATTGGGAGGGACAAGGTGGAGCTGGAGGTCACGCTGCCAGGAGAAGGCAAGGATCGCATCTTCAAGGTGTCCATCAAG…	CTGTTTGGCGAGGCGGCCGCGCCGGGGCGGATCGTGCGGCCGGCGGCTCCCTCGCGGCTCGCGGCGTCGGGGCCCGTGGCGCGCGCGCGGCCGCCCCTCGGCCCCGGAGCCCCTCGGCGGCGCCACC	CATGTTTTAGTGTTTAGCGATTGTGTACCGAGTGGGATTCACGAGACCAGCTACACTCAGACCAACAGATGGCCAGCCCTTCCGTGACAGCCAGCATCGAACATGAGACGTCATTGATTTTATTAGATTCTCCGTTTTCCAGAATGCCTTCCGTCCCAGATTTCAAACTTGGATTTTGAACTGCAGACCTGTATGAGAACCCAATGTCATAGGAAATATGGTTTGCTAAAATCTATAAGCTGCTTATTAAAACAGAGTCCCGTGTGTCCTAAAAATCTCCTAAAACCAGTCTATGAACTCAGGGCTTTAAAACATTTTTAATTTATTTGGTCATTCAATTTACTTGTTTTTAATACATGATTCTCTATGAAATTGATGGGCTCAAACTAGCTGTGAATC…	14595	NM_012154	{'.': 19.570405727923628, 'B': 1.6706443914081146, 'E': 26.13365155131265, 'T': 21.599045346062052, 'H': 28.758949880668254, 'G': 2.1479713603818613, 'b': 0.11933174224343676}
