# Supplementary material for: Comparative structural insights and functional analysis for the distinct unbound states of Human AGO proteins
Source: Sci Rep. 2025 Mar 19;15:9432. doi: 10.1038/s41598-025-91849-5 (PMC11923369; doi:10.1038/s41598-025-91849-5)
Supplement: Supplementary file 24 — Supplementary Information 12. [file 41598_2025_91849_MOESM24_ESM.zip › 4Z4Dp_A_mddomain_HL2REF/candidates/4Z4Dp_A_Piwi-merged-allclusters.csv]

structureId	domain	b-phipsi	w-rdist	t-alpha	cluster	originalLabels	outlierScores	probabilities
medoid29-a2-s2_A	Piwi	0.0006941445030294	0.1423699973800073	0.004023997168737	-1	-1	0.11753166611619997	0.0
3HQD_B	Kinesin-motor	0.0013761789127475	0.1262582743781032	0.0030272436213401	-1	-1	0.2686574612074852	0.0
medoid3-a2-s3_A	Piwi	0.0007054629697127	0.1626164504383512	0.0050303674430436	4	4	0.6025550553645437	0.3974449446354563
medoid5-a2-s3_A	Piwi	0.0010123996377438	0.0544187147417497	0.0215828567205209	-1	-1	0.2433851593722468	0.0
4Z4H_A	Piwi	0.0018097685022291	0.1630199995389748	0.0030181563299565	4	4	0.6025550553645437	0.3974449446354563
medoid27-a2-s2_A	Piwi	0.000233829752377	0.2828237595892063	0.005055767262688	3	3	0.0	1.0
medoid1-a2-s3_A	Piwi	0.0004622816791561	0.1217533907556944	0.0091371600897414	-1	-1	0.29974229017132237	0.0
3HQD_A	Kinesin-motor	0.0003591649494162	0.1441427059619902	0.0101626241883787	-1	-1	0.15838594127401587	0.0
medoid9-a2-s3_A	Piwi	0.000647253064484	0.1941348392292345	0.0091371600897414	-1	-1	0.09077444922418439	0.0
5MXD_A	Peptidase-A1	0.0155468448395744	0.0434985891141304	0.005055767262688	4	4	0.4736739921828058	0.5263260078171942
medoid11-a2-s3_A	Piwi	0.0009747820658199	0.2129748637983147	0.0090543980992385	3	3	0.1580691608341069	0.8419308391658931
7MYU_A	Peptidase-A1	0.0169597529026005	0.0578605903372952	0.0	4	4	0.27112611136428094	0.728873888635719
4ZSQ_B	Peptidase-A1	0.015677784840094	0.0537287103483591	0.0050303674430436	4	4	0.42322052380506575	0.5767794761949342
2Q11_A	Peptidase-A1	0.0218867580622917	0.0462500989955005	0.0	4	4	0.2736353186340871	0.7263646813659129
medoid22-a2-s2_A	Piwi	0.0016373503703743	0.2174890914200415	0.0070922351376341	3	3	0.030389275817329527	0.9696107241826705
4AY1_L	GH18	0.0103477298326194	0.0779849754731027	0.0020161899393582	4	4	0.2944312588975019	0.7055687411024981
3RTH_A	Peptidase-A1	0.02229242258275	0.04272101428178	0.001007110036042	4	4	0.14931407811591862	0.8506859218840813
4DJX_A	Peptidase-A1	0.0171162770169002	0.0586900052239221	0.0030181563299565	4	4	0.14920434007759178	0.8507956599224082
1XN3_C	Peptidase-A1	0.0140910120256962	0.0758343845712583	0.001007110036042	4	4	0.0	1.0
medoid5-a2-s2_A	Piwi	0.0005143737785086	0.1759223024753116	0.0132515540606032	4	4	0.6291231034663081	0.3708768965336919
4IDP_B	GB1-RHD3-type-G	0.0018761167946485	0.4079723205366136	0.0030272436213401	-1	-1	0.011522702758157461	0.0
4P8X_A	GH18	0.0116147217215586	0.0875549534978793	0.0010061554017259	4	4	0.2942311980301445	0.7057688019698555
4CFF_E	Protein-kinase	0.0081134377733349	0.0978355457187933	0.0	4	4	0.5675641877670181	0.43243581223298183
medoid6-a2-s1_A	Piwi	0.0001479588280941	0.06643413489042	0.0574466500591699	-1	-1	0.2008238327888485	0.0
3KMY_A	Peptidase-A1	0.0203190725650428	0.0411912014510472	0.0050303674430436	4	4	0.34401405412322755	0.6559859458767724
4AY1_K	GH18	0.0069509015329004	0.07697244751813	0.0060363072918738	4	4	0.46447346281679713	0.5355265371832029
4J1E_A	Peptidase-A1	0.0270556800340895	0.0455586203356168	0.001007110036042	4	4	0.05383586478810633	0.9461641352118937
6UWV_A	Peptidase-A1	0.0171457119015997	0.0673881712257393	0.002011889761613	4	4	0.035931057119674856	0.9640689428803252
6JT3_A	Peptidase-A1	0.0269721794786759	0.041997782351828	0.0020161899393582	4	4	0.03153064698710648	0.9684693530128935
6TA3_K	Kinesin-motor	0.0006627086846613	0.1617653817219928	0.0153215732989637	4	4	0.6025550553645437	0.3974449446354563
medoid26-a2-s2_A	Piwi	0.0002581353115023	0.3160697251526956	0.012220058253459	-1	-1	0.21703795633888057	0.0
3MSJ_A	Peptidase-A1	0.0267961318183504	0.048406758139932	0.001007110036042	4	4	0.1912999800353901	0.8087000199646099
5MCO_A	Peptidase-A1	0.0230913885211096	0.0566175703726424	0.0010061554017259	4	4	0.25568111149412104	0.7443188885058789
medoid1-a2-s1_A	Piwi	0.0002924898105053	0.1805588010674528	0.0184427898172117	-1	-1	0.20949377851513226	0.0
medoid13-a2-s3_A	Piwi	0.0007832993730405	0.1194984098286318	0.0194869465164286	-1	-1	0.21229748930661232	0.0
4FRS_A	Peptidase-A1	0.0173428877716691	0.0696671689149403	0.002011889761613	4	4	0.0	1.0
7MYJ_F	Protein-kinase	0.004614601921315	0.1090756462060585	0.0030272436213401	-1	-1	0.027308720978325037	0.0
7MYI_B	Peptidase-A1	0.0164689330258456	0.0737281530831261	0.0030181563299565	4	4	0.0	1.0
5HU1_A	Peptidase-A1	0.0209892646258718	0.0606508872276296	0.002011889761613	4	4	0.12482916623796203	0.875170833762038
7D2X_A	Peptidase-A1	0.0269151588356969	0.0456196693469085	0.0030272436213401	4	4	0.03153064698710648	0.9684693530128935
6JSG_A	Peptidase-A1	0.0240767911670499	0.0407518035041913	0.005055767262688	4	4	0.196946864646428	0.803053135353572
4X7I_A	Peptidase-A1	0.0173187434460344	0.0704686681179212	0.0030181563299565	4	4	0.0	1.0
4Z4G_A	Piwi	0.0065051814081296	0.1897992521424759	0.002011889761613	3	3	0.13428731200697258	0.8657126879930275
3CID_A	Peptidase-A1	0.0165505579169068	0.0765089207321803	0.0030181563299565	4	4	0.0	1.0
4TRY_B	Peptidase-A1	0.0192840965537925	0.0697748578040317	0.0010061554017259	4	4	0.0	1.0
medoid15-a2-s1_A	Piwi	0.0006316158616906	0.0808374647447832	0.0485233400937874	-1	-1	0.12617247750363927	0.0
3MSK_A	Peptidase-A1	0.024945184080114	0.0569909264028423	0.002011889761613	4	4	0.12482916623796203	0.875170833762038
medoid3-a2-s2_A	Piwi	0.0006068623721211	0.2486932077538944	0.0184427898172117	-1	-1	0.15872973736857443	0.0
7S1N_A	Protein-kinase	0.0092415787994062	0.2086853701591551	0.001007110036042	3	3	0.16447215308772772	0.8355278469122723
5QD0_C	Peptidase-A1	0.0220286676917025	0.0576477193809219	0.0030272436213401	4	4	0.17366113733662586	0.8263388626633741
5HU1_B	Peptidase-A1	0.0149494595337349	0.0779602911791275	0.0050303674430436	4	4	0.0	1.0
4Z4E_A	Piwi	0.0034809000309159	0.1477279781842629	0.0040402750029742	4	4	0.6220718982109358	0.3779281017890642
4YBI_A	Peptidase-A1	0.017805807931139	0.0600334639313453	0.0060363072918738	4	4	0.27112611136428094	0.728873888635719
4FSL_B	Peptidase-A1	0.0175526235263219	0.0706617308360814	0.0030272436213401	4	4	0.0	1.0
medoid7-a2-s1_A	Piwi	0.0015006942342317	0.1446287471295002	0.0153215732989637	-1	-1	0.12092068481846036	0.0
3CIC_A	Peptidase-A1	0.0168654874496012	0.087583316951857	0.0	4	4	0.11978803086925763	0.8802119691307424
3OHF_B	Peptidase-A1	0.017632076916529	0.0825670614196748	0.0	4	4	0.0	1.0
3L5C_B	Peptidase-A1	0.0179136029297204	0.0779678835023745	0.001007110036042	4	4	0.0	1.0
5SC9_F	PK	0.0134528190972949	0.0857950153316614	0.0050303674430436	4	4	0.019784550430958253	0.9802154495690417
4IVT_A	Peptidase-A1	0.0313757755610019	0.0421334610208691	0.0030272436213401	4	4	0.03153064698710648	0.9684693530128935
medoid4-a2-s1_A	Piwi	0.0014683693446083	0.1132812987582617	0.0215828567205209	-1	-1	1.6430031994344986e-05	0.0
medoid12-a2-s3_A	Piwi	0.000951736688425	0.1227119040415986	0.0289856519083209	-1	-1	0.19792700869203392	0.0
7N66_A	Peptidase-A1	0.0240791442799444	0.0472094934396308	0.0060363072918738	4	4	0.19787962663535955	0.8021203733646405
7ZY8_A	Protein-kinase	0.0061609573909186	0.2824537564022286	0.0010061554017259	3	3	0.0	1.0
2ZHR_B	Peptidase-A1	0.0151852537517472	0.1092766946995712	0.0	4	4	0.45341425600704677	0.5465857439929532
3LPJ_A	Peptidase-A1	0.0155932090452148	0.0816007936661723	0.0040402750029742	4	4	0.0	1.0
5CU0_A	Protein-kinase	0.0095779431182656	0.2656434278965263	0.0010061554017259	3	3	0.0	1.0
2VA5_A	Peptidase-A1	0.0251203497006016	0.0464478588106582	0.0060363072918738	4	4	0.08125220502934638	0.9187477949706536
6UVV_A	Peptidase-A1	0.0178543838256912	0.0463020106963286	0.0110661838165213	4	4	0.4626419161804329	0.5373580838195671
5VM9_C	Piwi	0.0074245320931729	0.0260403504272094	0.0362172476666218	-1	-1	0.4225983676722418	0.0
6CBD_A	Piwi	0.001373224678086	0.1637469364249406	0.0215828567205209	-1	-1	0.09938615201571932	0.0
medoid14-a2-s3_A	Piwi	0.0005238906608531	0.1595872111608059	0.0321912006166056	-1	-1	0.3402572998116324	0.0
5HTZ_A	Peptidase-A1	0.0144525208502314	0.0574269700874286	0.012220058253459	4	4	0.3296498293029757	0.6703501706970243
3NWN_A	Kinesin-motor	0.0130405015708005	0.2230313678232616	0.0	3	3	0.0	1.0
medoid9-a2-s1_A	Piwi	0.0004174548551563	0.1483377121715151	0.0354166098692967	-1	-1	0.3831325078232405	0.0
4I0H_A	Peptidase-A1	0.0321310940781922	0.0529683872162891	0.001007110036042	4	4	0.03153064698710648	0.9684693530128935
medoid7-a2-s3_A	Piwi	0.0007077214492281	0.113549608399894	0.0364964556675917	-1	-1	0.1596869650947663	0.0
4IVS_A	Peptidase-A1	0.0322172279125963	0.0458066537084738	0.0030272436213401	4	4	0.03153064698710648	0.9684693530128935
5QD8_B	Peptidase-A1	0.0331086523717516	0.0456547289484998	0.0030181563299565	4	4	0.03153064698710648	0.9684693530128935
medoid15-a2-s2_A	Piwi	0.0010429925650452	0.1979530647103741	0.0257998410196613	-1	-1	0.2521477428412614	0.0
6D05_C	Transferrin-like-1	0.0152993041640769	0.1515581306288897	0.0	-1	-1	0.02115672716884146	0.0
1XN2_D	Peptidase-A1	0.0183929826473237	0.0747287383337629	0.0030272436213401	4	4	0.0	1.0
medoid8-a2-s2_A	Piwi	0.0011951610822355	0.1778735671821771	0.0257998410196613	-1	-1	0.19590159610309466	0.0
6WNY_A	Peptidase-A1	0.0299517369351572	0.045033462819846	0.0050303674430436	4	4	0.03153064698710648	0.9684693530128935
4P8V_A	GH18	0.0145925953693702	0.0843160302358471	0.0060363072918738	4	4	0.03610935352093829	0.9638906464790618
6H0U_A	Protein-kinase	0.0068000468082401	0.3148284332211333	0.001007110036042	3	3	0.18392263972808387	0.8160773602719161
6JWA_A	Protein-kinase	0.0106569811497858	0.2588715299279084	0.002011889761613	3	3	0.0	1.0
medoid10-a2-s3_A	Piwi	0.0011269002040887	0.2177144080507549	0.0247423777489943	-1	-1	0.11972090130069654	0.0
5HTZ_B	Peptidase-A1	0.0144077144375042	0.0416400698062847	0.02213297304878	4	4	0.5988468611245874	0.40115313887541254
2Q15_A	Peptidase-A1	0.0258153143024309	0.0466684411217042	0.0070422936000285	4	4	0.03382776125084546	0.9661722387491546
4FRS_B	Peptidase-A1	0.0170807970901708	0.0895920328249322	0.0020161899393582	4	4	0.00027340138603571126	0.9997265986139643
medoid28-a2-s2_A	Piwi	0.0007427259843251	0.2137865158033641	0.0300519144382522	-1	-1	0.160133819488398	0.0
3CIB_A	Peptidase-A1	0.0193482808602317	0.0820127063188828	0.0010061554017259	4	4	0.02655261653451034	0.9734473834654896
4J0V_A	Peptidase-A1	0.0295230435276637	0.0452149268884118	0.005055767262688	4	4	0.03153064698710648	0.9684693530128935
2P83_A	Peptidase-A1	0.0431046247942312	0.0422764118705731	0.0	4	4	0.4934917287735552	0.5065082712264448
4FSE_E	Peptidase-A1	0.0191397972590851	0.0713769225842211	0.004023997168737	4	4	0.0	1.0
medoid14-a2-s1_A	Piwi	0.0010302886144043	0.13872349686446	0.0332642337077917	-1	-1	0.3232376941487568	0.0
3I4B_B	Protein-kinase	0.0103745013392133	0.3116077489487351	0.0	3	3	0.0	1.0
3L58_B	Peptidase-A1	0.0141876107675212	0.1113726459842069	0.0030272436213401	4	4	0.468822932672378	0.5311770673276219
6CYT_A	Protein-kinase	0.0128565139481091	0.2279115000495777	0.002011889761613	3	3	0.0	1.0
5J0A_A	Protein-kinase	0.0127726354053896	0.1963428348131249	0.0030181563299565	3	3	0.013127261527684458	0.9868727384723155
medoid9-a2-s2_A	Piwi	0.0006167641178783	0.1570909255679942	0.0386624986159414	-1	-1	0.43687431141540406	0.0
5EMM_A	SAM-dependent-MTase-PRMT-type	0.0053299524292043	0.4130782207279386	0.0	-1	-1	0.011522702758157461	0.0
3LPJ_B	Peptidase-A1	0.0151382621498871	0.1011961266648216	0.0030272436213401	4	4	0.2120086217237786	0.7879913782762215
4ZHX_E	Protein-kinase	0.0040465601656927	0.1674813658200115	0.006072766330031	4	4	0.6025550553645437	0.3974449446354563
medoid23-a2-s2_A	Piwi	0.0003352887845792	0.2926121377228745	0.0257998410196613	-1	-1	0.1457105679643748	0.0
1XN2_C	Peptidase-A1	0.0189882264252128	0.081459925211752	0.002011889761613	4	4	0.0	1.0
3J8X_K	Kinesin-motor	0.0046354595002959	0.2964993219584484	0.0030272436213401	3	3	0.07873411516626627	0.9212658848337337
medoid16-a2-s2_A	Piwi	0.0008733337561688	0.1975804283961236	0.0332642337077917	-1	-1	0.16866091689686208	0.0
medoid17-a2-s1_A	Piwi	0.000293358566735	0.1234036263264777	0.0485233400937874	-1	-1	0.10560857339040981	0.0
medoid13-a2-s1_A	Piwi	0.0014455286168814	0.1217998710040016	0.0311202652104596	-1	-1	0.10560857339040981	0.0
4QTE_A	Protein-kinase	0.0106524831059793	0.2514542123188192	0.0030272436213401	3	3	0.0	1.0
5WJJ_A	Protein-kinase	0.0116114279640274	0.2776012055943559	0.002011889761613	3	3	0.0	1.0
3LNK_B	Peptidase-A1	0.0189255526024319	0.0892599426316364	0.0010061554017259	4	4	0.054004669857204174	0.9459953301427958
2QMG_B	Peptidase-A1	0.0159825835441242	0.0892046624092562	0.0050303674430436	4	4	0.0	1.0
3ODZ_X	Protein-kinase	0.0059855747412663	0.2264480661676813	0.005055767262688	3	3	0.0	1.0
5QCW_B	Peptidase-A1	0.0278012951942751	0.0554359830689838	0.0050303674430436	4	4	0.03153064698710648	0.9684693530128935
medoid21-a2-s2_A	Piwi	0.0013642022277321	0.2386579901034121	0.0247423777489943	-1	-1	0.26015051310350185	0.0
4DV9_A	Peptidase-A1	0.0349180818796282	0.0348668199060068	0.0050303674430436	4	4	0.4871977897008956	0.5128022102991044
3LPI_A	Peptidase-A1	0.0205377110662247	0.0813307466638187	0.001007110036042	4	4	0.061165731712228145	0.9388342682877718
4BXN_B	Kinesin-motor	0.0128442653434936	0.1502665835013625	0.0040402750029742	4	4	0.6025550553645437	0.3974449446354563
3SKG_D	Peptidase-A1	0.019954160289479	0.073369994437075	0.004023997168737	4	4	0.0	1.0
3GCU_A	Protein-kinase	0.0100514705369295	0.2577845691132897	0.004023997168737	3	3	0.0	1.0
6UVP_A	Peptidase-A1	0.0206870329988724	0.0767293916650588	0.0030181563299565	4	4	0.0	1.0
5F01_A	Peptidase-A1	0.026087573353247	0.0392134264050365	0.0091371600897414	4	4	0.3912963863215035	0.6087036136784965
medoid8-a2-s3_A	Piwi	0.0009031428360345	0.127731933538587	0.0441178429367157	-1	-1	0.10560857339040981	0.0
6HKY_B	Kinesin-motor	0.0136406227055692	0.1342713689195198	0.0040402750029742	-1	-1	0.0036375207029734524	0.0
4EH6_A	Protein-kinase	0.0125402858415482	0.2285937042702079	0.0030272436213401	3	3	0.0	1.0
3WOW_A	Protein-kinase	0.008362935545976	0.2633908893883379	0.0040402750029742	3	3	0.0	1.0
5OTD_B	Protein-kinase	0.0074253066709395	0.2746126642463547	0.0040402750029742	3	3	0.0	1.0
medoid7-a2-s2_A	Piwi	0.0008163113669062	0.2853342011871419	0.026859374808243	-1	-1	0.15958967223228743	0.0
5SCK_H	PK	0.0172264559621572	0.0664960741333062	0.0090543980992385	4	4	0.02898859788833777	0.9710114021116623
4R95_A	Peptidase-A1	0.0187585173647166	0.0699800332217479	0.0060363072918738	4	4	0.0	1.0
5EMJ_A	SAM-dependent-MTase-PRMT-type	0.0059734957852666	0.4110210769388464	0.002011889761613	-1	-1	0.011522702758157461	0.0
5QCZ_A	Peptidase-A1	0.034528097826505	0.0545559183867552	0.0020161899393582	4	4	0.03153064698710648	0.9684693530128935
3PI5_B	Peptidase-A1	0.0337595911270716	0.0570172348912327	0.002011889761613	4	4	0.03153064698710648	0.9684693530128935
3TPP_A	Peptidase-A1	0.0320571970671753	0.0578149107597527	0.0030181563299565	4	4	0.03153064698710648	0.9684693530128935
3K5C_B	Peptidase-A1	0.0256524008365934	0.0555387793133857	0.0070422936000285	4	4	0.03153064698710648	0.9684693530128935
5HDX_A	Peptidase-A1	0.0164161394968173	0.0544176311322951	0.0140843739056586	4	4	0.4515773287159238	0.5484226712840762
3DV1_B	Peptidase-A1	0.0319290791149709	0.0511009622542747	0.0050303674430436	4	4	0.03153064698710648	0.9684693530128935
4TRW_A	Peptidase-A1	0.0175043980502178	0.0629441860140347	0.0100605125377637	4	4	0.011585653191611001	0.988414346808389
5SCD_F	PK	0.015646396871896	0.0862861641161133	0.0070422936000285	4	4	0.0	1.0
4J0P_A	Peptidase-A1	0.0331109201245784	0.0521128125572652	0.004023997168737	4	4	0.03153064698710648	0.9684693530128935
3IW8_A	Protein-kinase	0.0077283053523203	0.2708480399297432	0.0050303674430436	3	3	0.0	1.0
3NSH_A	Peptidase-A1	0.0370973626010136	0.0520550347881422	0.0020161899393582	4	4	0.08405511067270761	0.9159448893272923
5MPJ_B	Protein-kinase	0.0059049320910754	0.3077213072124833	0.0040402750029742	3	3	0.0	1.0
6D03_D	Transferrin-like-1	0.0153926810403015	0.1541975002815137	0.0030272436213401	4	4	0.6025550553645437	0.3974449446354563
medoid19-a2-s2_A	Piwi	0.0006515099654218	0.2718447133476738	0.0352112405915889	-1	-1	0.4700329668280924	0.0
4LXK_B	Peptidase-A1	0.0337614406583498	0.0574064939759445	0.0020161899393582	4	4	0.03153064698710648	0.9684693530128935
4AY1_C	GH18	0.0134566836483281	0.07901916592493	0.0101626241883787	4	4	0.08511287320239096	0.9148871267976091
3G9N_A	Protein-kinase	0.0133250718846709	0.2082375021412651	0.0040402750029742	3	3	0.011230757026706815	0.9887692429732932
7MYU_B	Peptidase-A1	0.0171273433085091	0.0771017205840557	0.0070922351376341	4	4	0.0	1.0
5CLM_A	Peptidase-A1	0.0302575440172812	0.0641225212716637	0.0020161899393582	4	4	0.26985070653488724	0.7301492934651128
4Z4F_A	Piwi	0.0054972999034296	0.1619638517833448	0.0081136984001406	4	4	0.6025550553645437	0.3974449446354563
6PZ4_A	Peptidase-A1	0.0290875268258755	0.0383155821674877	0.0091371600897414	4	4	0.4045509214677553	0.5954490785322447
5CU2_B	Protein-kinase	0.0106437097219768	0.279083331819026	0.0040402750029742	3	3	0.0	1.0
medoid0-a2-s1_A	Piwi	0.0007895369280617	0.1279160043022116	0.0563233187944307	-1	-1	0.10560857339040981	0.0
7WN3_E	VWFD-2	0.0080805968552729	0.4495308913014346	0.002011889761613	-1	-1	0.13060375271366306	0.0
5ORK_A	Protein-kinase	0.0059296611155974	0.2917784077365444	0.005055767262688	3	3	0.0	1.0
medoid25-a2-s2_A	Piwi	0.000403691068655	0.2401656263783176	0.0463157782490606	-1	-1	0.43675008070877086	0.0
4R93_A	Peptidase-A1	0.0219772546664024	0.0760057365335862	0.004023997168737	4	4	0.0	1.0
2QMD_B	Peptidase-A1	0.0170682760438904	0.0956215739026827	0.0040402750029742	4	4	0.0	1.0
6H0F_B	Lon-N-terminal	0.0020788782755681	0.7868146780752001	0.0030181563299565	-1	-1	0.13912311797781426	0.0
3F88_B	Protein-kinase	0.0143722994335463	0.3047011644311427	0.001007110036042	3	3	0.0	1.0
5SCL_H	PK	0.0125156309594704	0.0702205116987723	0.0140843739056586	4	4	0.18130600552440232	0.8186939944755977
6DHC_A	Peptidase-A1	0.036043502306866	0.0594602931190429	0.001007110036042	4	4	0.0984135184022889	0.9015864815977112
3OHF_A	Peptidase-A1	0.0202026630554588	0.0919960590990919	0.002011889761613	4	4	0.0	1.0
4R8Y_A	Peptidase-A1	0.0196609954754533	0.0742162703114919	0.0060363072918738	4	4	0.0	1.0
4TRW_C	Peptidase-A1	0.0213291763338335	0.0929861214480259	0.0010061554017259	4	4	0.14720454533029934	0.8527954546697006
5MO5_B	Protein-kinase	0.0050464966859153	0.2820958903294975	0.006072766330031	3	3	0.0	1.0
3L38_A	Peptidase-A1	0.0352935140320318	0.0440015588804685	0.0060363072918738	4	4	0.1069442557450955	0.8930557442549045
2X2R_C	Kinesin-motor	0.0151673811188735	0.3190345613568887	0.0	3	3	0.0200150858805909	0.9799849141194091
2G94_A	Peptidase-A1	0.0176059066569226	0.079472911161342	0.0070422936000285	4	4	0.0	1.0
5QD0_B	Peptidase-A1	0.0271902336608521	0.0576027239452187	0.0070422936000285	4	4	0.03153064698710648	0.9684693530128935
4ZSR_A	Peptidase-A1	0.0185379129220078	0.0427607248307072	0.0160964977574751	4	4	0.5658292582732046	0.43417074172679543
3MH0_A	Protein-kinase	0.0146647704255824	0.267769183831367	0.0030181563299565	3	3	0.0	1.0
medoid0-a2-s2_A	Piwi	0.0007813954767919	0.1878428551760179	0.0529660028679441	-1	-1	0.4498962863847849	0.0
4HOK_S	Protein-kinase	0.0152560665480882	0.3016729030502667	0.0010061554017259	3	3	0.10860226282166868	0.8913977371783314
6BFX_A	Peptidase-A1	0.0182309100460566	0.0784818861469212	0.006072766330031	4	4	0.0	1.0
medoid18-a2-s1_A	Piwi	0.0010429792639095	0.1153475142147239	0.059701445364084	-1	-1	0.10560857339040981	0.0
5EZZ_A	Peptidase-A1	0.0330624534050828	0.0433976932912139	0.0070922351376341	4	4	0.03153064698710648	0.9684693530128935
2QK5_B	Peptidase-A1	0.0173986251147236	0.0934134151325102	0.0050303674430436	4	4	0.0	1.0
4TRZ_A	Peptidase-A1	0.0162973570979809	0.064017979869278	0.0130785989784187	4	4	0.011585653191611001	0.988414346808389
4IB5_B	Protein-kinase	0.0073655306823923	0.2748265958566639	0.006072766330031	3	3	0.0	1.0
2VKM_B	Peptidase-A1	0.0159539770996851	0.0973861529430526	0.0060363072918738	4	4	0.0	1.0
5HU0_A	Peptidase-A1	0.014888047823977	0.049089430067692	0.0291750635565768	4	4	0.39924222817339056	0.6007577718266095
3UQX_A	Peptidase-A1	0.0302157795119382	0.0488922709259128	0.0080483244942393	4	4	0.03153064698710648	0.9684693530128935
5JS1_A	Piwi	0.0107050194209507	0.3771038122809562	0.0030272436213401	-1	-1	0.2163948612319418	0.0
4IDQ_C	GB1-RHD3-type-G	0.0038397352611843	0.4231746603100076	0.0040402750029742	-1	-1	0.011522702758157461	0.0
medoid11-a2-s2_A	Piwi	0.0063182605324444	0.3365959797318433	0.005055767262688	-1	-1	0.1577424975901476	0.0
3LNK_A	Peptidase-A1	0.0146249331739321	0.0781278135975372	0.0111900946877709	4	4	0.0	1.0
2YBU_E	GH18	0.0146355168353275	0.1662658920552068	0.005055767262688	4	4	0.6025550553645437	0.3974449446354563
6SFJ_A	Protein-kinase	0.0100352610190219	0.2599598792407041	0.006072766330031	3	3	0.0	1.0
medoid8-a2-s1_A	Piwi	0.0009726476762427	0.1121974656170746	0.0688172240723723	-1	-1	0.36316386332339506	0.0
3SKG_E	Peptidase-A1	0.0237565442478051	0.0751636178830356	0.0040402750029742	4	4	0.0	1.0
medoid4-a2-s3_A	Piwi	0.0011082858745901	0.1054808020638011	0.0665237071513429	-1	-1	0.20884590414515017	0.0
4AY1_H	GH18	0.0115963813758423	0.0784567866910227	0.0132515540606032	4	4	0.12370000826533134	0.8762999917346687
5HU0_B	Peptidase-A1	0.0167870380179418	0.0707176236347616	0.0110661838165213	4	4	0.0	1.0
2OHN_A	Peptidase-A1	0.0277257977935577	0.0542529054516845	0.0081136984001406	4	4	0.03153064698710648	0.9684693530128935
3K3B_A	Kinesin-motor	0.010681358055466	0.1377583799572017	0.0090543980992385	4	4	0.6184658812395034	0.38153411876049653
medoid11-a2-s1_A	Piwi	0.0011383958913846	0.0918177957724041	0.099557427953085	-1	-1	0.2560471805664165	0.0
5HDU_A	Peptidase-A1	0.01456721363468	0.0539108662912337	0.0281690295641283	4	4	0.2624490128129032	0.7375509871870968
2WF1_A	Peptidase-A1	0.0266871961410103	0.0552104170553268	0.0090543980992385	4	4	0.03153064698710648	0.9684693530128935
3IVI_B	Peptidase-A1	0.0288545608259992	0.0801531876209941	0.0	4	4	0.376233008626184	0.623766991373816
medoid19-a2-s1_A	Piwi	0.0010100795565349	0.2136904438328653	0.0507400688245485	-1	-1	0.2505753438653877	0.0
4IMY_A	Protein-kinase	0.0151304136245402	0.2495851130702077	0.004023997168737	3	3	0.0	1.0
medoid14-a2-s2_A	Piwi	0.0013295888218898	0.1986404005530274	0.045215734453575	-1	-1	0.11972090130069654	0.0
8D6J_A	Piwi	0.0018678912604541	0.2754206409806353	0.02213297304878	-1	-1	0.01182912250551311	0.0
3ZSG_A	Protein-kinase	0.0139548149505767	0.2784146834684906	0.004023997168737	3	3	0.0	1.0
5SCL_F	PK	0.0175887661616518	0.1040405957848122	0.004023997168737	4	4	0.19256466519611815	0.8074353348038819
6OPI_A	Protein-kinase	0.0108185729376781	0.2588209905527167	0.006072766330031	3	3	0.0	1.0
6OHD_A	Protein-kinase	0.0174513043255378	0.2435416642641336	0.0010061554017259	3	3	0.03220111595237985	0.9677988840476202
5QCS_C	Peptidase-A1	0.0319258465163149	0.0618743837615397	0.0040402750029742	4	4	0.0994130232282081	0.9005869767717919
6Q1N_B	Glyco-hydro-30	0.0113930441238428	0.1014626799003265	0.0100605125377637	4	4	0.3558531882247075	0.6441468117752925
3RU1_A	Peptidase-A1	0.0392904274890724	0.0508739090418112	0.0040402750029742	4	4	0.09301653591160071	0.9069834640883992
3CIB_B	Peptidase-A1	0.0168845492700288	0.0989460168902427	0.005055767262688	4	4	0.0987939897822903	0.9012060102177097
medoid2-a2-s1_A	Piwi	0.0003586243089565	0.1413790502686361	0.0863389298678223	-1	-1	0.22589597232462197	0.0
3QFR_A	FAD-binding-FR-type	0.0022065302237552	0.7299959202209995	0.0040402750029742	-1	-1	0.48826985598635947	0.0
medoid19-a2-s3_A	Piwi	0.0017029983487935	0.1004145351145928	0.0496303685128725	-1	-1	0.12775922337668172	0.0
4ZSP_A	Peptidase-A1	0.0163141787638009	0.0948779357495975	0.0070422936000285	4	4	0.0	1.0
5TOL_A	Peptidase-A1	0.0389384285230036	0.0495847792543774	0.0050303674430436	4	4	0.11764261579250158	0.8823573842074984
6EJ3_A	Peptidase-A1	0.0221011180142245	0.072256036480916	0.0060363072918738	4	4	0.0	1.0
6BFD_A	Peptidase-A1	0.0150065274676839	0.0933445550154657	0.0090543980992385	4	4	0.0	1.0
2C9H_A	Ketosynthase-family-3-KS3	0.0098557943590038	0.1571690699779033	0.0091371600897414	4	4	0.6025550553645437	0.3974449446354563
2HIZ_A	Peptidase-A1	0.0494725138707799	0.0389959821769333	0.0050303674430436	4	4	0.4226540086038006	0.5773459913961995
5SCC_F	PK	0.0161088956509615	0.0867074189538054	0.0090543980992385	4	4	0.0	1.0
3LFB_A	Protein-kinase	0.0105831045657751	0.247052782074873	0.0070922351376341	3	3	0.0	1.0
1M4H_A	Peptidase-A1	0.0155461536560291	0.0937171260670425	0.0081136984001406	4	4	0.0	1.0
5SCA_H	PK	0.0144048060151144	0.0713485539880769	0.0140843739056586	4	4	0.03824525108337184	0.9617547489166282
5CU0_B	Protein-kinase	0.0070734041388578	0.2816048256017845	0.0070922351376341	3	3	0.0	1.0
4ZSM_A	Peptidase-A1	0.0175949953070761	0.0624243827811834	0.0130785989784187	4	4	0.011585653191611001	0.988414346808389
4K8S_A	Peptidase-A1	0.0422633683464019	0.0605592187006922	0.0010061554017259	4	4	0.15969807636121247	0.8403019236387875
2ONL_C	Protein-kinase	0.0046354601244822	0.3662176651219412	0.006072766330031	-1	-1	0.305959948786426	0.0
4FRK_A	Peptidase-A1	0.0318017103800855	0.0535999226808658	0.0070922351376341	4	4	0.03153064698710648	0.9684693530128935
4IDQ_A	GB1-RHD3-type-G	0.005137646403967	0.4126909337725038	0.005055767262688	-1	-1	0.011522702758157461	0.0
5SC9_H	PK	0.0140984153493563	0.0691619544276443	0.0150906633237464	4	4	0.07224053822454198	0.927759461775458
6UVP_B	Peptidase-A1	0.0185244032774793	0.1038286240073935	0.0030272436213401	4	4	0.17069818652985302	0.829301813470147
4IDQ_B	GB1-RHD3-type-G	0.0071273237841467	0.4140873341125923	0.0050303674430436	-1	-1	0.011522702758157461	0.0
4QP3_A	Protein-kinase	0.0053592114458717	0.2734325180478839	0.0081136984001406	3	3	0.0	1.0
medoid18-a2-s3_A	Piwi	0.0023655185680484	0.1752422081027911	0.0205341202479885	4	4	0.6291231034663081	0.3708768965336919
4HA5_A	Peptidase-A1	0.0155584481488505	0.0431163648085809	0.0392351918850506	4	4	0.4167403852162817	0.5832596147837183
6TLE_B	Kinesin-motor	0.0097566790634172	0.2331849147925145	0.0081136984001406	3	3	0.0	1.0
4FRI_A	Peptidase-A1	0.0318918349544161	0.0473265875822144	0.0090543980992385	4	4	0.03153064698710648	0.9684693530128935
medoid3-a2-s1_A	Piwi	0.0014807580011736	0.1276814768270268	0.0552016840097893	-1	-1	0.10560857339040981	0.0
3LPI_B	Peptidase-A1	0.0140579382347703	0.097289755999858	0.0091371600897414	4	4	0.026603543510254894	0.9733964564897452
3K5F_C	Peptidase-A1	0.0371160517712052	0.0590158931045196	0.0030272436213401	4	4	0.10239824134194268	0.8976017586580574
2HIZ_B	Peptidase-A1	0.0517149028426075	0.0467868611169468	0.004023997168737	4	4	0.4226540086038006	0.5773459913961995
3L5E_A	Peptidase-A1	0.0168110062708159	0.0531052900923038	0.0231389553638574	4	4	0.32152143001328487	0.6784785699867151
4DJY_A	Peptidase-A1	0.0185812465054631	0.0876310529153849	0.0060363072918738	4	4	0.0	1.0
5SCI_F	PK	0.0219857573425815	0.0959486223231593	0.002011889761613	4	4	0.1149983999951878	0.8850016000048122
3O8U_A	Protein-kinase	0.0151384015913841	0.2202803090685215	0.005055767262688	3	3	0.0	1.0
3CGO_A	Protein-kinase	0.0171801214835364	0.1923282880725374	0.0030272436213401	3	3	0.0	1.0
5OT6_B	Protein-kinase	0.0080153365810997	0.2736001091619768	0.0080483244942393	3	3	0.0	1.0
3UQR_B	Peptidase-A1	0.0265795140471816	0.0635010139936815	0.0070922351376341	4	4	0.10810724540885118	0.8918927545911488
medoid2-a2-s2_A	Piwi	0.0004287881682691	0.2123129022230984	0.0757576742734449	-1	-1	0.1394679905265419	0.0
2P4J_A	Peptidase-A1	0.0166801157882959	0.0801755152894301	0.0100605125377637	4	4	0.0	1.0
medoid13-a2-s2_A	Piwi	0.0002851226462733	0.1992299527212788	0.083969564498129	-1	-1	0.30282307629861716	0.0
2OAH_A	Peptidase-A1	0.0435940102054281	0.042503507985576	0.0060363072918738	4	4	0.3183094093828314	0.6816905906171686
6UX9_A	PIPK	0.0070359540844017	0.2139280287618614	0.0100605125377637	3	3	0.0	1.0
5QD7_A	Peptidase-A1	0.0318435003943046	0.0618816451067599	0.005055767262688	4	4	0.09395199005187777	0.9060480099481222
4X7I_B	Peptidase-A1	0.0198509919782547	0.0830457952269577	0.0060363072918738	4	4	0.0	1.0
5SC8_H	PK	0.0161981670636474	0.0667872749410233	0.0140843739056586	4	4	0.011585653191611001	0.988414346808389
medoid1-a2-s2_A	Piwi	0.0006242552160635	0.2403566931020534	0.0665237071513429	-1	-1	0.4684317543571235	0.0
3PG3_A	Protein-kinase	0.0147165214313305	0.2812498313535765	0.0040402750029742	3	3	0.0	1.0
5QDB_B	Peptidase-A1	0.0291917934499587	0.0506726674132575	0.0100605125377637	4	4	0.03153064698710648	0.9684693530128935
1ZYJ_A	Protein-kinase	0.0188495724912357	0.2391609786150653	0.0	3	3	0.12673344118001492	0.873266558819985
2XAE_B	Kinesin-motor	0.0101562868410801	0.0780250654289325	0.0184427898172117	4	4	0.32561652514763517	0.6743834748523648
medoid0-a2-s3_A	Piwi	0.0013220634207732	0.1491738510156137	0.0642396789753183	-1	-1	0.4515498618900093	0.0
1YM4_C	Peptidase-A1	0.0320618979401394	0.0746721410208398	0.002011889761613	4	4	0.31324354325076337	0.6867564567492366
6DMI_A	Peptidase-A1	0.0326511028642839	0.0497278266441975	0.0081136984001406	4	4	0.03153064698710648	0.9684693530128935
4J1K_A	Peptidase-A1	0.0223865411595174	0.0363316833023127	0.0174001876755087	4	4	0.5173502895132305	0.4826497104867696
7MYI_A	Peptidase-A1	0.0163295360986819	0.0624702921410865	0.0171028438612663	4	4	0.011585653191611001	0.988414346808389
2QMF_A	Peptidase-A1	0.0208584059638031	0.0937250273803061	0.004023997168737	4	4	0.0	1.0
5O8U_A	Protein-kinase	0.0082025132276905	0.2478077964185157	0.0091371600897414	3	3	0.0	1.0
2P83_C	Peptidase-A1	0.0507233920437344	0.0462778901179807	0.0050303674430436	4	4	0.4007059390584666	0.5992940609415334
4X60_A	SAM-dependent-MTase-PRMT-type	0.0049236912899349	0.4145270884763654	0.006072766330031	-1	-1	0.011522702758157461	0.0
5SC9_C	PK	0.0118153607003869	0.0631766357859855	0.0311871353768524	4	4	0.28217794134756785	0.7178220586524321
medoid10-a2-s2_A	Piwi	0.0016161051588878	0.2105282401326754	0.045215734453575	-1	-1	0.11972090130069654	0.0
2HIZ_C	Peptidase-A1	0.0492826911358584	0.0468534363338258	0.0050303674430436	4	4	0.3624788674944984	0.6375211325055016
medoid16-a2-s3_A	Piwi	0.0013822544438042	0.1656023036509264	0.059701445364084	-1	-1	0.06482311861252427	0.0
3KMY_B	Peptidase-A1	0.0181122445003541	0.074761782646163	0.0100605125377637	4	4	0.0	1.0
2IWY_B	Ketosynthase-family-3-KS3	0.0092175012570295	0.162926616099553	0.0110661838165213	4	4	0.6025550553645437	0.3974449446354563
3CKP_C	Peptidase-A1	0.0196103916764474	0.1324155325744183	0.0030181563299565	4	4	0.6025550553645437	0.3974449446354563
6QDZ_A	Protein-kinase	0.017769996005335	0.2251867483296596	0.0030181563299565	3	3	0.0	1.0
5OTH_A	Protein-kinase	0.0051706277294045	0.2795397296588881	0.0091371600897414	3	3	0.0	1.0
4FSE_B	Peptidase-A1	0.0212830040198788	0.1080956440625318	0.0020161899393582	4	4	0.4015052760431574	0.5984947239568427
3MI9_A	Protein-kinase	0.0114596828657094	0.2281522016573146	0.0090543980992385	3	3	0.0	1.0
5QCX_A	Peptidase-A1	0.0321596826796984	0.0571013155632908	0.0070922351376341	4	4	0.055729986728172504	0.9442700132718275
6NV7_C	Peptidase-A1	0.0312489867590223	0.0649203594336983	0.005055767262688	4	4	0.09395199005187777	0.9060480099481222
5CVH_B	Protein-kinase	0.0100680051204821	0.3014448336542417	0.0070922351376341	3	3	0.0	1.0
medoid6-a2-s2_A	Piwi	0.0020420225102324	0.2059854679869596	0.0332642337077917	-1	-1	0.11972090130069654	0.0
3LPK_A	Peptidase-A1	0.0179172525030372	0.0872896454418204	0.0080483244942393	4	4	0.0	1.0
2QK5_A	Peptidase-A1	0.0187163601007396	0.0631271535931578	0.0130785989784187	4	4	0.011585653191611001	0.988414346808389
3KEN_A	Kinesin-motor	0.0131580267500322	0.206242544265278	0.0081136984001406	3	3	0.0	1.0
6TRL_A	Kinesin-motor	0.016452724211452	0.3088164752244968	0.0020161899393582	3	3	0.047412584669883	0.952587415330117
4FSL_E	Peptidase-A1	0.0189405054028898	0.0722435121114622	0.0100605125377637	4	4	0.0	1.0
3G33_A	Protein-kinase	0.0021917086132592	0.228603155856278	0.026859374808243	-1	-1	0.10341599012766621	0.0
6NW3_C	Peptidase-A1	0.0321919151254856	0.0740763596632561	0.0030181563299565	4	4	0.3641190396830504	0.6358809603169496
5SCH_H	PK	0.0129155381544425	0.0652035086968318	0.0281690295641283	4	4	0.18355592592314826	0.8164440740768517
5SCE_H	PK	0.0148429434330434	0.0686488549475879	0.0191146395025525	4	4	0.0533241643242187	0.9466758356757813
7WN6_E	VWFD-2	0.0082521080383254	0.4549632209082045	0.005055767262688	-1	-1	0.09461249096171537	0.0
5HE7_A	Peptidase-A1	0.0183696567658397	0.0651966025615909	0.0130785989784187	4	4	0.011585653191611001	0.988414346808389
6JJR_A	GH18	0.011133992391698	0.0607605722794358	0.0419284993347488	4	4	0.31599641429485054	0.6840035857051494
5MMR_B	Protein-kinase	0.010137331266455	0.2689958304767937	0.0090543980992385	3	3	0.0	1.0
3IVH_A	Peptidase-A1	0.0371318851056897	0.0686356366868218	0.002011889761613	4	4	0.3990905153354875	0.6009094846645125
1YM4_B	Peptidase-A1	0.0266967915575492	0.0553677765377867	0.0111900946877709	4	4	0.03153064698710648	0.9684693530128935
5MO5_A	Protein-kinase	0.005235496252058	0.2800858863196152	0.0100605125377637	3	3	0.0	1.0
5ORK_B	Protein-kinase	0.007199318692704	0.2998242786933238	0.0090543980992385	3	3	0.0	1.0
4IDP_A	GB1-RHD3-type-G	0.0043557873524473	0.400938104458191	0.0080483244942393	-1	-1	0.011522702758157461	0.0
4DI2_A	Peptidase-A1	0.0397591597064779	0.0472788850486703	0.0070922351376341	4	4	0.12048653582702773	0.8795134641729723
6UVY_A	Peptidase-A1	0.0178040310795294	0.0632584339667769	0.0142855519524551	4	4	0.011585653191611001	0.988414346808389
5SCJ_F	PK	0.0182915404030056	0.0889861639888124	0.0080483244942393	4	4	0.0	1.0
4IDQ_D	GB1-RHD3-type-G	0.0040447560702455	0.4249423608060468	0.0070922351376341	-1	-1	0.011522702758157461	0.0
3K5G_B	Peptidase-A1	0.0438562689021035	0.058206051239902	0.004023997168737	4	4	0.14417650090082545	0.8558234990991745
6UPR_B	Septin-type-G	0.0053331772835252	0.2744486892340068	0.0101626241883787	3	3	0.0	1.0
2XK4_A	Protein-kinase	0.017607838176385	0.35325336243357	0.0	-1	-1	0.1623678481227009	0.0
4H3G_B	Peptidase-A1	0.0180965829434948	0.0766011101699855	0.0110661838165213	4	4	0.0	1.0
5SCC_H	PK	0.0141405871824173	0.0660337292347648	0.0261569749948251	4	4	0.0	1.0
4ZSP_B	Peptidase-A1	0.0187240311994111	0.0732752932177867	0.0110661838165213	4	4	0.0	1.0
5B0X_A	Protein-kinase	0.0085294645998768	0.2952238565856382	0.0090543980992385	3	3	0.0	1.0
3QBH_B	Peptidase-A1	0.038381135553106	0.052461264582032	0.0070422936000285	4	4	0.03153064698710648	0.9684693530128935
3HV5_A	Protein-kinase	0.0178088238762443	0.2615311666678995	0.0030181563299565	3	3	0.0	1.0
5SCG_H	PK	0.0141148953581186	0.0721485800060273	0.0201205697607655	4	4	0.07082125893992947	0.9291787410600706
3UQW_A	Peptidase-A1	0.0469530612087383	0.0482316049406425	0.0060363072918738	4	4	0.3183094093828314	0.6816905906171686
5SCF_A	PK	0.0122791873349239	0.0394646406225206	0.0965797171599183	-1	-1	0.021871961050568794	0.0
3DV1_A	Peptidase-A1	0.0358903134108362	0.0540900026222378	0.0070922351376341	4	4	0.03153064698710648	0.9684693530128935
4LXM_B	Peptidase-A1	0.0426639911103978	0.0614679724929234	0.0030272436213401	4	4	0.1326685289753938	0.8673314710246062
medoid4-a2-s2_A	Piwi	0.0018891836518829	0.2084327078127855	0.0441178429367157	-1	-1	0.11972090130069654	0.0
5SCH_A	PK	0.0125785496985938	0.0372511482641472	0.0995978005518705	-1	-1	0.021871961050568794	0.0
4R91_B	Peptidase-A1	0.0217199904589194	0.08554828062635	0.006072766330031	4	4	0.0	1.0
4LXA_B	Peptidase-A1	0.0308630039709329	0.0512827974733529	0.0110661838165213	4	4	0.03153064698710648	0.9684693530128935
3IXK_A	Peptidase-A1	0.0258518249576801	0.0586306291816511	0.0111900946877709	4	4	0.03153064698710648	0.9684693530128935
1HJX_D	GH18	0.0115774828674834	0.0691714863347307	0.0311202652104596	4	4	0.17843675638266163	0.8215632436173383
3N4L_A	Peptidase-A1	0.0293372492374598	0.0589916054376419	0.0091371600897414	4	4	0.03153064698710648	0.9684693530128935
4AY1_F	GH18	0.0126451678599834	0.0826425833148445	0.0163601067821594	4	4	0.11313886804076863	0.8868611319592313
4TRY_C	Peptidase-A1	0.0212596931479766	0.0648175364705662	0.0120723738025678	4	4	0.011585653191611001	0.988414346808389
5SCB_F	PK	0.0117841096354655	0.0890647724349601	0.0150906633237464	4	4	0.11115755309024333	0.8888424469097567
2WCG_B	Glyco-hydro-30	0.0055593627377081	0.0855711746556671	0.0251509582443987	4	4	0.494590166510195	0.505409833489805
3QE2_A	FAD-binding-FR-type	0.001735376610778	0.7334861028489938	0.0101626241883787	-1	-1	0.48826985598635947	0.0
2WOG_C	Kinesin-motor	0.0137231466260491	0.1993141927956538	0.0091371600897414	3	3	0.0	1.0
5OS7_B	Protein-kinase	0.0097394880850277	0.287419289216811	0.0091371600897414	3	3	0.0	1.0
4O3S_A	UmuC	0.0152216393179081	0.3385450524449743	0.0050303674430436	-1	-1	0.011522702758157461	0.0
4LXK_C	Peptidase-A1	0.0377302064293619	0.0417281608135412	0.0100605125377637	4	4	0.30231499649384136	0.6976850035061587
1XN2_A	Peptidase-A1	0.0171970467483322	0.0894582349721977	0.0100605125377637	4	4	0.0	1.0
4FOI_A	Hexokinase-2	0.0099984326810756	0.5213540176234024	0.004023997168737	-1	-1	0.45429404531866424	0.0
4W5T_A	Piwi	0.0117518796721129	0.0531228565185144	0.0653805729706817	-1	-1	0.01562373431347404	0.0
6V5K_A	UmuC	0.0157601969999281	0.3360871445370966	0.0040402750029742	-1	-1	0.011522702758157461	0.0
4DH6_A	Peptidase-A1	0.041078589734797	0.0553304978905582	0.0060363072918738	4	4	0.1326685289753938	0.8673314710246062
1HJW_B	GH18	0.0121665210104761	0.0603125988697392	0.045215734453575	4	4	0.2382357267172474	0.7617642732827525
medoid17-a2-s2_A	Piwi	0.0009483020478941	0.2599803886791805	0.0804347333893407	-1	-1	0.4684317543571235	0.0
5DQC_B	Peptidase-A1	0.0388955748792743	0.0733947708536441	0.001007110036042	4	4	0.3871148722543506	0.6128851277456494
5HE7_B	Peptidase-A1	0.0250065594036492	0.1182962924775879	0.002011889761613	4	4	0.587420796462182	0.4125792035378179
3OHH_B	Peptidase-A1	0.0175558407270915	0.0801451671656205	0.0111900946877709	4	4	0.0	1.0
4MMZ_B	VWFA	0.0021175762511735	0.4157736579691116	0.0184427898172117	-1	-1	0.09084727165623195	0.0
1HJV_B	GH18	0.0145321921050792	0.055741153073313	0.045215734453575	4	4	0.3765944221347236	0.6234055778652764
3SKG_A	Peptidase-A1	0.0209811461963645	0.0818076091384494	0.0080483244942393	4	4	0.0	1.0
5SC9_G	PK	0.0116161367088895	0.0647302512883138	0.040241637205524	4	4	0.21024949777034727	0.7897505022296527
1BG2_A	Kinesin-motor	0.0045181281602459	0.2257571108810309	0.0130785989784187	3	3	0.030389275817329527	0.9696107241826705
4L7H_A	Peptidase-A1	0.028286369430502	0.0645179247913843	0.0090543980992385	4	4	0.09395199005187777	0.9060480099481222
6TE6_A	DOT1	0.0092883195409066	0.6222693246244136	0.0010061554017259	-1	-1	0.48826985598635947	0.0
7MYR_A	Peptidase-A1	0.0158572981928399	0.0584470524880583	0.0331991995154452	4	4	0.18328185899111132	0.8167181410088887
medoid12-a2-s1_A	Piwi	0.0017790024327239	0.1547263133189145	0.0619656060250684	-1	-1	0.03634846407922571	0.0
5SCI_H	PK	0.0137089679139681	0.0700263722345371	0.0261569749948251	4	4	0.0	1.0
4H3G_A	Peptidase-A1	0.0178674369367584	0.044277250964236	0.038229225245195	4	4	0.2707416502808385	0.7292583497191615
medoid15-a2-s3_A	Piwi	0.002744255390829	0.104264222278863	0.0247423777489943	-1	-1	0.0966441949179623	0.0
2ZJI_A	Peptidase-A1	0.0231412297941662	0.1881172322216889	0.001007110036042	-1	-1	0.04477503054773603	0.0
6Z45_A	Protein-kinase	0.0123111332555309	0.2369029575917881	0.0100605125377637	3	3	0.0	1.0
2O2K_B	Hcy-binding	0.0025902136597206	0.459203149095027	0.0111900946877709	-1	-1	0.4105840194397544	0.0
6E3Z_A	Peptidase-A1	0.0353665656827895	0.0805812766954106	0.0010061554017259	4	4	0.37218714952142273	0.6278128504785773
5SCF_F	PK	0.0159434822131339	0.0844698255412232	0.0130785989784187	4	4	0.0	1.0
2YBT_E	GH18	0.0174704893319593	0.1876349550655886	0.0060363072918738	3	3	0.0	1.0
2P4N_K	Kinesin-motor	0.002254063254556	0.2333115163202447	0.0321912006166056	-1	-1	0.26173712306347663	0.0
7D2V_A	Peptidase-A1	0.0326067039526216	0.0456529345835742	0.0120723738025678	4	4	0.14024619232953495	0.859753807670465
4H3F_A	Peptidase-A1	0.0215865449322316	0.0477677395238171	0.02213297304878	4	4	0.33952523814257596	0.660474761857424
3KMX_B	Peptidase-A1	0.0159164209639394	0.0759040799371767	0.0150906633237464	4	4	0.0	1.0
5MOD_B	Protein-kinase	0.0090674649439302	0.2890493166409638	0.0100605125377637	3	3	0.0	1.0
6DHC_B	Peptidase-A1	0.0318114854956387	0.0531400235505279	0.0110661838165213	4	4	0.03153064698710648	0.9684693530128935
4AY1_I	GH18	0.0097276289118538	0.0796457716831708	0.0279214734263297	4	4	0.30270598764722884	0.6972940123527711
3V83_C	Transferrin-like-1	0.0244275564167279	0.1708963775651844	0.001007110036042	-1	-1	0.12249964810884748	0.0
4Z4D_A	Piwi	0.0120287320938944	0.1890049998687175	0.0111900946877709	3	3	0.03411468236619142	0.9658853176338086
5QCY_B	Peptidase-A1	0.0422760956243884	0.0635358910625838	0.004023997168737	4	4	0.15156750627264298	0.8484324937273571
5M4F_A	Protein-kinase	0.0147211441098155	0.2747686533540008	0.0070922351376341	3	3	0.0	1.0
1YM2_B	Peptidase-A1	0.0297202425871001	0.0663703408249647	0.0080483244942393	4	4	0.09395199005187777	0.9060480099481222
3BXW_B	GH18	0.0201827695867196	0.2332672884825225	0.0030181563299565	3	3	0.0	1.0
3E63_A	FERM	0.0083232345810782	0.5284936828476091	0.0040402750029742	-1	-1	0.45429404531866424	0.0
4GID_A	Peptidase-A1	0.0228678241069748	0.077778023455568	0.0081136984001406	4	4	0.07787068713020934	0.9221293128697906
4AY1_A	GH18	0.0115717289769781	0.0854704440829997	0.0215828567205209	4	4	0.2336146694032621	0.766385330596738
2P4J_C	Peptidase-A1	0.0157258229970945	0.0717321516690718	0.0201205697607655	4	4	0.0	1.0
5SCA_G	PK	0.011729907708825	0.0692077015115096	0.0362172476666218	4	4	0.21668870240643323	0.7833112975935668
medoid20-a2-s2_A	Piwi	0.0009266521929738	0.3075664287386455	0.0699676171140799	-1	-1	0.305168991349428	0.0
3VV6_A	Peptidase-A1	0.0357784235785153	0.0484428875589874	0.0100605125377637	4	4	0.03153064698710648	0.9684693530128935
4HA5_B	Peptidase-A1	0.0146964646805131	0.0705815969994467	0.0251509582443987	4	4	0.0	1.0
2QMG_A	Peptidase-A1	0.0167494439818126	0.0771444734281283	0.0140843739056586	4	4	0.0	1.0
5SC8_A	PK	0.0136911672236552	0.0401248361282502	0.1086517591784457	-1	-1	0.021871961050568794	0.0
5QD7_B	Peptidase-A1	0.0246455150872836	0.059039263320303	0.0130785989784187	4	4	0.2030139831260632	0.7969860168739368
4L7J_A	Peptidase-A1	0.0295994901401869	0.0504864474946485	0.0130785989784187	4	4	0.03153064698710648	0.9684693530128935
5SCD_A	PK	0.0144930272759393	0.0351286370424622	0.1056336037037959	-1	-1	0.021871961050568794	0.0
1HJX_A	GH18	0.0100966289024012	0.0627945676380515	0.0552016840097893	4	4	0.5084111832068275	0.4915888167931724
7S0U_A	SAM-dependent-MTase-PRMT-type	0.0055098709051193	0.4052988047309432	0.0091371600897414	-1	-1	0.011522702758157461	0.0
6JT4_A	Peptidase-A1	0.0326759612481958	0.0460372786513773	0.012220058253459	4	4	0.13266738604893347	0.8673326139510665
4P8W_A	GH18	0.0181214858860814	0.085691129202207	0.0101626241883787	4	4	0.0	1.0
1M7R_B	Myotubularin-phosphatase	0.027762297355981	0.0824460146646682	0.005055767262688	4	4	0.31324354325076337	0.6867564567492366
1WCH_A	KIND	0.0018217591549869	0.3272629517520012	0.0375784171587227	-1	-1	0.16539338905710446	0.0
6V7N_A	AB-hydrolase-1	0.0144859652677488	0.3227851583962365	0.0070422936000285	3	3	0.18392263972808387	0.8160773602719161
5OUM_A	Protein-kinase	0.0084483013944106	0.2748311080687203	0.0111900946877709	3	3	0.0	1.0
4D83_C	Peptidase-A1	0.024938852319023	0.130208199656102	0.0030181563299565	4	4	0.6038344968374755	0.3961655031625245
5SCI_G	PK	0.0170150421275189	0.0596249672317129	0.0281690295641283	4	4	0.03801144441426282	0.9619885555857371
6FDZ_U	Protein-kinase	0.0058483800683921	0.4073696626533749	0.0091371600897414	-1	-1	0.011522702758157461	0.0
6X5U_G	GT23	0.0059897171336982	0.2232917076946864	0.0132515540606032	3	3	0.0	1.0
6H0F_K	Lon-N-terminal	0.0053004788043363	0.7711627297709738	0.0010061554017259	-1	-1	0.13912311797781426	0.0
1XN2_B	Peptidase-A1	0.0195167274453885	0.0824406373397871	0.0100605125377637	4	4	0.0	1.0
4KKG_A	Protein-kinase	0.0126198136577555	0.2125703465105165	0.0111900946877709	3	3	0.0	1.0
1DSN_A	Transferrin-like-1	0.013300940983361	0.350876627870302	0.0070922351376341	-1	-1	0.011522702758157461	0.0
6VLE_A	GT23	0.0012911850954643	0.255079812359602	0.0827886275091853	-1	-1	0.4684317543571235	0.0
4R92_A	Peptidase-A1	0.0184204429807674	0.0650877061979079	0.0160964977574751	4	4	0.011585653191611001	0.988414346808389
3L59_A	Peptidase-A1	0.0183007620481263	0.0484573063565904	0.0362172476666218	4	4	0.20983278591720644	0.7901672140827936
2FST_X	Protein-kinase	0.0215832012979918	0.2587915403445655	0.002011889761613	3	3	0.0	1.0
4AY1_G	GH18	0.0113282915924106	0.0793178796060791	0.0289856519083209	4	4	0.1670367250551026	0.8329632749448974
medoid10-a2-s1_A	Piwi	0.0018368019405641	0.1382548844838337	0.0757576742734449	-1	-1	0.4468699318678487	0.0
1SGZ_C	Peptidase-A1	0.0176568361448974	0.0597054573830139	0.0251509582443987	4	4	0.03801144441426282	0.9619885555857371
5QCU_A	Peptidase-A1	0.0343905813229228	0.0518788690996899	0.0101626241883787	4	4	0.03153064698710648	0.9684693530128935
4H1E_B	Peptidase-A1	0.0185006260195775	0.0620212532692659	0.0201205697607655	4	4	0.011585653191611001	0.988414346808389
6PXO_A	Protein-kinase	0.0112954047838366	0.3932704303486269	0.0081136984001406	-1	-1	0.011522702758157461	0.0
4FS4_B	Peptidase-A1	0.0169180698093023	0.0572139002230974	0.0352112405915889	4	4	0.23256879487019794	0.767431205129802
4DJU_A	Peptidase-A1	0.0181822847823183	0.060518775573063	0.0231389553638574	4	4	0.03801144441426282	0.9619885555857371
4AY1_B	GH18	0.0087134536648681	0.0754155680950181	0.0397492001139665	4	4	0.34680036784896917	0.6531996321510308
4H3J_A	Peptidase-A1	0.018569038916555	0.0575020873793198	0.0251509582443987	4	4	0.03801144441426282	0.9619885555857371
5CTP_B	Protein-kinase	0.0075261117955813	0.2693230625809407	0.012220058253459	3	3	0.0	1.0
5SCA_A	PK	0.0152655224832393	0.0370561760146713	0.1016093917048182	-1	-1	0.021871961050568794	0.0
7WBV_a	RPOLA-N	0.0022563392383526	1.0694267608712074	0.002011889761613	-1	-1	0.24390879954528472	0.0
5SCB_A	PK	0.0152895636519072	0.0371718886605578	0.1016093917048182	-1	-1	0.021871961050568794	0.0
6D03_C	Transferrin-like-1	0.0124928222123588	0.1538886673801475	0.0130785989784187	4	4	0.6025550553645437	0.3974449446354563
5YGX_A	Peptidase-A1	0.0264184855005221	0.0415692324622804	0.023686980845901	4	4	0.05670632853875073	0.9432936714612493
7JOV_A	Protein-kinase	0.0154868071000124	0.4168149229628191	0.0050303674430436	-1	-1	0.011522702758157461	0.0
5HE5_A	Peptidase-A1	0.0217542581082467	0.0534585263645345	0.02213297304878	4	4	0.20482643838581782	0.7951735616141822
5DO7_B	ABC-transporter	0.0187924827185905	0.2564722400152543	0.0040402750029742	3	3	0.0	1.0
6Q1P_B	Glyco-hydro-30	0.0086052264850905	0.0861972374568253	0.0291750635565768	4	4	0.36272279060070534	0.6372772093992947
5HE4_A	Peptidase-A1	0.0206958933054709	0.0550314719734157	0.0231389553638574	4	4	0.20423370800011842	0.7957662919998816
5M51_A	Protein-kinase	0.0147896787869108	0.4189052432402261	0.005055767262688	-1	-1	0.011522702758157461	0.0
4H3I_B	Peptidase-A1	0.0200275652101334	0.0595971651391493	0.0191146395025525	4	4	0.011585653191611001	0.988414346808389
4FOI_B	Hexokinase-1	0.0114980590009919	0.5797414875984197	0.0030181563299565	-1	-1	0.45429404531866424	0.0
3K5F_B	Peptidase-A1	0.0283707548799456	0.037609998013071	0.0215828567205209	4	4	0.2711204405642268	0.7288795594357732
5QD2_B	Peptidase-A1	0.028534910739755	0.0656182350828273	0.0100605125377637	4	4	0.09395199005187777	0.9060480099481222
5HDV_B	Peptidase-A1	0.0217377098195886	0.0946991764608757	0.0070422936000285	4	4	0.13082400739146935	0.8691759926085306
3LPK_B	Peptidase-A1	0.0153133499816111	0.0851088736827193	0.0153215732989637	4	4	0.0	1.0
4DJW_A	Peptidase-A1	0.0180539314833962	0.050742177430225	0.038229225245195	4	4	0.20983278591720644	0.7901672140827936
5KI6_A	Piwi	0.0096148271573864	0.0728274037952416	0.0432593630846658	4	4	0.36026733127756727	0.6397326687224327
3HM8_B	Hexokinase-1	0.0119652560267699	0.4627954381384189	0.0070422936000285	-1	-1	0.33389615783724697	0.0
4DI2_C	Peptidase-A1	0.0251731740942695	0.0869790223143345	0.0070422936000285	4	4	0.24077811727664736	0.7592218827233527
3HEC_A	Protein-kinase	0.009826553168174	0.2139704473919366	0.0132515540606032	3	3	0.0	1.0
2QMF_B	Peptidase-A1	0.015955420590737	0.1049979450306727	0.0111900946877709	4	4	0.14054031890614824	0.8594596810938517
6X5S_B	GT23	0.0024016829464815	0.2251034994557983	0.0354166098692967	-1	-1	0.26015051310350185	0.0
4FS4_A	Peptidase-A1	0.0173930059731118	0.0614577845579915	0.0281690295641283	4	4	0.05911992276665664	0.9408800772333433
5CX9_B	Protein-kinase	0.0059551733079155	0.2897715012744422	0.012220058253459	3	3	0.0	1.0
5SCF_H	PK	0.0139526350162247	0.0657699239137024	0.0412475676983714	4	4	0.06200818091024548	0.9379918190897545
5SCK_D	PK	0.0161113276720398	0.0689520303498147	0.0251509582443987	4	4	0.0	1.0
4X1D_B	Transferrin-like-1	0.017374862617149	0.4357227236275085	0.0020161899393582	-1	-1	0.011522702758157461	0.0
4DJV_B	Peptidase-A1	0.0163164234848991	0.0516249054209525	0.0513078913478914	4	4	0.3765944221347236	0.6234055778652764
6NIT_A	Piwi	0.0163542176875474	0.261820051935311	0.0070922351376341	3	3	0.0	1.0
2YBT_C	GH18	0.0197496718670879	0.1859789815207241	0.005055767262688	3	3	0.003000376073242027	0.996999623926758
6VLD_G	GT23	0.0013557509899132	0.2676682291443052	0.0863389298678223	-1	-1	0.5131012502399181	0.0
4GV1_A	Protein-kinase	0.0124379854039517	0.4877049712607487	0.006072766330031	-1	-1	0.48711788318432664	0.0
4LXA_C	Peptidase-A1	0.0445036910724166	0.0594712838320463	0.0060363072918738	4	4	0.1326685289753938	0.8673314710246062
5QDB_C	Peptidase-A1	0.0214106658683393	0.0581758037513904	0.0191146395025525	4	4	0.13095121835432685	0.8690487816456731
5SCG_A	PK	0.015411517064841	0.0390258053038928	0.1076456733006503	-1	-1	0.021871961050568794	0.0
5SCD_G	PK	0.0132693371246402	0.0660350227771828	0.0432593630846658	4	4	0.06727983141800276	0.9327201685819972
5N63_A	Protein-kinase	0.0238293738573483	0.2155823212582703	0.0030181563299565	-1	-1	0.0016081173267445134	0.0
5SC9_A	PK	0.0106463246549203	0.0544570202812356	0.1177061826038416	-1	-1	0.021871961050568794	0.0
2G94_D	Peptidase-A1	0.0150191984027261	0.0714929514883598	0.0291750635565768	4	4	0.0	1.0
5HDV_A	Peptidase-A1	0.0207796097577498	0.0468850389660608	0.0321931693669585	4	4	0.3239860286054236	0.6760139713945764
4R8Y_B	Peptidase-A1	0.0181032749245249	0.0915194061481334	0.0110661838165213	4	4	0.0	1.0
3KN0_A	Peptidase-A1	0.0223997080542153	0.0785426994847375	0.0100605125377637	4	4	0.02716114338676212	0.9728388566132379
2ZE1_A	Peptidase-A1	0.0591768426909116	0.0363486296351994	0.0100605125377637	-1	-1	0.09820253128517369	0.0
2QMD_A	Peptidase-A1	0.0171484337759359	0.0752724108725778	0.0160964977574751	4	4	0.07606380256841089	0.9239361974315892
4YBI_B	Peptidase-A1	0.0177173457105002	0.0465229999336732	0.0482898778152505	4	4	0.3646008262556994	0.6353991737443007
6UVV_B	Peptidase-A1	0.0158299000106847	0.0880060494301869	0.0142855519524551	4	4	0.0	1.0
3CKR_C	Peptidase-A1	0.0247789039484382	0.1217819799871617	0.0040402750029742	4	4	0.559263378036387	0.44073662196361296
5QCQ_C	Peptidase-A1	0.0346917177741491	0.0455310634854694	0.0130785989784187	4	4	0.09659380063677699	0.903406199363223
1M4H_B	Peptidase-A1	0.0164768194786176	0.0890659223797486	0.0132515540606032	4	4	0.0	1.0
5SCK_A	PK	0.0141112159610485	0.0459841434783123	0.1177061826038416	-1	-1	0.021871961050568794	0.0
5HDZ_A	Peptidase-A1	0.0175473319508341	0.0576474318111187	0.0342052238987842	4	4	0.20983278591720644	0.7901672140827936
4DVF_A	Peptidase-A1	0.0282781529120303	0.0652879101224658	0.0110661838165213	4	4	0.09395199005187777	0.9060480099481222
1HJW_A	GH18	0.0100913246898705	0.0602740597154259	0.081610524354118	4	4	0.600897724471879	0.3991022755281211
4EH7_A	Protein-kinase	0.0119056058682895	0.2389176715275285	0.012220058253459	3	3	0.0	1.0
1HKB_B	Hexokinase-1	0.0121862629465788	0.5841469774532884	0.0030181563299565	-1	-1	0.45429404531866424	0.0
2P8H_A	Peptidase-A1	0.0330802070812178	0.08074192975847	0.0040402750029742	4	4	0.31324354325076337	0.6867564567492366
5HD0_A	Peptidase-A1	0.0195178951276531	0.0420487907074914	0.0432593630846658	4	4	0.32320560558396194	0.6767943944160381
4GID_B	Peptidase-A1	0.0155998071520741	0.0830319465225055	0.018108730237069	4	4	0.0	1.0
6BFE_A	Peptidase-A1	0.0165634821135472	0.0944706199918455	0.012220058253459	4	4	0.0	1.0
1SGZ_D	Peptidase-A1	0.0184462929266944	0.053406669849769	0.0362172476666218	4	4	0.20983278591720644	0.7901672140827936
4J0Y_A	Peptidase-A1	0.025767734140088	0.0466141464964142	0.023686980845901	4	4	0.01331881655119229	0.9866811834488077
1Y3A_B	G-alpha	0.0147418480993947	0.322359798690292	0.0080483244942393	-1	-1	0.01741836631088732	0.0
4FSE_A	Peptidase-A1	0.0216252855443847	0.0856540012409041	0.0091371600897414	4	4	0.0	1.0
6MK0_B	VWFA	0.0017787877043894	0.3934887692107929	0.0419284993347488	-1	-1	0.22894594733145257	0.0
4R91_A	Peptidase-A1	0.016231349418058	0.0801923495168433	0.0171028438612663	4	4	0.0	1.0
4DJW_B	Peptidase-A1	0.0170611761449546	0.045320977000003	0.06136824019931	4	4	0.6035028627745633	0.3964971372254367
5MO6_B	Protein-kinase	0.0145838279671203	0.2796911044617189	0.0091371600897414	3	3	0.0	1.0
4FGX_A	Peptidase-A1	0.0406704099606839	0.0501056430246611	0.0100605125377637	4	4	0.08714836467506021	0.9128516353249398
4ZSQ_A	Peptidase-A1	0.0176128930531271	0.066539242813794	0.0231389553638574	4	4	0.0	1.0
5HE4_B	Peptidase-A1	0.0208619312599717	0.1071091333606654	0.0070422936000285	4	4	0.39953535563999215	0.6004646443600078
2OH2_A	UmuC	0.0152558943115746	0.5693091174097777	0.0010061554017259	-1	-1	0.45429404531866424	0.0
medoid24-a2-s2_A	Piwi	0.0018277770076798	0.2981625644351179	0.0496303685128725	-1	-1	0.4783509489513153	0.0
3LFC_A	Protein-kinase	0.0119473053867516	0.261127975984546	0.0120723738025678	3	3	0.0	1.0
4GID_C	Peptidase-A1	0.019130201388997	0.0954864189303024	0.0091371600897414	4	4	0.0	1.0
5QDC_B	Peptidase-A1	0.0445953825482474	0.0635690561826945	0.005055767262688	4	4	0.15146629398285316	0.8485337060171468
5SCD_H	PK	0.0135329763386713	0.0773109073583637	0.0301810994667925	4	4	0.11930185092536674	0.8806981490746333
4KE0_C	Peptidase-A1	0.0422128073015901	0.0763647700055563	0.0030181563299565	4	4	0.49307078270437965	0.5069292172956203
5SC8_D	PK	0.0166577752114296	0.072107754472023	0.0231389553638574	4	4	0.0	1.0
4J0T_A	Peptidase-A1	0.0284459379867499	0.0407198919085576	0.023686980845901	4	4	0.08487346987308765	0.9151265301269124
5QCV_B	Peptidase-A1	0.0264236967301775	0.0555642149361746	0.0160964977574751	4	4	0.10095955366535384	0.8990404463346462
3R2F_E	Peptidase-A1	0.0176840227498002	0.0916628045480673	0.0120723738025678	4	4	0.0	1.0
6U2J_O	MACPF	0.0054540095464656	0.6916804486693979	0.0040402750029742	-1	-1	0.48826985598635947	0.0
4H3I_A	Peptidase-A1	0.0180595421780196	0.0456326955611054	0.0513078913478914	4	4	0.5174746966152818	0.4825253033847183
6L24_A	Protein-kinase	0.0103537277092976	0.2926691461699363	0.0120723738025678	3	3	0.0	1.0
5DST_K	SAM-dependent-MTase-PRMT-type	0.0182507837286857	0.4189272087752441	0.0020161899393582	-1	-1	0.011522702758157461	0.0
6YPH_A	Protein-kinase	0.005471987852559	0.2903017426070773	0.0132515540606032	3	3	0.0	1.0
4FSL_A	Peptidase-A1	0.0185368772829898	0.0593787667412865	0.0281690295641283	4	4	0.03801144441426282	0.9619885555857371
4J0Z_A	Peptidase-A1	0.028435518513773	0.045464998001256	0.0215828567205209	4	4	0.01331881655119229	0.9866811834488077
5SCE_A	PK	0.0159257683770332	0.0346039403298144	0.1207241602990765	-1	-1	0.07439065560480533	0.0
3L5B_A	Peptidase-A1	0.0179376974952922	0.0391660807474738	0.06136824019931	4	4	0.6287016524366759	0.37129834756332414
4AY1_E	GH18	0.0114110492871212	0.0786855952876016	0.0375784171587227	4	4	0.39666285234541127	0.6033371476545888
1HJX_C	GH18	0.0152800880362947	0.0672974471430563	0.0364964556675917	4	4	0.06200818091024548	0.9379918190897545
medoid12-a2-s2_A	Piwi	0.0015688980647729	0.3092809907966277	0.0631015275175568	-1	-1	0.17693189111008242	0.0
7TR1_K	Kinesin-motor	0.0118331068365572	0.179451317465592	0.0140843739056586	3	3	0.1957793752208026	0.8042206247791974
7NVR_7	Helicase-ATP-binding	0.0043512609192454	0.5388258525993215	0.0070922351376341	-1	-1	0.45429404531866424	0.0
3SKF_A	Peptidase-A1	0.0184716006948549	0.0769162161440476	0.0140843739056586	4	4	0.0	1.0
3G33_C	Protein-kinase	0.0019994177716709	0.2233232857168262	0.0631015275175568	-1	-1	0.46342997747793063	0.0
4J1F_A	Peptidase-A1	0.026773133411348	0.0480470542752043	0.0226336461702254	4	4	0.01331881655119229	0.9866811834488077
4W5R_A	Piwi	0.0081501481560042	0.1043395509177576	0.023686980845901	4	4	0.5319032450248321	0.46809675497516795
5QD6_B	Peptidase-A1	0.0304914271928497	0.0527298436824012	0.0140843739056586	4	4	0.03153064698710648	0.9684693530128935
5SC9_D	PK	0.0153230091735358	0.0777288143139886	0.0251509582443987	4	4	0.11930185092536674	0.8806981490746333
4EKG_A	DOT1	0.0107550933642345	0.6356813257641175	0.0030272436213401	-1	-1	0.48826985598635947	0.0
1PMN_A	Protein-kinase	0.0220414583634611	0.1920260695494601	0.0050303674430436	3	3	0.013127261527684458	0.9868727384723155
5SC9_E	PK	0.010233692251374	0.0569700004867848	0.1287727079121647	-1	-1	0.021871961050568794	0.0
7DCZ_A	Peptidase-A1	0.030426869824225	0.0429558133355707	0.0194869465164286	4	4	0.22667024137025144	0.7733297586297486
4DJV_A	Peptidase-A1	0.020043762596581	0.0523196239124724	0.0331991995154452	4	4	0.20983278591720644	0.7901672140827936
2OHQ_A	Peptidase-A1	0.0186395647032106	0.0584677745886935	0.0300519144382522	4	4	0.03801144441426282	0.9619885555857371
5OS7_A	Protein-kinase	0.0119914202069579	0.2895625999431297	0.0111900946877709	3	3	0.0	1.0
3SKF_B	Peptidase-A1	0.0174481859705378	0.0744253543582911	0.0191146395025525	4	4	0.0	1.0
5SDT_A	PK	0.0155177955979259	0.046490266551811	0.0995978005518705	-1	-1	0.021871961050568794	0.0
5SCJ_B	PK	0.018706877683182	0.0872479293502353	0.0120723738025678	4	4	0.0	1.0
5SC8_F	PK	0.0162473321951652	0.0873390106258598	0.0150906633237464	4	4	0.0	1.0
2OHM_A	Peptidase-A1	0.0264583839062165	0.0476201014128852	0.0247423777489943	4	4	0.01331881655119229	0.9866811834488077
3L5D_A	Peptidase-A1	0.0206176540525395	0.0376514338235383	0.0462778608457075	4	4	0.5244877760911937	0.4755122239088063
4J17_A	Peptidase-A1	0.032598139760743	0.051375996251976	0.0132515540606032	4	4	0.03153064698710648	0.9684693530128935
4P8U_A	GH18	0.0121350291481953	0.0846461434626771	0.0301810994667925	4	4	0.1670367250551026	0.8329632749448974
5QCO_B	Peptidase-A1	0.0310817785608355	0.0635808983002983	0.0110661838165213	4	4	0.09395199005187777	0.9060480099481222
5QD4_B	Peptidase-A1	0.035407902213718	0.0548878027927875	0.0111900946877709	4	4	0.03153064698710648	0.9684693530128935
3L5C_A	Peptidase-A1	0.0179072977988464	0.0500931344860584	0.0482898778152505	4	4	0.37198413392133317	0.6280158660786668
4ZSM_B	Peptidase-A1	0.0162873171720321	0.0706089515999615	0.0281690295641283	4	4	0.0	1.0
4I0I_A	Peptidase-A1	0.0307676569103166	0.0605380004586271	0.0120723738025678	4	4	0.13293031301071967	0.8670696869892803
5DYH_B	Transferrin-like-2	0.0077183460844181	0.3033208578209804	0.0130785989784187	3	3	0.0	1.0
6U23_I	MACPF	0.011069821290857	0.7043240795068734	0.0030181563299565	-1	-1	0.48826985598635947	0.0
5SCF_G	PK	0.0143752906975433	0.066389883585376	0.0452715564866297	4	4	0.09871128874767732	0.9012887112523227
4A28_B	Kinesin-motor	0.0284720054438074	0.152097152564303	0.0030181563299565	4	4	0.6210037288663272	0.37899627113367285
7MYR_B	Peptidase-A1	0.0210794808728557	0.071787923430841	0.0132515540606032	4	4	0.04411026263427651	0.9558897373657235
6JSN_A	Peptidase-A1	0.0296436675434809	0.0323638672691901	0.0251509582443987	4	4	0.46899571014258895	0.5310042898574111
5SC8_B	PK	0.0156261746413068	0.0885310462289401	0.018108730237069	4	4	0.0	1.0
3MIA_A	Protein-kinase	0.0176562704057771	0.2317047122636947	0.0080483244942393	3	3	0.0	1.0
4W4X_A	Protein-kinase	0.011464437857283	0.2014385720777818	0.0142855519524551	3	3	0.17303751218629082	0.8269624878137092
5V0N_A	Peptidase-A1	0.034155205032608	0.0779070467774865	0.005055767262688	4	4	0.32276358600640825	0.6772364139935917
5SCI_A	PK	0.0145672692751888	0.0498989536196926	0.1126762297267938	-1	-1	0.021871961050568794	0.0
5UYU_A	Peptidase-A1	0.0256004726368523	0.0590370170207522	0.0153215732989637	4	4	0.03153064698710648	0.9684693530128935
5URJ_A	SEC63-1	0.0123621297911511	0.5616399293545381	0.0040402750029742	-1	-1	0.45429404531866424	0.0
5SCA_F	PK	0.0166357410899785	0.0865961623526693	0.0150906633237464	4	4	0.0	1.0
5HD0_B	Peptidase-A1	0.0206879240126367	0.0634598376200854	0.0201205697607655	4	4	0.011585653191611001	0.988414346808389
5SCG_F	PK	0.0147232308777027	0.0893689398481737	0.0211265191128235	4	4	0.0	1.0
3DM6_A	Peptidase-A1	0.0364184413186553	0.0996254319980793	0.0	4	4	0.5579937046567696	0.4420062953432305
5SCJ_A	PK	0.0132136929281986	0.0572610585898311	0.0925551162529434	4	4	0.5373782068930962	0.46262179310690377
6H0F_H	Lon-N-terminal	0.0004891540967748	0.7691260013824986	0.0271629994054913	-1	-1	0.13912311797781426	0.0
4DJY_B	Peptidase-A1	0.0166201869464512	0.0800995742603248	0.0201205697607655	4	4	0.0	1.0
5SCE_B	PK	0.0167112724690537	0.0982402567115803	0.0130785989784187	4	4	0.027097978437681802	0.9729020215623182
5KQF_A	Peptidase-A1	0.0368439521979262	0.0503136171212953	0.012220058253459	4	4	0.038161747774563194	0.9618382522254368
4FPA_B	Hexokinase-1	0.013567475023189	0.5757347683455178	0.0030272436213401	-1	-1	0.45429404531866424	0.0
3GP0_A	Protein-kinase	0.0158228080705728	0.2599488227933326	0.0100605125377637	3	3	0.0	1.0
4D88_A	Peptidase-A1	0.029122683027888	0.0911764118211453	0.0060363072918738	4	4	0.44057522698086055	0.5594247730191394
3IXJ_A	Peptidase-A1	0.0324168001942032	0.0578096309061009	0.012220058253459	4	4	0.03153064698710648	0.9684693530128935
7PZC_D	NACHT	0.0696843689387936	0.0789355773151162	0.0010061554017259	-1	-1	0.37847497285206605	0.0
3S2O_A	Peptidase-A1	0.0314808738589592	0.0530808079860796	0.0142855519524551	4	4	0.03153064698710648	0.9684693530128935
6E3Z_B	Peptidase-A1	0.0225039648192825	0.1178769936478111	0.0070422936000285	4	4	0.5669835435153384	0.43301645648466164
2ZDZ_A	Peptidase-A1	0.0560891740968817	0.050542418365846	0.0091371600897414	4	4	0.4910471058871284	0.5089528941128716
5EGS_A	SAM-dependent-MTase-PRMT-type	0.0156159719253189	0.5561373933992944	0.0020161899393582	-1	-1	0.45429404531866424	0.0
medoid5-a2-s1_A	Piwi	0.0025075332654758	0.127362777674275	0.054082748085932	-1	-1	0.10560857339040981	0.0
3INH_A	Peptidase-A1	0.0295752676008738	0.0401159880120891	0.0257998410196613	4	4	0.26126761802768234	0.7387323819723177
6XK9_Z	tr-type-G	0.001779551376192	0.4455052700813897	0.0430220993447727	-1	-1	0.21563159887315125	0.0
7L4J_B	PPM-type-phosphatase	0.0102677098476114	0.4967654658894053	0.0091371600897414	-1	-1	0.4908575242070553	0.0
5QD4_C	Peptidase-A1	0.0369288505396644	0.0590435601242616	0.0100605125377637	4	4	0.20646437876399945	0.7935356212360005
1XN3_B	Peptidase-A1	0.0155762760636692	0.0757698953149169	0.0301810994667925	4	4	0.0	1.0
2OF0_A	Peptidase-A1	0.0281733261668754	0.0507241237663163	0.0215828567205209	4	4	0.03208510940237396	0.967914890597626
5SCD_E	PK	0.0117356821883819	0.0575835700718414	0.124748475114758	-1	-1	0.021871961050568794	0.0
5QD9_B	Peptidase-A1	0.0343059699406458	0.0666294673264918	0.0090543980992385	4	4	0.15892862072695255	0.8410713792730474
2X0B_F	Peptidase-A1	0.0161197890838419	0.4321924454617074	0.0060363072918738	-1	-1	0.011522702758157461	0.0
5SCK_F	PK	0.0159692339706143	0.0861705335569004	0.0201205697607655	4	4	0.0	1.0
4K8S_B	Peptidase-A1	0.0314833896923384	0.0446760709858819	0.0205341202479885	4	4	0.1997949502815966	0.8002050497184033
3BUG_A	Peptidase-A1	0.0459653251858089	0.0405964195462692	0.012220058253459	4	4	0.4776801726056442	0.5223198273943558
5Y6K_A	Transferrin-like-2	0.0120652814504439	0.2552339553884205	0.0132515540606032	3	3	0.0	1.0
5SCL_A	PK	0.0170432397413362	0.0330568914856448	0.115693925808459	-1	-1	0.021871961050568794	0.0
6UWP_A	Peptidase-A1	0.0170345457595697	0.0496995019483335	0.0684105993302228	4	4	0.5937797326613711	0.4062202673386289
5SCE_E	PK	0.0127929965331665	0.0566455164434652	0.1177061826038416	-1	-1	0.021871961050568794	0.0
3DM6_B	Peptidase-A1	0.0448985556548407	0.0860140603609665	0.001007110036042	-1	-1	0.037922664417619	0.0
4X61_A	SAM-dependent-MTase-PRMT-type	0.0058679992143391	0.4126038871704809	0.012220058253459	-1	-1	0.011522702758157461	0.0
2OHK_A	Peptidase-A1	0.0286278258747565	0.0512554723205992	0.0205341202479885	4	4	0.18937852152873189	0.8106214784712681
5SCJ_H	PK	0.0140731681830316	0.0723351272071826	0.0422534769714337	4	4	0.06200818091024548	0.9379918190897545
6V0P_A	SAM-dependent-MTase-PRMT-type	0.0060957309973968	0.409809487222181	0.012220058253459	-1	-1	0.011522702758157461	0.0
3CID_B	Peptidase-A1	0.0173361796926517	0.1009781613481836	0.012220058253459	4	4	0.03359691841635123	0.9664030815836487
5SCB_D	PK	0.0184182667039107	0.070360405710363	0.02213297304878	4	4	0.0	1.0
6AU6_A	G-alpha	0.0205757525981696	0.3900990889827255	0.0030181563299565	-1	-1	0.011522702758157461	0.0
2WJO_A	Peptidase-A1	0.0238726960529775	0.0612482430940744	0.0194869465164286	4	4	0.011585653191611001	0.988414346808389
3VG1_A	Peptidase-A1	0.0292258518279679	0.1012987996478001	0.0050303674430436	4	4	0.44179817244241576	0.5582018275575843
3KMX_A	Peptidase-A1	0.0221338004638479	0.0493685540034612	0.0364964556675917	4	4	0.20983278591720644	0.7901672140827936
5SCH_G	PK	0.0132521811284509	0.0706616445539433	0.0492955855664358	4	4	0.21063370169026527	0.7893662983097347
6H0F_E	Lon-N-terminal	0.0012017410569133	0.7711385518401136	0.0226336461702254	-1	-1	0.13912311797781426	0.0
5OUM_B	Protein-kinase	0.0125834763190901	0.2860980657557673	0.012220058253459	3	3	0.0	1.0
6JSE_A	Peptidase-A1	0.0212699913338195	0.0479415836682096	0.0419284993347488	4	4	0.26961135179641577	0.7303886482035842
7X4H_A	Protein-kinase	0.0076353018516383	0.2872122367724736	0.0142855519524551	3	3	0.0	1.0
5HE5_B	Peptidase-A1	0.0169942063868123	0.0962201491375558	0.0132515540606032	4	4	0.0	1.0
3L58_A	Peptidase-A1	0.0213236685744962	0.0766118556068975	0.0132515540606032	4	4	0.009322326023879824	0.9906776739761202
6X5H_D	GT23	0.0016063072136202	0.2647291186809264	0.1168537656727328	-1	-1	0.140591030676184	0.0
5SCB_H	PK	0.0151658572375143	0.067989856424559	0.0442657220407964	4	4	0.06200818091024548	0.9379918190897545
6JAS_A	Transferrin-like-2	0.030363017725539	0.2448939495319501	0.0010061554017259	-1	-1	0.0037876781120257056	0.0
4OLA_A	Piwi	0.0035430293671152	0.0911133849974047	0.0462778608457075	4	4	0.5327215756790278	0.4672784243209722
2ZHV_A	Peptidase-A1	0.0271429752525837	0.0514164933333112	0.0247423777489943	4	4	0.01331881655119229	0.9866811834488077
7PZC_I	NACHT	0.0586426749885205	0.0863570278416353	0.0	-1	-1	0.2372396378203253	0.0
5QCY_C	Peptidase-A1	0.0200144427801202	0.0828599255034007	0.0130785989784187	4	4	0.0	1.0
4TRY_A	Peptidase-A1	0.0196651227460434	0.0697121683594688	0.0194869465164286	4	4	0.047550790543537266	0.9524492094564627
5SCJ_D	PK	0.0171773656478586	0.0700375608386857	0.0291750635565768	4	4	0.0	1.0
2QZK_A	Peptidase-A1	0.0325625119420757	0.0489771187131727	0.0171028438612663	4	4	0.10031677156387209	0.8996832284361279
7ZV2_A	SAM-dependent-MTase-PRMT-type	0.0055226648462577	0.3936319705528752	0.0132515540606032	-1	-1	0.011522702758157461	0.0
5ML5_A	Protein-kinase	0.0123099873698663	0.256161722791426	0.0140843739056586	3	3	0.0	1.0
4IW0_A	Protein-kinase	0.0027095773427386	0.2574074816848471	0.0311202652104596	-1	-1	0.3653246309582325	0.0
7PP6_D	VWFD-3	0.0218229074013605	0.1551458148582763	0.0070922351376341	4	4	0.6025550553645437	0.3974449446354563
5SCG_G	PK	0.0124272856003389	0.0672385786397535	0.0674043846886078	4	4	0.48062812161695156	0.5193718783830484
1XN3_D	Peptidase-A1	0.0171632298364131	0.0791933172553182	0.02213297304878	4	4	0.09511900687666103	0.9048809931233389
3RTM_A	Peptidase-A1	0.0302402289708843	0.0421447279388267	0.026859374808243	4	4	0.26564393342303816	0.7343560665769618
4H3F_B	Peptidase-A1	0.0167408178167243	0.0890581530439966	0.018108730237069	4	4	0.0	1.0
4U81_A	Protein-kinase	0.0265613879182444	0.2566922554361117	0.0030272436213401	3	3	0.0	1.0
4FSL_D	Peptidase-A1	0.0211045554529775	0.0654767295147708	0.02213297304878	4	4	0.011585653191611001	0.988414346808389
6X5S_A	GT23	0.0018798573428302	0.2293760745077949	0.1131018245281618	-1	-1	0.32995820129394177	0.0
5SCH_F	PK	0.0160844615069577	0.0913939051830812	0.0194869465164286	4	4	0.0	1.0
5SCL_G	PK	0.016914938136242	0.0619263408805038	0.0462778608457075	4	4	0.09639286542963618	0.9036071345703638
2OHS_A	Peptidase-A1	0.0325852610385579	0.0548034570139025	0.0142855519524551	4	4	0.03153064698710648	0.9684693530128935
5SCE_G	PK	0.0166934903498309	0.0682733574873194	0.0372232431947987	4	4	0.06200818091024548	0.9379918190897545
3BUF_A	Peptidase-A1	0.0491238837962832	0.0269517146438886	0.0132515540606032	-1	-1	0.2901211945006876	0.0
6UVY_B	Peptidase-A1	0.018116355204164	0.0917232906262004	0.0132515540606032	4	4	0.0	1.0
2X0B_B	Peptidase-A1	0.0191169446707621	0.4377235354382333	0.0030272436213401	-1	-1	0.011522702758157461	0.0
1KV1_A	Protein-kinase	0.0309413324498192	0.2236968628447455	0.002011889761613	-1	-1	0.13300981074834414	0.0
5HLP_A	Protein-kinase	0.0089355624291542	0.2968987580420568	0.0142855519524551	3	3	0.0	1.0
5QCS_A	Peptidase-A1	0.0258442652735849	0.0549624564250467	0.0261569749948251	4	4	0.17296238136139463	0.8270376186386054
3CIC_B	Peptidase-A1	0.0186511256688987	0.0891710750758147	0.0132515540606032	4	4	0.0	1.0
3ZKM_B	Peptidase-A1	0.0255914289745905	0.1367511913219856	0.006072766330031	4	4	0.6025550553645437	0.3974449446354563
5MO6_A	Protein-kinase	0.0105032805999866	0.2809617403813274	0.0142855519524551	3	3	0.0	1.0
6YZH_A	Protein-kinase	0.0203017194488786	0.1687603853515014	0.0081136984001406	4	4	0.6025550553645437	0.3974449446354563
2F3F_C	Peptidase-A1	0.0284428267454887	0.0490657901798588	0.0261569749948251	4	4	0.03208510940237396	0.967914890597626
5YGY_A	Peptidase-A1	0.0259567182450426	0.0471116557001047	0.0343393687124173	4	4	0.37751116887963043	0.6224888311203696
1DGK_N	Hexokinase-2	0.011710703175232	0.5294768110392439	0.0070922351376341	-1	-1	0.45429404531866424	0.0
5QCP_A	Peptidase-A1	0.0264689504156458	0.0613838978895997	0.0184427898172117	4	4	0.03153064698710648	0.9684693530128935
6NV9_B	Peptidase-A1	0.0495569620500988	0.0551457964858526	0.0100605125377637	4	4	0.39331287829583467	0.6066871217041653
5SCG_E	PK	0.0113567531219935	0.0626034492495693	0.1277666462836435	-1	-1	0.021871961050568794	0.0
5SCI_D	PK	0.0171200866002012	0.0684023869516459	0.0352112405915889	4	4	0.06200818091024548	0.9379918190897545
6QYX_A	Protein-kinase	0.016869916112532	0.251005752166837	0.0101626241883787	3	3	0.0	1.0
3L43_A	Dynamin-type-G	0.0022542727935409	0.5277500859359573	0.0205341202479885	-1	-1	0.45429404531866424	0.0
5SCD_D	PK	0.020241698196958	0.0678228877551989	0.02213297304878	4	4	0.02256776910790288	0.9774322308920971
5QD6_A	Peptidase-A1	0.0232777519996627	0.0633007469016742	0.0215828567205209	4	4	0.03153064698710648	0.9684693530128935
6JSF_A	Peptidase-A1	0.0475471538520845	0.0466777294565104	0.012220058253459	4	4	0.3624788674944984	0.6375211325055016
4FSE_D	Peptidase-A1	0.0213492041451358	0.0717653054943706	0.0160964977574751	4	4	0.16074071915380309	0.8392592808461969
5QCT_A	Peptidase-A1	0.0275595739508133	0.0784554673765148	0.0110661838165213	4	4	0.3464999174068266	0.6535000825931734
5CVH_A	Protein-kinase	0.0157529471663909	0.2936029645992265	0.0101626241883787	3	3	0.0	1.0
3L5D_B	Peptidase-A1	0.0174556267284346	0.0565432705118911	0.0563379260275018	4	4	0.4274789827362827	0.5725210172637173
3WIL_A	Protein-kinase	0.0113853654327548	0.2909444808729778	0.0140843739056586	3	3	0.0	1.0
1HKJ_A	GH18	0.0132619388309569	0.076670085614959	0.0463157782490606	4	4	0.2556488248503319	0.7443511751496681
5QDD_C	Peptidase-A1	0.0440334353282963	0.0557496917560222	0.0110661838165213	4	4	0.1935613303245832	0.8064386696754168
3IXK_C	Peptidase-A1	0.035135244893883	0.1034237122095963	0.0030181563299565	4	4	0.4514640874683575	0.5485359125316426
5SCL_D	PK	0.0175657498366143	0.0646414607213286	0.0392351918850506	4	4	0.06200818091024548	0.9379918190897545
4H3J_B	Peptidase-A1	0.0178369306896083	0.0813545775161328	0.0191146395025525	4	4	0.0	1.0
2F3E_B	Peptidase-A1	0.0329240492468246	0.0844676257957266	0.0070422936000285	4	4	0.39346633625904665	0.6065336637409534
3IN3_A	Peptidase-A1	0.0460171051389391	0.0775699167939423	0.0040402750029742	4	4	0.5996705652342658	0.4003294347657343
3ZDY_B	VWFA	0.0010607961280298	0.391837913555845	0.1334094612025629	-1	-1	0.3308654070384147	0.0
6BFD_B	Peptidase-A1	0.0161708812937074	0.1083368026833335	0.0142855519524551	4	4	0.3899432457818375	0.6100567542181625
medoid6-a2-s3_A	Piwi	0.0052022486919624	0.1000636779916157	0.0419284993347488	4	4	0.5324809507129241	0.4675190492870758
4RM9_A	FERM	0.0017987348947654	0.3519370054680205	0.0722762095165372	-1	-1	0.4071226456834123	0.0
3E62_A	FERM	0.0088409010057488	0.5053504892653589	0.0111900946877709	-1	-1	0.45429404531866424	0.0
5SCH_B	PK	0.0149109342709355	0.102304356288412	0.0201205697607655	4	4	0.20611702683613412	0.7938829731638659
3L59_B	Peptidase-A1	0.0174520607525463	0.0793258056467817	0.0231389553638574	4	4	0.06730378772614248	0.9326962122738576
5SCE_D	PK	0.0157559695506647	0.0739064729506306	0.0392351918850506	4	4	0.06326385160887116	0.9367361483911288
3L5B_B	Peptidase-A1	0.0180616214344492	0.0624348100733773	0.040241637205524	4	4	0.11668442441520106	0.8833155755847989
2Q11_B	Peptidase-A1	0.0170030820253884	0.0626564434252802	0.0482898778152505	4	4	0.2382357267172474	0.7617642732827525
5SCK_G	PK	0.0133458791348973	0.0732346068977353	0.0533200381607938	4	4	0.3572941362946246	0.6427058637053754
5HDZ_B	Peptidase-A1	0.0193157882844098	0.0660872923154594	0.0281690295641283	4	4	0.10195802049507795	0.898041979504922
5QCW_A	Peptidase-A1	0.039747109048815	0.05988615400693	0.0101626241883787	4	4	0.25259684765086204	0.747403152349138
7R4P_A	FMN-hydroxy-acid-dehydrogenase	0.0256858437318495	0.2857846652200408	0.0030272436213401	3	3	0.1367274079433915	0.8632725920566084
5SCH_E	PK	0.0129259822743277	0.0584183899384634	0.1358148585096543	-1	-1	0.021871961050568794	0.0
5SCA_E	PK	0.0119725874656562	0.0625137918448023	0.1237422493361646	-1	-1	0.021871961050568794	0.0
4J1I_A	Peptidase-A1	0.0299561205451136	0.0403838540317589	0.0321912006166056	4	4	0.3140554709363254	0.6859445290636745
6B9G_D	GB1-RHD3-type-G	0.0132258010340559	0.3912610293570012	0.0111900946877709	-1	-1	0.011522702758157461	0.0
3QKM_A	Protein-kinase	0.0161858759558194	0.521863842691195	0.0050303674430436	-1	-1	0.45429404531866424	0.0
4ZRJ_A	FERM	0.002675313483739	0.296040660078405	0.0311202652104596	-1	-1	0.3260772907313749	0.0
1XN3_A	Peptidase-A1	0.0182778247897526	0.0616364909349693	0.0412475676983714	4	4	0.06777057636905652	0.9322294236309435
5SDT_H	PK	0.0146862890138077	0.0879722535498107	0.0301810994667925	4	4	0.20168126577386247	0.7983187342261375
5I3W_A	Peptidase-A1	0.0276634455592181	0.0560496181335188	0.023686980845901	4	4	0.01331881655119229	0.9866811834488077
5QD1_C	Peptidase-A1	0.0273476276818464	0.0565148575624505	0.0241449510645854	4	4	0.08190315665153709	0.9180968433484629
5F00_A	Peptidase-A1	0.0276840012970604	0.040065578931713	0.0397492001139665	4	4	0.4028575537482889	0.5971424462517111
3UVR_A	Protein-kinase	0.0149538370966675	0.2447020508209462	0.0132515540606032	3	3	0.0	1.0
2G94_C	Peptidase-A1	0.0164465749744212	0.0780884105663511	0.0301810994667925	4	4	0.08710978783886167	0.9128902121611383
2OHP_A	Peptidase-A1	0.0439292388934261	0.0493519133737924	0.0130785989784187	4	4	0.2968356927350967	0.7031643072649033
7QXA_A	Reverse-transcriptase	0.0114261878512792	0.6833409602406606	0.005055767262688	-1	-1	0.48826985598635947	0.0
5SCK_B	PK	0.016674703907158	0.0928325045138835	0.0191146395025525	4	4	0.0	1.0
4WVL_A	DOT1	0.0074114293817931	0.6371996632251838	0.0070922351376341	-1	-1	0.48826985598635947	0.0
5N64_A	Protein-kinase	0.016061031871811	0.2454459114843824	0.012220058253459	3	3	0.0	1.0
3IN4_A	Peptidase-A1	0.0339788887852629	0.064961123957535	0.0111900946877709	4	4	0.14811911276207101	0.851880887237929
5QCY_A	Peptidase-A1	0.0251891989633097	0.0645668796364297	0.0194869465164286	4	4	0.04737469302058094	0.952625306979419
3PS5_A	Tyrosine-protein-phosphatase	0.0017321478671336	0.534083502335709	0.0375784171587227	2	2	0.7098684198525149	0.290131580147485
5SCC_E	PK	0.0117582820906893	0.0636994109176699	0.1267604067828589	-1	-1	0.021871961050568794	0.0
4X2L_A	Peptidase-A1	0.0274502813752868	0.0475280025486899	0.0343393687124173	4	4	0.3297349704410945	0.6702650295589055
8DEY_A	Lon-N-terminal	0.0023831152134034	0.5371211199710334	0.0184427898172117	-1	-1	0.45429404531866424	0.0
3HW1_B	Peptidase-A1	0.0297742242752143	0.0587221410802554	0.0171028438612663	4	4	0.13293031301071967	0.8670696869892803
2WF3_A	Peptidase-A1	0.0263614916432423	0.0597736717021724	0.0231389553638574	4	4	0.011585653191611001	0.988414346808389
5SDT_E	PK	0.0110983792309349	0.0647514392603446	0.1317908841324253	-1	-1	0.021871961050568794	0.0
5WNH_C	Protein-kinase	0.0195325368659928	0.4518586242356146	0.004023997168737	-1	-1	0.06233488476192866	0.0
3QFC_B	FAD-binding-FR-type	0.0036844600004845	0.7709137199753107	0.006072766330031	-1	-1	0.13912311797781426	0.0
3OOZ_A	Peptidase-A1	0.0354692599262606	0.0471180453274572	0.0184427898172117	4	4	0.16488469922344495	0.835115300776555
7D5A_A	Peptidase-A1	0.0383643518114653	0.0451775978818334	0.0163601067821594	4	4	0.28280392117083497	0.717196078829165
5SCC_A	PK	0.0187840010162672	0.0354071499376668	0.1096577006417656	-1	-1	0.021871961050568794	0.0
3GI3_A	Protein-kinase	0.019581666142842	0.2513174979976378	0.0081136984001406	3	3	0.0	1.0
5SCG_D	PK	0.0154088278554647	0.0774709016986396	0.0412475676983714	4	4	0.1520209100436299	0.8479790899563702
3IVI_C	Peptidase-A1	0.0328206584937439	0.1536020734184754	0.0030272436213401	4	4	0.6286195605821797	0.37138043941782034
6CDS_A	FERM	0.0035069469863072	0.4354795747067224	0.0142855519524551	-1	-1	0.17099514104224356	0.0
5SCI_B	PK	0.0174023681715201	0.0937662130068553	0.0160964977574751	4	4	0.0	1.0
5SCF_E	PK	0.0123446157814721	0.0624963196279549	0.1338029783723808	-1	-1	0.021871961050568794	0.0
6L22_A	Protein-kinase	0.0163036466494933	0.2780768724185128	0.0111900946877709	3	3	0.0	1.0
4X1B_A	Transferrin-like-1	0.0176857064638131	0.4444975128070685	0.0060363072918738	-1	-1	0.011522702758157461	0.0
5QCO_A	Peptidase-A1	0.0307867109801458	0.057291012937147	0.0184427898172117	4	4	0.12484769250045358	0.8751523074995464
1SGZ_B	Peptidase-A1	0.0177109630054507	0.0605762022245152	0.0503017573499313	4	4	0.3019130594859063	0.6980869405140937
8DF1_A	GH18	0.0134436544789998	0.0596295161664158	0.1334094612025629	-1	-1	0.021871961050568794	0.0
3NSH_B	Peptidase-A1	0.0334928928468596	0.0356659121279131	0.0281690295641283	4	4	0.35975613511879967	0.6402438648812003
1FCK_A	Transferrin-like-1	0.0087399735652263	0.0970452859109997	0.0430220993447727	4	4	0.4439727669830833	0.5560272330169167
3OCG_A	Protein-kinase	0.0201171544884781	0.241848572282765	0.0081136984001406	3	3	0.0	1.0
4H0W_A	Transferrin-like-1	0.0110786060902621	0.3924967526111906	0.0132515540606032	-1	-1	0.011522702758157461	0.0
7QNU_A	SET	0.0006275403640675	0.5456109116064173	0.0711207806002658	2	2	0.5326878530455723	0.4673121469544276
8DF1_C	GH18	0.0132533094435409	0.065954799693702	0.0947135439792254	4	4	0.5036359871854016	0.4963640128145984
7YBU_K	Biotin-carboxylation	0.0128237773783088	0.7779195827336608	0.0030272436213401	-1	-1	0.13912311797781426	0.0
4XXS_A	Peptidase-A1	0.0383429197074248	0.0446732903959594	0.0184427898172117	4	4	0.2794023911756525	0.7205976088243475
1HJV_D	GH18	0.0146002855172198	0.0621849820554923	0.099557427953085	4	4	0.5036359871854016	0.4963640128145984
4B7B_A	Kinesin-motor	0.0183755818378174	0.1676620977826682	0.0111900946877709	4	4	0.6025550553645437	0.3974449446354563
3SD0_A	Protein-kinase	0.0115216607867109	0.3150678638161571	0.0142855519524551	-1	-1	0.00353159920055031	0.0
1FKN_A	Peptidase-A1	0.017422879815136	0.1076390206392367	0.0140843739056586	4	4	0.31815826278896037	0.6818417372110396
5SCE_F	PK	0.01608489282277	0.0996464597343652	0.0201205697607655	4	4	0.09944681397835294	0.900553186021647
5SCC_G	PK	0.0158351169607292	0.0666366160147344	0.0583501114605293	4	4	0.3785608075059691	0.6214391924940309
3L5F_A	Peptidase-A1	0.0179085423342026	0.065996272319836	0.0412475676983714	4	4	0.06200818091024548	0.9379918190897545
3ZDY_D	VWFA	0.0010266561113836	0.3991028815449224	0.1666664405260574	-1	-1	0.3308654070384147	0.0
5SC8_E	PK	0.0127497582690868	0.0645099821374459	0.124748475114758	-1	-1	0.021871961050568794	0.0
4RM8_A	FERM	0.0013584861381074	0.3566952801725448	0.153132098252626	-1	-1	0.3687551132662194	0.0
8DF1_D	GH18	0.0134256855653871	0.0656516652742356	0.0983427491668371	4	4	0.5198574960920186	0.4801425039079814
2FSO_X	Protein-kinase	0.033174937939726	0.2524297243906097	0.001007110036042	-1	-1	0.059245569689577504	0.0
5H52_A	Transferrin-like-2	0.0159904373300195	0.2818474889197315	0.0120723738025678	3	3	0.0	1.0
5HDX_B	Peptidase-A1	0.0197438628856642	0.0642730400838452	0.0352112405915889	4	4	0.149085297340582	0.8509147026594179
4L7G_A	Peptidase-A1	0.0388424541066994	0.0408445444765776	0.0211265191128235	4	4	0.380351833356898	0.619648166643102
5SCC_D	PK	0.0176977710618705	0.0686138762118642	0.038229225245195	4	4	0.06200818091024548	0.9379918190897545
6U2J_A	MACPF	0.0074400571970464	0.7015336014453726	0.0070922351376341	-1	-1	0.48826985598635947	0.0
5SCA_D	PK	0.0166200587670564	0.0710061873450885	0.0432593630846658	4	4	0.06200818091024548	0.9379918190897545
4Z7Q_B	VWFA	0.00135113652606	0.4105392461002957	0.1321185172741956	-1	-1	0.3308654070384147	0.0
3OXG_A	SET	0.0001853952662792	0.5442450599748896	0.0899123067133345	2	2	0.5326878530455723	0.4673121469544276
3L5E_B	Peptidase-A1	0.0171335219357452	0.0716498433632166	0.0392351918850506	4	4	0.06200818091024548	0.9379918190897545
7O2C_A	SET	0.0006949236451527	0.5635886279327531	0.0676690861025068	2	2	0.5326878530455723	0.4673121469544276
1SQY_A	Transferrin-like-1	0.0082190185728548	0.0870459545423545	0.0619656060250684	4	4	0.5315505725673355	0.4684494274326645
5QD8_C	Peptidase-A1	0.0258407454027802	0.0568494796586651	0.0311871353768524	4	4	0.20439141413152906	0.7956085858684709
3R2F_D	Peptidase-A1	0.017116168622732	0.1040424479438108	0.0150906633237464	4	4	0.027097978437681802	0.9729020215623182
5SCB_G	PK	0.0156393966986339	0.0736720492167749	0.0482898778152505	4	4	0.06200818091024548	0.9379918190897545
6U23_E	MACPF	0.0090622063017418	0.7175473200651254	0.0070422936000285	-1	-1	0.48826985598635947	0.0
7NWK_A	Protein-kinase	0.0242203424758832	0.2519764948151027	0.006072766330031	3	3	0.0	1.0
6B9E_A	GB1-RHD3-type-G	0.0185612416158864	0.4058433859167372	0.006072766330031	-1	-1	0.011522702758157461	0.0
3L5F_B	Peptidase-A1	0.0174153217373006	0.0750106050344791	0.0342052238987842	4	4	0.19832579872843523	0.8016742012715647
1H4R_A	FERM	0.0019653391408503	0.304260369419597	0.0947135439792254	-1	-1	0.32491869086917563	0.0
5SCH_D	PK	0.0184543053051707	0.0756373259695338	0.0271629994054913	4	4	0.15016619393004474	0.8498338060699553
4TRZ_B	Peptidase-A1	0.0165007894667349	0.0704486610909524	0.0462778608457075	4	4	0.06200818091024548	0.9379918190897545
4Z7O_B	VWFA	0.0012342593995105	0.3999756381046948	0.1558141119733471	-1	-1	0.3308654070384147	0.0
5SDT_F	PK	0.015819670385763	0.0854111252152019	0.0342052238987842	4	4	0.36980415751620055	0.6301958424837995
6CTC_A	Transferrin-like-1	0.0156828105718954	0.3865631249888338	0.0110661838165213	-1	-1	0.011522702758157461	0.0
5SCB_E	PK	0.0115256313351989	0.0667167526557118	0.1327967545923378	-1	-1	0.021871961050568794	0.0
3K5C_C	Peptidase-A1	0.0302031145178255	0.0476032400088043	0.0321931693669585	4	4	0.31239120436180084	0.6876087956381991
5MCQ_A	Peptidase-A1	0.022691616769741	0.0853474805986373	0.0132515540606032	4	4	0.0	1.0
2QU2_A	Peptidase-A1	0.0398847177014679	0.0271357867411213	0.0231389553638574	-1	-1	0.07968447608739695	0.0
4FPB_B	Hexokinase-1	0.0114127036319235	0.5741285113252828	0.0081136984001406	-1	-1	0.45429404531866424	0.0
1YM4_A	Peptidase-A1	0.0203558888981979	0.0694455336705213	0.0279214734263297	4	4	0.07385822060345157	0.9261417793965484
5SCF_D	PK	0.0161293557576883	0.0716341806339088	0.0492955855664358	4	4	0.0838658799377307	0.9161341200622694
6U23_A	MACPF	0.0129610363119577	0.7014705063675944	0.005055767262688	-1	-1	0.48826985598635947	0.0
7YBU_C	Biotin-carboxylation	0.0155495262709216	0.7814101935374678	0.002011889761613	-1	-1	0.13912311797781426	0.0
3UQU_A	Peptidase-A1	0.0292205626279173	0.1083444239065141	0.0070922351376341	4	4	0.44179817244241576	0.5582018275575843
7D36_A	Peptidase-A1	0.0355989860870654	0.0449825736212886	0.0247423777489943	4	4	0.26084851606954357	0.7391514839304565
5SCG_C	PK	0.0140646754363052	0.0762767574285406	0.0603620848752721	4	4	0.4459337382331388	0.5540662617668611
6NAJ_B	VWFA	0.001976385549173	0.4216250651823735	0.0631015275175568	-1	-1	0.22089161950696892	0.0
2VKM_D	Peptidase-A1	0.0159775726904036	0.1012235054814787	0.0231389553638574	4	4	0.28916866953562503	0.710831330464375
3QOF_A	GB1-RHD3-type-G	0.0271350114952749	0.3754318911025561	0.0030181563299565	-1	-1	0.055221225269057005	0.0
6UWV_B	Peptidase-A1	0.018048437727303	0.085514721876252	0.0231389553638574	4	4	0.1914127215478979	0.8085872784521021
1WAW_A	GH18	0.016348684064508	0.059796010649491	0.0887186656530896	4	4	0.5036359871854016	0.4963640128145984
4A51_A	Kinesin-motor	0.0270635852607559	0.1637716227756153	0.0070922351376341	4	4	0.6034155067814259	0.3965844932185742
3ZMG_A	Peptidase-A1	0.0322640248108776	0.0416666337224562	0.0354166098692967	4	4	0.3321835427583468	0.6678164572416532
4GID_D	Peptidase-A1	0.0211518233031211	0.0951296927695901	0.0130785989784187	4	4	0.0	1.0
4J1H_A	Peptidase-A1	0.0478252471354256	0.0513548664716985	0.0132515540606032	4	4	0.23954264169096628	0.7604573583090337
2VKM_A	Peptidase-A1	0.0165206381056823	0.0832359979754163	0.0331991995154452	4	4	0.20963623802667264	0.7903637619733274
5QDA_C	Peptidase-A1	0.0278960394326342	0.043943135841154	0.0452715564866297	4	4	0.46537413264080685	0.5346258673591932
4AY1_J	GH18	0.0131119613275809	0.0772623435842574	0.0665237071513429	4	4	0.42559325611286286	0.5744067438871371
2GM1_A	Kinesin-motor	0.0217248930059948	0.1432020626650147	0.0101626241883787	4	4	0.6025550553645437	0.3974449446354563
1W50_A	Peptidase-A1	0.0355123442694567	0.0376799981280855	0.0291750635565768	4	4	0.4167819403716009	0.5832180596283991
2G94_B	Peptidase-A1	0.0174917934825374	0.0835070395261816	0.0271629994054913	4	4	0.24572551574617052	0.7542744842538295
3RIB_A	SET	0.0012020180880445	0.4917007906139654	0.1321185172741956	2	2	0.5010725499507103	0.49892745004928973
5NP0_A	PI3K-PI4K	0.0331481704020562	0.3018413354150904	0.0	-1	-1	0.2048453840967084	0.0
6UWP_B	Peptidase-A1	0.0197349847816737	0.0617447599407252	0.0442657220407964	4	4	0.08111287785100843	0.9188871221489916
5SC8_G	PK	0.013127685542405	0.0903394724045791	0.0442657220407964	4	4	0.41250979464955245	0.5874902053504475
5OQU_B	Protein-kinase	0.0140631701742651	0.290991457277177	0.0142855519524551	3	3	0.0	1.0
8DF1_B	GH18	0.014553664491686	0.0672644401997511	0.0887186656530896	4	4	0.5036359871854016	0.4963640128145984
7O2A_A	SET	0.0009634179333284	0.5481118268833185	0.0757576742734449	2	2	0.5326878530455723	0.4673121469544276
4LXM_A	Peptidase-A1	0.044303431820122	0.0613277385488755	0.0111900946877709	4	4	0.2785356009242978	0.7214643990757023
3K5C_A	Peptidase-A1	0.0337627051577166	0.0542290108891725	0.0205341202479885	4	4	0.19650757240553984	0.8034924275944602
6BFW_A	Peptidase-A1	0.015997464837702	0.0981911344198525	0.0251509582443987	4	4	0.26058626404463514	0.7394137359553649
2VNN_A	Peptidase-A1	0.0223708917224373	0.0594467139442003	0.0392351918850506	4	4	0.30748688294331233	0.6925131170566877
6VLD_H	GT23	0.0021305095257322	0.2683763780640206	0.1181102422121964	-1	-1	0.17118310999860745	0.0
3OHH_A	Peptidase-A1	0.0152063452332701	0.0825849130418202	0.0442657220407964	4	4	0.28046840194069106	0.719531598059309
2WCG_A	Glyco-hydro-30	0.0072131304794289	0.0907970675185584	0.0694167426287164	4	4	0.5697681916798487	0.4302318083201513
5SDT_D	PK	0.017777822386547	0.0719803730491931	0.0392351918850506	4	4	0.06200818091024548	0.9379918190897545
3L3A_A	Peptidase-A1	0.0397097433444558	0.0550092749638134	0.0142855519524551	4	4	0.1973272962894683	0.8026727037105317
5QDC_A	Peptidase-A1	0.0302348083969217	0.0584044336461834	0.023686980845901	4	4	0.05410768603844273	0.9458923139615573
6RNA_B	Protein-kinase	0.0303970150464221	0.3693280452402946	0.001007110036042	-1	-1	0.011522702758157461	0.0
2X2R_A	Kinesin-motor	0.0214506239001077	0.278210973878468	0.0080483244942393	3	3	0.0	1.0
5QCV_C	Peptidase-A1	0.0291739901210311	0.0544748854765474	0.0311871353768524	4	4	0.13763232237328804	0.862367677626712
2FDP_A	Peptidase-A1	0.0403356087495228	0.1249421891379594	0.0030181563299565	-1	-1	0.10062296653387705	0.0
2VIE_A	Peptidase-A1	0.0266125500647234	0.0626673536932537	0.0261569749948251	4	4	0.22869880863464923	0.7713011913653508
4J1C_A	Peptidase-A1	0.0327112729067554	0.0414907419124389	0.0364964556675917	4	4	0.35445460396708567	0.6455453960329144
4H1E_A	Peptidase-A1	0.0205205145441057	0.0678017563523936	0.0321931693669585	4	4	0.06200818091024548	0.9379918190897545
2IS0_A	Peptidase-A1	0.0392908560103241	0.0516883986738183	0.0163601067821594	4	4	0.23226230183714022	0.7677376981628597
5SCK_E	PK	0.0127073722999179	0.0664520515678245	0.1418512538752001	-1	-1	0.021871961050568794	0.0
4DJU_B	Peptidase-A1	0.0167358280033464	0.0674678326034648	0.0563379260275018	4	4	0.3572941362946246	0.6427058637053754
6X5H_C	GT23	0.0021120342953379	0.2718656125137744	0.1269839379442463	-1	-1	0.35531804333883527	0.0
5SCJ_G	PK	0.0188892154566021	0.059126550448637	0.0563379260275018	4	4	0.42458333137004806	0.5754166686299519
6T13_A	Glyco-hydro-30	0.010076407515395	0.0884515672955839	0.0674043846886078	4	4	0.42559325611286286	0.5744067438871371
5HDU_B	Peptidase-A1	0.0207475836108011	0.0843162259651021	0.018108730237069	4	4	0.11549623664820928	0.8845037633517907
1BTJ_B	Transferrin-like-1	0.0189047461262212	0.3427768198855098	0.0081136984001406	-1	-1	0.011522702758157461	0.0
5SCI_E	PK	0.0131402369689579	0.0669230119957869	0.1307848284374055	-1	-1	0.021871961050568794	0.0
1SGZ_A	Peptidase-A1	0.0174828382496788	0.0666166525747625	0.0533200381607938	4	4	0.2824287221923087	0.7175712778076913
5SDT_B	PK	0.0168568925313631	0.090466919461403	0.0281690295641283	4	4	0.34113420174228665	0.6588657982577134
7ZWH_D	VWFD-1	0.032230599596934	0.3042340664393919	0.002011889761613	-1	-1	0.20200135623916307	0.0
2P4J_B	Peptidase-A1	0.021488970195448	0.094176364890342	0.0132515540606032	4	4	0.0	1.0
3UQR_C	Peptidase-A1	0.0363609510828745	0.1230321281736777	0.0040402750029742	4	4	0.5589823334075352	0.4410176665924648
6NV9_C	Peptidase-A1	0.0375313937413085	0.0553958149388439	0.0160964977574751	4	4	0.2056656840126153	0.7943343159873847
medoid16-a2-s1_A	Piwi	0.002870501578542	0.1973160965053905	0.0463157782490606	-1	-1	0.11972090130069654	0.0
5SDT_G	PK	0.0135638557391825	0.09044037892283	0.0452715564866297	4	4	0.4168536050557356	0.5831463949442643
5SCD_B	PK	0.0192094918204641	0.0927802062404684	0.0160964977574751	4	4	0.0	1.0
1CB6_A	Transferrin-like-1	0.0162879846242943	0.4342880691048933	0.0100605125377637	-1	-1	0.011522702758157461	0.0
4TRZ_C	Peptidase-A1	0.027455195149543	0.0557856701429769	0.0362172476666218	4	4	0.13763232237328804	0.862367677626712
3IXJ_B	Peptidase-A1	0.0292731216035291	0.0693554978190983	0.0150906633237464	4	4	0.32886304420108553	0.6711369557989144
7E5E_B	G-alpha	0.0167322780071136	0.3414473026936874	0.0111900946877709	-1	-1	0.011522702758157461	0.0
8BCH_B	SEC63-1	0.0123723959142366	0.5534773481477467	0.0091371600897414	-1	-1	0.45429404531866424	0.0
5MW4_A	DOT1	0.0097369992708726	0.6120718539800855	0.0091371600897414	-1	-1	0.48826985598635947	0.0
1FBV_A	Cbl-PTB	0.0296156884359769	0.1157647956157855	0.0080483244942393	4	4	0.44179817244241576	0.5582018275575843
5SDT_C	PK	0.0146117625361035	0.0723485866744743	0.0744468317020319	4	4	0.42559325611286286	0.5744067438871371
2YIW_A	Protein-kinase	0.0194712644949594	0.2223761464307581	0.0111900946877709	3	3	0.0	1.0
2ZJL_A	Peptidase-A1	0.0226422312306	0.3929989980886874	0.005055767262688	-1	-1	0.011522702758157461	0.0
5SCJ_E	PK	0.0139596103712867	0.0669992835502269	0.1217303580187083	-1	-1	0.021871961050568794	0.0
7SID_C	PI3K-PI4K	0.0250754321055873	0.367674369473454	0.0050303674430436	-1	-1	0.011522702758157461	0.0
4AA0_A	Protein-kinase	0.0197598808585948	0.2490800640695813	0.0101626241883787	3	3	0.0	1.0
5SCJ_C	PK	0.013293087988273	0.0773225998444854	0.0744468317020319	4	4	0.42559325611286286	0.5744067438871371
6OD6_A	Peptidase-A1	0.0305391591819225	0.0439565571530191	0.0430220993447727	4	4	0.3666232316484685	0.6333767683515316
3K3B_B	Kinesin-motor	0.0129529040842336	0.1038840849836189	0.0386624986159414	4	4	0.4788020131238115	0.5211979868761886
7VDR_A	Protein-kinase	0.0019624529273999	0.3218648544824206	0.1295453477311678	-1	-1	0.026799040102193687	0.0
2QP8_B	Peptidase-A1	0.0182867241724611	0.1022389393427941	0.0153215732989637	4	4	0.027097978437681802	0.9729020215623182
4E3C_D	Protein-kinase	0.021684198756116	0.249542060895512	0.0091371600897414	3	3	0.0	1.0
1WB0_A	GH18	0.0150468779717673	0.0820380613937861	0.0507400688245485	4	4	0.2860931139233189	0.7139068860766811
6U2W_G	MACPF	0.0160677719687524	0.7359942089870202	0.0030272436213401	-1	-1	0.48826985598635947	0.0
7CJ2_B	GH18	0.0266103847374271	0.0872805382402535	0.0130785989784187	4	4	0.243884595726603	0.756115404273397
5SCC_C	PK	0.0131806801627764	0.0768533135732536	0.0824948847783451	4	4	0.46745798481993334	0.5325420151800666
5QCX_B	Peptidase-A1	0.0284287123593009	0.0540693091199231	0.038229225245195	4	4	0.13763232237328804	0.862367677626712
4XKX_A	Peptidase-A1	0.0354792851742866	0.0731250575680254	0.0111900946877709	4	4	0.4022027440864121	0.5977972559135879
4AY1_D	GH18	0.0097759150741495	0.0812354433104945	0.1056731449497645	-1	-1	0.17041082270723848	0.0
2QU3_A	Peptidase-A1	0.0373343044209512	0.0483295130285211	0.0247423777489943	4	4	0.15172171837396783	0.8482782816260321
3L9H_A	Kinesin-motor	0.0174334452866236	0.216407856963725	0.0140843739056586	3	3	0.09958019195401394	0.9004198080459861
5QD9_C	Peptidase-A1	0.0216632198439735	0.0895164450577761	0.0150906633237464	4	4	0.0	1.0
2VKM_C	Peptidase-A1	0.0170271140411352	0.0917979063944548	0.0291750635565768	4	4	0.4261367345093089	0.5738632654906911
5KZ7_B	Protein-kinase	0.0259317296256379	0.3358985742129854	0.005055767262688	-1	-1	0.011522702758157461	0.0
5QDD_B	Peptidase-A1	0.0380745603530421	0.048497638503366	0.0241449510645854	4	4	0.15172171837396783	0.8482782816260321
3K5D_C	Peptidase-A1	0.0356738810374677	0.1131041487554365	0.005055767262688	4	4	0.44179817244241576	0.5582018275575843
1OES_A	Tyrosine-protein-phosphatase	0.0010058297374595	0.5055525821005383	0.1791220384601826	2	2	0.001437104492540894	0.9985628955074591
6TEN_B	DOT1	0.0087526708340188	0.6209590312926392	0.0100605125377637	-1	-1	0.48826985598635947	0.0
7PZC_B	NACHT	0.0682442653503174	0.0715826109783976	0.0080483244942393	-1	-1	0.3398693564986642	0.0
6OD6_B	Peptidase-A1	0.0309631641491841	0.0983529443842433	0.0090543980992385	4	4	0.47119999360454795	0.5288000063954521
2NTR_A	Peptidase-A1	0.0443322103619831	0.0463147888275091	0.0205341202479885	4	4	0.39315569780609655	0.6068443021939035
3LFE_A	Protein-kinase	0.0230935525404045	0.2661045358914463	0.0081136984001406	3	3	0.0	1.0
6OHQ_A	PH	0.0005042267453201	0.3904570098876165	0.3805554577026329	-1	-1	0.3808117596285997	0.0
3TPR_A	Peptidase-A1	0.043025622296571	0.0477506271163968	0.0205341202479885	4	4	0.29609222883019265	0.7039077711698073
5SCC_B	PK	0.0156589347180766	0.1022604840384569	0.0301810994667925	4	4	0.4017949331712988	0.5982050668287012
5QCX_C	Peptidase-A1	0.032341164383161	0.0582774187779957	0.0241449510645854	4	4	0.0932014882253507	0.9067985117746493
4BEK_A	Peptidase-A1	0.0289691565377194	0.055440992250304	0.0364964556675917	4	4	0.13763232237328804	0.862367677626712
2OHT_A	Peptidase-A1	0.0279752757891701	0.0444998746779902	0.0563233187944307	4	4	0.4550998901339298	0.5449001098660702
5SCE_C	PK	0.0138475445980007	0.0804950271490858	0.0684105993302228	4	4	0.42559325611286286	0.5744067438871371
5SCL_E	PK	0.0130555230274526	0.0736077844717294	0.1146883590648639	-1	-1	0.16316194513696633	0.0
8DF1_E	GH18	0.0158864333583911	0.0666312740250139	0.0971304585383399	4	4	0.5036359871854016	0.4963640128145984
3S7M_A	Peptidase-A1	0.033111108446025	0.0754969737435104	0.012220058253459	4	4	0.3945568875745942	0.6054431124254058
6YUH_A	SET	0.0012136327040033	0.5404864543710586	0.0947135439792254	2	2	0.5762116714401405	0.42378832855985943
6D04_D	Transferrin-like-1	0.0181178821771439	0.1606614705723419	0.0142855519524551	4	4	0.6025550553645437	0.3974449446354563
7JNT_A	Protein-kinase	0.015184450883942	0.434800379082197	0.012220058253459	-1	-1	0.011522702758157461	0.0
2VNM_A	Peptidase-A1	0.028282824701869	0.0618626530795475	0.0291750635565768	4	4	0.2014974029158142	0.7985025970841858
7F1D_A	Peptidase-A1	0.0279638433410349	0.0497035807651786	0.0482898778152505	4	4	0.4458202494129132	0.5541797505870868
4KE0_A	Peptidase-A1	0.0331832785566015	0.046380986072189	0.0364964556675917	4	4	0.24331911772557507	0.7566808822744249
4R92_B	Peptidase-A1	0.024143605282442	0.0830496646820631	0.0160964977574751	4	4	0.32609020617494117	0.6739097938250589
6NV7_A	Peptidase-A1	0.0390220634722187	0.0525133555371451	0.0215828567205209	4	4	0.15172171837396783	0.8482782816260321
3Q5E_C	GB1-RHD3-type-G	0.0204648195607471	0.4057542064984505	0.0070922351376341	-1	-1	0.011522702758157461	0.0
4R93_B	Peptidase-A1	0.0217335376076718	0.077538863789781	0.0251509582443987	4	4	0.3555038053021767	0.6444961946978234
2WF2_A	Peptidase-A1	0.0298056821663501	0.0538730901743863	0.038229225245195	4	4	0.13763232237328804	0.862367677626712
medoid18-a2-s2_A	Piwi	0.0025574525145134	0.241459247273241	0.0875273689811206	-1	-1	0.4684317543571235	0.0
1NWR_A	GH18	0.0166886626375765	0.0815257589602039	0.0441178429367157	4	4	0.2877708025142924	0.7122291974857076
1W51_A	Peptidase-A1	0.032119716617408	0.062785171322597	0.0215828567205209	4	4	0.05410768603844273	0.9458923139615573
5CLP_B	Protein-kinase	0.0193824062490076	0.2617441287131929	0.0111900946877709	3	3	0.0	1.0
4LXK_A	Peptidase-A1	0.0416676883068196	0.0426679013930924	0.026859374808243	4	4	0.30957968569378796	0.6904203143062121
1Q6P_A	Tyrosine-protein-phosphatase	0.0016440940746146	0.4901917970903968	0.1282631089698211	2	2	0.5010725499507103	0.49892745004928973
3VF3_A	Peptidase-A1	0.0397646424647191	0.1084211362689344	0.0050303674430436	4	4	0.5360818044664	0.4639181955336
6U4K_A	FERM	0.0074133765616045	0.9993207194178362	0.004023997168737	-1	-1	0.24390879954528472	0.0
1LCF_A	Transferrin-like-1	0.0141669917712024	0.100929368171159	0.0419284993347488	4	4	0.42639142483521686	0.5736085751647831
3OXF_B	SET	0.0005038195899683	0.5606231339400867	0.1412171141990092	2	2	0.6332016714483115	0.3667983285516886
3RSX_A	Peptidase-A1	0.0252696302746911	0.0665559097585583	0.0311202652104596	4	4	0.2784371371154063	0.7215628628845937
3VV8_A	Peptidase-A1	0.0455323560627979	0.0563540429543419	0.0142855519524551	4	4	0.20848187789041678	0.7915181221095833
2XK6_A	Protein-kinase	0.032750636116721	0.3204258112222354	0.0030181563299565	-1	-1	0.14338419709247766	0.0
3INE_A	Peptidase-A1	0.032310271153155	0.0646504149962514	0.0194869465164286	4	4	0.15021443262296927	0.8497855673770307
4EOK_C	Protein-kinase	0.0020651968869476	0.2786730983015894	0.1680374367601842	-1	-1	0.039291354448878595	0.0
4RCE_A	Peptidase-A1	0.0390726024650077	0.0473363779255251	0.026859374808243	4	4	0.15172171837396783	0.8482782816260321
4A4X_A	Protein-kinase	0.0194697379369615	0.3557280971815286	0.0091371600897414	-1	-1	0.011522702758157461	0.0
7WTA_B	Biotin-carboxylation	0.0234767400376597	0.4296787835443964	0.005055767262688	-1	-1	0.011522702758157461	0.0
2F3E_A	Peptidase-A1	0.029363726795167	0.0581127992872454	0.0332642337077917	4	4	0.13763232237328804	0.862367677626712
3HM8_D	Hexokinase-1	0.0128290994520855	0.4397039252327409	0.0142855519524551	-1	-1	0.011522702758157461	0.0
5QD2_A	Peptidase-A1	0.0259338720049674	0.0667615186277525	0.0300519144382522	4	4	0.2618273123524136	0.7381726876475865
4Z7N_D	VWFA	0.00190054242944	0.3961748805226048	0.1372998088858472	-1	-1	0.3308654070384147	0.0
6U23_M	MACPF	0.0102785636223938	0.7137783269429047	0.0091371600897414	-1	-1	0.48826985598635947	0.0
2Q11_C	Peptidase-A1	0.0237926950678728	0.0514160360649796	0.0694167426287164	4	4	0.48169267107554686	0.5183073289244531
5QD7_C	Peptidase-A1	0.0230552502882734	0.0642374138316131	0.0412475676983714	4	4	0.13291143566780098	0.867088564332199
6CWU_A	Tyrosine-protein-phosphatase	0.0012687835236031	0.5244210348618001	0.1321185172741956	2	2	0.08062931981297701	0.919370680187023
5SCA_C	PK	0.0158738286735068	0.0748813954510961	0.0724347245856311	4	4	0.42559325611286286	0.5744067438871371
5SCF_B	PK	0.0141444269153843	0.095719400549831	0.0482898778152505	4	4	0.3394014867914144	0.6605985132085856
6TCA_G	Protein-kinase	0.0025293430599577	0.2958816964401203	0.0722762095165372	-1	-1	0.16480256675017574	0.0
3MSJ_B	Peptidase-A1	0.0378011775899157	0.0535663500579739	0.0247423777489943	4	4	0.15172171837396783	0.8482782816260321
3RSV_A	Peptidase-A1	0.0356330578182109	0.0575891013335631	0.0226336461702254	4	4	0.15172171837396783	0.8482782816260321
4EXG_A	Peptidase-A1	0.0284327012458511	0.0487925967005369	0.0543260470581381	4	4	0.46866917201623554	0.5313308279837645
1JEQ_B	Ku	0.013790168488561	0.9725959078753066	0.002011889761613	-1	-1	0.24390879954528472	0.0
7B1P_A	Peptidase-A1	0.0303509658656458	0.0378795830238879	0.06136824019931	-1	-1	0.025988657925750287	0.0
2XK8_A	Protein-kinase	0.0278259604581588	0.3464239514208971	0.005055767262688	-1	-1	0.011522702758157461	0.0
4EWO_A	Peptidase-A1	0.0330176765686665	0.0537771443285112	0.0331991995154452	4	4	0.16821397853865766	0.8317860214613424
4RCD_A	Peptidase-A1	0.0394441652944229	0.0515402159443127	0.0247423777489943	4	4	0.15172171837396783	0.8482782816260321
3QBH_A	Peptidase-A1	0.0445662651561438	0.0540831812417871	0.0184427898172117	4	4	0.2970024980073972	0.7029975019926028
1NWS_B	GH18	0.0177389385258701	0.069328782954722	0.0608324157938926	4	4	0.40097548395302396	0.599024516046976
3R2F_A	Peptidase-A1	0.0198918815269292	0.1005474485546751	0.0174001876755087	4	4	0.06143406331004534	0.9385659366899547
3CKR_B	Peptidase-A1	0.0193499827340487	0.096829848078263	0.0205341202479885	4	4	0.059519617746011916	0.9404803822539881
4A1Z_B	Kinesin-motor	0.0298939895278744	0.1059538424528973	0.0100605125377637	4	4	0.44179817244241576	0.5582018275575843
3L8S_A	Protein-kinase	0.0198101559719739	0.2609528158195734	0.0120723738025678	3	3	0.0	1.0
5SCL_C	PK	0.0160744289293411	0.0745519819357096	0.0744468317020319	4	4	0.42559325611286286	0.5744067438871371
6U2W_L	MACPF	0.01591786184579	0.7294083861875209	0.005055767262688	-1	-1	0.48826985598635947	0.0
2QP8_A	Peptidase-A1	0.0205165033088205	0.0991615450862548	0.0171028438612663	4	4	0.15993834967642664	0.8400616503235734
5QCP_B	Peptidase-A1	0.0247864769932162	0.0590328458666154	0.0492955855664358	4	4	0.38159897540099463	0.6184010245990054
4DPF_A	Peptidase-A1	0.0389921473268825	0.0493895262420494	0.0281690295641283	4	4	0.15172171837396783	0.8482782816260321
3IGB_A	Peptidase-A1	0.0486654989642085	0.0926877066178697	0.0060363072918738	-1	-1	0.1737799362860237	0.0
3QE0_A	G-alpha	0.02462951984438	0.4152198115026035	0.0060363072918738	-1	-1	0.011522702758157461	0.0
5QCT_C	Peptidase-A1	0.029744650071615	0.0572617394089759	0.038229225245195	4	4	0.13763232237328804	0.862367677626712
5TCO_A	Protein-kinase	0.0179847703958149	0.2546635715307858	0.0140843739056586	3	3	0.0	1.0
4GMI_A	Peptidase-A1	0.0237929916353242	0.0539564343365744	0.0704223021796839	4	4	0.5320887819634962	0.4679112180365038
5MXD_B	Peptidase-A1	0.0286058149244687	0.1430219362867644	0.0100605125377637	4	4	0.6025550553645437	0.3974449446354563
4DUS_A	Peptidase-A1	0.0322155678667866	0.0672594429114077	0.0194869465164286	4	4	0.09562268635366619	0.9043773136463338
3ZDX_B	VWFA	0.0019953152771844	0.3914873911979237	0.1451615635519092	-1	-1	0.3308654070384147	0.0
2F3F_B	Peptidase-A1	0.0323187204673888	0.0519131617592415	0.0392351918850506	4	4	0.13763232237328804	0.862367677626712
5QDA_A	Peptidase-A1	0.0294234093892827	0.0560121476501121	0.0419284993347488	4	4	0.13944605408700694	0.8605539459129931
3TPL_A	Peptidase-A1	0.027935530846003	0.0429438166656727	0.074594394652218	4	4	0.6221846851502568	0.3778153148497431
4K9H_C	Peptidase-A1	0.0363927025087602	0.0679682534290052	0.0140843739056586	4	4	0.21175542758729507	0.788244572412705
3FKT_A	Peptidase-A1	0.04076799607755	0.0444713263311291	0.0311871353768524	4	4	0.15172171837396783	0.8482782816260321
7B1E_A	Peptidase-A1	0.0266276488469841	0.0463976711409233	0.0764586075718078	4	4	0.587783653821189	0.412216346178811
1NWR_D	GH18	0.0170547923830755	0.0805796850244906	0.0496303685128725	4	4	0.16557102371358098	0.834428976286419
1XS7_D	Peptidase-A1	0.022134649688222	0.0935882583074785	0.0174001876755087	4	4	0.03974828635485665	0.9602517136451434
5SCG_B	PK	0.0176394077658968	0.0946287436110612	0.0301810994667925	4	4	0.35231214703715646	0.6476878529628436
3SME_A	Tyrosine-protein-phosphatase	0.0010518404450098	0.5117188735826039	0.2048483199647239	2	2	0.0	1.0
5I3V_A	Peptidase-A1	0.0399593314562351	0.0494847101095366	0.0279214734263297	4	4	0.15172171837396783	0.8482782816260321
6NV9_A	Peptidase-A1	0.0381370386181011	0.0609008234379658	0.0184427898172117	4	4	0.22951841846834153	0.7704815815316585
1B0L_A	Transferrin-like-1	0.0143628132390964	0.0944889089248345	0.0552016840097893	4	4	0.3394014867914144	0.6605985132085856
6R4H_A	Glutamine-amidotransferase-type-2	0.019927053153558	0.5051613757136166	0.0070922351376341	-1	-1	0.45429404531866424	0.0
4BFD_A	Peptidase-A1	0.0396212733886693	0.0482097667314712	0.0300519144382522	4	4	0.18431943262674022	0.8156805673732598
4DJX_B	Peptidase-A1	0.0193101878913197	0.0800929749055181	0.0372232431947987	4	4	0.24014755189151313	0.7598524481084868
5XXG_A	SET	0.0015767068349421	0.5558054961465614	0.081610524354118	2	2	0.5326878530455723	0.4673121469544276
4FCO_A	Peptidase-A1	0.0336197510652408	0.1013918205212012	0.0090543980992385	4	4	0.4423699223997417	0.5576300776002583
5QDB_A	Peptidase-A1	0.0301422534762663	0.0494372970040107	0.0518519454679657	4	4	0.4456327783499069	0.5543672216500931
1II6_B	Kinesin-motor	0.0243862986901011	0.1512259690698048	0.012220058253459	4	4	0.6025550553645437	0.3974449446354563
1NWS_D	GH18	0.0180220261855029	0.0669466532801977	0.0711207806002658	4	4	0.42559325611286286	0.5744067438871371
7LT3_A	Ku	0.0099030861296701	0.94310852590937	0.005055767262688	-1	-1	0.24390879954528472	0.0
6ZZ4_A	Tyrosine-protein-phosphatase	0.0012088235707523	0.5503239779872603	0.1308306613852816	2	2	0.5720921247123101	0.42790787528768987
5QD9_A	Peptidase-A1	0.0219142226350138	0.0607005290063594	0.059701445364084	4	4	0.2996327716109206	0.7003672283890794
2ODE_C	G-alpha	0.0360966745732026	0.2699067838627856	0.004023997168737	-1	-1	0.03733266093675229	0.0
4WTU_A	Peptidase-A1	0.0348182367748083	0.0603681048361092	0.023686980845901	4	4	0.05410768603844273	0.9458923139615573
3H0B_C	Peptidase-A1	0.0224526409652003	0.1357614079488039	0.0132515540606032	4	4	0.6025550553645437	0.3974449446354563
3KN0_B	Peptidase-A1	0.0165484416326683	0.0973141929841866	0.0375784171587227	4	4	0.37673188299436533	0.6232681170056347
6U2W_C	MACPF	0.0147099873912337	0.7263918915974495	0.0070922351376341	-1	-1	0.48826985598635947	0.0
6DHC_C	Peptidase-A1	0.0356170237089258	0.0626820917581483	0.0201205697607655	4	4	0.05410768603844273	0.9458923139615573
6U2W_K	MACPF	0.0158872793353994	0.7296969758045535	0.0060363072918738	-1	-1	0.48826985598635947	0.0
5SC8_C	PK	0.01685769580954	0.0722448911085199	0.0754525056331989	4	4	0.42559325611286286	0.5744067438871371
2XFI_A	Peptidase-A1	0.0274259145191399	0.0509356799104902	0.0633803735522946	4	4	0.2554217085159742	0.7445782914840259
5MVS_B	DOT1	0.0104658397395531	0.6475568832626417	0.0111900946877709	-1	-1	0.48826985598635947	0.0
3NNU_A	Protein-kinase	0.0026645637751487	0.2612055575645697	0.0911088172912206	-1	-1	0.4684317543571235	0.0
4DPI_A	Peptidase-A1	0.0209148595645689	0.0571604257045867	0.0865192111806096	4	4	0.5672074933567578	0.43279250664324215
3MEK_A	SET	0.0019980805608767	0.5408728072812672	0.0585731949799841	2	2	0.5774485651586964	0.4225514348413036
3UQP_A	Peptidase-A1	0.0407822892791689	0.0439508334905241	0.0343393687124173	4	4	0.4293054386833029	0.570694561316697
1NWU_A	GH18	0.0187718566694895	0.0668380082873843	0.0653805729706817	4	4	0.42559325611286286	0.5744067438871371
5QD5_C	Peptidase-A1	0.0208900975825936	0.075904782554577	0.038229225245195	4	4	0.18177768056374288	0.8182223194362571
6W9E_A	Protein-kinase	0.0196948522363686	0.2392036018133954	0.0132515540606032	3	3	0.0	1.0
4R95_B	Peptidase-A1	0.0200694114449139	0.0960979072492027	0.02213297304878	4	4	0.17848868453559846	0.8215113154644016
5SCA_B	PK	0.0163608706633237	0.0917040253079088	0.0452715564866297	4	4	0.3611765461081046	0.6388234538918953
4FRJ_A	Peptidase-A1	0.0334776050777614	0.055251574308981	0.0343393687124173	4	4	0.13763232237328804	0.862367677626712
6BFW_B	Peptidase-A1	0.0185233759272913	0.0739985586230597	0.052313985604153	4	4	0.16557102371358098	0.834428976286419
5JTV_C	USP	0.010464730015932	1.0453443140742276	0.004023997168737	-1	-1	0.24390879954528472	0.0
3IHP_B	USP	0.0114632261237722	0.9596559235889568	0.0050303674430436	-1	-1	0.24390879954528472	0.0
3UQR_A	Peptidase-A1	0.0316763323295484	0.0717825511745447	0.0194869465164286	4	4	0.15278896244288206	0.8472110375571179
1LQF_D	Tyrosine-protein-phosphatase	0.0014298149143132	0.4798630643464081	0.2019344546468757	-1	-1	0.06661427780792906	0.0
3ZKN_B	Peptidase-A1	0.0260736032872492	0.137375952334718	0.012220058253459	4	4	0.6025550553645437	0.3974449446354563
4K8S_C	Peptidase-A1	0.0364837984730179	0.0409406574688922	0.045215734453575	4	4	0.5463274223306609	0.45367257766933916
4WKF_A	GH18	0.018852693548986	0.0637201276911063	0.0804347333893407	4	4	0.5028843451048236	0.4971156548951764
6BFX_B	Peptidase-A1	0.0174993815051111	0.092555461805783	0.0375784171587227	4	4	0.3971208772766606	0.6028791227233393
6U2K_B	MACPF	0.0116586336337868	0.6960321910492466	0.0101626241883787	-1	-1	0.48826985598635947	0.0
3VV7_A	Peptidase-A1	0.0561711449419633	0.0419083752047854	0.0281690295641283	-1	-1	0.13984040422306962	0.0
2VIY_A	Peptidase-A1	0.0264973374456082	0.055810647056997	0.0603620848752721	4	4	0.2554217085159742	0.7445782914840259
5EZX_A	Peptidase-A1	0.0444279417980703	0.0429283492613363	0.0331991995154452	4	4	0.49807821804698243	0.5019217819530175
4B78_A	Peptidase-A1	0.0230776840560169	0.0551647317444543	0.0824948847783451	4	4	0.5796487540978438	0.4203512459021563
2NZT_A	Hexokinase-1	0.0164335867703635	0.58643197529254	0.0080483244942393	-1	-1	0.45429404531866424	0.0
5QDA_B	Peptidase-A1	0.02920999581493	0.050878997575638	0.0593563782252406	4	4	0.2554217085159742	0.7445782914840259
2F6F_A	Tyrosine-protein-phosphatase	0.0015825330936947	0.4857291022267592	0.1861575660032235	2	2	0.6198653960189768	0.38013460398102306
4G1M_B	VWFA	0.0024095550149894	0.4031615091681121	0.083969564498129	-1	-1	0.3893259109152339	0.0
3CWE_A	Tyrosine-protein-phosphatase	0.0021798926451031	0.4658388556970879	0.0983427491668371	-1	-1	0.34846341074245885	0.0
5FA6_B	FAD-binding-FR-type	0.0008490289286805	0.7256705764505151	0.0983427491668371	0	0	0.45262504145757637	0.5473749585424236
7SGL_C	Ku	0.0068663059268122	0.9982644403960726	0.0060363072918738	-1	-1	0.24390879954528472	0.0
4QP2_B	Protein-kinase	0.0026955350033384	0.2619970081629483	0.0959205511206895	-1	-1	0.4684317543571235	0.0
3QOF_C	GB1-RHD3-type-G	0.0327990770754114	0.3772753487568971	0.004023997168737	-1	-1	0.011522702758157461	0.0
2OHL_A	Peptidase-A1	0.024438924288397	0.0593341150689688	0.059701445364084	4	4	0.2554217085159742	0.7445782914840259
1HJX_B	GH18	0.0163724749558148	0.0744432842587821	0.093509430468313	4	4	0.5036359871854016	0.4963640128145984
5QD6_C	Peptidase-A1	0.0344639252294095	0.0513754941243774	0.040241637205524	4	4	0.13763232237328804	0.862367677626712
7WTD_B	Biotin-carboxylation	0.0215178741770865	0.4329569607505906	0.0081136984001406	-1	-1	0.011522702758157461	0.0
6U2J_M	MACPF	0.0057565342600401	0.6938546572014579	0.0130785989784187	-1	-1	0.48826985598635947	0.0
3FCS_B	VWFA	0.0017210416644872	0.3900692136368088	0.2241376689213277	-1	-1	0.12399963589472836	0.0
4D8C_B	Peptidase-A1	0.0229998201692697	0.1156346580299283	0.0142855519524551	4	4	0.5348278921971428	0.4651721078028573
1LFH_A	Transferrin-like-1	0.0169241648378922	0.4193393539216	0.0130785989784187	-1	-1	0.011522702758157461	0.0
6W5X_A	UmuC	0.0169627415492517	0.342254271427137	0.0142855519524551	-1	-1	0.011522702758157461	0.0
7OAI_B	Protein-kinase	0.0026748973342484	0.4460674440735733	0.0496303685128725	-1	-1	0.29404476656097367	0.0
7BJ1_A	SET	0.0017749311210618	0.55858512817506	0.0780910971699273	2	2	0.5326878530455723	0.4673121469544276
4BDV_A	F5-8-type-A-2	0.0442546932632591	0.1490891006386148	0.005055767262688	-1	-1	0.21041990500830277	0.0
4CFV_C	Protein-kinase	0.0018768476099796	0.4676156960210741	0.16257307800003	2	2	0.6796262507891535	0.32037374921084644
7JRD_B	Transferrin-like-1	0.0338619395214523	0.2756616836347086	0.005055767262688	-1	-1	0.029003771363741635	0.0
4LXA_A	Peptidase-A1	0.0497022000786666	0.0592972541000211	0.0153215732989637	4	4	0.4072085934614283	0.5927914065385717
6PAF_A	SET	0.0019299806931697	0.5450689802422468	0.0711207806002658	2	2	0.5326878530455723	0.4673121469544276
1II6_A	Kinesin-motor	0.0254093608743688	0.1801522938763267	0.012220058253459	-1	-1	0.08264609702995367	0.0
1NWT_D	GH18	0.0219301652428678	0.0626330650941819	0.0653805729706817	4	4	0.43387665289372596	0.566123347106274
4DVF_B	Peptidase-A1	0.0268941434375942	0.0560796958490485	0.062374337083412	4	4	0.2554217085159742	0.7445782914840259
1HKM_A	GH18	0.0127756294569666	0.0888591647355851	0.111856808104517	-1	-1	0.19493155313100213	0.0
6ZE8_A	GH18	0.0150392401015277	0.0921976845915934	0.0653805729706817	4	4	0.47101786168313875	0.5289821383168613
3PI5_C	Peptidase-A1	0.0348647604520377	0.0679662375824791	0.0191146395025525	4	4	0.06286017988329723	0.9371398201167028
8ASC_K	Ku	0.0057329821578459	0.9350718831217236	0.0080483244942393	-1	-1	0.24390879954528472	0.0
4G5Q_B	G-alpha	0.0280088212887685	0.3373071459555467	0.0070922351376341	-1	-1	0.011522702758157461	0.0
5QD3_B	Peptidase-A1	0.0322834415766078	0.0566442013886101	0.0412475676983714	4	4	0.13763232237328804	0.862367677626712
5QD1_B	Peptidase-A1	0.034425399280846	0.0548036334063736	0.038229225245195	4	4	0.13763232237328804	0.862367677626712
7L0H_A	Tyrosine-protein-phosphatase	0.0016636208630731	0.5264764567812381	0.1308306613852816	2	2	0.023784131216130548	0.9762158687838695
3DV1_C	Peptidase-A1	0.0326377710154729	0.0619021928418632	0.0311871353768524	4	4	0.14024005888363056	0.8597599411163694
8CIT_C	FERM	0.0022975044371192	0.4197878098591556	0.109375183315022	-1	-1	0.3308654070384147	0.0
3QOF_D	GB1-RHD3-type-G	0.0404997630161364	0.3746993368424319	0.001007110036042	-1	-1	0.17463618374760254	0.0
5KA9_A	Tyrosine-protein-phosphatase	0.0019841500129118	0.4932774281781152	0.1412171141990092	2	2	0.5010725499507103	0.49892745004928973
8G6A_A	Tyrosine-protein-phosphatase	0.0018865621674223	0.5152159090310657	0.1334094612025629	2	2	0.03939278640235755	0.9606072135976425
1NWU_D	GH18	0.0204910120924819	0.0633626425447476	0.07692324021217	4	4	0.5141909247869338	0.48580907521306615
2PH8_A	Peptidase-A1	0.0683248031414857	0.038271762004977	0.0321912006166056	-1	-1	0.043259832376103945	0.0
4K9H_A	Peptidase-A1	0.0408604879321915	0.0634111554976455	0.018108730237069	4	4	0.33998918215637175	0.6600108178436283
1NWR_C	GH18	0.015341567298302	0.0919585840625003	0.0653805729706817	4	4	0.48449408076427114	0.5155059192357289
7XLP_A	Protein-kinase	0.0441771463449665	0.138294860789946	0.0060363072918738	-1	-1	0.21502089411658573	0.0
1HKI_A	GH18	0.0129111732935121	0.1033687469077492	0.0688172240723723	4	4	0.6121819411828242	0.38781805881717574
3U6A_C	Peptidase-A1	0.0412238690599371	0.0350369551347209	0.045215734453575	-1	-1	0.09244680540287399	0.0
2ZHT_A	Peptidase-A1	0.0331858245346035	0.0651924799287826	0.0257998410196613	4	4	0.05410768603844273	0.9458923139615573
3IXJ_C	Peptidase-A1	0.0338792934368316	0.1193887099858483	0.0091371600897414	4	4	0.5502266127135099	0.44977338728649013
3N4L_B	Peptidase-A1	0.0312626040888018	0.0682575673184317	0.026859374808243	4	4	0.05410768603844273	0.9458923139615573
5QD2_C	Peptidase-A1	0.0227176559906785	0.0802892427256486	0.0321931693669585	4	4	0.3859424527325958	0.6140575472674041
4Z7O_D	VWFA	0.0022139559250314	0.3978913457992155	0.1464821407490291	-1	-1	0.3308654070384147	0.0
6U2J_E	MACPF	0.0078382449151977	0.6998353325133941	0.0130785989784187	-1	-1	0.48826985598635947	0.0
4RCF_A	Peptidase-A1	0.0427709663888749	0.0570611568808887	0.0247423777489943	4	4	0.294693450683415	0.705306549316585
3BG3_A	Biotin-carboxylation	0.0279988350178416	0.3938401214082437	0.0070422936000285	-1	-1	0.011522702758157461	0.0
5QD5_B	Peptidase-A1	0.0327863424454295	0.061820781894055	0.0331991995154452	4	4	0.13763232237328804	0.862367677626712
7UAD_A	Tyrosine-protein-phosphatase	0.0017342083892575	0.543407616123818	0.1106147729912412	2	2	0.5326878530455723	0.4673121469544276
5QCW_C	Peptidase-A1	0.0384116598537501	0.0668676350763894	0.0171028438612663	4	4	0.19624655594113732	0.8037534440588627
5SCD_C	PK	0.0167930449191962	0.0804146964926791	0.0714288072460622	4	4	0.42559325611286286	0.5744067438871371
1HJV_C	GH18	0.0191412843890963	0.0682567916645519	0.0734339085116317	4	4	0.42559325611286286	0.5744067438871371
3QI1_A	Peptidase-A1	0.0220030174037444	0.0674308740991772	0.0543260470581381	4	4	0.40070076832873625	0.5992992316712638
5J3X_D	Cbl-PTB	0.0174240350391591	0.0937118687745637	0.0441178429367157	4	4	0.3394014867914144	0.6605985132085856
1Y3A_A	G-alpha	0.024427949793681	0.2848481337899389	0.0110661838165213	3	3	0.0	1.0
8DF1_F	GH18	0.0171781922813701	0.0658058680242448	0.1491327970206715	-1	-1	0.2612718548940834	0.0
6EQM_A	Peptidase-A1	0.032083743895285	0.0479595248530585	0.062374337083412	4	4	0.46866917201623554	0.5313308279837645
3GD7_B	ABC-transmembrane-type-1-1	0.0109007801350132	0.936497540651126	0.0070422936000285	-1	-1	0.24390879954528472	0.0
5QCZ_B	Peptidase-A1	0.028145623204903	0.0566324482305022	0.06136824019931	4	4	0.2554217085159742	0.7445782914840259
2IRZ_A	Peptidase-A1	0.0439456049402171	0.0684464949700496	0.0140843739056586	4	4	0.33998918215637175	0.6600108178436283
5T1W_A	Peptidase-A1	0.0494508841679079	0.0673934329911861	0.0132515540606032	4	4	0.4957841287115944	0.5042158712884056
3K5F_A	Peptidase-A1	0.0401003365301569	0.0551938636247546	0.0301810994667925	4	4	0.24442422526945287	0.7555757747305472
5CCL_A	SET	0.001770606923496	0.5574658557596961	0.1007750247466017	2	2	0.5545331728166453	0.44546682718335473
5SCH_C	PK	0.0163613004689305	0.0851008879899178	0.0714288072460622	4	4	0.42559325611286286	0.5744067438871371
2WF4_A	Peptidase-A1	0.0267997676761518	0.0595659523664192	0.0593563782252406	4	4	0.2554217085159742	0.7445782914840259
4OLB_A	Piwi	0.0207722069315785	0.3640586589975514	0.0111900946877709	-1	-1	0.011522702758157461	0.0
5QCZ_C	Peptidase-A1	0.034776145139162	0.055998967492548	0.0392351918850506	4	4	0.13763232237328804	0.862367677626712
6Q1N_A	Glyco-hydro-30	0.0178464106245935	0.1035703464382893	0.0342052238987842	4	4	0.47320493509864364	0.5267950649013564
5I3Y_A	Peptidase-A1	0.0272359968663587	0.0620985488151987	0.0518519454679657	4	4	0.2554217085159742	0.7445782914840259
1BKA_A	Transferrin-like-1	0.0155924205543122	0.097576798095694	0.0574466500591699	4	4	0.452225257275473	0.547774742724527
5MW3_A	DOT1	0.012733201112145	0.6406855098963585	0.0120723738025678	-1	-1	0.48826985598635947	0.0
5QCU_B	Peptidase-A1	0.027581415454938	0.063806685447669	0.0462778608457075	4	4	0.18506008819934275	0.8149399118006573
4QAP_A	Tyrosine-protein-phosphatase	0.0019659102551819	0.5138955764630829	0.1451615635519092	2	2	0.0	1.0
7MNF_A	Tyrosine-protein-phosphatase	0.0021288605486483	0.516896795841706	0.1069043755424419	2	2	0.42631878440726684	0.5736812155927332
3TPL_C	Peptidase-A1	0.0315098056195927	0.070256206174964	0.026859374808243	4	4	0.1574394260314714	0.8425605739685286
6BMU_A	Tyrosine-protein-phosphatase	0.0016670344622267	0.5664682618944072	0.1106147729912412	2	2	0.6685238250472765	0.3314761749527236
7CJ2_A	GH18	0.031719907634993	0.0808824830177504	0.0174001876755087	4	4	0.4094907319028384	0.5905092680971615
7WBW_A	RPOLA-N	0.0019221091332703	1.073545093130179	0.0160964977574751	-1	-1	0.24390879954528472	0.0
1YM2_A	Peptidase-A1	0.0356691624226104	0.0660227725016899	0.023686980845901	4	4	0.05410768603844273	0.9458923139615573
6JK6_A	GH18	0.0172148409159651	0.0868785016683494	0.0574466500591699	4	4	0.44061019470308005	0.55938980529692
5QD3_C	Peptidase-A1	0.024126286901576	0.070500349852806	0.0452715564866297	4	4	0.372872749171945	0.627127250828055
4REW_G	Protein-kinase	0.0115756143368162	0.1037858812386213	0.0983427491668371	-1	-1	0.3660448635124998	0.0
5QD5_A	Peptidase-A1	0.0380315414988462	0.0577725357591043	0.0311202652104596	4	4	0.3057215916274863	0.6942784083725138
5SCI_C	PK	0.0189657375000242	0.0747840289869818	0.062374337083412	4	4	0.42559325611286286	0.5744067438871371
7JTQ_A	VWFA	0.0022188423138951	0.4004950817754634	0.1666664405260574	-1	-1	0.3308654070384147	0.0
7NVZ_0	Helicase-ATP-binding	0.0251616008413665	0.5211411214110967	0.005055767262688	-1	-1	0.45429404531866424	0.0
1CZA_N	Hexokinase-1	0.017493170134262	0.5806464387617147	0.0081136984001406	-1	-1	0.45429404531866424	0.0
1OEM_X	Tyrosine-protein-phosphatase	0.0018589728060707	0.5130306251591941	0.1777251150760928	2	2	0.0	1.0
5QD1_A	Peptidase-A1	0.0321892766072028	0.0570399029485072	0.0474184781355553	4	4	0.347753273527438	0.652246726472562
3AXW_A	Protein-kinase	0.0207447390662939	0.2800669297969987	0.0132515540606032	3	3	0.0	1.0
1NWT_A	GH18	0.019414535679767	0.0783776735240375	0.054082748085932	4	4	0.16557102371358098	0.834428976286419
8CIS_A	FERM	0.0025734331413197	0.3671323489264115	0.1032184731868113	-1	-1	0.41166627614228785	0.0
3EQI_A	Protein-kinase	0.0377874738827062	0.3194668127155717	0.0040402750029742	-1	-1	0.21745359701618366	0.0
6U2W_O	MACPF	0.0188331767222114	0.7433079741338552	0.0040402750029742	-1	-1	0.48826985598635947	0.0
3DV5_C	Peptidase-A1	0.0273971945385464	0.0672205391681856	0.0432593630846658	4	4	0.16358848211397217	0.8364115178860279
6HHG_A	Protein-kinase	0.0330985368291473	0.2893128577448483	0.0070422936000285	3	3	0.05763587459312234	0.9423641254068776
4ZSR_B	Peptidase-A1	0.0185911598174962	0.0831708573302287	0.0513078913478914	4	4	0.20519348499925436	0.7948065150007456
6FDY_U	Protein-kinase	0.0025453847894375	0.5193016060299606	0.054082748085932	-1	-1	0.14726735248304185	0.0
5QD8_A	Peptidase-A1	0.0352872919860072	0.0574684591065888	0.0386624986159414	4	4	0.13763232237328804	0.862367677626712
1WAX_A	Tyrosine-protein-phosphatase	0.0015560926192921	0.5209523990751093	0.1875746842780457	2	2	0.0	1.0
3BG9_B	Biotin-carboxylation	0.0280476998484636	0.4110078525782958	0.0070922351376341	-1	-1	0.011522702758157461	0.0
1LFG_A	Transferrin-like-1	0.0149977072852331	0.1007419520594681	0.0676690861025068	4	4	0.4807332315682857	0.5192667684317144
3ZDX_D	VWFA	0.0023713638984729	0.3910269399933574	0.153132098252626	-1	-1	0.3308654070384147	0.0
5QD3_A	Peptidase-A1	0.0298548054717614	0.0638394736086704	0.0430220993447727	4	4	0.2949327881566206	0.7050672118433794
5QCR_B	Peptidase-A1	0.0302084132272975	0.0578478203109309	0.0543260470581381	4	4	0.2554217085159742	0.7445782914840259
3BUH_A	Peptidase-A1	0.0535734175612119	0.0561394990869577	0.0247423777489943	4	4	0.5782087266393365	0.42179127336066347
4K9H_B	Peptidase-A1	0.0392936693314873	0.0516095406478311	0.0408375348842262	4	4	0.13763232237328804	0.862367677626712
5SCK_C	PK	0.0182946332707118	0.0772545576331454	0.0704223021796839	4	4	0.42559325611286286	0.5744067438871371
5DOU_B	ATP-grasp-1	0.0012876958304266	0.5694917319684135	0.1805223075126194	2	2	0.6641396106026461	0.33586038939735385
3MSL_A	Peptidase-A1	0.0333436216976329	0.0660394300658141	0.0300519144382522	4	4	0.05410768603844273	0.9458923139615573
5DQC_C	Peptidase-A1	0.0275059784030863	0.0920199203697165	0.0201205697607655	4	4	0.4474121162802799	0.5525878837197201
4KE1_A	Peptidase-A1	0.0299485381997769	0.0795287500806608	0.023686980845901	4	4	0.474733671581274	0.525266328418726
3FCS_D	VWFA	0.0019107243142119	0.4051222290014142	0.2378583149041773	-1	-1	0.285609328745518	0.0
7M0T_B	Protein-kinase	0.0396067248408535	0.467458898203188	0.001007110036042	-1	-1	0.2649687443112793	0.0
4CFE_F	Protein-kinase	0.0026464107541133	0.232070459842727	0.1847438335466575	-1	-1	0.3283640731244648	0.0
2PH6_A	Peptidase-A1	0.0383824744918289	0.1085175091979693	0.0091371600897414	4	4	0.4514640874683575	0.5485359125316426
2XK7_A	Protein-kinase	0.0188026625977064	0.3742627417277307	0.0132515540606032	-1	-1	0.011522702758157461	0.0
4EJX_A	F5-8-type-A-3	0.0277294887999573	0.1066659610087908	0.0142855519524551	4	4	0.5348278921971428	0.4651721078028573
2VA6_A	Peptidase-A1	0.0322700378749109	0.0896092356334862	0.0142855519524551	4	4	0.4036595394325949	0.5963404605674051
1LFI_A	Transferrin-like-1	0.0135999159156737	0.0960339479719482	0.1007750247466017	-1	-1	0.17041082270723848	0.0
5QCU_C	Peptidase-A1	0.0364346351294735	0.0688076522108822	0.02213297304878	4	4	0.17863430068155783	0.8213656993184422
2OM2_C	G-alpha	0.0238444645011458	0.321375335914509	0.0111900946877709	3	3	0.18392263972808387	0.8160773602719161
3KYR_B	Peptidase-A1	0.0410110595928091	0.1066384764941485	0.0090543980992385	4	4	0.4922242420624567	0.5077757579375433
3IXK_B	Peptidase-A1	0.0348409078489716	0.0740013184588088	0.0201205697607655	4	4	0.3505769901624873	0.6494230098375128
3DUY_A	Peptidase-A1	0.0397515144714614	0.0517625619808059	0.0408375348842262	4	4	0.13763232237328804	0.862367677626712
4B77_A	Peptidase-A1	0.0191033278216232	0.103148889407885	0.0331991995154452	4	4	0.4575693192284761	0.5424306807715239
5QD0_A	Peptidase-A1	0.0396765390086652	0.0635864291822985	0.0247423777489943	4	4	0.20360336268329535	0.7963966373167046
1JEQ_A	Ku	0.0056276199612426	0.949910699885146	0.0091371600897414	-1	-1	0.24390879954528472	0.0
3OXF_A	SET	0.0014347510838905	0.538937429691765	0.1861575660032235	2	2	0.0329648252677232	0.9670351747322768
7WBV_A	RPOLA-N	0.0034022421046828	1.0670585216028898	0.0080483244942393	-1	-1	0.24390879954528472	0.0
5HDB_D	VWFA	0.0022132416996803	0.4068834792417721	0.1819264938014793	-1	-1	0.3308654070384147	0.0
4GJB_B	Peptidase-A1	0.0379844089987471	0.3574018035659297	0.0040402750029742	-1	-1	0.011522702758157461	0.0
5QCR_C	Peptidase-A1	0.0417936940598942	0.0498507778071438	0.0412475676983714	4	4	0.3756163898061717	0.6243836101938283
6U2W_B	MACPF	0.0234233627312759	0.7330942140661729	0.0020161899393582	-1	-1	0.48826985598635947	0.0
2OHU_A	Peptidase-A1	0.0401239091240363	0.0528739445362517	0.0397492001139665	4	4	0.1972696369818709	0.8027303630181291
3ABE_C	HORMA	0.0007398989253503	0.7377561044141221	0.1598598945044778	0	0	0.37039284598647765	0.6296071540135224
3TPJ_A	Peptidase-A1	0.0443343989627273	0.0583506173822835	0.0271629994054913	4	4	0.3681419641818673	0.6318580358181327
1T4J_A	Tyrosine-protein-phosphatase	0.001974983534423	0.5147638394463556	0.1721696015516873	2	2	0.0	1.0
7E5E_D	G-alpha	0.0196058836332323	0.2960920172038561	0.0142855519524551	3	3	0.0	1.0
5SCF_C	PK	0.0179851489831333	0.0901948568751054	0.052313985604153	4	4	0.2904739634470232	0.7095260365529767
7XGO_B	Peptidase-A1	0.0320199650929103	0.3399519827834931	0.0070922351376341	-1	-1	0.011522702758157461	0.0
5M55_A	Protein-kinase	0.0370128215552011	0.3475705594462525	0.0050303674430436	-1	-1	0.011522702758157461	0.0
6ZRB_A	SET	0.0022692055534323	0.5613811901161982	0.0619656060250684	2	2	0.5824922216866809	0.41750777831331903
2P4J_D	Peptidase-A1	0.0213629495080318	0.0908538372511401	0.0362172476666218	4	4	0.4122602544299816	0.5877397455700184
3RTN_A	Peptidase-A1	0.0354457172024753	0.0668167256561178	0.026859374808243	4	4	0.05410768603844273	0.9458923139615573
4IDO_B	GB1-RHD3-type-G	0.0027254103375124	0.3944231679005831	0.0792617644918949	-1	-1	0.3308654070384147	0.0
7SR6_A	Reverse-transcriptase	0.001816641890827	0.4126137500267264	0.3271026204423657	-1	-1	0.4083069832886307	0.0
5ENK_A	Peptidase-A1	0.0415930778892143	0.0721236134672194	0.0150906633237464	4	4	0.3557412916389414	0.6442587083610586
5I3X_A	Peptidase-A1	0.0325416439717138	0.0669787659665616	0.0332642337077917	4	4	0.14917081420072242	0.8508291857992776
2F1Z_A	USP	0.0165083549825797	0.4835534788858772	0.0150906633237464	-1	-1	0.45429404531866424	0.0
2F3F_A	Peptidase-A1	0.0382127582953818	0.0545196983371777	0.0430220993447727	4	4	0.13763232237328804	0.862367677626712
3QCK_A	Alpha-carbonic-anhydrase	0.0015960256060747	0.5203105848481105	0.2107186205804772	2	2	0.0	1.0
5KAA_A	Tyrosine-protein-phosphatase	0.002429310411379	0.5273592552195027	0.0653805729706817	2	2	0.6022367894089946	0.39776321059100533
2C5N_C	Protein-kinase	0.0025565859237879	0.3249927368915588	0.150462891004564	-1	-1	0.14316682981092585	0.0
6AAK_A	FERM	0.0020136448123063	0.4225773535641913	0.2136751941179888	-1	-1	0.01869146440278372	0.0
5JTJ_A	MATH	0.0013962223331794	0.450574913707424	0.4596180352489107	-1	-1	0.14154002456911136	0.0
7WN4_E	VWFD-1	0.0289690987795099	0.3609298365363429	0.0090543980992385	-1	-1	0.011522702758157461	0.0
7PZC_C	NACHT	0.0709572922301882	0.0774957982038147	0.0120723738025678	-1	-1	0.13360439815666125	0.0
3PI5_A	Peptidase-A1	0.0383059842125129	0.0649599611398682	0.026859374808243	4	4	0.09882712795384647	0.9011728720461535
6OD6_C	Peptidase-A1	0.0340644570049075	0.0481460829884908	0.0674043846886078	4	4	0.5181282303430104	0.4818717696569897
3ZSH_A	Protein-kinase	0.0285823339005949	0.2753846168365856	0.0110661838165213	3	3	0.004950179022522592	0.9950498209774774
1NWR_B	GH18	0.0198380696256824	0.0832259424449664	0.0507400688245485	4	4	0.20114000680105665	0.7988599931989433
6FGY_A	Peptidase-A1	0.029276774481826	0.066080292190975	0.0452715564866297	4	4	0.20042051663990587	0.7995794833600941
7N93_B	Protein-kinase	0.0437566400400584	0.3567891077976653	0.0030272436213401	-1	-1	0.2248408713153791	0.0
5QD4_A	Peptidase-A1	0.0363748227559718	0.0569674799104395	0.0430220993447727	4	4	0.13763232237328804	0.862367677626712
6BMX_A	Tyrosine-protein-phosphatase	0.0017686953800223	0.5558598569517423	0.1478058827574251	2	2	0.6118217146972688	0.3881782853027313
3ZV2_A	Tyrosine-protein-phosphatase	0.0021588040237502	0.5162407480634836	0.1425287843270215	2	2	0.0	1.0
5HQ8_A	SET	0.0016001079491622	0.5356902345223631	0.1847438335466575	2	2	0.0	1.0
5J7T_A	MATH	0.0016289485799172	0.4275654197555789	0.4119317217433671	-1	-1	0.14154002456911136	0.0
5UQV_A	MATH	0.0016305802640509	0.4250004888783075	0.4119317217433671	-1	-1	0.14154002456911136	0.0
5URM_A	SEC63-1	0.0140519887407057	0.5646517081732503	0.0140843739056586	-1	-1	0.45429404531866424	0.0
2F3E_C	Peptidase-A1	0.0352106345784573	0.0830188997733207	0.0150906633237464	4	4	0.4931862255451996	0.5068137744548004
3HVG_A	Peptidase-A1	0.0266046348152902	0.070939005770878	0.0472836358422945	4	4	0.35112358781861375	0.6488764121813863
5KAD_A	Tyrosine-protein-phosphatase	0.0018016787382291	0.4991821486438194	0.2317225057742225	2	2	0.593829330116232	0.406170669883768
1Y3A_C	G-alpha	0.0223835898280146	0.345447896912906	0.012220058253459	-1	-1	0.011522702758157461	0.0
3EJ1_A	Protein-kinase	0.0022757129019828	0.3138005656394331	0.228677440466632	-1	-1	0.42934023621683265	0.0
5KZ8_B	Protein-kinase	0.0224448300775414	0.3450020839194708	0.012220058253459	-1	-1	0.011522702758157461	0.0
1NWS_C	GH18	0.0197783891389514	0.0683923245124612	0.101995546264151	4	4	0.5084577682631695	0.4915422317368306
6BOE_A	Protein-kinase	0.0334975306578803	0.1186079131686461	0.0120723738025678	4	4	0.5763382043777516	0.42366179562224837
5HDB_B	VWFA	0.0025038314964993	0.4046869941790204	0.1425287843270215	-1	-1	0.3308654070384147	0.0
3S7L_A	Peptidase-A1	0.0345831600575343	0.0747936339479692	0.0231389553638574	4	4	0.28475890830796735	0.7152410916920326
3GUT_H	RHD	0.017529974845489	0.7850129163370009	0.006072766330031	-1	-1	0.13912311797781426	0.0
8E23_D	Helicase-C-terminal	0.0248883286434996	0.294300645897769	0.012220058253459	3	3	0.05763587459312234	0.9423641254068776
1HJV_A	GH18	0.0214973204610475	0.0775988113553602	0.0563233187944307	4	4	0.3433414925296037	0.6566585074703963
6Y1I_C	Kinesin-motor	0.0301107211564558	0.2632108085733265	0.0110661838165213	3	3	0.09892818293339119	0.9010718170666088
5MBW_A	Peptidase-A1	0.0221957972476951	0.0789079624345841	0.0492955855664358	4	4	0.22537653509827923	0.7746234649017207
3VF6_A	Hexokinase	0.0154377842526084	0.5735709655298051	0.0130785989784187	-1	-1	0.45429404531866424	0.0
5AWX_A	Alpha-carbonic-anhydrase	0.001116413674205	0.642062526490675	0.1875746842780457	-1	-1	0.41166318411349834	0.0
4ER0_A	DOT1	0.0186527794381982	0.6642271137525184	0.0070922351376341	-1	-1	0.48826985598635947	0.0
1NWS_A	GH18	0.0219449325095456	0.0774488149434755	0.0552016840097893	4	4	0.37918507387511324	0.6208149261248868
1Q6J_A	Tyrosine-protein-phosphatase	0.00247470283404	0.4936737222749584	0.114349829164555	2	2	0.5735070502685281	0.42649294973147195
5T1U_A	Peptidase-A1	0.0336340213857778	0.0649857984554839	0.0375784171587227	4	4	0.29868790916246596	0.7013120908375341
6C2I_A	Peptidase-A1	0.0339571817619796	0.071028055389605	0.0279214734263297	4	4	0.13601598559773978	0.8639840144022602
5QCQ_A	Peptidase-A1	0.0330633074511233	0.0564974674286478	0.0574466500591699	4	4	0.2554217085159742	0.7445782914840259
6ZE8_F	GH18	0.0153910646465826	0.0946141390510428	0.1007750247466017	-1	-1	0.17041082270723848	0.0
5HG1_A	Hexokinase-2	0.0156090996252653	0.5879790241418248	0.012220058253459	-1	-1	0.45429404531866424	0.0
5JS8_A	G-alpha	0.027301999476825	0.5841501560334061	0.004023997168737	-1	-1	0.45429404531866424	0.0
7PNF_D	VWFD-1	0.0534326603354141	0.2485773070035315	0.005055767262688	-1	-1	0.042116897120417385	0.0
4QAH_A	Tyrosine-protein-phosphatase	0.0022468501125937	0.5163664228695876	0.1360001003791557	2	2	0.0	1.0
2VIJ_A	Peptidase-A1	0.031100988267693	0.0598481602421643	0.0563379260275018	4	4	0.2554217085159742	0.7445782914840259
4E4H_A	JmjC	0.0003505291102677	0.592439078231654	0.3523807142650046	-1	-1	0.45112566400038673	0.0
4Z97_A	USP	0.0145607476983331	1.1103072700615328	0.0030272436213401	-1	-1	0.4082725735509477	0.0
3EAX_A	Tyrosine-protein-phosphatase	0.0020503485759164	0.5107996752840729	0.1875746842780457	2	2	0.0	1.0
1PTY_A	Tyrosine-protein-phosphatase	0.0020138354792442	0.5222922895143256	0.161215140121826	2	2	0.0	1.0
7OAI_C	Protein-kinase	0.0027101611059854	0.4529756750183381	0.0757576742734449	-1	-1	0.22089161950696892	0.0
5QCV_A	Peptidase-A1	0.0332556961765579	0.0563447736460561	0.0574466500591699	4	4	0.26850349458750056	0.7314965054124994
1OET_A	Tyrosine-protein-phosphatase	0.002027618728189	0.5148095334384261	0.1847438335466575	2	2	0.0	1.0
7U8F_D	Lon-N-terminal	0.0040160999167442	0.7857320475368343	0.0150906633237464	-1	-1	0.13912311797781426	0.0
4AMT_A	Peptidase-A1	0.0386853172412131	0.209189642202865	0.0090543980992385	-1	-1	0.28517864359902695	0.0
3BRA_A	Peptidase-A1	0.0449697616599385	0.0736201655214939	0.0150906633237464	4	4	0.5100034947109753	0.48999650528902466
7NW0_0	Helicase-ATP-binding	0.0197543686474649	0.5232501867492931	0.0100605125377637	-1	-1	0.45429404531866424	0.0
3BG9_A	Biotin-carboxylation	0.0263400618192982	0.394670253697247	0.0101626241883787	-1	-1	0.011522702758157461	0.0
4I0I_B	Peptidase-A1	0.0461470887449065	0.0448436954975051	0.0503017573499313	4	4	0.6100254190274107	0.3899745809725893
4LXM_C	Peptidase-A1	0.0390737731562322	0.063912425211166	0.0301810994667925	4	4	0.25111770023428476	0.7488822997657153
4O02_B	VWFA	0.0022311044179661	0.4172859423080473	0.1975905697955753	-1	-1	0.3308654070384147	0.0
3QBH_C	Peptidase-A1	0.0376334984873595	0.0514760860609864	0.0553320103347625	4	4	0.495799683748924	0.504200316251076
4TRW_B	Peptidase-A1	0.0217969493315923	0.0855789803528156	0.0452715564866297	4	4	0.2904739634470232	0.7095260365529767
1HKK_A	GH18	0.0179889840690685	0.0812313780388628	0.0875273689811206	4	4	0.5046478769848015	0.4953521230151985
6XEE_A	Tyrosine-protein-phosphatase	0.0022246666915774	0.5091125023941274	0.1707892889304307	2	2	0.0	1.0
4QBW_A	Tyrosine-protein-phosphatase	0.0026493278206628	0.5141825611565952	0.0734339085116317	-1	-1	0.13773202979359328	0.0
4CCN_A	JmjC	0.0006176294268975	0.5860438197181951	0.3597813743180318	-1	-1	0.45112566400038673	0.0
2XFK_A	Peptidase-A1	0.0381478040293921	0.0587155581108347	0.0412475676983714	4	4	0.14968707268310855	0.8503129273168915
5V37_A	SET	0.0021377631274352	0.557991912607301	0.1032184731868113	2	2	0.5326878530455723	0.4673121469544276
3MSJ_C	Peptidase-A1	0.032346566564832	0.0625092949658085	0.0492955855664358	4	4	0.23855511908478438	0.7614448809152157
2BZL_A	FERM	0.0011195899525887	0.5707968544456736	0.2743587166120735	-1	-1	0.45112566400038673	0.0
4WKH_A	GH18	0.0168978779266302	0.0940746011537511	0.0734339085116317	4	4	0.48792231018015036	0.5120776898198496
7FQZ_A	Tyrosine-protein-phosphatase	0.0019823775243883	0.5143824711869472	0.1975905697955753	2	2	0.0	1.0
3ZKN_A	Peptidase-A1	0.0319118679701929	0.1355901440585866	0.0132515540606032	-1	-1	0.02284052982043346	0.0
3EQH_A	Protein-kinase	0.0363396523589827	0.1706366095275995	0.0101626241883787	-1	-1	0.2498650670486	0.0
1Q6N_B	Tyrosine-protein-phosphatase	0.0023197799056051	0.4858407064896371	0.1680374367601842	2	2	0.5569003185200143	0.4430996814799857
2V4Z_A	G-alpha	0.0444808558723007	0.2600847316321093	0.006072766330031	-1	-1	0.3084145946060725	0.0
2V64_A	HORMA	0.000675161483149	0.7093743498502916	0.2166465294310036	0	0	0.344941459589584	0.655058540410416
1YM2_C	Peptidase-A1	0.0272454598388136	0.0734141650992956	0.0472836358422945	4	4	0.36156947084508273	0.6384305291549173
8BH3_A	PI3K-PI4K	0.0333652310633657	0.3255703337081264	0.0080483244942393	-1	-1	0.011522702758157461	0.0
7KEY_A	Tyrosine-protein-phosphatase	0.0020904662741915	0.5175391965183699	0.1791220384601826	2	2	0.0	1.0
1LQF_A	Tyrosine-protein-phosphatase	0.0025035699222531	0.493040239795941	0.1282631089698211	2	2	0.5010725499507103	0.49892745004928973
4CCO_B	JmjC	0.0003822463497482	0.5932818417388465	0.3941094722789364	-1	-1	0.45112566400038673	0.0
2V64_C	HORMA	0.0005816718331188	0.7062675132846197	0.2363187028057904	0	0	0.344941459589584	0.655058540410416
5KR8_A	Peptidase-A1	0.0457669754562308	0.0637647649010648	0.0257998410196613	4	4	0.381842897932892	0.618157102067108
5KA8_A	Tyrosine-protein-phosphatase	0.0023705079477269	0.4980143807358324	0.1558141119733471	2	2	0.5298937074015103	0.4701062925984897
1NWU_C	GH18	0.0188462580805648	0.0802914755487357	0.0780910971699273	4	4	0.42559325611286286	0.5744067438871371
1LG2_A	GH18	0.0227352224835339	0.0673554777970612	0.0899123067133345	4	4	0.5367470110879435	0.4632529889120565
2XNP_A	Protein-kinase	0.0195038351884357	0.3732510719573325	0.0150906633237464	-1	-1	0.11335347498222621	0.0
3CKP_B	Peptidase-A1	0.023842450222338	0.0959286547817169	0.0321912006166056	4	4	0.44648361615922416	0.5535163838407758
3HVG_B	Peptidase-A1	0.025077135869109	0.1000751275251455	0.0271629994054913	4	4	0.42029467371714985	0.5797053262828501
4D89_A	Peptidase-A1	0.0408170179568741	0.0443074192880506	0.0663986091877195	-1	-1	0.057268809759210115	0.0
5KA2_A	Tyrosine-protein-phosphatase	0.0023099136304517	0.5196386846420873	0.1321185172741956	2	2	0.0	1.0
4CCK_A	JmjC	0.0008228886011261	0.5865754671377225	0.3487112585953145	-1	-1	0.45112566400038673	0.0
4E4H_C	JmjC	0.0005636925713384	0.6042569916348135	0.3691458111373982	-1	-1	0.45112566400038673	0.0
6W30_A	Tyrosine-protein-phosphatase	0.002150151061072	0.5045268845276653	0.1932771779625381	2	2	0.24429875552239272	0.7557012444776073
4AZY_A	Peptidase-A1	0.0193461334419898	0.0922287061474818	0.052313985604153	4	4	0.2904739634470232	0.7095260365529767
4F9O_B	Hexokinase-1	0.0141866915997561	0.5746147102730987	0.0150906633237464	-1	-1	0.45429404531866424	0.0
4E4H_B	JmjC	0.0003706047374936	0.6717953049518135	0.350543452203937	-1	-1	0.034768068116428255	0.0
7N93_A	Protein-kinase	0.034744037655049	0.282126348708429	0.0090543980992385	3	3	0.05278082553804714	0.9472191744619529
6VE5_A	HORMA	0.0005648511744521	0.7361111051933703	0.219632117976567	0	0	0.344941459589584	0.655058540410416
4B1D_A	Peptidase-A1	0.026609465453308	0.08267755859314	0.040241637205524	4	4	0.4324812954113348	0.5675187045886652
6CRG_A	Tyrosine-protein-phosphatase	0.0022469498210326	0.5471755954200053	0.109375183315022	2	2	0.6047758627415655	0.3952241372584345
4ENZ_A	F5-8-type-A-1	0.0313135498206316	0.4579619806973193	0.0070922351376341	-1	-1	0.08659100707795356	0.0
2YF0_A	Myotubularin-phosphatase	0.0237666784289902	0.0863258278626946	0.0441178429367157	4	4	0.3443530687680518	0.6556469312319482
5EX0_A	SET	0.0020872235079306	0.5440672969238475	0.1425287843270215	2	2	0.4588619766667842	0.5411380233332158
1Z6T_A	NB-ARC	0.024236346423823	0.3136706719858556	0.0132515540606032	-1	-1	0.11837021948628655	0.0
3WB5_A	Peptidase-A1	0.0329446581639805	0.0655839981048667	0.045215734453575	4	4	0.18506008819934275	0.8149399118006573
2WEZ_A	Peptidase-A1	0.0257710916946562	0.0667918220078616	0.0764586075718078	4	4	0.4483801820332367	0.5516198179667633
4Z32_E	FERM	0.0157455601966753	0.6678580393598119	0.012220058253459	-1	-1	0.48826985598635947	0.0
8BHV_A	PI3K-PI4K	0.0391282397651824	0.2887048345002632	0.0070922351376341	-1	-1	0.10850178652349461	0.0
2HNQ_A	Tyrosine-protein-phosphatase	0.0021568643152249	0.5405145055275353	0.1360001003791557	2	2	0.41824803962777424	0.5817519603722258
1KJY_C	G-alpha	0.0292038283279422	0.3074909317244083	0.0111900946877709	-1	-1	0.08111535672311242	0.0
3INF_A	Peptidase-A1	0.0350924060067052	0.092324452322354	0.0150906633237464	4	4	0.5023600000877034	0.4976399999122965
2NTA_A	Tyrosine-protein-phosphatase	0.0020585207706425	0.5349538760850316	0.161215140121826	2	2	0.07437818971798259	0.9256218102820174
6XEG_A	Tyrosine-protein-phosphatase	0.0022863799008578	0.5204813062603141	0.1438435983173833	2	2	0.0	1.0
1KCW_A	F5-8-type-A-1	0.0450368199776844	0.4767460328564934	0.0030181563299565	-1	-1	0.43067911819255444	0.0
8G65_B	Tyrosine-protein-phosphatase	0.0026043137076646	0.5162591001153473	0.0899123067133345	2	2	0.6641021923566162	0.33589780764338373
4B05_A	Peptidase-A1	0.0296307081341666	0.0958812185512728	0.0231389553638574	4	4	0.5095350918542557	0.49046490814574434
6NW3_A	Peptidase-A1	0.0368379639839201	0.0505832539344219	0.0734339085116317	4	4	0.5998902924493205	0.4001097075506796
4B0Q_A	Peptidase-A1	0.0260776981454368	0.0695451385550093	0.0704223021796839	4	4	0.4895570025902039	0.510442997409796
3N4L_C	Peptidase-A1	0.037525903671216	0.0717074873929702	0.0281690295641283	4	4	0.30483677342199905	0.6951632265780009
1H43_A	Transferrin-like-1	0.0205857994593219	0.3712984230974157	0.0150906633237464	-1	-1	0.047410893201112386	0.0
2V64_F	HORMA	0.0011061982776279	0.7092690661194879	0.2121951389259952	0	0	0.344941459589584	0.655058540410416
7LV3_B	Protein-kinase	0.0214269376369016	0.4185241174499977	0.0132515540606032	-1	-1	0.011522702758157461	0.0
6UZT_A	Tyrosine-protein-phosphatase-1	0.0009556074884881	0.7322214764921251	0.2122737521521875	0	0	0.344941459589584	0.655058540410416
3ZMP_A	Tyrosine-protein-phosphatase	0.0019187915385093	0.5282974542621568	0.1918464351525715	2	2	0.0	1.0
1Q6M_A	Tyrosine-protein-phosphatase	0.0024906891287629	0.4826139198755954	0.16257307800003	2	2	0.5010725499507103	0.49892745004928973
4B1C_A	Peptidase-A1	0.0240152922122824	0.090531812565099	0.0422534769714337	4	4	0.3686396928499764	0.6313603071500236
5SCB_C	PK	0.020058684086393	0.08351788142499	0.0704223021796839	4	4	0.42559325611286286	0.5744067438871371
3QFR_B	FAD-binding-FR-type	0.0022923207126	0.7225285589548298	0.059701445364084	-1	-1	0.01861903281865257	0.0
6C2W_B	Peptidase-S1	0.0288372327247633	0.5954117664331533	0.0040402750029742	-1	-1	0.45429404531866424	0.0
2BGE_A	Tyrosine-protein-phosphatase	0.0025919269137963	0.5092903917541856	0.1193691998189743	2	2	0.4767804071988792	0.5232195928011207
5QCQ_B	Peptidase-A1	0.036198985131804	0.0650022851014016	0.0412475676983714	4	4	0.28339929026443184	0.7166007097355681
5DQC_A	Peptidase-A1	0.0360217413916574	0.0670625593274953	0.0375784171587227	4	4	0.272103037228707	0.727896962771293
3EQG_A	Protein-kinase	0.0359750197462646	0.2012255091714459	0.0111900946877709	-1	-1	0.40333487713379007	0.0
1NWT_C	GH18	0.0196732466575609	0.0806280019520196	0.0863389298678223	4	4	0.5296632890175815	0.47033671098241847
7M0W_B	Protein-kinase	0.0435634321813002	0.4543557984340183	0.004023997168737	-1	-1	0.2555478472667248	0.0
5QCR_A	Peptidase-A1	0.0352703368147504	0.0588108119528161	0.057344296352384	4	4	0.4077960318344508	0.5922039681655492
3QWP_A	SET	0.0025096350537308	0.5492584404319544	0.074594394652218	2	2	0.5326878530455723	0.4673121469544276
7QQ6_A	RWD	0.0009350997254955	0.7157096287153192	0.2582279976289381	0	0	0.344941459589584	0.655058540410416
8OWO_A	SET	0.002415258622016	0.5623944481280685	0.0827886275091853	2	2	0.5326878530455723	0.4673121469544276
2GJK_A	Upf1-CH-rich	0.0020490885049044	0.5157220374097599	0.2271603651795204	2	2	0.0	1.0
7QQ6_D	RWD	0.0005059166615523	0.699218638260572	0.3902101167307126	0	0	0.344941459589584	0.655058540410416
2P83_B	Peptidase-A1	0.0485363721484766	0.0593800529972467	0.0372232431947987	4	4	0.5685017523867868	0.43149824761321315
7QLB_A	SET	0.0026936474920805	0.5499724128483401	0.0585731949799841	2	2	0.5326878530455723	0.4673121469544276
7CX4_B	G-alpha	0.0875864850835569	0.2491484916900379	0.006072766330031	-1	-1	0.06959720370290394	0.0
4I8N_A	Tyrosine-protein-phosphatase	0.0024447856955035	0.5277058230126972	0.1131018245281618	2	2	0.14764093405957443	0.8523590659404255
3ZOV_A	Peptidase-A1	0.0291083935488172	0.0717200392970173	0.0552016840097893	4	4	0.4786057785107322	0.5213942214892677
7XNC_A	Protein-kinase	0.0400400063436103	0.2222379652822918	0.0100605125377637	-1	-1	0.3792474410304378	0.0
7SR6_F	Reverse-transcriptase	0.0022279599314456	0.4229289521698485	0.3078947571585693	-1	-1	0.4335390311914743	0.0
2CNG_A	Tyrosine-protein-phosphatase	0.002321563944285	0.52028672244064	0.163934268886003	2	2	0.03915090793908481	0.9608490920609152
4G5R_B	G-alpha	0.0360048243594423	0.3607177265050317	0.0080483244942393	-1	-1	0.011522702758157461	0.0
7B1Q_A	Peptidase-A1	0.0406224859998612	0.0632536080678279	0.0392351918850506	4	4	0.36160003909060795	0.6383999609093921
3QKQ_A	Tyrosine-protein-phosphatase	0.0024403306667342	0.5282784290247714	0.1156002969768388	2	2	0.14764093405957443	0.8523590659404255
1JF7_B	Tyrosine-protein-phosphatase	0.0025099893868996	0.5226466954896245	0.1106147729912412	2	2	0.14764093405957443	0.8523590659404255
3RVI_A	Peptidase-A1	0.0411290563172457	0.0579523303421384	0.0463157782490606	4	4	0.43715473782815306	0.5628452621718469
4Y33_B	JmjC	0.0010487196752595	0.6075446627171712	0.3805554577026329	-1	-1	0.45112566400038673	0.0
4B70_A	Peptidase-A1	0.0208598199180937	0.0938352174249454	0.052313985604153	4	4	0.2904739634470232	0.7095260365529767
3O4S_A	Tyrosine-protein-phosphatase	0.0005474861938522	0.7363016194416163	0.3378199340432626	0	0	0.344941459589584	0.655058540410416
7WTB_C	Biotin-carboxylation	0.0310756490591449	0.3974721679735889	0.0100605125377637	-1	-1	0.011522702758157461	0.0
3TPL_B	Peptidase-A1	0.0226744327446456	0.0898352866327609	0.0503017573499313	4	4	0.2904739634470232	0.7095260365529767
1NWL_A	Tyrosine-protein-phosphatase	0.0024024948842988	0.517084336128825	0.1652987204851879	2	2	0.20885104377457586	0.7911489562254241
6M7B_B	HORMA	0.000990213751747	0.7395744366041216	0.2317225057742225	0	0	0.344941459589584	0.655058540410416
2VEU_A	Tyrosine-protein-phosphatase	0.0024958229424819	0.524096762707476	0.1181102422121964	2	2	0.14764093405957443	0.8523590659404255
7OAI_D	Protein-kinase	0.0028423422653443	0.4450515933353847	0.0971304585383399	-1	-1	0.3999915971288148	0.0
2XNO_A	Protein-kinase	0.0244612749166777	0.356209895831465	0.0140843739056586	-1	-1	0.011522702758157461	0.0
2B8L_A	Peptidase-A1	0.0429938539030706	0.0766941744455552	0.0226336461702254	4	4	0.4727959760112845	0.5272040239887155
5DO7_C	ABC-transporter	0.0296235071472233	0.251361667025239	0.0140843739056586	3	3	0.14993950804135858	0.8500604919586414
1NWT_B	GH18	0.0228340800552788	0.0738427941811763	0.0947135439792254	4	4	0.5084577682631695	0.4915422317368306
4Y3O_A	JmjC	0.0011888572949994	0.6130188000891346	0.3523807142650046	-1	-1	0.45112566400038673	0.0
5QCT_B	Peptidase-A1	0.0293221711753656	0.0786233117465804	0.0442657220407964	4	4	0.45733325503350675	0.5426667449664933
5ICW_B	N-acetyltransferase	0.0010679889337934	0.8047854963150877	0.1918464351525715	0	0	0.4165287912879292	0.5834712087120708
2NZT_B	Hexokinase-2	0.0252985326293615	0.5234303503058197	0.0091371600897414	-1	-1	0.45429404531866424	0.0
7WN6_A	VWFD-1	0.030340276898777	0.3503857882688826	0.0111900946877709	-1	-1	0.011522702758157461	0.0
8EXK_A	Tyrosine-protein-phosphatase	0.0024479624821054	0.5221349223312094	0.1372998088858472	2	2	0.0	1.0
8BC8_B	Helicase-C-terminal-1	0.0024936900424464	0.9087882413539172	0.0300519144382522	-1	-1	0.24390879954528472	0.0
5ICW_A	N-acetyltransferase	0.000730834382115	0.8093525312557456	0.219632117976567	0	0	0.4561177801970862	0.5438822198029138
4B1E_A	Peptidase-A1	0.0248185612959327	0.0923703173971662	0.0432593630846658	4	4	0.3875178378423489	0.6124821621576512
1LW3_A	Myotubularin-phosphatase	0.0284982114264599	0.077665344995608	0.0496303685128725	4	4	0.36491639767174683	0.6350836023282531
6U2W_J	MACPF	0.0186002588407306	0.822903969962393	0.0070922351376341	-1	-1	0.13912311797781426	0.0
7O2B_A	SET	0.0025040604483731	0.5541295283373326	0.0911088172912206	2	2	0.5326878530455723	0.4673121469544276
4CCK_C	JmjC	0.0014358525782449	0.591664077869669	0.3061758532106688	-1	-1	0.45112566400038673	0.0
1LQF_B	Tyrosine-protein-phosphatase	0.0026859148621734	0.4841980859916764	0.1425287843270215	2	2	0.5071094191298173	0.49289058087018267
4QBE_A	Tyrosine-protein-phosphatase	0.0025348550147045	0.5057750703413144	0.1652987204851879	2	2	0.28897467558487866	0.7110253244151213
5HFU_B	Hexokinase-2	0.0228710890398758	0.6634256616853218	0.0070922351376341	-1	-1	0.48826985598635947	0.0
5K16_B	USP	0.0225697761430658	0.5354870036488286	0.0100605125377637	-1	-1	0.45429404531866424	0.0
5BTR_A	Deacetylase-sirtuin-type	0.0011613012047938	0.661735396143449	0.350543452203937	-1	-1	0.48305423257049285	0.0
3RC8_A	Helicase-ATP-binding	0.0016347084241177	0.5896051972716809	0.2301981510472606	2	2	0.6989954654494889	0.301004534550511
7PC4_A	PH-1	0.0248852379604204	0.8064515203373556	0.0040402750029742	-1	-1	0.13912311797781426	0.0
3LHG_A	Peptidase-A1	0.0376140600014763	0.0926454843696554	0.0171028438612663	4	4	0.5341230730025046	0.46587692699749533
5B3Z_B	PpiC	0.0013950160195621	0.5750330940035975	0.386332244602954	-1	-1	0.45112566400038673	0.0
4B00_A	Peptidase-A1	0.022153220238727	0.0843402467081078	0.0684105993302228	4	4	0.42559325611286286	0.5744067438871371
7WN3_A	VWFD-1	0.0311750574053584	0.3528031189102399	0.0111900946877709	-1	-1	0.011522702758157461	0.0
2VEV_A	Tyrosine-protein-phosphatase	0.0025095209751937	0.5181037666741137	0.1491327970206715	2	2	0.0	1.0
3HW1_A	Peptidase-A1	0.0605801322449012	0.0380158996347742	0.0804826472545174	-1	-1	0.05133012536073083	0.0
2ZHU_A	Peptidase-A1	0.0291319892219528	0.0713388936640646	0.0642396789753183	4	4	0.5845557810340071	0.41544421896599293
1GUV_A	GH18	0.0233776366417287	0.0771062468195055	0.0863389298678223	4	4	0.5452629054834081	0.454737094516592
5JTV_E	MATH	0.0018643514163734	0.4638752411499038	0.5222055358373476	-1	-1	0.21306739657561702	0.0
1JF7_A	Tyrosine-protein-phosphatase	0.0025275788657893	0.5099255500061703	0.1735537798790556	2	2	0.0	1.0
1NWU_B	GH18	0.0218262429034069	0.0836596948582114	0.0734339085116317	4	4	0.42559325611286286	0.5744067438871371
8AG4_B	Ku	0.0123919891001505	0.9799997072495876	0.0101626241883787	-1	-1	0.24390879954528472	0.0
7MNA_A	Tyrosine-protein-phosphatase	0.0028279042799106	0.5073229610855098	0.0911088172912206	-1	-1	0.017072976674657653	0.0
3BG9_C	Biotin-carboxylation	0.0276216214470653	0.4045057931531794	0.012220058253459	-1	-1	0.011522702758157461	0.0
3S41_A	Hexokinase	0.0162306767722787	0.5754530697522258	0.0150906633237464	-1	-1	0.45429404531866424	0.0
3IHP_A	USP	0.0106845828798364	0.9525818677135368	0.0120723738025678	-1	-1	0.24390879954528472	0.0
4I0I_C	Peptidase-A1	0.0481276716995086	0.0433739215134117	0.0845072498544381	-1	-1	0.3459335143460711	0.0
7FQR_A	Tyrosine-protein-phosphatase	0.0025184199072621	0.5176755721147218	0.1517961721971887	2	2	0.0	1.0
2IQG_A	Peptidase-A1	0.0518102792296682	0.1777957252075067	0.0100605125377637	-1	-1	0.0690676712917581	0.0
5V0N_C	Peptidase-A1	0.0451810331721406	0.0662656215781787	0.0342052238987842	4	4	0.3861104981236672	0.6138895018763327
7WR0_A	CARD	0.0003997717276989	0.684739615149312	0.4992456218503827	-1	-1	0.15150385833285163	0.0
6OMY_A	Tyrosine-protein-phosphatase	0.0024166262963596	0.5241777152489393	0.1558141119733471	2	2	0.0	1.0
1Q6T_A	Tyrosine-protein-phosphatase	0.002744650747693	0.4975444588501851	0.1295453477311678	2	2	0.5010725499507103	0.49892745004928973
3K5D_A	Peptidase-A1	0.0572534677775922	0.0787859483841031	0.0174001876755087	-1	-1	0.11430634918579413	0.0
2B8V_A	Peptidase-A1	0.0486014923182998	0.1353576187734327	0.0111900946877709	-1	-1	0.2396492916459738	0.0
6NW3_B	Peptidase-A1	0.0458822588842062	0.0695387202160673	0.0291750635565768	4	4	0.46942171863268095	0.5305782813673191
8G65_A	Tyrosine-protein-phosphatase	0.0026886207102979	0.5151219324758733	0.1308306613852816	2	2	0.0	1.0
7MNC_A	Tyrosine-protein-phosphatase	0.0025098392872907	0.530962658326094	0.1269839379442463	2	2	0.34643765595963827	0.6535623440403617
2QDP_A	Tyrosine-protein-phosphatase	0.0011591428738179	0.7576531542920262	0.2394016172888853	0	0	0.344941459589584	0.655058540410416
3HW1_C	Peptidase-A1	0.0402136602380176	0.0798958629083924	0.0247423777489943	4	4	0.5255022863279717	0.4744977136720283
2VFX_K	HORMA	0.0012453932321426	0.7295450049947447	0.2646309134516129	0	0	0.344941459589584	0.655058540410416
3NSH_C	Peptidase-A1	0.0510026052086021	0.0519692524791646	0.0583501114605293	-1	-1	0.23319996478486038	0.0
4WKA_A	GH18	0.0191956636045238	0.0938329734845982	0.07692324021217	4	4	0.6141322177172762	0.3858677822827237
5ENM_A	Peptidase-A1	0.049525794951149	0.0939092748078517	0.0132515540606032	-1	-1	0.13681517535419677	0.0
5QCS_B	Peptidase-A1	0.0331801022750044	0.0865959375573483	0.0301810994667925	4	4	0.5718670124839644	0.4281329875160356
5J3X_E	Cbl-PTB	0.0238817636748406	0.0759301556411088	0.099557427953085	-1	-1	0.013025469435491073	0.0
4WY6_A	Peptidase-A1	0.0458686305237083	0.0634464232083691	0.0408375348842262	4	4	0.4812256108244542	0.5187743891755459
7TEX_E	RBD	0.0408567092239339	0.3231786672344769	0.0081136984001406	-1	-1	0.26431640349898966	0.0
6B8X_A	Tyrosine-protein-phosphatase	0.0023906035732047	0.5276600925241259	0.1680374367601842	2	2	0.0	1.0
6HMX_B	Protein-kinase	0.0337931192852152	0.4309485000044522	0.0090543980992385	-1	-1	0.20794433832063647	0.0
3U6A_A	Peptidase-A1	0.0333597415446041	0.0790752650467085	0.038229225245195	4	4	0.5718670124839644	0.4281329875160356
6K08_A	HORMA	0.0013532897594654	0.734229508068081	0.2424999214905963	0	0	0.344941459589584	0.655058540410416
1Q6P_B	Tyrosine-protein-phosphatase	0.0027262832922	0.4932356385539694	0.1464821407490291	2	2	0.5010725499507103	0.49892745004928973
4Y33_D	JmjC	0.001454476972361	0.6089382277055088	0.35607114605119	-1	-1	0.45112566400038673	0.0
6OLV_A	Tyrosine-protein-phosphatase	0.0025572964276547	0.5211000969671261	0.1438435983173833	2	2	0.0	1.0
7KEN_A	Tyrosine-protein-phosphatase	0.0024295786690889	0.5267134945186926	0.1666664405260574	2	2	0.0	1.0
6N3G_A	SET	0.0026389300304997	0.5059268717589036	0.1707892889304307	2	2	0.0	1.0
1ZVR_A	Myotubularin-phosphatase	0.0261298815519103	0.0878508996059061	0.054082748085932	4	4	0.4057555187023552	0.5942444812976447
6B95_A	Tyrosine-protein-phosphatase	0.0023024533594281	0.5323170961223942	0.1819264938014793	2	2	0.0	1.0
6ERF_H	Ku	0.0147714203813429	0.9839332533274908	0.0091371600897414	-1	-1	0.24390879954528472	0.0
4QPP_A	SAM-dependent-MTase-PRMT-type	0.0181753310929093	0.5605358172852228	0.0132515540606032	-1	-1	0.45429404531866424	0.0
6CWV_A	Tyrosine-protein-phosphatase	0.0027567024298843	0.5128654934347585	0.1295453477311678	2	2	0.0	1.0
1G1H_A	Tyrosine-protein-phosphatase	0.0024751506258934	0.5124293561277109	0.1961489515199777	2	2	0.0	1.0
1PTT_A	Tyrosine-protein-phosphatase	0.0027020020611398	0.5193363039202024	0.1257078275187244	2	2	0.07979704472055854	0.9202029552794414
1GO4_D	HORMA	0.0014957353814716	0.7138287315407542	0.2332505135269464	0	0	0.344941459589584	0.655058540410416
8HE5_A	RPOLA-N	0.0072351317819945	1.0673300411828943	0.0120723738025678	-1	-1	0.24390879954528472	0.0
6E3Z_C	Peptidase-A1	0.026741363620289	0.08524088640029	0.0563379260275018	4	4	0.4824504241371538	0.5175495758628462
6PM8_A	Tyrosine-protein-phosphatase	0.0024600198326859	0.5315729990973314	0.153132098252626	2	2	0.028300761630358492	0.9716992383696416
2JJD_F	Tyrosine-protein-phosphatase-1	0.0302946365495827	0.6094986942189214	0.005055767262688	-1	-1	0.4994162209328413	0.0
1Q6S_B	Tyrosine-protein-phosphatase	0.0024644347360915	0.4933587509032309	0.221129987675867	2	2	0.6700271418523353	0.3299728581476647
5SAV_A	F5-8-type-C	0.0014828051520218	0.7109887225249921	0.2646309134516129	0	0	0.344941459589584	0.655058540410416
5GNH_B	Myotubularin-phosphatase	0.0324424492423743	0.0983159234429042	0.0257998410196613	4	4	0.5192746664886569	0.48072533351134306
4G5S_B	G-alpha	0.0255917232394814	0.3988728693671037	0.0142855519524551	-1	-1	0.011522702758157461	0.0
1T48_A	Tyrosine-protein-phosphatase	0.0024551616486072	0.5245072081497254	0.1721696015516873	2	2	0.0	1.0
3OMH_B	Tyrosine-protein-phosphatase	0.0021977097764079	0.5662542593380795	0.1819264938014793	2	2	0.6702656657316861	0.32973433426831383
5AR8_A	Protein-kinase	0.0535751001459046	0.3121352386357425	0.0070922351376341	-1	-1	0.4660332122491278	0.0
6U2W_I	MACPF	0.0185938062203781	0.8228995116087373	0.0090543980992385	-1	-1	0.13912311797781426	0.0
7ZGU_E	NACHT	0.0526689744448575	0.0586231556873738	0.0485233400937874	4	4	0.608773882119528	0.3912261178804721
5X5P_A	Transferrin-like-2	0.0329984314308413	0.2995200272144036	0.012220058253459	3	3	0.17327164313222454	0.8267283568677755
5OJJ_C	UBC-core	0.0013879681402023	0.6125706784250546	0.4139401414014654	-1	-1	0.45112566400038673	0.0
7ZGU_D	NACHT	0.0487542720500109	0.049534875835592	0.0780910971699273	-1	-1	0.15133129672994403	0.0
7CCW_A	Protein-kinase	0.0026496410870257	0.4963439438422676	0.1833334788306171	2	2	0.4844111789558137	0.5155888210441862
4B72_A	Peptidase-A1	0.0226539274894193	0.0970409993333487	0.0553320103347625	4	4	0.31945591011541485	0.6805440898845851
4LMU_A	Protein-kinase	0.0021486010501771	0.6246683019433883	0.1666664405260574	-1	-1	0.16350744812864604	0.0
8EXN_A	Tyrosine-protein-phosphatase	0.0021931396944023	0.5324259065944669	0.2107186205804772	2	2	0.42928105126468924	0.5707189487353107
4QUN_A	FERM	0.0020132735735505	0.6015569108538514	0.1932771779625381	2	2	0.6641396106026461	0.33586038939735385
1L8K_A	Tyrosine-protein-phosphatase	0.0026026151332401	0.5322008689445397	0.1282631089698211	2	2	0.40053227013586995	0.5994677298641301
7MOW_A	Tyrosine-protein-phosphatase	0.0025590587693377	0.5179385701359923	0.1749407132494549	2	2	0.0	1.0
7TYR_A	PI3K-PI4K	0.0205621195045372	0.1017557383831879	0.0631015275175568	4	4	0.5130259985023446	0.48697400149765535
3GMH_L	HORMA	0.0013556561098722	0.71866772529779	0.3523807142650046	0	0	0.4091538599065023	0.5908461400934977
5HH1_A	N-acetyltransferase	0.0011892877507957	0.8200340399070327	0.2409486189789655	0	0	0.40460315630566185	0.5953968436943381
3DM6_C	Peptidase-A1	0.0507737641626402	0.1519120473726783	0.0120723738025678	-1	-1	0.46087423953880724	0.0
2WF0_A	Peptidase-A1	0.0353698752109783	0.0815228411930805	0.0352112405915889	4	4	0.5814160806288389	0.41858391937116113
5JTV_G	MATH	0.0020867916750826	0.4583951071138875	0.5245401875073805	-1	-1	0.2206357540325911	0.0
1LQF_C	Tyrosine-protein-phosphatase	0.0027844235830689	0.4793800006515731	0.1558141119733471	2	2	0.5010725499507103	0.49892745004928973
2REN_A	Peptidase-A1	0.0616697688774759	0.3850387707403808	0.006072766330031	-1	-1	0.2079427905182096	0.0
3WB4_A	Peptidase-A1	0.0487474411807477	0.0707916369267395	0.0321912006166056	4	4	0.6035910436367705	0.39640895636322954
8F88_A	Tyrosine-protein-phosphatase	0.0025191057263248	0.5221037766976986	0.1735537798790556	2	2	0.0	1.0
2F6Y_A	Tyrosine-protein-phosphatase	0.0023590831869277	0.5229453268355718	0.2033899315381668	2	2	0.0	1.0
1T49_A	Tyrosine-protein-phosphatase	0.0023938517103838	0.5187771114431733	0.2107186205804772	2	2	0.0	1.0
3I7Z_A	Tyrosine-protein-phosphatase	0.0026015172299792	0.5270051678947412	0.1399080370228573	2	2	0.08062931981297701	0.919370680187023
5J3X_F	Cbl-PTB	0.0239387818046461	0.095143092669423	0.0563233187944307	4	4	0.30200265620259004	0.69799734379741
2ZHS_A	Peptidase-A1	0.0356578932585185	0.0620738197649662	0.074594394652218	-1	-1	0.004506069454738244	0.0
7L0C_A	Tyrosine-protein-phosphatase	0.0024753574775852	0.5297540595717631	0.1680374367601842	2	2	0.0	1.0
3IND_A	Peptidase-A1	0.039635674463818	0.0719833173490488	0.0397492001139665	4	4	0.5082466379879916	0.49175336201200837
4OHH_A	Tyrosine-protein-phosphatase	0.0025583574760875	0.5459099170976922	0.1308306613852816	2	2	0.5047364666802544	0.4952635333197456
8G68_A	Tyrosine-protein-phosphatase	0.0028479231454719	0.5134062228470173	0.1206311780477544	2	2	0.30441218722346447	0.6955878127765356
7FRH_A	Tyrosine-protein-phosphatase	0.0026466577807725	0.5111698799672424	0.1833334788306171	2	2	0.0	1.0
7FRO_A	Tyrosine-protein-phosphatase	0.0027128392821629	0.5069242926666453	0.1694117169623126	2	2	0.052847034394380286	0.9471529656056197
4AS0_A	Protein-kinase	0.0022591201487672	0.584302369879795	0.1777251150760928	2	2	0.6641396106026461	0.33586038939735385
2CM8_A	Tyrosine-protein-phosphatase	0.0024365417329854	0.523302079266587	0.1875746842780457	2	2	0.0	1.0
2VEX_A	Tyrosine-protein-phosphatase	0.002696957040956	0.5157187957383411	0.161215140121826	2	2	0.23864206842865654	0.7613579315713435
1KAV_A	Tyrosine-protein-phosphatase	0.0027443829207064	0.5267779698912134	0.1106147729912412	2	2	0.14764093405957443	0.8523590659404255
4RI4_B	FERM	0.0019768507369505	0.5988585601866988	0.2136751941179888	2	2	0.6641396106026461	0.33586038939735385
6PHA_A	Tyrosine-protein-phosphatase	0.0027502253867443	0.5257076910205852	0.1106147729912412	2	2	0.14764093405957443	0.8523590659404255
3OMH_A	Tyrosine-protein-phosphatase	0.0021061155792232	0.5861128697443951	0.1990350690214963	2	2	0.6641396106026461	0.33586038939735385
2Y1M_F	Cbl-PTB	0.0244221435967054	0.0896402676128791	0.0676690861025068	4	4	0.4815045609127526	0.5184954390872474
3QKP_A	Tyrosine-protein-phosphatase	0.0027080665969641	0.5177001313407272	0.1491327970206715	2	2	0.0	1.0
7LEW_A	UBC-core	0.0007750335134414	0.8044793089943725	0.4119317217433671	0	0	0.08289192240249567	0.9171080775975043
6PZP_A	CARD	0.0007803049530949	0.6584853528613088	0.5802859928244681	-1	-1	0.15150385833285163	0.0
3U6A_B	Peptidase-A1	0.0304517388719204	0.0707556372508265	0.0784710647214319	4	4	0.6226969575475444	0.37730304245245566
1QXK_A	Tyrosine-protein-phosphatase	0.002549849628552	0.5136222609887997	0.1990350690214963	2	2	0.0	1.0
7NR4_A	SAM-dependent-MTase-PRMT-type	0.0233853517737073	0.5521072960164018	0.0111900946877709	-1	-1	0.45429404531866424	0.0
6OLQ_A	Tyrosine-protein-phosphatase	0.0025540064640681	0.5209101697963567	0.1791220384601826	2	2	0.0	1.0
6UZT_B	Tyrosine-protein-phosphatase-1	0.0026377499866284	0.6794082996226287	0.0714288072460622	-1	-1	0.17439576815441918	0.0
7PZC_E	NACHT	0.0646871902089139	0.0894837186450045	0.0153215732989637	-1	-1	0.19721952080023977	0.0
4RI5_B	FERM	0.0020503984460506	0.5936135577886545	0.2077761603349808	2	2	0.6641396106026461	0.33586038939735385
7SU3_C	Ku	0.0161538691528446	0.9952013654307224	0.0090543980992385	-1	-1	0.24390879954528472	0.0
3RU0_A	SET	0.0024184876963746	0.5381685259616888	0.1819264938014793	2	2	0.0	1.0
3K5G_A	Peptidase-A1	0.0330917999377901	0.0995504392469724	0.0279214734263297	4	4	0.42029467371714985	0.5797053262828501
2GM1_D	Kinesin-motor	0.0278846276013518	0.0877395974432996	0.0563233187944307	4	4	0.43779261103971545	0.5622073889602845
7ZT6_A	Ku	0.0157802170543571	0.9640270629527232	0.0100605125377637	-1	-1	0.24390879954528472	0.0
2FME_B	Kinesin-motor	0.0502792757991492	0.2173328428634969	0.0111900946877709	-1	-1	0.050177140446498916	0.0
6M7A_A	HORMA	0.0018991033582099	0.7375700411044174	0.1847438335466575	0	0	0.344941459589584	0.655058540410416
5O11_A	Protein-kinase	0.0023749815850583	0.6135114452673522	0.1438435983173833	-1	-1	0.2909875427230834	0.0
7ZGU_A	NACHT	0.0555601478369176	0.0647886081715016	0.0430220993447727	-1	-1	0.09523003970902033	0.0
7F5N_C	Tyrosine-protein-phosphatase	0.0021989915587588	0.5524150349278136	0.219632117976567	2	2	0.6641396106026461	0.33586038939735385
5QDD_A	Peptidase-A1	0.0353126011554292	0.0673918732511398	0.0631015275175568	4	4	0.6062877714349004	0.3937122285650995
3DV5_A	Peptidase-A1	0.0305997123696035	0.0994629568342339	0.0354166098692967	4	4	0.5259572793586278	0.47404272064137215
5B3Y_A	PpiC	0.0010165338809933	0.6735885635671783	0.5482868286848137	-1	-1	0.15150385833285163	0.0
1SUG_A	Tyrosine-protein-phosphatase	0.002421845747662	0.5316385500901745	0.1889951964730392	2	2	0.0	1.0
1ONY_A	Tyrosine-protein-phosphatase	0.0027180769693506	0.5110713363609884	0.1805223075126194	2	2	0.0	1.0
4GJ8_B	Peptidase-A1	0.0319581233492285	0.3445006805507655	0.0132515540606032	-1	-1	0.011522702758157461	0.0
5HGZ_A	N-acetyltransferase	0.0013773889415452	0.8156372902005286	0.2678569732363611	0	0	0.40460315630566185	0.5953968436943381
7FRM_A	Tyrosine-protein-phosphatase	0.0026608079774901	0.5143637757278305	0.1875746842780457	2	2	0.0	1.0
5KA0_A	Tyrosine-protein-phosphatase	0.0027141067806528	0.5212605124407846	0.1451615635519092	2	2	0.0	1.0
2QBP_A	Tyrosine-protein-phosphatase	0.002508443115975	0.5238926789806255	0.1875746842780457	2	2	0.0	1.0
7PZC_G	NACHT	0.0702421614611117	0.079260605118521	0.023686980845901	-1	-1	0.2707779785146505	0.0
3BG3_B	Biotin-carboxylation	0.0296729590873126	0.3519449257044466	0.0142855519524551	-1	-1	0.011522702758157461	0.0
5J8R_B	Tyrosine-protein-phosphatase	0.0025795061557732	0.5782924566829963	0.1269839379442463	-1	-1	0.15713095055511608	0.0
7F53_B	G-alpha	0.0590350985823476	0.5794592687127321	0.001007110036042	-1	-1	0.06096717647699022	0.0
3O96_A	Protein-kinase	0.0410156293668625	0.3774083116763009	0.0091371600897414	-1	-1	0.16408244700174232	0.0
5IE1_A	Peptidase-A1	0.0411298882053934	0.0897936633927734	0.0247423777489943	4	4	0.5352728209404302	0.4647271790595698
2VFX_L	HORMA	0.0016158320507268	0.7549879675119966	0.2566372839605271	0	0	0.344941459589584	0.655058540410416
2CKJ_B	FAD-binding-PCMH-type	0.001493985703485	0.7496190876511132	0.3253331935465937	0	0	0.344941459589584	0.655058540410416
7PZC_J	NACHT	0.0626594202374186	0.091410494090683	0.0163601067821594	-1	-1	0.23696148979697113	0.0
7UIS_A	Protein-kinase	0.0028654057901399	0.4891680023427394	0.1585084402616665	2	2	0.5010725499507103	0.49892745004928973
2FJM_A	Tyrosine-protein-phosphatase	0.0028227435809373	0.487998088548696	0.1749407132494549	2	2	0.5359886387711194	0.4640113612288807
4ASI_B	Biotin-carboxylation	0.0023950865878605	1.2189510502343	0.0261569749948251	-1	-1	0.14557085385929322	0.0
5ICW_D	N-acetyltransferase	0.0014278791191754	0.8169588690018891	0.2694764172642738	0	0	0.40460315630566185	0.5953968436943381
1G7G_A	Tyrosine-protein-phosphatase	0.0024970949671262	0.5253672302277697	0.1932771779625381	2	2	0.0	1.0
3HVG_C	Peptidase-A1	0.027532306119116	0.0922190060331865	0.0563233187944307	4	4	0.31945591011541485	0.6805440898845851
4W5V_A	UBC-core	0.0007655598592832	0.8336258745148571	0.3999997169664144	0	0	0.0	1.0
4CCM_B	JmjC	0.0018033977895562	0.5906676616610176	0.4019744508599956	-1	-1	0.45112566400038673	0.0
2H4G_A	Tyrosine-protein-phosphatase	0.0025839860920063	0.5263281413285277	0.1777251150760928	2	2	0.0	1.0
7FRN_A	Tyrosine-protein-phosphatase	0.0027758902524416	0.511077208338864	0.1763315294024219	2	2	0.0	1.0
3K5G_C	Peptidase-A1	0.0306014599616671	0.0940574934119176	0.0422534769714337	4	4	0.5155831654960312	0.4844168345039688
2ZZ0_A	Glutaredoxin	0.0015866987443979	0.693226211012686	0.4039546479925291	0	0	0.344941459589584	0.655058540410416
1G7F_A	Tyrosine-protein-phosphatase	0.0027265068420524	0.522877980872086	0.150462891004564	2	2	0.0	1.0
2VEY_A	Tyrosine-protein-phosphatase	0.0028509611956923	0.515226396007757	0.1425287843270215	2	2	0.0	1.0
7FQY_A	Tyrosine-protein-phosphatase	0.0026368491970333	0.514914819972991	0.2048483199647239	2	2	0.0	1.0
8EYA_B	Tyrosine-protein-phosphatase	0.0026849155169375	0.532395317807653	0.150462891004564	2	2	0.19683267032095422	0.8031673296790458
5YJG_A	FAS1-3	0.0015423580625018	0.6994978306442776	0.4159541186764059	0	0	0.344941459589584	0.655058540410416
4Z32_D	FERM	0.0203292572124892	0.631956065297061	0.012220058253459	-1	-1	0.48826985598635947	0.0
4G5Q_C	G-alpha	0.0281874735189843	0.4438869257595904	0.0140843739056586	-1	-1	0.17398918553222545	0.0
7FRJ_A	Tyrosine-protein-phosphatase	0.0026941238485941	0.515692011042455	0.1889951964730392	2	2	0.0	1.0
7FRK_A	Tyrosine-protein-phosphatase	0.0026122928300684	0.5183192038577548	0.1961489515199777	2	2	0.0	1.0
7FRP_A	Tyrosine-protein-phosphatase	0.0026968950936266	0.5099408247475556	0.2033899315381668	2	2	0.0	1.0
5F6Y_A	UBC-core	0.0009280213141555	0.8297012548696515	0.4200001627652414	0	0	0.0	1.0
7CML_B	Protein-kinase	0.0328010569193323	0.4635902110994394	0.0111900946877709	-1	-1	0.33069871244218474	0.0
1GO4_A	HORMA	0.0017984512629571	0.7195013485844015	0.2825806582003327	0	0	0.344941459589584	0.655058540410416
5HX6_B	Protein-kinase	0.0625196218731939	0.1882627414893963	0.012220058253459	-1	-1	0.173434609209734	0.0
5B3Z_C	PpiC	0.0016213984981638	0.608150680153177	0.4791668873833732	-1	-1	0.2664304855265296	0.0
4Y4R_A	JmjC	0.0016012528883955	0.696581711934539	0.4159541186764059	0	0	0.344941459589584	0.655058540410416
2HVL_A	Tyrosine-protein-phosphatase	0.001635299125056	0.7677647067408917	0.290909198372226	0	0	0.344941459589584	0.655058540410416
1EQF_A	Protein-kinase-1	0.0890402531777433	0.157737856775272	0.012220058253459	-1	-1	0.43009158817620047	0.0
3OLR_A	Tyrosine-protein-phosphatase	0.0023265373224446	0.5697190148562161	0.2048483199647239	2	2	0.6641396106026461	0.33586038939735385
7FRI_A	Tyrosine-protein-phosphatase	0.0027074869323758	0.5114863446553589	0.2004830278642655	2	2	0.0	1.0
5QFH_A	Tyrosine-protein-phosphatase	0.0026866445002371	0.5196466547832872	0.1861575660032235	2	2	0.0	1.0
4BDV_B	F5-8-type-A-1	0.0935716549825853	0.608331474181645	0.0	-1	-1	0.023178133922416508	0.0
6MDC_A	Tyrosine-protein-phosphatase	0.0025373058069047	0.5753107254067386	0.1598598945044778	2	2	0.6661385723909581	0.3338614276090419
4CCM_A	JmjC	0.0020088271633108	0.5912225944603253	0.3396226399717013	-1	-1	0.45112566400038673	0.0
7MNB_A	Tyrosine-protein-phosphatase	0.0027000221099646	0.5277535793213798	0.161215140121826	2	2	0.0	1.0
1BZC_A	Tyrosine-protein-phosphatase	0.0027349584277053	0.5185805123076562	0.1791220384601826	2	2	0.0	1.0
4LAD_A	UBC-core	0.0012872974793138	0.806609025185334	0.3999997169664144	0	0	0.10123244150811933	0.8987675584918807
2VFX_J	HORMA	0.0017436937905903	0.7559124883580552	0.2566372839605271	0	0	0.344941459589584	0.655058540410416
7FRG_A	Tyrosine-protein-phosphatase	0.0027689201901195	0.5106873495541598	0.1875746842780457	2	2	0.0	1.0
7WBX_C	RNA-pol-Rpb2-2	0.0017497293290806	0.5073714606408614	0.8933335200134038	-1	-1	0.7495491000495135	0.0
5QFK_A	Tyrosine-protein-phosphatase	0.0027524647928953	0.5145727208653313	0.1861575660032235	2	2	0.0	1.0
5J8R_A	Tyrosine-protein-phosphatase	0.0024731240080095	0.5844400111843808	0.1763315294024219	2	2	0.6641396106026461	0.33586038939735385
5J3X_C	Cbl-PTB	0.0219267363244828	0.0955512570828285	0.0959205511206895	-1	-1	0.2503893919519535	0.0
5HQ8_B	SET	0.0026898706919411	0.535463778747355	0.161215140121826	2	2	0.11261602867667438	0.8873839713233256
3K5D_B	Peptidase-A1	0.039371660171985	0.0956832737006278	0.0261569749948251	4	4	0.5375780357960946	0.4624219642039054
7R03_B	CRAL-TRIO	0.0015350775365463	0.7319139083152209	0.4159541186764059	0	0	0.344941459589584	0.655058540410416
6U2W_F	MACPF	0.0185887486179572	0.8229021846189549	0.0111900946877709	-1	-1	0.13912311797781426	0.0
7TRF_A	Reverse-transcriptase	0.0267656354917042	0.839446437944333	0.0060363072918738	-1	-1	0.13912311797781426	0.0
5JTV_A	MATH	0.0025076073271264	0.4589353858356737	0.4384949494733758	-1	-1	0.14154002456911136	0.0
8EBW_A	Helicase-C-terminal	0.0019151541961232	0.7062304834337867	0.2892347487286069	0	0	0.344941459589584	0.655058540410416
5N9T_B	USP	0.0023375249395752	0.5028568681469621	0.5037820524169312	-1	-1	0.14154002456911136	0.0
3I25_A	Peptidase-A1	0.0406957700390216	0.0856920557083521	0.0332642337077917	4	4	0.5734199630967186	0.4265800369032814
3BGQ_A	Protein-kinase	0.0025727508444832	0.6176672192380162	0.1334094612025629	-1	-1	0.339602281573838	0.0
6OHO_A	PH	0.0028617945828408	0.3636920120951186	0.3027522739542603	-1	-1	0.38542313799235645	0.0
5QFF_A	Tyrosine-protein-phosphatase	0.0027700506765096	0.5153984558134079	0.1861575660032235	2	2	0.0	1.0
7QQ6_B	RWD	0.0019692332622126	0.6891922006605743	0.3027522739542603	0	0	0.36650813713178865	0.6334918628682114
7FRL_A	Tyrosine-protein-phosphatase	0.0028511168393261	0.5139971929081766	0.1749407132494549	2	2	0.0	1.0
6I5J_A	SH2	0.0017968704741766	0.6988731285716425	0.392157101606611	0	0	0.344941459589584	0.655058540410416
5QDE_A	Tyrosine-protein-phosphatase	0.0027468900919847	0.5199901336369027	0.1819264938014793	2	2	0.0	1.0
2P55_A	Protein-kinase	0.0489299217546953	0.4254123702595699	0.0081136984001406	-1	-1	0.49633178925320715	0.0
3NDM_C	Protein-kinase	0.0335301289672731	0.3682541237636849	0.0132515540606032	-1	-1	0.011522702758157461	0.0
4Y33_A	JmjC	0.0020508204298519	0.6067392065141489	0.3450607385903417	-1	-1	0.45112566400038673	0.0
2XFJ_A	Peptidase-A1	0.0348203156651709	0.0804910797170169	0.052313985604153	4	4	0.5634300302676359	0.4365699697323641
2W96_B	Cyclin-N-terminal	0.0016658167383015	0.7015851769573099	0.4322767735101209	0	0	0.344941459589584	0.655058540410416
5QFA_A	Tyrosine-protein-phosphatase	0.0027459734039811	0.5170260922232338	0.1918464351525715	2	2	0.0	1.0
7WT1_A	VOC	0.0016745411011707	0.7248224974187192	0.4079321644842735	0	0	0.344941459589584	0.655058540410416
1M7R_A	Myotubularin-phosphatase	0.0276710612176741	0.0964929339652447	0.059701445364084	4	4	0.5022626608292153	0.4977373391707847
6ERF_D	Ku	0.0181642029790559	1.0151461460058608	0.0080483244942393	-1	-1	0.24390879954528472	0.0
1EEN_A	Tyrosine-protein-phosphatase	0.0028028847084168	0.5273763702625794	0.1491327970206715	2	2	0.0	1.0
5EX3_A	SET	0.0025805468088271	0.5831715744271093	0.1652987204851879	2	2	0.6641396106026461	0.33586038939735385
3BG9_D	Biotin-carboxylation	0.0307700370026733	0.4085779062944097	0.0142855519524551	-1	-1	0.011522702758157461	0.0
6ERH_B	Ku	0.0228380142851633	0.9011993158035596	0.0070422936000285	-1	-1	0.24390879954528472	0.0
6K07_A	HORMA	0.0019049331687525	0.7414680250976616	0.2582279976289381	0	0	0.344941459589584	0.655058540410416
8AQS_B	RBD	0.0398467841102115	0.3884749000804678	0.0111900946877709	-1	-1	0.15023113197190135	0.0
2CFY_B	Glutaredoxin	0.0020516406938702	0.6839770212507534	0.2892347487286069	0	0	0.344941459589584	0.655058540410416
5FBW_B	PIK-helical	0.0014981562634547	0.8537698069875476	0.2503141887840301	0	0	0.42140023004634447	0.5785997699536555
4RI4_A	FERM	0.002261801750566	0.6016417919082935	0.2301981510472606	2	2	0.6790472576166008	0.32095274238339927
3CDZ_B	F5-8-type-A-2	0.0460488674895314	0.4984731859580641	0.0080483244942393	-1	-1	0.18806089372211043	0.0
4NE9_A	Peptidase-S8	0.0504674097169795	0.4166723249166397	0.0090543980992385	-1	-1	0.4489830838710903	0.0
7WBX_A	RPOLA-N	0.0021600439376052	1.0703063313215448	0.054082748085932	-1	-1	0.02134817700973649	0.0
7FQV_A	Tyrosine-protein-phosphatase	0.0027911912722573	0.5136538482804984	0.1975905697955753	2	2	0.0	1.0
6P5B_C	UBC-core	0.0008112772423563	0.8269846392398201	0.5315868279007943	0	0	0.0	1.0
5B6M_C	Thioredoxin	0.0010596094802889	0.8829593328723251	0.3653846397432967	0	0	0.0	1.0
5QDN_A	Tyrosine-protein-phosphatase	0.0026948417615138	0.5203975504663684	0.2048483199647239	2	2	0.0	1.0
7MW4_E	BetaCoV-S1-NTD	0.067011744553054	0.6563209319357364	0.002011889761613	-1	-1	0.4651844278120434	0.0
4QUM_A	FERM	0.0025764164814445	0.6191381402860291	0.1491327970206715	-1	-1	0.33008611868609433	0.0
2W9F_B	Cyclin-N-terminal	0.0009768120404075	0.7749271611624446	0.5853269032262056	-1	-1	0.11665704694621845	0.0
7ZGU_F	NACHT	0.0458320373883021	0.0614569585106906	0.0827886275091853	-1	-1	0.3015664681748876	0.0
5KGK_A	Protein-kinase	0.002397739788101	0.5909177720825692	0.2048483199647239	2	2	0.6641396106026461	0.33586038939735385
3OBQ_A	UEV	0.0005858008785116	0.8911212011654708	0.4660765471105608	0	0	0.0	1.0
6B8T_A	Tyrosine-protein-phosphatase	0.0027818907556938	0.5203720212518966	0.1847438335466575	2	2	0.0	1.0
4W7P_B	Protein-kinase	0.0298206008084257	0.453411170196734	0.0142855519524551	-1	-1	0.2551712991471316	0.0
5QFO_A	Tyrosine-protein-phosphatase	0.0026780951911123	0.5192640675632159	0.2301981510472606	2	2	0.24069408132128262	0.7593059186787174
5QG5_A	Tyrosine-protein-phosphatase	0.0028008564938168	0.5234167592552083	0.1749407132494549	2	2	0.0	1.0
8SOR_A	PI3K-PI4K	0.0082903614684357	1.4819517442092538	0.0132515540606032	-1	-1	0.5405552507724328	0.0
7BDL_B	Helicase-C-terminal-1	0.0025958398408524	0.900229810062793	0.0529660028679441	-1	-1	0.012930484142278924	0.0
4ZNY_A	UEV	0.0005955744639248	0.8970491314981136	0.4682424964811873	0	0	0.0	1.0
5QDF_A	Tyrosine-protein-phosphatase	0.0028023246553645	0.5199910135097349	0.1847438335466575	2	2	0.0	1.0
6XEF_A	Tyrosine-protein-phosphatase	0.0028318366640417	0.528754615379899	0.1558141119733471	2	2	0.0	1.0
7VFV_B	Cache	0.0021817636344363	0.5568853873536507	0.4322767735101209	-1	-1	0.03417653148253392	0.0
7VFW_B	Cache	0.0021817636344363	0.5568853873536507	0.4322767735101209	-1	-1	0.03417653148253392	0.0
7FQT_A	Tyrosine-protein-phosphatase	0.0028673326048861	0.5167081344527342	0.1819264938014793	2	2	0.0	1.0
7ZGU_B	NACHT	0.05353398065014	0.0618179394592295	0.0757576742734449	-1	-1	0.3687527886466375	0.0
3I80_A	Tyrosine-protein-phosphatase	0.0027697550657632	0.5389265786343356	0.1680374367601842	2	2	0.3219037317201344	0.6780962682798656
6IBE_A	FERM	0.0022607987284804	0.5991297833426437	0.3027522739542603	-1	-1	0.45112566400038673	0.0
5B3W_A	PpiC	0.0018394371217297	0.6710441930395892	0.4704144503682774	-1	-1	0.15268987693288497	0.0
5QFM_A	Tyrosine-protein-phosphatase	0.0028217265576548	0.5170982549734492	0.1932771779625381	2	2	0.0	1.0
5K8D_B	F5-8-type-A-2	0.0540082014042587	0.4741494203848429	0.0081136984001406	-1	-1	0.5003464225501251	0.0
5F6X_A	UBC-core	0.0015383654076387	0.8287259187401345	0.3844013275973128	0	0	0.08476327565348542	0.9152367243465146
5IIS_A	Protein-kinase	0.0026998851583108	0.6073901360253042	0.1451615635519092	-1	-1	0.16350744812864604	0.0
5FQ2_A	UBC-core	0.0012950919823222	0.8365187626793285	0.4384949494733758	0	0	0.0	1.0
5QG1_A	Tyrosine-protein-phosphatase	0.0027963915065974	0.5208652560264978	0.1889951964730392	2	2	0.0	1.0
7KLX_A	Tyrosine-protein-phosphatase	0.0028799608379542	0.527724344413345	0.150462891004564	2	2	0.0	1.0
7B0Y_c	RNA-pol-Rpb2-2	0.0012747687843754	0.5973950123259977	0.8969464041885931	-1	-1	0.7495491000495135	0.0
5QE1_A	Tyrosine-protein-phosphatase	0.0027998078844305	0.5147060185011296	0.221129987675867	2	2	0.0	1.0
7WBX_c	RNA-pol-Rpb2-2	0.0020234779467103	0.5140604766141041	0.8544772031745762	-1	-1	0.7495491000495135	0.0
5B6N_C	Thioredoxin	0.0013795730647244	0.8714786755969595	0.3672629541841588	0	0	0.20004261199833676	0.7999573880016633
3OL2_B	Sema	0.0325488261858839	0.7361508982047053	0.0070422936000285	-1	-1	0.48826985598635947	0.0
5B6N_F	Thioredoxin	0.00119564454515	0.8822796340729058	0.4139401414014654	0	0	0.0	1.0
3OLR_C	Tyrosine-protein-phosphatase	0.0025210090503129	0.5579468945685375	0.2301981510472606	-1	-1	0.1680966576506277	0.0
5QG7_A	Tyrosine-protein-phosphatase	0.0028468825310112	0.5155397583733714	0.2019344546468757	2	2	0.0	1.0
7VFU_B	Cache	0.0021787423245088	0.5568831729622938	0.4791668873833732	-1	-1	0.14154002456911136	0.0
5HH0_A	N-acetyltransferase	0.0019685484358769	0.8166869189780721	0.2317225057742225	0	0	0.40460315630566185	0.5953968436943381
7DNY_A	ABC-transmembrane-type-1	0.0197830560649539	0.9970479291391108	0.0080483244942393	-1	-1	0.24390879954528472	0.0
5GNH_A	Myotubularin-phosphatase	0.0314886518806029	0.0897718867275046	0.0676690861025068	4	4	0.6094479516773424	0.3905520483226575
7MND_A	Tyrosine-protein-phosphatase	0.0027551147644488	0.5245885651940649	0.1975905697955753	2	2	0.0	1.0
5QES_A	Tyrosine-protein-phosphatase	0.0028344228967971	0.519850460916769	0.1904191107143782	2	2	0.0	1.0
7MN7_A	Tyrosine-protein-phosphatase	0.0028701441820691	0.5225394757048131	0.1763315294024219	2	2	0.0	1.0
5QFB_A	Tyrosine-protein-phosphatase	0.00278179031347	0.5209576184522028	0.2019344546468757	2	2	0.0	1.0
5QFT_A	Tyrosine-protein-phosphatase	0.002826463950819	0.5174853011655165	0.2033899315381668	2	2	0.0	1.0
5V0N_B	Peptidase-A1	0.0335576836724387	0.0920377669860488	0.0513078913478914	4	4	0.4739919617956024	0.5260080382043977
2F0R_B	UEV	0.0011074768548756	0.8807236902847584	0.4553439046463341	0	0	0.0	1.0
7D3W_A	CMP-dCMP-type-deaminase	0.001391740694777	0.8735811900246913	0.3805554577026329	0	0	0.0	1.0
1ZSQ_A	Myotubularin-phosphatase	0.0274820880347219	0.0943980510754963	0.0887186656530896	-1	-1	0.21431335772420224	0.0
5QE5_A	Tyrosine-protein-phosphatase	0.002848069211079	0.5200665069726805	0.1889951964730392	2	2	0.0	1.0
2Y1M_E	Cbl-PTB	0.0253708188692901	0.0914023867330345	0.1334094612025629	-1	-1	0.07924669905329156	0.0
6B9D_A	GB1-RHD3-type-G	0.0374226232381123	0.4111221900418985	0.0130785989784187	-1	-1	0.15689663302793558	0.0
6VRU_A	Protein-kinase	0.0024937061676864	0.6062905801664428	0.2107186205804772	2	2	0.6641396106026461	0.33586038939735385
2Y1M_A	Cbl-PTB	0.0243922099427198	0.0966641173334731	0.1193691998189743	-1	-1	0.4582468211148608	0.0
1NL9_A	Tyrosine-protein-phosphatase	0.0027813699869217	0.5250318988469508	0.1975905697955753	2	2	0.0	1.0
5QG8_A	Tyrosine-protein-phosphatase	0.0028242960712193	0.5184456878849085	0.2107186205804772	2	2	0.0	1.0
4Y1L_A	UBC-core	0.0014661342811417	0.8328128582654497	0.4510947445713202	0	0	0.0	1.0
1NO6_A	Tyrosine-protein-phosphatase	0.0028848489226158	0.5281532209038273	0.1652987204851879	2	2	0.0	1.0
2VFX_H	HORMA	0.0020246276915467	0.7515656745072229	0.3324397008420601	0	0	0.344941459589584	0.655058540410416
2NT7_A	Tyrosine-protein-phosphatase	0.0028573529382676	0.527485965009869	0.1805223075126194	2	2	0.0	1.0
7M1S_A	GB1-RHD3-type-G	0.0028659178256863	0.5120209053101512	0.2256475007937692	2	2	0.10659363824227935	0.8934063617577206
7ZGU_C	NACHT	0.055654875806454	0.0561189802951327	0.1412171141990092	-1	-1	0.4066086519050088	0.0
2P6X_B	Tyrosine-protein-phosphatase	0.002629196343899	0.5681122192056225	0.2077761603349808	2	2	0.6675601013931827	0.33243989860681744
3QE2_B	FAD-binding-FR-type	0.002807088904305	0.7510068647829606	0.0827886275091853	-1	-1	0.12949268261761013	0.0
5B3X_A	PpiC	0.0017730949057173	0.6555367165269218	0.5980708881085277	-1	-1	0.15150385833285163	0.0
6B8E_A	Tyrosine-protein-phosphatase	0.002878440642245	0.5229078266801219	0.1847438335466575	2	2	0.0	1.0
5QF2_A	Tyrosine-protein-phosphatase	0.0028327154000421	0.5193690906210466	0.2121951389259952	2	2	0.0	1.0
6WW9_A	HORMA	0.0026594445648482	0.72926378704814	0.1425287843270215	0	0	0.4356093484415092	0.5643906515584908
4N6Y_A	Protein-kinase	0.0026980307755775	0.5923466023292328	0.1819264938014793	2	2	0.6641396106026461	0.33586038939735385
6D71_B	Miro-1	0.0014298600856936	0.8697230340920108	0.4200001627652414	0	0	0.0	1.0
4G5O_C	G-alpha	0.043510149578211	0.4431386577275277	0.0111900946877709	-1	-1	0.31944060527912427	0.0
5QFN_A	Tyrosine-protein-phosphatase	0.0028238200327667	0.5190927470584745	0.2256475007937692	2	2	0.0	1.0
4CCJ_C	JmjC	0.0024565503861634	0.5813432851951438	0.3218083472865971	-1	-1	0.45112566400038673	0.0
4LLI_A	Myosin-motor	0.0450771133132746	0.8551404677427952	0.0010061554017259	-1	-1	0.13912311797781426	0.0
5QG2_A	Tyrosine-protein-phosphatase	0.0028059729663552	0.5210472245869754	0.2166465294310036	2	2	0.0	1.0
5QET_A	Tyrosine-protein-phosphatase	0.0028728057421869	0.5156799071899473	0.2166465294310036	2	2	0.0	1.0
6N3L_A	RWD	0.0019783169075489	0.7801334809206826	0.35607114605119	0	0	0.344941459589584	0.655058540410416
5JUY_F	NB-ARC	0.0246231449691598	0.8311639712819504	0.0100605125377637	-1	-1	0.13912311797781426	0.0
5QEB_A	Tyrosine-protein-phosphatase	0.0028848391135926	0.5198323757040162	0.1947113473436841	2	2	0.0	1.0
3FJO_A	FAD-binding-FR-type	0.0027228110142282	0.7736554987521904	0.1081380339834239	-1	-1	0.17981201777863856	0.0
6X91_A	CMP-dCMP-type-deaminase	0.0021758959063093	0.5534506889510347	0.550702150254466	-1	-1	0.4577995476960326	0.0
2YHO_D	FERM	0.0016290521895396	0.8541026817546573	0.392157101606611	0	0	0.0	1.0
5QFW_A	Tyrosine-protein-phosphatase	0.0028689131028576	0.5171268821797653	0.2151587947119053	2	2	0.0	1.0
4Y3O_B	JmjC	0.0023764692756387	0.6141840570579238	0.3253331935465937	-1	-1	0.45112566400038673	0.0
3IR2_A	CMP-dCMP-type-deaminase-1	0.0008973185633385	0.9090169646328992	0.5198773583414442	0	0	0.0	1.0
3NYO_B	AGC-kinase-C-terminal	0.0018214615391228	0.5500865297075064	0.8475837917874638	-1	-1	0.7495491000495135	0.0
5V44_B	Ubiquitin-like	0.0012894196996667	0.7994398953951634	0.6649914435930264	-1	-1	0.3648073426634577	0.0
4Y14_A	Tyrosine-protein-phosphatase	0.0028655224895403	0.515188572098715	0.2394016172888853	2	2	0.4653569943994397	0.5346430056005602
2VFX_F	HORMA	0.0021414369554512	0.7608378627386773	0.3096177965751179	0	0	0.344941459589584	0.655058540410416
1MR1_B	MH1	0.0021580027299667	0.7739436526327129	0.2776351790662461	0	0	0.344941459589584	0.655058540410416
2W99_B	Cyclin-N-terminal	0.0018291588674373	0.7270110504935041	0.5175570834975882	-1	-1	0.1730972461345985	0.0
7B0Y_C	RNA-pol-Rpb2-2	0.0015059793081479	0.5969476050460116	0.9005734326158095	-1	-1	0.7495491000495135	0.0
2BGD_A	Tyrosine-protein-phosphatase	0.0028263211384174	0.5405782080781296	0.1861575660032235	2	2	0.17773365642271832	0.8222663435772817
3I25_C	Peptidase-A1	0.0364977576843413	0.0939544598171821	0.0463157782490606	4	4	0.4739919617956024	0.5260080382043977
2RGN_B	G-alpha	0.0253847926998223	0.6741574467775846	0.0130785989784187	-1	-1	0.5079551988098726	0.0
5D2M_A	UBC-core	0.0014571774110161	0.8280234845661987	0.5268820602679312	0	0	0.0	1.0
3D6F_A	CARD	0.0019595248280563	0.6578354362655913	0.5458789547971348	-1	-1	0.15150385833285163	0.0
5QFE_A	Tyrosine-protein-phosphatase	0.002886980005259	0.5185439582505358	0.2092456305515839	2	2	0.0	1.0
4A51_G	Kinesin-motor	0.0381962471648121	0.0886409787851437	0.0529660028679441	4	4	0.5855015643012866	0.4144984356987134
3D3L_B	Lipoxygenase	0.0450597132933932	0.7809314404800931	0.0030272436213401	-1	-1	0.13912311797781426	0.0
1O6K_A	PH	0.0016529189562875	0.8523872320443346	0.3999997169664144	0	0	0.0	1.0
5B3Z_D	PpiC	0.0024939887518057	0.5867859824933086	0.3200529031839678	-1	-1	0.45112566400038673	0.0
4RI5_A	FERM	0.0025668514990065	0.5925216954872609	0.2241376689213277	2	2	0.6641396106026461	0.33586038939735385
4I0H_B	Peptidase-A1	0.0436274058920981	0.0777189675484003	0.0603620848752721	-1	-1	0.22665032860482598	0.0
7F5N_A	Tyrosine-protein-phosphatase	0.002825810228257	0.533713930817785	0.1961489515199777	2	2	0.17261104172710542	0.8273889582728946
2GRN_A	UBC-core	0.0015154973958767	0.8233001773335309	0.5292304471928782	0	0	0.0	1.0
6ZZ4_B	Tyrosine-protein-phosphatase	0.0028709448906155	0.5446188737176882	0.1805223075126194	2	2	0.3832778971200393	0.6167221028799608
3KV5_A	JmjC	0.0023459653547844	0.729105847563299	0.2503141887840301	0	0	0.344941459589584	0.655058540410416
1PRX_B	Thioredoxin	0.0015717841856585	0.8624203690947259	0.4240686330370262	0	0	0.06864771897957925	0.9313522810204208
5QDV_A	Tyrosine-protein-phosphatase	0.0028759714554842	0.5180074699867278	0.2271603651795204	2	2	0.0	1.0
7XHH_B	MATH	0.0028230610727753	0.4356579588102264	0.4639172831921792	-1	-1	0.14154002456911136	0.0
3GMH_D	HORMA	0.0022836174578121	0.7134472979813188	0.3324397008420601	0	0	0.344941459589584	0.655058540410416
5F6U_A	UBC-core	0.0018164225443186	0.8256365787097528	0.4159541186764059	0	0	0.0	1.0
3IVI_A	Peptidase-A1	0.0327316673274855	0.0921142022801546	0.0704223021796839	4	4	0.6267960330338479	0.3732039669661522
7ASG_A	FAS1-2	0.0022623062178329	0.7001205728458405	0.3597813743180318	0	0	0.344941459589584	0.655058540410416
8BH3_C	Ku	0.0345502722461509	0.9911632953487526	0.002011889761613	-1	-1	0.24390879954528472	0.0
3PKI_B	Deacetylase-sirtuin-type	0.002739758498923	0.6475452442319239	0.1763315294024219	-1	-1	0.4624869418658897	0.0
2VFX_I	HORMA	0.0023124188021509	0.7500712826318991	0.2487436027056098	0	0	0.344941459589584	0.655058540410416
5BNB_B	UBC-core	0.0012201147863376	0.9032680035912418	0.4947371311033361	0	0	0.0	1.0
2GK6_A	Upf1-CH-rich	0.002860681773278	0.5192759039915587	0.25505037671319	-1	-1	0.10395041233521436	0.0
6L5O_A	Helicase-ATP-binding	0.0015410029143654	0.9164778261695776	0.3672629541841588	0	0	0.15734919849697673	0.8426508015030233
5ICV_A	N-acetyltransferase	0.0020724248890736	0.8274580664524496	0.2959585843107841	0	0	0.40460315630566185	0.5953968436943381
1NBF_A	MATH	0.0027715136191453	0.4717093875008247	0.4902549890735905	-1	-1	0.14154002456911136	0.0
5F6E_A	UBC-core	0.0018504372716975	0.8271245328015843	0.422031586747382	0	0	0.0	1.0
5B4W_D	Sema	0.0412950134266453	0.5589163314974435	0.0081136984001406	-1	-1	0.0031847695654940774	0.0
7CEC_F	Laminin-N-terminal	0.0025016749148805	0.6119067243232607	0.3148149663639357	-1	-1	0.45112566400038673	0.0
5JCG_E	Thioredoxin	0.0026010394591694	0.5502876631907567	0.35607114605119	-1	-1	0.45112566400038673	0.0
3RC3_A	Helicase-ATP-binding	0.0027568108449831	0.5577968934761204	0.2121951389259952	2	2	0.6992904265572718	0.3007095734427282
6SYF_D	UBC-core	0.0014269971707153	0.8331517797195046	0.5653540226343241	0	0	0.0	1.0
2OHR_A	Peptidase-A1	0.0396089732934247	0.0981682678690136	0.0430220993447727	4	4	0.6023514020233298	0.3976485979766701
7ZLX_E	UEV	0.0014556254852101	0.880772677953219	0.4747771436757002	0	0	0.0	1.0
1YRV_A	UBC-core	0.0017994267534157	0.8205494754870553	0.4769686239860542	0	0	0.0	1.0
8EIO_A	ABC-transmembrane-type-1-2	0.0351562852275983	1.0481396949004749	0.0010061554017259	-1	-1	0.29979606774358564	0.0
5JZJ_A	Doublecortin-1	0.0013802880954756	0.8559841440603235	0.5410854579355755	0	0	0.0	1.0
7EB2_A	G-alpha	0.0216355904625108	0.8776780567987768	0.0111900946877709	-1	-1	0.24390879954528472	0.0
5B8B_B	Thioredoxin	0.0010542215007212	0.9318147202722004	0.5152439634500334	0	0	0.0	1.0
8BHY_B	Ku	0.0254011090062523	0.9149874100600676	0.0090543980992385	-1	-1	0.24390879954528472	0.0
5B3W_B	PpiC	0.0020619934643882	0.6747288005695975	0.5386997891175069	-1	-1	0.15150385833285163	0.0
4YC1_B	UEV	0.0013770968522944	0.8700884283580674	0.5363214762923225	0	0	0.01829013593426587	0.9817098640657341
3NEY_B	PDZ	0.0013830401344816	0.8459951139638054	0.5703001282710778	0	0	0.02101556314206115	0.9789844368579389
5SX8_A	PI3K-RBD	0.0018792451187999	0.8315298762691161	0.4119317217433671	0	0	0.0	1.0
1XTJ_A	Helicase-ATP-binding	0.0028732489209635	0.7171661098522513	0.1181102422121964	-1	-1	0.07418678323840487	0.0
5SWP_A	PI3K-RBD	0.0017458581332002	0.8314997575107667	0.4747771436757002	0	0	0.0	1.0
1XTI_A	Helicase-ATP-binding	0.0028106160010735	0.7202508512704815	0.1399080370228573	-1	-1	0.05794769766428727	0.0
3GUT_D	RHD	0.0271421326491132	0.7804074601408418	0.0111900946877709	-1	-1	0.13912311797781426	0.0
8CX1_F	CMP-dCMP-type-deaminase-2	0.0010597063528517	0.9210823434550028	0.5482868286848137	0	0	0.0	1.0
4RHG_A	FERM	0.0027661724127913	0.590774075536087	0.1975905697955753	2	2	0.6641396106026461	0.33586038939735385
5SWG_A	PI3K-RBD	0.0018791300611065	0.8272431040942569	0.4553439046463341	0	0	0.0	1.0
3J2T_F	NB-ARC	0.0289995816551367	0.8426566069636576	0.0090543980992385	-1	-1	0.13912311797781426	0.0
5RZX_A	FERM	0.0026581475155074	0.5856431588180612	0.2892347487286069	-1	-1	0.45112566400038673	0.0
3VON_L	UBC-core	0.0012447379298378	0.8659462268763023	0.6136365403417559	-1	-1	0.050748082910342676	0.0
5C46_F	PIK-helical	0.0023910943414147	0.8424218828005461	0.1861575660032235	-1	-1	0.026089816276176007	0.0
8BH3_T	Ku	0.0230351758680602	0.9150189536118658	0.0101626241883787	-1	-1	0.24390879954528472	0.0
5SX9_A	PI3K-RBD	0.0018784616426939	0.8318511141085188	0.4617646845909853	0	0	0.0	1.0
8EKW_I	Thioredoxin	0.0017100864597012	0.7934117527932791	0.6268415787537538	-1	-1	0.09462529059047979	0.0
5EPG_A	FAD-binding-PCMH-type	0.0024788620947619	0.7409457025842234	0.2440549429098979	0	0	0.344941459589584	0.655058540410416
5B8A_D	Thioredoxin	0.0012930742098754	0.9324338556307484	0.5175570834975882	0	0	0.0	1.0
3TGD_A	UBC-core	0.0016750166220623	0.8213151830762324	0.5853269032262056	0	0	0.0	1.0
5SUY_C	DIX	0.001650680146877	0.7734294954029282	0.7377618629199738	-1	-1	0.36455775653679506	0.0
4S3O_A	UBC-core	0.0016016243955455	0.8503520233160574	0.5458789547971348	0	0	0.0	1.0
5F6W_A	UBC-core	0.0019606169979689	0.8329504831090677	0.4384949494733758	0	0	0.0	1.0
2VFX_E	HORMA	0.0025859895180077	0.7271101040980794	0.2181372473087233	0	0	0.344941459589584	0.655058540410416
1JKG_B	NTF2	0.0021070161919992	0.8590117395080369	0.3218083472865971	0	0	0.40460315630566185	0.5953968436943381
4D0L_F	PIK-helical	0.0025584892683356	0.828048864878123	0.1791220384601826	-1	-1	0.052961706763726746	0.0
4YII_U	UBC-core	0.0009396052065795	0.9459516422024272	0.6375617673839955	0	0	0.16703874187093548	0.8329612581290645
2GRP_A	UBC-core	0.0019160135693085	0.8303365639718282	0.4880239274706737	0	0	0.0	1.0
3KYR_A	Peptidase-A1	0.0483168736000024	0.0955612639196528	0.0441178429367157	-1	-1	0.2264589511590402	0.0
5F6D_A	UBC-core	0.0020694125103349	0.8292091723044512	0.4200001627652414	0	0	0.0	1.0
2CFY_A	Glutaredoxin	0.0022939617432023	0.685130461291466	0.5060604395072712	-1	-1	0.15150385833285163	0.0
5B6M_B	Thioredoxin	0.0017035738268918	0.8800226948389858	0.4924922425084406	0	0	0.0	1.0
6OSP_B	PIPK	0.0724441095977615	0.8554720560248706	0.0020161899393582	-1	-1	0.13912311797781426	0.0
7TVJ_A	SH2-1	0.0014898439150982	0.925725816161856	0.512937254846862	0	0	0.0	1.0
8GUD_A	PI3K-ABD	0.0018664879553286	0.8210678071069077	0.5628927770239049	0	0	0.0	1.0
1NFI_C	RHD	0.0171349726396576	1.0278541002920474	0.0140843739056586	-1	-1	0.24390879954528472	0.0
4I0H_C	Peptidase-A1	0.0337253503018951	0.0956510990020257	0.0824948847783451	-1	-1	0.20598599158362713	0.0
1RWW_A	CARD	0.0022089195268016	0.653701770186887	0.6032258648534896	-1	-1	0.15150385833285163	0.0
7SUD_A	PI3K-PI4K	0.0443475770890633	0.0964427051775182	0.0474184781355553	4	4	0.6161115760927508	0.38388842390724925
1X23_B	UBC-core	0.0020538220109407	0.8219925443137029	0.4813712480802692	0	0	0.0	1.0
7BBF_G	UBC-core	0.0018315519797901	0.8784507595448039	0.4725924259457246	0	0	0.0	1.0
1RWM_A	CARD	0.0022539906232328	0.6684475698652679	0.5802859928244681	-1	-1	0.15150385833285163	0.0
8E20_B	CRAL-TRIO	0.0027044902605844	0.6661205736515582	0.2727275823729151	-1	-1	0.014103314454755933	0.0
6SYF_B	UBC-core	0.0019047642651888	0.8253722191714121	0.5482868286848137	0	0	0.0	1.0
5SUZ_B	DIX	0.0017124228528957	0.7817502824257303	0.7718358973336714	-1	-1	0.5003912885496796	0.0
3L50_A	ADF-H	0.0014343226864143	0.924961727004852	0.5604398657399157	0	0	0.01590842377884762	0.9840915762211524
1QIP_C	VOC	0.0023936992991208	0.7273139518839457	0.4384949494733758	0	0	0.36290790773737047	0.6370920922626295
5ZC9_A	Helicase-C-terminal	0.0020209586625294	0.8962095661254323	0.3653846397432967	0	0	0.0	1.0
2VFX_C	HORMA	0.0025418667246404	0.7528581239244371	0.2842378923133017	0	0	0.344941459589584	0.655058540410416
5ICV_B	N-acetyltransferase	0.0023350064702981	0.8305267026880152	0.3218083472865971	0	0	0.4158365359532811	0.5841634640467189
5SXH_A	CMP-dCMP-type-deaminase-1	0.0011550387897497	0.9773922996582765	0.5878590637890186	0	0	0.13147093630833992	0.86852906369166
1KPS_C	UBC-core	0.0021773050225399	0.8314683842755901	0.422031586747382	0	0	0.0	1.0
3JBT_C	NB-ARC	0.0338264249695035	0.8032284511877625	0.0091371600897414	-1	-1	0.13912311797781426	0.0
1ZY7_A	DRBM-1	0.001195058867225	0.8531279731628241	0.93762181650156	-1	-1	0.20936768713887874	0.0
1O7K_C	PX	0.0015603309785799	0.9203730585672124	0.5458789547971348	0	0	0.0	1.0
2CFY_D	Glutaredoxin	0.0024417724332485	0.6859018739201178	0.4902549890735905	-1	-1	0.15150385833285163	0.0
4CCO_A	JmjC	0.0027761859261337	0.5889943767389277	0.3450607385903417	-1	-1	0.45112566400038673	0.0
5Y3R_B	Ku	0.0204466754429533	0.9484419435220464	0.0130785989784187	-1	-1	0.24390879954528472	0.0
2XWU_A	UBC-core	0.0021458455357625	0.8194777021524864	0.5060604395072712	0	0	0.0	1.0
7E3K_L	BetaCoV-S1-NTD	0.0956872968012559	0.6924264427118566	0.006072766330031	-1	-1	0.3705156010711278	0.0
5SUY_A	DIX	0.0017843274330042	0.7846110628694516	0.8171850147907764	-1	-1	0.36455775653679506	0.0
7F55_B	G-alpha	0.0530556331257536	0.5767515312831525	0.0091371600897414	-1	-1	0.45429404531866424	0.0
2PE6_A	UBC-core	0.0023247417233223	0.8042339437183166	0.4489796556275316	0	0	0.15289674681495338	0.8471032531850466
3A4S_A	UBC-core	0.0021644019739818	0.8351572608269121	0.4553439046463341	0	0	0.0	1.0
4V3L_A	UBC-core	0.0021031783829146	0.8704117953062285	0.4261119974873928	0	0	0.09186946847950522	0.9081305315204947
7ZLX_B	UEV	0.0019555647149834	0.88254451582043	0.4880239274706737	0	0	0.0	1.0
6WWA_A	HORMA	0.0028603508054747	0.7163012764302262	0.1918464351525715	0	0	0.344941459589584	0.655058540410416
2C2V_K	UBC-core	0.0017732356983037	0.8841034921789312	0.5604398657399157	0	0	0.12944475892727045	0.8705552410727295
3HIZ_A	PI3K-RBD	0.0019051441784053	0.8859833390028558	0.4969882515575865	0	0	0.0	1.0
5F6V_A	UBC-core	0.0023897958481419	0.8242184774284385	0.3902101167307126	0	0	0.0	1.0
4GK5_A	HORMA	0.0026718261231337	0.747324098528064	0.2842378923133017	0	0	0.344941459589584	0.655058540410416
7CZX_H	BetaCoV-S1-NTD	0.0899137921079841	0.7223893264797959	0.006072766330031	-1	-1	0.3679666485981311	0.0
3ORH_B	RMT2	0.0025400924661567	0.7737310756420357	0.3468834773343281	0	0	0.344941459589584	0.655058540410416
5B3Z_A	PpiC	0.0027302974118907	0.6276391619320202	0.3824757368801665	-1	-1	0.45112566400038673	0.0
2VJ6_A	Peptidase-A1	0.0370014725047589	0.1017612911226175	0.0734405626235237	-1	-1	0.1263465333331116	0.0
2VIZ_A	Peptidase-A1	0.0427425995601645	0.0985623350599608	0.0603620848752721	-1	-1	0.1263465333331116	0.0
6H4Z_A	ARID	0.0027672531339453	0.5460569964975593	0.4947371311033361	-1	-1	0.19604375946196784	0.0
2VFX_A	HORMA	0.002591991500029	0.7642044655739628	0.3432430285908137	0	0	0.344941459589584	0.655058540410416
7Y49_A	ABC-transmembrane-type-1	0.029289706822286	1.3446775627569765	0.005055767262688	-1	-1	0.6088248001780309	0.0
6M7A_B	HORMA	0.0028838705579793	0.7438826195304602	0.1819264938014793	0	0	0.37029627149369204	0.629703728506308
1X67_A	ADF-H	0.0014859211000703	0.9323186381206372	0.6594321219146624	0	0	0.3418999938483628	0.6581000061516372
5B6N_B	Thioredoxin	0.0020413331388052	0.8635143919788435	0.5060604395072712	0	0	0.0	1.0
3ZDQ_A	ABC-transmembrane-type-1	0.0348940636054905	1.2754170230982662	0.0030181563299565	-1	-1	0.3085303883688355	0.0
5SWT_A	PI3K-RBD	0.0023323895464036	0.841729534391598	0.3999997169664144	0	0	0.0	1.0
5SUY_D	DIX	0.0020040782144425	0.7774822580571684	0.7592918418741819	-1	-1	0.4736252464613527	0.0
7QWK_A	RWD	0.0025296881606213	0.7765375344064354	0.392157101606611	0	0	0.3303790779020251	0.669620922097975
7ZLX_H	UEV	0.0020510398648166	0.9046062242348883	0.4574780132259692	0	0	0.0	1.0
5SXE_A	PI3K-RBD	0.002339478417797	0.8315693672314602	0.4240686330370262	0	0	0.0	1.0
4W9F_D	Ubiquitin-like	0.0007140152948499	1.100905712083893	0.6084143431127631	-1	-1	0.0999208204541068	0.0
3DUY_C	Peptidase-A1	0.0432504208085603	0.1025717815615204	0.06136824019931	-1	-1	0.2493558647175696	0.0
4NRI_B	UBC-core	0.0018861557187084	0.8938074618264655	0.5482868286848137	0	0	0.08598328193588108	0.9140167180641189
6MF2_A	F5-8-type-A-1	0.0536105009639677	0.8422728407912676	0.005055767262688	-1	-1	0.13912311797781426	0.0
2UV6_A	CBS-1	0.0005085130408752	1.0252153743808667	0.9078692317219784	1	1	0.0	1.0
7PGU_N	CRAL-TRIO	0.0025348236176703	0.804804240731633	0.374826998249314	0	0	0.26751759055992286	0.7324824094400771
7DX6_D	BetaCoV-S1-NTD	0.0912192596746452	0.8328397672628007	0.0050303674430436	-1	-1	0.008554515366806984	0.0
2ZZ0_D	Glutaredoxin	0.0027375123609746	0.6911192994311641	0.392157101606611	0	0	0.344941459589584	0.655058540410416
4C9B_A	Helicase-C-terminal	0.0022199867702713	0.8900251429701727	0.4079321644842735	0	0	0.09186946847950522	0.9081305315204947
5SXG_A	CMP-dCMP-type-deaminase-1	0.0015745774681565	0.9825291322016728	0.5579937758578575	0	0	0.18847648543733148	0.8115235145626686
3J2T_B	NB-ARC	0.0288067722096298	0.8435932118957197	0.012220058253459	-1	-1	0.13912311797781426	0.0
4OTH_A	REM-1-1	0.0009725361816218	0.9718336103136408	0.9042146600379002	1	1	0.0	1.0
5DQY_A	Thioredoxin	0.0006929959895072	1.0263418223268592	0.8790169643424128	1	1	0.0	1.0
7BOL_A	UBC-core	0.0021244997600152	0.8423522691994094	0.5434785055361759	0	0	0.0	1.0
2GTU_B	GST-N-terminal	0.0010302671550533	0.9845424210773798	0.8407405807727157	1	1	0.0	1.0
5ICW_C	N-acetyltransferase	0.0027932121064404	0.8201350933106958	0.1918464351525715	0	0	0.40460315630566185	0.5953968436943381
5HP3_A	DRBM-1	0.0015145273000431	0.8607014534105633	0.922630216169824	-1	-1	0.042391966267381655	0.0
5V3Q_A	GST-N-terminal	0.000713471941019	1.0576306700066846	0.7877696847825542	1	1	0.0	1.0
4YQU_B	GST-N-terminal	0.0007401105628739	1.0386512642324823	0.8475837917874638	1	1	0.0	1.0
5SXH_B	CMP-dCMP-type-deaminase-1	0.0015497364479394	0.9806097078938302	0.5878590637890186	0	0	0.18847648543733148	0.8115235145626686
5LNP_B	DIX	0.0020826165258988	0.7811492527376153	0.7655417847035173	-1	-1	0.4966209919914389	0.0
4GL2_A	CARD-2	0.0013661633401161	0.9219000050332534	0.8719395006592885	1	1	0.08675750802783007	0.9132424919721699
6X3O_A	PH	0.0025854485409202	0.8335565909997547	0.2727275823729151	0	0	0.40460315630566185	0.5953968436943381
2VJ7_A	Peptidase-A1	0.0448944668660402	0.0899096568178927	0.0945673937093256	-1	-1	0.5029424565235707	0.0
4BKT_D	Ubiquitin-like	0.0010089481813367	1.0974635641331647	0.6375617673839955	1	1	0.0	1.0
3UIO_A	UBC-core	0.0024347709504487	0.8299770662347109	0.4302157102664703	0	0	0.0	1.0
7XP6_B	G-alpha	0.0658912194285174	0.5764656285862227	0.0101626241883787	-1	-1	0.13001731493554608	0.0
5B8B_H	Thioredoxin	0.0018100945095791	0.9316968810045206	0.5752776363866003	0	0	0.0	1.0
4YQM_A	GST-N-terminal	0.0010074716513988	1.038036168739042	0.8138684783490093	1	1	0.0	1.0
8BDN_D	Ubiquitin-like	0.0007237557943757	1.1042078680275114	0.6762227710749977	1	1	0.0	1.0
4OTI_A	REM-1-1	0.0012410420655104	0.9791041803167498	0.8373381232253474	1	1	0.0	1.0
4TKN_A	PX	0.0016743747404605	0.9459734795464686	0.6084143431127631	0	0	0.0	1.0
8EMT_B	FAD-binding-PCMH-type	0.0027938907767043	0.7480581973480935	0.2809280058252998	0	0	0.344941459589584	0.655058540410416
5FBV_B	PIK-helical	0.0025142088769169	0.8643618164236786	0.2976504295502873	0	0	0.4158365359532811	0.5841634640467189
4AUQ_A	UBC-core	0.0022225561820736	0.8642691152268122	0.4902549890735905	0	0	0.0	1.0
6PJX_A	AGC-kinase-C-terminal	0.0026677446077089	0.5324843854129496	0.7909906760875216	-1	-1	0.7495491000495135	0.0
5D2M_D	UBC-core	0.0023693397765451	0.8187556594805119	0.5292304471928782	0	0	0.0	1.0
3QGY_B	PH	0.0021974994067876	0.842166230878542	0.5434785055361759	0	0	0.0	1.0
7Q2J_A	Ubiquitin-like	0.0009543178515137	1.0941663050219752	0.7469240571175013	1	1	0.0	1.0
2GRQ_A	UBC-core	0.0023758151150766	0.8221115586691817	0.5152439634500334	0	0	0.0	1.0
5WVE_C	NB-ARC	0.0435184259139923	0.8052781751491437	0.0090543980992385	-1	-1	0.13912311797781426	0.0
4YQM_C	GST-N-terminal	0.0012854978971258	1.0396784891604236	0.7256943674475678	1	1	0.0	1.0
7AHF_B	UBC-core	0.0023721286539218	0.9022488911422905	0.3597813743180318	0	0	0.0	1.0
2GRO_A	UBC-core	0.0023315487751059	0.830347546569522	0.5175570834975882	0	0	0.0	1.0
4BKT_J	Ubiquitin-like	0.0008096591607095	1.0990810591402955	0.7469240571175013	1	1	0.0	1.0
4W9F_G	Ubiquitin-like	0.000670857651072	1.1022122228324518	0.7561839648830291	1	1	0.0	1.0
2FQQ_A	CARD	0.0016635493947706	0.9012109325568212	0.800724574082369	-1	-1	0.016599739963504785	0.0
6P59_D	Ubiquitin-like	0.0005098593661916	1.099254864050208	0.8238528148133173	1	1	0.0	1.0
6HPR_C	UBC-core	0.0024411268400604	0.8590630095819825	0.3960672437536989	0	0	0.0	1.0
7K0Y_C	Ku	0.0270161883104551	1.0518555561699934	0.0100605125377637	-1	-1	0.24390879954528472	0.0
5B8B_G	Thioredoxin	0.0018199509785068	0.9314809467449172	0.6084143431127631	0	0	0.0	1.0
3KV6_A	JmjC	0.002823193881336	0.7359710009274695	0.3061758532106688	0	0	0.344941459589584	0.655058540410416
1PRX_A	Thioredoxin	0.0023097194642605	0.8661323835471368	0.4682424964811873	0	0	0.0	1.0
8BDL_J	Ubiquitin-like	0.0011374185922075	1.097362003727286	0.6649914435930264	1	1	0.0	1.0
3ZTC_A	Ubiquitin-like	0.0007713580627421	1.102207818007024	0.7530865937257556	1	1	0.0	1.0
1O7K_A	PX	0.0021443664246183	0.9123068515298204	0.5015106919752987	0	0	0.0	1.0
6PNM_A	GST-N-terminal	0.0009692499494771	1.0573174815440352	0.8373381232253474	1	1	0.0	1.0
3VLN_A	GST-N-terminal	0.0011475328730338	1.0572994450499966	0.7624111014732144	1	1	0.0	1.0
7XCT_G	Ubiquitin-like-2	0.0006104631398193	1.036485316388276	1.8079093013331549	-1	-1	0.8734684899418035	0.0
6L5L_A	Helicase-ATP-binding	0.0023301104259379	0.9170816707097578	0.3960672437536989	0	0	0.345559060517251	0.654440939482749
6MV2_A	FAD-binding-FR-type	0.0018975666840432	0.926884793625028	0.5980708881085277	0	0	0.0	1.0
5DIS_B	Importin-N-terminal	0.0015192961864181	0.9785672332064826	0.7592918418741819	1	1	0.020359904782378768	0.9796400952176212
4IS0_A	GST-N-terminal	0.001056775574321	1.050468985317572	0.8205128238177464	1	1	0.0	1.0
5UEH_A	GST-N-terminal	0.0012831277437203	1.0570824446446077	0.7286955313174195	1	1	0.0	1.0
7ZNJ_F	Helicase-C-terminal	0.0024661716730696	0.917224924718641	0.3044616963974311	-1	-1	0.10457598187957676	0.0
4L23_A	PI3K-RBD	0.0019620572700234	0.945054408529011	0.5386997891175069	0	0	0.024332214435091228	0.9756677855649087
7ZNJ_f	Helicase-C-terminal	0.0024661716730696	0.917224924718641	0.3044616963974311	-1	-1	0.10457598187957676	0.0
4YQV_A	GST-N-terminal	0.0011886776849389	1.0395056823521518	0.8305712673503947	1	1	0.0	1.0
7QWK_G	RWD	0.0028187793935772	0.7538591012083887	0.3165565392764053	0	0	0.344941459589584	0.655058540410416
4GXB_A	PX	0.0018591378255377	0.9588012214950394	0.5752776363866003	0	0	0.0	1.0
7Z4Y_B	Helicase-C-terminal	0.0200051926745837	1.0934529264647397	0.0132515540606032	-1	-1	0.24390879954528472	0.0
4Z32_H	FERM	0.0510209961562969	0.7079264733606896	0.0100605125377637	-1	-1	0.354944278847171	0.0
7KVF_B	F5-8-type-A-3	0.0403602754003349	0.5797911567009628	0.0132515540606032	-1	-1	0.45429404531866424	0.0
3QAG_A	GST-N-terminal	0.0011145588195687	1.055213005625517	0.8072725123504574	1	1	0.0	1.0
4TKN_B	PX	0.0018763051043084	0.949900071192358	0.5828025543934365	0	0	0.0	1.0
7KXY_B	F5-8-type-A-2	0.0901621660140116	0.7672720684207837	0.0080483244942393	-1	-1	0.4440653770937346	0.0
2C2V_B	UBC-core	0.0025347850618764	0.8274452946795589	0.4489796556275316	0	0	0.0	1.0
4BKS_D	Ubiquitin-like	0.0010003664179356	1.0997424627565673	0.7592918418741819	1	1	0.0	1.0
3UGB_A	UBC-core	0.00229569525786	0.8557537073651478	0.5315868279007943	0	0	0.0	1.0
3L50_B	ADF-H	0.0021081783474716	0.931917437246082	0.5175570834975882	0	0	0.0	1.0
2FQQ_B	CARD	0.0019582158649606	0.8360334658996956	0.8754713168021828	-1	-1	0.3442925318511084	0.0
5ZBU_B	UBC-core	0.0023605212440032	0.8443957692685687	0.5292304471928782	0	0	0.0	1.0
3HY2_Y	Thioredoxin	0.0016554147881024	0.9485261888494718	0.7718358973336714	1	1	0.0	1.0
3PTF_B	UBC-core	0.0024661295894009	0.8315413181095441	0.4969882515575865	0	0	0.0	1.0
4OV6_B	Inhibitor-I9	0.0013289144755563	1.0228090458268777	0.85794417894131	1	1	0.0	1.0
5B8A_C	Thioredoxin	0.002130420294531	0.9280237854685708	0.5315868279007943	0	0	0.0	1.0
4B95_D	Ubiquitin-like	0.0013031918452694	1.0977476848579548	0.6847455635536666	1	1	0.0	1.0
1ZR5_A	Histone-H2A	0.0021840851817886	0.8902020256268601	0.550702150254466	0	0	0.07178475858721918	0.9282152414127808
6BRC_B	Protein-kinase	0.0022822284045681	0.9147900360413496	0.4791668873833732	0	0	0.0	1.0
8BDL_A	Ubiquitin-like	0.001396560356208	1.0972384971242182	0.6456957173139011	1	1	0.0	1.0
8BDM_A	Ubiquitin-like	0.0012752745409277	1.102479525930966	0.6847455635536666	1	1	0.0	1.0
8I4A_A	ABC-transmembrane-type-1-1	0.440951260601643	0.9875791375407836	0.0030181563299565	-1	-1	0.7106013826302429	0.0
7NLC_A	UEV	0.0022752650235618	0.890237771039063	0.5268820602679312	0	0	0.04914298714016262	0.9508570128598374
5R4P_B	Nudix-hydrolase	0.002803103056808	0.8138463216365466	0.3200529031839678	-1	-1	0.061624911748944786	0.0
7Z76_A	Ubiquitin-like	0.0012289996483429	1.100351490841155	0.7469240571175013	1	1	0.0	1.0
8BDL_D	Ubiquitin-like	0.001425475692641	1.0969962958200374	0.6790538298329447	1	1	0.0	1.0
6PNN_A	GST-N-terminal	0.0013358436131957	1.04908269681156	0.8339480762927818	1	1	0.0	1.0
1A3S_A	UBC-core	0.0026353343484493	0.819556061067703	0.4725924259457246	0	0	0.0	1.0
6WC5_C	MADS-box	0.0013661409019973	0.9795899681904168	1.1894270921285526	-1	-1	0.6125289590545715	0.0
6N3O_A	RWD	0.0027822302142061	0.7700561891703095	0.4099288441517614	0	0	0.45858939257225667	0.5414106074277434
5YVO_A	GST-N-terminal	0.0013686752369651	1.0575188485916645	0.7909906760875216	1	1	0.0	1.0
6X8H_B	DED-1	0.0016516703753779	0.9349977833173432	0.8933335200134038	-1	-1	0.053189124548097065	0.0
7WCD_F	BetaCoV-S1-NTD	0.0932627245154673	0.7596559924327964	0.0090543980992385	-1	-1	0.4450280021972914	0.0
5IFR_A	UBC-core	0.002507856540165	0.8243662608681377	0.5339504967582009	0	0	0.0	1.0
8CX2_A	CMP-dCMP-type-deaminase-2	0.0022309421741706	0.9215406606350346	0.5198773583414442	0	0	0.0	1.0
1H6H_A	PX	0.0021835127426478	0.9099869202005844	0.5678236297905515	0	0	0.0	1.0
5CQK_A	CMP-dCMP-type-deaminase-1	0.0018946591713826	0.9731670456886272	0.6484249106587423	0	0	0.4637282891527835	0.5362717108472165
7X1W_B	ABC-transmembrane-type-1	0.206264216659445	1.1039942955736697	0.0	-1	-1	0.5880920164784577	0.0
7ZLX_L	UEV	0.0023962515618859	0.8907773651763284	0.4813712480802692	0	0	0.0	1.0
5SXK_A	PI3K-RBD	0.0025746377768733	0.8337950902226573	0.4596180352489107	0	0	0.0	1.0
3Q18_A	GST-N-terminal	0.0017034653995214	1.042036769867653	0.6511625667243115	1	1	0.1034154274643182	0.8965845725356818
7KNB_D	BetaCoV-S1-NTD	0.0733293200153459	0.9580842243593836	0.0050303674430436	-1	-1	0.31773078010551337	0.0
4W9F_A	Ubiquitin-like	0.0013534645036998	1.1010511506828489	0.7286955313174195	1	1	0.0	1.0
5B8B_I	Thioredoxin	0.0021824655981	0.9357855379354512	0.5315868279007943	0	0	0.0	1.0
6KR4_A	Fibronectin-type-III-1	0.0021057538581957	0.9916547487771632	0.5083458747648657	-1	-1	0.15401796612243338	0.0
2CYX_A	UBC-core	0.0027428233739573	0.7955027196509411	0.4468704092820534	0	0	0.32775026600934315	0.6722497339906568
4ICU_A	CAP-Gly	0.0007188360201907	1.0993641587949086	1.2437923721068025	-1	-1	0.6125289590545715	0.0
4B95_G	Ubiquitin-like	0.0014855860418965	1.0963619454489737	0.7049746838632056	1	1	0.0	1.0
1HNC_C	GST-N-terminal	0.0017307100231508	0.988871625690607	0.7686830894017591	1	1	0.0	1.0
6XRG_A	SH3	0.0019860291465344	0.8541026132575876	0.922630216169824	-1	-1	0.10325452312445331	0.0
1ZR5_B	Histone-H2A	0.0024107793536104	0.8981570336416708	0.4880239274706737	0	0	0.0	1.0
6XTX_2	MCM	0.0394163561072717	0.7655223418968522	0.012220058253459	-1	-1	0.13912311797781426	0.0
4BKS_G	Ubiquitin-like	0.0014919587484138	1.097206265935306	0.6962460224906521	1	1	0.0	1.0
2EBW_A	BRCT	0.0009888415869252	1.0715744690433873	1.3062642008978882	-1	-1	0.6125289590545715	0.0
4A82_C	ABC-transmembrane-type-1	0.462401973350288	0.9944632827194916	0.0030272436213401	-1	-1	0.7405717099653797	0.0
6SYF_C	UBC-core	0.0025038596455246	0.829115510580157	0.5579937758578575	0	0	0.0	1.0
8BB5_A	Ubiquitin-like	0.0014638891329779	1.097501765739709	0.7197232419572064	1	1	0.0	1.0
4YQV_C	GST-N-terminal	0.0017203565208284	1.0398534044386625	0.6962460224906521	1	1	0.09214138681807423	0.9078586131819257
3OBU_A	UEV	0.0024474118808999	0.8864750486376174	0.4924922425084406	0	0	0.0	1.0
4YQM_B	GST-N-terminal	0.0015388339767404	1.0371495242311752	0.8441554946522924	1	1	0.0	1.0
7WCD_G	BetaCoV-S1-NTD	0.0785371925853256	0.6602016313952043	0.0111900946877709	-1	-1	0.07502667663873928	0.0
7Q2J_B	Ubiquitin-like	0.0013219710743211	1.0543942128293828	0.9152213479733222	1	1	0.0	1.0
5OCH_A	ABC-transmembrane-type-1	0.0334387190912821	1.2003549077488624	0.0070422936000285	-1	-1	0.12435108454754838	0.0
3J2T_D	NB-ARC	0.03195393164644	0.8351768587128183	0.0140843739056586	-1	-1	0.13912311797781426	0.0
8HW4_A	ABC-transmembrane-type-1-1	0.1915905013821201	1.0834037754395762	0.0020161899393582	-1	-1	0.6091372812836804	0.0
3P9G_A	UEV	0.0024344791526443	0.893177308260839	0.5015106919752987	0	0	0.0	1.0
5B8A_I	Thioredoxin	0.0024167059144899	0.9287125100330674	0.4639172831921792	0	0	0.35576026659474863	0.6442397334052513
7W6T_D	EF-hand-1-degenerate	0.0012030043009384	1.1016526463923482	0.8475837917874638	1	1	0.0	1.0
4L2Y_A	PI3K-ABD	0.0019152648156902	1.0208949945248795	0.6188926757636704	-1	-1	0.023175259300976647	0.0
7NGQ_D	Lon-N-terminal	0.0486183497192278	1.5673392906373709	0.0030181563299565	-1	-1	0.5405552507724328	0.0
6PNO_A	GST-N-terminal	0.0015433877139414	1.057631685089247	0.7750002500706739	1	1	0.0	1.0
6HW2_B	Chromo-1	0.001330416343708	1.0300263530124565	1.4543207350336735	-1	-1	0.6125289590545715	0.0
8BDO_D	Ubiquitin-like	0.0010387651529197	1.1018272701387035	0.9263568730084396	-1	-1	0.0705199069256078	0.0
2UV5_A	CBS-1	0.0014686836789441	1.0201807788034412	0.9761432636431816	1	1	0.0	1.0
7NYC_D	MACPF	0.0317558814919892	1.1904973160872905	0.0081136984001406	-1	-1	0.12435108454754838	0.0
2F0R_A	UEV	0.002661127342825	0.8803323940641032	0.3980310977219103	0	0	0.005786142305131357	0.9942138576948687
4WZW_A	PUM-HD	0.1107341527662796	0.9029963282741702	0.006072766330031	-1	-1	0.17143523578337658	0.0
1LM8_B	Ubiquitin-like	0.0016408222994416	1.0957051655352188	0.6847455635536666	1	1	0.0	1.0
5W2M_K	CMP-dCMP-type-deaminase-1	0.0021617678503109	0.9410543670934816	0.5929484375982652	0	0	0.0	1.0
5EDV_B	PUB	0.0020196387407875	0.8830990998749646	0.8933335200134038	-1	-1	0.10038923894528082	0.0
6I7Q_B	Ubiquitin-like	0.0011211074007802	1.101999941216392	0.9042146600379002	1	1	0.0	1.0
7Y66_A	G-alpha	0.1753292442460746	1.7360171682252774	0.0010061554017259	-1	-1	0.7513196838292125	0.0
8CX0_A	CMP-dCMP-type-deaminase-2	0.0021602036178616	0.929323332785602	0.6539102899212788	0	0	0.4264887864669191	0.5735112135330809
5JCY_A	Myosin-motor	0.0436062746522191	0.8083272642274025	0.0111900946877709	-1	-1	0.13912311797781426	0.0
6D71_A	Miro-1	0.0027490464637096	0.8617827652485669	0.3542237044309766	0	0	0.32906957710348544	0.6709304228965145
6DLW_F	MACPF	0.0728771143662067	1.5285470373885737	0.002011889761613	-1	-1	0.5405552507724328	0.0
4AJY_B	Ubiquitin-like	0.0015367868916855	1.0982237839065092	0.7469240571175013	1	1	0.0	1.0
6GMQ_G	Ubiquitin-like	0.0016357866977644	1.0981489519001888	0.6705885080085219	1	1	0.0	1.0
4YQV_B	GST-N-terminal	0.0016585574218241	1.0380285363505677	0.8205128238177464	1	1	0.0	1.0
4M91_A	Thioredoxin	0.0025283863345255	0.9796895555208256	0.3414303336105833	-1	-1	0.35959894402328396	0.0
7BAN_B	Teneurin-N-terminal	0.0338942192648122	0.7904372442339782	0.0142855519524551	-1	-1	0.13912311797781426	0.0
4YQU_A	GST-N-terminal	0.0017421385370877	1.046138760785919	0.7561839648830291	1	1	0.0	1.0
6SYF_A	UBC-core	0.0025392655093513	0.8312232627172612	0.5727850383398254	0	0	0.0	1.0
3EWS_A	Helicase-C-terminal	0.0026952610749454	0.903264540930565	0.3523807142650046	0	0	0.0	1.0
4QJ5_B	PI-PLC-X-box	0.0026973285226754	0.8430611758057925	0.4510947445713202	0	0	0.0	1.0
8BB3_J	Ubiquitin-like	0.0016811668548492	1.0966931617657356	0.6734004754683802	1	1	0.0	1.0
3SQD_A	BRCT-1	0.0016352885250548	1.060729580457959	0.7845604428440167	1	1	0.0	1.0
[truncated: 200 more rows]
