# Supplementary material for: Comparative structural insights and functional analysis for the distinct unbound states of Human AGO proteins
Source: Sci Rep. 2025 Mar 19;15:9432. doi: 10.1038/s41598-025-91849-5 (PMC11923369; doi:10.1038/s41598-025-91849-5)
Supplement: Supplementary file 24 — Supplementary Information 12. [file 41598_2025_91849_MOESM24_ESM.zip › 4Z4Dp_A_mddomain_HL2REF/candidates/4Z4Dp_A_Piwi-merged-enriched_eval.csv]

pdbId	chainId	chainLength	resolution	geneId	taxonomy	molecularFunction	cellularComponent	biologicalProcess	uniprotId	b-phipsi	w-rdist	t-alpha	domain	1D-score	1D-identity	1D-identity-ng	1D-identity-gaps	1D-content	1DPDB-score	1DPDB-identity	1DPDB-identity-ng	1DPDB-identity-gaps	1DPDB-content	2D-score	2D-identity	2D-identity-ng	2D-identity-gaps	2D-content	5UTR-score	5UTR-identity	5UTR-identity-ng	5UTR-identity-gaps	5UTR-content	CDS-score	CDS-identity	CDS-identity-ng	CDS-identity-gaps	CDS-content	3UTR-score	3UTR-identity	3UTR-identity-ng	3UTR-identity-gaps	3UTR-content	3D-score	3D-score-cand	length	chemSim	molecularFunctionSim	cellularComponentSim
4Z4Dp	A	803.0	1.6	#	9606	0001046#0003725#0090624#0070551#0046872#0035198#0035925#0098808#0000340#0003723#0004521#0000993#0003727#0035197#0003743	0005737#0036464#0005829#0030425#0070062#0016020#0005845#0005654#0005634#0000932#0005844#1990904#0016442#0070578	0010586#0035196#0035278#0035279#0035194#0042985#0045947#0045766#1900153#0060213#0045944#0045727#1901165#0009791#0031054#0070922#0010501#0031047#0030422#0090625#0006412	Q9UKV8	1.3108517099820633e-08	0.0	0.0	Piwi
4CFF	E	299.0	3.92	5571	9606	0043531#0016208#0005524#0004691#0008603#0004672#0019901#0019887	0005737#0005829#0016020#0005654#0031588#0005634	0031669#0006633#0051170#0010628#0045860#0006468#0050790#0006110#0007165#0007283	P54646	0.0081134377733349	0.0978355457187933	0.0	Protein-kinase	-57.0	0.1113561190738699	0.2003968253968254	403.0	{'E': 3.96, 'Q': 3.96, 'K': 5.94, 'R': 10.89, 'V': 9.9, 'G': 11.88, 'T': 2.97, 'L': 9.9, 'P': 11.88, 'H': 2.97, 'C': 2.97, 'S': 3.96, 'A': 2.97, 'D': 3.96, 'F': 4.95, 'M': 1.98, 'N': 0.99, 'W': 0.99, 'Y': 1.98, 'I': 0.99}	-266.0	0.0152466367713004	0.7727272727272727	1093.0	{'L': 5.88, 'V': 35.29, 'I': 5.88, 'P': 11.76, 'T': 11.76, 'Y': 5.88, 'A': 5.88, 'E': 5.88, 'R': 5.88, 'D': 5.88}	331.0	0.1898047722342733	0.813953488372093	707.0	{'H': 54.86, '.': 13.71, 'E': 18.29, 'T': 11.43, 'G': 1.71}	131.0	0.4210526315789473	0.8235294117647058	65.0	{'G': 62.5, 'T': 5.36, 'A': 1.79, 'C': 30.36}	1001.0	0.3311886217406027	0.76049766718507	1667.0	{'A': 29.04, 'T': 22.29, 'G': 25.87, 'C': 22.8}	5289.0	0.3617343844754396	0.7553023108578664	6874.0	{'T': 38.87, 'G': 17.29, 'C': 15.38, 'A': 28.46}	0.1534	0.3423	299.0	0.8028169014084507	0.0	0.3571428571428571
3HQD	B	350.0	2.19	3832	9606	0005524#0008017#0003777#0008574#0019901	0005829#0005871#0016020#0005874#0072686#0005634#0032991#0005819#0000922	0051301#0007018#0000278#0007100#0090307#0007052#0046602#0051231#0007051	P52732	0.0013761789127475	0.1262582743781032	0.0030272436213401	Kinesin-motor	-167.0	0.1527403414195867	0.2119700748129676	311.0	{'M': 1.18, 'S': 4.12, 'G': 5.29, 'P': 5.29, 'R': 5.29, 'T': 9.41, 'K': 7.65, 'D': 8.82, 'I': 4.71, 'Y': 2.94, 'E': 7.65, 'F': 2.94, 'L': 14.71, 'V': 4.71, 'A': 3.53, 'N': 2.94, 'Q': 4.12, 'H': 2.35, 'C': 2.35}	-305.0	0.0190806591500433	0.6285714285714286	1118.0	{'K': 4.55, 'N': 13.64, 'Q': 4.55, 'R': 9.09, 'T': 13.64, 'L': 27.27, 'V': 9.09, 'G': 9.09, 'I': 4.55, 'P': 4.55}	446.0	0.2450980392156862	0.8333333333333334	648.0	{'.': 14.22, 'E': 36.89, 'T': 6.22, 'H': 41.33, 'G': 1.33}	108.0	0.3873517786561264	0.8166666666666667	133.0	{'G': 42.86, 'T': 7.14, 'C': 48.98, 'A': 1.02}	1238.0	0.4302744663154976	0.7238805970149254	1463.0	{'A': 31.89, 'T': 21.13, 'G': 24.81, 'C': 22.16}	1196.0	0.0850642927794263	0.7616236162361624	10777.0	{'T': 38.66, 'C': 15.6, 'A': 28.88, 'G': 16.86}	0.1534	0.2958	350.0	0.7838805970149254	0.0	0.2142857142857142
4AY1	L	364.0	1.95	1117	9606	0030246#0008061#0016787	0005576#0005615	0005975#0006032	Q15782	0.0103477298326194	0.0779849754731027	0.0020161899393582	GH18	-5.0	0.092530657748049	0.2357954545454545	545.0	{'G': 12.05, 'S': 6.02, 'L': 15.66, 'W': 3.61, 'A': 8.43, 'F': 4.82, 'C': 1.2, 'I': 2.41, 'E': 3.61, 'D': 6.02, 'V': 7.23, 'K': 6.02, 'P': 7.23, 'R': 4.82, 'T': 4.82, 'Q': 3.61, 'N': 2.41}	-340.0	0.0207075064710957	0.5581395348837209	1116.0	{'K': 8.33, 'V': 16.67, 'I': 4.17, 'S': 16.67, 'L': 25.0, 'G': 4.17, 'R': 8.33, 'F': 4.17, 'E': 4.17, 'Q': 4.17, 'D': 4.17}	482.0	0.2540365984930032	0.8644688644688645	656.0	{'E': 30.08, '.': 11.02, 'G': 5.08, 'T': 12.29, 'H': 41.53}	17.0	0.09375	0.75	112.0	{'G': 50.0, 'A': 16.67, 'C': 25.0, 'T': 8.33}	829.0	0.2749453750910415	0.7497517378351539	1739.0	{'T': 19.07, 'G': 27.55, 'A': 25.56, 'C': 27.81}	225.0	0.0127559583752937	0.7676767676767676	11718.0	{'A': 21.05, 'G': 25.0, 'T': 30.92, 'C': 23.03}	0.1778	0.3391	364.0	0.8426461143224149	0.0	0.0
7ZY8	A	325.0	1.85	1457	9606	0005524#0051879#0042802#0016301#0106310#0004674	0005829#0005654#0005634#0016581#0005886#0016605#0005956#0016580	0006915#0007049#0061077#0075342#2001234#0043154#0017148#2000059#0018105#0018107#0030307#0008284#0045732#0030177#0006468#0050821#0051726#1905818#0048511#0007165#0016055	P68400	0.0061609573909186	0.2824537564022286	0.0010061554017259	Protein-kinase	-34.0	0.0932297447280799	0.2406876790830945	552.0	{'P': 9.52, 'R': 5.95, 'V': 16.67, 'E': 7.14, 'D': 7.14, 'W': 1.19, 'Q': 1.19, 'G': 7.14, 'F': 3.57, 'I': 3.57, 'L': 9.52, 'N': 3.57, 'S': 1.19, 'T': 4.76, 'K': 4.76, 'C': 1.19, 'M': 2.38, 'H': 1.19, 'A': 5.95, 'Y': 2.38}	-298.0	0.0149253731343283	0.7083333333333334	1115.0	{'G': 5.88, 'R': 17.65, 'I': 11.76, 'K': 5.88, 'L': 5.88, 'T': 23.53, 'D': 5.88, 'Q': 5.88, 'M': 5.88, 'A': 11.76}	588.0	0.2570145903479237	0.8419117647058824	619.0	{'.': 17.03, 'T': 23.58, 'E': 17.47, 'H': 40.61, 'G': 1.31}	-129.0	0.2273781902552204	0.8032786885245902	309.0	{'G': 47.96, 'T': 8.16, 'C': 40.82, 'A': 3.06}	555.0	0.1692364170337738	0.7387820512820513	2100.0	{'A': 25.16, 'T': 23.64, 'G': 26.9, 'C': 24.3}	6817.0	0.4356582860232495	0.7534774985388661	6241.0	{'C': 20.18, 'G': 22.11, 'A': 26.06, 'T': 31.65}	0.1605	0.3336	325.0	0.987130961392884	0.0	0.2142857142857142
5EMM	A	625.0	2.37	10419	9606	0070888#0008469#0044020#0042802#0008327#0008168#0002039#0046982#0016274#0035243#0043021#0003714	0000785#0005737#0005829#0005794#0035097#0034709#0005654#0005634	0032922#0006353#0042118#0090161#0034969#0043985#0097421#0045596#0018216#0035246#1904992#0048026#0048714#0044030#0006355#0070372#0007088#1901796#0000387	O14744	0.0053299524292043	0.4130782207279386	0.0	SAM-dependent-MTase-PRMT-type	-56.0	0.1155830753353973	0.2125237191650854	442.0	{'A': 5.36, 'S': 4.46, 'G': 8.04, 'C': 3.57, 'V': 6.25, 'D': 4.46, 'P': 11.61, 'K': 5.36, 'R': 9.82, 'L': 9.82, 'I': 3.57, 'F': 4.46, 'E': 5.36, 'H': 2.68, 'T': 4.46, 'W': 1.79, 'Q': 4.46, 'Y': 1.79, 'M': 0.89, 'N': 1.79}	-576.0	0.041937816341287	0.725	1303.0	{'R': 8.62, 'V': 12.07, 'D': 1.72, 'T': 5.17, 'L': 10.34, 'G': 8.62, 'A': 6.9, 'Q': 8.62, 'C': 3.45, 'M': 1.72, 'K': 5.17, 'N': 6.9, 'P': 8.62, 'S': 3.45, 'I': 3.45, 'F': 1.72, 'H': 1.72, 'Y': 1.72}	516.0	0.2620932277924362	0.9141104294478528	811.0	{'.': 16.78, 'E': 27.85, 'H': 38.59, 'T': 13.42, 'G': 3.02, 'B': 0.34}	15.0	0.0687022900763358	0.8181818181818182	120.0	{'G': 77.78, 'C': 11.11, 'A': 11.11}	1363.0	0.4177040110650069	0.7540574282147315	1290.0	{'A': 23.18, 'T': 20.12, 'G': 28.56, 'C': 28.15}	335.0	0.0203636973099807	0.7363636363636363	11603.0	{'C': 24.28, 'G': 20.99, 'A': 23.46, 'T': 31.28}	0.247	0.3072	625.0	0.7897897897897898	0.0	0.2857142857142857
7S1N	A	346.0	2.11	5602	9606	0005524#0004705#0004708#0106310	0005737#0005829#0005739#0005654#0005634#0005886	0090398#0038095#0007254#0006468#0042752#0051090#0009416#0048511#0007165	P53779	0.0092415787994062	0.2086853701591551	0.001007110036042	Protein-kinase	-29.0	0.1274175199089874	0.2522522522522522	435.0	{'S': 4.46, 'L': 8.93, 'V': 9.82, 'Q': 6.25, 'D': 4.46, 'H': 2.68, 'M': 1.79, 'F': 3.57, 'G': 7.14, 'R': 3.57, 'P': 12.5, 'A': 7.14, 'Y': 3.57, 'I': 2.68, 'K': 8.04, 'E': 4.46, 'C': 4.46, 'N': 2.68, 'T': 0.89, 'W': 0.89}	-308.0	0.0261780104712041	0.75	1106.0	{'V': 20.0, 'G': 6.67, 'D': 3.33, 'T': 10.0, 'L': 16.67, 'Q': 6.67, 'M': 3.33, 'K': 10.0, 'N': 13.33, 'P': 3.33, 'C': 3.33, 'I': 3.33}	468.0	0.295662100456621	0.8354838709677419	566.0	{'.': 20.08, 'E': 19.69, 'T': 11.2, 'H': 45.56, 'G': 3.47}	0.0	-1.0	-1.0	-1.0	'-'	0.0	-1.0	-1.0	-1.0	'-'	0.0	-1.0	-1.0	-1.0	'-'	0.1566	0.2946	346.0	0.7872977831036548	0.0	0.2857142857142857
5VM9	C	785.0	3.28	192669	9606	0003725#0090624#0046872#0035198#0003723#0004521#0003727	0000794#0005737#0036464#0005829#0016020#0005654#0000932#0016442#0070578	0035196#0035278#0006402#0010628#1901224#0031054#0072091#0070922#0010501	Q9H9G7	0.0074245320931729	0.0260403504272094	0.0362172476666218	Piwi	3675.0	0.7951668584579977	0.8129411764705883	19.0	{'M': 2.17, 'G': 7.09, 'A': 6.8, 'P': 6.8, 'R': 6.66, 'T': 6.37, 'I': 5.21, 'K': 5.35, 'L': 7.67, 'N': 2.32, 'F': 4.49, 'D': 4.78, 'Y': 3.62, 'E': 4.78, 'C': 2.75, 'V': 8.54, 'Q': 6.08, 'H': 3.47, 'S': 4.34, 'W': 0.72}	2520.0	0.7693222354340071	0.8179519595448799	50.0	{'P': 6.65, 'R': 6.96, 'G': 6.03, 'T': 6.8, 'I': 5.56, 'K': 5.41, 'L': 8.19, 'A': 6.65, 'N': 2.32, 'F': 4.79, 'D': 4.48, 'Y': 3.71, 'E': 4.17, 'C': 2.94, 'V': 9.12, 'M': 2.01, 'Q': 6.03, 'H': 3.4, 'S': 4.02, 'W': 0.77}	1862.0	0.6552119129438717	0.7536231884057971	114.0	{'.': 18.74, 'E': 32.22, 'T': 10.16, 'H': 36.43, 'B': 1.93, 'G': 0.53}	0.0	-1.0	-1.0	-1.0	'-'	0.0	-1.0	-1.0	-1.0	'-'	0.0	-1.0	-1.0	-1.0	'-'	0.8983	0.9571	785.0	1.0	0.4666666666666667	0.5714285714285714
6D05	C	679.0	3.8	7018	9606	0008199#0008198#0034986#1990459	0016324#0045178#0009925#0072562#0009986#0030669#0005905#0031410#0005769#0030139#0005788#0010008#0070062#0005576#0005615#1990712#0005770#0048471#0005886#0055037#0034774#0031982	0007015#0019731#0071281#0070371#0006879#0034755#0006826#0030316#0045780#2000147#0045893#0042327#0048260#0034756#0031647#0001895#0060395	P02787	0.0152993041640769	0.1515581306288897	0.0	Transferrin-like-1	-111.0	0.1182078169685414	0.2440944881889764	541.0	{'M': 1.61, 'R': 4.84, 'V': 8.06, 'G': 9.68, 'A': 8.06, 'W': 1.61, 'F': 4.84, 'H': 3.23, 'S': 4.03, 'P': 7.26, 'K': 7.26, 'D': 9.68, 'Q': 3.23, 'C': 5.65, 'E': 4.84, 'L': 6.45, 'N': 4.03, 'I': 2.42, 'Y': 0.81, 'T': 2.42}	-637.0	0.0169262017603249	0.625	1437.0	{'V': 16.0, 'E': 8.0, 'T': 4.0, 'L': 12.0, 'P': 8.0, 'G': 8.0, 'K': 8.0, 'D': 8.0, 'F': 4.0, 'S': 8.0, 'I': 4.0, 'H': 4.0, 'A': 4.0, 'R': 4.0}	566.0	0.3251589464123524	0.8605769230769231	685.0	{'.': 19.27, 'H': 49.44, 'T': 10.61, 'E': 19.83, 'G': 0.84}	0.0	-1.0	-1.0	-1.0	'-'	0.0	-1.0	-1.0	-1.0	'-'	0.0	-1.0	-1.0	-1.0	'-'	0.219	0.2567	679.0	0.686264308012487	0.0	0.0714285714285714
6H0U	A	348.0	2.3	2932	9606	0005524#0008013#0034452#0016301#0051059#0002039#0002020#0034236#0004672#0019901#0106310#0004674#0061629#0048156#0050321#0031625	0030424#0030877#0005813#0005737#0005829#0030425#0098978#0005739#0005654#0005634#0005886#0098794#0098793#1990909	1904886#1904646#0036016#0071300#0007623#0007212#0001837#0006983#0030010#0060079#0097191#0097192#0005977#0003170#0021766#0008286#0035556#0030011#0043066#0070885#0090090#1905240#1904339#1902042#0010629#2000466#0045719#2000740#0032515#1901984#0032091#1900181#0031333#2000077#0031175#0106027#0018105#0018107#0010508#0045597#0001954#0045724#0010628#0043547#1901030#0010822#0032436#0032092#0045732#0046827…	P49841	0.0068000468082401	0.3148284332211333	0.001007110036042	Protein-kinase	-16.0	0.098876404494382	0.2262210796915167	501.0	{'G': 9.09, 'E': 6.82, 'C': 3.41, 'V': 9.09, 'D': 7.95, 'T': 7.95, 'A': 5.68, 'P': 7.95, 'R': 5.68, 'S': 4.55, 'F': 4.55, 'L': 6.82, 'K': 3.41, 'M': 1.14, 'H': 3.41, 'Y': 2.27, 'N': 3.41, 'Q': 2.27, 'I': 4.55}	-308.0	0.0366071428571428	0.6212121212121212	1054.0	{'K': 4.88, 'V': 19.51, 'P': 9.76, 'G': 4.88, 'D': 4.88, 'R': 9.76, 'S': 9.76, 'I': 2.44, 'L': 9.76, 'E': 4.88, 'T': 7.32, 'H': 2.44, 'Y': 2.44, 'F': 4.88, 'N': 2.44}	406.0	0.2258414766558089	0.7849056603773585	656.0	{'E': 26.92, '.': 18.75, 'T': 9.62, 'H': 42.79, 'B': 0.48, 'G': 1.44}	-582.0	0.1143984220907297	0.9206349206349206	888.0	{'C': 45.69, 'T': 10.34, 'G': 40.52, 'A': 3.45}	847.0	0.2802976612331679	0.7462264150943396	1762.0	{'A': 26.8, 'T': 20.23, 'G': 26.3, 'C': 26.68}	3789.0	0.2622835751052877	0.7418927862342819	8289.0	{'C': 18.23, 'A': 26.52, 'G': 18.91, 'T': 36.34}	0.1596	0.3068	348.0	0.8406909788867563	0.0	0.3571428571428571
3NWN	A	308.0	2.0	64147	9606	0005524#0016887#0042802#0008017#0003777	0005737#0005871#0005874#0002102#0036126#0031982	0022617#0007018#1903008#1901317#0071801	Q9HAQ2	0.0130405015708005	0.2230313678232616	0.0	Kinesin-motor	-62.0	0.1476377952755905	0.2369668246445497	383.0	{'M': 0.67, 'K': 10.0, 'F': 4.67, 'P': 6.0, 'D': 5.33, 'G': 7.33, 'L': 10.0, 'W': 0.67, 'S': 5.33, 'H': 3.33, 'A': 4.67, 'E': 8.0, 'T': 5.33, 'V': 6.0, 'Y': 2.0, 'I': 4.0, 'Q': 6.0, 'R': 7.33, 'C': 0.67, 'N': 2.67}	-260.0	0.0126926563916591	0.7368421052631579	1084.0	{'Q': 14.29, 'T': 14.29, 'V': 21.43, 'A': 7.14, 'F': 7.14, 'K': 14.29, 'D': 7.14, 'R': 7.14, 'L': 7.14}	573.0	0.2579908675799087	0.91869918699187	630.0	{'.': 8.85, 'E': 31.42, 'T': 21.68, 'H': 35.4, 'G': 2.65}	0.0	-1.0	-1.0	-1.0	'-'	0.0	-1.0	-1.0	-1.0	'-'	0.0	-1.0	-1.0	-1.0	'-'	0.1567	0.3291	308.0	-1.0	0.0	0.0714285714285714
4IDP	B	407.0	2.59	51062	9606	0005525#0003924#0042802	0030424#0005783#0005789#0071782#0098826#0005794#0000137#0000139#0016020	0007409#0007029#1990809#0051260	Q8WXF7	0.0018761167946485	0.4079723205366136	0.0030272436213401	GB1-RHD3-type-G	-35.0	0.1089536138079827	0.2061224489795918	437.0	{'M': 1.98, 'R': 5.94, 'N': 3.96, 'S': 3.96, 'T': 5.94, 'E': 5.94, 'V': 4.95, 'K': 3.96, 'D': 7.92, 'H': 4.95, 'L': 6.93, 'A': 6.93, 'G': 10.89, 'I': 5.94, 'P': 8.91, 'Q': 3.96, 'F': 3.96, 'C': 0.99, 'W': 0.99, 'Y': 0.99}	-369.0	0.0256410256410256	0.6888888888888889	1164.0	{'K': 16.13, 'A': 3.23, 'P': 6.45, 'V': 9.68, 'D': 6.45, 'S': 6.45, 'E': 9.68, 'L': 3.23, 'T': 9.68, 'Q': 3.23, 'R': 6.45, 'F': 3.23, 'I': 6.45, 'G': 6.45, 'C': 3.23}	568.0	0.3195201744820065	0.8694362017804155	580.0	{'.': 13.99, 'E': 21.16, 'T': 9.22, 'H': 54.27, 'G': 1.02, 'B': 0.34}	146.0	0.5579710144927537	0.7	28.0	{'G': 40.26, 'T': 7.79, 'C': 46.75, 'A': 5.19}	1112.0	0.3634770417104802	0.7465802735781137	1464.0	{'A': 30.47, 'C': 22.47, 'G': 25.94, 'T': 21.12}	682.0	0.0406850459482038	0.7527047913446677	11323.0	{'T': 40.04, 'G': 13.14, 'C': 13.55, 'A': 33.26}	0.1568	0.2767	407.0	0.728587319243604	0.0	0.0714285714285714
3J8X	K	316.0	5.0	3799	9606	0005524#0016887#0045296#0042802#0008017#0003777#0008574#0044877	1904115#0034451#0035253#0005829#0032839#0005871#0005765#0016020#0005874#0005739#0048471#0045335#0031982	0099641#0098971#1990048#0007411#0071346#0051642#0007028#0032418#0007018#0047497#0160040#0042267#0072383#0043268#1903078#0032230#0042391#1990049#0035617#0048489#0047496	P33176	0.0046354595002959	0.2964993219584484	0.0030272436213401	Kinesin-motor	-97.0	0.1723136495643756	0.2256020278833967	244.0	{'M': 0.56, 'A': 6.74, 'P': 3.37, 'Q': 6.74, 'G': 7.87, 'Y': 2.25, 'F': 2.25, 'K': 11.8, 'T': 6.74, 'S': 3.93, 'I': 5.06, 'D': 4.49, 'E': 6.74, 'R': 6.74, 'V': 7.87, 'L': 11.8, 'C': 1.12, 'N': 1.12, 'H': 2.81}	-289.0	0.0281818181818181	0.5740740740740741	1046.0	{'A': 6.45, 'S': 9.68, 'D': 6.45, 'R': 6.45, 'Q': 6.45, 'E': 9.68, 'I': 6.45, 'K': 6.45, 'L': 9.68, 'N': 3.23, 'P': 6.45, 'Y': 3.23, 'V': 6.45, 'F': 3.23, 'T': 3.23, 'G': 6.45}	427.0	0.2290748898678414	0.8455284552845529	662.0	{'.': 18.75, 'E': 32.21, 'H': 43.75, 'B': 0.48, 'T': 4.81}	-14.0	0.2439560439560439	0.8951612903225806	331.0	{'G': 45.95, 'T': 9.01, 'C': 42.34, 'A': 2.7}	1444.0	0.4360093077370564	0.7369714847590954	1404.0	{'A': 31.02, 'T': 20.48, 'G': 26.08, 'C': 22.41}	2050.0	0.1388707037643207	0.7748858447488585	10030.0	{'T': 39.66, 'G': 15.79, 'A': 31.94, 'C': 12.61}	0.2073	0.3485	431.0	0.868081880212282	0.0	0.1428571428571428
5SC9	F	431.0	1.69	5313	9606	0005524#0016301#0000287#0048029#0030955#0004743	0005737#0005829#0070062	0071872#0032869#0006096#0016310#0042866#0033198#0051591#0009749#0001666#0010038#0007584	Q16716	0.0134528190972949	0.0857950153316614	0.0050303674430436	PK	-52.0	0.1291355389541088	0.2479508196721311	449.0	{'C': 3.31, 'G': 8.26, 'Q': 4.96, 'R': 7.44, 'V': 14.05, 'P': 8.26, 'A': 8.26, 'L': 11.57, 'H': 4.13, 'S': 2.48, 'T': 4.96, 'I': 6.61, 'E': 5.79, 'Y': 1.65, 'D': 2.48, 'K': 1.65, 'F': 4.13}	-394.0	0.0270713699753896	0.6470588235294118	1168.0	{'S': 6.06, 'T': 9.09, 'I': 9.09, 'A': 12.12, 'R': 15.15, 'Q': 3.03, 'E': 9.09, 'L': 6.06, 'D': 6.06, 'P': 3.03, 'Y': 3.03, 'F': 3.03, 'G': 6.06, 'V': 9.09}	535.0	0.2972399150743099	0.8536585365853658	614.0	{'.': 13.57, 'H': 56.07, 'T': 9.29, 'E': 20.0, 'G': 1.07}	0.0	-1.0	-1.0	-1.0	'-'	0.0	-1.0	-1.0	-1.0	'-'	0.0	-1.0	-1.0	-1.0	'-'	0.1763	0.2904	431.0	0.729490022172949	0.0	0.2142857142857142
6H0F	B	374.0	3.25	51185	9606	0046872#0044325	0031464#0005737#0005829#0016020#0005634#0048471	0035641#1902607#0031333#0031334#0030177#0043161#0016567	Q96SW2	0.0020788782755681	0.7868146780752001	0.0030181563299565	Lon-N-terminal	-29.0	0.0849162011173184	0.1871921182266009	489.0	{'G': 6.58, 'E': 10.53, 'A': 5.26, 'H': 3.95, 'L': 10.53, 'P': 11.84, 'S': 3.95, 'F': 2.63, 'T': 7.89, 'V': 6.58, 'M': 1.32, 'Q': 9.21, 'I': 3.95, 'C': 2.63, 'K': 5.26, 'N': 1.32, 'R': 3.95, 'D': 2.63}	-322.0	0.0264730999146029	0.7560975609756098	1130.0	{'G': 6.45, 'R': 9.68, 'T': 6.45, 'P': 3.23, 'V': 12.9, 'Q': 12.9, 'N': 3.23, 'F': 3.23, 'I': 9.68, 'E': 6.45, 'K': 3.23, 'A': 9.68, 'C': 6.45, 'H': 3.23, 'L': 3.23}	555.0	0.3131313131313131	0.8691588785046729	570.0	{'T': 11.47, 'E': 39.78, '.': 15.41, 'H': 30.11, 'G': 3.23}	11.0	0.0236220472440944	0.75	123.0	{'A': 33.33, 'G': 33.33, 'C': 33.33}	848.0	0.2777581952767007	0.7350746268656716	1765.0	{'A': 29.57, 'T': 21.07, 'G': 26.4, 'C': 22.97}	718.0	0.0416390728476821	0.7598187311178247	11418.0	{'A': 35.59, 'G': 12.72, 'T': 38.17, 'C': 13.52}	0.1693	0.3055	374.0	0.8600392413342054	0.0666666666666666	0.2857142857142857
5MXD	A	390.0	2.52	23621	9606	0001540#0004190#0008798#0004175#0019899#0008233	0030424#0009986#0030425#0005769#0005788#0005768#0010008#0005794#0070931#0098686#0005770#0005764#0016020#0045121#0005771#0043025#0005886#0055037#0008021#0005802	1990000#0042987#0034205#0050435#1904646#0071280#0071287#0050966#0006509#0043525#0060134#0099171#0016485#0006508#0010288#0140448	P56817	0.0155468448395744	0.0434985891141304	0.005055767262688	Peptidase-A1	-74.0	0.091684434968017	0.2037914691943128	516.0	{'A': 6.98, 'P': 15.12, 'G': 10.47, 'R': 5.81, 'L': 4.65, 'F': 5.81, 'E': 5.81, 'M': 3.49, 'Y': 3.49, 'N': 2.33, 'H': 3.49, 'Q': 5.81, 'D': 2.33, 'K': 5.81, 'V': 5.81, 'W': 1.16, 'S': 4.65, 'C': 2.33, 'I': 2.33, 'T': 2.33}	-355.0	0.009925558312655	0.8571428571428571	1195.0	{'E': 8.33, 'V': 8.33, 'G': 25.0, 'K': 8.33, 'S': 8.33, 'N': 8.33, 'I': 8.33, 'A': 8.33, 'T': 16.67}	414.0	0.2810098792535675	0.8205128205128205	599.0	{'T': 16.8, '.': 16.02, 'E': 47.66, 'B': 1.17, 'G': 4.69, 'H': 13.67}	-50.0	0.2364425162689804	0.8582677165354331	334.0	{'C': 44.95, 'T': 10.09, 'G': 42.2, 'A': 2.75}	1050.0	0.3121597096188748	0.7651245551601423	1631.0	{'A': 19.3, 'G': 31.05, 'C': 31.16, 'T': 18.49}	2701.0	0.1855825782864409	0.7356647763074984	9408.0	{'G': 19.83, 'A': 29.08, 'C': 19.66, 'T': 31.43}	0.1708	0.3021	390.0	0.8965753424657534	0.0	0.1428571428571428
5J0A	A	299.0	2.74	55872	9606	0005524#0004708#0106310#0004674#0004713	0005634	0034644#0000278#0050728#0032435#0001933#0032873#0018105#0043161#0051403	Q96KB5	0.0127726354053896	0.1963428348131249	0.0030181563299565	Protein-kinase	-28.0	0.0580357142857142	0.1824561403508772	611.0	{'M': 1.92, 'T': 5.77, 'P': 13.46, 'L': 11.54, 'S': 3.85, 'K': 7.69, 'I': 3.85, 'Q': 3.85, 'G': 7.69, 'V': 5.77, 'D': 11.54, 'Y': 5.77, 'A': 9.62, 'E': 3.85, 'N': 1.92, 'R': 1.92}	-272.0	0.0116175156389633	0.7222222222222222	1101.0	{'T': 7.69, 'R': 7.69, 'S': 15.38, 'V': 7.69, 'I': 7.69, 'P': 7.69, 'A': 23.08, 'Y': 15.38, 'L': 7.69}	272.0	0.1812297734627831	0.8	717.0	{'E': 13.1, '.': 22.02, 'H': 52.98, 'T': 10.71, 'B': 1.19}	0.0	-1.0	-1.0	-1.0	'-'	0.0	-1.0	-1.0	-1.0	'-'	0.0	-1.0	-1.0	-1.0	'-'	0.1256	0.2684	299.0	0.9776951672862454	0.0	0.0714285714285714
6CYT	A	318.0	3.5	1025	9606	0097322#0005524#0003682#0004693#0003677#0016301#0004672#0019901#0106310#0004674#0000978#0008353#0001223	0008024#0036464#0016020#0005654#0005634#0070691#0016605#0008023	0008283#0071345#0006281#0120186#0051647#0043923#0120187#0045944#0032968#0006468#0051726#0006282#0031440#0051147#0031297#0006366#0006368#0140673#0006367	P50750	0.0128565139481091	0.2279115000495777	0.002011889761613	Protein-kinase
1FCK	A	691.0	2.2	4057	9606	0004869#0003677#0008201#0005506#0001530#0140912#0043539#0004252	0009986#0005737#0005769#0070062#0005576#0005615#0005634#0097013#0005886#0032991#0055037#0030141#0042581#0035580#1904724	0019731#0019732#0061844#0060349#0051838#0050829#0050830#0006959#0045087#0002227#0034755#0006826#0031640#0044793#0043066#0032780#2000117#0031665#0045837#2001205#1900229#2000308#0045071#0048525#0001503#1900159#1902732#0043123#0051092#0045669#0033690#0071902#0034145#0006508#0001817#0032680#0001895	P02788	0.0087399735652263	0.0970452859109997	0.0430220993447727	Transferrin-like-1	-64.0	0.1351869606903163	0.2680608365019011	517.0	{'L': 10.64, 'A': 7.8, 'G': 9.93, 'R': 8.51, 'S': 3.55, 'V': 9.93, 'P': 9.22, 'C': 4.96, 'F': 4.26, 'I': 2.84, 'Y': 1.42, 'K': 7.8, 'E': 4.26, 'T': 2.84, 'N': 2.84, 'D': 5.67, 'W': 0.71, 'M': 0.71, 'Q': 2.13}	-622.0	0.0279863481228668	0.640625	1401.0	{'R': 9.76, 'S': 14.63, 'V': 12.2, 'P': 4.88, 'A': 14.63, 'Y': 7.32, 'L': 7.32, 'D': 7.32, 'K': 4.88, 'E': 2.44, 'G': 2.44, 'T': 4.88, 'Q': 4.88, 'H': 2.44}	747.0	0.3938520653218059	0.8401639344262295	553.0	{'.': 15.85, 'E': 23.17, 'H': 45.12, 'T': 13.17, 'G': 2.68}	27.0	0.1617647058823529	0.7586206896551724	107.0	{'G': 31.82, 'A': 4.55, 'C': 54.55, 'T': 9.09}	1454.0	0.4082568807339449	0.7501505117399158	1391.0	{'A': 24.16, 'G': 29.53, 'T': 19.02, 'C': 27.29}	491.0	0.0297161936560934	0.777292576419214	11522.0	{'A': 21.91, 'C': 27.53, 'G': 24.16, 'T': 26.4}	0.2227	0.2574	691.0	0.9705665930831494	0.0	0.2142857142857142
6JJR	A	370.0	1.83	1118	9606	0008061#0004568#0008843#0004553	0005576#0005615#0005764#0035580#1904724	0006032#0006955#0000272#0044245#0009617	Q13231	0.011133992391698	0.0607605722794358	0.0419284993347488	GH18	-31.0	0.1062231759656652	0.2519083969465648	539.0	{'S': 5.05, 'W': 3.03, 'L': 11.11, 'Q': 10.1, 'R': 6.06, 'P': 8.08, 'A': 10.1, 'G': 8.08, 'N': 1.01, 'E': 4.04, 'F': 6.06, 'K': 3.03, 'I': 2.02, 'D': 5.05, 'T': 8.08, 'V': 4.04, 'H': 1.01, 'Y': 2.02, 'C': 2.02}	-334.0	0.0160880609652836	0.7037037037037037	1154.0	{'A': 21.05, 'L': 10.53, 'V': 10.53, 'R': 5.26, 'H': 10.53, 'D': 5.26, 'K': 5.26, 'E': 5.26, 'S': 10.53, 'G': 10.53, 'T': 5.26}	536.0	0.2748917748917749	0.8943661971830986	640.0	{'E': 28.74, 'T': 14.17, 'G': 3.54, '.': 12.99, 'H': 40.55}	0.0	-1.0	-1.0	-1.0	'-'	0.0	-1.0	-1.0	-1.0	'-'	0.0	-1.0	-1.0	-1.0	'-'	0.1747	0.3222	370.0	0.8501945525291829	0.0	0.0
7WN3	E	711.0	3.29	#	#	#	#	#	P04275	0.0080805968552729	0.4495308913014346	0.002011889761613	VWFD-2	-1553.0	0.0935838355193194	0.3102232667450059	1970.0	{'M': 1.89, 'G': 9.47, 'A': 4.55, 'L': 10.23, 'P': 9.09, 'Y': 2.65, 'F': 4.17, 'R': 7.2, 'I': 2.65, 'D': 6.82, 'C': 6.06, 'E': 3.41, 'T': 5.3, 'V': 7.58, 'S': 4.55, 'Q': 5.68, 'H': 1.89, 'K': 4.17, 'N': 2.27, 'W': 0.38}	-666.0	0.0274431057563587	0.7454545454545455	1439.0	{'S': 12.2, 'V': 12.2, 'P': 2.44, 'A': 14.63, 'Y': 2.44, 'L': 7.32, 'F': 2.44, 'R': 2.44, 'H': 7.32, 'D': 4.88, 'E': 4.88, 'G': 7.32, 'T': 4.88, 'Q': 9.76, 'N': 2.44, 'M': 2.44}	322.0	0.2619047619047619	0.8257372654155496	803.0	{'.': 18.18, 'E': 43.51, 'T': 17.86, 'H': 20.13, 'B': 0.32}	2.0	0.3183520599250936	0.7727272727272727	157.0	{'C': 34.12, 'T': 14.12, 'G': 49.41, 'A': 2.35}	-769.0	0.2487638332940899	0.8358386075949367	5966.0	{'A': 23.52, 'T': 18.22, 'G': 29.25, 'C': 29.01}	174.0	0.0078092199177092	0.7948717948717948	11792.0	{'G': 29.03, 'C': 34.41, 'T': 22.58, 'A': 13.98}	0.1939	0.2197	711.0	0.7637840975043528	0.0	0.0
5WJJ	A	338.0	1.6	1432	9606	0005524#0019899#0004707#0004708#0048273#0051525#0019903#0106310#0004674	0005737#0005829#0005576#1904813#0098978#0005739#0016607#0005654#0005634#0034774#0000922	0070935#0001525#0006915#0060348#0001502#0000902#0007166#0071479#0071222#0071223#0071356#0071493#0035924#0098586#0090398#0006935#0002062#0000077#0019395#0046323#0006006#0035556#0031663#0090090#0035331#0002862#0001649#0030316#0038066#0018105#0001890#0030168#0090336#0060045#0031281#0045648#0010628#0046326#0032735#0051149#0045663#1901741#0010831#0042307#2000379#0045944#1900015#0030278#0099179#0006357…	Q16539	0.0116114279640274	0.2776012055943559	0.002011889761613	Protein-kinase	-2.0	0.0899887514060742	0.2424242424242424	559.0	{'R': 10.0, 'P': 7.5, 'L': 8.75, 'N': 3.75, 'V': 10.0, 'C': 3.75, 'D': 3.75, 'K': 8.75, 'I': 7.5, 'H': 5.0, 'Y': 2.5, 'G': 6.25, 'T': 5.0, 'A': 2.5, 'S': 1.25, 'F': 1.25, 'E': 1.25, 'M': 2.5, 'W': 2.5, 'Q': 6.25}	-314.0	0.015625	0.6666666666666666	1125.0	{'R': 5.56, 'P': 22.22, 'V': 16.67, 'F': 5.56, 'Q': 5.56, 'I': 5.56, 'L': 5.56, 'G': 5.56, 'A': 11.11, 'D': 5.56, 'K': 11.11}	433.0	0.2448313384113166	0.8653846153846154	659.0	{'E': 22.67, 'T': 10.67, 'H': 44.89, '.': 19.11, 'G': 2.67}	64.0	0.3070422535211267	0.8934426229508197	233.0	{'C': 43.12, 'T': 8.26, 'G': 46.79, 'A': 1.83}	657.0	0.2195121951219512	0.7443609022556391	1908.0	{'A': 27.27, 'T': 21.89, 'G': 27.95, 'C': 22.9}	2224.0	0.1504676697844652	0.7514216084484159	9833.0	{'G': 20.97, 'T': 34.32, 'A': 26.05, 'C': 18.65}	0.1521	0.293	338.0	0.8301647655259823	0.0	0.2857142857142857
6Q1N	B	494.0	2.53	2629	9606	0004336#0004348#0046527#0005124#0005102#0050295	0005783#0070062#0005794#0043202#0005765#0005764#0005802	0019882#1905037#0006914#1901805#0048854#0048469#0009267#0071356#0046513#0021694#0008203#0008340#0061436#0006680#0071425#0048872#0030259#0019915#0072676#0007040#0014004#0061518#0061744#0050728#0032715#0043407#0043524#1901215#0031333#0050905#0051402#1904925#1904457#0032436#0035307#1903061#0051247#0043243#1903052#0043161#0021859#1905165#0016241#0051246#0032006#0022904#0071548#0043627#0009268#0033574…	B2R6A7	0.0113930441238428	0.1014626799003265	0.0100605125377637	Glyco-hydro-30	-51.0	0.1027466937945066	0.2451456310679611	571.0	{'F': 5.94, 'S': 4.95, 'E': 4.95, 'K': 1.98, 'P': 13.86, 'L': 9.9, 'T': 7.92, 'G': 10.89, 'I': 3.96, 'V': 5.94, 'C': 2.97, 'N': 1.98, 'Y': 2.97, 'R': 4.95, 'D': 3.96, 'A': 6.93, 'M': 0.99, 'Q': 1.98, 'W': 0.99, 'H': 1.98}	-454.0	0.0216550657385924	0.7	1253.0	{'A': 7.14, 'F': 7.14, 'P': 10.71, 'G': 7.14, 'T': 3.57, 'S': 3.57, 'R': 3.57, 'L': 7.14, 'Q': 3.57, 'N': 3.57, 'E': 3.57, 'I': 14.29, 'K': 7.14, 'D': 7.14, 'Y': 7.14, 'H': 3.57}	443.0	0.2705649157581764	0.8425925925925926	685.0	{'.': 19.78, 'E': 36.63, 'T': 10.26, 'H': 33.33}	0.0	-1.0	-1.0	-1.0	'-'	0.0	-1.0	-1.0	-1.0	'-'	0.0	-1.0	-1.0	-1.0	'-'	0.1966	0.2953	494.0	0.8293450881612091	0.0	0.0714285714285714
3QFR	A	604.0	2.4	5447	9606	0050660#0010181#0050661#0003958	0005829#0005789#0043231#0016020	0090346#0022900#0032770#0009725#0006805	P16435	0.0022065302237552	0.7299959202209995	0.0040402750029742	FAD-binding-FR-type	-77.0	0.146031746031746	0.233502538071066	354.0	{'G': 12.32, 'V': 7.97, 'T': 5.07, 'S': 2.9, 'I': 2.9, 'L': 10.87, 'P': 5.8, 'F': 7.25, 'Q': 7.25, 'R': 9.42, 'M': 2.17, 'N': 2.9, 'D': 4.35, 'A': 2.9, 'K': 5.8, 'H': 3.62, 'Y': 0.72, 'E': 5.8}	-560.0	0.0177304964539007	0.7575757575757576	1377.0	{'S': 12.0, 'G': 8.0, 'R': 12.0, 'L': 12.0, 'P': 12.0, 'F': 4.0, 'E': 4.0, 'I': 4.0, 'A': 4.0, 'D': 4.0, 'V': 12.0, 'M': 4.0, 'H': 4.0, 'T': 4.0}	677.0	0.3352490421455938	0.8771929824561403	645.0	{'.': 18.29, 'H': 45.14, 'T': 14.0, 'E': 21.14, 'B': 0.57, 'G': 0.86}	0.0	-1.0	-1.0	-1.0	'-'	0.0	-1.0	-1.0	-1.0	'-'	0.0	-1.0	-1.0	-1.0	'-'	0.2233	0.2844	604.0	0.750997150997151	0.0	0.1428571428571428
3G33	A	291.0	3.0	1019	9606	0005524#0030332#0004693#0016538#0106310	0005923#0000785#0097128#0097129#0097130#0000307#0005737#0005829#0031965#0005730#0005654#0005634#0005667	0051301#0071353#1904637#0071222#1904628#0000082#0008284#0048146#0010971#0006468#0051726#0010389#0010468#0060260#0061469#0010033#0009410#0007165	P11802	0.0021917086132592	0.228603155856278	0.026859374808243	Protein-kinase	-8.0	0.0699453551912568	0.2591093117408907	668.0	{'A': 10.94, 'P': 12.5, 'E': 1.56, 'G': 12.5, 'T': 1.56, 'V': 6.25, 'K': 7.81, 'R': 7.81, 'H': 1.56, 'L': 10.94, 'S': 4.69, 'D': 3.12, 'Y': 1.56, 'M': 1.56, 'I': 3.12, 'W': 3.12, 'Q': 6.25, 'C': 1.56, 'F': 1.56}	-260.0	0.0191605839416058	0.6363636363636364	1063.0	{'R': 9.52, 'Y': 4.76, 'P': 14.29, 'V': 14.29, 'G': 19.05, 'F': 4.76, 'A': 4.76, 'S': 14.29, 'C': 4.76, 'Q': 4.76, 'L': 4.76}	400.0	0.1834763948497854	0.868020304568528	735.0	{'E': 18.71, '.': 25.73, 'T': 15.2, 'H': 40.35}	134.0	0.4852071005917159	0.7256637168141593	56.0	{'A': 3.66, 'G': 43.9, 'C': 45.12, 'T': 7.32}	692.0	0.2124314442413162	0.7675033025099075	1978.0	{'A': 22.72, 'T': 19.1, 'G': 29.26, 'C': 28.92}	599.0	0.0409522224071916	0.7321428571428571	11342.0	{'C': 17.07, 'A': 30.69, 'G': 19.92, 'T': 32.32}	0.139	0.3044	291.0	0.9909021986353298	0.0	0.2857142857142857
6UX9	A	316.0	1.71	5305	9606	0016308#0016309#0005524#0042803	0005776#0005829#0005764#0005654#0001917#0001750#0005886	1902635#0061909#0035855#0046627#0046854#0016310#2000786#0010506#0090119	P48426	0.0070359540844017	0.2139280287618614	0.0100605125377637	PIPK	-36.0	0.0810234541577825	0.2324159021406728	611.0	{'A': 7.89, 'G': 7.89, 'L': 13.16, 'S': 7.89, 'H': 3.95, 'F': 7.89, 'W': 1.32, 'P': 5.26, 'K': 5.26, 'I': 3.95, 'V': 6.58, 'C': 3.95, 'E': 5.26, 'Q': 1.32, 'T': 5.26, 'Y': 2.63, 'N': 3.95, 'D': 5.26, 'R': 1.32}	-297.0	0.0149779735682819	0.7727272727272727	1113.0	{'N': 5.88, 'L': 23.53, 'Y': 5.88, 'A': 5.88, 'P': 17.65, 'I': 5.88, 'D': 5.88, 'K': 5.88, 'V': 5.88, 'E': 11.76, 'G': 5.88}	510.0	0.2607223476297968	0.8523985239852399	615.0	{'.': 17.32, 'H': 43.29, 'G': 1.3, 'E': 28.14, 'T': 9.96}	0.0	-1.0	-1.0	-1.0	'-'	0.0	-1.0	-1.0	-1.0	'-'	0.0	-1.0	-1.0	-1.0	'-'	0.1477	0.3092	312.0	-1.0	0.0	0.1428571428571428
4QTE	A	348.0	1.5	5594	9606	0005524#0003677#0042802#0004707#0004708#0019902#0001784#0106310#0004674#0008353	0035578#0005901#0005737#0005856#0005829#0005769#0005788#0005576#1904813#0005925#0005794#0005770#0005815#0005739#0072686#0005654#0005634#0005886#0031143#0045202	0030521#0006915#0050853#0060020#0061308#0072584#0007049#0007166#0034198#0071276#0034614#0071356#0007268#0006935#0019858#0006974#0038127#0070371#0060324#0008286#0048009#0035556#0060716#0007611#0031663#0060291#0060425#0033598#0045596#0042473#0018105#0018107#0010759#0120041#0010800#0051973#1904355#0032212#0050847#0006468#0030641#0051493#2000641#0090170#0030278#0031647#0032872#0070849#0043330#0035094…	P28482	0.0106524831059793	0.2514542123188192	0.0030272436213401	Protein-kinase	-32.0	0.0773420479302832	0.2358803986710963	617.0	{'A': 5.63, 'P': 9.86, 'G': 7.04, 'F': 4.23, 'R': 5.63, 'N': 4.23, 'I': 7.04, 'K': 8.45, 'C': 1.41, 'E': 7.04, 'Y': 5.63, 'L': 8.45, 'D': 5.63, 'T': 2.82, 'S': 7.04, 'H': 1.41, 'V': 4.23, 'W': 1.41, 'M': 1.41, 'Q': 1.41}	-327.0	0.0226876090750436	0.65	1106.0	{'P': 7.69, 'G': 7.69, 'E': 7.69, 'K': 7.69, 'R': 7.69, 'V': 3.85, 'I': 3.85, 'S': 11.54, 'C': 3.85, 'L': 19.23, 'Q': 7.69, 'H': 3.85, 'D': 3.85, 'A': 3.85}	497.0	0.2642777155655095	0.8054607508532423	600.0	{'.': 16.53, 'E': 21.61, 'T': 10.59, 'H': 49.58, 'B': 0.42, 'G': 1.27}	132.0	0.3895582329317269	0.8220338983050848	131.0	{'G': 45.36, 'C': 44.33, 'A': 3.09, 'T': 7.22}	730.0	0.2614306784660767	0.7455310199789695	1761.0	{'A': 27.22, 'T': 21.3, 'C': 27.79, 'G': 23.7}	268.0	0.0107490762512596	0.7485380116959064	11737.0	{'T': 42.97, 'G': 11.72, 'C': 7.81, 'A': 37.5}	0.1506	0.2968	348.0	0.8708388814913449	0.0	0.2857142857142857
2C9H	A	426.0	1.8	54995	9606	0004315	0005829#0005739	0006637#0006633#0051792#0051790	Q9NWU1	0.0098557943590038	0.1571690699779033	0.0091371600897414	Ketosynthase-family-3-KS3	-46.0	0.1040974529346622	0.2265060240963855	488.0	{'C': 2.13, 'T': 7.45, 'S': 4.26, 'R': 3.19, 'I': 7.45, 'L': 7.45, 'V': 8.51, 'G': 14.89, 'D': 3.19, 'K': 4.26, 'N': 3.19, 'F': 2.13, 'A': 9.57, 'H': 5.32, 'Q': 2.13, 'M': 1.06, 'P': 8.51, 'E': 4.26, 'Y': 1.06}	-388.0	0.0221130221130221	0.6136363636363636	1177.0	{'L': 14.81, 'P': 7.41, 'E': 11.11, 'V': 3.7, 'N': 3.7, 'A': 14.81, 'G': 3.7, 'Q': 3.7, 'I': 7.41, 'K': 3.7, 'T': 3.7, 'D': 7.41, 'S': 11.11, 'R': 3.7}	537.0	0.2748171368861024	0.8538961038961039	649.0	{'.': 17.49, 'E': 26.24, 'T': 9.51, 'H': 44.11, 'G': 2.28, 'B': 0.38}	0.0	-1.0	-1.0	-1.0	'-'	0.0	-1.0	-1.0	-1.0	'-'	0.0	-1.0	-1.0	-1.0	'-'	0.1998	0.3402	426.0	0.8830645161290323	0.0	0.0714285714285714
6UPR	B	270.0	2.3	23176	9606	0005525#0003924#0060090	0030424#0032153#0015630#0098793#0031105#0005940#0030672	0061640#0033157#0031647#0035542	Q15019	0.0053331772835252	0.2744486892340068	0.0101626241883787	Septin-type-G	-22.0	0.0759219088937093	0.2348993288590604	624.0	{'S': 2.86, 'K': 8.57, 'N': 2.86, 'T': 4.29, 'Y': 1.43, 'V': 10.0, 'E': 8.57, 'F': 2.86, 'M': 1.43, 'D': 7.14, 'L': 7.14, 'P': 4.29, 'G': 8.57, 'I': 7.14, 'Q': 7.14, 'A': 1.43, 'C': 4.29, 'R': 5.71, 'H': 4.29}	-243.0	0.0100364963503649	0.9166666666666666	1084.0	{'G': 18.18, 'K': 18.18, 'P': 9.09, 'I': 9.09, 'A': 18.18, 'V': 18.18, 'S': 9.09}	390.0	0.2086167800453514	0.8141592920353983	656.0	{'.': 15.76, 'E': 26.63, 'H': 46.74, 'T': 9.24, 'G': 1.63}	0.0	-1.0	-1.0	-1.0	'-'	0.0	-1.0	-1.0	-1.0	'-'	0.0	-1.0	-1.0	-1.0	'-'	0.1475	0.3564	270.0	0.7593984962406015	0.0	0.0
1M7R	B	513.0	2.6	8898	9606	0042802#0052629#0004438#0008138	0030424#0005737#0005829#0030425#0043197#0031901#0070062#0043231#0016020#0005634#0048471#0014069#0097060#0008021#0005774	0097062#0032288#0045806#0090394#0031642#2000645#0002091#0048666#0006661#0046856#2000643#0006470#0060304	Q13614	0.027762297355981	0.0824460146646682	0.005055767262688	Myotubularin-phosphatase	-46.0	0.1271617497456765	0.2408477842003853	464.0	{'M': 1.6, 'G': 6.4, 'P': 9.6, 'A': 6.4, 'D': 4.8, 'R': 9.6, 'V': 9.6, 'E': 6.4, 'K': 5.6, 'L': 6.4, 'T': 5.6, 'S': 4.8, 'F': 4.0, 'W': 1.6, 'I': 3.2, 'C': 3.2, 'Q': 4.0, 'Y': 3.2, 'H': 3.2, 'N': 0.8}	-475.0	0.0269230769230769	0.6862745098039216	1249.0	{'E': 8.57, 'L': 11.43, 'P': 8.57, 'G': 2.86, 'K': 8.57, 'D': 8.57, 'R': 8.57, 'I': 5.71, 'V': 5.71, 'S': 11.43, 'Q': 2.86, 'A': 5.71, 'F': 2.86, 'T': 2.86, 'M': 2.86, 'H': 2.86}	547.0	0.315096251266464	0.8543956043956044	623.0	{'.': 17.36, 'T': 10.93, 'E': 22.19, 'G': 2.89, 'H': 46.3, 'B': 0.32}	0.0	-1.0	-1.0	-1.0	'-'	0.0	-1.0	-1.0	-1.0	'-'	0.0	-1.0	-1.0	-1.0	'-'	0.2443	0.3552	513.0	0.9939439818319457	0.0	0.4285714285714285
4HOK	S	286.0	2.77	102800317; 1454	9606	0005524#0004672#0106310#0004674#0003723	0005737#0005829#0030426#0043025#0005654#0005634#1990904	0060070#1990090#0048512#0032922#0006281#0006897#0032091#0030178#0018105#1902004#0090263#2000052#0032436#1905426#0008104#0006468#0042752#0032880#0007165	P49674	0.0152560665480882	0.3016729030502667	0.0010061554017259	Protein-kinase	-39.0	0.1015283842794759	0.2590529247910863	557.0	{'M': 1.08, 'L': 11.83, 'G': 11.83, 'K': 7.53, 'I': 6.45, 'V': 4.3, 'C': 1.08, 'H': 3.23, 'S': 9.68, 'Q': 2.15, 'P': 8.6, 'E': 5.38, 'N': 1.08, 'F': 6.45, 'D': 3.23, 'Y': 3.23, 'R': 6.45, 'T': 3.23, 'A': 3.23}	-262.0	0.0211202938475665	0.6388888888888888	1053.0	{'R': 4.35, 'V': 8.7, 'G': 21.74, 'K': 8.7, 'N': 4.35, 'I': 8.7, 'T': 4.35, 'H': 8.7, 'P': 4.35, 'E': 4.35, 'F': 4.35, 'C': 4.35, 'S': 8.7, 'Q': 4.35}	414.0	0.2039911308203991	0.8251121076233184	679.0	{'T': 10.33, 'E': 20.11, 'H': 50.0, '.': 18.48, 'B': 1.09}	137.0	0.3388704318936877	0.9107142857142856	189.0	{'G': 50.98, 'C': 45.1, 'A': 1.96, 'T': 1.96}	1019.0	0.2539021852237252	0.7721518987341772	1935.0	{'A': 20.08, 'T': 15.44, 'G': 28.83, 'C': 35.66}	895.0	0.0686972355570269	0.7642725598526704	10996.0	{'G': 25.9, 'A': 16.27, 'C': 27.95, 'T': 29.88}	0.1455	0.3242	286.0	0.9886963074604372	0.0666666666666666	0.3571428571428571
1HJV	B	362.0	2.75	1116	9606	0030246#0008061#0005201	0005737#0005783#0070062#0031012#0005576#0005615#0048471#0035580	0007250#0006915#0005975#0051216#0071356#0006032#0006954#0030324#0045766#0070374#0032757#0010800#0051897#0070555#0070741#0009612#0034612	P36222	0.0145321921050792	0.055741153073313	0.045215734453575	GH18
2XK4	A	252.0	2.1	4751	9606	0005524#0046872#0004672#0019903#0106310#0004674	0005813#0000794#0005737#0005829#0000776#0005874#0030496#0005730#0005654#0005634#0032991#0000922	0001824#0051301#0051299#0007059#0051321#0000278#0090307#1903126#0043392#0051973#1904355#0032212#0046777#0006468#0051988#0046602#0007088#0051225	P51955	0.017607838176385	0.35325336243357	0.0	Protein-kinase	-30.0	0.102085620197585	0.2366412213740458	518.0	{'R': 10.75, 'I': 3.23, 'Q': 3.23, 'V': 7.53, 'L': 16.13, 'D': 2.15, 'S': 4.3, 'E': 5.38, 'K': 10.75, 'H': 3.23, 'T': 5.38, 'G': 5.38, 'P': 10.75, 'N': 3.23, 'M': 1.08, 'A': 4.3, 'F': 1.08, 'C': 2.15}	-235.0	0.0121042830540037	0.65	1054.0	{'S': 23.08, 'R': 15.38, 'Y': 7.69, 'V': 7.69, 'L': 15.38, 'N': 7.69, 'F': 7.69, 'D': 7.69, 'E': 7.69}	418.0	0.1952861952861952	0.8571428571428571	688.0	{'.': 17.82, 'E': 19.54, 'T': 13.22, 'H': 47.7, 'G': 1.72}	0.0	-1.0	-1.0	-1.0	'-'	0.0	-1.0	-1.0	-1.0	'-'	0.0	-1.0	-1.0	-1.0	'-'	0.1363	0.3312	252.0	0.8918367346938776	0.0666666666666666	0.2857142857142857
2YBU	E	376.0	2.25	27159	9606	0008061#0004568#0019900	0005737#0005576#0005615	0006915#0006032#0006030#0002376#0000272#0044245#0032722#0002532	Q9BZP6	0.0146355168353275	0.1662658920552068	0.005055767262688	GH18	-67.0	0.098477157360406	0.2771428571428571	635.0	{'L': 10.31, 'T': 5.15, 'G': 14.43, 'Q': 10.31, 'F': 2.06, 'A': 8.25, 'D': 7.22, 'P': 8.25, 'H': 2.06, 'E': 3.09, 'K': 2.06, 'N': 5.15, 'R': 2.06, 'S': 8.25, 'V': 5.15, 'I': 3.09, 'Y': 1.03, 'W': 1.03, 'C': 1.03}	-348.0	0.0294117647058823	0.5862068965517241	1098.0	{'K': 8.82, 'N': 11.76, 'Q': 11.76, 'T': 5.88, 'P': 11.76, 'S': 2.94, 'L': 8.82, 'V': 8.82, 'G': 8.82, 'I': 5.88, 'F': 2.94, 'A': 8.82, 'D': 2.94}	493.0	0.2733188720173535	0.863013698630137	630.0	{'E': 28.17, 'T': 14.68, '.': 11.51, 'H': 43.25, 'G': 2.38}	0.0	-1.0	-1.0	-1.0	'-'	0.0	-1.0	-1.0	-1.0	'-'	0.0	-1.0	-1.0	-1.0	'-'	0.1725	0.316	376.0	0.8409236690186017	0.0	0.0714285714285714
3ZKM	B	375.0	1.85	25825	9606	0004190	0005783#0005768#0005794#0033162#0016020#0005886#0005802	0050435#0042593#0032438#0006509#0042985#0016486#0016485#0006508	Q9Y5Z0	0.0255914289745905	0.1367511913219856	0.006072766330031	Peptidase-A1	-67.0	0.1071789686552072	0.2731958762886597	601.0	{'G': 11.32, 'A': 5.66, 'P': 12.26, 'L': 7.55, 'T': 9.43, 'N': 2.83, 'F': 1.89, 'M': 2.83, 'D': 5.66, 'Y': 0.94, 'E': 6.6, 'I': 2.83, 'K': 2.83, 'V': 9.43, 'R': 3.77, 'W': 1.89, 'S': 7.55, 'Q': 2.83, 'C': 1.89}	-343.0	0.0177966101694915	0.6176470588235294	1146.0	{'F': 14.29, 'G': 9.52, 'S': 4.76, 'R': 4.76, 'T': 4.76, 'I': 23.81, 'N': 4.76, 'P': 9.52, 'K': 4.76, 'Y': 9.52, 'E': 4.76, 'L': 4.76}	378.0	0.2591397849462366	0.8485915492957746	646.0	{'.': 17.01, 'T': 16.6, 'E': 50.62, 'G': 2.49, 'H': 12.86, 'B': 0.41}	141.0	0.5070422535211268	0.8089887640449438	53.0	{'A': 1.39, 'C': 51.39, 'G': 41.67, 'T': 5.56}	807.0	0.2469179288481859	0.7521459227467812	1907.0	{'T': 19.12, 'G': 30.39, 'C': 27.1, 'A': 23.4}	4986.0	0.3465141277641277	0.7563264622088152	7057.0	{'C': 20.58, 'G': 22.16, 'T': 32.53, 'A': 24.73}	0.1833	0.3372	375.0	0.9645756457564576	0.0	0.0714285714285714
7PP6	D	1148.0	3.4	4583	9606	1903135#1903136	0062023#0031012#0005615#0005796#0070702#0070703#0005886	0010273#0048874#0030277#0070254	Q02817	0.0218229074013605	0.1551458148582763	0.0070922351376341	VWFD-3	-3983.0	0.0499528746465598	0.3143534994068802	4462.0	{'G': 12.45, 'L': 5.28, 'A': 3.77, 'F': 4.15, 'P': 13.58, 'D': 4.91, 'T': 12.83, 'I': 2.26, 'H': 5.66, 'Y': 2.26, 'E': 3.02, 'K': 4.53, 'C': 5.66, 'V': 6.42, 'W': 0.75, 'R': 2.26, 'S': 2.26, 'Q': 4.91, 'N': 1.89, 'M': 1.13}	-1093.0	0.0386652542372881	0.7019230769230769	1784.0	{'N': 4.11, 'P': 4.11, 'A': 10.96, 'G': 5.48, 'T': 6.85, 'V': 5.48, 'D': 9.59, 'K': 2.74, 'E': 4.11, 'F': 2.74, 'L': 9.59, 'S': 9.59, 'H': 9.59, 'R': 5.48, 'Y': 4.11, 'Q': 5.48}	449.0	0.3230983949755757	0.8282647584973166	874.0	{'.': 19.87, 'E': 36.72, 'T': 18.57, 'H': 23.33, 'G': 1.3, 'B': 0.22}	0.0	-1.0	-1.0	-1.0	'-'	0.0	-1.0	-1.0	-1.0	'-'	0.0	-1.0	-1.0	-1.0	'-'	0.1922	0.1505	1148.0	0.7642276422764228	0.0	0.0
1FBV	A	388.0	2.9	#	9606	0045296#0005509#0046875#0036312#0001784#0030971#0017124#0061630#0004842	0005929#0005829#0016600#0005925#0005794#0030426#0045121#0048471#0005886	1990090#0090650#0036120#0019221#0006974#0035635#0008584#0043303#0043066#0042059#0007175#0045742#0014068#0048260#0051865#0006513#0000209#0016567#2000583#0032487#0014823#0045471#0010332#0042594#0033574#0007165#0006511	P22681	0.0296156884359769	0.1157647956157855	0.0080483244942393	Cbl-PTB	-126.0	0.1611058150619637	0.2360335195530726	333.0	{'K': 2.96, 'G': 9.47, 'S': 7.69, 'I': 3.55, 'L': 8.88, 'F': 3.55, 'H': 3.55, 'P': 14.2, 'E': 5.33, 'C': 4.73, 'V': 5.33, 'Q': 4.73, 'D': 5.92, 'Y': 2.37, 'R': 4.14, 'T': 5.33, 'A': 5.92, 'W': 0.59, 'M': 1.18, 'N': 0.59}	-355.0	0.0245346869712351	0.6590909090909091	1138.0	{'P': 13.79, 'G': 10.34, 'D': 6.9, 'K': 6.9, 'V': 10.34, 'L': 17.24, 'T': 3.45, 'E': 3.45, 'R': 3.45, 'I': 3.45, 'F': 6.9, 'S': 3.45, 'C': 3.45, 'Q': 3.45, 'A': 3.45}	435.0	0.2813852813852814	0.8609271523178808	622.0	{'.': 15.38, 'H': 60.77, 'T': 11.92, 'G': 3.46, 'E': 8.46}	110.0	0.4393939393939394	0.7837837837837838	58.0	{'C': 56.9, 'T': 12.07, 'G': 29.31, 'A': 1.72}	1643.0	0.4539353264185479	0.7355412753336629	1255.0	{'A': 24.26, 'T': 20.43, 'G': 24.8, 'C': 30.51}	5782.0	0.3786881609110404	0.7605822070399525	6790.0	{'C': 20.52, 'A': 23.16, 'T': 35.09, 'G': 21.23}	0.1586	0.2809	144.0	-1.0	0.0	0.0714285714285714
4EJX	A	1034.0	4.69	1356	9606	0005507#0004322#0016491#0051087	0072562#0005788#0070062#0005576#0005615#0005765#0005886	0006825#0006879#0006826	P00450	0.0277294887999573	0.1066659610087908	0.0142855519524551	F5-8-type-A-3	-179.0	0.1722652885443583	0.2621231979030144	398.0	{'I': 5.5, 'G': 12.5, 'A': 5.0, 'T': 6.5, 'E': 4.5, 'D': 7.5, 'H': 4.0, 'P': 6.5, 'R': 6.0, 'F': 5.0, 'K': 6.0, 'V': 8.0, 'N': 3.0, 'L': 6.5, 'Y': 3.0, 'C': 3.0, 'S': 4.0, 'M': 0.5, 'Q': 3.0}	-972.0	0.0295593976575571	0.6625	1713.0	{'K': 7.55, 'E': 9.43, 'I': 3.77, 'G': 7.55, 'V': 11.32, 'T': 11.32, 'H': 7.55, 'Q': 9.43, 'R': 7.55, 'Y': 1.89, 'P': 5.66, 'A': 1.89, 'S': 3.77, 'C': 1.89, 'D': 1.89, 'L': 7.55}	624.0	0.3494339622641509	0.8448905109489051	777.0	{'.': 19.22, 'E': 43.41, 'T': 21.38, 'H': 14.04, 'G': 1.94}	3.0	0.1223021582733813	0.68	114.0	{'C': 41.18, 'T': 23.53, 'G': 35.29}	1570.0	0.4329134720700985	0.7436500470366886	1526.0	{'A': 29.16, 'T': 20.68, 'G': 25.87, 'C': 24.29}	952.0	0.0657019294743845	0.730804810360777	10943.0	{'T': 32.03, 'A': 40.0, 'G': 13.92, 'C': 14.05}	0.2855	0.243	1034.0	0.748152359295054	0.0	0.0714285714285714
[truncated: 3 more columns]
