# Supplementary material for: Comparative structural insights and functional analysis for the distinct unbound states of Human AGO proteins
Source: Sci Rep. 2025 Mar 19;15:9432. doi: 10.1038/s41598-025-91849-5 (PMC11923369; doi:10.1038/s41598-025-91849-5)
Supplement: Supplementary file 24 — Supplementary Information 12. [file 41598_2025_91849_MOESM24_ESM.zip › 4Z4Dp_A_mddomain_HL2REF/candidates/4Z4Dp_A_Piwi-merged-enriched_full.csv]

pdbId	chainId	chainLength	resolution	geneId	taxonomy	molecularFunction	cellularComponent	biologicalProcess	uniprotId	b-phipsi	w-rdist	t-alpha	domain
4Z4D	A	803.0	1.6	#	9606	0001046#0003725#0090624#0070551#0046872#0035198#0035925#0098808#0000340#0003723#0004521#0000993#0003727#0035197#0003743	0005737#0036464#0005829#0030425#0070062#0016020#0005845#0005654#0005634#0000932#0005844#1990904#0016442#0070578	0010586#0035196#0035278#0035279#0035194#0042985#0045947#0045766#1900153#0060213#0045944#0045727#1901165#0009791#0031054#0070922#0010501#0031047#0030422#0090625#0006412	Q9UKV8	1.3108517099820633e-08	0.0	0.0	Piwi
5MXD	A	390.0	2.52	23621	9606	0001540#0004190#0008798#0004175#0019899#0008233	0030424#0009986#0030425#0005769#0005788#0005768#0010008#0005794#0070931#0098686#0005770#0005764#0016020#0045121#0005771#0043025#0005886#0055037#0008021#0005802	1990000#0042987#0034205#0050435#1904646#0071280#0071287#0050966#0006509#0043525#0060134#0099171#0016485#0006508#0010288#0140448	P56817	0.0155468448395744	0.0434985891141304	0.005055767262688	Peptidase-A1
4ZSQ	B	389.0	2.3	23621	9606	0001540#0004190#0008798#0004175#0019899#0008233	0030424#0009986#0030425#0005769#0005788#0005768#0010008#0005794#0070931#0098686#0005770#0005764#0016020#0045121#0005771#0043025#0005886#0055037#0008021#0005802	1990000#0042987#0034205#0050435#1904646#0071280#0071287#0050966#0006509#0043525#0060134#0099171#0016485#0006508#0010288#0140448	P56817	0.015677784840094	0.0537287103483591	0.0050303674430436	Peptidase-A1
7MYU	A	390.0	1.94	23621	9606	0001540#0004190#0008798#0004175#0019899#0008233	0030424#0009986#0030425#0005769#0005788#0005768#0010008#0005794#0070931#0098686#0005770#0005764#0016020#0045121#0005771#0043025#0005886#0055037#0008021#0005802	1990000#0042987#0034205#0050435#1904646#0071280#0071287#0050966#0006509#0043525#0060134#0099171#0016485#0006508#0010288#0140448	P56817	0.0169597529026005	0.0578605903372952	0.0	Peptidase-A1
2Q11	A	388.0	2.4	23621	9606	0001540#0004190#0008798#0004175#0019899#0008233	0030424#0009986#0030425#0005769#0005788#0005768#0010008#0005794#0070931#0098686#0005770#0005764#0016020#0045121#0005771#0043025#0005886#0055037#0008021#0005802	1990000#0042987#0034205#0050435#1904646#0071280#0071287#0050966#0006509#0043525#0060134#0099171#0016485#0006508#0010288#0140448	P56817	0.0218867580622917	0.0462500989955005	0.0	Peptidase-A1
3RTH	A	371.0	2.7	23621	9606	0001540#0004190#0008798#0004175#0019899#0008233	0030424#0009986#0030425#0005769#0005788#0005768#0010008#0005794#0070931#0098686#0005770#0005764#0016020#0045121#0005771#0043025#0005886#0055037#0008021#0005802	1990000#0042987#0034205#0050435#1904646#0071280#0071287#0050966#0006509#0043525#0060134#0099171#0016485#0006508#0010288#0140448	P56817	0.02229242258275	0.04272101428178	0.001007110036042	Peptidase-A1
3KMY	A	395.0	1.9	23621	9606	0001540#0004190#0008798#0004175#0019899#0008233	0030424#0009986#0030425#0005769#0005788#0005768#0010008#0005794#0070931#0098686#0005770#0005764#0016020#0045121#0005771#0043025#0005886#0055037#0008021#0005802	1990000#0042987#0034205#0050435#1904646#0071280#0071287#0050966#0006509#0043525#0060134#0099171#0016485#0006508#0010288#0140448	P56817	0.0203190725650428	0.0411912014510472	0.0050303674430436	Peptidase-A1
4DJX	A	390.0	1.5	23621	9606	0001540#0004190#0008798#0004175#0019899#0008233	0030424#0009986#0030425#0005769#0005788#0005768#0010008#0005794#0070931#0098686#0005770#0005764#0016020#0045121#0005771#0043025#0005886#0055037#0008021#0005802	1990000#0042987#0034205#0050435#1904646#0071280#0071287#0050966#0006509#0043525#0060134#0099171#0016485#0006508#0010288#0140448	P56817	0.0171162770169002	0.0586900052239221	0.0030181563299565	Peptidase-A1
6JT3	A	379.0	2.4	23621	9606	0001540#0004190#0008798#0004175#0019899#0008233	0030424#0009986#0030425#0005769#0005788#0005768#0010008#0005794#0070931#0098686#0005770#0005764#0016020#0045121#0005771#0043025#0005886#0055037#0008021#0005802	1990000#0042987#0034205#0050435#1904646#0071280#0071287#0050966#0006509#0043525#0060134#0099171#0016485#0006508#0010288#0140448	P56817	0.0269721794786759	0.041997782351828	0.0020161899393582	Peptidase-A1
5HTZ	B	389.0	1.95	23621	9606	0001540#0004190#0008798#0004175#0019899#0008233	0030424#0009986#0030425#0005769#0005788#0005768#0010008#0005794#0070931#0098686#0005770#0005764#0016020#0045121#0005771#0043025#0005886#0055037#0008021#0005802	1990000#0042987#0034205#0050435#1904646#0071280#0071287#0050966#0006509#0043525#0060134#0099171#0016485#0006508#0010288#0140448	P56817	0.0144077144375042	0.0416400698062847	0.02213297304878	Peptidase-A1
4J1E	A	379.0	1.78	23621	9606	0001540#0004190#0008798#0004175#0019899#0008233	0030424#0009986#0030425#0005769#0005788#0005768#0010008#0005794#0070931#0098686#0005770#0005764#0016020#0045121#0005771#0043025#0005886#0055037#0008021#0005802	1990000#0042987#0034205#0050435#1904646#0071280#0071287#0050966#0006509#0043525#0060134#0099171#0016485#0006508#0010288#0140448	P56817	0.0270556800340895	0.0455586203356168	0.001007110036042	Peptidase-A1
4AY1	L	364.0	1.95	1117	9606	0030246#0008061#0016787	0005576#0005615	0005975#0006032	Q15782	0.0103477298326194	0.0779849754731027	0.0020161899393582	GH18
1XN3	C	389.0	2.0	23621	9606	0001540#0004190#0008798#0004175#0019899#0008233	0030424#0009986#0030425#0005769#0005788#0005768#0010008#0005794#0070931#0098686#0005770#0005764#0016020#0045121#0005771#0043025#0005886#0055037#0008021#0005802	1990000#0042987#0034205#0050435#1904646#0071280#0071287#0050966#0006509#0043525#0060134#0099171#0016485#0006508#0010288#0140448	P56817	0.0140910120256962	0.0758343845712583	0.001007110036042	Peptidase-A1
5VM9	C	785.0	3.28	192669	9606	0003725#0090624#0046872#0035198#0003723#0004521#0003727	0000794#0005737#0036464#0005829#0016020#0005654#0000932#0016442#0070578	0035196#0035278#0006402#0010628#1901224#0031054#0072091#0070922#0010501	Q9H9G7	0.0074245320931729	0.0260403504272094	0.0362172476666218	Piwi
6JSG	A	381.0	2.3	23621	9606	0001540#0004190#0008798#0004175#0019899#0008233	0030424#0009986#0030425#0005769#0005788#0005768#0010008#0005794#0070931#0098686#0005770#0005764#0016020#0045121#0005771#0043025#0005886#0055037#0008021#0005802	1990000#0042987#0034205#0050435#1904646#0071280#0071287#0050966#0006509#0043525#0060134#0099171#0016485#0006508#0010288#0140448	P56817	0.0240767911670499	0.0407518035041913	0.005055767262688	Peptidase-A1
3MSJ	A	373.0	1.8	23621	9606	0001540#0004190#0008798#0004175#0019899#0008233	0030424#0009986#0030425#0005769#0005788#0005768#0010008#0005794#0070931#0098686#0005770#0005764#0016020#0045121#0005771#0043025#0005886#0055037#0008021#0005802	1990000#0042987#0034205#0050435#1904646#0071280#0071287#0050966#0006509#0043525#0060134#0099171#0016485#0006508#0010288#0140448	P56817	0.0267961318183504	0.048406758139932	0.001007110036042	Peptidase-A1
6UVV	A	393.0	1.63	23621	9606	0001540#0004190#0008798#0004175#0019899#0008233	0030424#0009986#0030425#0005769#0005788#0005768#0010008#0005794#0070931#0098686#0005770#0005764#0016020#0045121#0005771#0043025#0005886#0055037#0008021#0005802	1990000#0042987#0034205#0050435#1904646#0071280#0071287#0050966#0006509#0043525#0060134#0099171#0016485#0006508#0010288#0140448	P56817	0.0178543838256912	0.0463020106963286	0.0110661838165213	Peptidase-A1
5HTZ	A	388.0	1.95	23621	9606	0001540#0004190#0008798#0004175#0019899#0008233	0030424#0009986#0030425#0005769#0005788#0005768#0010008#0005794#0070931#0098686#0005770#0005764#0016020#0045121#0005771#0043025#0005886#0055037#0008021#0005802	1990000#0042987#0034205#0050435#1904646#0071280#0071287#0050966#0006509#0043525#0060134#0099171#0016485#0006508#0010288#0140448	P56817	0.0144525208502314	0.0574269700874286	0.012220058253459	Peptidase-A1
7D2X	A	375.0	2.45	23621	9606	0001540#0004190#0008798#0004175#0019899#0008233	0030424#0009986#0030425#0005769#0005788#0005768#0010008#0005794#0070931#0098686#0005770#0005764#0016020#0045121#0005771#0043025#0005886#0055037#0008021#0005802	1990000#0042987#0034205#0050435#1904646#0071280#0071287#0050966#0006509#0043525#0060134#0099171#0016485#0006508#0010288#0140448	P56817	0.0269151588356969	0.0456196693469085	0.0030272436213401	Peptidase-A1
6UWV	A	391.0	1.47	23621	9606	0001540#0004190#0008798#0004175#0019899#0008233	0030424#0009986#0030425#0005769#0005788#0005768#0010008#0005794#0070931#0098686#0005770#0005764#0016020#0045121#0005771#0043025#0005886#0055037#0008021#0005802	1990000#0042987#0034205#0050435#1904646#0071280#0071287#0050966#0006509#0043525#0060134#0099171#0016485#0006508#0010288#0140448	P56817	0.0171457119015997	0.0673881712257393	0.002011889761613	Peptidase-A1
4AY1	K	364.0	1.95	1117	9606	0030246#0008061#0016787	0005576#0005615	0005975#0006032	Q15782	0.0069509015329004	0.07697244751813	0.0060363072918738	GH18
5MCO	A	383.0	2.49	23621	9606	0001540#0004190#0008798#0004175#0019899#0008233	0030424#0009986#0030425#0005769#0005788#0005768#0010008#0005794#0070931#0098686#0005770#0005764#0016020#0045121#0005771#0043025#0005886#0055037#0008021#0005802	1990000#0042987#0034205#0050435#1904646#0071280#0071287#0050966#0006509#0043525#0060134#0099171#0016485#0006508#0010288#0140448	P56817	0.0230913885211096	0.0566175703726424	0.0010061554017259	Peptidase-A1
4P8X	A	365.0	2.48	1117	9606	0030246#0008061#0016787	0005576#0005615	0005975#0006032	Q15782	0.0116147217215586	0.0875549534978793	0.0010061554017259	GH18
4FRS	A	386.0	1.7	23621	9606	0001540#0004190#0008798#0004175#0019899#0008233	0030424#0009986#0030425#0005769#0005788#0005768#0010008#0005794#0070931#0098686#0005770#0005764#0016020#0045121#0005771#0043025#0005886#0055037#0008021#0005802	1990000#0042987#0034205#0050435#1904646#0071280#0071287#0050966#0006509#0043525#0060134#0099171#0016485#0006508#0010288#0140448	P56817	0.0173428877716691	0.0696671689149403	0.002011889761613	Peptidase-A1
5HU1	A	388.0	1.5	23621	9606	0001540#0004190#0008798#0004175#0019899#0008233	0030424#0009986#0030425#0005769#0005788#0005768#0010008#0005794#0070931#0098686#0005770#0005764#0016020#0045121#0005771#0043025#0005886#0055037#0008021#0005802	1990000#0042987#0034205#0050435#1904646#0071280#0071287#0050966#0006509#0043525#0060134#0099171#0016485#0006508#0010288#0140448	P56817	0.0209892646258718	0.0606508872276296	0.002011889761613	Peptidase-A1
7N66	A	381.0	2.1	23621	9606	0001540#0004190#0008798#0004175#0019899#0008233	0030424#0009986#0030425#0005769#0005788#0005768#0010008#0005794#0070931#0098686#0005770#0005764#0016020#0045121#0005771#0043025#0005886#0055037#0008021#0005802	1990000#0042987#0034205#0050435#1904646#0071280#0071287#0050966#0006509#0043525#0060134#0099171#0016485#0006508#0010288#0140448	P56817	0.0240791442799444	0.0472094934396308	0.0060363072918738	Peptidase-A1
5HDX	A	387.0	1.6	23621	9606	0001540#0004190#0008798#0004175#0019899#0008233	0030424#0009986#0030425#0005769#0005788#0005768#0010008#0005794#0070931#0098686#0005770#0005764#0016020#0045121#0005771#0043025#0005886#0055037#0008021#0005802	1990000#0042987#0034205#0050435#1904646#0071280#0071287#0050966#0006509#0043525#0060134#0099171#0016485#0006508#0010288#0140448	P56817	0.0164161394968173	0.0544176311322951	0.0140843739056586	Peptidase-A1
4CFF	E	299.0	3.92	5571	9606	0043531#0016208#0005524#0004691#0008603#0004672#0019901#0019887	0005737#0005829#0016020#0005654#0031588#0005634	0031669#0006633#0051170#0010628#0045860#0006468#0050790#0006110#0007165#0007283	P54646	0.0081134377733349	0.0978355457187933	0.0	Protein-kinase
2VA5	A	378.0	2.75	23621	9606	0001540#0004190#0008798#0004175#0019899#0008233	0030424#0009986#0030425#0005769#0005788#0005768#0010008#0005794#0070931#0098686#0005770#0005764#0016020#0045121#0005771#0043025#0005886#0055037#0008021#0005802	1990000#0042987#0034205#0050435#1904646#0071280#0071287#0050966#0006509#0043525#0060134#0099171#0016485#0006508#0010288#0140448	P56817	0.0251203497006016	0.0464478588106582	0.0060363072918738	Peptidase-A1
4YBI	A	388.0	1.84	23621	9606	0001540#0004190#0008798#0004175#0019899#0008233	0030424#0009986#0030425#0005769#0005788#0005768#0010008#0005794#0070931#0098686#0005770#0005764#0016020#0045121#0005771#0043025#0005886#0055037#0008021#0005802	1990000#0042987#0034205#0050435#1904646#0071280#0071287#0050966#0006509#0043525#0060134#0099171#0016485#0006508#0010288#0140448	P56817	0.017805807931139	0.0600334639313453	0.0060363072918738	Peptidase-A1
3MSK	A	378.0	2.0	23621	9606	0001540#0004190#0008798#0004175#0019899#0008233	0030424#0009986#0030425#0005769#0005788#0005768#0010008#0005794#0070931#0098686#0005770#0005764#0016020#0045121#0005771#0043025#0005886#0055037#0008021#0005802	1990000#0042987#0034205#0050435#1904646#0071280#0071287#0050966#0006509#0043525#0060134#0099171#0016485#0006508#0010288#0140448	P56817	0.024945184080114	0.0569909264028423	0.002011889761613	Peptidase-A1
4IVT	A	375.0	1.6	23621	9606	0001540#0004190#0008798#0004175#0019899#0008233	0030424#0009986#0030425#0005769#0005788#0005768#0010008#0005794#0070931#0098686#0005770#0005764#0016020#0045121#0005771#0043025#0005886#0055037#0008021#0005802	1990000#0042987#0034205#0050435#1904646#0071280#0071287#0050966#0006509#0043525#0060134#0099171#0016485#0006508#0010288#0140448	P56817	0.0313757755610019	0.0421334610208691	0.0030272436213401	Peptidase-A1
7MYI	B	389.0	1.25	23621	9606	0001540#0004190#0008798#0004175#0019899#0008233	0030424#0009986#0030425#0005769#0005788#0005768#0010008#0005794#0070931#0098686#0005770#0005764#0016020#0045121#0005771#0043025#0005886#0055037#0008021#0005802	1990000#0042987#0034205#0050435#1904646#0071280#0071287#0050966#0006509#0043525#0060134#0099171#0016485#0006508#0010288#0140448	P56817	0.0164689330258456	0.0737281530831261	0.0030181563299565	Peptidase-A1
4X7I	A	389.0	1.77	23621	9606	0001540#0004190#0008798#0004175#0019899#0008233	0030424#0009986#0030425#0005769#0005788#0005768#0010008#0005794#0070931#0098686#0005770#0005764#0016020#0045121#0005771#0043025#0005886#0055037#0008021#0005802	1990000#0042987#0034205#0050435#1904646#0071280#0071287#0050966#0006509#0043525#0060134#0099171#0016485#0006508#0010288#0140448	P56817	0.0173187434460344	0.0704686681179212	0.0030181563299565	Peptidase-A1
5QD0	C	375.0	2.6	23621	9606	0001540#0004190#0008798#0004175#0019899#0008233	0030424#0009986#0030425#0005769#0005788#0005768#0010008#0005794#0070931#0098686#0005770#0005764#0016020#0045121#0005771#0043025#0005886#0055037#0008021#0005802	1990000#0042987#0034205#0050435#1904646#0071280#0071287#0050966#0006509#0043525#0060134#0099171#0016485#0006508#0010288#0140448	P56817	0.0220286676917025	0.0576477193809219	0.0030272436213401	Peptidase-A1
4ZSR	A	390.0	1.65	23621	9606	0001540#0004190#0008798#0004175#0019899#0008233	0030424#0009986#0030425#0005769#0005788#0005768#0010008#0005794#0070931#0098686#0005770#0005764#0016020#0045121#0005771#0043025#0005886#0055037#0008021#0005802	1990000#0042987#0034205#0050435#1904646#0071280#0071287#0050966#0006509#0043525#0060134#0099171#0016485#0006508#0010288#0140448	P56817	0.0185379129220078	0.0427607248307072	0.0160964977574751	Peptidase-A1
2Q15	A	385.0	2.4	23621	9606	0001540#0004190#0008798#0004175#0019899#0008233	0030424#0009986#0030425#0005769#0005788#0005768#0010008#0005794#0070931#0098686#0005770#0005764#0016020#0045121#0005771#0043025#0005886#0055037#0008021#0005802	1990000#0042987#0034205#0050435#1904646#0071280#0071287#0050966#0006509#0043525#0060134#0099171#0016485#0006508#0010288#0140448	P56817	0.0258153143024309	0.0466684411217042	0.0070422936000285	Peptidase-A1
5F01	A	384.0	1.52	23621	9606	0001540#0004190#0008798#0004175#0019899#0008233	0030424#0009986#0030425#0005769#0005788#0005768#0010008#0005794#0070931#0098686#0005770#0005764#0016020#0045121#0005771#0043025#0005886#0055037#0008021#0005802	1990000#0042987#0034205#0050435#1904646#0071280#0071287#0050966#0006509#0043525#0060134#0099171#0016485#0006508#0010288#0140448	P56817	0.026087573353247	0.0392134264050365	0.0091371600897414	Peptidase-A1
3CID	A	390.0	1.8	23621	9606	0001540#0004190#0008798#0004175#0019899#0008233	0030424#0009986#0030425#0005769#0005788#0005768#0010008#0005794#0070931#0098686#0005770#0005764#0016020#0045121#0005771#0043025#0005886#0055037#0008021#0005802	1990000#0042987#0034205#0050435#1904646#0071280#0071287#0050966#0006509#0043525#0060134#0099171#0016485#0006508#0010288#0140448	P56817	0.0165505579169068	0.0765089207321803	0.0030181563299565	Peptidase-A1
4FSL	B	387.0	2.5	23621	9606	0001540#0004190#0008798#0004175#0019899#0008233	0030424#0009986#0030425#0005769#0005788#0005768#0010008#0005794#0070931#0098686#0005770#0005764#0016020#0045121#0005771#0043025#0005886#0055037#0008021#0005802	1990000#0042987#0034205#0050435#1904646#0071280#0071287#0050966#0006509#0043525#0060134#0099171#0016485#0006508#0010288#0140448	P56817	0.0175526235263219	0.0706617308360814	0.0030272436213401	Peptidase-A1
4TRY	B	388.0	2.75	23621	9606	0001540#0004190#0008798#0004175#0019899#0008233	0030424#0009986#0030425#0005769#0005788#0005768#0010008#0005794#0070931#0098686#0005770#0005764#0016020#0045121#0005771#0043025#0005886#0055037#0008021#0005802	1990000#0042987#0034205#0050435#1904646#0071280#0071287#0050966#0006509#0043525#0060134#0099171#0016485#0006508#0010288#0140448	P56817	0.0192840965537925	0.0697748578040317	0.0010061554017259	Peptidase-A1
6WNY	A	380.0	1.86	23621	9606	0001540#0004190#0008798#0004175#0019899#0008233	0030424#0009986#0030425#0005769#0005788#0005768#0010008#0005794#0070931#0098686#0005770#0005764#0016020#0045121#0005771#0043025#0005886#0055037#0008021#0005802	1990000#0042987#0034205#0050435#1904646#0071280#0071287#0050966#0006509#0043525#0060134#0099171#0016485#0006508#0010288#0140448	P56817	0.0299517369351572	0.045033462819846	0.0050303674430436	Peptidase-A1
5HU1	B	386.0	1.5	23621	9606	0001540#0004190#0008798#0004175#0019899#0008233	0030424#0009986#0030425#0005769#0005788#0005768#0010008#0005794#0070931#0098686#0005770#0005764#0016020#0045121#0005771#0043025#0005886#0055037#0008021#0005802	1990000#0042987#0034205#0050435#1904646#0071280#0071287#0050966#0006509#0043525#0060134#0099171#0016485#0006508#0010288#0140448	P56817	0.0149494595337349	0.0779602911791275	0.0050303674430436	Peptidase-A1
4IVS	A	373.0	2.64	23621	9606	0001540#0004190#0008798#0004175#0019899#0008233	0030424#0009986#0030425#0005769#0005788#0005768#0010008#0005794#0070931#0098686#0005770#0005764#0016020#0045121#0005771#0043025#0005886#0055037#0008021#0005802	1990000#0042987#0034205#0050435#1904646#0071280#0071287#0050966#0006509#0043525#0060134#0099171#0016485#0006508#0010288#0140448	P56817	0.0322172279125963	0.0458066537084738	0.0030272436213401	Peptidase-A1
4J0V	A	379.0	1.94	23621	9606	0001540#0004190#0008798#0004175#0019899#0008233	0030424#0009986#0030425#0005769#0005788#0005768#0010008#0005794#0070931#0098686#0005770#0005764#0016020#0045121#0005771#0043025#0005886#0055037#0008021#0005802	1990000#0042987#0034205#0050435#1904646#0071280#0071287#0050966#0006509#0043525#0060134#0099171#0016485#0006508#0010288#0140448	P56817	0.0295230435276637	0.0452149268884118	0.005055767262688	Peptidase-A1
5HU0	A	390.0	1.83	23621	9606	0001540#0004190#0008798#0004175#0019899#0008233	0030424#0009986#0030425#0005769#0005788#0005768#0010008#0005794#0070931#0098686#0005770#0005764#0016020#0045121#0005771#0043025#0005886#0055037#0008021#0005802	1990000#0042987#0034205#0050435#1904646#0071280#0071287#0050966#0006509#0043525#0060134#0099171#0016485#0006508#0010288#0140448	P56817	0.014888047823977	0.049089430067692	0.0291750635565768	Peptidase-A1
5QD8	B	377.0	2.45	23621	9606	0001540#0004190#0008798#0004175#0019899#0008233	0030424#0009986#0030425#0005769#0005788#0005768#0010008#0005794#0070931#0098686#0005770#0005764#0016020#0045121#0005771#0043025#0005886#0055037#0008021#0005802	1990000#0042987#0034205#0050435#1904646#0071280#0071287#0050966#0006509#0043525#0060134#0099171#0016485#0006508#0010288#0140448	P56817	0.0331086523717516	0.0456547289484998	0.0030181563299565	Peptidase-A1
4I0H	A	374.0	2.2	23621	9606	0001540#0004190#0008798#0004175#0019899#0008233	0030424#0009986#0030425#0005769#0005788#0005768#0010008#0005794#0070931#0098686#0005770#0005764#0016020#0045121#0005771#0043025#0005886#0055037#0008021#0005802	1990000#0042987#0034205#0050435#1904646#0071280#0071287#0050966#0006509#0043525#0060134#0099171#0016485#0006508#0010288#0140448	P56817	0.0321310940781922	0.0529683872162891	0.001007110036042	Peptidase-A1
3HQD	B	350.0	2.19	3832	9606	0005524#0008017#0003777#0008574#0019901	0005829#0005871#0016020#0005874#0072686#0005634#0032991#0005819#0000922	0051301#0007018#0000278#0007100#0090307#0007052#0046602#0051231#0007051	P52732	0.0013761789127475	0.1262582743781032	0.0030272436213401	Kinesin-motor
7MYJ	F	303.0	2.95	5571	9606	0043531#0016208#0005524#0004691#0008603#0004672#0019901#0019887	0005737#0005829#0016020#0005654#0031588#0005634	0031669#0006633#0051170#0010628#0045860#0006468#0050790#0006110#0007165#0007283	P54646	0.004614601921315	0.1090756462060585	0.0030272436213401	Protein-kinase
6PZ4	A	380.0	1.85	23621	9606	0001540#0004190#0008798#0004175#0019899#0008233	0030424#0009986#0030425#0005769#0005788#0005768#0010008#0005794#0070931#0098686#0005770#0005764#0016020#0045121#0005771#0043025#0005886#0055037#0008021#0005802	1990000#0042987#0034205#0050435#1904646#0071280#0071287#0050966#0006509#0043525#0060134#0099171#0016485#0006508#0010288#0140448	P56817	0.0290875268258755	0.0383155821674877	0.0091371600897414	Peptidase-A1
4Z4H	A	802.0	2.5	#	9606	0001046#0003725#0090624#0070551#0046872#0035198#0035925#0098808#0000340#0003723#0004521#0000993#0003727#0035197#0003743	0005737#0036464#0005829#0030425#0070062#0016020#0005845#0005654#0005634#0000932#0005844#1990904#0016442#0070578	0010586#0035196#0035278#0035279#0035194#0042985#0045947#0045766#1900153#0060213#0045944#0045727#1901165#0009791#0031054#0070922#0010501#0031047#0030422#0090625#0006412	Q9UKV8	0.0018097685022291	0.1630199995389748	0.0030181563299565	Piwi
5HDU	A	387.0	1.58	23621	9606	0001540#0004190#0008798#0004175#0019899#0008233	0030424#0009986#0030425#0005769#0005788#0005768#0010008#0005794#0070931#0098686#0005770#0005764#0016020#0045121#0005771#0043025#0005886#0055037#0008021#0005802	1990000#0042987#0034205#0050435#1904646#0071280#0071287#0050966#0006509#0043525#0060134#0099171#0016485#0006508#0010288#0140448	P56817	0.01456721363468	0.0539108662912337	0.0281690295641283	Peptidase-A1
5SC9	F	431.0	1.69	5313	9606	0005524#0016301#0000287#0048029#0030955#0004743	0005737#0005829#0070062	0071872#0032869#0006096#0016310#0042866#0033198#0051591#0009749#0001666#0010038#0007584	Q16716	0.0134528190972949	0.0857950153316614	0.0050303674430436	PK
2P83	A	371.0	2.5	23621	9606	0001540#0004190#0008798#0004175#0019899#0008233	0030424#0009986#0030425#0005769#0005788#0005768#0010008#0005794#0070931#0098686#0005770#0005764#0016020#0045121#0005771#0043025#0005886#0055037#0008021#0005802	1990000#0042987#0034205#0050435#1904646#0071280#0071287#0050966#0006509#0043525#0060134#0099171#0016485#0006508#0010288#0140448	P56817	0.0431046247942312	0.0422764118705731	0.0	Peptidase-A1
3LPJ	A	390.0	1.79	23621	9606	0001540#0004190#0008798#0004175#0019899#0008233	0030424#0009986#0030425#0005769#0005788#0005768#0010008#0005794#0070931#0098686#0005770#0005764#0016020#0045121#0005771#0043025#0005886#0055037#0008021#0005802	1990000#0042987#0034205#0050435#1904646#0071280#0071287#0050966#0006509#0043525#0060134#0099171#0016485#0006508#0010288#0140448	P56817	0.0155932090452148	0.0816007936661723	0.0040402750029742	Peptidase-A1
5SCL	H	425.0	2.13	5313	9606	0005524#0016301#0000287#0048029#0030955#0004743	0005737#0005829#0070062	0071872#0032869#0006096#0016310#0042866#0033198#0051591#0009749#0001666#0010038#0007584	Q16716	0.0125156309594704	0.0702205116987723	0.0140843739056586	PK
4Z4G	A	799.0	2.7	#	9606	0001046#0003725#0090624#0070551#0046872#0035198#0035925#0098808#0000340#0003723#0004521#0000993#0003727#0035197#0003743	0005737#0036464#0005829#0030425#0070062#0016020#0005845#0005654#0005634#0000932#0005844#1990904#0016442#0070578	0010586#0035196#0035278#0035279#0035194#0042985#0045947#0045766#1900153#0060213#0045944#0045727#1901165#0009791#0031054#0070922#0010501#0031047#0030422#0090625#0006412	Q9UKV8	0.0065051814081296	0.1897992521424759	0.002011889761613	Piwi
4DV9	A	379.0	2.08	23621	9606	0001540#0004190#0008798#0004175#0019899#0008233	0030424#0009986#0030425#0005769#0005788#0005768#0010008#0005794#0070931#0098686#0005770#0005764#0016020#0045121#0005771#0043025#0005886#0055037#0008021#0005802	1990000#0042987#0034205#0050435#1904646#0071280#0071287#0050966#0006509#0043525#0060134#0099171#0016485#0006508#0010288#0140448	P56817	0.0349180818796282	0.0348668199060068	0.0050303674430436	Peptidase-A1
3L5C	B	387.0	1.8	23621	9606	0001540#0004190#0008798#0004175#0019899#0008233	0030424#0009986#0030425#0005769#0005788#0005768#0010008#0005794#0070931#0098686#0005770#0005764#0016020#0045121#0005771#0043025#0005886#0055037#0008021#0005802	1990000#0042987#0034205#0050435#1904646#0071280#0071287#0050966#0006509#0043525#0060134#0099171#0016485#0006508#0010288#0140448	P56817	0.0179136029297204	0.0779678835023745	0.001007110036042	Peptidase-A1
4TRW	A	389.0	2.85	23621	9606	0001540#0004190#0008798#0004175#0019899#0008233	0030424#0009986#0030425#0005769#0005788#0005768#0010008#0005794#0070931#0098686#0005770#0005764#0016020#0045121#0005771#0043025#0005886#0055037#0008021#0005802	1990000#0042987#0034205#0050435#1904646#0071280#0071287#0050966#0006509#0043525#0060134#0099171#0016485#0006508#0010288#0140448	P56817	0.0175043980502178	0.0629441860140347	0.0100605125377637	Peptidase-A1
3CIC	A	390.0	1.75	23621	9606	0001540#0004190#0008798#0004175#0019899#0008233	0030424#0009986#0030425#0005769#0005788#0005768#0010008#0005794#0070931#0098686#0005770#0005764#0016020#0045121#0005771#0043025#0005886#0055037#0008021#0005802	1990000#0042987#0034205#0050435#1904646#0071280#0071287#0050966#0006509#0043525#0060134#0099171#0016485#0006508#0010288#0140448	P56817	0.0168654874496012	0.087583316951857	0.0	Peptidase-A1
4HA5	A	390.0	1.83	23621	9606	0001540#0004190#0008798#0004175#0019899#0008233	0030424#0009986#0030425#0005769#0005788#0005768#0010008#0005794#0070931#0098686#0005770#0005764#0016020#0045121#0005771#0043025#0005886#0055037#0008021#0005802	1990000#0042987#0034205#0050435#1904646#0071280#0071287#0050966#0006509#0043525#0060134#0099171#0016485#0006508#0010288#0140448	P56817	0.0155584481488505	0.0431163648085809	0.0392351918850506	Peptidase-A1
4TRZ	A	388.0	3.25	23621	9606	0001540#0004190#0008798#0004175#0019899#0008233	0030424#0009986#0030425#0005769#0005788#0005768#0010008#0005794#0070931#0098686#0005770#0005764#0016020#0045121#0005771#0043025#0005886#0055037#0008021#0005802	1990000#0042987#0034205#0050435#1904646#0071280#0071287#0050966#0006509#0043525#0060134#0099171#0016485#0006508#0010288#0140448	P56817	0.0162973570979809	0.064017979869278	0.0130785989784187	Peptidase-A1
3OHF	B	387.0	2.1	23621	9606	0001540#0004190#0008798#0004175#0019899#0008233	0030424#0009986#0030425#0005769#0005788#0005768#0010008#0005794#0070931#0098686#0005770#0005764#0016020#0045121#0005771#0043025#0005886#0055037#0008021#0005802	1990000#0042987#0034205#0050435#1904646#0071280#0071287#0050966#0006509#0043525#0060134#0099171#0016485#0006508#0010288#0140448	P56817	0.017632076916529	0.0825670614196748	0.0	Peptidase-A1
5SCK	H	425.0	1.72	5313	9606	0005524#0016301#0000287#0048029#0030955#0004743	0005737#0005829#0070062	0071872#0032869#0006096#0016310#0042866#0033198#0051591#0009749#0001666#0010038#0007584	Q16716	0.0172264559621572	0.0664960741333062	0.0090543980992385	PK
4J1K	A	368.0	2.18	23621	9606	0001540#0004190#0008798#0004175#0019899#0008233	0030424#0009986#0030425#0005769#0005788#0005768#0010008#0005794#0070931#0098686#0005770#0005764#0016020#0045121#0005771#0043025#0005886#0055037#0008021#0005802	1990000#0042987#0034205#0050435#1904646#0071280#0071287#0050966#0006509#0043525#0060134#0099171#0016485#0006508#0010288#0140448	P56817	0.0223865411595174	0.0363316833023127	0.0174001876755087	Peptidase-A1
7S1N	A	346.0	2.11	5602	9606	0005524#0004705#0004708#0106310	0005737#0005829#0005739#0005654#0005634#0005886	0090398#0038095#0007254#0006468#0042752#0051090#0009416#0048511#0007165	P53779	0.0092415787994062	0.2086853701591551	0.001007110036042	Protein-kinase
5EMM	A	625.0	2.37	10419	9606	0070888#0008469#0044020#0042802#0008327#0008168#0002039#0046982#0016274#0035243#0043021#0003714	0000785#0005737#0005829#0005794#0035097#0034709#0005654#0005634	0032922#0006353#0042118#0090161#0034969#0043985#0097421#0045596#0018216#0035246#1904992#0048026#0048714#0044030#0006355#0070372#0007088#1901796#0000387	O14744	0.0053299524292043	0.4130782207279386	0.0	SAM-dependent-MTase-PRMT-type
3L5E	A	390.0	1.53	23621	9606	0001540#0004190#0008798#0004175#0019899#0008233	0030424#0009986#0030425#0005769#0005788#0005768#0010008#0005794#0070931#0098686#0005770#0005764#0016020#0045121#0005771#0043025#0005886#0055037#0008021#0005802	1990000#0042987#0034205#0050435#1904646#0071280#0071287#0050966#0006509#0043525#0060134#0099171#0016485#0006508#0010288#0140448	P56817	0.0168110062708159	0.0531052900923038	0.0231389553638574	Peptidase-A1
7ZY8	A	325.0	1.85	1457	9606	0005524#0051879#0042802#0016301#0106310#0004674	0005829#0005654#0005634#0016581#0005886#0016605#0005956#0016580	0006915#0007049#0061077#0075342#2001234#0043154#0017148#2000059#0018105#0018107#0030307#0008284#0045732#0030177#0006468#0050821#0051726#1905818#0048511#0007165#0016055	P68400	0.0061609573909186	0.2824537564022286	0.0010061554017259	Protein-kinase
5QCW	B	378.0	2.1	23621	9606	0001540#0004190#0008798#0004175#0019899#0008233	0030424#0009986#0030425#0005769#0005788#0005768#0010008#0005794#0070931#0098686#0005770#0005764#0016020#0045121#0005771#0043025#0005886#0055037#0008021#0005802	1990000#0042987#0034205#0050435#1904646#0071280#0071287#0050966#0006509#0043525#0060134#0099171#0016485#0006508#0010288#0140448	P56817	0.0278012951942751	0.0554359830689838	0.0050303674430436	Peptidase-A1
5CU0	A	327.0	2.18	1457	9606	0005524#0051879#0042802#0016301#0106310#0004674	0005829#0005654#0005634#0016581#0005886#0016605#0005956#0016580	0006915#0007049#0061077#0075342#2001234#0043154#0017148#2000059#0018105#0018107#0030307#0008284#0045732#0030177#0006468#0050821#0051726#1905818#0048511#0007165#0016055	P68400	0.0095779431182656	0.2656434278965263	0.0010061554017259	Protein-kinase
3K5C	B	377.0	2.12	23621	9606	0001540#0004190#0008798#0004175#0019899#0008233	0030424#0009986#0030425#0005769#0005788#0005768#0010008#0005794#0070931#0098686#0005770#0005764#0016020#0045121#0005771#0043025#0005886#0055037#0008021#0005802	1990000#0042987#0034205#0050435#1904646#0071280#0071287#0050966#0006509#0043525#0060134#0099171#0016485#0006508#0010288#0140448	P56817	0.0256524008365934	0.0555387793133857	0.0070422936000285	Peptidase-A1
4P8V	A	365.0	1.64	1117	9606	0030246#0008061#0016787	0005576#0005615	0005975#0006032	Q15782	0.0145925953693702	0.0843160302358471	0.0060363072918738	GH18
4Z4E	A	802.0	1.8	#	9606	0001046#0003725#0090624#0070551#0046872#0035198#0035925#0098808#0000340#0003723#0004521#0000993#0003727#0035197#0003743	0005737#0036464#0005829#0030425#0070062#0016020#0005845#0005654#0005634#0000932#0005844#1990904#0016442#0070578	0010586#0035196#0035278#0035279#0035194#0042985#0045947#0045766#1900153#0060213#0045944#0045727#1901165#0009791#0031054#0070922#0010501#0031047#0030422#0090625#0006412	Q9UKV8	0.0034809000309159	0.1477279781842629	0.0040402750029742	Piwi
6H0U	A	348.0	2.3	2932	9606	0005524#0008013#0034452#0016301#0051059#0002039#0002020#0034236#0004672#0019901#0106310#0004674#0061629#0048156#0050321#0031625	0030424#0030877#0005813#0005737#0005829#0030425#0098978#0005739#0005654#0005634#0005886#0098794#0098793#1990909	1904886#1904646#0036016#0071300#0007623#0007212#0001837#0006983#0030010#0060079#0097191#0097192#0005977#0003170#0021766#0008286#0035556#0030011#0043066#0070885#0090090#1905240#1904339#1902042#0010629#2000466#0045719#2000740#0032515#1901984#0032091#1900181#0031333#2000077#0031175#0106027#0018105#0018107#0010508#0045597#0001954#0045724#0010628#0043547#1901030#0010822#0032436#0032092#0045732#0046827…	P49841	0.0068000468082401	0.3148284332211333	0.001007110036042	Protein-kinase
5SC9	H	421.0	1.69	5313	9606	0005524#0016301#0000287#0048029#0030955#0004743	0005737#0005829#0070062	0071872#0032869#0006096#0016310#0042866#0033198#0051591#0009749#0001666#0010038#0007584	Q16716	0.0140984153493563	0.0691619544276443	0.0150906633237464	PK
3NWN	A	308.0	2.0	64147	9606	0005524#0016887#0042802#0008017#0003777	0005737#0005871#0005874#0002102#0036126#0031982	0022617#0007018#1903008#1901317#0071801	Q9HAQ2	0.0130405015708005	0.2230313678232616	0.0	Kinesin-motor
1XN2	D	389.0	1.9	23621	9606	0001540#0004190#0008798#0004175#0019899#0008233	0030424#0009986#0030425#0005769#0005788#0005768#0010008#0005794#0070931#0098686#0005770#0005764#0016020#0045121#0005771#0043025#0005886#0055037#0008021#0005802	1990000#0042987#0034205#0050435#1904646#0071280#0071287#0050966#0006509#0043525#0060134#0099171#0016485#0006508#0010288#0140448	P56817	0.0183929826473237	0.0747287383337629	0.0030272436213401	Peptidase-A1
4FSE	E	387.0	2.65	23621	9606	0001540#0004190#0008798#0004175#0019899#0008233	0030424#0009986#0030425#0005769#0005788#0005768#0010008#0005794#0070931#0098686#0005770#0005764#0016020#0045121#0005771#0043025#0005886#0055037#0008021#0005802	1990000#0042987#0034205#0050435#1904646#0071280#0071287#0050966#0006509#0043525#0060134#0099171#0016485#0006508#0010288#0140448	P56817	0.0191397972590851	0.0713769225842211	0.004023997168737	Peptidase-A1
7MYI	A	391.0	1.25	23621	9606	0001540#0004190#0008798#0004175#0019899#0008233	0030424#0009986#0030425#0005769#0005788#0005768#0010008#0005794#0070931#0098686#0005770#0005764#0016020#0045121#0005771#0043025#0005886#0055037#0008021#0005802	1990000#0042987#0034205#0050435#1904646#0071280#0071287#0050966#0006509#0043525#0060134#0099171#0016485#0006508#0010288#0140448	P56817	0.0163295360986819	0.0624702921410865	0.0171028438612663	Peptidase-A1
3DV1	B	378.0	2.1	23621	9606	0001540#0004190#0008798#0004175#0019899#0008233	0030424#0009986#0030425#0005769#0005788#0005768#0010008#0005794#0070931#0098686#0005770#0005764#0016020#0045121#0005771#0043025#0005886#0055037#0008021#0005802	1990000#0042987#0034205#0050435#1904646#0071280#0071287#0050966#0006509#0043525#0060134#0099171#0016485#0006508#0010288#0140448	P56817	0.0319290791149709	0.0511009622542747	0.0050303674430436	Peptidase-A1
3I4B	B	347.0	2.3	2932	9606	0005524#0008013#0034452#0016301#0051059#0002039#0002020#0034236#0004672#0019901#0106310#0004674#0061629#0048156#0050321#0031625	0030424#0030877#0005813#0005737#0005829#0030425#0098978#0005739#0005654#0005634#0005886#0098794#0098793#1990909	1904886#1904646#0036016#0071300#0007623#0007212#0001837#0006983#0030010#0060079#0097191#0097192#0005977#0003170#0021766#0008286#0035556#0030011#0043066#0070885#0090090#1905240#1904339#1902042#0010629#2000466#0045719#2000740#0032515#1901984#0032091#1900181#0031333#2000077#0031175#0106027#0018105#0018107#0010508#0045597#0001954#0045724#0010628#0043547#1901030#0010822#0032436#0032092#0045732#0046827…	P49841	0.0103745013392133	0.3116077489487351	0.0	Protein-kinase
2ZHR	B	385.0	2.5	23621	9606	0001540#0004190#0008798#0004175#0019899#0008233	0030424#0009986#0030425#0005769#0005788#0005768#0010008#0005794#0070931#0098686#0005770#0005764#0016020#0045121#0005771#0043025#0005886#0055037#0008021#0005802	1990000#0042987#0034205#0050435#1904646#0071280#0071287#0050966#0006509#0043525#0060134#0099171#0016485#0006508#0010288#0140448	P56817	0.0151852537517472	0.1092766946995712	0.0	Peptidase-A1
5EMJ	A	625.0	2.27	10419	9606	0070888#0008469#0044020#0042802#0008327#0008168#0002039#0046982#0016274#0035243#0043021#0003714	0000785#0005737#0005829#0005794#0035097#0034709#0005654#0005634	0032922#0006353#0042118#0090161#0034969#0043985#0097421#0045596#0018216#0035246#1904992#0048026#0048714#0044030#0006355#0070372#0007088#1901796#0000387	O14744	0.0059734957852666	0.4110210769388464	0.002011889761613	SAM-dependent-MTase-PRMT-type
4ZSM	A	389.0	1.96	23621	9606	0001540#0004190#0008798#0004175#0019899#0008233	0030424#0009986#0030425#0005769#0005788#0005768#0010008#0005794#0070931#0098686#0005770#0005764#0016020#0045121#0005771#0043025#0005886#0055037#0008021#0005802	1990000#0042987#0034205#0050435#1904646#0071280#0071287#0050966#0006509#0043525#0060134#0099171#0016485#0006508#0010288#0140448	P56817	0.0175949953070761	0.0624243827811834	0.0130785989784187	Peptidase-A1
5SCA	H	425.0	1.92	5313	9606	0005524#0016301#0000287#0048029#0030955#0004743	0005737#0005829#0070062	0071872#0032869#0006096#0016310#0042866#0033198#0051591#0009749#0001666#0010038#0007584	Q16716	0.0144048060151144	0.0713485539880769	0.0140843739056586	PK
4AY1	C	364.0	1.95	1117	9606	0030246#0008061#0016787	0005576#0005615	0005975#0006032	Q15782	0.0134566836483281	0.07901916592493	0.0101626241883787	GH18
6JWA	A	327.0	1.78	1457	9606	0005524#0051879#0042802#0016301#0106310#0004674	0005829#0005654#0005634#0016581#0005886#0016605#0005956#0016580	0006915#0007049#0061077#0075342#2001234#0043154#0017148#2000059#0018105#0018107#0030307#0008284#0045732#0030177#0006468#0050821#0051726#1905818#0048511#0007165#0016055	P68400	0.0106569811497858	0.2588715299279084	0.002011889761613	Protein-kinase
5SC8	H	424.0	1.77	5313	9606	0005524#0016301#0000287#0048029#0030955#0004743	0005737#0005829#0070062	0071872#0032869#0006096#0016310#0042866#0033198#0051591#0009749#0001666#0010038#0007584	Q16716	0.0161981670636474	0.0667872749410233	0.0140843739056586	PK
5EZZ	A	380.0	2.1	23621	9606	0001540#0004190#0008798#0004175#0019899#0008233	0030424#0009986#0030425#0005769#0005788#0005768#0010008#0005794#0070931#0098686#0005770#0005764#0016020#0045121#0005771#0043025#0005886#0055037#0008021#0005802	1990000#0042987#0034205#0050435#1904646#0071280#0071287#0050966#0006509#0043525#0060134#0099171#0016485#0006508#0010288#0140448	P56817	0.0330624534050828	0.0433976932912139	0.0070922351376341	Peptidase-A1
6H0F	B	374.0	3.25	51185	9606	0046872#0044325	0031464#0005737#0005829#0016020#0005634#0048471	0035641#1902607#0031333#0031334#0030177#0043161#0016567	Q96SW2	0.0020788782755681	0.7868146780752001	0.0030181563299565	Lon-N-terminal
4J0P	A	376.0	1.97	23621	9606	0001540#0004190#0008798#0004175#0019899#0008233	0030424#0009986#0030425#0005769#0005788#0005768#0010008#0005794#0070931#0098686#0005770#0005764#0016020#0045121#0005771#0043025#0005886#0055037#0008021#0005802	1990000#0042987#0034205#0050435#1904646#0071280#0071287#0050966#0006509#0043525#0060134#0099171#0016485#0006508#0010288#0140448	P56817	0.0331109201245784	0.0521128125572652	0.004023997168737	Peptidase-A1
3J8X	K	316.0	5.0	3799	9606	0005524#0016887#0045296#0042802#0008017#0003777#0008574#0044877	1904115#0034451#0035253#0005829#0032839#0005871#0005765#0016020#0005874#0005739#0048471#0045335#0031982	0099641#0098971#1990048#0007411#0071346#0051642#0007028#0032418#0007018#0047497#0160040#0042267#0072383#0043268#1903078#0032230#0042391#1990049#0035617#0048489#0047496	P33176	0.0046354595002959	0.2964993219584484	0.0030272436213401	Kinesin-motor
5QCZ	A	377.0	2.3	23621	9606	0001540#0004190#0008798#0004175#0019899#0008233	0030424#0009986#0030425#0005769#0005788#0005768#0010008#0005794#0070931#0098686#0005770#0005764#0016020#0045121#0005771#0043025#0005886#0055037#0008021#0005802	1990000#0042987#0034205#0050435#1904646#0071280#0071287#0050966#0006509#0043525#0060134#0099171#0016485#0006508#0010288#0140448	P56817	0.034528097826505	0.0545559183867552	0.0020161899393582	Peptidase-A1
3UQX	A	375.0	1.7	23621	9606	0001540#0004190#0008798#0004175#0019899#0008233	0030424#0009986#0030425#0005769#0005788#0005768#0010008#0005794#0070931#0098686#0005770#0005764#0016020#0045121#0005771#0043025#0005886#0055037#0008021#0005802	1990000#0042987#0034205#0050435#1904646#0071280#0071287#0050966#0006509#0043525#0060134#0099171#0016485#0006508#0010288#0140448	P56817	0.0302157795119382	0.0488922709259128	0.0080483244942393	Peptidase-A1
4IDP	B	407.0	2.59	51062	9606	0005525#0003924#0042802	0030424#0005783#0005789#0071782#0098826#0005794#0000137#0000139#0016020	0007409#0007029#1990809#0051260	Q8WXF7	0.0018761167946485	0.4079723205366136	0.0030272436213401	GB1-RHD3-type-G
7WN3	E	711.0	3.29	#	#	#	#	#	P04275	0.0080805968552729	0.4495308913014346	0.002011889761613	VWFD-2
6CYT	A	318.0	3.5	1025	9606	0097322#0005524#0003682#0004693#0003677#0016301#0004672#0019901#0106310#0004674#0000978#0008353#0001223	0008024#0036464#0016020#0005654#0005634#0070691#0016605#0008023	0008283#0071345#0006281#0120186#0051647#0043923#0120187#0045944#0032968#0006468#0051726#0006282#0031440#0051147#0031297#0006366#0006368#0140673#0006367	P50750	0.0128565139481091	0.2279115000495777	0.002011889761613	Protein-kinase
4AY1	H	364.0	1.95	1117	9606	0030246#0008061#0016787	0005576#0005615	0005975#0006032	Q15782	0.0115963813758423	0.0784567866910227	0.0132515540606032	GH18
3L38	A	364.0	2.1	23621	9606	0001540#0004190#0008798#0004175#0019899#0008233	0030424#0009986#0030425#0005769#0005788#0005768#0010008#0005794#0070931#0098686#0005770#0005764#0016020#0045121#0005771#0043025#0005886#0055037#0008021#0005802	1990000#0042987#0034205#0050435#1904646#0071280#0071287#0050966#0006509#0043525#0060134#0099171#0016485#0006508#0010288#0140448	P56817	0.0352935140320318	0.0440015588804685	0.0060363072918738	Peptidase-A1
3TPP	A	375.0	1.6	23621	9606	0001540#0004190#0008798#0004175#0019899#0008233	0030424#0009986#0030425#0005769#0005788#0005768#0010008#0005794#0070931#0098686#0005770#0005764#0016020#0045121#0005771#0043025#0005886#0055037#0008021#0005802	1990000#0042987#0034205#0050435#1904646#0071280#0071287#0050966#0006509#0043525#0060134#0099171#0016485#0006508#0010288#0140448	P56817	0.0320571970671753	0.0578149107597527	0.0030181563299565	Peptidase-A1
4R95	A	387.0	1.99	23621	9606	0001540#0004190#0008798#0004175#0019899#0008233	0030424#0009986#0030425#0005769#0005788#0005768#0010008#0005794#0070931#0098686#0005770#0005764#0016020#0045121#0005771#0043025#0005886#0055037#0008021#0005802	1990000#0042987#0034205#0050435#1904646#0071280#0071287#0050966#0006509#0043525#0060134#0099171#0016485#0006508#0010288#0140448	P56817	0.0187585173647166	0.0699800332217479	0.0060363072918738	Peptidase-A1
6D05	C	679.0	3.8	7018	9606	0008199#0008198#0034986#1990459	0016324#0045178#0009925#0072562#0009986#0030669#0005905#0031410#0005769#0030139#0005788#0010008#0070062#0005576#0005615#1990712#0005770#0048471#0005886#0055037#0034774#0031982	0007015#0019731#0071281#0070371#0006879#0034755#0006826#0030316#0045780#2000147#0045893#0042327#0048260#0034756#0031647#0001895#0060395	P02787	0.0152993041640769	0.1515581306288897	0.0	Transferrin-like-1
4FRS	B	387.0	1.7	23621	9606	0001540#0004190#0008798#0004175#0019899#0008233	0030424#0009986#0030425#0005769#0005788#0005768#0010008#0005794#0070931#0098686#0005770#0005764#0016020#0045121#0005771#0043025#0005886#0055037#0008021#0005802	1990000#0042987#0034205#0050435#1904646#0071280#0071287#0050966#0006509#0043525#0060134#0099171#0016485#0006508#0010288#0140448	P56817	0.0170807970901708	0.0895920328249322	0.0020161899393582	Peptidase-A1
5WJJ	A	338.0	1.6	1432	9606	0005524#0019899#0004707#0004708#0048273#0051525#0019903#0106310#0004674	0005737#0005829#0005576#1904813#0098978#0005739#0016607#0005654#0005634#0034774#0000922	0070935#0001525#0006915#0060348#0001502#0000902#0007166#0071479#0071222#0071223#0071356#0071493#0035924#0098586#0090398#0006935#0002062#0000077#0019395#0046323#0006006#0035556#0031663#0090090#0035331#0002862#0001649#0030316#0038066#0018105#0001890#0030168#0090336#0060045#0031281#0045648#0010628#0046326#0032735#0051149#0045663#1901741#0010831#0042307#2000379#0045944#1900015#0030278#0099179#0006357…	Q16539	0.0116114279640274	0.2776012055943559	0.002011889761613	Protein-kinase
3PI5	B	377.0	2.4	23621	9606	0001540#0004190#0008798#0004175#0019899#0008233	0030424#0009986#0030425#0005769#0005788#0005768#0010008#0005794#0070931#0098686#0005770#0005764#0016020#0045121#0005771#0043025#0005886#0055037#0008021#0005802	1990000#0042987#0034205#0050435#1904646#0071280#0071287#0050966#0006509#0043525#0060134#0099171#0016485#0006508#0010288#0140448	P56817	0.0337595911270716	0.0570172348912327	0.002011889761613	Peptidase-A1
2WF1	A	375.0	1.6	23621	9606	0001540#0004190#0008798#0004175#0019899#0008233	0030424#0009986#0030425#0005769#0005788#0005768#0010008#0005794#0070931#0098686#0005770#0005764#0016020#0045121#0005771#0043025#0005886#0055037#0008021#0005802	1990000#0042987#0034205#0050435#1904646#0071280#0071287#0050966#0006509#0043525#0060134#0099171#0016485#0006508#0010288#0140448	P56817	0.0266871961410103	0.0552104170553268	0.0090543980992385	Peptidase-A1
3NSH	A	372.0	2.2	23621	9606	0001540#0004190#0008798#0004175#0019899#0008233	0030424#0009986#0030425#0005769#0005788#0005768#0010008#0005794#0070931#0098686#0005770#0005764#0016020#0045121#0005771#0043025#0005886#0055037#0008021#0005802	1990000#0042987#0034205#0050435#1904646#0071280#0071287#0050966#0006509#0043525#0060134#0099171#0016485#0006508#0010288#0140448	P56817	0.0370973626010136	0.0520550347881422	0.0020161899393582	Peptidase-A1
2OHN	A	377.0	2.15	23621	9606	0001540#0004190#0008798#0004175#0019899#0008233	0030424#0009986#0030425#0005769#0005788#0005768#0010008#0005794#0070931#0098686#0005770#0005764#0016020#0045121#0005771#0043025#0005886#0055037#0008021#0005802	1990000#0042987#0034205#0050435#1904646#0071280#0071287#0050966#0006509#0043525#0060134#0099171#0016485#0006508#0010288#0140448	P56817	0.0277257977935577	0.0542529054516845	0.0081136984001406	Peptidase-A1
5SCF	A	418.0	2.19	5313	9606	0005524#0016301#0000287#0048029#0030955#0004743	0005737#0005829#0070062	0071872#0032869#0006096#0016310#0042866#0033198#0051591#0009749#0001666#0010038#0007584	Q16716	0.0122791873349239	0.0394646406225206	0.0965797171599183	PK
5SCH	A	417.0	2.09	5313	9606	0005524#0016301#0000287#0048029#0030955#0004743	0005737#0005829#0070062	0071872#0032869#0006096#0016310#0042866#0033198#0051591#0009749#0001666#0010038#0007584	Q16716	0.0125785496985938	0.0372511482641472	0.0995978005518705	PK
5HU0	B	389.0	1.83	23621	9606	0001540#0004190#0008798#0004175#0019899#0008233	0030424#0009986#0030425#0005769#0005788#0005768#0010008#0005794#0070931#0098686#0005770#0005764#0016020#0045121#0005771#0043025#0005886#0055037#0008021#0005802	1990000#0042987#0034205#0050435#1904646#0071280#0071287#0050966#0006509#0043525#0060134#0099171#0016485#0006508#0010288#0140448	P56817	0.0167870380179418	0.0707176236347616	0.0110661838165213	Peptidase-A1
3SKG	D	386.0	2.88	23621	9606	0001540#0004190#0008798#0004175#0019899#0008233	0030424#0009986#0030425#0005769#0005788#0005768#0010008#0005794#0070931#0098686#0005770#0005764#0016020#0045121#0005771#0043025#0005886#0055037#0008021#0005802	1990000#0042987#0034205#0050435#1904646#0071280#0071287#0050966#0006509#0043525#0060134#0099171#0016485#0006508#0010288#0140448	P56817	0.019954160289479	0.073369994437075	0.004023997168737	Peptidase-A1
5J0A	A	299.0	2.74	55872	9606	0005524#0004708#0106310#0004674#0004713	0005634	0034644#0000278#0050728#0032435#0001933#0032873#0018105#0043161#0051403	Q96KB5	0.0127726354053896	0.1963428348131249	0.0030181563299565	Protein-kinase
3CIB	A	390.0	1.72	23621	9606	0001540#0004190#0008798#0004175#0019899#0008233	0030424#0009986#0030425#0005769#0005788#0005768#0010008#0005794#0070931#0098686#0005770#0005764#0016020#0045121#0005771#0043025#0005886#0055037#0008021#0005802	1990000#0042987#0034205#0050435#1904646#0071280#0071287#0050966#0006509#0043525#0060134#0099171#0016485#0006508#0010288#0140448	P56817	0.0193482808602317	0.0820127063188828	0.0010061554017259	Peptidase-A1
5QD0	B	372.0	2.6	23621	9606	0001540#0004190#0008798#0004175#0019899#0008233	0030424#0009986#0030425#0005769#0005788#0005768#0010008#0005794#0070931#0098686#0005770#0005764#0016020#0045121#0005771#0043025#0005886#0055037#0008021#0005802	1990000#0042987#0034205#0050435#1904646#0071280#0071287#0050966#0006509#0043525#0060134#0099171#0016485#0006508#0010288#0140448	P56817	0.0271902336608521	0.0576027239452187	0.0070422936000285	Peptidase-A1
3LNK	A	387.0	1.8	23621	9606	0001540#0004190#0008798#0004175#0019899#0008233	0030424#0009986#0030425#0005769#0005788#0005768#0010008#0005794#0070931#0098686#0005770#0005764#0016020#0045121#0005771#0043025#0005886#0055037#0008021#0005802	1990000#0042987#0034205#0050435#1904646#0071280#0071287#0050966#0006509#0043525#0060134#0099171#0016485#0006508#0010288#0140448	P56817	0.0146249331739321	0.0781278135975372	0.0111900946877709	Peptidase-A1
2QMG	B	389.0	1.89	23621	9606	0001540#0004190#0008798#0004175#0019899#0008233	0030424#0009986#0030425#0005769#0005788#0005768#0010008#0005794#0070931#0098686#0005770#0005764#0016020#0045121#0005771#0043025#0005886#0055037#0008021#0005802	1990000#0042987#0034205#0050435#1904646#0071280#0071287#0050966#0006509#0043525#0060134#0099171#0016485#0006508#0010288#0140448	P56817	0.0159825835441242	0.0892046624092562	0.0050303674430436	Peptidase-A1
1XN2	C	389.0	1.9	23621	9606	0001540#0004190#0008798#0004175#0019899#0008233	0030424#0009986#0030425#0005769#0005788#0005768#0010008#0005794#0070931#0098686#0005770#0005764#0016020#0045121#0005771#0043025#0005886#0055037#0008021#0005802	1990000#0042987#0034205#0050435#1904646#0071280#0071287#0050966#0006509#0043525#0060134#0099171#0016485#0006508#0010288#0140448	P56817	0.0189882264252128	0.081459925211752	0.002011889761613	Peptidase-A1
4QTE	A	348.0	1.5	5594	9606	0005524#0003677#0042802#0004707#0004708#0019902#0001784#0106310#0004674#0008353	0035578#0005901#0005737#0005856#0005829#0005769#0005788#0005576#1904813#0005925#0005794#0005770#0005815#0005739#0072686#0005654#0005634#0005886#0031143#0045202	0030521#0006915#0050853#0060020#0061308#0072584#0007049#0007166#0034198#0071276#0034614#0071356#0007268#0006935#0019858#0006974#0038127#0070371#0060324#0008286#0048009#0035556#0060716#0007611#0031663#0060291#0060425#0033598#0045596#0042473#0018105#0018107#0010759#0120041#0010800#0051973#1904355#0032212#0050847#0006468#0030641#0051493#2000641#0090170#0030278#0031647#0032872#0070849#0043330#0035094…	P28482	0.0106524831059793	0.2514542123188192	0.0030272436213401	Protein-kinase
4FRI	A	372.0	2.3	23621	9606	0001540#0004190#0008798#0004175#0019899#0008233	0030424#0009986#0030425#0005769#0005788#0005768#0010008#0005794#0070931#0098686#0005770#0005764#0016020#0045121#0005771#0043025#0005886#0055037#0008021#0005802	1990000#0042987#0034205#0050435#1904646#0071280#0071287#0050966#0006509#0043525#0060134#0099171#0016485#0006508#0010288#0140448	P56817	0.0318918349544161	0.0473265875822144	0.0090543980992385	Peptidase-A1
3LPJ	B	389.0	1.79	23621	9606	0001540#0004190#0008798#0004175#0019899#0008233	0030424#0009986#0030425#0005769#0005788#0005768#0010008#0005794#0070931#0098686#0005770#0005764#0016020#0045121#0005771#0043025#0005886#0055037#0008021#0005802	1990000#0042987#0034205#0050435#1904646#0071280#0071287#0050966#0006509#0043525#0060134#0099171#0016485#0006508#0010288#0140448	P56817	0.0151382621498871	0.1011961266648216	0.0030272436213401	Peptidase-A1
3L58	B	389.0	1.8	23621	9606	0001540#0004190#0008798#0004175#0019899#0008233	0030424#0009986#0030425#0005769#0005788#0005768#0010008#0005794#0070931#0098686#0005770#0005764#0016020#0045121#0005771#0043025#0005886#0055037#0008021#0005802	1990000#0042987#0034205#0050435#1904646#0071280#0071287#0050966#0006509#0043525#0060134#0099171#0016485#0006508#0010288#0140448	P56817	0.0141876107675212	0.1113726459842069	0.0030272436213401	Peptidase-A1
7MYU	B	389.0	1.94	23621	9606	0001540#0004190#0008798#0004175#0019899#0008233	0030424#0009986#0030425#0005769#0005788#0005768#0010008#0005794#0070931#0098686#0005770#0005764#0016020#0045121#0005771#0043025#0005886#0055037#0008021#0005802	1990000#0042987#0034205#0050435#1904646#0071280#0071287#0050966#0006509#0043525#0060134#0099171#0016485#0006508#0010288#0140448	P56817	0.0171273433085091	0.0771017205840557	0.0070922351376341	Peptidase-A1
5SC9	C	417.0	1.69	5313	9606	0005524#0016301#0000287#0048029#0030955#0004743	0005737#0005829#0070062	0071872#0032869#0006096#0016310#0042866#0033198#0051591#0009749#0001666#0010038#0007584	Q16716	0.0118153607003869	0.0631766357859855	0.0311871353768524	PK
5SCE	H	425.0	2.15	5313	9606	0005524#0016301#0000287#0048029#0030955#0004743	0005737#0005829#0070062	0071872#0032869#0006096#0016310#0042866#0033198#0051591#0009749#0001666#0010038#0007584	Q16716	0.0148429434330434	0.0686488549475879	0.0191146395025525	PK
4LXK	B	378.0	2.05	23621	9606	0001540#0004190#0008798#0004175#0019899#0008233	0030424#0009986#0030425#0005769#0005788#0005768#0010008#0005794#0070931#0098686#0005770#0005764#0016020#0045121#0005771#0043025#0005886#0055037#0008021#0005802	1990000#0042987#0034205#0050435#1904646#0071280#0071287#0050966#0006509#0043525#0060134#0099171#0016485#0006508#0010288#0140448	P56817	0.0337614406583498	0.0574064939759445	0.0020161899393582	Peptidase-A1
3GCU	A	339.0	2.1	1432	9606	0005524#0019899#0004707#0004708#0048273#0051525#0019903#0106310#0004674	0005737#0005829#0005576#1904813#0098978#0005739#0016607#0005654#0005634#0034774#0000922	0070935#0001525#0006915#0060348#0001502#0000902#0007166#0071479#0071222#0071223#0071356#0071493#0035924#0098586#0090398#0006935#0002062#0000077#0019395#0046323#0006006#0035556#0031663#0090090#0035331#0002862#0001649#0030316#0038066#0018105#0001890#0030168#0090336#0060045#0031281#0045648#0010628#0046326#0032735#0051149#0045663#1901741#0010831#0042307#2000379#0045944#1900015#0030278#0099179#0006357…	Q16539	0.0100514705369295	0.2577845691132897	0.004023997168737	Protein-kinase
6UVP	A	391.0	1.56	23621	9606	0001540#0004190#0008798#0004175#0019899#0008233	0030424#0009986#0030425#0005769#0005788#0005768#0010008#0005794#0070931#0098686#0005770#0005764#0016020#0045121#0005771#0043025#0005886#0055037#0008021#0005802	1990000#0042987#0034205#0050435#1904646#0071280#0071287#0050966#0006509#0043525#0060134#0099171#0016485#0006508#0010288#0140448	P56817	0.0206870329988724	0.0767293916650588	0.0030181563299565	Peptidase-A1
4ZHX	E	298.0	2.99	5571	9606	0043531#0016208#0005524#0004691#0008603#0004672#0019901#0019887	0005737#0005829#0016020#0005654#0031588#0005634	0031669#0006633#0051170#0010628#0045860#0006468#0050790#0006110#0007165#0007283	P54646	0.0040465601656927	0.1674813658200115	0.006072766330031	Protein-kinase
5SCD	F	432.0	2.04	5313	9606	0005524#0016301#0000287#0048029#0030955#0004743	0005737#0005829#0070062	0071872#0032869#0006096#0016310#0042866#0033198#0051591#0009749#0001666#0010038#0007584	Q16716	0.015646396871896	0.0862861641161133	0.0070422936000285	PK
5QDB	B	377.0	2.1	23621	9606	0001540#0004190#0008798#0004175#0019899#0008233	0030424#0009986#0030425#0005769#0005788#0005768#0010008#0005794#0070931#0098686#0005770#0005764#0016020#0045121#0005771#0043025#0005886#0055037#0008021#0005802	1990000#0042987#0034205#0050435#1904646#0071280#0071287#0050966#0006509#0043525#0060134#0099171#0016485#0006508#0010288#0140448	P56817	0.0291917934499587	0.0506726674132575	0.0100605125377637	Peptidase-A1
3ODZ	X	335.0	2.3	1432	9606	0005524#0019899#0004707#0004708#0048273#0051525#0019903#0106310#0004674	0005737#0005829#0005576#1904813#0098978#0005739#0016607#0005654#0005634#0034774#0000922	0070935#0001525#0006915#0060348#0001502#0000902#0007166#0071479#0071222#0071223#0071356#0071493#0035924#0098586#0090398#0006935#0002062#0000077#0019395#0046323#0006006#0035556#0031663#0090090#0035331#0002862#0001649#0030316#0038066#0018105#0001890#0030168#0090336#0060045#0031281#0045648#0010628#0046326#0032735#0051149#0045663#1901741#0010831#0042307#2000379#0045944#1900015#0030278#0099179#0006357…	Q16539	0.0059855747412663	0.2264480661676813	0.005055767262688	Protein-kinase
5OTD	B	324.0	1.57	1457	9606	0005524#0051879#0042802#0016301#0106310#0004674	0005829#0005654#0005634#0016581#0005886#0016605#0005956#0016580	0006915#0007049#0061077#0075342#2001234#0043154#0017148#2000059#0018105#0018107#0030307#0008284#0045732#0030177#0006468#0050821#0051726#1905818#0048511#0007165#0016055	P68400	0.0074253066709395	0.2746126642463547	0.0040402750029742	Protein-kinase
6UVY	A	389.0	1.71	23621	9606	0001540#0004190#0008798#0004175#0019899#0008233	0030424#0009986#0030425#0005769#0005788#0005768#0010008#0005794#0070931#0098686#0005770#0005764#0016020#0045121#0005771#0043025#0005886#0055037#0008021#0005802	1990000#0042987#0034205#0050435#1904646#0071280#0071287#0050966#0006509#0043525#0060134#0099171#0016485#0006508#0010288#0140448	P56817	0.0178040310795294	0.0632584339667769	0.0142855519524551	Peptidase-A1
3WOW	A	334.0	2.5	1457	9606	0005524#0051879#0042802#0016301#0106310#0004674	0005829#0005654#0005634#0016581#0005886#0016605#0005956#0016580	0006915#0007049#0061077#0075342#2001234#0043154#0017148#2000059#0018105#0018107#0030307#0008284#0045732#0030177#0006468#0050821#0051726#1905818#0048511#0007165#0016055	P68400	0.008362935545976	0.2633908893883379	0.0040402750029742	Protein-kinase
4IDQ	C	417.0	2.29	51062	9606	0005525#0003924#0042802	0030424#0005783#0005789#0071782#0098826#0005794#0000137#0000139#0016020	0007409#0007029#1990809#0051260	Q8WXF7	0.0038397352611843	0.4231746603100076	0.0040402750029742	GB1-RHD3-type-G
3QFR	A	604.0	2.4	5447	9606	0050660#0010181#0050661#0003958	0005829#0005789#0043231#0016020	0090346#0022900#0032770#0009725#0006805	P16435	0.0022065302237552	0.7299959202209995	0.0040402750029742	FAD-binding-FR-type
4EH6	A	335.0	2.1	1432	9606	0005524#0019899#0004707#0004708#0048273#0051525#0019903#0106310#0004674	0005737#0005829#0005576#1904813#0098978#0005739#0016607#0005654#0005634#0034774#0000922	0070935#0001525#0006915#0060348#0001502#0000902#0007166#0071479#0071222#0071223#0071356#0071493#0035924#0098586#0090398#0006935#0002062#0000077#0019395#0046323#0006006#0035556#0031663#0090090#0035331#0002862#0001649#0030316#0038066#0018105#0001890#0030168#0090336#0060045#0031281#0045648#0010628#0046326#0032735#0051149#0045663#1901741#0010831#0042307#2000379#0045944#1900015#0030278#0099179#0006357…	Q16539	0.0125402858415482	0.2285937042702079	0.0030272436213401	Protein-kinase
5MPJ	B	324.0	2.14	1457	9606	0005524#0051879#0042802#0016301#0106310#0004674	0005829#0005654#0005634#0016581#0005886#0016605#0005956#0016580	0006915#0007049#0061077#0075342#2001234#0043154#0017148#2000059#0018105#0018107#0030307#0008284#0045732#0030177#0006468#0050821#0051726#1905818#0048511#0007165#0016055	P68400	0.0059049320910754	0.3077213072124833	0.0040402750029742	Protein-kinase
5SCH	H	425.0	2.09	5313	9606	0005524#0016301#0000287#0048029#0030955#0004743	0005737#0005829#0070062	0071872#0032869#0006096#0016310#0042866#0033198#0051591#0009749#0001666#0010038#0007584	Q16716	0.0129155381544425	0.0652035086968318	0.0281690295641283	PK
4BXN	B	345.0	2.79	3832	9606	0005524#0008017#0003777#0008574#0019901	0005829#0005871#0016020#0005874#0072686#0005634#0032991#0005819#0000922	0051301#0007018#0000278#0007100#0090307#0007052#0046602#0051231#0007051	P52732	0.0128442653434936	0.1502665835013625	0.0040402750029742	Kinesin-motor
3LPI	A	390.0	2.05	23621	9606	0001540#0004190#0008798#0004175#0019899#0008233	0030424#0009986#0030425#0005769#0005788#0005768#0010008#0005794#0070931#0098686#0005770#0005764#0016020#0045121#0005771#0043025#0005886#0055037#0008021#0005802	1990000#0042987#0034205#0050435#1904646#0071280#0071287#0050966#0006509#0043525#0060134#0099171#0016485#0006508#0010288#0140448	P56817	0.0205377110662247	0.0813307466638187	0.001007110036042	Peptidase-A1
4H3F	A	390.0	1.7	23621	9606	0001540#0004190#0008798#0004175#0019899#0008233	0030424#0009986#0030425#0005769#0005788#0005768#0010008#0005794#0070931#0098686#0005770#0005764#0016020#0045121#0005771#0043025#0005886#0055037#0008021#0005802	1990000#0042987#0034205#0050435#1904646#0071280#0071287#0050966#0006509#0043525#0060134#0099171#0016485#0006508#0010288#0140448	P56817	0.0215865449322316	0.0477677395238171	0.02213297304878	Peptidase-A1
2QK5	A	395.0	2.2	23621	9606	0001540#0004190#0008798#0004175#0019899#0008233	0030424#0009986#0030425#0005769#0005788#0005768#0010008#0005794#0070931#0098686#0005770#0005764#0016020#0045121#0005771#0043025#0005886#0055037#0008021#0005802	1990000#0042987#0034205#0050435#1904646#0071280#0071287#0050966#0006509#0043525#0060134#0099171#0016485#0006508#0010288#0140448	P56817	0.0187163601007396	0.0631271535931578	0.0130785989784187	Peptidase-A1
2XAE	B	328.0	2.6	3832	9606	0005524#0008017#0003777#0008574#0019901	0005829#0005871#0016020#0005874#0072686#0005634#0032991#0005819#0000922	0051301#0007018#0000278#0007100#0090307#0007052#0046602#0051231#0007051	P52732	0.0101562868410801	0.0780250654289325	0.0184427898172117	Kinesin-motor
3IW8	A	334.0	2.0	1432	9606	0005524#0019899#0004707#0004708#0048273#0051525#0019903#0106310#0004674	0005737#0005829#0005576#1904813#0098978#0005739#0016607#0005654#0005634#0034774#0000922	0070935#0001525#0006915#0060348#0001502#0000902#0007166#0071479#0071222#0071223#0071356#0071493#0035924#0098586#0090398#0006935#0002062#0000077#0019395#0046323#0006006#0035556#0031663#0090090#0035331#0002862#0001649#0030316#0038066#0018105#0001890#0030168#0090336#0060045#0031281#0045648#0010628#0046326#0032735#0051149#0045663#1901741#0010831#0042307#2000379#0045944#1900015#0030278#0099179#0006357…	Q16539	0.0077283053523203	0.2708480399297432	0.0050303674430436	Protein-kinase
2HIZ	A	371.0	2.5	23621	9606	0001540#0004190#0008798#0004175#0019899#0008233	0030424#0009986#0030425#0005769#0005788#0005768#0010008#0005794#0070931#0098686#0005770#0005764#0016020#0045121#0005771#0043025#0005886#0055037#0008021#0005802	1990000#0042987#0034205#0050435#1904646#0071280#0071287#0050966#0006509#0043525#0060134#0099171#0016485#0006508#0010288#0140448	P56817	0.0494725138707799	0.0389959821769333	0.0050303674430436	Peptidase-A1
4H3G	A	390.0	1.85	23621	9606	0001540#0004190#0008798#0004175#0019899#0008233	0030424#0009986#0030425#0005769#0005788#0005768#0010008#0005794#0070931#0098686#0005770#0005764#0016020#0045121#0005771#0043025#0005886#0055037#0008021#0005802	1990000#0042987#0034205#0050435#1904646#0071280#0071287#0050966#0006509#0043525#0060134#0099171#0016485#0006508#0010288#0140448	P56817	0.0178674369367584	0.044277250964236	0.038229225245195	Peptidase-A1
5CLM	A	376.0	2.61	23621	9606	0001540#0004190#0008798#0004175#0019899#0008233	0030424#0009986#0030425#0005769#0005788#0005768#0010008#0005794#0070931#0098686#0005770#0005764#0016020#0045121#0005771#0043025#0005886#0055037#0008021#0005802	1990000#0042987#0034205#0050435#1904646#0071280#0071287#0050966#0006509#0043525#0060134#0099171#0016485#0006508#0010288#0140448	P56817	0.0302575440172812	0.0641225212716637	0.0020161899393582	Peptidase-A1
6HKY	B	325.0	2.75	3832	9606	0005524#0008017#0003777#0008574#0019901	0005829#0005871#0016020#0005874#0072686#0005634#0032991#0005819#0000922	0051301#0007018#0000278#0007100#0090307#0007052#0046602#0051231#0007051	P52732	0.0136406227055692	0.1342713689195198	0.0040402750029742	Kinesin-motor
5SCC	H	424.0	1.89	5313	9606	0005524#0016301#0000287#0048029#0030955#0004743	0005737#0005829#0070062	0071872#0032869#0006096#0016310#0042866#0033198#0051591#0009749#0001666#0010038#0007584	Q16716	0.0141405871824173	0.0660337292347648	0.0261569749948251	PK
3F88	B	340.0	2.6	2932	9606	0005524#0008013#0034452#0016301#0051059#0002039#0002020#0034236#0004672#0019901#0106310#0004674#0061629#0048156#0050321#0031625	0030424#0030877#0005813#0005737#0005829#0030425#0098978#0005739#0005654#0005634#0005886#0098794#0098793#1990909	1904886#1904646#0036016#0071300#0007623#0007212#0001837#0006983#0030010#0060079#0097191#0097192#0005977#0003170#0021766#0008286#0035556#0030011#0043066#0070885#0090090#1905240#1904339#1902042#0010629#2000466#0045719#2000740#0032515#1901984#0032091#1900181#0031333#2000077#0031175#0106027#0018105#0018107#0010508#0045597#0001954#0045724#0010628#0043547#1901030#0010822#0032436#0032092#0045732#0046827…	P49841	0.0143722994335463	0.3047011644311427	0.001007110036042	Protein-kinase
4FRK	A	369.0	2.1	23621	9606	0001540#0004190#0008798#0004175#0019899#0008233	0030424#0009986#0030425#0005769#0005788#0005768#0010008#0005794#0070931#0098686#0005770#0005764#0016020#0045121#0005771#0043025#0005886#0055037#0008021#0005802	1990000#0042987#0034205#0050435#1904646#0071280#0071287#0050966#0006509#0043525#0060134#0099171#0016485#0006508#0010288#0140448	P56817	0.0318017103800855	0.0535999226808658	0.0070922351376341	Peptidase-A1
5JS1	A	801.0	2.5	#	9606	0001046#0003725#0090624#0070551#0046872#0035198#0035925#0098808#0000340#0003723#0004521#0000993#0003727#0035197#0003743	0005737#0036464#0005829#0030425#0070062#0016020#0005845#0005654#0005634#0000932#0005844#1990904#0016442#0070578	0010586#0035196#0035278#0035279#0035194#0042985#0045947#0045766#1900153#0060213#0045944#0045727#1901165#0009791#0031054#0070922#0010501#0031047#0030422#0090625#0006412	Q9UKV8	0.0107050194209507	0.3771038122809562	0.0030272436213401	Piwi
5HE7	A	385.0	1.71	23621	9606	0001540#0004190#0008798#0004175#0019899#0008233	0030424#0009986#0030425#0005769#0005788#0005768#0010008#0005794#0070931#0098686#0005770#0005764#0016020#0045121#0005771#0043025#0005886#0055037#0008021#0005802	1990000#0042987#0034205#0050435#1904646#0071280#0071287#0050966#0006509#0043525#0060134#0099171#0016485#0006508#0010288#0140448	P56817	0.0183696567658397	0.0651966025615909	0.0130785989784187	Peptidase-A1
3LNK	B	387.0	1.8	23621	9606	0001540#0004190#0008798#0004175#0019899#0008233	0030424#0009986#0030425#0005769#0005788#0005768#0010008#0005794#0070931#0098686#0005770#0005764#0016020#0045121#0005771#0043025#0005886#0055037#0008021#0005802	1990000#0042987#0034205#0050435#1904646#0071280#0071287#0050966#0006509#0043525#0060134#0099171#0016485#0006508#0010288#0140448	P56817	0.0189255526024319	0.0892599426316364	0.0010061554017259	Peptidase-A1
5SCG	H	425.0	1.94	5313	9606	0005524#0016301#0000287#0048029#0030955#0004743	0005737#0005829#0070062	0071872#0032869#0006096#0016310#0042866#0033198#0051591#0009749#0001666#0010038#0007584	Q16716	0.0141148953581186	0.0721485800060273	0.0201205697607655	PK
6DMI	A	374.0	1.9	23621	9606	0001540#0004190#0008798#0004175#0019899#0008233	0030424#0009986#0030425#0005769#0005788#0005768#0010008#0005794#0070931#0098686#0005770#0005764#0016020#0045121#0005771#0043025#0005886#0055037#0008021#0005802	1990000#0042987#0034205#0050435#1904646#0071280#0071287#0050966#0006509#0043525#0060134#0099171#0016485#0006508#0010288#0140448	P56817	0.0326511028642839	0.0497278266441975	0.0081136984001406	Peptidase-A1
5ORK	A	324.0	2.14	1457	9606	0005524#0051879#0042802#0016301#0106310#0004674	0005829#0005654#0005634#0016581#0005886#0016605#0005956#0016580	0006915#0007049#0061077#0075342#2001234#0043154#0017148#2000059#0018105#0018107#0030307#0008284#0045732#0030177#0006468#0050821#0051726#1905818#0048511#0007165#0016055	P68400	0.0059296611155974	0.2917784077365444	0.005055767262688	Protein-kinase
2X2R	C	329.0	2.2	3832	9606	0005524#0008017#0003777#0008574#0019901	0005829#0005871#0016020#0005874#0072686#0005634#0032991#0005819#0000922	0051301#0007018#0000278#0007100#0090307#0007052#0046602#0051231#0007051	P52732	0.0151673811188735	0.3190345613568887	0.0	Kinesin-motor
1YM4	B	377.0	2.25	23621	9606	0001540#0004190#0008798#0004175#0019899#0008233	0030424#0009986#0030425#0005769#0005788#0005768#0010008#0005794#0070931#0098686#0005770#0005764#0016020#0045121#0005771#0043025#0005886#0055037#0008021#0005802	1990000#0042987#0034205#0050435#1904646#0071280#0071287#0050966#0006509#0043525#0060134#0099171#0016485#0006508#0010288#0140448	P56817	0.0266967915575492	0.0553677765377867	0.0111900946877709	Peptidase-A1
5CU2	B	325.0	1.71	1457	9606	0005524#0051879#0042802#0016301#0106310#0004674	0005829#0005654#0005634#0016581#0005886#0016605#0005956#0016580	0006915#0007049#0061077#0075342#2001234#0043154#0017148#2000059#0018105#0018107#0030307#0008284#0045732#0030177#0006468#0050821#0051726#1905818#0048511#0007165#0016055	P68400	0.0106437097219768	0.279083331819026	0.0040402750029742	Protein-kinase
7MYR	A	391.0	1.72	23621	9606	0001540#0004190#0008798#0004175#0019899#0008233	0030424#0009986#0030425#0005769#0005788#0005768#0010008#0005794#0070931#0098686#0005770#0005764#0016020#0045121#0005771#0043025#0005886#0055037#0008021#0005802	1990000#0042987#0034205#0050435#1904646#0071280#0071287#0050966#0006509#0043525#0060134#0099171#0016485#0006508#0010288#0140448	P56817	0.0158572981928399	0.0584470524880583	0.0331991995154452	Peptidase-A1
4IDQ	A	417.0	2.29	51062	9606	0005525#0003924#0042802	0030424#0005783#0005789#0071782#0098826#0005794#0000137#0000139#0016020	0007409#0007029#1990809#0051260	Q8WXF7	0.005137646403967	0.4126909337725038	0.005055767262688	GB1-RHD3-type-G
6JJR	A	370.0	1.83	1118	9606	0008061#0004568#0008843#0004553	0005576#0005615#0005764#0035580#1904724	0006032#0006955#0000272#0044245#0009617	Q13231	0.011133992391698	0.0607605722794358	0.0419284993347488	GH18
2OAH	A	378.0	1.8	23621	9606	0001540#0004190#0008798#0004175#0019899#0008233	0030424#0009986#0030425#0005769#0005788#0005768#0010008#0005794#0070931#0098686#0005770#0005764#0016020#0045121#0005771#0043025#0005886#0055037#0008021#0005802	1990000#0042987#0034205#0050435#1904646#0071280#0071287#0050966#0006509#0043525#0060134#0099171#0016485#0006508#0010288#0140448	P56817	0.0435940102054281	0.042503507985576	0.0060363072918738	Peptidase-A1
2G94	A	389.0	1.86	23621	9606	0001540#0004190#0008798#0004175#0019899#0008233	0030424#0009986#0030425#0005769#0005788#0005768#0010008#0005794#0070931#0098686#0005770#0005764#0016020#0045121#0005771#0043025#0005886#0055037#0008021#0005802	1990000#0042987#0034205#0050435#1904646#0071280#0071287#0050966#0006509#0043525#0060134#0099171#0016485#0006508#0010288#0140448	P56817	0.0176059066569226	0.079472911161342	0.0070422936000285	Peptidase-A1
4R8Y	A	387.0	1.9	23621	9606	0001540#0004190#0008798#0004175#0019899#0008233	0030424#0009986#0030425#0005769#0005788#0005768#0010008#0005794#0070931#0098686#0005770#0005764#0016020#0045121#0005771#0043025#0005886#0055037#0008021#0005802	1990000#0042987#0034205#0050435#1904646#0071280#0071287#0050966#0006509#0043525#0060134#0099171#0016485#0006508#0010288#0140448	P56817	0.0196609954754533	0.0742162703114919	0.0060363072918738	Peptidase-A1
4IDQ	B	417.0	2.29	51062	9606	0005525#0003924#0042802	0030424#0005783#0005789#0071782#0098826#0005794#0000137#0000139#0016020	0007409#0007029#1990809#0051260	Q8WXF7	0.0071273237841467	0.4140873341125923	0.0050303674430436	GB1-RHD3-type-G
4HOK	S	286.0	2.77	102800317; 1454	9606	0005524#0004672#0106310#0004674#0003723	0005737#0005829#0030426#0043025#0005654#0005634#1990904	0060070#1990090#0048512#0032922#0006281#0006897#0032091#0030178#0018105#1902004#0090263#2000052#0032436#1905426#0008104#0006468#0042752#0032880#0007165	P49674	0.0152560665480882	0.3016729030502667	0.0010061554017259	Protein-kinase
6DHC	A	378.0	2.85	23621	9606	0001540#0004190#0008798#0004175#0019899#0008233	0030424#0009986#0030425#0005769#0005788#0005768#0010008#0005794#0070931#0098686#0005770#0005764#0016020#0045121#0005771#0043025#0005886#0055037#0008021#0005802	1990000#0042987#0034205#0050435#1904646#0071280#0071287#0050966#0006509#0043525#0060134#0099171#0016485#0006508#0010288#0140448	P56817	0.036043502306866	0.0594602931190429	0.001007110036042	Peptidase-A1
3RU1	A	363.0	2.3	23621	9606	0001540#0004190#0008798#0004175#0019899#0008233	0030424#0009986#0030425#0005769#0005788#0005768#0010008#0005794#0070931#0098686#0005770#0005764#0016020#0045121#0005771#0043025#0005886#0055037#0008021#0005802	1990000#0042987#0034205#0050435#1904646#0071280#0071287#0050966#0006509#0043525#0060134#0099171#0016485#0006508#0010288#0140448	P56817	0.0392904274890724	0.0508739090418112	0.0040402750029742	Peptidase-A1
5TOL	A	374.0	2.51	23621	9606	0001540#0004190#0008798#0004175#0019899#0008233	0030424#0009986#0030425#0005769#0005788#0005768#0010008#0005794#0070931#0098686#0005770#0005764#0016020#0045121#0005771#0043025#0005886#0055037#0008021#0005802	1990000#0042987#0034205#0050435#1904646#0071280#0071287#0050966#0006509#0043525#0060134#0099171#0016485#0006508#0010288#0140448	P56817	0.0389384285230036	0.0495847792543774	0.0050303674430436	Peptidase-A1
3G9N	A	346.0	2.8	5602	9606	0005524#0004705#0004708#0106310	0005737#0005829#0005739#0005654#0005634#0005886	0090398#0038095#0007254#0006468#0042752#0051090#0009416#0048511#0007165	P53779	0.0133250718846709	0.2082375021412651	0.0040402750029742	Protein-kinase
4Z4F	A	801.0	2.8	#	9606	0001046#0003725#0090624#0070551#0046872#0035198#0035925#0098808#0000340#0003723#0004521#0000993#0003727#0035197#0003743	0005737#0036464#0005829#0030425#0070062#0016020#0005845#0005654#0005634#0000932#0005844#1990904#0016442#0070578	0010586#0035196#0035278#0035279#0035194#0042985#0045947#0045766#1900153#0060213#0045944#0045727#1901165#0009791#0031054#0070922#0010501#0031047#0030422#0090625#0006412	Q9UKV8	0.0054972999034296	0.1619638517833448	0.0081136984001406	Piwi
1HJV	B	362.0	2.75	1116	9606	0030246#0008061#0005201	0005737#0005783#0070062#0031012#0005576#0005615#0048471#0035580	0007250#0006915#0005975#0051216#0071356#0006032#0006954#0030324#0045766#0070374#0032757#0010800#0051897#0070555#0070741#0009612#0034612	P36222	0.0145321921050792	0.055741153073313	0.045215734453575	GH18
5MO5	B	325.0	2.04	1457	9606	0005524#0051879#0042802#0016301#0106310#0004674	0005829#0005654#0005634#0016581#0005886#0016605#0005956#0016580	0006915#0007049#0061077#0075342#2001234#0043154#0017148#2000059#0018105#0018107#0030307#0008284#0045732#0030177#0006468#0050821#0051726#1905818#0048511#0007165#0016055	P68400	0.0050464966859153	0.2820958903294975	0.006072766330031	Protein-kinase
2HIZ	B	372.0	2.5	23621	9606	0001540#0004190#0008798#0004175#0019899#0008233	0030424#0009986#0030425#0005769#0005788#0005768#0010008#0005794#0070931#0098686#0005770#0005764#0016020#0045121#0005771#0043025#0005886#0055037#0008021#0005802	1990000#0042987#0034205#0050435#1904646#0071280#0071287#0050966#0006509#0043525#0060134#0099171#0016485#0006508#0010288#0140448	P56817	0.0517149028426075	0.0467868611169468	0.004023997168737	Peptidase-A1
5YGX	A	381.0	2.2	23621	9606	0001540#0004190#0008798#0004175#0019899#0008233	0030424#0009986#0030425#0005769#0005788#0005768#0010008#0005794#0070931#0098686#0005770#0005764#0016020#0045121#0005771#0043025#0005886#0055037#0008021#0005802	1990000#0042987#0034205#0050435#1904646#0071280#0071287#0050966#0006509#0043525#0060134#0099171#0016485#0006508#0010288#0140448	P56817	0.0264184855005221	0.0415692324622804	0.023686980845901	Peptidase-A1
3MH0	A	332.0	2.0	1432	9606	0005524#0019899#0004707#0004708#0048273#0051525#0019903#0106310#0004674	0005737#0005829#0005576#1904813#0098978#0005739#0016607#0005654#0005634#0034774#0000922	0070935#0001525#0006915#0060348#0001502#0000902#0007166#0071479#0071222#0071223#0071356#0071493#0035924#0098586#0090398#0006935#0002062#0000077#0019395#0046323#0006006#0035556#0031663#0090090#0035331#0002862#0001649#0030316#0038066#0018105#0001890#0030168#0090336#0060045#0031281#0045648#0010628#0046326#0032735#0051149#0045663#1901741#0010831#0042307#2000379#0045944#1900015#0030278#0099179#0006357…	Q16539	0.0146647704255824	0.267769183831367	0.0030181563299565	Protein-kinase
3K5F	B	377.0	2.25	23621	9606	0001540#0004190#0008798#0004175#0019899#0008233	0030424#0009986#0030425#0005769#0005788#0005768#0010008#0005794#0070931#0098686#0005770#0005764#0016020#0045121#0005771#0043025#0005886#0055037#0008021#0005802	1990000#0042987#0034205#0050435#1904646#0071280#0071287#0050966#0006509#0043525#0060134#0099171#0016485#0006508#0010288#0140448	P56817	0.0283707548799456	0.037609998013071	0.0215828567205209	Peptidase-A1
6D03	D	679.0	3.68	7018	9606	0008199#0008198#0034986#1990459	0016324#0045178#0009925#0072562#0009986#0030669#0005905#0031410#0005769#0030139#0005788#0010008#0070062#0005576#0005615#1990712#0005770#0048471#0005886#0055037#0034774#0031982	0007015#0019731#0071281#0070371#0006879#0034755#0006826#0030316#0045780#2000147#0045893#0042327#0048260#0034756#0031647#0001895#0060395	P02787	0.0153926810403015	0.1541975002815137	0.0030272436213401	Transferrin-like-1
7D2V	A	379.0	2.1	23621	9606	0001540#0004190#0008798#0004175#0019899#0008233	0030424#0009986#0030425#0005769#0005788#0005768#0010008#0005794#0070931#0098686#0005770#0005764#0016020#0045121#0005771#0043025#0005886#0055037#0008021#0005802	1990000#0042987#0034205#0050435#1904646#0071280#0071287#0050966#0006509#0043525#0060134#0099171#0016485#0006508#0010288#0140448	P56817	0.0326067039526216	0.0456529345835742	0.0120723738025678	Peptidase-A1
3HQD	A	350.0	2.19	3832	9606	0005524#0008017#0003777#0008574#0019901	0005829#0005871#0016020#0005874#0072686#0005634#0032991#0005819#0000922	0051301#0007018#0000278#0007100#0090307#0007052#0046602#0051231#0007051	P52732	0.0003591649494162	0.1441427059619902	0.0101626241883787	Kinesin-motor
4R93	A	386.0	1.71	23621	9606	0001540#0004190#0008798#0004175#0019899#0008233	0030424#0009986#0030425#0005769#0005788#0005768#0010008#0005794#0070931#0098686#0005770#0005764#0016020#0045121#0005771#0043025#0005886#0055037#0008021#0005802	1990000#0042987#0034205#0050435#1904646#0071280#0071287#0050966#0006509#0043525#0060134#0099171#0016485#0006508#0010288#0140448	P56817	0.0219772546664024	0.0760057365335862	0.004023997168737	Peptidase-A1
6BFX	A	389.0	1.99	23621	9606	0001540#0004190#0008798#0004175#0019899#0008233	0030424#0009986#0030425#0005769#0005788#0005768#0010008#0005794#0070931#0098686#0005770#0005764#0016020#0045121#0005771#0043025#0005886#0055037#0008021#0005802	1990000#0042987#0034205#0050435#1904646#0071280#0071287#0050966#0006509#0043525#0060134#0099171#0016485#0006508#0010288#0140448	P56817	0.0182309100460566	0.0784818861469212	0.006072766330031	Peptidase-A1
2P4J	A	389.0	2.5	23621	9606	0001540#0004190#0008798#0004175#0019899#0008233	0030424#0009986#0030425#0005769#0005788#0005768#0010008#0005794#0070931#0098686#0005770#0005764#0016020#0045121#0005771#0043025#0005886#0055037#0008021#0005802	1990000#0042987#0034205#0050435#1904646#0071280#0071287#0050966#0006509#0043525#0060134#0099171#0016485#0006508#0010288#0140448	P56817	0.0166801157882959	0.0801755152894301	0.0100605125377637	Peptidase-A1
4IB5	B	329.0	2.2	1457	9606	0005524#0051879#0042802#0016301#0106310#0004674	0005829#0005654#0005634#0016581#0005886#0016605#0005956#0016580	0006915#0007049#0061077#0075342#2001234#0043154#0017148#2000059#0018105#0018107#0030307#0008284#0045732#0030177#0006468#0050821#0051726#1905818#0048511#0007165#0016055	P68400	0.0073655306823923	0.2748265958566639	0.006072766330031	Protein-kinase
2ONL	C	317.0	4.0	9261	9606	0005524#0009931#0005516#0004683#0051019#0004672#0106310#0004674	0005813#0005737#0005829#0070062#0005654#0005634	0070935#0035924#0006974#0006954#0048839#0035556#0006691#0044351#0000165#0038066#0018105#0060907#0032760#0046777#0006468#1900034#0032675#0043488#0032680#0010803#0034097#0032496#0002224#0048010	Q16539	0.0046354601244822	0.3662176651219412	0.006072766330031	Protein-kinase
5SCC	F	432.0	1.89	5313	9606	0005524#0016301#0000287#0048029#0030955#0004743	0005737#0005829#0070062	0071872#0032869#0006096#0016310#0042866#0033198#0051591#0009749#0001666#0010038#0007584	Q16716	0.0161088956509615	0.0867074189538054	0.0090543980992385	PK
4LXA	B	378.0	1.95	23621	9606	0001540#0004190#0008798#0004175#0019899#0008233	0030424#0009986#0030425#0005769#0005788#0005768#0010008#0005794#0070931#0098686#0005770#0005764#0016020#0045121#0005771#0043025#0005886#0055037#0008021#0005802	1990000#0042987#0034205#0050435#1904646#0071280#0071287#0050966#0006509#0043525#0060134#0099171#0016485#0006508#0010288#0140448	P56817	0.0308630039709329	0.0512827974733529	0.0110661838165213	Peptidase-A1
3UQR	B	374.0	3.06	23621	9606	0001540#0004190#0008798#0004175#0019899#0008233	0030424#0009986#0030425#0005769#0005788#0005768#0010008#0005794#0070931#0098686#0005770#0005764#0016020#0045121#0005771#0043025#0005886#0055037#0008021#0005802	1990000#0042987#0034205#0050435#1904646#0071280#0071287#0050966#0006509#0043525#0060134#0099171#0016485#0006508#0010288#0140448	P56817	0.0265795140471816	0.0635010139936815	0.0070922351376341	Peptidase-A1
4L7J	A	374.0	1.65	23621	9606	0001540#0004190#0008798#0004175#0019899#0008233	0030424#0009986#0030425#0005769#0005788#0005768#0010008#0005794#0070931#0098686#0005770#0005764#0016020#0045121#0005771#0043025#0005886#0055037#0008021#0005802	1990000#0042987#0034205#0050435#1904646#0071280#0071287#0050966#0006509#0043525#0060134#0099171#0016485#0006508#0010288#0140448	P56817	0.0295994901401869	0.0504864474946485	0.0130785989784187	Peptidase-A1
4X60	A	625.0	2.35	10419	9606	0070888#0008469#0044020#0042802#0008327#0008168#0002039#0046982#0016274#0035243#0043021#0003714	0000785#0005737#0005829#0005794#0035097#0034709#0005654#0005634	0032922#0006353#0042118#0090161#0034969#0043985#0097421#0045596#0018216#0035246#1904992#0048026#0048714#0044030#0006355#0070372#0007088#1901796#0000387	O14744	0.0049236912899349	0.4145270884763654	0.006072766330031	SAM-dependent-MTase-PRMT-type
3KMX	B	389.0	1.7	23621	9606	0001540#0004190#0008798#0004175#0019899#0008233	0030424#0009986#0030425#0005769#0005788#0005768#0010008#0005794#0070931#0098686#0005770#0005764#0016020#0045121#0005771#0043025#0005886#0055037#0008021#0005802	1990000#0042987#0034205#0050435#1904646#0071280#0071287#0050966#0006509#0043525#0060134#0099171#0016485#0006508#0010288#0140448	P56817	0.0159164209639394	0.0759040799371767	0.0150906633237464	Peptidase-A1
5QCS	C	377.0	2.31	23621	9606	0001540#0004190#0008798#0004175#0019899#0008233	0030424#0009986#0030425#0005769#0005788#0005768#0010008#0005794#0070931#0098686#0005770#0005764#0016020#0045121#0005771#0043025#0005886#0055037#0008021#0005802	1990000#0042987#0034205#0050435#1904646#0071280#0071287#0050966#0006509#0043525#0060134#0099171#0016485#0006508#0010288#0140448	P56817	0.0319258465163149	0.0618743837615397	0.0040402750029742	Peptidase-A1
3IXK	A	373.0	2.5	23621	9606	0001540#0004190#0008798#0004175#0019899#0008233	0030424#0009986#0030425#0005769#0005788#0005768#0010008#0005794#0070931#0098686#0005770#0005764#0016020#0045121#0005771#0043025#0005886#0055037#0008021#0005802	1990000#0042987#0034205#0050435#1904646#0071280#0071287#0050966#0006509#0043525#0060134#0099171#0016485#0006508#0010288#0140448	P56817	0.0258518249576801	0.0586306291816511	0.0111900946877709	Peptidase-A1
5SCI	H	425.0	2.16	5313	9606	0005524#0016301#0000287#0048029#0030955#0004743	0005737#0005829#0070062	0071872#0032869#0006096#0016310#0042866#0033198#0051591#0009749#0001666#0010038#0007584	Q16716	0.0137089679139681	0.0700263722345371	0.0261569749948251	PK
4AY1	F	364.0	1.95	1117	9606	0030246#0008061#0016787	0005576#0005615	0005975#0006032	Q15782	0.0126451678599834	0.0826425833148445	0.0163601067821594	GH18
6JT4	A	370.0	2.2	23621	9606	0001540#0004190#0008798#0004175#0019899#0008233	0030424#0009986#0030425#0005769#0005788#0005768#0010008#0005794#0070931#0098686#0005770#0005764#0016020#0045121#0005771#0043025#0005886#0055037#0008021#0005802	1990000#0042987#0034205#0050435#1904646#0071280#0071287#0050966#0006509#0043525#0060134#0099171#0016485#0006508#0010288#0140448	P56817	0.0326759612481958	0.0460372786513773	0.012220058253459	Peptidase-A1
4LXK	C	381.0	2.05	23621	9606	0001540#0004190#0008798#0004175#0019899#0008233	0030424#0009986#0030425#0005769#0005788#0005768#0010008#0005794#0070931#0098686#0005770#0005764#0016020#0045121#0005771#0043025#0005886#0055037#0008021#0005802	1990000#0042987#0034205#0050435#1904646#0071280#0071287#0050966#0006509#0043525#0060134#0099171#0016485#0006508#0010288#0140448	P56817	0.0377302064293619	0.0417281608135412	0.0100605125377637	Peptidase-A1
6SFJ	A	341.0	1.95	1432	9606	0005524#0019899#0004707#0004708#0048273#0051525#0019903#0106310#0004674	0005737#0005829#0005576#1904813#0098978#0005739#0016607#0005654#0005634#0034774#0000922	0070935#0001525#0006915#0060348#0001502#0000902#0007166#0071479#0071222#0071223#0071356#0071493#0035924#0098586#0090398#0006935#0002062#0000077#0019395#0046323#0006006#0035556#0031663#0090090#0035331#0002862#0001649#0030316#0038066#0018105#0001890#0030168#0090336#0060045#0031281#0045648#0010628#0046326#0032735#0051149#0045663#1901741#0010831#0042307#2000379#0045944#1900015#0030278#0099179#0006357…	Q16539	0.0100352610190219	0.2599598792407041	0.006072766330031	Protein-kinase
3ZSG	A	337.0	1.89	1432	9606	0005524#0019899#0004707#0004708#0048273#0051525#0019903#0106310#0004674	0005737#0005829#0005576#1904813#0098978#0005739#0016607#0005654#0005634#0034774#0000922	0070935#0001525#0006915#0060348#0001502#0000902#0007166#0071479#0071222#0071223#0071356#0071493#0035924#0098586#0090398#0006935#0002062#0000077#0019395#0046323#0006006#0035556#0031663#0090090#0035331#0002862#0001649#0030316#0038066#0018105#0001890#0030168#0090336#0060045#0031281#0045648#0010628#0046326#0032735#0051149#0045663#1901741#0010831#0042307#2000379#0045944#1900015#0030278#0099179#0006357…	Q16539	0.0139548149505767	0.2784146834684906	0.004023997168737	Protein-kinase
1HJW	B	362.0	2.3	1116	9606	0030246#0008061#0005201	0005737#0005783#0070062#0031012#0005576#0005615#0048471#0035580	0007250#0006915#0005975#0051216#0071356#0006032#0006954#0030324#0045766#0070374#0032757#0010800#0051897#0070555#0070741#0009612#0034612	P36222	0.0121665210104761	0.0603125988697392	0.045215734453575	GH18
1HJX	D	360.0	1.85	1116	9606	0030246#0008061#0005201	0005737#0005783#0070062#0031012#0005576#0005615#0048471#0035580	0007250#0006915#0005975#0051216#0071356#0006032#0006954#0030324#0045766#0070374#0032757#0010800#0051897#0070555#0070741#0009612#0034612	P36222	0.0115774828674834	0.0691714863347307	0.0311202652104596	GH18
3L59	A	390.0	2.0	23621	9606	0001540#0004190#0008798#0004175#0019899#0008233	0030424#0009986#0030425#0005769#0005788#0005768#0010008#0005794#0070931#0098686#0005770#0005764#0016020#0045121#0005771#0043025#0005886#0055037#0008021#0005802	1990000#0042987#0034205#0050435#1904646#0071280#0071287#0050966#0006509#0043525#0060134#0099171#0016485#0006508#0010288#0140448	P56817	0.0183007620481263	0.0484573063565904	0.0362172476666218	Peptidase-A1
2P83	C	373.0	2.5	23621	9606	0001540#0004190#0008798#0004175#0019899#0008233	0030424#0009986#0030425#0005769#0005788#0005768#0010008#0005794#0070931#0098686#0005770#0005764#0016020#0045121#0005771#0043025#0005886#0055037#0008021#0005802	1990000#0042987#0034205#0050435#1904646#0071280#0071287#0050966#0006509#0043525#0060134#0099171#0016485#0006508#0010288#0140448	P56817	0.0507233920437344	0.0462778901179807	0.0050303674430436	Peptidase-A1
7WN6	E	711.0	3.29	#	#	#	#	#	P04275	0.0082521080383254	0.4549632209082045	0.005055767262688	VWFD-2
6BFD	A	393.0	1.62	23621	9606	0001540#0004190#0008798#0004175#0019899#0008233	0030424#0009986#0030425#0005769#0005788#0005768#0010008#0005794#0070931#0098686#0005770#0005764#0016020#0045121#0005771#0043025#0005886#0055037#0008021#0005802	1990000#0042987#0034205#0050435#1904646#0071280#0071287#0050966#0006509#0043525#0060134#0099171#0016485#0006508#0010288#0140448	P56817	0.0150065274676839	0.0933445550154657	0.0090543980992385	Peptidase-A1
2HIZ	C	373.0	2.5	23621	9606	0001540#0004190#0008798#0004175#0019899#0008233	0030424#0009986#0030425#0005769#0005788#0005768#0010008#0005794#0070931#0098686#0005770#0005764#0016020#0045121#0005771#0043025#0005886#0055037#0008021#0005802	1990000#0042987#0034205#0050435#1904646#0071280#0071287#0050966#0006509#0043525#0060134#0099171#0016485#0006508#0010288#0140448	P56817	0.0492826911358584	0.0468534363338258	0.0050303674430436	Peptidase-A1
5SCI	G	421.0	2.16	5313	9606	0005524#0016301#0000287#0048029#0030955#0004743	0005737#0005829#0070062	0071872#0032869#0006096#0016310#0042866#0033198#0051591#0009749#0001666#0010038#0007584	Q16716	0.0170150421275189	0.0596249672317129	0.0281690295641283	PK
2P4J	C	389.0	2.5	23621	9606	0001540#0004190#0008798#0004175#0019899#0008233	0030424#0009986#0030425#0005769#0005788#0005768#0010008#0005794#0070931#0098686#0005770#0005764#0016020#0045121#0005771#0043025#0005886#0055037#0008021#0005802	1990000#0042987#0034205#0050435#1904646#0071280#0071287#0050966#0006509#0043525#0060134#0099171#0016485#0006508#0010288#0140448	P56817	0.0157258229970945	0.0717321516690718	0.0201205697607655	Peptidase-A1
5HE5	A	387.0	1.55	23621	9606	0001540#0004190#0008798#0004175#0019899#0008233	0030424#0009986#0030425#0005769#0005788#0005768#0010008#0005794#0070931#0098686#0005770#0005764#0016020#0045121#0005771#0043025#0005886#0055037#0008021#0005802	1990000#0042987#0034205#0050435#1904646#0071280#0071287#0050966#0006509#0043525#0060134#0099171#0016485#0006508#0010288#0140448	P56817	0.0217542581082467	0.0534585263645345	0.02213297304878	Peptidase-A1
6Q1N	B	494.0	2.53	2629	9606	0004336#0004348#0046527#0005124#0005102#0050295	0005783#0070062#0005794#0043202#0005765#0005764#0005802	0019882#1905037#0006914#1901805#0048854#0048469#0009267#0071356#0046513#0021694#0008203#0008340#0061436#0006680#0071425#0048872#0030259#0019915#0072676#0007040#0014004#0061518#0061744#0050728#0032715#0043407#0043524#1901215#0031333#0050905#0051402#1904925#1904457#0032436#0035307#1903061#0051247#0043243#1903052#0043161#0021859#1905165#0016241#0051246#0032006#0022904#0071548#0043627#0009268#0033574…	B2R6A7	0.0113930441238428	0.1014626799003265	0.0100605125377637	Glyco-hydro-30
2QMD	B	389.0	1.65	23621	9606	0001540#0004190#0008798#0004175#0019899#0008233	0030424#0009986#0030425#0005769#0005788#0005768#0010008#0005794#0070931#0098686#0005770#0005764#0016020#0045121#0005771#0043025#0005886#0055037#0008021#0005802	1990000#0042987#0034205#0050435#1904646#0071280#0071287#0050966#0006509#0043525#0060134#0099171#0016485#0006508#0010288#0140448	P56817	0.0170682760438904	0.0956215739026827	0.0040402750029742	Peptidase-A1
4QP3	A	339.0	2.6	5594	9606	0005524#0003677#0042802#0004707#0004708#0019902#0001784#0106310#0004674#0008353	0035578#0005901#0005737#0005856#0005829#0005769#0005788#0005576#1904813#0005925#0005794#0005770#0005815#0005739#0072686#0005654#0005634#0005886#0031143#0045202	0030521#0006915#0050853#0060020#0061308#0072584#0007049#0007166#0034198#0071276#0034614#0071356#0007268#0006935#0019858#0006974#0038127#0070371#0060324#0008286#0048009#0035556#0060716#0007611#0031663#0060291#0060425#0033598#0045596#0042473#0018105#0018107#0010759#0120041#0010800#0051973#1904355#0032212#0050847#0006468#0030641#0051493#2000641#0090170#0030278#0031647#0032872#0070849#0043330#0035094…	P28482	0.0053592114458717	0.2734325180478839	0.0081136984001406	Protein-kinase
4TRY	C	388.0	2.75	23621	9606	0001540#0004190#0008798#0004175#0019899#0008233	0030424#0009986#0030425#0005769#0005788#0005768#0010008#0005794#0070931#0098686#0005770#0005764#0016020#0045121#0005771#0043025#0005886#0055037#0008021#0005802	1990000#0042987#0034205#0050435#1904646#0071280#0071287#0050966#0006509#0043525#0060134#0099171#0016485#0006508#0010288#0140448	P56817	0.0212596931479766	0.0648175364705662	0.0120723738025678	Peptidase-A1
2VKM	B	389.0	2.05	23621	9606	0001540#0004190#0008798#0004175#0019899#0008233	0030424#0009986#0030425#0005769#0005788#0005768#0010008#0005794#0070931#0098686#0005770#0005764#0016020#0045121#0005771#0043025#0005886#0055037#0008021#0005802	1990000#0042987#0034205#0050435#1904646#0071280#0071287#0050966#0006509#0043525#0060134#0099171#0016485#0006508#0010288#0140448	P56817	0.0159539770996851	0.0973861529430526	0.0060363072918738	Peptidase-A1
6OPI	A	326.0	3.0	5594	9606	0005524#0003677#0042802#0004707#0004708#0019902#0001784#0106310#0004674#0008353	0035578#0005901#0005737#0005856#0005829#0005769#0005788#0005576#1904813#0005925#0005794#0005770#0005815#0005739#0072686#0005654#0005634#0005886#0031143#0045202	0030521#0006915#0050853#0060020#0061308#0072584#0007049#0007166#0034198#0071276#0034614#0071356#0007268#0006935#0019858#0006974#0038127#0070371#0060324#0008286#0048009#0035556#0060716#0007611#0031663#0060291#0060425#0033598#0045596#0042473#0018105#0018107#0010759#0120041#0010800#0051973#1904355#0032212#0050847#0006468#0030641#0051493#2000641#0090170#0030278#0031647#0032872#0070849#0043330#0035094…	P28482	0.0108185729376781	0.2588209905527167	0.006072766330031	Protein-kinase
5HE4	A	387.0	1.53	23621	9606	0001540#0004190#0008798#0004175#0019899#0008233	0030424#0009986#0030425#0005769#0005788#0005768#0010008#0005794#0070931#0098686#0005770#0005764#0016020#0045121#0005771#0043025#0005886#0055037#0008021#0005802	1990000#0042987#0034205#0050435#1904646#0071280#0071287#0050966#0006509#0043525#0060134#0099171#0016485#0006508#0010288#0140448	P56817	0.0206958933054709	0.0550314719734157	0.0231389553638574	Peptidase-A1
3KMY	B	389.0	1.9	23621	9606	0001540#0004190#0008798#0004175#0019899#0008233	0030424#0009986#0030425#0005769#0005788#0005768#0010008#0005794#0070931#0098686#0005770#0005764#0016020#0045121#0005771#0043025#0005886#0055037#0008021#0005802	1990000#0042987#0034205#0050435#1904646#0071280#0071287#0050966#0006509#0043525#0060134#0099171#0016485#0006508#0010288#0140448	P56817	0.0181122445003541	0.074761782646163	0.0100605125377637	Peptidase-A1
4J0Y	A	379.0	1.77	23621	9606	0001540#0004190#0008798#0004175#0019899#0008233	0030424#0009986#0030425#0005769#0005788#0005768#0010008#0005794#0070931#0098686#0005770#0005764#0016020#0045121#0005771#0043025#0005886#0055037#0008021#0005802	1990000#0042987#0034205#0050435#1904646#0071280#0071287#0050966#0006509#0043525#0060134#0099171#0016485#0006508#0010288#0140448	P56817	0.025767734140088	0.0466141464964142	0.023686980845901	Peptidase-A1
5SC9	G	419.0	1.69	5313	9606	0005524#0016301#0000287#0048029#0030955#0004743	0005737#0005829#0070062	0071872#0032869#0006096#0016310#0042866#0033198#0051591#0009749#0001666#0010038#0007584	Q16716	0.0116161367088895	0.0647302512883138	0.040241637205524	PK
5CU0	B	325.0	2.18	1457	9606	0005524#0051879#0042802#0016301#0106310#0004674	0005829#0005654#0005634#0016581#0005886#0016605#0005956#0016580	0006915#0007049#0061077#0075342#2001234#0043154#0017148#2000059#0018105#0018107#0030307#0008284#0045732#0030177#0006468#0050821#0051726#1905818#0048511#0007165#0016055	P68400	0.0070734041388578	0.2816048256017845	0.0070922351376341	Protein-kinase
5QD7	B	377.0	2.12	23621	9606	0001540#0004190#0008798#0004175#0019899#0008233	0030424#0009986#0030425#0005769#0005788#0005768#0010008#0005794#0070931#0098686#0005770#0005764#0016020#0045121#0005771#0043025#0005886#0055037#0008021#0005802	1990000#0042987#0034205#0050435#1904646#0071280#0071287#0050966#0006509#0043525#0060134#0099171#0016485#0006508#0010288#0140448	P56817	0.0246455150872836	0.059039263320303	0.0130785989784187	Peptidase-A1
1M4H	A	391.0	2.1	23621	9606	0001540#0004190#0008798#0004175#0019899#0008233	0030424#0009986#0030425#0005769#0005788#0005768#0010008#0005794#0070931#0098686#0005770#0005764#0016020#0045121#0005771#0043025#0005886#0055037#0008021#0005802	1990000#0042987#0034205#0050435#1904646#0071280#0071287#0050966#0006509#0043525#0060134#0099171#0016485#0006508#0010288#0140448	P56817	0.0155461536560291	0.0937171260670425	0.0081136984001406	Peptidase-A1
5QCX	A	377.0	2.2	23621	9606	0001540#0004190#0008798#0004175#0019899#0008233	0030424#0009986#0030425#0005769#0005788#0005768#0010008#0005794#0070931#0098686#0005770#0005764#0016020#0045121#0005771#0043025#0005886#0055037#0008021#0005802	1990000#0042987#0034205#0050435#1904646#0071280#0071287#0050966#0006509#0043525#0060134#0099171#0016485#0006508#0010288#0140448	P56817	0.0321596826796984	0.0571013155632908	0.0070922351376341	Peptidase-A1
4IDQ	D	417.0	2.29	51062	9606	0005525#0003924#0042802	0030424#0005783#0005789#0071782#0098826#0005794#0000137#0000139#0016020	0007409#0007029#1990809#0051260	Q8WXF7	0.0040447560702455	0.4249423608060468	0.0070922351376341	GB1-RHD3-type-G
4R92	A	388.0	1.71	23621	9606	0001540#0004190#0008798#0004175#0019899#0008233	0030424#0009986#0030425#0005769#0005788#0005768#0010008#0005794#0070931#0098686#0005770#0005764#0016020#0045121#0005771#0043025#0005886#0055037#0008021#0005802	1990000#0042987#0034205#0050435#1904646#0071280#0071287#0050966#0006509#0043525#0060134#0099171#0016485#0006508#0010288#0140448	P56817	0.0184204429807674	0.0650877061979079	0.0160964977574751	Peptidase-A1
3LPI	B	389.0	2.05	23621	9606	0001540#0004190#0008798#0004175#0019899#0008233	0030424#0009986#0030425#0005769#0005788#0005768#0010008#0005794#0070931#0098686#0005770#0005764#0016020#0045121#0005771#0043025#0005886#0055037#0008021#0005802	1990000#0042987#0034205#0050435#1904646#0071280#0071287#0050966#0006509#0043525#0060134#0099171#0016485#0006508#0010288#0140448	P56817	0.0140579382347703	0.097289755999858	0.0091371600897414	Peptidase-A1
3K3B	A	335.0	2.4	3832	9606	0005524#0008017#0003777#0008574#0019901	0005829#0005871#0016020#0005874#0072686#0005634#0032991#0005819#0000922	0051301#0007018#0000278#0007100#0090307#0007052#0046602#0051231#0007051	P52732	0.010681358055466	0.1377583799572017	0.0090543980992385	Kinesin-motor
1SGZ	C	389.0	2.0	23621	9606	0001540#0004190#0008798#0004175#0019899#0008233	0030424#0009986#0030425#0005769#0005788#0005768#0010008#0005794#0070931#0098686#0005770#0005764#0016020#0045121#0005771#0043025#0005886#0055037#0008021#0005802	1990000#0042987#0034205#0050435#1904646#0071280#0071287#0050966#0006509#0043525#0060134#0099171#0016485#0006508#0010288#0140448	P56817	0.0176568361448974	0.0597054573830139	0.0251509582443987	Peptidase-A1
4FS4	B	389.0	1.74	23621	9606	0001540#0004190#0008798#0004175#0019899#0008233	0030424#0009986#0030425#0005769#0005788#0005768#0010008#0005794#0070931#0098686#0005770#0005764#0016020#0045121#0005771#0043025#0005886#0055037#0008021#0005802	1990000#0042987#0034205#0050435#1904646#0071280#0071287#0050966#0006509#0043525#0060134#0099171#0016485#0006508#0010288#0140448	P56817	0.0169180698093023	0.0572139002230974	0.0352112405915889	Peptidase-A1
4IMY	A	314.0	2.94	1025	9606	0097322#0005524#0003682#0004693#0003677#0016301#0004672#0019901#0106310#0004674#0000978#0008353#0001223	0008024#0036464#0016020#0005654#0005634#0070691#0016605#0008023	0008283#0071345#0006281#0120186#0051647#0043923#0120187#0045944#0032968#0006468#0051726#0006282#0031440#0051147#0031297#0006366#0006368#0140673#0006367	P50750	0.0151304136245402	0.2495851130702077	0.004023997168737	Protein-kinase
6EJ3	A	368.0	1.94	23621	9606	0001540#0004190#0008798#0004175#0019899#0008233	0030424#0009986#0030425#0005769#0005788#0005768#0010008#0005794#0070931#0098686#0005770#0005764#0016020#0045121#0005771#0043025#0005886#0055037#0008021#0005802	1990000#0042987#0034205#0050435#1904646#0071280#0071287#0050966#0006509#0043525#0060134#0099171#0016485#0006508#0010288#0140448	P56817	0.0221011180142245	0.072256036480916	0.0060363072918738	Peptidase-A1
3SKG	E	386.0	2.88	23621	9606	0001540#0004190#0008798#0004175#0019899#0008233	0030424#0009986#0030425#0005769#0005788#0005768#0010008#0005794#0070931#0098686#0005770#0005764#0016020#0045121#0005771#0043025#0005886#0055037#0008021#0005802	1990000#0042987#0034205#0050435#1904646#0071280#0071287#0050966#0006509#0043525#0060134#0099171#0016485#0006508#0010288#0140448	P56817	0.0237565442478051	0.0751636178830356	0.0040402750029742	Peptidase-A1
4IDP	A	407.0	2.59	51062	9606	0005525#0003924#0042802	0030424#0005783#0005789#0071782#0098826#0005794#0000137#0000139#0016020	0007409#0007029#1990809#0051260	Q8WXF7	0.0043557873524473	0.400938104458191	0.0080483244942393	GB1-RHD3-type-G
5OT6	B	326.0	1.94	1457	9606	0005524#0051879#0042802#0016301#0106310#0004674	0005829#0005654#0005634#0016581#0005886#0016605#0005956#0016580	0006915#0007049#0061077#0075342#2001234#0043154#0017148#2000059#0018105#0018107#0030307#0008284#0045732#0030177#0006468#0050821#0051726#1905818#0048511#0007165#0016055	P68400	0.0080153365810997	0.2736001091619768	0.0080483244942393	Protein-kinase
4H1E	B	387.0	1.9	23621	9606	0001540#0004190#0008798#0004175#0019899#0008233	0030424#0009986#0030425#0005769#0005788#0005768#0010008#0005794#0070931#0098686#0005770#0005764#0016020#0045121#0005771#0043025#0005886#0055037#0008021#0005802	1990000#0042987#0034205#0050435#1904646#0071280#0071287#0050966#0006509#0043525#0060134#0099171#0016485#0006508#0010288#0140448	P56817	0.0185006260195775	0.0620212532692659	0.0201205697607655	Peptidase-A1
4HA5	B	386.0	1.83	23621	9606	0001540#0004190#0008798#0004175#0019899#0008233	0030424#0009986#0030425#0005769#0005788#0005768#0010008#0005794#0070931#0098686#0005770#0005764#0016020#0045121#0005771#0043025#0005886#0055037#0008021#0005802	1990000#0042987#0034205#0050435#1904646#0071280#0071287#0050966#0006509#0043525#0060134#0099171#0016485#0006508#0010288#0140448	P56817	0.0146964646805131	0.0705815969994467	0.0251509582443987	Peptidase-A1
4H3I	B	389.0	1.96	23621	9606	0001540#0004190#0008798#0004175#0019899#0008233	0030424#0009986#0030425#0005769#0005788#0005768#0010008#0005794#0070931#0098686#0005770#0005764#0016020#0045121#0005771#0043025#0005886#0055037#0008021#0005802	1990000#0042987#0034205#0050435#1904646#0071280#0071287#0050966#0006509#0043525#0060134#0099171#0016485#0006508#0010288#0140448	P56817	0.0200275652101334	0.0595971651391493	0.0191146395025525	Peptidase-A1
5SCB	F	432.0	1.8	5313	9606	0005524#0016301#0000287#0048029#0030955#0004743	0005737#0005829#0070062	0071872#0032869#0006096#0016310#0042866#0033198#0051591#0009749#0001666#0010038#0007584	Q16716	0.0117841096354655	0.0890647724349601	0.0150906633237464	PK
3LFB	A	333.0	2.6	1432	9606	0005524#0019899#0004707#0004708#0048273#0051525#0019903#0106310#0004674	0005737#0005829#0005576#1904813#0098978#0005739#0016607#0005654#0005634#0034774#0000922	0070935#0001525#0006915#0060348#0001502#0000902#0007166#0071479#0071222#0071223#0071356#0071493#0035924#0098586#0090398#0006935#0002062#0000077#0019395#0046323#0006006#0035556#0031663#0090090#0035331#0002862#0001649#0030316#0038066#0018105#0001890#0030168#0090336#0060045#0031281#0045648#0010628#0046326#0032735#0051149#0045663#1901741#0010831#0042307#2000379#0045944#1900015#0030278#0099179#0006357…	Q16539	0.0105831045657751	0.247052782074873	0.0070922351376341	Protein-kinase
4FSL	E	387.0	2.5	23621	9606	0001540#0004190#0008798#0004175#0019899#0008233	0030424#0009986#0030425#0005769#0005788#0005768#0010008#0005794#0070931#0098686#0005770#0005764#0016020#0045121#0005771#0043025#0005886#0055037#0008021#0005802	1990000#0042987#0034205#0050435#1904646#0071280#0071287#0050966#0006509#0043525#0060134#0099171#0016485#0006508#0010288#0140448	P56817	0.0189405054028898	0.0722435121114622	0.0100605125377637	Peptidase-A1
5HDV	A	384.0	1.71	23621	9606	0001540#0004190#0008798#0004175#0019899#0008233	0030424#0009986#0030425#0005769#0005788#0005768#0010008#0005794#0070931#0098686#0005770#0005764#0016020#0045121#0005771#0043025#0005886#0055037#0008021#0005802	1990000#0042987#0034205#0050435#1904646#0071280#0071287#0050966#0006509#0043525#0060134#0099171#0016485#0006508#0010288#0140448	P56817	0.0207796097577498	0.0468850389660608	0.0321931693669585	Peptidase-A1
4J0T	A	381.0	2.05	23621	9606	0001540#0004190#0008798#0004175#0019899#0008233	0030424#0009986#0030425#0005769#0005788#0005768#0010008#0005794#0070931#0098686#0005770#0005764#0016020#0045121#0005771#0043025#0005886#0055037#0008021#0005802	1990000#0042987#0034205#0050435#1904646#0071280#0071287#0050966#0006509#0043525#0060134#0099171#0016485#0006508#0010288#0140448	P56817	0.0284459379867499	0.0407198919085576	0.023686980845901	Peptidase-A1
4DJU	A	390.0	1.8	23621	9606	0001540#0004190#0008798#0004175#0019899#0008233	0030424#0009986#0030425#0005769#0005788#0005768#0010008#0005794#0070931#0098686#0005770#0005764#0016020#0045121#0005771#0043025#0005886#0055037#0008021#0005802	1990000#0042987#0034205#0050435#1904646#0071280#0071287#0050966#0006509#0043525#0060134#0099171#0016485#0006508#0010288#0140448	P56817	0.0181822847823183	0.060518775573063	0.0231389553638574	Peptidase-A1
2QK5	B	389.0	2.2	23621	9606	0001540#0004190#0008798#0004175#0019899#0008233	0030424#0009986#0030425#0005769#0005788#0005768#0010008#0005794#0070931#0098686#0005770#0005764#0016020#0045121#0005771#0043025#0005886#0055037#0008021#0005802	1990000#0042987#0034205#0050435#1904646#0071280#0071287#0050966#0006509#0043525#0060134#0099171#0016485#0006508#0010288#0140448	P56817	0.0173986251147236	0.0934134151325102	0.0050303674430436	Peptidase-A1
4DI2	A	375.0	2.0	23621	9606	0001540#0004190#0008798#0004175#0019899#0008233	0030424#0009986#0030425#0005769#0005788#0005768#0010008#0005794#0070931#0098686#0005770#0005764#0016020#0045121#0005771#0043025#0005886#0055037#0008021#0005802	1990000#0042987#0034205#0050435#1904646#0071280#0071287#0050966#0006509#0043525#0060134#0099171#0016485#0006508#0010288#0140448	P56817	0.0397591597064779	0.0472788850486703	0.0070922351376341	Peptidase-A1
6DHC	B	380.0	2.85	23621	9606	0001540#0004190#0008798#0004175#0019899#0008233	0030424#0009986#0030425#0005769#0005788#0005768#0010008#0005794#0070931#0098686#0005770#0005764#0016020#0045121#0005771#0043025#0005886#0055037#0008021#0005802	1990000#0042987#0034205#0050435#1904646#0071280#0071287#0050966#0006509#0043525#0060134#0099171#0016485#0006508#0010288#0140448	P56817	0.0318114854956387	0.0531400235505279	0.0110661838165213	Peptidase-A1
4H3J	A	390.0	1.6	23621	9606	0001540#0004190#0008798#0004175#0019899#0008233	0030424#0009986#0030425#0005769#0005788#0005768#0010008#0005794#0070931#0098686#0005770#0005764#0016020#0045121#0005771#0043025#0005886#0055037#0008021#0005802	1990000#0042987#0034205#0050435#1904646#0071280#0071287#0050966#0006509#0043525#0060134#0099171#0016485#0006508#0010288#0140448	P56817	0.018569038916555	0.0575020873793198	0.0251509582443987	Peptidase-A1
2C9H	A	426.0	1.8	54995	9606	0004315	0005829#0005739	0006637#0006633#0051792#0051790	Q9NWU1	0.0098557943590038	0.1571690699779033	0.0091371600897414	Ketosynthase-family-3-KS3
6TLE	B	320.0	1.75	3832	9606	0005524#0008017#0003777#0008574#0019901	0005829#0005871#0016020#0005874#0072686#0005634#0032991#0005819#0000922	0051301#0007018#0000278#0007100#0090307#0007052#0046602#0051231#0007051	P52732	0.0097566790634172	0.2331849147925145	0.0081136984001406	Kinesin-motor
4DJW	A	390.0	1.9	23621	9606	0001540#0004190#0008798#0004175#0019899#0008233	0030424#0009986#0030425#0005769#0005788#0005768#0010008#0005794#0070931#0098686#0005770#0005764#0016020#0045121#0005771#0043025#0005886#0055037#0008021#0005802	1990000#0042987#0034205#0050435#1904646#0071280#0071287#0050966#0006509#0043525#0060134#0099171#0016485#0006508#0010288#0140448	P56817	0.0180539314833962	0.050742177430225	0.038229225245195	Peptidase-A1
5QD7	A	377.0	2.12	23621	9606	0001540#0004190#0008798#0004175#0019899#0008233	0030424#0009986#0030425#0005769#0005788#0005768#0010008#0005794#0070931#0098686#0005770#0005764#0016020#0045121#0005771#0043025#0005886#0055037#0008021#0005802	1990000#0042987#0034205#0050435#1904646#0071280#0071287#0050966#0006509#0043525#0060134#0099171#0016485#0006508#0010288#0140448	P56817	0.0318435003943046	0.0618816451067599	0.005055767262688	Peptidase-A1
2YBU	E	376.0	2.25	27159	9606	0008061#0004568#0019900	0005737#0005576#0005615	0006915#0006032#0006030#0002376#0000272#0044245#0032722#0002532	Q9BZP6	0.0146355168353275	0.1662658920552068	0.005055767262688	GH18
3K5F	C	377.0	2.25	23621	9606	0001540#0004190#0008798#0004175#0019899#0008233	0030424#0009986#0030425#0005769#0005788#0005768#0010008#0005794#0070931#0098686#0005770#0005764#0016020#0045121#0005771#0043025#0005886#0055037#0008021#0005802	1990000#0042987#0034205#0050435#1904646#0071280#0071287#0050966#0006509#0043525#0060134#0099171#0016485#0006508#0010288#0140448	P56817	0.0371160517712052	0.0590158931045196	0.0030272436213401	Peptidase-A1
4J0Z	A	381.0	2.13	23621	9606	0001540#0004190#0008798#0004175#0019899#0008233	0030424#0009986#0030425#0005769#0005788#0005768#0010008#0005794#0070931#0098686#0005770#0005764#0016020#0045121#0005771#0043025#0005886#0055037#0008021#0005802	1990000#0042987#0034205#0050435#1904646#0071280#0071287#0050966#0006509#0043525#0060134#0099171#0016485#0006508#0010288#0140448	P56817	0.028435518513773	0.045464998001256	0.0215828567205209	Peptidase-A1
5QDB	C	381.0	2.1	23621	9606	0001540#0004190#0008798#0004175#0019899#0008233	0030424#0009986#0030425#0005769#0005788#0005768#0010008#0005794#0070931#0098686#0005770#0005764#0016020#0045121#0005771#0043025#0005886#0055037#0008021#0005802	1990000#0042987#0034205#0050435#1904646#0071280#0071287#0050966#0006509#0043525#0060134#0099171#0016485#0006508#0010288#0140448	P56817	0.0214106658683393	0.0581758037513904	0.0191146395025525	Peptidase-A1
7DCZ	A	379.0	2.3	23621	9606	0001540#0004190#0008798#0004175#0019899#0008233	0030424#0009986#0030425#0005769#0005788#0005768#0010008#0005794#0070931#0098686#0005770#0005764#0016020#0045121#0005771#0043025#0005886#0055037#0008021#0005802	1990000#0042987#0034205#0050435#1904646#0071280#0071287#0050966#0006509#0043525#0060134#0099171#0016485#0006508#0010288#0140448	P56817	0.030426869824225	0.0429558133355707	0.0194869465164286	Peptidase-A1
4ZSP	A	390.0	1.91	23621	9606	0001540#0004190#0008798#0004175#0019899#0008233	0030424#0009986#0030425#0005769#0005788#0005768#0010008#0005794#0070931#0098686#0005770#0005764#0016020#0045121#0005771#0043025#0005886#0055037#0008021#0005802	1990000#0042987#0034205#0050435#1904646#0071280#0071287#0050966#0006509#0043525#0060134#0099171#0016485#0006508#0010288#0140448	P56817	0.0163141787638009	0.0948779357495975	0.0070422936000285	Peptidase-A1
6UX9	A	316.0	1.71	5305	9606	0016308#0016309#0005524#0042803	0005776#0005829#0005764#0005654#0001917#0001750#0005886	1902635#0061909#0035855#0046627#0046854#0016310#2000786#0010506#0090119	P48426	0.0070359540844017	0.2139280287618614	0.0100605125377637	PIPK
2QMG	A	390.0	1.89	23621	9606	0001540#0004190#0008798#0004175#0019899#0008233	0030424#0009986#0030425#0005769#0005788#0005768#0010008#0005794#0070931#0098686#0005770#0005764#0016020#0045121#0005771#0043025#0005886#0055037#0008021#0005802	1990000#0042987#0034205#0050435#1904646#0071280#0071287#0050966#0006509#0043525#0060134#0099171#0016485#0006508#0010288#0140448	P56817	0.0167494439818126	0.0771444734281283	0.0140843739056586	Peptidase-A1
3N4L	A	375.0	2.7	23621	9606	0001540#0004190#0008798#0004175#0019899#0008233	0030424#0009986#0030425#0005769#0005788#0005768#0010008#0005794#0070931#0098686#0005770#0005764#0016020#0045121#0005771#0043025#0005886#0055037#0008021#0005802	1990000#0042987#0034205#0050435#1904646#0071280#0071287#0050966#0006509#0043525#0060134#0099171#0016485#0006508#0010288#0140448	P56817	0.0293372492374598	0.0589916054376419	0.0091371600897414	Peptidase-A1
4DJV	B	389.0	1.73	23621	9606	0001540#0004190#0008798#0004175#0019899#0008233	0030424#0009986#0030425#0005769#0005788#0005768#0010008#0005794#0070931#0098686#0005770#0005764#0016020#0045121#0005771#0043025#0005886#0055037#0008021#0005802	1990000#0042987#0034205#0050435#1904646#0071280#0071287#0050966#0006509#0043525#0060134#0099171#0016485#0006508#0010288#0140448	P56817	0.0163164234848991	0.0516249054209525	0.0513078913478914	Peptidase-A1
3OHF	A	387.0	2.1	23621	9606	0001540#0004190#0008798#0004175#0019899#0008233	0030424#0009986#0030425#0005769#0005788#0005768#0010008#0005794#0070931#0098686#0005770#0005764#0016020#0045121#0005771#0043025#0005886#0055037#0008021#0005802	1990000#0042987#0034205#0050435#1904646#0071280#0071287#0050966#0006509#0043525#0060134#0099171#0016485#0006508#0010288#0140448	P56817	0.0202026630554588	0.0919960590990919	0.002011889761613	Peptidase-A1
5OTH	A	326.0	1.69	1457	9606	0005524#0051879#0042802#0016301#0106310#0004674	0005829#0005654#0005634#0016581#0005886#0016605#0005956#0016580	0006915#0007049#0061077#0075342#2001234#0043154#0017148#2000059#0018105#0018107#0030307#0008284#0045732#0030177#0006468#0050821#0051726#1905818#0048511#0007165#0016055	P68400	0.0051706277294045	0.2795397296588881	0.0091371600897414	Protein-kinase
4J1F	A	376.0	2.25	23621	9606	0001540#0004190#0008798#0004175#0019899#0008233	0030424#0009986#0030425#0005769#0005788#0005768#0010008#0005794#0070931#0098686#0005770#0005764#0016020#0045121#0005771#0043025#0005886#0055037#0008021#0005802	1990000#0042987#0034205#0050435#1904646#0071280#0071287#0050966#0006509#0043525#0060134#0099171#0016485#0006508#0010288#0140448	P56817	0.026773133411348	0.0480470542752043	0.0226336461702254	Peptidase-A1
5QCQ	C	374.0	1.97	23621	9606	0001540#0004190#0008798#0004175#0019899#0008233	0030424#0009986#0030425#0005769#0005788#0005768#0010008#0005794#0070931#0098686#0005770#0005764#0016020#0045121#0005771#0043025#0005886#0055037#0008021#0005802	1990000#0042987#0034205#0050435#1904646#0071280#0071287#0050966#0006509#0043525#0060134#0099171#0016485#0006508#0010288#0140448	P56817	0.0346917177741491	0.0455310634854694	0.0130785989784187	Peptidase-A1
5QCV	B	377.0	2.25	23621	9606	0001540#0004190#0008798#0004175#0019899#0008233	0030424#0009986#0030425#0005769#0005788#0005768#0010008#0005794#0070931#0098686#0005770#0005764#0016020#0045121#0005771#0043025#0005886#0055037#0008021#0005802	1990000#0042987#0034205#0050435#1904646#0071280#0071287#0050966#0006509#0043525#0060134#0099171#0016485#0006508#0010288#0140448	P56817	0.0264236967301775	0.0555642149361746	0.0160964977574751	Peptidase-A1
5HD0	A	387.0	1.65	23621	9606	0001540#0004190#0008798#0004175#0019899#0008233	0030424#0009986#0030425#0005769#0005788#0005768#0010008#0005794#0070931#0098686#0005770#0005764#0016020#0045121#0005771#0043025#0005886#0055037#0008021#0005802	1990000#0042987#0034205#0050435#1904646#0071280#0071287#0050966#0006509#0043525#0060134#0099171#0016485#0006508#0010288#0140448	P56817	0.0195178951276531	0.0420487907074914	0.0432593630846658	Peptidase-A1
4K8S	A	371.0	2.39	23621	9606	0001540#0004190#0008798#0004175#0019899#0008233	0030424#0009986#0030425#0005769#0005788#0005768#0010008#0005794#0070931#0098686#0005770#0005764#0016020#0045121#0005771#0043025#0005886#0055037#0008021#0005802	1990000#0042987#0034205#0050435#1904646#0071280#0071287#0050966#0006509#0043525#0060134#0099171#0016485#0006508#0010288#0140448	P56817	0.0422633683464019	0.0605592187006922	0.0010061554017259	Peptidase-A1
5SCA	G	423.0	1.92	5313	9606	0005524#0016301#0000287#0048029#0030955#0004743	0005737#0005829#0070062	0071872#0032869#0006096#0016310#0042866#0033198#0051591#0009749#0001666#0010038#0007584	Q16716	0.011729907708825	0.0692077015115096	0.0362172476666218	PK
5O8U	A	331.0	2.0	1432	9606	0005524#0019899#0004707#0004708#0048273#0051525#0019903#0106310#0004674	0005737#0005829#0005576#1904813#0098978#0005739#0016607#0005654#0005634#0034774#0000922	0070935#0001525#0006915#0060348#0001502#0000902#0007166#0071479#0071222#0071223#0071356#0071493#0035924#0098586#0090398#0006935#0002062#0000077#0019395#0046323#0006006#0035556#0031663#0090090#0035331#0002862#0001649#0030316#0038066#0018105#0001890#0030168#0090336#0060045#0031281#0045648#0010628#0046326#0032735#0051149#0045663#1901741#0010831#0042307#2000379#0045944#1900015#0030278#0099179#0006357…	Q16539	0.0082025132276905	0.2478077964185157	0.0091371600897414	Protein-kinase
3PG3	A	337.0	2.0	1432	9606	0005524#0019899#0004707#0004708#0048273#0051525#0019903#0106310#0004674	0005737#0005829#0005576#1904813#0098978#0005739#0016607#0005654#0005634#0034774#0000922	0070935#0001525#0006915#0060348#0001502#0000902#0007166#0071479#0071222#0071223#0071356#0071493#0035924#0098586#0090398#0006935#0002062#0000077#0019395#0046323#0006006#0035556#0031663#0090090#0035331#0002862#0001649#0030316#0038066#0018105#0001890#0030168#0090336#0060045#0031281#0045648#0010628#0046326#0032735#0051149#0045663#1901741#0010831#0042307#2000379#0045944#1900015#0030278#0099179#0006357…	Q16539	0.0147165214313305	0.2812498313535765	0.0040402750029742	Protein-kinase
4YBI	B	388.0	1.84	23621	9606	0001540#0004190#0008798#0004175#0019899#0008233	0030424#0009986#0030425#0005769#0005788#0005768#0010008#0005794#0070931#0098686#0005770#0005764#0016020#0045121#0005771#0043025#0005886#0055037#0008021#0005802	1990000#0042987#0034205#0050435#1904646#0071280#0071287#0050966#0006509#0043525#0060134#0099171#0016485#0006508#0010288#0140448	P56817	0.0177173457105002	0.0465229999336732	0.0482898778152505	Peptidase-A1
4DJW	B	389.0	1.9	23621	9606	0001540#0004190#0008798#0004175#0019899#0008233	0030424#0009986#0030425#0005769#0005788#0005768#0010008#0005794#0070931#0098686#0005770#0005764#0016020#0045121#0005771#0043025#0005886#0055037#0008021#0005802	1990000#0042987#0034205#0050435#1904646#0071280#0071287#0050966#0006509#0043525#0060134#0099171#0016485#0006508#0010288#0140448	P56817	0.0170611761449546	0.045320977000003	0.06136824019931	Peptidase-A1
3VV6	A	360.0	2.05	23621	9606	0001540#0004190#0008798#0004175#0019899#0008233	0030424#0009986#0030425#0005769#0005788#0005768#0010008#0005794#0070931#0098686#0005770#0005764#0016020#0045121#0005771#0043025#0005886#0055037#0008021#0005802	1990000#0042987#0034205#0050435#1904646#0071280#0071287#0050966#0006509#0043525#0060134#0099171#0016485#0006508#0010288#0140448	P56817	0.0357784235785153	0.0484428875589874	0.0100605125377637	Peptidase-A1
4ZSP	B	389.0	1.91	23621	9606	0001540#0004190#0008798#0004175#0019899#0008233	0030424#0009986#0030425#0005769#0005788#0005768#0010008#0005794#0070931#0098686#0005770#0005764#0016020#0045121#0005771#0043025#0005886#0055037#0008021#0005802	1990000#0042987#0034205#0050435#1904646#0071280#0071287#0050966#0006509#0043525#0060134#0099171#0016485#0006508#0010288#0140448	P56817	0.0187240311994111	0.0732752932177867	0.0110661838165213	Peptidase-A1
5SCF	F	432.0	2.19	5313	9606	0005524#0016301#0000287#0048029#0030955#0004743	0005737#0005829#0070062	0071872#0032869#0006096#0016310#0042866#0033198#0051591#0009749#0001666#0010038#0007584	Q16716	0.0159434822131339	0.0844698255412232	0.0130785989784187	PK
4FS4	A	390.0	1.74	23621	9606	0001540#0004190#0008798#0004175#0019899#0008233	0030424#0009986#0030425#0005769#0005788#0005768#0010008#0005794#0070931#0098686#0005770#0005764#0016020#0045121#0005771#0043025#0005886#0055037#0008021#0005802	1990000#0042987#0034205#0050435#1904646#0071280#0071287#0050966#0006509#0043525#0060134#0099171#0016485#0006508#0010288#0140448	P56817	0.0173930059731118	0.0614577845579915	0.0281690295641283	Peptidase-A1
5CVH	B	324.0	1.85	1457	9606	0005524#0051879#0042802#0016301#0106310#0004674	0005829#0005654#0005634#0016581#0005886#0016605#0005956#0016580	0006915#0007049#0061077#0075342#2001234#0043154#0017148#2000059#0018105#0018107#0030307#0008284#0045732#0030177#0006468#0050821#0051726#1905818#0048511#0007165#0016055	P68400	0.0100680051204821	0.3014448336542417	0.0070922351376341	Protein-kinase
4H3G	B	389.0	1.85	23621	9606	0001540#0004190#0008798#0004175#0019899#0008233	0030424#0009986#0030425#0005769#0005788#0005768#0010008#0005794#0070931#0098686#0005770#0005764#0016020#0045121#0005771#0043025#0005886#0055037#0008021#0005802	1990000#0042987#0034205#0050435#1904646#0071280#0071287#0050966#0006509#0043525#0060134#0099171#0016485#0006508#0010288#0140448	P56817	0.0180965829434948	0.0766011101699855	0.0110661838165213	Peptidase-A1
3UQW	A	375.0	2.2	23621	9606	0001540#0004190#0008798#0004175#0019899#0008233	0030424#0009986#0030425#0005769#0005788#0005768#0010008#0005794#0070931#0098686#0005770#0005764#0016020#0045121#0005771#0043025#0005886#0055037#0008021#0005802	1990000#0042987#0034205#0050435#1904646#0071280#0071287#0050966#0006509#0043525#0060134#0099171#0016485#0006508#0010288#0140448	P56817	0.0469530612087383	0.0482316049406425	0.0060363072918738	Peptidase-A1
6OHD	A	330.0	2.5	1432	9606	0005524#0019899#0004707#0004708#0048273#0051525#0019903#0106310#0004674	0005737#0005829#0005576#1904813#0098978#0005739#0016607#0005654#0005634#0034774#0000922	0070935#0001525#0006915#0060348#0001502#0000902#0007166#0071479#0071222#0071223#0071356#0071493#0035924#0098586#0090398#0006935#0002062#0000077#0019395#0046323#0006006#0035556#0031663#0090090#0035331#0002862#0001649#0030316#0038066#0018105#0001890#0030168#0090336#0060045#0031281#0045648#0010628#0046326#0032735#0051149#0045663#1901741#0010831#0042307#2000379#0045944#1900015#0030278#0099179#0006357…	Q16539	0.0174513043255378	0.2435416642641336	0.0010061554017259	Protein-kinase
5ORK	B	323.0	2.14	1457	9606	0005524#0051879#0042802#0016301#0106310#0004674	0005829#0005654#0005634#0016581#0005886#0016605#0005956#0016580	0006915#0007049#0061077#0075342#2001234#0043154#0017148#2000059#0018105#0018107#0030307#0008284#0045732#0030177#0006468#0050821#0051726#1905818#0048511#0007165#0016055	P68400	0.007199318692704	0.2998242786933238	0.0090543980992385	Protein-kinase
2OHM	A	377.0	2.7	23621	9606	0001540#0004190#0008798#0004175#0019899#0008233	0030424#0009986#0030425#0005769#0005788#0005768#0010008#0005794#0070931#0098686#0005770#0005764#0016020#0045121#0005771#0043025#0005886#0055037#0008021#0005802	1990000#0042987#0034205#0050435#1904646#0071280#0071287#0050966#0006509#0043525#0060134#0099171#0016485#0006508#0010288#0140448	P56817	0.0264583839062165	0.0476201014128852	0.0247423777489943	Peptidase-A1
3CIB	B	389.0	1.72	23621	9606	0001540#0004190#0008798#0004175#0019899#0008233	0030424#0009986#0030425#0005769#0005788#0005768#0010008#0005794#0070931#0098686#0005770#0005764#0016020#0045121#0005771#0043025#0005886#0055037#0008021#0005802	1990000#0042987#0034205#0050435#1904646#0071280#0071287#0050966#0006509#0043525#0060134#0099171#0016485#0006508#0010288#0140448	P56817	0.0168845492700288	0.0989460168902427	0.005055767262688	Peptidase-A1
4TRW	C	390.0	2.85	23621	9606	0001540#0004190#0008798#0004175#0019899#0008233	0030424#0009986#0030425#0005769#0005788#0005768#0010008#0005794#0070931#0098686#0005770#0005764#0016020#0045121#0005771#0043025#0005886#0055037#0008021#0005802	1990000#0042987#0034205#0050435#1904646#0071280#0071287#0050966#0006509#0043525#0060134#0099171#0016485#0006508#0010288#0140448	P56817	0.0213291763338335	0.0929861214480259	0.0010061554017259	Peptidase-A1
3DV1	A	377.0	2.1	23621	9606	0001540#0004190#0008798#0004175#0019899#0008233	0030424#0009986#0030425#0005769#0005788#0005768#0010008#0005794#0070931#0098686#0005770#0005764#0016020#0045121#0005771#0043025#0005886#0055037#0008021#0005802	1990000#0042987#0034205#0050435#1904646#0071280#0071287#0050966#0006509#0043525#0060134#0099171#0016485#0006508#0010288#0140448	P56817	0.0358903134108362	0.0540900026222378	0.0070922351376341	Peptidase-A1
3QBH	B	376.0	2.24	23621	9606	0001540#0004190#0008798#0004175#0019899#0008233	0030424#0009986#0030425#0005769#0005788#0005768#0010008#0005794#0070931#0098686#0005770#0005764#0016020#0045121#0005771#0043025#0005886#0055037#0008021#0005802	1990000#0042987#0034205#0050435#1904646#0071280#0071287#0050966#0006509#0043525#0060134#0099171#0016485#0006508#0010288#0140448	P56817	0.038381135553106	0.052461264582032	0.0070422936000285	Peptidase-A1
5MO5	A	326.0	2.04	1457	9606	0005524#0051879#0042802#0016301#0106310#0004674	0005829#0005654#0005634#0016581#0005886#0016605#0005956#0016580	0006915#0007049#0061077#0075342#2001234#0043154#0017148#2000059#0018105#0018107#0030307#0008284#0045732#0030177#0006468#0050821#0051726#1905818#0048511#0007165#0016055	P68400	0.005235496252058	0.2800858863196152	0.0100605125377637	Protein-kinase
3O8U	A	332.0	2.1	1432	9606	0005524#0019899#0004707#0004708#0048273#0051525#0019903#0106310#0004674	0005737#0005829#0005576#1904813#0098978#0005739#0016607#0005654#0005634#0034774#0000922	0070935#0001525#0006915#0060348#0001502#0000902#0007166#0071479#0071222#0071223#0071356#0071493#0035924#0098586#0090398#0006935#0002062#0000077#0019395#0046323#0006006#0035556#0031663#0090090#0035331#0002862#0001649#0030316#0038066#0018105#0001890#0030168#0090336#0060045#0031281#0045648#0010628#0046326#0032735#0051149#0045663#1901741#0010831#0042307#2000379#0045944#1900015#0030278#0099179#0006357…	Q16539	0.0151384015913841	0.2202803090685215	0.005055767262688	Protein-kinase
5SCK	D	425.0	1.72	5313	9606	0005524#0016301#0000287#0048029#0030955#0004743	0005737#0005829#0070062	0071872#0032869#0006096#0016310#0042866#0033198#0051591#0009749#0001666#0010038#0007584	Q16716	0.0161113276720398	0.0689520303498147	0.0251509582443987	PK
6JSN	A	381.0	2.6	23621	9606	0001540#0004190#0008798#0004175#0019899#0008233	0030424#0009986#0030425#0005769#0005788#0005768#0010008#0005794#0070931#0098686#0005770#0005764#0016020#0045121#0005771#0043025#0005886#0055037#0008021#0005802	1990000#0042987#0034205#0050435#1904646#0071280#0071287#0050966#0006509#0043525#0060134#0099171#0016485#0006508#0010288#0140448	P56817	0.0296436675434809	0.0323638672691901	0.0251509582443987	Peptidase-A1
5HDZ	A	387.0	1.49	23621	9606	0001540#0004190#0008798#0004175#0019899#0008233	0030424#0009986#0030425#0005769#0005788#0005768#0010008#0005794#0070931#0098686#0005770#0005764#0016020#0045121#0005771#0043025#0005886#0055037#0008021#0005802	1990000#0042987#0034205#0050435#1904646#0071280#0071287#0050966#0006509#0043525#0060134#0099171#0016485#0006508#0010288#0140448	P56817	0.0175473319508341	0.0576474318111187	0.0342052238987842	Peptidase-A1
1SGZ	D	389.0	2.0	23621	9606	0001540#0004190#0008798#0004175#0019899#0008233	0030424#0009986#0030425#0005769#0005788#0005768#0010008#0005794#0070931#0098686#0005770#0005764#0016020#0045121#0005771#0043025#0005886#0055037#0008021#0005802	1990000#0042987#0034205#0050435#1904646#0071280#0071287#0050966#0006509#0043525#0060134#0099171#0016485#0006508#0010288#0140448	P56817	0.0184462929266944	0.053406669849769	0.0362172476666218	Peptidase-A1
3MI9	A	328.0	2.1	1025	9606	0097322#0005524#0003682#0004693#0003677#0016301#0004672#0019901#0106310#0004674#0000978#0008353#0001223	0008024#0036464#0016020#0005654#0005634#0070691#0016605#0008023	0008283#0071345#0006281#0120186#0051647#0043923#0120187#0045944#0032968#0006468#0051726#0006282#0031440#0051147#0031297#0006366#0006368#0140673#0006367	P50750	0.0114596828657094	0.2281522016573146	0.0090543980992385	Protein-kinase
5MMR	B	325.0	2.0	1457	9606	0005524#0051879#0042802#0016301#0106310#0004674	0005829#0005654#0005634#0016581#0005886#0016605#0005956#0016580	0006915#0007049#0061077#0075342#2001234#0043154#0017148#2000059#0018105#0018107#0030307#0008284#0045732#0030177#0006468#0050821#0051726#1905818#0048511#0007165#0016055	P68400	0.010137331266455	0.2689958304767937	0.0090543980992385	Protein-kinase
3L5B	A	387.0	1.8	23621	9606	0001540#0004190#0008798#0004175#0019899#0008233	0030424#0009986#0030425#0005769#0005788#0005768#0010008#0005794#0070931#0098686#0005770#0005764#0016020#0045121#0005771#0043025#0005886#0055037#0008021#0005802	1990000#0042987#0034205#0050435#1904646#0071280#0071287#0050966#0006509#0043525#0060134#0099171#0016485#0006508#0010288#0140448	P56817	0.0179376974952922	0.0391660807474738	0.06136824019931	Peptidase-A1
6UPR	B	270.0	2.3	23176	9606	0005525#0003924#0060090	0030424#0032153#0015630#0098793#0031105#0005940#0030672	0061640#0033157#0031647#0035542	Q15019	0.0053331772835252	0.2744486892340068	0.0101626241883787	Septin-type-G
6NV7	C	374.0	2.13	23621	9606	0001540#0004190#0008798#0004175#0019899#0008233	0030424#0009986#0030425#0005769#0005788#0005768#0010008#0005794#0070931#0098686#0005770#0005764#0016020#0045121#0005771#0043025#0005886#0055037#0008021#0005802	1990000#0042987#0034205#0050435#1904646#0071280#0071287#0050966#0006509#0043525#0060134#0099171#0016485#0006508#0010288#0140448	P56817	0.0312489867590223	0.0649203594336983	0.005055767262688	Peptidase-A1
2IWY	B	423.0	2.06	54995	9606	0004315	0005829#0005739	0006637#0006633#0051792#0051790	Q9NWU1	0.0092175012570295	0.162926616099553	0.0110661838165213	Ketosynthase-family-3-KS3
5B0X	A	329.0	2.3	1457	9606	0005524#0051879#0042802#0016301#0106310#0004674	0005829#0005654#0005634#0016581#0005886#0016605#0005956#0016580	0006915#0007049#0061077#0075342#2001234#0043154#0017148#2000059#0018105#0018107#0030307#0008284#0045732#0030177#0006468#0050821#0051726#1905818#0048511#0007165#0016055	P68400	0.0085294645998768	0.2952238565856382	0.0090543980992385	Protein-kinase
2WCG	B	495.0	2.3	2629	9606	0004336#0004348#0046527#0005124#0005102#0050295	0005783#0070062#0005794#0043202#0005765#0005764#0005802	0019882#1905037#0006914#1901805#0048854#0048469#0009267#0071356#0046513#0021694#0008203#0008340#0061436#0006680#0071425#0048872#0030259#0019915#0072676#0007040#0014004#0061518#0061744#0050728#0032715#0043407#0043524#1901215#0031333#0050905#0051402#1904925#1904457#0032436#0035307#1903061#0051247#0043243#1903052#0043161#0021859#1905165#0016241#0051246#0032006#0022904#0071548#0043627#0009268#0033574…	B2R6A7	0.0055593627377081	0.0855711746556671	0.0251509582443987	Glyco-hydro-30
4AY1	A	364.0	1.95	1117	9606	0030246#0008061#0016787	0005576#0005615	0005975#0006032	Q15782	0.0115717289769781	0.0854704440829997	0.0215828567205209	GH18
6TRL	A	330.0	2.2	3832	9606	0005524#0008017#0003777#0008574#0019901	0005829#0005871#0016020#0005874#0072686#0005634#0032991#0005819#0000922	0051301#0007018#0000278#0007100#0090307#0007052#0046602#0051231#0007051	P52732	0.016452724211452	0.3088164752244968	0.0020161899393582	Kinesin-motor
1HJX	A	362.0	1.85	1116	9606	0030246#0008061#0005201	0005737#0005783#0070062#0031012#0005576#0005615#0048471#0035580	0007250#0006915#0005975#0051216#0071356#0006032#0006954#0030324#0045766#0070374#0032757#0010800#0051897#0070555#0070741#0009612#0034612	P36222	0.0100966289024012	0.0627945676380515	0.0552016840097893	GH18
3IVI	B	378.0	2.2	23621	9606	0001540#0004190#0008798#0004175#0019899#0008233	0030424#0009986#0030425#0005769#0005788#0005768#0010008#0005794#0070931#0098686#0005770#0005764#0016020#0045121#0005771#0043025#0005886#0055037#0008021#0005802	1990000#0042987#0034205#0050435#1904646#0071280#0071287#0050966#0006509#0043525#0060134#0099171#0016485#0006508#0010288#0140448	P56817	0.0288545608259992	0.0801531876209941	0.0	Peptidase-A1
5QD6	B	377.0	2.51	23621	9606	0001540#0004190#0008798#0004175#0019899#0008233	0030424#0009986#0030425#0005769#0005788#0005768#0010008#0005794#0070931#0098686#0005770#0005764#0016020#0045121#0005771#0043025#0005886#0055037#0008021#0005802	1990000#0042987#0034205#0050435#1904646#0071280#0071287#0050966#0006509#0043525#0060134#0099171#0016485#0006508#0010288#0140448	P56817	0.0304914271928497	0.0527298436824012	0.0140843739056586	Peptidase-A1
3KEN	A	333.0	2.5	3832	9606	0005524#0008017#0003777#0008574#0019901	0005829#0005871#0016020#0005874#0072686#0005634#0032991#0005819#0000922	0051301#0007018#0000278#0007100#0090307#0007052#0046602#0051231#0007051	P52732	0.0131580267500322	0.206242544265278	0.0081136984001406	Kinesin-motor
4AY1	I	364.0	1.95	1117	9606	0030246#0008061#0016787	0005576#0005615	0005975#0006032	Q15782	0.0097276289118538	0.0796457716831708	0.0279214734263297	GH18
4H3I	A	387.0	1.96	23621	9606	0001540#0004190#0008798#0004175#0019899#0008233	0030424#0009986#0030425#0005769#0005788#0005768#0010008#0005794#0070931#0098686#0005770#0005764#0016020#0045121#0005771#0043025#0005886#0055037#0008021#0005802	1990000#0042987#0034205#0050435#1904646#0071280#0071287#0050966#0006509#0043525#0060134#0099171#0016485#0006508#0010288#0140448	P56817	0.0180595421780196	0.0456326955611054	0.0513078913478914	Peptidase-A1
5QCU	A	376.0	1.95	23621	9606	0001540#0004190#0008798#0004175#0019899#0008233	0030424#0009986#0030425#0005769#0005788#0005768#0010008#0005794#0070931#0098686#0005770#0005764#0016020#0045121#0005771#0043025#0005886#0055037#0008021#0005802	1990000#0042987#0034205#0050435#1904646#0071280#0071287#0050966#0006509#0043525#0060134#0099171#0016485#0006508#0010288#0140448	P56817	0.0343905813229228	0.0518788690996899	0.0101626241883787	Peptidase-A1
3L5D	A	386.0	1.75	23621	9606	0001540#0004190#0008798#0004175#0019899#0008233	0030424#0009986#0030425#0005769#0005788#0005768#0010008#0005794#0070931#0098686#0005770#0005764#0016020#0045121#0005771#0043025#0005886#0055037#0008021#0005802	1990000#0042987#0034205#0050435#1904646#0071280#0071287#0050966#0006509#0043525#0060134#0099171#0016485#0006508#0010288#0140448	P56817	0.0206176540525395	0.0376514338235383	0.0462778608457075	Peptidase-A1
3OHH	B	387.0	2.01	23621	9606	0001540#0004190#0008798#0004175#0019899#0008233	0030424#0009986#0030425#0005769#0005788#0005768#0010008#0005794#0070931#0098686#0005770#0005764#0016020#0045121#0005771#0043025#0005886#0055037#0008021#0005802	1990000#0042987#0034205#0050435#1904646#0071280#0071287#0050966#0006509#0043525#0060134#0099171#0016485#0006508#0010288#0140448	P56817	0.0175558407270915	0.0801451671656205	0.0111900946877709	Peptidase-A1
3INH	A	366.0	1.8	23621	9606	0001540#0004190#0008798#0004175#0019899#0008233	0030424#0009986#0030425#0005769#0005788#0005768#0010008#0005794#0070931#0098686#0005770#0005764#0016020#0045121#0005771#0043025#0005886#0055037#0008021#0005802	1990000#0042987#0034205#0050435#1904646#0071280#0071287#0050966#0006509#0043525#0060134#0099171#0016485#0006508#0010288#0140448	P56817	0.0295752676008738	0.0401159880120891	0.0257998410196613	Peptidase-A1
5SCL	F	433.0	2.13	5313	9606	0005524#0016301#0000287#0048029#0030955#0004743	0005737#0005829#0070062	0071872#0032869#0006096#0016310#0042866#0033198#0051591#0009749#0001666#0010038#0007584	Q16716	0.0175887661616518	0.1040405957848122	0.004023997168737	PK
4K8S	B	371.0	2.39	23621	9606	0001540#0004190#0008798#0004175#0019899#0008233	0030424#0009986#0030425#0005769#0005788#0005768#0010008#0005794#0070931#0098686#0005770#0005764#0016020#0045121#0005771#0043025#0005886#0055037#0008021#0005802	1990000#0042987#0034205#0050435#1904646#0071280#0071287#0050966#0006509#0043525#0060134#0099171#0016485#0006508#0010288#0140448	P56817	0.0314833896923384	0.0446760709858819	0.0205341202479885	Peptidase-A1
5SCF	H	425.0	2.19	5313	9606	0005524#0016301#0000287#0048029#0030955#0004743	0005737#0005829#0070062	0071872#0032869#0006096#0016310#0042866#0033198#0051591#0009749#0001666#0010038#0007584	Q16716	0.0139526350162247	0.0657699239137024	0.0412475676983714	PK
4X7I	B	388.0	1.77	23621	9606	0001540#0004190#0008798#0004175#0019899#0008233	0030424#0009986#0030425#0005769#0005788#0005768#0010008#0005794#0070931#0098686#0005770#0005764#0016020#0045121#0005771#0043025#0005886#0055037#0008021#0005802	1990000#0042987#0034205#0050435#1904646#0071280#0071287#0050966#0006509#0043525#0060134#0099171#0016485#0006508#0010288#0140448	P56817	0.0198509919782547	0.0830457952269577	0.0060363072918738	Peptidase-A1
2QMD	A	390.0	1.65	23621	9606	0001540#0004190#0008798#0004175#0019899#0008233	0030424#0009986#0030425#0005769#0005788#0005768#0010008#0005794#0070931#0098686#0005770#0005764#0016020#0045121#0005771#0043025#0005886#0055037#0008021#0005802	1990000#0042987#0034205#0050435#1904646#0071280#0071287#0050966#0006509#0043525#0060134#0099171#0016485#0006508#0010288#0140448	P56817	0.0171484337759359	0.0752724108725778	0.0160964977574751	Peptidase-A1
4DJV	A	390.0	1.73	23621	9606	0001540#0004190#0008798#0004175#0019899#0008233	0030424#0009986#0030425#0005769#0005788#0005768#0010008#0005794#0070931#0098686#0005770#0005764#0016020#0045121#0005771#0043025#0005886#0055037#0008021#0005802	1990000#0042987#0034205#0050435#1904646#0071280#0071287#0050966#0006509#0043525#0060134#0099171#0016485#0006508#0010288#0140448	P56817	0.020043762596581	0.0523196239124724	0.0331991995154452	Peptidase-A1
3LPK	B	389.0	1.93	23621	9606	0001540#0004190#0008798#0004175#0019899#0008233	0030424#0009986#0030425#0005769#0005788#0005768#0010008#0005794#0070931#0098686#0005770#0005764#0016020#0045121#0005771#0043025#0005886#0055037#0008021#0005802	1990000#0042987#0034205#0050435#1904646#0071280#0071287#0050966#0006509#0043525#0060134#0099171#0016485#0006508#0010288#0140448	P56817	0.0153133499816111	0.0851088736827193	0.0153215732989637	Peptidase-A1
4ZSQ	A	389.0	2.3	23621	9606	0001540#0004190#0008798#0004175#0019899#0008233	0030424#0009986#0030425#0005769#0005788#0005768#0010008#0005794#0070931#0098686#0005770#0005764#0016020#0045121#0005771#0043025#0005886#0055037#0008021#0005802	1990000#0042987#0034205#0050435#1904646#0071280#0071287#0050966#0006509#0043525#0060134#0099171#0016485#0006508#0010288#0140448	P56817	0.0176128930531271	0.066539242813794	0.0231389553638574	Peptidase-A1
5UYU	A	370.0	1.9	23621	9606	0001540#0004190#0008798#0004175#0019899#0008233	0030424#0009986#0030425#0005769#0005788#0005768#0010008#0005794#0070931#0098686#0005770#0005764#0016020#0045121#0005771#0043025#0005886#0055037#0008021#0005802	1990000#0042987#0034205#0050435#1904646#0071280#0071287#0050966#0006509#0043525#0060134#0099171#0016485#0006508#0010288#0140448	P56817	0.0256004726368523	0.0590370170207522	0.0153215732989637	Peptidase-A1
4L7H	A	374.0	1.85	23621	9606	0001540#0004190#0008798#0004175#0019899#0008233	0030424#0009986#0030425#0005769#0005788#0005768#0010008#0005794#0070931#0098686#0005770#0005764#0016020#0045121#0005771#0043025#0005886#0055037#0008021#0005802	1990000#0042987#0034205#0050435#1904646#0071280#0071287#0050966#0006509#0043525#0060134#0099171#0016485#0006508#0010288#0140448	P56817	0.028286369430502	0.0645179247913843	0.0090543980992385	Peptidase-A1
4DJY	A	390.0	1.86	23621	9606	0001540#0004190#0008798#0004175#0019899#0008233	0030424#0009986#0030425#0005769#0005788#0005768#0010008#0005794#0070931#0098686#0005770#0005764#0016020#0045121#0005771#0043025#0005886#0055037#0008021#0005802	1990000#0042987#0034205#0050435#1904646#0071280#0071287#0050966#0006509#0043525#0060134#0099171#0016485#0006508#0010288#0140448	P56817	0.0185812465054631	0.0876310529153849	0.0060363072918738	Peptidase-A1
4J17	A	379.0	1.81	23621	9606	0001540#0004190#0008798#0004175#0019899#0008233	0030424#0009986#0030425#0005769#0005788#0005768#0010008#0005794#0070931#0098686#0005770#0005764#0016020#0045121#0005771#0043025#0005886#0055037#0008021#0005802	1990000#0042987#0034205#0050435#1904646#0071280#0071287#0050966#0006509#0043525#0060134#0099171#0016485#0006508#0010288#0140448	P56817	0.032598139760743	0.051375996251976	0.0132515540606032	Peptidase-A1
2G94	D	389.0	1.86	23621	9606	0001540#0004190#0008798#0004175#0019899#0008233	0030424#0009986#0030425#0005769#0005788#0005768#0010008#0005794#0070931#0098686#0005770#0005764#0016020#0045121#0005771#0043025#0005886#0055037#0008021#0005802	1990000#0042987#0034205#0050435#1904646#0071280#0071287#0050966#0006509#0043525#0060134#0099171#0016485#0006508#0010288#0140448	P56817	0.0150191984027261	0.0714929514883598	0.0291750635565768	Peptidase-A1
3LPK	A	390.0	1.93	23621	9606	0001540#0004190#0008798#0004175#0019899#0008233	0030424#0009986#0030425#0005769#0005788#0005768#0010008#0005794#0070931#0098686#0005770#0005764#0016020#0045121#0005771#0043025#0005886#0055037#0008021#0005802	1990000#0042987#0034205#0050435#1904646#0071280#0071287#0050966#0006509#0043525#0060134#0099171#0016485#0006508#0010288#0140448	P56817	0.0179172525030372	0.0872896454418204	0.0080483244942393	Peptidase-A1
2OF0	A	377.0	2.25	23621	9606	0001540#0004190#0008798#0004175#0019899#0008233	0030424#0009986#0030425#0005769#0005788#0005768#0010008#0005794#0070931#0098686#0005770#0005764#0016020#0045121#0005771#0043025#0005886#0055037#0008021#0005802	1990000#0042987#0034205#0050435#1904646#0071280#0071287#0050966#0006509#0043525#0060134#0099171#0016485#0006508#0010288#0140448	P56817	0.0281733261668754	0.0507241237663163	0.0215828567205209	Peptidase-A1
5SCD	G	422.0	2.04	5313	9606	0005524#0016301#0000287#0048029#0030955#0004743	0005737#0005829#0070062	0071872#0032869#0006096#0016310#0042866#0033198#0051591#0009749#0001666#0010038#0007584	Q16716	0.0132693371246402	0.0660350227771828	0.0432593630846658	PK
2XK4	A	252.0	2.1	4751	9606	0005524#0046872#0004672#0019903#0106310#0004674	0005813#0000794#0005737#0005829#0000776#0005874#0030496#0005730#0005654#0005634#0032991#0000922	0001824#0051301#0051299#0007059#0051321#0000278#0090307#1903126#0043392#0051973#1904355#0032212#0046777#0006468#0051988#0046602#0007088#0051225	P51955	0.017607838176385	0.35325336243357	0.0	Protein-kinase
3S2O	A	378.0	2.6	23621	9606	0001540#0004190#0008798#0004175#0019899#0008233	0030424#0009986#0030425#0005769#0005788#0005768#0010008#0005794#0070931#0098686#0005770#0005764#0016020#0045121#0005771#0043025#0005886#0055037#0008021#0005802	1990000#0042987#0034205#0050435#1904646#0071280#0071287#0050966#0006509#0043525#0060134#0099171#0016485#0006508#0010288#0140448	P56817	0.0314808738589592	0.0530808079860796	0.0142855519524551	Peptidase-A1
4R91	A	387.0	1.58	23621	9606	0001540#0004190#0008798#0004175#0019899#0008233	0030424#0009986#0030425#0005769#0005788#0005768#0010008#0005794#0070931#0098686#0005770#0005764#0016020#0045121#0005771#0043025#0005886#0055037#0008021#0005802	1990000#0042987#0034205#0050435#1904646#0071280#0071287#0050966#0006509#0043525#0060134#0099171#0016485#0006508#0010288#0140448	P56817	0.016231349418058	0.0801923495168433	0.0171028438612663	Peptidase-A1
3CGO	A	332.0	3.0	5602	9606	0005524#0004705#0004708#0106310	0005737#0005829#0005739#0005654#0005634#0005886	0090398#0038095#0007254#0006468#0042752#0051090#0009416#0048511#0007165	P53779	0.0171801214835364	0.1923282880725374	0.0030272436213401	Protein-kinase
4FSL	A	387.0	2.5	23621	9606	0001540#0004190#0008798#0004175#0019899#0008233	0030424#0009986#0030425#0005769#0005788#0005768#0010008#0005794#0070931#0098686#0005770#0005764#0016020#0045121#0005771#0043025#0005886#0055037#0008021#0005802	1990000#0042987#0034205#0050435#1904646#0071280#0071287#0050966#0006509#0043525#0060134#0099171#0016485#0006508#0010288#0140448	P56817	0.0185368772829898	0.0593787667412865	0.0281690295641283	Peptidase-A1
4AY1	G	364.0	1.95	1117	9606	0030246#0008061#0016787	0005576#0005615	0005975#0006032	Q15782	0.0113282915924106	0.0793178796060791	0.0289856519083209	GH18
5SC8	D	424.0	1.77	5313	9606	0005524#0016301#0000287#0048029#0030955#0004743	0005737#0005829#0070062	0071872#0032869#0006096#0016310#0042866#0033198#0051591#0009749#0001666#0010038#0007584	Q16716	0.0166577752114296	0.072107754472023	0.0231389553638574	PK
3L5C	A	387.0	1.8	23621	9606	0001540#0004190#0008798#0004175#0019899#0008233	0030424#0009986#0030425#0005769#0005788#0005768#0010008#0005794#0070931#0098686#0005770#0005764#0016020#0045121#0005771#0043025#0005886#0055037#0008021#0005802	1990000#0042987#0034205#0050435#1904646#0071280#0071287#0050966#0006509#0043525#0060134#0099171#0016485#0006508#0010288#0140448	P56817	0.0179072977988464	0.0500931344860584	0.0482898778152505	Peptidase-A1
6TA3	K	334.0	3.8	3832	9606	0005524#0008017#0003777#0008574#0019901	0005829#0005871#0016020#0005874#0072686#0005634#0032991#0005819#0000922	0051301#0007018#0000278#0007100#0090307#0007052#0046602#0051231#0007051	P52732	0.0006627086846613	0.1617653817219928	0.0153215732989637	Kinesin-motor
3K5G	B	377.0	2.0	23621	9606	0001540#0004190#0008798#0004175#0019899#0008233	0030424#0009986#0030425#0005769#0005788#0005768#0010008#0005794#0070931#0098686#0005770#0005764#0016020#0045121#0005771#0043025#0005886#0055037#0008021#0005802	1990000#0042987#0034205#0050435#1904646#0071280#0071287#0050966#0006509#0043525#0060134#0099171#0016485#0006508#0010288#0140448	P56817	0.0438562689021035	0.058206051239902	0.004023997168737	Peptidase-A1
2OHQ	A	377.0	2.1	23621	9606	0001540#0004190#0008798#0004175#0019899#0008233	0030424#0009986#0030425#0005769#0005788#0005768#0010008#0005794#0070931#0098686#0005770#0005764#0016020#0045121#0005771#0043025#0005886#0055037#0008021#0005802	1990000#0042987#0034205#0050435#1904646#0071280#0071287#0050966#0006509#0043525#0060134#0099171#0016485#0006508#0010288#0140448	P56817	0.0186395647032106	0.0584677745886935	0.0300519144382522	Peptidase-A1
2OHK	A	377.0	2.2	23621	9606	0001540#0004190#0008798#0004175#0019899#0008233	0030424#0009986#0030425#0005769#0005788#0005768#0010008#0005794#0070931#0098686#0005770#0005764#0016020#0045121#0005771#0043025#0005886#0055037#0008021#0005802	1990000#0042987#0034205#0050435#1904646#0071280#0071287#0050966#0006509#0043525#0060134#0099171#0016485#0006508#0010288#0140448	P56817	0.0286278258747565	0.0512554723205992	0.0205341202479885	Peptidase-A1
4DH6	A	367.0	2.5	23621	9606	0001540#0004190#0008798#0004175#0019899#0008233	0030424#0009986#0030425#0005769#0005788#0005768#0010008#0005794#0070931#0098686#0005770#0005764#0016020#0045121#0005771#0043025#0005886#0055037#0008021#0005802	1990000#0042987#0034205#0050435#1904646#0071280#0071287#0050966#0006509#0043525#0060134#0099171#0016485#0006508#0010288#0140448	P56817	0.041078589734797	0.0553304978905582	0.0060363072918738	Peptidase-A1
4GID	B	387.0	2.0	23621	9606	0001540#0004190#0008798#0004175#0019899#0008233	0030424#0009986#0030425#0005769#0005788#0005768#0010008#0005794#0070931#0098686#0005770#0005764#0016020#0045121#0005771#0043025#0005886#0055037#0008021#0005802	1990000#0042987#0034205#0050435#1904646#0071280#0071287#0050966#0006509#0043525#0060134#0099171#0016485#0006508#0010288#0140448	P56817	0.0155998071520741	0.0830319465225055	0.018108730237069	Peptidase-A1
1YM4	C	379.0	2.25	23621	9606	0001540#0004190#0008798#0004175#0019899#0008233	0030424#0009986#0030425#0005769#0005788#0005768#0010008#0005794#0070931#0098686#0005770#0005764#0016020#0045121#0005771#0043025#0005886#0055037#0008021#0005802	1990000#0042987#0034205#0050435#1904646#0071280#0071287#0050966#0006509#0043525#0060134#0099171#0016485#0006508#0010288#0140448	P56817	0.0320618979401394	0.0746721410208398	0.002011889761613	Peptidase-A1
5HD0	B	387.0	1.65	23621	9606	0001540#0004190#0008798#0004175#0019899#0008233	0030424#0009986#0030425#0005769#0005788#0005768#0010008#0005794#0070931#0098686#0005770#0005764#0016020#0045121#0005771#0043025#0005886#0055037#0008021#0005802	1990000#0042987#0034205#0050435#1904646#0071280#0071287#0050966#0006509#0043525#0060134#0099171#0016485#0006508#0010288#0140448	P56817	0.0206879240126367	0.0634598376200854	0.0201205697607655	Peptidase-A1
1HJW	A	362.0	2.3	1116	9606	0030246#0008061#0005201	0005737#0005783#0070062#0031012#0005576#0005615#0048471#0035580	0007250#0006915#0005975#0051216#0071356#0006032#0006954#0030324#0045766#0070374#0032757#0010800#0051897#0070555#0070741#0009612#0034612	P36222	0.0100913246898705	0.0602740597154259	0.081610524354118	GH18
1XN2	A	389.0	1.9	23621	9606	0001540#0004190#0008798#0004175#0019899#0008233	0030424#0009986#0030425#0005769#0005788#0005768#0010008#0005794#0070931#0098686#0005770#0005764#0016020#0045121#0005771#0043025#0005886#0055037#0008021#0005802	1990000#0042987#0034205#0050435#1904646#0071280#0071287#0050966#0006509#0043525#0060134#0099171#0016485#0006508#0010288#0140448	P56817	0.0171970467483322	0.0894582349721977	0.0100605125377637	Peptidase-A1
1HJX	C	359.0	1.85	1116	9606	0030246#0008061#0005201	0005737#0005783#0070062#0031012#0005576#0005615#0048471#0035580	0007250#0006915#0005975#0051216#0071356#0006032#0006954#0030324#0045766#0070374#0032757#0010800#0051897#0070555#0070741#0009612#0034612	P36222	0.0152800880362947	0.0672974471430563	0.0364964556675917	GH18
6UVV	B	389.0	1.63	23621	9606	0001540#0004190#0008798#0004175#0019899#0008233	0030424#0009986#0030425#0005769#0005788#0005768#0010008#0005794#0070931#0098686#0005770#0005764#0016020#0045121#0005771#0043025#0005886#0055037#0008021#0005802	1990000#0042987#0034205#0050435#1904646#0071280#0071287#0050966#0006509#0043525#0060134#0099171#0016485#0006508#0010288#0140448	P56817	0.0158299000106847	0.0880060494301869	0.0142855519524551	Peptidase-A1
5SCJ	A	422.0	2.35	5313	9606	0005524#0016301#0000287#0048029#0030955#0004743	0005737#0005829#0070062	0071872#0032869#0006096#0016310#0042866#0033198#0051591#0009749#0001666#0010038#0007584	Q16716	0.0132136929281986	0.0572610585898311	0.0925551162529434	PK
2QZK	A	376.0	1.8	23621	9606	0001540#0004190#0008798#0004175#0019899#0008233	0030424#0009986#0030425#0005769#0005788#0005768#0010008#0005794#0070931#0098686#0005770#0005764#0016020#0045121#0005771#0043025#0005886#0055037#0008021#0005802	1990000#0042987#0034205#0050435#1904646#0071280#0071287#0050966#0006509#0043525#0060134#0099171#0016485#0006508#0010288#0140448	P56817	0.0325625119420757	0.0489771187131727	0.0171028438612663	Peptidase-A1
6UVP	B	385.0	1.56	23621	9606	0001540#0004190#0008798#0004175#0019899#0008233	0030424#0009986#0030425#0005769#0005788#0005768#0010008#0005794#0070931#0098686#0005770#0005764#0016020#0045121#0005771#0043025#0005886#0055037#0008021#0005802	1990000#0042987#0034205#0050435#1904646#0071280#0071287#0050966#0006509#0043525#0060134#0099171#0016485#0006508#0010288#0140448	P56817	0.0185244032774793	0.1038286240073935	0.0030272436213401	Peptidase-A1
3BUG	A	357.0	2.5	23621	9606	0001540#0004190#0008798#0004175#0019899#0008233	0030424#0009986#0030425#0005769#0005788#0005768#0010008#0005794#0070931#0098686#0005770#0005764#0016020#0045121#0005771#0043025#0005886#0055037#0008021#0005802	1990000#0042987#0034205#0050435#1904646#0071280#0071287#0050966#0006509#0043525#0060134#0099171#0016485#0006508#0010288#0140448	P56817	0.0459653251858089	0.0405964195462692	0.012220058253459	Peptidase-A1
3SKF	B	387.0	3.0	23621	9606	0001540#0004190#0008798#0004175#0019899#0008233	0030424#0009986#0030425#0005769#0005788#0005768#0010008#0005794#0070931#0098686#0005770#0005764#0016020#0045121#0005771#0043025#0005886#0055037#0008021#0005802	1990000#0042987#0034205#0050435#1904646#0071280#0071287#0050966#0006509#0043525#0060134#0099171#0016485#0006508#0010288#0140448	P56817	0.0174481859705378	0.0744253543582911	0.0191146395025525	Peptidase-A1
1ZYJ	A	331.0	2.0	1432	9606	0005524#0019899#0004707#0004708#0048273#0051525#0019903#0106310#0004674	0005737#0005829#0005576#1904813#0098978#0005739#0016607#0005654#0005634#0034774#0000922	0070935#0001525#0006915#0060348#0001502#0000902#0007166#0071479#0071222#0071223#0071356#0071493#0035924#0098586#0090398#0006935#0002062#0000077#0019395#0046323#0006006#0035556#0031663#0090090#0035331#0002862#0001649#0030316#0038066#0018105#0001890#0030168#0090336#0060045#0031281#0045648#0010628#0046326#0032735#0051149#0045663#1901741#0010831#0042307#2000379#0045944#1900015#0030278#0099179#0006357…	Q16539	0.0188495724912357	0.2391609786150653	0.0	Protein-kinase
6QDZ	A	327.0	1.73	1432	9606	0005524#0019899#0004707#0004708#0048273#0051525#0019903#0106310#0004674	0005737#0005829#0005576#1904813#0098978#0005739#0016607#0005654#0005634#0034774#0000922	0070935#0001525#0006915#0060348#0001502#0000902#0007166#0071479#0071222#0071223#0071356#0071493#0035924#0098586#0090398#0006935#0002062#0000077#0019395#0046323#0006006#0035556#0031663#0090090#0035331#0002862#0001649#0030316#0038066#0018105#0001890#0030168#0090336#0060045#0031281#0045648#0010628#0046326#0032735#0051149#0045663#1901741#0010831#0042307#2000379#0045944#1900015#0030278#0099179#0006357…	Q16539	0.017769996005335	0.2251867483296596	0.0030181563299565	Protein-kinase
5SCJ	F	432.0	2.35	5313	9606	0005524#0016301#0000287#0048029#0030955#0004743	0005737#0005829#0070062	0071872#0032869#0006096#0016310#0042866#0033198#0051591#0009749#0001666#0010038#0007584	Q16716	0.0182915404030056	0.0889861639888124	0.0080483244942393	PK
2ZHV	A	370.0	1.85	23621	9606	0001540#0004190#0008798#0004175#0019899#0008233	0030424#0009986#0030425#0005769#0005788#0005768#0010008#0005794#0070931#0098686#0005770#0005764#0016020#0045121#0005771#0043025#0005886#0055037#0008021#0005802	1990000#0042987#0034205#0050435#1904646#0071280#0071287#0050966#0006509#0043525#0060134#0099171#0016485#0006508#0010288#0140448	P56817	0.0271429752525837	0.0514164933333112	0.0247423777489943	Peptidase-A1
3RTM	A	369.0	2.76	23621	9606	0001540#0004190#0008798#0004175#0019899#0008233	0030424#0009986#0030425#0005769#0005788#0005768#0010008#0005794#0070931#0098686#0005770#0005764#0016020#0045121#0005771#0043025#0005886#0055037#0008021#0005802	1990000#0042987#0034205#0050435#1904646#0071280#0071287#0050966#0006509#0043525#0060134#0099171#0016485#0006508#0010288#0140448	P56817	0.0302402289708843	0.0421447279388267	0.026859374808243	Peptidase-A1
6UWP	A	393.0	1.29	23621	9606	0001540#0004190#0008798#0004175#0019899#0008233	0030424#0009986#0030425#0005769#0005788#0005768#0010008#0005794#0070931#0098686#0005770#0005764#0016020#0045121#0005771#0043025#0005886#0055037#0008021#0005802	1990000#0042987#0034205#0050435#1904646#0071280#0071287#0050966#0006509#0043525#0060134#0099171#0016485#0006508#0010288#0140448	P56817	0.0170345457595697	0.0496995019483335	0.0684105993302228	Peptidase-A1
4AY1	B	364.0	1.95	1117	9606	0030246#0008061#0016787	0005576#0005615	0005975#0006032	Q15782	0.0087134536648681	0.0754155680950181	0.0397492001139665	GH18
4ZSM	B	387.0	1.96	23621	9606	0001540#0004190#0008798#0004175#0019899#0008233	0030424#0009986#0030425#0005769#0005788#0005768#0010008#0005794#0070931#0098686#0005770#0005764#0016020#0045121#0005771#0043025#0005886#0055037#0008021#0005802	1990000#0042987#0034205#0050435#1904646#0071280#0071287#0050966#0006509#0043525#0060134#0099171#0016485#0006508#0010288#0140448	P56817	0.0162873171720321	0.0706089515999615	0.0281690295641283	Peptidase-A1
1YM2	B	377.0	2.05	23621	9606	0001540#0004190#0008798#0004175#0019899#0008233	0030424#0009986#0030425#0005769#0005788#0005768#0010008#0005794#0070931#0098686#0005770#0005764#0016020#0045121#0005771#0043025#0005886#0055037#0008021#0005802	1990000#0042987#0034205#0050435#1904646#0071280#0071287#0050966#0006509#0043525#0060134#0099171#0016485#0006508#0010288#0140448	P56817	0.0297202425871001	0.0663703408249647	0.0080483244942393	Peptidase-A1
4FGX	A	375.0	1.59	23621	9606	0001540#0004190#0008798#0004175#0019899#0008233	0030424#0009986#0030425#0005769#0005788#0005768#0010008#0005794#0070931#0098686#0005770#0005764#0016020#0045121#0005771#0043025#0005886#0055037#0008021#0005802	1990000#0042987#0034205#0050435#1904646#0071280#0071287#0050966#0006509#0043525#0060134#0099171#0016485#0006508#0010288#0140448	P56817	0.0406704099606839	0.0501056430246611	0.0100605125377637	Peptidase-A1
5KQF	A	358.0	1.98	23621	9606	0001540#0004190#0008798#0004175#0019899#0008233	0030424#0009986#0030425#0005769#0005788#0005768#0010008#0005794#0070931#0098686#0005770#0005764#0016020#0045121#0005771#0043025#0005886#0055037#0008021#0005802	1990000#0042987#0034205#0050435#1904646#0071280#0071287#0050966#0006509#0043525#0060134#0099171#0016485#0006508#0010288#0140448	P56817	0.0368439521979262	0.0503136171212953	0.012220058253459	Peptidase-A1
4LXM	B	377.0	2.3	23621	9606	0001540#0004190#0008798#0004175#0019899#0008233	0030424#0009986#0030425#0005769#0005788#0005768#0010008#0005794#0070931#0098686#0005770#0005764#0016020#0045121#0005771#0043025#0005886#0055037#0008021#0005802	1990000#0042987#0034205#0050435#1904646#0071280#0071287#0050966#0006509#0043525#0060134#0099171#0016485#0006508#0010288#0140448	P56817	0.0426639911103978	0.0614679724929234	0.0030272436213401	Peptidase-A1
5SCI	F	433.0	2.16	5313	9606	0005524#0016301#0000287#0048029#0030955#0004743	0005737#0005829#0070062	0071872#0032869#0006096#0016310#0042866#0033198#0051591#0009749#0001666#0010038#0007584	Q16716	0.0219857573425815	0.0959486223231593	0.002011889761613	PK
3KMX	A	395.0	1.7	23621	9606	0001540#0004190#0008798#0004175#0019899#0008233	0030424#0009986#0030425#0005769#0005788#0005768#0010008#0005794#0070931#0098686#0005770#0005764#0016020#0045121#0005771#0043025#0005886#0055037#0008021#0005802	1990000#0042987#0034205#0050435#1904646#0071280#0071287#0050966#0006509#0043525#0060134#0099171#0016485#0006508#0010288#0140448	P56817	0.0221338004638479	0.0493685540034612	0.0364964556675917	Peptidase-A1
6NW3	C	368.0	2.35	23621	9606	0001540#0004190#0008798#0004175#0019899#0008233	0030424#0009986#0030425#0005769#0005788#0005768#0010008#0005794#0070931#0098686#0005770#0005764#0016020#0045121#0005771#0043025#0005886#0055037#0008021#0005802	1990000#0042987#0034205#0050435#1904646#0071280#0071287#0050966#0006509#0043525#0060134#0099171#0016485#0006508#0010288#0140448	P56817	0.0321919151254856	0.0740763596632561	0.0030181563299565	Peptidase-A1
5SCD	H	425.0	2.04	5313	9606	0005524#0016301#0000287#0048029#0030955#0004743	0005737#0005829#0070062	0071872#0032869#0006096#0016310#0042866#0033198#0051591#0009749#0001666#0010038#0007584	Q16716	0.0135329763386713	0.0773109073583637	0.0301810994667925	PK
1M4H	B	389.0	2.1	23621	9606	0001540#0004190#0008798#0004175#0019899#0008233	0030424#0009986#0030425#0005769#0005788#0005768#0010008#0005794#0070931#0098686#0005770#0005764#0016020#0045121#0005771#0043025#0005886#0055037#0008021#0005802	1990000#0042987#0034205#0050435#1904646#0071280#0071287#0050966#0006509#0043525#0060134#0099171#0016485#0006508#0010288#0140448	P56817	0.0164768194786176	0.0890659223797486	0.0132515540606032	Peptidase-A1
5KI6	A	798.0	2.15	#	9606	0001046#0003725#0090624#0070551#0046872#0035198#0035925#0098808#0000340#0003723#0004521#0000993#0003727#0035197#0003743	0005737#0036464#0005829#0030425#0070062#0016020#0005845#0005654#0005634#0000932#0005844#1990904#0016442#0070578	0010586#0035196#0035278#0035279#0035194#0042985#0045947#0045766#1900153#0060213#0045944#0045727#1901165#0009791#0031054#0070922#0010501#0031047#0030422#0090625#0006412	Q9UKV8	0.0096148271573864	0.0728274037952416	0.0432593630846658	Piwi
5SC9	D	419.0	1.69	5313	9606	0005524#0016301#0000287#0048029#0030955#0004743	0005737#0005829#0070062	0071872#0032869#0006096#0016310#0042866#0033198#0051591#0009749#0001666#0010038#0007584	Q16716	0.0153230091735358	0.0777288143139886	0.0251509582443987	PK
5QD2	B	377.0	2.5	23621	9606	0001540#0004190#0008798#0004175#0019899#0008233	0030424#0009986#0030425#0005769#0005788#0005768#0010008#0005794#0070931#0098686#0005770#0005764#0016020#0045121#0005771#0043025#0005886#0055037#0008021#0005802	1990000#0042987#0034205#0050435#1904646#0071280#0071287#0050966#0006509#0043525#0060134#0099171#0016485#0006508#0010288#0140448	P56817	0.028534910739755	0.0656182350828273	0.0100605125377637	Peptidase-A1
2QMF	A	390.0	1.75	23621	9606	0001540#0004190#0008798#0004175#0019899#0008233	0030424#0009986#0030425#0005769#0005788#0005768#0010008#0005794#0070931#0098686#0005770#0005764#0016020#0045121#0005771#0043025#0005886#0055037#0008021#0005802	1990000#0042987#0034205#0050435#1904646#0071280#0071287#0050966#0006509#0043525#0060134#0099171#0016485#0006508#0010288#0140448	P56817	0.0208584059638031	0.0937250273803061	0.004023997168737	Peptidase-A1
2WJO	A	381.0	2.5	23621	9606	0001540#0004190#0008798#0004175#0019899#0008233	0030424#0009986#0030425#0005769#0005788#0005768#0010008#0005794#0070931#0098686#0005770#0005764#0016020#0045121#0005771#0043025#0005886#0055037#0008021#0005802	1990000#0042987#0034205#0050435#1904646#0071280#0071287#0050966#0006509#0043525#0060134#0099171#0016485#0006508#0010288#0140448	P56817	0.0238726960529775	0.0612482430940744	0.0194869465164286	Peptidase-A1
6JSE	A	376.0	2.0	23621	9606	0001540#0004190#0008798#0004175#0019899#0008233	0030424#0009986#0030425#0005769#0005788#0005768#0010008#0005794#0070931#0098686#0005770#0005764#0016020#0045121#0005771#0043025#0005886#0055037#0008021#0005802	1990000#0042987#0034205#0050435#1904646#0071280#0071287#0050966#0006509#0043525#0060134#0099171#0016485#0006508#0010288#0140448	P56817	0.0212699913338195	0.0479415836682096	0.0419284993347488	Peptidase-A1
3IVH	A	379.0	1.8	23621	9606	0001540#0004190#0008798#0004175#0019899#0008233	0030424#0009986#0030425#0005769#0005788#0005768#0010008#0005794#0070931#0098686#0005770#0005764#0016020#0045121#0005771#0043025#0005886#0055037#0008021#0005802	1990000#0042987#0034205#0050435#1904646#0071280#0071287#0050966#0006509#0043525#0060134#0099171#0016485#0006508#0010288#0140448	P56817	0.0371318851056897	0.0686356366868218	0.002011889761613	Peptidase-A1
6D03	C	679.0	3.68	7018	9606	0008199#0008198#0034986#1990459	0016324#0045178#0009925#0072562#0009986#0030669#0005905#0031410#0005769#0030139#0005788#0010008#0070062#0005576#0005615#1990712#0005770#0048471#0005886#0055037#0034774#0031982	0007015#0019731#0071281#0070371#0006879#0034755#0006826#0030316#0045780#2000147#0045893#0042327#0048260#0034756#0031647#0001895#0060395	P02787	0.0124928222123588	0.1538886673801475	0.0130785989784187	Transferrin-like-1
5SC8	F	432.0	1.77	5313	9606	0005524#0016301#0000287#0048029#0030955#0004743	0005737#0005829#0070062	0071872#0032869#0006096#0016310#0042866#0033198#0051591#0009749#0001666#0010038#0007584	Q16716	0.0162473321951652	0.0873390106258598	0.0150906633237464	PK
3SKF	A	387.0	3.0	23621	9606	0001540#0004190#0008798#0004175#0019899#0008233	0030424#0009986#0030425#0005769#0005788#0005768#0010008#0005794#0070931#0098686#0005770#0005764#0016020#0045121#0005771#0043025#0005886#0055037#0008021#0005802	1990000#0042987#0034205#0050435#1904646#0071280#0071287#0050966#0006509#0043525#0060134#0099171#0016485#0006508#0010288#0140448	P56817	0.0184716006948549	0.0769162161440476	0.0140843739056586	Peptidase-A1
3HV5	A	339.0	2.25	1432	9606	0005524#0019899#0004707#0004708#0048273#0051525#0019903#0106310#0004674	0005737#0005829#0005576#1904813#0098978#0005739#0016607#0005654#0005634#0034774#0000922	0070935#0001525#0006915#0060348#0001502#0000902#0007166#0071479#0071222#0071223#0071356#0071493#0035924#0098586#0090398#0006935#0002062#0000077#0019395#0046323#0006006#0035556#0031663#0090090#0035331#0002862#0001649#0030316#0038066#0018105#0001890#0030168#0090336#0060045#0031281#0045648#0010628#0046326#0032735#0051149#0045663#1901741#0010831#0042307#2000379#0045944#1900015#0030278#0099179#0006357…	Q16539	0.0178088238762443	0.2615311666678995	0.0030181563299565	Protein-kinase
5SCF	G	422.0	2.19	5313	9606	0005524#0016301#0000287#0048029#0030955#0004743	0005737#0005829#0070062	0071872#0032869#0006096#0016310#0042866#0033198#0051591#0009749#0001666#0010038#0007584	Q16716	0.0143752906975433	0.066389883585376	0.0452715564866297	PK
3SKG	A	386.0	2.88	23621	9606	0001540#0004190#0008798#0004175#0019899#0008233	0030424#0009986#0030425#0005769#0005788#0005768#0010008#0005794#0070931#0098686#0005770#0005764#0016020#0045121#0005771#0043025#0005886#0055037#0008021#0005802	1990000#0042987#0034205#0050435#1904646#0071280#0071287#0050966#0006509#0043525#0060134#0099171#0016485#0006508#0010288#0140448	P56817	0.0209811461963645	0.0818076091384494	0.0080483244942393	Peptidase-A1
4DVF	A	374.0	1.8	23621	9606	0001540#0004190#0008798#0004175#0019899#0008233	0030424#0009986#0030425#0005769#0005788#0005768#0010008#0005794#0070931#0098686#0005770#0005764#0016020#0045121#0005771#0043025#0005886#0055037#0008021#0005802	1990000#0042987#0034205#0050435#1904646#0071280#0071287#0050966#0006509#0043525#0060134#0099171#0016485#0006508#0010288#0140448	P56817	0.0282781529120303	0.0652879101224658	0.0110661838165213	Peptidase-A1
5YGY	A	381.0	2.3	23621	9606	0001540#0004190#0008798#0004175#0019899#0008233	0030424#0009986#0030425#0005769#0005788#0005768#0010008#0005794#0070931#0098686#0005770#0005764#0016020#0045121#0005771#0043025#0005886#0055037#0008021#0005802	1990000#0042987#0034205#0050435#1904646#0071280#0071287#0050966#0006509#0043525#0060134#0099171#0016485#0006508#0010288#0140448	P56817	0.0259567182450426	0.0471116557001047	0.0343393687124173	Peptidase-A1
6Q1P	B	494.0	2.8	2629	9606	0004336#0004348#0046527#0005124#0005102#0050295	0005783#0070062#0005794#0043202#0005765#0005764#0005802	0019882#1905037#0006914#1901805#0048854#0048469#0009267#0071356#0046513#0021694#0008203#0008340#0061436#0006680#0071425#0048872#0030259#0019915#0072676#0007040#0014004#0061518#0061744#0050728#0032715#0043407#0043524#1901215#0031333#0050905#0051402#1904925#1904457#0032436#0035307#1903061#0051247#0043243#1903052#0043161#0021859#1905165#0016241#0051246#0032006#0022904#0071548#0043627#0009268#0033574…	B2R6A7	0.0086052264850905	0.0861972374568253	0.0291750635565768	Glyco-hydro-30
5QD4	B	377.0	2.11	23621	9606	0001540#0004190#0008798#0004175#0019899#0008233	0030424#0009986#0030425#0005769#0005788#0005768#0010008#0005794#0070931#0098686#0005770#0005764#0016020#0045121#0005771#0043025#0005886#0055037#0008021#0005802	1990000#0042987#0034205#0050435#1904646#0071280#0071287#0050966#0006509#0043525#0060134#0099171#0016485#0006508#0010288#0140448	P56817	0.035407902213718	0.0548878027927875	0.0111900946877709	Peptidase-A1
2F3F	C	377.0	2.3	23621	9606	0001540#0004190#0008798#0004175#0019899#0008233	0030424#0009986#0030425#0005769#0005788#0005768#0010008#0005794#0070931#0098686#0005770#0005764#0016020#0045121#0005771#0043025#0005886#0055037#0008021#0005802	1990000#0042987#0034205#0050435#1904646#0071280#0071287#0050966#0006509#0043525#0060134#0099171#0016485#0006508#0010288#0140448	P56817	0.0284428267454887	0.0490657901798588	0.0261569749948251	Peptidase-A1
2OHS	A	374.0	2.45	23621	9606	0001540#0004190#0008798#0004175#0019899#0008233	0030424#0009986#0030425#0005769#0005788#0005768#0010008#0005794#0070931#0098686#0005770#0005764#0016020#0045121#0005771#0043025#0005886#0055037#0008021#0005802	1990000#0042987#0034205#0050435#1904646#0071280#0071287#0050966#0006509#0043525#0060134#0099171#0016485#0006508#0010288#0140448	P56817	0.0325852610385579	0.0548034570139025	0.0142855519524551	Peptidase-A1
4I0I	A	372.0	2.2	23621	9606	0001540#0004190#0008798#0004175#0019899#0008233	0030424#0009986#0030425#0005769#0005788#0005768#0010008#0005794#0070931#0098686#0005770#0005764#0016020#0045121#0005771#0043025#0005886#0055037#0008021#0005802	1990000#0042987#0034205#0050435#1904646#0071280#0071287#0050966#0006509#0043525#0060134#0099171#0016485#0006508#0010288#0140448	P56817	0.0307676569103166	0.0605380004586271	0.0120723738025678	Peptidase-A1
7MYR	B	389.0	1.72	23621	9606	0001540#0004190#0008798#0004175#0019899#0008233	0030424#0009986#0030425#0005769#0005788#0005768#0010008#0005794#0070931#0098686#0005770#0005764#0016020#0045121#0005771#0043025#0005886#0055037#0008021#0005802	1990000#0042987#0034205#0050435#1904646#0071280#0071287#0050966#0006509#0043525#0060134#0099171#0016485#0006508#0010288#0140448	P56817	0.0210794808728557	0.071787923430841	0.0132515540606032	Peptidase-A1
3IXJ	A	373.0	2.2	23621	9606	0001540#0004190#0008798#0004175#0019899#0008233	0030424#0009986#0030425#0005769#0005788#0005768#0010008#0005794#0070931#0098686#0005770#0005764#0016020#0045121#0005771#0043025#0005886#0055037#0008021#0005802	1990000#0042987#0034205#0050435#1904646#0071280#0071287#0050966#0006509#0043525#0060134#0099171#0016485#0006508#0010288#0140448	P56817	0.0324168001942032	0.0578096309061009	0.012220058253459	Peptidase-A1
4P8W	A	364.0	1.87	1117	9606	0030246#0008061#0016787	0005576#0005615	0005975#0006032	Q15782	0.0181214858860814	0.085691129202207	0.0101626241883787	GH18
4DJY	B	389.0	1.86	23621	9606	0001540#0004190#0008798#0004175#0019899#0008233	0030424#0009986#0030425#0005769#0005788#0005768#0010008#0005794#0070931#0098686#0005770#0005764#0016020#0045121#0005771#0043025#0005886#0055037#0008021#0005802	1990000#0042987#0034205#0050435#1904646#0071280#0071287#0050966#0006509#0043525#0060134#0099171#0016485#0006508#0010288#0140448	P56817	0.0166201869464512	0.0800995742603248	0.0201205697607655	Peptidase-A1
5SCA	F	432.0	1.92	5313	9606	0005524#0016301#0000287#0048029#0030955#0004743	0005737#0005829#0070062	0071872#0032869#0006096#0016310#0042866#0033198#0051591#0009749#0001666#0010038#0007584	Q16716	0.0166357410899785	0.0865961623526693	0.0150906633237464	PK
5QCS	A	375.0	2.31	23621	9606	0001540#0004190#0008798#0004175#0019899#0008233	0030424#0009986#0030425#0005769#0005788#0005768#0010008#0005794#0070931#0098686#0005770#0005764#0016020#0045121#0005771#0043025#0005886#0055037#0008021#0005802	1990000#0042987#0034205#0050435#1904646#0071280#0071287#0050966#0006509#0043525#0060134#0099171#0016485#0006508#0010288#0140448	P56817	0.0258442652735849	0.0549624564250467	0.0261569749948251	Peptidase-A1
5SC8	B	436.0	1.77	5313	9606	0005524#0016301#0000287#0048029#0030955#0004743	0005737#0005829#0070062	0071872#0032869#0006096#0016310#0042866#0033198#0051591#0009749#0001666#0010038#0007584	Q16716	0.0156261746413068	0.0885310462289401	0.018108730237069	PK
4GID	A	387.0	2.0	23621	9606	0001540#0004190#0008798#0004175#0019899#0008233	0030424#0009986#0030425#0005769#0005788#0005768#0010008#0005794#0070931#0098686#0005770#0005764#0016020#0045121#0005771#0043025#0005886#0055037#0008021#0005802	1990000#0042987#0034205#0050435#1904646#0071280#0071287#0050966#0006509#0043525#0060134#0099171#0016485#0006508#0010288#0140448	P56817	0.0228678241069748	0.077778023455568	0.0081136984001406	Peptidase-A1
1XN2	B	389.0	1.9	23621	9606	0001540#0004190#0008798#0004175#0019899#0008233	0030424#0009986#0030425#0005769#0005788#0005768#0010008#0005794#0070931#0098686#0005770#0005764#0016020#0045121#0005771#0043025#0005886#0055037#0008021#0005802	1990000#0042987#0034205#0050435#1904646#0071280#0071287#0050966#0006509#0043525#0060134#0099171#0016485#0006508#0010288#0140448	P56817	0.0195167274453885	0.0824406373397871	0.0100605125377637	Peptidase-A1
4J1I	A	371.0	2.05	23621	9606	0001540#0004190#0008798#0004175#0019899#0008233	0030424#0009986#0030425#0005769#0005788#0005768#0010008#0005794#0070931#0098686#0005770#0005764#0016020#0045121#0005771#0043025#0005886#0055037#0008021#0005802	1990000#0042987#0034205#0050435#1904646#0071280#0071287#0050966#0006509#0043525#0060134#0099171#0016485#0006508#0010288#0140448	P56817	0.0299561205451136	0.0403838540317589	0.0321912006166056	Peptidase-A1
4R91	B	386.0	1.58	23621	9606	0001540#0004190#0008798#0004175#0019899#0008233	0030424#0009986#0030425#0005769#0005788#0005768#0010008#0005794#0070931#0098686#0005770#0005764#0016020#0045121#0005771#0043025#0005886#0055037#0008021#0005802	1990000#0042987#0034205#0050435#1904646#0071280#0071287#0050966#0006509#0043525#0060134#0099171#0016485#0006508#0010288#0140448	P56817	0.0217199904589194	0.08554828062635	0.006072766330031	Peptidase-A1
3CKP	C	377.0	2.3	23621	9606	0001540#0004190#0008798#0004175#0019899#0008233	0030424#0009986#0030425#0005769#0005788#0005768#0010008#0005794#0070931#0098686#0005770#0005764#0016020#0045121#0005771#0043025#0005886#0055037#0008021#0005802	1990000#0042987#0034205#0050435#1904646#0071280#0071287#0050966#0006509#0043525#0060134#0099171#0016485#0006508#0010288#0140448	P56817	0.0196103916764474	0.1324155325744183	0.0030181563299565	Peptidase-A1
5QCP	A	377.0	2.45	23621	9606	0001540#0004190#0008798#0004175#0019899#0008233	0030424#0009986#0030425#0005769#0005788#0005768#0010008#0005794#0070931#0098686#0005770#0005764#0016020#0045121#0005771#0043025#0005886#0055037#0008021#0005802	1990000#0042987#0034205#0050435#1904646#0071280#0071287#0050966#0006509#0043525#0060134#0099171#0016485#0006508#0010288#0140448	P56817	0.0264689504156458	0.0613838978895997	0.0184427898172117	Peptidase-A1
7D5A	A	365.0	2.2	23621	9606	0001540#0004190#0008798#0004175#0019899#0008233	0030424#0009986#0030425#0005769#0005788#0005768#0010008#0005794#0070931#0098686#0005770#0005764#0016020#0045121#0005771#0043025#0005886#0055037#0008021#0005802	1990000#0042987#0034205#0050435#1904646#0071280#0071287#0050966#0006509#0043525#0060134#0099171#0016485#0006508#0010288#0140448	P56817	0.0383643518114653	0.0451775978818334	0.0163601067821594	Peptidase-A1
6BFE	A	393.0	1.51	23621	9606	0001540#0004190#0008798#0004175#0019899#0008233	0030424#0009986#0030425#0005769#0005788#0005768#0010008#0005794#0070931#0098686#0005770#0005764#0016020#0045121#0005771#0043025#0005886#0055037#0008021#0005802	1990000#0042987#0034205#0050435#1904646#0071280#0071287#0050966#0006509#0043525#0060134#0099171#0016485#0006508#0010288#0140448	P56817	0.0165634821135472	0.0944706199918455	0.012220058253459	Peptidase-A1
5SCB	D	425.0	1.8	5313	9606	0005524#0016301#0000287#0048029#0030955#0004743	0005737#0005829#0070062	0071872#0032869#0006096#0016310#0042866#0033198#0051591#0009749#0001666#0010038#0007584	Q16716	0.0184182667039107	0.070360405710363	0.02213297304878	PK
5F00	A	371.0	1.95	23621	9606	0001540#0004190#0008798#0004175#0019899#0008233	0030424#0009986#0030425#0005769#0005788#0005768#0010008#0005794#0070931#0098686#0005770#0005764#0016020#0045121#0005771#0043025#0005886#0055037#0008021#0005802	1990000#0042987#0034205#0050435#1904646#0071280#0071287#0050966#0006509#0043525#0060134#0099171#0016485#0006508#0010288#0140448	P56817	0.0276840012970604	0.040065578931713	0.0397492001139665	Peptidase-A1
2ZDZ	A	370.0	2.0	23621	9606	0001540#0004190#0008798#0004175#0019899#0008233	0030424#0009986#0030425#0005769#0005788#0005768#0010008#0005794#0070931#0098686#0005770#0005764#0016020#0045121#0005771#0043025#0005886#0055037#0008021#0005802	1990000#0042987#0034205#0050435#1904646#0071280#0071287#0050966#0006509#0043525#0060134#0099171#0016485#0006508#0010288#0140448	P56817	0.0560891740968817	0.050542418365846	0.0091371600897414	Peptidase-A1
3OOZ	A	368.0	1.8	23621	9606	0001540#0004190#0008798#0004175#0019899#0008233	0030424#0009986#0030425#0005769#0005788#0005768#0010008#0005794#0070931#0098686#0005770#0005764#0016020#0045121#0005771#0043025#0005886#0055037#0008021#0005802	1990000#0042987#0034205#0050435#1904646#0071280#0071287#0050966#0006509#0043525#0060134#0099171#0016485#0006508#0010288#0140448	P56817	0.0354692599262606	0.0471180453274572	0.0184427898172117	Peptidase-A1
4FSE	B	387.0	2.65	23621	9606	0001540#0004190#0008798#0004175#0019899#0008233	0030424#0009986#0030425#0005769#0005788#0005768#0010008#0005794#0070931#0098686#0005770#0005764#0016020#0045121#0005771#0043025#0005886#0055037#0008021#0005802	1990000#0042987#0034205#0050435#1904646#0071280#0071287#0050966#0006509#0043525#0060134#0099171#0016485#0006508#0010288#0140448	P56817	0.0212830040198788	0.1080956440625318	0.0020161899393582	Peptidase-A1
4TRY	A	387.0	2.75	23621	9606	0001540#0004190#0008798#0004175#0019899#0008233	0030424#0009986#0030425#0005769#0005788#0005768#0010008#0005794#0070931#0098686#0005770#0005764#0016020#0045121#0005771#0043025#0005886#0055037#0008021#0005802	1990000#0042987#0034205#0050435#1904646#0071280#0071287#0050966#0006509#0043525#0060134#0099171#0016485#0006508#0010288#0140448	P56817	0.0196651227460434	0.0697121683594688	0.0194869465164286	Peptidase-A1
1XN3	B	389.0	2.0	23621	9606	0001540#0004190#0008798#0004175#0019899#0008233	0030424#0009986#0030425#0005769#0005788#0005768#0010008#0005794#0070931#0098686#0005770#0005764#0016020#0045121#0005771#0043025#0005886#0055037#0008021#0005802	1990000#0042987#0034205#0050435#1904646#0071280#0071287#0050966#0006509#0043525#0060134#0099171#0016485#0006508#0010288#0140448	P56817	0.0155762760636692	0.0757698953149169	0.0301810994667925	Peptidase-A1
5SCG	F	432.0	1.94	5313	9606	0005524#0016301#0000287#0048029#0030955#0004743	0005737#0005829#0070062	0071872#0032869#0006096#0016310#0042866#0033198#0051591#0009749#0001666#0010038#0007584	Q16716	0.0147232308777027	0.0893689398481737	0.0211265191128235	PK
4AY1	E	364.0	1.95	1117	9606	0030246#0008061#0016787	0005576#0005615	0005975#0006032	Q15782	0.0114110492871212	0.0786855952876016	0.0375784171587227	GH18
5QCY	B	377.0	2.15	23621	9606	0001540#0004190#0008798#0004175#0019899#0008233	0030424#0009986#0030425#0005769#0005788#0005768#0010008#0005794#0070931#0098686#0005770#0005764#0016020#0045121#0005771#0043025#0005886#0055037#0008021#0005802	1990000#0042987#0034205#0050435#1904646#0071280#0071287#0050966#0006509#0043525#0060134#0099171#0016485#0006508#0010288#0140448	P56817	0.0422760956243884	0.0635358910625838	0.004023997168737	Peptidase-A1
4FSL	D	387.0	2.5	23621	9606	0001540#0004190#0008798#0004175#0019899#0008233	0030424#0009986#0030425#0005769#0005788#0005768#0010008#0005794#0070931#0098686#0005770#0005764#0016020#0045121#0005771#0043025#0005886#0055037#0008021#0005802	1990000#0042987#0034205#0050435#1904646#0071280#0071287#0050966#0006509#0043525#0060134#0099171#0016485#0006508#0010288#0140448	P56817	0.0211045554529775	0.0654767295147708	0.02213297304878	Peptidase-A1
6JSF	A	374.0	2.3	23621	9606	0001540#0004190#0008798#0004175#0019899#0008233	0030424#0009986#0030425#0005769#0005788#0005768#0010008#0005794#0070931#0098686#0005770#0005764#0016020#0045121#0005771#0043025#0005886#0055037#0008021#0005802	1990000#0042987#0034205#0050435#1904646#0071280#0071287#0050966#0006509#0043525#0060134#0099171#0016485#0006508#0010288#0140448	P56817	0.0475471538520845	0.0466777294565104	0.012220058253459	Peptidase-A1
2QMF	B	389.0	1.75	23621	9606	0001540#0004190#0008798#0004175#0019899#0008233	0030424#0009986#0030425#0005769#0005788#0005768#0010008#0005794#0070931#0098686#0005770#0005764#0016020#0045121#0005771#0043025#0005886#0055037#0008021#0005802	1990000#0042987#0034205#0050435#1904646#0071280#0071287#0050966#0006509#0043525#0060134#0099171#0016485#0006508#0010288#0140448	P56817	0.015955420590737	0.1049979450306727	0.0111900946877709	Peptidase-A1
5SCK	F	432.0	1.72	5313	9606	0005524#0016301#0000287#0048029#0030955#0004743	0005737#0005829#0070062	0071872#0032869#0006096#0016310#0042866#0033198#0051591#0009749#0001666#0010038#0007584	Q16716	0.0159692339706143	0.0861705335569004	0.0201205697607655	PK
4XXS	A	376.0	1.86	23621	9606	0001540#0004190#0008798#0004175#0019899#0008233	0030424#0009986#0030425#0005769#0005788#0005768#0010008#0005794#0070931#0098686#0005770#0005764#0016020#0045121#0005771#0043025#0005886#0055037#0008021#0005802	1990000#0042987#0034205#0050435#1904646#0071280#0071287#0050966#0006509#0043525#0060134#0099171#0016485#0006508#0010288#0140448	P56817	0.0383429197074248	0.0446732903959594	0.0184427898172117	Peptidase-A1
6CBD	A	787.0	2.2	#	9606	0001046#0003725#0090624#0070551#0046872#0035198#0035925#0098808#0000340#0003723#0004521#0000993#0003727#0035197#0003743	0005737#0036464#0005829#0030425#0070062#0016020#0005845#0005654#0005634#0000932#0005844#1990904#0016442#0070578	0010586#0035196#0035278#0035279#0035194#0042985#0045947#0045766#1900153#0060213#0045944#0045727#1901165#0009791#0031054#0070922#0010501#0031047#0030422#0090625#0006412	Q9UKV8	0.001373224678086	0.1637469364249406	0.0215828567205209	Piwi
5QCO	B	377.0	2.7	23621	9606	0001540#0004190#0008798#0004175#0019899#0008233	0030424#0009986#0030425#0005769#0005788#0005768#0010008#0005794#0070931#0098686#0005770#0005764#0016020#0045121#0005771#0043025#0005886#0055037#0008021#0005802	1990000#0042987#0034205#0050435#1904646#0071280#0071287#0050966#0006509#0043525#0060134#0099171#0016485#0006508#0010288#0140448	P56817	0.0310817785608355	0.0635808983002983	0.0110661838165213	Peptidase-A1
4P8U	A	365.0	2.4	1117	9606	0030246#0008061#0016787	0005576#0005615	0005975#0006032	Q15782	0.0121350291481953	0.0846461434626771	0.0301810994667925	GH18
5I3W	A	377.0	2.15	23621	9606	0001540#0004190#0008798#0004175#0019899#0008233	0030424#0009986#0030425#0005769#0005788#0005768#0010008#0005794#0070931#0098686#0005770#0005764#0016020#0045121#0005771#0043025#0005886#0055037#0008021#0005802	1990000#0042987#0034205#0050435#1904646#0071280#0071287#0050966#0006509#0043525#0060134#0099171#0016485#0006508#0010288#0140448	P56817	0.0276634455592181	0.0560496181335188	0.023686980845901	Peptidase-A1
5SCJ	D	425.0	2.35	5313	9606	0005524#0016301#0000287#0048029#0030955#0004743	0005737#0005829#0070062	0071872#0032869#0006096#0016310#0042866#0033198#0051591#0009749#0001666#0010038#0007584	Q16716	0.0171773656478586	0.0700375608386857	0.0291750635565768	PK
4X2L	A	371.0	2.55	23621	9606	0001540#0004190#0008798#0004175#0019899#0008233	0030424#0009986#0030425#0005769#0005788#0005768#0010008#0005794#0070931#0098686#0005770#0005764#0016020#0045121#0005771#0043025#0005886#0055037#0008021#0005802	1990000#0042987#0034205#0050435#1904646#0071280#0071287#0050966#0006509#0043525#0060134#0099171#0016485#0006508#0010288#0140448	P56817	0.0274502813752868	0.0475280025486899	0.0343393687124173	Peptidase-A1
5QD1	C	381.0	2.4	23621	9606	0001540#0004190#0008798#0004175#0019899#0008233	0030424#0009986#0030425#0005769#0005788#0005768#0010008#0005794#0070931#0098686#0005770#0005764#0016020#0045121#0005771#0043025#0005886#0055037#0008021#0005802	1990000#0042987#0034205#0050435#1904646#0071280#0071287#0050966#0006509#0043525#0060134#0099171#0016485#0006508#0010288#0140448	P56817	0.0273476276818464	0.0565148575624505	0.0241449510645854	Peptidase-A1
5QD6	A	377.0	2.51	23621	9606	0001540#0004190#0008798#0004175#0019899#0008233	0030424#0009986#0030425#0005769#0005788#0005768#0010008#0005794#0070931#0098686#0005770#0005764#0016020#0045121#0005771#0043025#0005886#0055037#0008021#0005802	1990000#0042987#0034205#0050435#1904646#0071280#0071287#0050966#0006509#0043525#0060134#0099171#0016485#0006508#0010288#0140448	P56817	0.0232777519996627	0.0633007469016742	0.0215828567205209	Peptidase-A1
3NSH	B	376.0	2.2	23621	9606	0001540#0004190#0008798#0004175#0019899#0008233	0030424#0009986#0030425#0005769#0005788#0005768#0010008#0005794#0070931#0098686#0005770#0005764#0016020#0045121#0005771#0043025#0005886#0055037#0008021#0005802	1990000#0042987#0034205#0050435#1904646#0071280#0071287#0050966#0006509#0043525#0060134#0099171#0016485#0006508#0010288#0140448	P56817	0.0334928928468596	0.0356659121279131	0.0281690295641283	Peptidase-A1
4L7G	A	373.0	1.38	23621	9606	0001540#0004190#0008798#0004175#0019899#0008233	0030424#0009986#0030425#0005769#0005788#0005768#0010008#0005794#0070931#0098686#0005770#0005764#0016020#0045121#0005771#0043025#0005886#0055037#0008021#0005802	1990000#0042987#0034205#0050435#1904646#0071280#0071287#0050966#0006509#0043525#0060134#0099171#0016485#0006508#0010288#0140448	P56817	0.0388424541066994	0.0408445444765776	0.0211265191128235	Peptidase-A1
5SCB	H	425.0	1.8	5313	9606	0005524#0016301#0000287#0048029#0030955#0004743	0005737#0005829#0070062	0071872#0032869#0006096#0016310#0042866#0033198#0051591#0009749#0001666#0010038#0007584	Q16716	0.0151658572375143	0.067989856424559	0.0442657220407964	PK
3HW1	B	371.0	2.48	23621	9606	0001540#0004190#0008798#0004175#0019899#0008233	0030424#0009986#0030425#0005769#0005788#0005768#0010008#0005794#0070931#0098686#0005770#0005764#0016020#0045121#0005771#0043025#0005886#0055037#0008021#0005802	1990000#0042987#0034205#0050435#1904646#0071280#0071287#0050966#0006509#0043525#0060134#0099171#0016485#0006508#0010288#0140448	P56817	0.0297742242752143	0.0587221410802554	0.0171028438612663	Peptidase-A1
5SCJ	H	425.0	2.35	5313	9606	0005524#0016301#0000287#0048029#0030955#0004743	0005737#0005829#0070062	0071872#0032869#0006096#0016310#0042866#0033198#0051591#0009749#0001666#0010038#0007584	Q16716	0.0140731681830316	0.0723351272071826	0.0422534769714337	PK
5SCL	G	423.0	2.13	5313	9606	0005524#0016301#0000287#0048029#0030955#0004743	0005737#0005829#0070062	0071872#0032869#0006096#0016310#0042866#0033198#0051591#0009749#0001666#0010038#0007584	Q16716	0.016914938136242	0.0619263408805038	0.0462778608457075	PK
3KN0	A	387.0	1.9	23621	9606	0001540#0004190#0008798#0004175#0019899#0008233	0030424#0009986#0030425#0005769#0005788#0005768#0010008#0005794#0070931#0098686#0005770#0005764#0016020#0045121#0005771#0043025#0005886#0055037#0008021#0005802	1990000#0042987#0034205#0050435#1904646#0071280#0071287#0050966#0006509#0043525#0060134#0099171#0016485#0006508#0010288#0140448	P56817	0.0223997080542153	0.0785426994847375	0.0100605125377637	Peptidase-A1
5SCD	D	425.0	2.04	5313	9606	0005524#0016301#0000287#0048029#0030955#0004743	0005737#0005829#0070062	0071872#0032869#0006096#0016310#0042866#0033198#0051591#0009749#0001666#0010038#0007584	Q16716	0.020241698196958	0.0678228877551989	0.02213297304878	PK
5SCE	G	422.0	2.15	5313	9606	0005524#0016301#0000287#0048029#0030955#0004743	0005737#0005829#0070062	0071872#0032869#0006096#0016310#0042866#0033198#0051591#0009749#0001666#0010038#0007584	Q16716	0.0166934903498309	0.0682733574873194	0.0372232431947987	PK
2OHP	A	377.0	2.25	23621	9606	0001540#0004190#0008798#0004175#0019899#0008233	0030424#0009986#0030425#0005769#0005788#0005768#0010008#0005794#0070931#0098686#0005770#0005764#0016020#0045121#0005771#0043025#0005886#0055037#0008021#0005802	1990000#0042987#0034205#0050435#1904646#0071280#0071287#0050966#0006509#0043525#0060134#0099171#0016485#0006508#0010288#0140448	P56817	0.0439292388934261	0.0493519133737924	0.0130785989784187	Peptidase-A1
3R2F	E	386.0	2.53	23621	9606	0001540#0004190#0008798#0004175#0019899#0008233	0030424#0009986#0030425#0005769#0005788#0005768#0010008#0005794#0070931#0098686#0005770#0005764#0016020#0045121#0005771#0043025#0005886#0055037#0008021#0005802	1990000#0042987#0034205#0050435#1904646#0071280#0071287#0050966#0006509#0043525#0060134#0099171#0016485#0006508#0010288#0140448	P56817	0.0176840227498002	0.0916628045480673	0.0120723738025678	Peptidase-A1
5SCH	G	422.0	2.09	5313	9606	0005524#0016301#0000287#0048029#0030955#0004743	0005737#0005829#0070062	0071872#0032869#0006096#0016310#0042866#0033198#0051591#0009749#0001666#0010038#0007584	Q16716	0.0132521811284509	0.0706616445539433	0.0492955855664358	PK
4LXA	C	381.0	1.95	23621	9606	0001540#0004190#0008798#0004175#0019899#0008233	0030424#0009986#0030425#0005769#0005788#0005768#0010008#0005794#0070931#0098686#0005770#0005764#0016020#0045121#0005771#0043025#0005886#0055037#0008021#0005802	1990000#0042987#0034205#0050435#1904646#0071280#0071287#0050966#0006509#0043525#0060134#0099171#0016485#0006508#0010288#0140448	P56817	0.0445036910724166	0.0594712838320463	0.0060363072918738	Peptidase-A1
3L5D	B	389.0	1.75	23621	9606	0001540#0004190#0008798#0004175#0019899#0008233	0030424#0009986#0030425#0005769#0005788#0005768#0010008#0005794#0070931#0098686#0005770#0005764#0016020#0045121#0005771#0043025#0005886#0055037#0008021#0005802	1990000#0042987#0034205#0050435#1904646#0071280#0071287#0050966#0006509#0043525#0060134#0099171#0016485#0006508#0010288#0140448	P56817	0.0174556267284346	0.0565432705118911	0.0563379260275018	Peptidase-A1
5DQC	B	369.0	2.47	23621	9606	0001540#0004190#0008798#0004175#0019899#0008233	0030424#0009986#0030425#0005769#0005788#0005768#0010008#0005794#0070931#0098686#0005770#0005764#0016020#0045121#0005771#0043025#0005886#0055037#0008021#0005802	1990000#0042987#0034205#0050435#1904646#0071280#0071287#0050966#0006509#0043525#0060134#0099171#0016485#0006508#0010288#0140448	P56817	0.0388955748792743	0.0733947708536441	0.001007110036042	Peptidase-A1
5QCO	A	377.0	2.7	23621	9606	0001540#0004190#0008798#0004175#0019899#0008233	0030424#0009986#0030425#0005769#0005788#0005768#0010008#0005794#0070931#0098686#0005770#0005764#0016020#0045121#0005771#0043025#0005886#0055037#0008021#0005802	1990000#0042987#0034205#0050435#1904646#0071280#0071287#0050966#0006509#0043525#0060134#0099171#0016485#0006508#0010288#0140448	P56817	0.0307867109801458	0.057291012937147	0.0184427898172117	Peptidase-A1
4FSE	D	387.0	2.65	23621	9606	0001540#0004190#0008798#0004175#0019899#0008233	0030424#0009986#0030425#0005769#0005788#0005768#0010008#0005794#0070931#0098686#0005770#0005764#0016020#0045121#0005771#0043025#0005886#0055037#0008021#0005802	1990000#0042987#0034205#0050435#1904646#0071280#0071287#0050966#0006509#0043525#0060134#0099171#0016485#0006508#0010288#0140448	P56817	0.0213492041451358	0.0717653054943706	0.0160964977574751	Peptidase-A1
2WF3	A	375.0	2.08	23621	9606	0001540#0004190#0008798#0004175#0019899#0008233	0030424#0009986#0030425#0005769#0005788#0005768#0010008#0005794#0070931#0098686#0005770#0005764#0016020#0045121#0005771#0043025#0005886#0055037#0008021#0005802	1990000#0042987#0034205#0050435#1904646#0071280#0071287#0050966#0006509#0043525#0060134#0099171#0016485#0006508#0010288#0140448	P56817	0.0263614916432423	0.0597736717021724	0.0231389553638574	Peptidase-A1
5QCY	A	377.0	2.15	23621	9606	0001540#0004190#0008798#0004175#0019899#0008233	0030424#0009986#0030425#0005769#0005788#0005768#0010008#0005794#0070931#0098686#0005770#0005764#0016020#0045121#0005771#0043025#0005886#0055037#0008021#0005802	1990000#0042987#0034205#0050435#1904646#0071280#0071287#0050966#0006509#0043525#0060134#0099171#0016485#0006508#0010288#0140448	P56817	0.0251891989633097	0.0645668796364297	0.0194869465164286	Peptidase-A1
3L58	A	395.0	1.8	23621	9606	0001540#0004190#0008798#0004175#0019899#0008233	0030424#0009986#0030425#0005769#0005788#0005768#0010008#0005794#0070931#0098686#0005770#0005764#0016020#0045121#0005771#0043025#0005886#0055037#0008021#0005802	1990000#0042987#0034205#0050435#1904646#0071280#0071287#0050966#0006509#0043525#0060134#0099171#0016485#0006508#0010288#0140448	P56817	0.0213236685744962	0.0766118556068975	0.0132515540606032	Peptidase-A1
1XN3	D	389.0	2.0	23621	9606	0001540#0004190#0008798#0004175#0019899#0008233	0030424#0009986#0030425#0005769#0005788#0005768#0010008#0005794#0070931#0098686#0005770#0005764#0016020#0045121#0005771#0043025#0005886#0055037#0008021#0005802	1990000#0042987#0034205#0050435#1904646#0071280#0071287#0050966#0006509#0043525#0060134#0099171#0016485#0006508#0010288#0140448	P56817	0.0171632298364131	0.0791933172553182	0.02213297304878	Peptidase-A1
4W5R	A	803.0	2.5	#	9606	0001046#0003725#0090624#0070551#0046872#0035198#0035925#0098808#0000340#0003723#0004521#0000993#0003727#0035197#0003743	0005737#0036464#0005829#0030425#0070062#0016020#0005845#0005654#0005634#0000932#0005844#1990904#0016442#0070578	0010586#0035196#0035278#0035279#0035194#0042985#0045947#0045766#1900153#0060213#0045944#0045727#1901165#0009791#0031054#0070922#0010501#0031047#0030422#0090625#0006412	Q9UKV8	0.0081501481560042	0.1043395509177576	0.023686980845901	Piwi
4R8Y	B	387.0	1.9	23621	9606	0001540#0004190#0008798#0004175#0019899#0008233	0030424#0009986#0030425#0005769#0005788#0005768#0010008#0005794#0070931#0098686#0005770#0005764#0016020#0045121#0005771#0043025#0005886#0055037#0008021#0005802	1990000#0042987#0034205#0050435#1904646#0071280#0071287#0050966#0006509#0043525#0060134#0099171#0016485#0006508#0010288#0140448	P56817	0.0181032749245249	0.0915194061481334	0.0110661838165213	Peptidase-A1
5SCI	D	425.0	2.16	5313	9606	0005524#0016301#0000287#0048029#0030955#0004743	0005737#0005829#0070062	0071872#0032869#0006096#0016310#0042866#0033198#0051591#0009749#0001666#0010038#0007584	Q16716	0.0171200866002012	0.0684023869516459	0.0352112405915889	PK
5SCG	G	422.0	1.94	5313	9606	0005524#0016301#0000287#0048029#0030955#0004743	0005737#0005829#0070062	0071872#0032869#0006096#0016310#0042866#0033198#0051591#0009749#0001666#0010038#0007584	Q16716	0.0124272856003389	0.0672385786397535	0.0674043846886078	PK
5QD4	C	381.0	2.11	23621	9606	0001540#0004190#0008798#0004175#0019899#0008233	0030424#0009986#0030425#0005769#0005788#0005768#0010008#0005794#0070931#0098686#0005770#0005764#0016020#0045121#0005771#0043025#0005886#0055037#0008021#0005802	1990000#0042987#0034205#0050435#1904646#0071280#0071287#0050966#0006509#0043525#0060134#0099171#0016485#0006508#0010288#0140448	P56817	0.0369288505396644	0.0590435601242616	0.0100605125377637	Peptidase-A1
5SCL	D	425.0	2.13	5313	9606	0005524#0016301#0000287#0048029#0030955#0004743	0005737#0005829#0070062	0071872#0032869#0006096#0016310#0042866#0033198#0051591#0009749#0001666#0010038#0007584	Q16716	0.0175657498366143	0.0646414607213286	0.0392351918850506	PK
4H3F	B	389.0	1.7	23621	9606	0001540#0004190#0008798#0004175#0019899#0008233	0030424#0009986#0030425#0005769#0005788#0005768#0010008#0005794#0070931#0098686#0005770#0005764#0016020#0045121#0005771#0043025#0005886#0055037#0008021#0005802	1990000#0042987#0034205#0050435#1904646#0071280#0071287#0050966#0006509#0043525#0060134#0099171#0016485#0006508#0010288#0140448	P56817	0.0167408178167243	0.0890581530439966	0.018108730237069	Peptidase-A1
5SCE	B	436.0	2.15	5313	9606	0005524#0016301#0000287#0048029#0030955#0004743	0005737#0005829#0070062	0071872#0032869#0006096#0016310#0042866#0033198#0051591#0009749#0001666#0010038#0007584	Q16716	0.0167112724690537	0.0982402567115803	0.0130785989784187	PK
5SCJ	B	436.0	2.35	5313	9606	0005524#0016301#0000287#0048029#0030955#0004743	0005737#0005829#0070062	0071872#0032869#0006096#0016310#0042866#0033198#0051591#0009749#0001666#0010038#0007584	Q16716	0.018706877683182	0.0872479293502353	0.0120723738025678	PK
2Q11	B	388.0	2.4	23621	9606	0001540#0004190#0008798#0004175#0019899#0008233	0030424#0009986#0030425#0005769#0005788#0005768#0010008#0005794#0070931#0098686#0005770#0005764#0016020#0045121#0005771#0043025#0005886#0055037#0008021#0005802	1990000#0042987#0034205#0050435#1904646#0071280#0071287#0050966#0006509#0043525#0060134#0099171#0016485#0006508#0010288#0140448	P56817	0.0170030820253884	0.0626564434252802	0.0482898778152505	Peptidase-A1
1M7R	B	513.0	2.6	8898	9606	0042802#0052629#0004438#0008138	0030424#0005737#0005829#0030425#0043197#0031901#0070062#0043231#0016020#0005634#0048471#0014069#0097060#0008021#0005774	0097062#0032288#0045806#0090394#0031642#2000645#0002091#0048666#0006661#0046856#2000643#0006470#0060304	Q13614	0.027762297355981	0.0824460146646682	0.005055767262688	Myotubularin-phosphatase
5SCH	F	432.0	2.09	5313	9606	0005524#0016301#0000287#0048029#0030955#0004743	0005737#0005829#0070062	0071872#0032869#0006096#0016310#0042866#0033198#0051591#0009749#0001666#0010038#0007584	Q16716	0.0160844615069577	0.0913939051830812	0.0194869465164286	PK
3L5B	B	386.0	1.8	23621	9606	0001540#0004190#0008798#0004175#0019899#0008233	0030424#0009986#0030425#0005769#0005788#0005768#0010008#0005794#0070931#0098686#0005770#0005764#0016020#0045121#0005771#0043025#0005886#0055037#0008021#0005802	1990000#0042987#0034205#0050435#1904646#0071280#0071287#0050966#0006509#0043525#0060134#0099171#0016485#0006508#0010288#0140448	P56817	0.0180616214344492	0.0624348100733773	0.040241637205524	Peptidase-A1
5HDZ	B	386.0	1.49	23621	9606	0001540#0004190#0008798#0004175#0019899#0008233	0030424#0009986#0030425#0005769#0005788#0005768#0010008#0005794#0070931#0098686#0005770#0005764#0016020#0045121#0005771#0043025#0005886#0055037#0008021#0005802	1990000#0042987#0034205#0050435#1904646#0071280#0071287#0050966#0006509#0043525#0060134#0099171#0016485#0006508#0010288#0140448	P56817	0.0193157882844098	0.0660872923154594	0.0281690295641283	Peptidase-A1
4FSE	A	387.0	2.65	23621	9606	0001540#0004190#0008798#0004175#0019899#0008233	0030424#0009986#0030425#0005769#0005788#0005768#0010008#0005794#0070931#0098686#0005770#0005764#0016020#0045121#0005771#0043025#0005886#0055037#0008021#0005802	1990000#0042987#0034205#0050435#1904646#0071280#0071287#0050966#0006509#0043525#0060134#0099171#0016485#0006508#0010288#0140448	P56817	0.0216252855443847	0.0856540012409041	0.0091371600897414	Peptidase-A1
7D36	A	378.0	2.3	23621	9606	0001540#0004190#0008798#0004175#0019899#0008233	0030424#0009986#0030425#0005769#0005788#0005768#0010008#0005794#0070931#0098686#0005770#0005764#0016020#0045121#0005771#0043025#0005886#0055037#0008021#0005802	1990000#0042987#0034205#0050435#1904646#0071280#0071287#0050966#0006509#0043525#0060134#0099171#0016485#0006508#0010288#0140448	P56817	0.0355989860870654	0.0449825736212886	0.0247423777489943	Peptidase-A1
1XN3	A	389.0	2.0	23621	9606	0001540#0004190#0008798#0004175#0019899#0008233	0030424#0009986#0030425#0005769#0005788#0005768#0010008#0005794#0070931#0098686#0005770#0005764#0016020#0045121#0005771#0043025#0005886#0055037#0008021#0005802	1990000#0042987#0034205#0050435#1904646#0071280#0071287#0050966#0006509#0043525#0060134#0099171#0016485#0006508#0010288#0140448	P56817	0.0182778247897526	0.0616364909349693	0.0412475676983714	Peptidase-A1
5HE5	B	387.0	1.55	23621	9606	0001540#0004190#0008798#0004175#0019899#0008233	0030424#0009986#0030425#0005769#0005788#0005768#0010008#0005794#0070931#0098686#0005770#0005764#0016020#0045121#0005771#0043025#0005886#0055037#0008021#0005802	1990000#0042987#0034205#0050435#1904646#0071280#0071287#0050966#0006509#0043525#0060134#0099171#0016485#0006508#0010288#0140448	P56817	0.0169942063868123	0.0962201491375558	0.0132515540606032	Peptidase-A1
4H3J	B	389.0	1.6	23621	9606	0001540#0004190#0008798#0004175#0019899#0008233	0030424#0009986#0030425#0005769#0005788#0005768#0010008#0005794#0070931#0098686#0005770#0005764#0016020#0045121#0005771#0043025#0005886#0055037#0008021#0005802	1990000#0042987#0034205#0050435#1904646#0071280#0071287#0050966#0006509#0043525#0060134#0099171#0016485#0006508#0010288#0140448	P56817	0.0178369306896083	0.0813545775161328	0.0191146395025525	Peptidase-A1
3K5C	C	381.0	2.12	23621	9606	0001540#0004190#0008798#0004175#0019899#0008233	0030424#0009986#0030425#0005769#0005788#0005768#0010008#0005794#0070931#0098686#0005770#0005764#0016020#0045121#0005771#0043025#0005886#0055037#0008021#0005802	1990000#0042987#0034205#0050435#1904646#0071280#0071287#0050966#0006509#0043525#0060134#0099171#0016485#0006508#0010288#0140448	P56817	0.0302031145178255	0.0476032400088043	0.0321931693669585	Peptidase-A1
8D6J	A	810.0	2.5	#	9606	0001046#0003725#0090624#0070551#0046872#0035198#0035925#0098808#0000340#0003723#0004521#0000993#0003727#0035197#0003743	0005737#0036464#0005829#0030425#0070062#0016020#0005845#0005654#0005634#0000932#0005844#1990904#0016442#0070578	0010586#0035196#0035278#0035279#0035194#0042985#0045947#0045766#1900153#0060213#0045944#0045727#1901165#0009791#0031054#0070922#0010501#0031047#0030422#0090625#0006412	Q9UKV8	0.0018678912604541	0.2754206409806353	0.02213297304878	Piwi
6E3Z	A	378.0	1.94	23621	9606	0001540#0004190#0008798#0004175#0019899#0008233	0030424#0009986#0030425#0005769#0005788#0005768#0010008#0005794#0070931#0098686#0005770#0005764#0016020#0045121#0005771#0043025#0005886#0055037#0008021#0005802	1990000#0042987#0034205#0050435#1904646#0071280#0071287#0050966#0006509#0043525#0060134#0099171#0016485#0006508#0010288#0140448	P56817	0.0353665656827895	0.0805812766954106	0.0010061554017259	Peptidase-A1
1HJV	D	362.0	2.75	1116	9606	0030246#0008061#0005201	0005737#0005783#0070062#0031012#0005576#0005615#0048471#0035580	0007250#0006915#0005975#0051216#0071356#0006032#0006954#0030324#0045766#0070374#0032757#0010800#0051897#0070555#0070741#0009612#0034612	P36222	0.0146002855172198	0.0621849820554923	0.099557427953085	GH18
5QCY	C	378.0	2.15	23621	9606	0001540#0004190#0008798#0004175#0019899#0008233	0030424#0009986#0030425#0005769#0005788#0005768#0010008#0005794#0070931#0098686#0005770#0005764#0016020#0045121#0005771#0043025#0005886#0055037#0008021#0005802	1990000#0042987#0034205#0050435#1904646#0071280#0071287#0050966#0006509#0043525#0060134#0099171#0016485#0006508#0010288#0140448	P56817	0.0200144427801202	0.0828599255034007	0.0130785989784187	Peptidase-A1
6NV9	B	370.0	2.13	23621	9606	0001540#0004190#0008798#0004175#0019899#0008233	0030424#0009986#0030425#0005769#0005788#0005768#0010008#0005794#0070931#0098686#0005770#0005764#0016020#0045121#0005771#0043025#0005886#0055037#0008021#0005802	1990000#0042987#0034205#0050435#1904646#0071280#0071287#0050966#0006509#0043525#0060134#0099171#0016485#0006508#0010288#0140448	P56817	0.0495569620500988	0.0551457964858526	0.0100605125377637	Peptidase-A1
3L59	B	389.0	2.0	23621	9606	0001540#0004190#0008798#0004175#0019899#0008233	0030424#0009986#0030425#0005769#0005788#0005768#0010008#0005794#0070931#0098686#0005770#0005764#0016020#0045121#0005771#0043025#0005886#0055037#0008021#0005802	1990000#0042987#0034205#0050435#1904646#0071280#0071287#0050966#0006509#0043525#0060134#0099171#0016485#0006508#0010288#0140448	P56817	0.0174520607525463	0.0793258056467817	0.0231389553638574	Peptidase-A1
3ZMG	A	385.0	1.74	23621	9606	0001540#0004190#0008798#0004175#0019899#0008233	0030424#0009986#0030425#0005769#0005788#0005768#0010008#0005794#0070931#0098686#0005770#0005764#0016020#0045121#0005771#0043025#0005886#0055037#0008021#0005802	1990000#0042987#0034205#0050435#1904646#0071280#0071287#0050966#0006509#0043525#0060134#0099171#0016485#0006508#0010288#0140448	P56817	0.0322640248108776	0.0416666337224562	0.0354166098692967	Peptidase-A1
5HE7	B	387.0	1.71	23621	9606	0001540#0004190#0008798#0004175#0019899#0008233	0030424#0009986#0030425#0005769#0005788#0005768#0010008#0005794#0070931#0098686#0005770#0005764#0016020#0045121#0005771#0043025#0005886#0055037#0008021#0005802	1990000#0042987#0034205#0050435#1904646#0071280#0071287#0050966#0006509#0043525#0060134#0099171#0016485#0006508#0010288#0140448	P56817	0.0250065594036492	0.1182962924775879	0.002011889761613	Peptidase-A1
5QD8	C	381.0	2.45	23621	9606	0001540#0004190#0008798#0004175#0019899#0008233	0030424#0009986#0030425#0005769#0005788#0005768#0010008#0005794#0070931#0098686#0005770#0005764#0016020#0045121#0005771#0043025#0005886#0055037#0008021#0005802	1990000#0042987#0034205#0050435#1904646#0071280#0071287#0050966#0006509#0043525#0060134#0099171#0016485#0006508#0010288#0140448	P56817	0.0258407454027802	0.0568494796586651	0.0311871353768524	Peptidase-A1
5SCE	D	425.0	2.15	5313	9606	0005524#0016301#0000287#0048029#0030955#0004743	0005737#0005829#0070062	0071872#0032869#0006096#0016310#0042866#0033198#0051591#0009749#0001666#0010038#0007584	Q16716	0.0157559695506647	0.0739064729506306	0.0392351918850506	PK
1W50	A	378.0	1.75	23621	9606	0001540#0004190#0008798#0004175#0019899#0008233	0030424#0009986#0030425#0005769#0005788#0005768#0010008#0005794#0070931#0098686#0005770#0005764#0016020#0045121#0005771#0043025#0005886#0055037#0008021#0005802	1990000#0042987#0034205#0050435#1904646#0071280#0071287#0050966#0006509#0043525#0060134#0099171#0016485#0006508#0010288#0140448	P56817	0.0355123442694567	0.0376799981280855	0.0291750635565768	Peptidase-A1
5QDC	B	370.0	2.1	23621	9606	0001540#0004190#0008798#0004175#0019899#0008233	0030424#0009986#0030425#0005769#0005788#0005768#0010008#0005794#0070931#0098686#0005770#0005764#0016020#0045121#0005771#0043025#0005886#0055037#0008021#0005802	1990000#0042987#0034205#0050435#1904646#0071280#0071287#0050966#0006509#0043525#0060134#0099171#0016485#0006508#0010288#0140448	P56817	0.0445953825482474	0.0635690561826945	0.005055767262688	Peptidase-A1
5QDD	C	372.0	2.0	23621	9606	0001540#0004190#0008798#0004175#0019899#0008233	0030424#0009986#0030425#0005769#0005788#0005768#0010008#0005794#0070931#0098686#0005770#0005764#0016020#0045121#0005771#0043025#0005886#0055037#0008021#0005802	1990000#0042987#0034205#0050435#1904646#0071280#0071287#0050966#0006509#0043525#0060134#0099171#0016485#0006508#0010288#0140448	P56817	0.0440334353282963	0.0557496917560222	0.0110661838165213	Peptidase-A1
4DI2	C	371.0	2.0	23621	9606	0001540#0004190#0008798#0004175#0019899#0008233	0030424#0009986#0030425#0005769#0005788#0005768#0010008#0005794#0070931#0098686#0005770#0005764#0016020#0045121#0005771#0043025#0005886#0055037#0008021#0005802	1990000#0042987#0034205#0050435#1904646#0071280#0071287#0050966#0006509#0043525#0060134#0099171#0016485#0006508#0010288#0140448	P56817	0.0251731740942695	0.0869790223143345	0.0070422936000285	Peptidase-A1
8DF1	C	362.0	3.3	1116	9606	0030246#0008061#0005201	0005737#0005783#0070062#0031012#0005576#0005615#0048471#0035580	0007250#0006915#0005975#0051216#0071356#0006032#0006954#0030324#0045766#0070374#0032757#0010800#0051897#0070555#0070741#0009612#0034612	P36222	0.0132533094435409	0.065954799693702	0.0947135439792254	GH18
5QD9	B	377.0	2.6	23621	9606	0001540#0004190#0008798#0004175#0019899#0008233	0030424#0009986#0030425#0005769#0005788#0005768#0010008#0005794#0070931#0098686#0005770#0005764#0016020#0045121#0005771#0043025#0005886#0055037#0008021#0005802	1990000#0042987#0034205#0050435#1904646#0071280#0071287#0050966#0006509#0043525#0060134#0099171#0016485#0006508#0010288#0140448	P56817	0.0343059699406458	0.0666294673264918	0.0090543980992385	Peptidase-A1
2G94	C	389.0	1.86	23621	9606	0001540#0004190#0008798#0004175#0019899#0008233	0030424#0009986#0030425#0005769#0005788#0005768#0010008#0005794#0070931#0098686#0005770#0005764#0016020#0045121#0005771#0043025#0005886#0055037#0008021#0005802	1990000#0042987#0034205#0050435#1904646#0071280#0071287#0050966#0006509#0043525#0060134#0099171#0016485#0006508#0010288#0140448	P56817	0.0164465749744212	0.0780884105663511	0.0301810994667925	Peptidase-A1
4GID	C	388.0	2.0	23621	9606	0001540#0004190#0008798#0004175#0019899#0008233	0030424#0009986#0030425#0005769#0005788#0005768#0010008#0005794#0070931#0098686#0005770#0005764#0016020#0045121#0005771#0043025#0005886#0055037#0008021#0005802	1990000#0042987#0034205#0050435#1904646#0071280#0071287#0050966#0006509#0043525#0060134#0099171#0016485#0006508#0010288#0140448	P56817	0.019130201388997	0.0954864189303024	0.0091371600897414	Peptidase-A1
3CID	B	389.0	1.8	23621	9606	0001540#0004190#0008798#0004175#0019899#0008233	0030424#0009986#0030425#0005769#0005788#0005768#0010008#0005794#0070931#0098686#0005770#0005764#0016020#0045121#0005771#0043025#0005886#0055037#0008021#0005802	1990000#0042987#0034205#0050435#1904646#0071280#0071287#0050966#0006509#0043525#0060134#0099171#0016485#0006508#0010288#0140448	P56817	0.0173361796926517	0.1009781613481836	0.012220058253459	Peptidase-A1
5QDA	C	381.0	2.1	23621	9606	0001540#0004190#0008798#0004175#0019899#0008233	0030424#0009986#0030425#0005769#0005788#0005768#0010008#0005794#0070931#0098686#0005770#0005764#0016020#0045121#0005771#0043025#0005886#0055037#0008021#0005802	1990000#0042987#0034205#0050435#1904646#0071280#0071287#0050966#0006509#0043525#0060134#0099171#0016485#0006508#0010288#0140448	P56817	0.0278960394326342	0.043943135841154	0.0452715564866297	Peptidase-A1
1SGZ	B	389.0	2.0	23621	9606	0001540#0004190#0008798#0004175#0019899#0008233	0030424#0009986#0030425#0005769#0005788#0005768#0010008#0005794#0070931#0098686#0005770#0005764#0016020#0045121#0005771#0043025#0005886#0055037#0008021#0005802	1990000#0042987#0034205#0050435#1904646#0071280#0071287#0050966#0006509#0043525#0060134#0099171#0016485#0006508#0010288#0140448	P56817	0.0177109630054507	0.0605762022245152	0.0503017573499313	Peptidase-A1
8DF1	D	362.0	3.3	1116	9606	0030246#0008061#0005201	0005737#0005783#0070062#0031012#0005576#0005615#0048471#0035580	0007250#0006915#0005975#0051216#0071356#0006032#0006954#0030324#0045766#0070374#0032757#0010800#0051897#0070555#0070741#0009612#0034612	P36222	0.0134256855653871	0.0656516652742356	0.0983427491668371	GH18
3K5C	A	377.0	2.12	23621	9606	0001540#0004190#0008798#0004175#0019899#0008233	0030424#0009986#0030425#0005769#0005788#0005768#0010008#0005794#0070931#0098686#0005770#0005764#0016020#0045121#0005771#0043025#0005886#0055037#0008021#0005802	1990000#0042987#0034205#0050435#1904646#0071280#0071287#0050966#0006509#0043525#0060134#0099171#0016485#0006508#0010288#0140448	P56817	0.0337627051577166	0.0542290108891725	0.0205341202479885	Peptidase-A1
1HKJ	A	365.0	2.6	1118	9606	0008061#0004568#0008843#0004553	0005576#0005615#0005764#0035580#1904724	0006032#0006955#0000272#0044245#0009617	Q13231	0.0132619388309569	0.076670085614959	0.0463157782490606	GH18
4J1H	A	370.0	2.2	23621	9606	0001540#0004190#0008798#0004175#0019899#0008233	0030424#0009986#0030425#0005769#0005788#0005768#0010008#0005794#0070931#0098686#0005770#0005764#0016020#0045121#0005771#0043025#0005886#0055037#0008021#0005802	1990000#0042987#0034205#0050435#1904646#0071280#0071287#0050966#0006509#0043525#0060134#0099171#0016485#0006508#0010288#0140448	P56817	0.0478252471354256	0.0513548664716985	0.0132515540606032	Peptidase-A1
6BFD	B	389.0	1.62	23621	9606	0001540#0004190#0008798#0004175#0019899#0008233	0030424#0009986#0030425#0005769#0005788#0005768#0010008#0005794#0070931#0098686#0005770#0005764#0016020#0045121#0005771#0043025#0005886#0055037#0008021#0005802	1990000#0042987#0034205#0050435#1904646#0071280#0071287#0050966#0006509#0043525#0060134#0099171#0016485#0006508#0010288#0140448	P56817	0.0161708812937074	0.1083368026833335	0.0142855519524551	Peptidase-A1
2IS0	A	379.0	2.2	23621	9606	0001540#0004190#0008798#0004175#0019899#0008233	0030424#0009986#0030425#0005769#0005788#0005768#0010008#0005794#0070931#0098686#0005770#0005764#0016020#0045121#0005771#0043025#0005886#0055037#0008021#0005802	1990000#0042987#0034205#0050435#1904646#0071280#0071287#0050966#0006509#0043525#0060134#0099171#0016485#0006508#0010288#0140448	P56817	0.0392908560103241	0.0516883986738183	0.0163601067821594	Peptidase-A1
5SCK	G	422.0	1.72	5313	9606	0005524#0016301#0000287#0048029#0030955#0004743	0005737#0005829#0070062	0071872#0032869#0006096#0016310#0042866#0033198#0051591#0009749#0001666#0010038#0007584	Q16716	0.0133458791348973	0.0732346068977353	0.0533200381607938	PK
4J1C	A	371.0	2.01	23621	9606	0001540#0004190#0008798#0004175#0019899#0008233	0030424#0009986#0030425#0005769#0005788#0005768#0010008#0005794#0070931#0098686#0005770#0005764#0016020#0045121#0005771#0043025#0005886#0055037#0008021#0005802	1990000#0042987#0034205#0050435#1904646#0071280#0071287#0050966#0006509#0043525#0060134#0099171#0016485#0006508#0010288#0140448	P56817	0.0327112729067554	0.0414907419124389	0.0364964556675917	Peptidase-A1
5HDV	B	387.0	1.71	23621	9606	0001540#0004190#0008798#0004175#0019899#0008233	0030424#0009986#0030425#0005769#0005788#0005768#0010008#0005794#0070931#0098686#0005770#0005764#0016020#0045121#0005771#0043025#0005886#0055037#0008021#0005802	1990000#0042987#0034205#0050435#1904646#0071280#0071287#0050966#0006509#0043525#0060134#0099171#0016485#0006508#0010288#0140448	P56817	0.0217377098195886	0.0946991764608757	0.0070422936000285	Peptidase-A1
5SCH	B	435.0	2.09	5313	9606	0005524#0016301#0000287#0048029#0030955#0004743	0005737#0005829#0070062	0071872#0032869#0006096#0016310#0042866#0033198#0051591#0009749#0001666#0010038#0007584	Q16716	0.0149109342709355	0.102304356288412	0.0201205697607655	PK
5SCK	B	436.0	1.72	5313	9606	0005524#0016301#0000287#0048029#0030955#0004743	0005737#0005829#0070062	0071872#0032869#0006096#0016310#0042866#0033198#0051591#0009749#0001666#0010038#0007584	Q16716	0.016674703907158	0.0928325045138835	0.0191146395025525	PK
6UVY	B	389.0	1.71	23621	9606	0001540#0004190#0008798#0004175#0019899#0008233	0030424#0009986#0030425#0005769#0005788#0005768#0010008#0005794#0070931#0098686#0005770#0005764#0016020#0045121#0005771#0043025#0005886#0055037#0008021#0005802	1990000#0042987#0034205#0050435#1904646#0071280#0071287#0050966#0006509#0043525#0060134#0099171#0016485#0006508#0010288#0140448	P56817	0.018116355204164	0.0917232906262004	0.0132515540606032	Peptidase-A1
3CIC	B	389.0	1.75	23621	9606	0001540#0004190#0008798#0004175#0019899#0008233	0030424#0009986#0030425#0005769#0005788#0005768#0010008#0005794#0070931#0098686#0005770#0005764#0016020#0045121#0005771#0043025#0005886#0055037#0008021#0005802	1990000#0042987#0034205#0050435#1904646#0071280#0071287#0050966#0006509#0043525#0060134#0099171#0016485#0006508#0010288#0140448	P56817	0.0186511256688987	0.0891710750758147	0.0132515540606032	Peptidase-A1
4D83	C	377.0	2.4	23621	9606	0001540#0004190#0008798#0004175#0019899#0008233	0030424#0009986#0030425#0005769#0005788#0005768#0010008#0005794#0070931#0098686#0005770#0005764#0016020#0045121#0005771#0043025#0005886#0055037#0008021#0005802	1990000#0042987#0034205#0050435#1904646#0071280#0071287#0050966#0006509#0043525#0060134#0099171#0016485#0006508#0010288#0140448	P56817	0.024938852319023	0.130208199656102	0.0030181563299565	Peptidase-A1
1WAW	A	366.0	1.75	1118	9606	0008061#0004568#0008843#0004553	0005576#0005615#0005764#0035580#1904724	0006032#0006955#0000272#0044245#0009617	Q13231	0.016348684064508	0.059796010649491	0.0887186656530896	GH18
5HDX	B	386.0	1.6	23621	9606	0001540#0004190#0008798#0004175#0019899#0008233	0030424#0009986#0030425#0005769#0005788#0005768#0010008#0005794#0070931#0098686#0005770#0005764#0016020#0045121#0005771#0043025#0005886#0055037#0008021#0005802	1990000#0042987#0034205#0050435#1904646#0071280#0071287#0050966#0006509#0043525#0060134#0099171#0016485#0006508#0010288#0140448	P56817	0.0197438628856642	0.0642730400838452	0.0352112405915889	Peptidase-A1
3L3A	A	365.0	2.36	23621	9606	0001540#0004190#0008798#0004175#0019899#0008233	0030424#0009986#0030425#0005769#0005788#0005768#0010008#0005794#0070931#0098686#0005770#0005764#0016020#0045121#0005771#0043025#0005886#0055037#0008021#0005802	1990000#0042987#0034205#0050435#1904646#0071280#0071287#0050966#0006509#0043525#0060134#0099171#0016485#0006508#0010288#0140448	P56817	0.0397097433444558	0.0550092749638134	0.0142855519524551	Peptidase-A1
6NV9	C	371.0	2.13	23621	9606	0001540#0004190#0008798#0004175#0019899#0008233	0030424#0009986#0030425#0005769#0005788#0005768#0010008#0005794#0070931#0098686#0005770#0005764#0016020#0045121#0005771#0043025#0005886#0055037#0008021#0005802	1990000#0042987#0034205#0050435#1904646#0071280#0071287#0050966#0006509#0043525#0060134#0099171#0016485#0006508#0010288#0140448	P56817	0.0375313937413085	0.0553958149388439	0.0160964977574751	Peptidase-A1
3G33	A	291.0	3.0	1019	9606	0005524#0030332#0004693#0016538#0106310	0005923#0000785#0097128#0097129#0097130#0000307#0005737#0005829#0031965#0005730#0005654#0005634#0005667	0051301#0071353#1904637#0071222#1904628#0000082#0008284#0048146#0010971#0006468#0051726#0010389#0010468#0060260#0061469#0010033#0009410#0007165	P11802	0.0021917086132592	0.228603155856278	0.026859374808243	Protein-kinase
5SDT	H	429.0	1.94	5313	9606	0005524#0016301#0000287#0048029#0030955#0004743	0005737#0005829#0070062	0071872#0032869#0006096#0016310#0042866#0033198#0051591#0009749#0001666#0010038#0007584	Q16716	0.0146862890138077	0.0879722535498107	0.0301810994667925	PK
3L5F	A	390.0	1.7	23621	9606	0001540#0004190#0008798#0004175#0019899#0008233	0030424#0009986#0030425#0005769#0005788#0005768#0010008#0005794#0070931#0098686#0005770#0005764#0016020#0045121#0005771#0043025#0005886#0055037#0008021#0005802	1990000#0042987#0034205#0050435#1904646#0071280#0071287#0050966#0006509#0043525#0060134#0099171#0016485#0006508#0010288#0140448	P56817	0.0179085423342026	0.065996272319836	0.0412475676983714	Peptidase-A1
5SCC	G	422.0	1.89	5313	9606	0005524#0016301#0000287#0048029#0030955#0004743	0005737#0005829#0070062	0071872#0032869#0006096#0016310#0042866#0033198#0051591#0009749#0001666#0010038#0007584	Q16716	0.0158351169607292	0.0666366160147344	0.0583501114605293	PK
5SCC	D	424.0	1.89	5313	9606	0005524#0016301#0000287#0048029#0030955#0004743	0005737#0005829#0070062	0071872#0032869#0006096#0016310#0042866#0033198#0051591#0009749#0001666#0010038#0007584	Q16716	0.0176977710618705	0.0686138762118642	0.038229225245195	PK
5QCW	A	377.0	2.1	23621	9606	0001540#0004190#0008798#0004175#0019899#0008233	0030424#0009986#0030425#0005769#0005788#0005768#0010008#0005794#0070931#0098686#0005770#0005764#0016020#0045121#0005771#0043025#0005886#0055037#0008021#0005802	1990000#0042987#0034205#0050435#1904646#0071280#0071287#0050966#0006509#0043525#0060134#0099171#0016485#0006508#0010288#0140448	P56817	0.039747109048815	0.05988615400693	0.0101626241883787	Peptidase-A1
5QCV	C	381.0	2.25	23621	9606	0001540#0004190#0008798#0004175#0019899#0008233	0030424#0009986#0030425#0005769#0005788#0005768#0010008#0005794#0070931#0098686#0005770#0005764#0016020#0045121#0005771#0043025#0005886#0055037#0008021#0005802	1990000#0042987#0034205#0050435#1904646#0071280#0071287#0050966#0006509#0043525#0060134#0099171#0016485#0006508#0010288#0140448	P56817	0.0291739901210311	0.0544748854765474	0.0311871353768524	Peptidase-A1
3IN4	A	370.0	2.3	23621	9606	0001540#0004190#0008798#0004175#0019899#0008233	0030424#0009986#0030425#0005769#0005788#0005768#0010008#0005794#0070931#0098686#0005770#0005764#0016020#0045121#0005771#0043025#0005886#0055037#0008021#0005802	1990000#0042987#0034205#0050435#1904646#0071280#0071287#0050966#0006509#0043525#0060134#0099171#0016485#0006508#0010288#0140448	P56817	0.0339788887852629	0.064961123957535	0.0111900946877709	Peptidase-A1
5SCI	B	435.0	2.16	5313	9606	0005524#0016301#0000287#0048029#0030955#0004743	0005737#0005829#0070062	0071872#0032869#0006096#0016310#0042866#0033198#0051591#0009749#0001666#0010038#0007584	Q16716	0.0174023681715201	0.0937662130068553	0.0160964977574751	PK
2NTR	A	379.0	1.8	23621	9606	0001540#0004190#0008798#0004175#0019899#0008233	0030424#0009986#0030425#0005769#0005788#0005768#0010008#0005794#0070931#0098686#0005770#0005764#0016020#0045121#0005771#0043025#0005886#0055037#0008021#0005802	1990000#0042987#0034205#0050435#1904646#0071280#0071287#0050966#0006509#0043525#0060134#0099171#0016485#0006508#0010288#0140448	P56817	0.0443322103619831	0.0463147888275091	0.0205341202479885	Peptidase-A1
5QDC	A	367.0	2.1	23621	9606	0001540#0004190#0008798#0004175#0019899#0008233	0030424#0009986#0030425#0005769#0005788#0005768#0010008#0005794#0070931#0098686#0005770#0005764#0016020#0045121#0005771#0043025#0005886#0055037#0008021#0005802	1990000#0042987#0034205#0050435#1904646#0071280#0071287#0050966#0006509#0043525#0060134#0099171#0016485#0006508#0010288#0140448	P56817	0.0302348083969217	0.0584044336461834	0.023686980845901	Peptidase-A1
5SCA	D	425.0	1.92	5313	9606	0005524#0016301#0000287#0048029#0030955#0004743	0005737#0005829#0070062	0071872#0032869#0006096#0016310#0042866#0033198#0051591#0009749#0001666#0010038#0007584	Q16716	0.0166200587670564	0.0710061873450885	0.0432593630846658	PK
5SCG	D	425.0	1.94	5313	9606	0005524#0016301#0000287#0048029#0030955#0004743	0005737#0005829#0070062	0071872#0032869#0006096#0016310#0042866#0033198#0051591#0009749#0001666#0010038#0007584	Q16716	0.0154088278554647	0.0774709016986396	0.0412475676983714	PK
3L5E	B	386.0	1.53	23621	9606	0001540#0004190#0008798#0004175#0019899#0008233	0030424#0009986#0030425#0005769#0005788#0005768#0010008#0005794#0070931#0098686#0005770#0005764#0016020#0045121#0005771#0043025#0005886#0055037#0008021#0005802	1990000#0042987#0034205#0050435#1904646#0071280#0071287#0050966#0006509#0043525#0060134#0099171#0016485#0006508#0010288#0140448	P56817	0.0171335219357452	0.0716498433632166	0.0392351918850506	Peptidase-A1
6OD6	A	377.0	2.0	23621	9606	0001540#0004190#0008798#0004175#0019899#0008233	0030424#0009986#0030425#0005769#0005788#0005768#0010008#0005794#0070931#0098686#0005770#0005764#0016020#0045121#0005771#0043025#0005886#0055037#0008021#0005802	1990000#0042987#0034205#0050435#1904646#0071280#0071287#0050966#0006509#0043525#0060134#0099171#0016485#0006508#0010288#0140448	P56817	0.0305391591819225	0.0439565571530191	0.0430220993447727	Peptidase-A1
1YM4	A	379.0	2.25	23621	9606	0001540#0004190#0008798#0004175#0019899#0008233	0030424#0009986#0030425#0005769#0005788#0005768#0010008#0005794#0070931#0098686#0005770#0005764#0016020#0045121#0005771#0043025#0005886#0055037#0008021#0005802	1990000#0042987#0034205#0050435#1904646#0071280#0071287#0050966#0006509#0043525#0060134#0099171#0016485#0006508#0010288#0140448	P56817	0.0203558888981979	0.0694455336705213	0.0279214734263297	Peptidase-A1
2VIE	A	374.0	1.9	23621	9606	0001540#0004190#0008798#0004175#0019899#0008233	0030424#0009986#0030425#0005769#0005788#0005768#0010008#0005794#0070931#0098686#0005770#0005764#0016020#0045121#0005771#0043025#0005886#0055037#0008021#0005802	1990000#0042987#0034205#0050435#1904646#0071280#0071287#0050966#0006509#0043525#0060134#0099171#0016485#0006508#0010288#0140448	P56817	0.0266125500647234	0.0626673536932537	0.0261569749948251	Peptidase-A1
2P8H	A	379.0	1.8	23621	9606	0001540#0004190#0008798#0004175#0019899#0008233	0030424#0009986#0030425#0005769#0005788#0005768#0010008#0005794#0070931#0098686#0005770#0005764#0016020#0045121#0005771#0043025#0005886#0055037#0008021#0005802	1990000#0042987#0034205#0050435#1904646#0071280#0071287#0050966#0006509#0043525#0060134#0099171#0016485#0006508#0010288#0140448	P56817	0.0330802070812178	0.08074192975847	0.0040402750029742	Peptidase-A1
2QU3	A	368.0	2.0	23621	9606	0001540#0004190#0008798#0004175#0019899#0008233	0030424#0009986#0030425#0005769#0005788#0005768#0010008#0005794#0070931#0098686#0005770#0005764#0016020#0045121#0005771#0043025#0005886#0055037#0008021#0005802	1990000#0042987#0034205#0050435#1904646#0071280#0071287#0050966#0006509#0043525#0060134#0099171#0016485#0006508#0010288#0140448	P56817	0.0373343044209512	0.0483295130285211	0.0247423777489943	Peptidase-A1
3TPR	A	371.0	2.55	23621	9606	0001540#0004190#0008798#0004175#0019899#0008233	0030424#0009986#0030425#0005769#0005788#0005768#0010008#0005794#0070931#0098686#0005770#0005764#0016020#0045121#0005771#0043025#0005886#0055037#0008021#0005802	1990000#0042987#0034205#0050435#1904646#0071280#0071287#0050966#0006509#0043525#0060134#0099171#0016485#0006508#0010288#0140448	P56817	0.043025622296571	0.0477506271163968	0.0205341202479885	Peptidase-A1
4TRZ	B	388.0	3.25	23621	9606	0001540#0004190#0008798#0004175#0019899#0008233	0030424#0009986#0030425#0005769#0005788#0005768#0010008#0005794#0070931#0098686#0005770#0005764#0016020#0045121#0005771#0043025#0005886#0055037#0008021#0005802	1990000#0042987#0034205#0050435#1904646#0071280#0071287#0050966#0006509#0043525#0060134#0099171#0016485#0006508#0010288#0140448	P56817	0.0165007894667349	0.0704486610909524	0.0462778608457075	Peptidase-A1
5HE4	B	387.0	1.53	23621	9606	0001540#0004190#0008798#0004175#0019899#0008233	0030424#0009986#0030425#0005769#0005788#0005768#0010008#0005794#0070931#0098686#0005770#0005764#0016020#0045121#0005771#0043025#0005886#0055037#0008021#0005802	1990000#0042987#0034205#0050435#1904646#0071280#0071287#0050966#0006509#0043525#0060134#0099171#0016485#0006508#0010288#0140448	P56817	0.0208619312599717	0.1071091333606654	0.0070422936000285	Peptidase-A1
4OLA	A	789.0	2.3	#	9606	0001046#0003725#0090624#0070551#0046872#0035198#0035925#0098808#0000340#0003723#0004521#0000993#0003727#0035197#0003743	0005737#0036464#0005829#0030425#0070062#0016020#0005845#0005654#0005634#0000932#0005844#1990904#0016442#0070578	0010586#0035196#0035278#0035279#0035194#0042985#0045947#0045766#1900153#0060213#0045944#0045727#1901165#0009791#0031054#0070922#0010501#0031047#0030422#0090625#0006412	Q9UKV8	0.0035430293671152	0.0911133849974047	0.0462778608457075	Piwi
5SCE	F	434.0	2.15	5313	9606	0005524#0016301#0000287#0048029#0030955#0004743	0005737#0005829#0070062	0071872#0032869#0006096#0016310#0042866#0033198#0051591#0009749#0001666#0010038#0007584	Q16716	0.01608489282277	0.0996464597343652	0.0201205697607655	PK
3L5F	B	389.0	1.7	23621	9606	0001540#0004190#0008798#0004175#0019899#0008233	0030424#0009986#0030425#0005769#0005788#0005768#0010008#0005794#0070931#0098686#0005770#0005764#0016020#0045121#0005771#0043025#0005886#0055037#0008021#0005802	1990000#0042987#0034205#0050435#1904646#0071280#0071287#0050966#0006509#0043525#0060134#0099171#0016485#0006508#0010288#0140448	P56817	0.0174153217373006	0.0750106050344791	0.0342052238987842	Peptidase-A1
5QDD	B	371.0	2.0	23621	9606	0001540#0004190#0008798#0004175#0019899#0008233	0030424#0009986#0030425#0005769#0005788#0005768#0010008#0005794#0070931#0098686#0005770#0005764#0016020#0045121#0005771#0043025#0005886#0055037#0008021#0005802	1990000#0042987#0034205#0050435#1904646#0071280#0071287#0050966#0006509#0043525#0060134#0099171#0016485#0006508#0010288#0140448	P56817	0.0380745603530421	0.048497638503366	0.0241449510645854	Peptidase-A1
4TRZ	C	388.0	3.25	23621	9606	0001540#0004190#0008798#0004175#0019899#0008233	0030424#0009986#0030425#0005769#0005788#0005768#0010008#0005794#0070931#0098686#0005770#0005764#0016020#0045121#0005771#0043025#0005886#0055037#0008021#0005802	1990000#0042987#0034205#0050435#1904646#0071280#0071287#0050966#0006509#0043525#0060134#0099171#0016485#0006508#0010288#0140448	P56817	0.027455195149543	0.0557856701429769	0.0362172476666218	Peptidase-A1
5SCH	D	425.0	2.09	5313	9606	0005524#0016301#0000287#0048029#0030955#0004743	0005737#0005829#0070062	0071872#0032869#0006096#0016310#0042866#0033198#0051591#0009749#0001666#0010038#0007584	Q16716	0.0184543053051707	0.0756373259695338	0.0271629994054913	PK
5QCT	A	379.0	2.05	23621	9606	0001540#0004190#0008798#0004175#0019899#0008233	0030424#0009986#0030425#0005769#0005788#0005768#0010008#0005794#0070931#0098686#0005770#0005764#0016020#0045121#0005771#0043025#0005886#0055037#0008021#0005802	1990000#0042987#0034205#0050435#1904646#0071280#0071287#0050966#0006509#0043525#0060134#0099171#0016485#0006508#0010288#0140448	P56817	0.0275595739508133	0.0784554673765148	0.0110661838165213	Peptidase-A1
8DF1	B	362.0	3.3	1116	9606	0030246#0008061#0005201	0005737#0005783#0070062#0031012#0005576#0005615#0048471#0035580	0007250#0006915#0005975#0051216#0071356#0006032#0006954#0030324#0045766#0070374#0032757#0010800#0051897#0070555#0070741#0009612#0034612	P36222	0.014553664491686	0.0672644401997511	0.0887186656530896	GH18
2VNN	A	375.0	1.87	23621	9606	0001540#0004190#0008798#0004175#0019899#0008233	0030424#0009986#0030425#0005769#0005788#0005768#0010008#0005794#0070931#0098686#0005770#0005764#0016020#0045121#0005771#0043025#0005886#0055037#0008021#0005802	1990000#0042987#0034205#0050435#1904646#0071280#0071287#0050966#0006509#0043525#0060134#0099171#0016485#0006508#0010288#0140448	P56817	0.0223708917224373	0.0594467139442003	0.0392351918850506	Peptidase-A1
5SCB	G	422.0	1.8	5313	9606	0005524#0016301#0000287#0048029#0030955#0004743	0005737#0005829#0070062	0071872#0032869#0006096#0016310#0042866#0033198#0051591#0009749#0001666#0010038#0007584	Q16716	0.0156393966986339	0.0736720492167749	0.0482898778152505	PK
4KE0	C	372.0	2.3	23621	9606	0001540#0004190#0008798#0004175#0019899#0008233	0030424#0009986#0030425#0005769#0005788#0005768#0010008#0005794#0070931#0098686#0005770#0005764#0016020#0045121#0005771#0043025#0005886#0055037#0008021#0005802	1990000#0042987#0034205#0050435#1904646#0071280#0071287#0050966#0006509#0043525#0060134#0099171#0016485#0006508#0010288#0140448	P56817	0.0422128073015901	0.0763647700055563	0.0030181563299565	Peptidase-A1
6UWP	B	387.0	1.29	23621	9606	0001540#0004190#0008798#0004175#0019899#0008233	0030424#0009986#0030425#0005769#0005788#0005768#0010008#0005794#0070931#0098686#0005770#0005764#0016020#0045121#0005771#0043025#0005886#0055037#0008021#0005802	1990000#0042987#0034205#0050435#1904646#0071280#0071287#0050966#0006509#0043525#0060134#0099171#0016485#0006508#0010288#0140448	P56817	0.0197349847816737	0.0617447599407252	0.0442657220407964	Peptidase-A1
5SCF	D	425.0	2.19	5313	9606	0005524#0016301#0000287#0048029#0030955#0004743	0005737#0005829#0070062	0071872#0032869#0006096#0016310#0042866#0033198#0051591#0009749#0001666#0010038#0007584	Q16716	0.0161293557576883	0.0716341806339088	0.0492955855664358	PK
3R2F	D	386.0	2.53	23621	9606	0001540#0004190#0008798#0004175#0019899#0008233	0030424#0009986#0030425#0005769#0005788#0005768#0010008#0005794#0070931#0098686#0005770#0005764#0016020#0045121#0005771#0043025#0005886#0055037#0008021#0005802	1990000#0042987#0034205#0050435#1904646#0071280#0071287#0050966#0006509#0043525#0060134#0099171#0016485#0006508#0010288#0140448	P56817	0.017116168622732	0.1040424479438108	0.0150906633237464	Peptidase-A1
3IXJ	B	373.0	2.2	23621	9606	0001540#0004190#0008798#0004175#0019899#0008233	0030424#0009986#0030425#0005769#0005788#0005768#0010008#0005794#0070931#0098686#0005770#0005764#0016020#0045121#0005771#0043025#0005886#0055037#0008021#0005802	1990000#0042987#0034205#0050435#1904646#0071280#0071287#0050966#0006509#0043525#0060134#0099171#0016485#0006508#0010288#0140448	P56817	0.0292731216035291	0.0693554978190983	0.0150906633237464	Peptidase-A1
3CKR	C	377.0	2.7	23621	9606	0001540#0004190#0008798#0004175#0019899#0008233	0030424#0009986#0030425#0005769#0005788#0005768#0010008#0005794#0070931#0098686#0005770#0005764#0016020#0045121#0005771#0043025#0005886#0055037#0008021#0005802	1990000#0042987#0034205#0050435#1904646#0071280#0071287#0050966#0006509#0043525#0060134#0099171#0016485#0006508#0010288#0140448	P56817	0.0247789039484382	0.1217819799871617	0.0040402750029742	Peptidase-A1
4LXK	A	376.0	2.05	23621	9606	0001540#0004190#0008798#0004175#0019899#0008233	0030424#0009986#0030425#0005769#0005788#0005768#0010008#0005794#0070931#0098686#0005770#0005764#0016020#0045121#0005771#0043025#0005886#0055037#0008021#0005802	1990000#0042987#0034205#0050435#1904646#0071280#0071287#0050966#0006509#0043525#0060134#0099171#0016485#0006508#0010288#0140448	P56817	0.0416676883068196	0.0426679013930924	0.026859374808243	Peptidase-A1
5QCX	B	377.0	2.2	23621	9606	0001540#0004190#0008798#0004175#0019899#0008233	0030424#0009986#0030425#0005769#0005788#0005768#0010008#0005794#0070931#0098686#0005770#0005764#0016020#0045121#0005771#0043025#0005886#0055037#0008021#0005802	1990000#0042987#0034205#0050435#1904646#0071280#0071287#0050966#0006509#0043525#0060134#0099171#0016485#0006508#0010288#0140448	P56817	0.0284287123593009	0.0540693091199231	0.038229225245195	Peptidase-A1
5V0N	A	371.0	2.16	23621	9606	0001540#0004190#0008798#0004175#0019899#0008233	0030424#0009986#0030425#0005769#0005788#0005768#0010008#0005794#0070931#0098686#0005770#0005764#0016020#0045121#0005771#0043025#0005886#0055037#0008021#0005802	1990000#0042987#0034205#0050435#1904646#0071280#0071287#0050966#0006509#0043525#0060134#0099171#0016485#0006508#0010288#0140448	P56817	0.034155205032608	0.0779070467774865	0.005055767262688	Peptidase-A1
1FKN	A	391.0	1.9	23621	9606	0001540#0004190#0008798#0004175#0019899#0008233	0030424#0009986#0030425#0005769#0005788#0005768#0010008#0005794#0070931#0098686#0005770#0005764#0016020#0045121#0005771#0043025#0005886#0055037#0008021#0005802	1990000#0042987#0034205#0050435#1904646#0071280#0071287#0050966#0006509#0043525#0060134#0099171#0016485#0006508#0010288#0140448	P56817	0.017422879815136	0.1076390206392367	0.0140843739056586	Peptidase-A1
5SDT	F	432.0	1.94	5313	9606	0005524#0016301#0000287#0048029#0030955#0004743	0005737#0005829#0070062	0071872#0032869#0006096#0016310#0042866#0033198#0051591#0009749#0001666#0010038#0007584	Q16716	0.015819670385763	0.0854111252152019	0.0342052238987842	PK
2OHT	A	377.0	2.3	23621	9606	0001540#0004190#0008798#0004175#0019899#0008233	0030424#0009986#0030425#0005769#0005788#0005768#0010008#0005794#0070931#0098686#0005770#0005764#0016020#0045121#0005771#0043025#0005886#0055037#0008021#0005802	1990000#0042987#0034205#0050435#1904646#0071280#0071287#0050966#0006509#0043525#0060134#0099171#0016485#0006508#0010288#0140448	P56817	0.0279752757891701	0.0444998746779902	0.0563233187944307	Peptidase-A1
4KE0	A	375.0	2.3	23621	9606	0001540#0004190#0008798#0004175#0019899#0008233	0030424#0009986#0030425#0005769#0005788#0005768#0010008#0005794#0070931#0098686#0005770#0005764#0016020#0045121#0005771#0043025#0005886#0055037#0008021#0005802	1990000#0042987#0034205#0050435#1904646#0071280#0071287#0050966#0006509#0043525#0060134#0099171#0016485#0006508#0010288#0140448	P56817	0.0331832785566015	0.046380986072189	0.0364964556675917	Peptidase-A1
4H1E	A	386.0	1.9	23621	9606	0001540#0004190#0008798#0004175#0019899#0008233	0030424#0009986#0030425#0005769#0005788#0005768#0010008#0005794#0070931#0098686#0005770#0005764#0016020#0045121#0005771#0043025#0005886#0055037#0008021#0005802	1990000#0042987#0034205#0050435#1904646#0071280#0071287#0050966#0006509#0043525#0060134#0099171#0016485#0006508#0010288#0140448	P56817	0.0205205145441057	0.0678017563523936	0.0321931693669585	Peptidase-A1
6NV7	A	371.0	2.13	23621	9606	0001540#0004190#0008798#0004175#0019899#0008233	0030424#0009986#0030425#0005769#0005788#0005768#0010008#0005794#0070931#0098686#0005770#0005764#0016020#0045121#0005771#0043025#0005886#0055037#0008021#0005802	1990000#0042987#0034205#0050435#1904646#0071280#0071287#0050966#0006509#0043525#0060134#0099171#0016485#0006508#0010288#0140448	P56817	0.0390220634722187	0.0525133555371451	0.0215828567205209	Peptidase-A1
5SCJ	G	421.0	2.35	5313	9606	0005524#0016301#0000287#0048029#0030955#0004743	0005737#0005829#0070062	0071872#0032869#0006096#0016310#0042866#0033198#0051591#0009749#0001666#0010038#0007584	Q16716	0.0188892154566021	0.059126550448637	0.0563379260275018	PK
5QCX	C	381.0	2.2	23621	9606	0001540#0004190#0008798#0004175#0019899#0008233	0030424#0009986#0030425#0005769#0005788#0005768#0010008#0005794#0070931#0098686#0005770#0005764#0016020#0045121#0005771#0043025#0005886#0055037#0008021#0005802	1990000#0042987#0034205#0050435#1904646#0071280#0071287#0050966#0006509#0043525#0060134#0099171#0016485#0006508#0010288#0140448	P56817	0.032341164383161	0.0582774187779957	0.0241449510645854	Peptidase-A1
6UWV	B	389.0	1.47	23621	9606	0001540#0004190#0008798#0004175#0019899#0008233	0030424#0009986#0030425#0005769#0005788#0005768#0010008#0005794#0070931#0098686#0005770#0005764#0016020#0045121#0005771#0043025#0005886#0055037#0008021#0005802	1990000#0042987#0034205#0050435#1904646#0071280#0071287#0050966#0006509#0043525#0060134#0099171#0016485#0006508#0010288#0140448	P56817	0.018048437727303	0.085514721876252	0.0231389553638574	Peptidase-A1
4BEK	A	371.0	2.39	23621	9606	0001540#0004190#0008798#0004175#0019899#0008233	0030424#0009986#0030425#0005769#0005788#0005768#0010008#0005794#0070931#0098686#0005770#0005764#0016020#0045121#0005771#0043025#0005886#0055037#0008021#0005802	1990000#0042987#0034205#0050435#1904646#0071280#0071287#0050966#0006509#0043525#0060134#0099171#0016485#0006508#0010288#0140448	P56817	0.0289691565377194	0.055440992250304	0.0364964556675917	Peptidase-A1
4RCE	A	364.0	2.4	23621	9606	0001540#0004190#0008798#0004175#0019899#0008233	0030424#0009986#0030425#0005769#0005788#0005768#0010008#0005794#0070931#0098686#0005770#0005764#0016020#0045121#0005771#0043025#0005886#0055037#0008021#0005802	1990000#0042987#0034205#0050435#1904646#0071280#0071287#0050966#0006509#0043525#0060134#0099171#0016485#0006508#0010288#0140448	P56817	0.0390726024650077	0.0473363779255251	0.026859374808243	Peptidase-A1
2VKM	A	389.0	2.05	23621	9606	0001540#0004190#0008798#0004175#0019899#0008233	0030424#0009986#0030425#0005769#0005788#0005768#0010008#0005794#0070931#0098686#0005770#0005764#0016020#0045121#0005771#0043025#0005886#0055037#0008021#0005802	1990000#0042987#0034205#0050435#1904646#0071280#0071287#0050966#0006509#0043525#0060134#0099171#0016485#0006508#0010288#0140448	P56817	0.0165206381056823	0.0832359979754163	0.0331991995154452	Peptidase-A1
4DJU	B	389.0	1.8	23621	9606	0001540#0004190#0008798#0004175#0019899#0008233	0030424#0009986#0030425#0005769#0005788#0005768#0010008#0005794#0070931#0098686#0005770#0005764#0016020#0045121#0005771#0043025#0005886#0055037#0008021#0005802	1990000#0042987#0034205#0050435#1904646#0071280#0071287#0050966#0006509#0043525#0060134#0099171#0016485#0006508#0010288#0140448	P56817	0.0167358280033464	0.0674678326034648	0.0563379260275018	Peptidase-A1
5SCG	C	424.0	1.94	5313	9606	0005524#0016301#0000287#0048029#0030955#0004743	0005737#0005829#0070062	0071872#0032869#0006096#0016310#0042866#0033198#0051591#0009749#0001666#0010038#0007584	Q16716	0.0140646754363052	0.0762767574285406	0.0603620848752721	PK
5MCQ	A	393.0	1.82	23621	9606	0001540#0004190#0008798#0004175#0019899#0008233	0030424#0009986#0030425#0005769#0005788#0005768#0010008#0005794#0070931#0098686#0005770#0005764#0016020#0045121#0005771#0043025#0005886#0055037#0008021#0005802	1990000#0042987#0034205#0050435#1904646#0071280#0071287#0050966#0006509#0043525#0060134#0099171#0016485#0006508#0010288#0140448	P56817	0.022691616769741	0.0853474805986373	0.0132515540606032	Peptidase-A1
3VV8	A	358.0	2.5	23621	9606	0001540#0004190#0008798#0004175#0019899#0008233	0030424#0009986#0030425#0005769#0005788#0005768#0010008#0005794#0070931#0098686#0005770#0005764#0016020#0045121#0005771#0043025#0005886#0055037#0008021#0005802	1990000#0042987#0034205#0050435#1904646#0071280#0071287#0050966#0006509#0043525#0060134#0099171#0016485#0006508#0010288#0140448	P56817	0.0455323560627979	0.0563540429543419	0.0142855519524551	Peptidase-A1
2G94	B	389.0	1.86	23621	9606	0001540#0004190#0008798#0004175#0019899#0008233	0030424#0009986#0030425#0005769#0005788#0005768#0010008#0005794#0070931#0098686#0005770#0005764#0016020#0045121#0005771#0043025#0005886#0055037#0008021#0005802	1990000#0042987#0034205#0050435#1904646#0071280#0071287#0050966#0006509#0043525#0060134#0099171#0016485#0006508#0010288#0140448	P56817	0.0174917934825374	0.0835070395261816	0.0271629994054913	Peptidase-A1
5SDT	D	425.0	1.94	5313	9606	0005524#0016301#0000287#0048029#0030955#0004743	0005737#0005829#0070062	0071872#0032869#0006096#0016310#0042866#0033198#0051591#0009749#0001666#0010038#0007584	Q16716	0.017777822386547	0.0719803730491931	0.0392351918850506	PK
2VKM	D	389.0	2.05	23621	9606	0001540#0004190#0008798#0004175#0019899#0008233	0030424#0009986#0030425#0005769#0005788#0005768#0010008#0005794#0070931#0098686#0005770#0005764#0016020#0045121#0005771#0043025#0005886#0055037#0008021#0005802	1990000#0042987#0034205#0050435#1904646#0071280#0071287#0050966#0006509#0043525#0060134#0099171#0016485#0006508#0010288#0140448	P56817	0.0159775726904036	0.1012235054814787	0.0231389553638574	Peptidase-A1
1SGZ	A	389.0	2.0	23621	9606	0001540#0004190#0008798#0004175#0019899#0008233	0030424#0009986#0030425#0005769#0005788#0005768#0010008#0005794#0070931#0098686#0005770#0005764#0016020#0045121#0005771#0043025#0005886#0055037#0008021#0005802	1990000#0042987#0034205#0050435#1904646#0071280#0071287#0050966#0006509#0043525#0060134#0099171#0016485#0006508#0010288#0140448	P56817	0.0174828382496788	0.0666166525747625	0.0533200381607938	Peptidase-A1
7F1D	A	379.0	2.05	23621	9606	0001540#0004190#0008798#0004175#0019899#0008233	0030424#0009986#0030425#0005769#0005788#0005768#0010008#0005794#0070931#0098686#0005770#0005764#0016020#0045121#0005771#0043025#0005886#0055037#0008021#0005802	1990000#0042987#0034205#0050435#1904646#0071280#0071287#0050966#0006509#0043525#0060134#0099171#0016485#0006508#0010288#0140448	P56817	0.0279638433410349	0.0497035807651786	0.0482898778152505	Peptidase-A1
4D88	A	375.0	1.7	23621	9606	0001540#0004190#0008798#0004175#0019899#0008233	0030424#0009986#0030425#0005769#0005788#0005768#0010008#0005794#0070931#0098686#0005770#0005764#0016020#0045121#0005771#0043025#0005886#0055037#0008021#0005802	1990000#0042987#0034205#0050435#1904646#0071280#0071287#0050966#0006509#0043525#0060134#0099171#0016485#0006508#0010288#0140448	P56817	0.029122683027888	0.0911764118211453	0.0060363072918738	Peptidase-A1
4LXM	A	377.0	2.3	23621	9606	0001540#0004190#0008798#0004175#0019899#0008233	0030424#0009986#0030425#0005769#0005788#0005768#0010008#0005794#0070931#0098686#0005770#0005764#0016020#0045121#0005771#0043025#0005886#0055037#0008021#0005802	1990000#0042987#0034205#0050435#1904646#0071280#0071287#0050966#0006509#0043525#0060134#0099171#0016485#0006508#0010288#0140448	P56817	0.044303431820122	0.0613277385488755	0.0111900946877709	Peptidase-A1
5HDU	B	387.0	1.58	23621	9606	0001540#0004190#0008798#0004175#0019899#0008233	0030424#0009986#0030425#0005769#0005788#0005768#0010008#0005794#0070931#0098686#0005770#0005764#0016020#0045121#0005771#0043025#0005886#0055037#0008021#0005802	1990000#0042987#0034205#0050435#1904646#0071280#0071287#0050966#0006509#0043525#0060134#0099171#0016485#0006508#0010288#0140448	P56817	0.0207475836108011	0.0843162259651021	0.018108730237069	Peptidase-A1
4AY1	J	364.0	1.95	1117	9606	0030246#0008061#0016787	0005576#0005615	0005975#0006032	Q15782	0.0131119613275809	0.0772623435842574	0.0665237071513429	GH18
2WF2	A	375.0	1.8	23621	9606	0001540#0004190#0008798#0004175#0019899#0008233	0030424#0009986#0030425#0005769#0005788#0005768#0010008#0005794#0070931#0098686#0005770#0005764#0016020#0045121#0005771#0043025#0005886#0055037#0008021#0005802	1990000#0042987#0034205#0050435#1904646#0071280#0071287#0050966#0006509#0043525#0060134#0099171#0016485#0006508#0010288#0140448	P56817	0.0298056821663501	0.0538730901743863	0.038229225245195	Peptidase-A1
1W51	A	375.0	2.55	23621	9606	0001540#0004190#0008798#0004175#0019899#0008233	0030424#0009986#0030425#0005769#0005788#0005768#0010008#0005794#0070931#0098686#0005770#0005764#0016020#0045121#0005771#0043025#0005886#0055037#0008021#0005802	1990000#0042987#0034205#0050435#1904646#0071280#0071287#0050966#0006509#0043525#0060134#0099171#0016485#0006508#0010288#0140448	P56817	0.032119716617408	0.062785171322597	0.0215828567205209	Peptidase-A1
3QBH	A	375.0	2.24	23621	9606	0001540#0004190#0008798#0004175#0019899#0008233	0030424#0009986#0030425#0005769#0005788#0005768#0010008#0005794#0070931#0098686#0005770#0005764#0016020#0045121#0005771#0043025#0005886#0055037#0008021#0005802	1990000#0042987#0034205#0050435#1904646#0071280#0071287#0050966#0006509#0043525#0060134#0099171#0016485#0006508#0010288#0140448	P56817	0.0445662651561438	0.0540831812417871	0.0184427898172117	Peptidase-A1
8DF1	E	362.0	3.3	1116	9606	0030246#0008061#0005201	0005737#0005783#0070062#0031012#0005576#0005615#0048471#0035580	0007250#0006915#0005975#0051216#0071356#0006032#0006954#0030324#0045766#0070374#0032757#0010800#0051897#0070555#0070741#0009612#0034612	P36222	0.0158864333583911	0.0666312740250139	0.0971304585383399	GH18
2VNM	A	375.0	1.79	23621	9606	0001540#0004190#0008798#0004175#0019899#0008233	0030424#0009986#0030425#0005769#0005788#0005768#0010008#0005794#0070931#0098686#0005770#0005764#0016020#0045121#0005771#0043025#0005886#0055037#0008021#0005802	1990000#0042987#0034205#0050435#1904646#0071280#0071287#0050966#0006509#0043525#0060134#0099171#0016485#0006508#0010288#0140448	P56817	0.028282824701869	0.0618626530795475	0.0291750635565768	Peptidase-A1
6E3Z	B	371.0	1.94	23621	9606	0001540#0004190#0008798#0004175#0019899#0008233	0030424#0009986#0030425#0005769#0005788#0005768#0010008#0005794#0070931#0098686#0005770#0005764#0016020#0045121#0005771#0043025#0005886#0055037#0008021#0005802	1990000#0042987#0034205#0050435#1904646#0071280#0071287#0050966#0006509#0043525#0060134#0099171#0016485#0006508#0010288#0140448	P56817	0.0225039648192825	0.1178769936478111	0.0070422936000285	Peptidase-A1
6BFW	A	393.0	1.84	23621	9606	0001540#0004190#0008798#0004175#0019899#0008233	0030424#0009986#0030425#0005769#0005788#0005768#0010008#0005794#0070931#0098686#0005770#0005764#0016020#0045121#0005771#0043025#0005886#0055037#0008021#0005802	1990000#0042987#0034205#0050435#1904646#0071280#0071287#0050966#0006509#0043525#0060134#0099171#0016485#0006508#0010288#0140448	P56817	0.015997464837702	0.0981911344198525	0.0251509582443987	Peptidase-A1
3MSJ	B	373.0	1.8	23621	9606	0001540#0004190#0008798#0004175#0019899#0008233	0030424#0009986#0030425#0005769#0005788#0005768#0010008#0005794#0070931#0098686#0005770#0005764#0016020#0045121#0005771#0043025#0005886#0055037#0008021#0005802	1990000#0042987#0034205#0050435#1904646#0071280#0071287#0050966#0006509#0043525#0060134#0099171#0016485#0006508#0010288#0140448	P56817	0.0378011775899157	0.0535663500579739	0.0247423777489943	Peptidase-A1
3INE	A	367.0	2.0	23621	9606	0001540#0004190#0008798#0004175#0019899#0008233	0030424#0009986#0030425#0005769#0005788#0005768#0010008#0005794#0070931#0098686#0005770#0005764#0016020#0045121#0005771#0043025#0005886#0055037#0008021#0005802	1990000#0042987#0034205#0050435#1904646#0071280#0071287#0050966#0006509#0043525#0060134#0099171#0016485#0006508#0010288#0140448	P56817	0.032310271153155	0.0646504149962514	0.0194869465164286	Peptidase-A1
4A28	B	322.0	2.55	3832	9606	0005524#0008017#0003777#0008574#0019901	0005829#0005871#0016020#0005874#0072686#0005634#0032991#0005819#0000922	0051301#0007018#0000278#0007100#0090307#0007052#0046602#0051231#0007051	P52732	0.0284720054438074	0.152097152564303	0.0030181563299565	Kinesin-motor
6YZH	A	344.0	1.19	1457	9606	0005524#0051879#0042802#0016301#0106310#0004674	0005829#0005654#0005634#0016581#0005886#0016605#0005956#0016580	0006915#0007049#0061077#0075342#2001234#0043154#0017148#2000059#0018105#0018107#0030307#0008284#0045732#0030177#0006468#0050821#0051726#1905818#0048511#0007165#0016055	P68400	0.0203017194488786	0.1687603853515014	0.0081136984001406	Protein-kinase
4RCD	A	368.0	1.9	23621	9606	0001540#0004190#0008798#0004175#0019899#0008233	0030424#0009986#0030425#0005769#0005788#0005768#0010008#0005794#0070931#0098686#0005770#0005764#0016020#0045121#0005771#0043025#0005886#0055037#0008021#0005802	1990000#0042987#0034205#0050435#1904646#0071280#0071287#0050966#0006509#0043525#0060134#0099171#0016485#0006508#0010288#0140448	P56817	0.0394441652944229	0.0515402159443127	0.0247423777489943	Peptidase-A1
5SDT	C	424.0	1.94	5313	9606	0005524#0016301#0000287#0048029#0030955#0004743	0005737#0005829#0070062	0071872#0032869#0006096#0016310#0042866#0033198#0051591#0009749#0001666#0010038#0007584	Q16716	0.0146117625361035	0.0723485866744743	0.0744468317020319	PK
3OHH	A	387.0	2.01	23621	9606	0001540#0004190#0008798#0004175#0019899#0008233	0030424#0009986#0030425#0005769#0005788#0005768#0010008#0005794#0070931#0098686#0005770#0005764#0016020#0045121#0005771#0043025#0005886#0055037#0008021#0005802	1990000#0042987#0034205#0050435#1904646#0071280#0071287#0050966#0006509#0043525#0060134#0099171#0016485#0006508#0010288#0140448	P56817	0.0152063452332701	0.0825849130418202	0.0442657220407964	Peptidase-A1
2F3E	A	377.0	2.11	23621	9606	0001540#0004190#0008798#0004175#0019899#0008233	0030424#0009986#0030425#0005769#0005788#0005768#0010008#0005794#0070931#0098686#0005770#0005764#0016020#0045121#0005771#0043025#0005886#0055037#0008021#0005802	1990000#0042987#0034205#0050435#1904646#0071280#0071287#0050966#0006509#0043525#0060134#0099171#0016485#0006508#0010288#0140448	P56817	0.029363726795167	0.0581127992872454	0.0332642337077917	Peptidase-A1
1FCK	A	691.0	2.2	4057	9606	0004869#0003677#0008201#0005506#0001530#0140912#0043539#0004252	0009986#0005737#0005769#0070062#0005576#0005615#0005634#0097013#0005886#0032991#0055037#0030141#0042581#0035580#1904724	0019731#0019732#0061844#0060349#0051838#0050829#0050830#0006959#0045087#0002227#0034755#0006826#0031640#0044793#0043066#0032780#2000117#0031665#0045837#2001205#1900229#2000308#0045071#0048525#0001503#1900159#1902732#0043123#0051092#0045669#0033690#0071902#0034145#0006508#0001817#0032680#0001895	P02788	0.0087399735652263	0.0970452859109997	0.0430220993447727	Transferrin-like-1
2Q11	C	388.0	2.4	23621	9606	0001540#0004190#0008798#0004175#0019899#0008233	0030424#0009986#0030425#0005769#0005788#0005768#0010008#0005794#0070931#0098686#0005770#0005764#0016020#0045121#0005771#0043025#0005886#0055037#0008021#0005802	1990000#0042987#0034205#0050435#1904646#0071280#0071287#0050966#0006509#0043525#0060134#0099171#0016485#0006508#0010288#0140448	P56817	0.0237926950678728	0.0514160360649796	0.0694167426287164	Peptidase-A1
5SCD	B	436.0	2.04	5313	9606	0005524#0016301#0000287#0048029#0030955#0004743	0005737#0005829#0070062	0071872#0032869#0006096#0016310#0042866#0033198#0051591#0009749#0001666#0010038#0007584	Q16716	0.0192094918204641	0.0927802062404684	0.0160964977574751	PK
3RSV	A	364.0	2.5	23621	9606	0001540#0004190#0008798#0004175#0019899#0008233	0030424#0009986#0030425#0005769#0005788#0005768#0010008#0005794#0070931#0098686#0005770#0005764#0016020#0045121#0005771#0043025#0005886#0055037#0008021#0005802	1990000#0042987#0034205#0050435#1904646#0071280#0071287#0050966#0006509#0043525#0060134#0099171#0016485#0006508#0010288#0140448	P56817	0.0356330578182109	0.0575891013335631	0.0226336461702254	Peptidase-A1
3FKT	A	368.0	1.9	23621	9606	0001540#0004190#0008798#0004175#0019899#0008233	0030424#0009986#0030425#0005769#0005788#0005768#0010008#0005794#0070931#0098686#0005770#0005764#0016020#0045121#0005771#0043025#0005886#0055037#0008021#0005802	1990000#0042987#0034205#0050435#1904646#0071280#0071287#0050966#0006509#0043525#0060134#0099171#0016485#0006508#0010288#0140448	P56817	0.04076799607755	0.0444713263311291	0.0311871353768524	Peptidase-A1
4B7B	A	329.0	2.5	3832	9606	0005524#0008017#0003777#0008574#0019901	0005829#0005871#0016020#0005874#0072686#0005634#0032991#0005819#0000922	0051301#0007018#0000278#0007100#0090307#0007052#0046602#0051231#0007051	P52732	0.0183755818378174	0.1676620977826682	0.0111900946877709	Kinesin-motor
4EXG	A	377.0	1.8	23621	9606	0001540#0004190#0008798#0004175#0019899#0008233	0030424#0009986#0030425#0005769#0005788#0005768#0010008#0005794#0070931#0098686#0005770#0005764#0016020#0045121#0005771#0043025#0005886#0055037#0008021#0005802	1990000#0042987#0034205#0050435#1904646#0071280#0071287#0050966#0006509#0043525#0060134#0099171#0016485#0006508#0010288#0140448	P56817	0.0284327012458511	0.0487925967005369	0.0543260470581381	Peptidase-A1
4EWO	A	377.0	1.8	23621	9606	0001540#0004190#0008798#0004175#0019899#0008233	0030424#0009986#0030425#0005769#0005788#0005768#0010008#0005794#0070931#0098686#0005770#0005764#0016020#0045121#0005771#0043025#0005886#0055037#0008021#0005802	1990000#0042987#0034205#0050435#1904646#0071280#0071287#0050966#0006509#0043525#0060134#0099171#0016485#0006508#0010288#0140448	P56817	0.0330176765686665	0.0537771443285112	0.0331991995154452	Peptidase-A1
5SDT	B	436.0	1.94	5313	9606	0005524#0016301#0000287#0048029#0030955#0004743	0005737#0005829#0070062	0071872#0032869#0006096#0016310#0042866#0033198#0051591#0009749#0001666#0010038#0007584	Q16716	0.0168568925313631	0.090466919461403	0.0281690295641283	PK
7PP6	D	1148.0	3.4	4583	9606	1903135#1903136	0062023#0031012#0005615#0005796#0070702#0070703#0005886	0010273#0048874#0030277#0070254	Q02817	0.0218229074013605	0.1551458148582763	0.0070922351376341	VWFD-3
4DPF	A	375.0	1.8	23621	9606	0001540#0004190#0008798#0004175#0019899#0008233	0030424#0009986#0030425#0005769#0005788#0005768#0010008#0005794#0070931#0098686#0005770#0005764#0016020#0045121#0005771#0043025#0005886#0055037#0008021#0005802	1990000#0042987#0034205#0050435#1904646#0071280#0071287#0050966#0006509#0043525#0060134#0099171#0016485#0006508#0010288#0140448	P56817	0.0389921473268825	0.0493895262420494	0.0281690295641283	Peptidase-A1
3TPL	A	371.0	2.5	23621	9606	0001540#0004190#0008798#0004175#0019899#0008233	0030424#0009986#0030425#0005769#0005788#0005768#0010008#0005794#0070931#0098686#0005770#0005764#0016020#0045121#0005771#0043025#0005886#0055037#0008021#0005802	1990000#0042987#0034205#0050435#1904646#0071280#0071287#0050966#0006509#0043525#0060134#0099171#0016485#0006508#0010288#0140448	P56817	0.027935530846003	0.0429438166656727	0.074594394652218	Peptidase-A1
7B1E	A	377.0	1.62	23621	9606	0001540#0004190#0008798#0004175#0019899#0008233	0030424#0009986#0030425#0005769#0005788#0005768#0010008#0005794#0070931#0098686#0005770#0005764#0016020#0045121#0005771#0043025#0005886#0055037#0008021#0005802	1990000#0042987#0034205#0050435#1904646#0071280#0071287#0050966#0006509#0043525#0060134#0099171#0016485#0006508#0010288#0140448	P56817	0.0266276488469841	0.0463976711409233	0.0764586075718078	Peptidase-A1
5SC8	G	429.0	1.77	5313	9606	0005524#0016301#0000287#0048029#0030955#0004743	0005737#0005829#0070062	0071872#0032869#0006096#0016310#0042866#0033198#0051591#0009749#0001666#0010038#0007584	Q16716	0.013127685542405	0.0903394724045791	0.0442657220407964	PK
4GID	D	387.0	2.0	23621	9606	0001540#0004190#0008798#0004175#0019899#0008233	0030424#0009986#0030425#0005769#0005788#0005768#0010008#0005794#0070931#0098686#0005770#0005764#0016020#0045121#0005771#0043025#0005886#0055037#0008021#0005802	1990000#0042987#0034205#0050435#1904646#0071280#0071287#0050966#0006509#0043525#0060134#0099171#0016485#0006508#0010288#0140448	P56817	0.0211518233031211	0.0951296927695901	0.0130785989784187	Peptidase-A1
1SQY	A	691.0	2.5	4057	9606	0004869#0003677#0008201#0005506#0001530#0140912#0043539#0004252	0009986#0005737#0005769#0070062#0005576#0005615#0005634#0097013#0005886#0032991#0055037#0030141#0042581#0035580#1904724	0019731#0019732#0061844#0060349#0051838#0050829#0050830#0006959#0045087#0002227#0034755#0006826#0031640#0044793#0043066#0032780#2000117#0031665#0045837#2001205#1900229#2000308#0045071#0048525#0001503#1900159#1902732#0043123#0051092#0045669#0033690#0071902#0034145#0006508#0001817#0032680#0001895	P02788	0.0082190185728548	0.0870459545423545	0.0619656060250684	Transferrin-like-1
5SCC	C	424.0	1.89	5313	9606	0005524#0016301#0000287#0048029#0030955#0004743	0005737#0005829#0070062	0071872#0032869#0006096#0016310#0042866#0033198#0051591#0009749#0001666#0010038#0007584	Q16716	0.0131806801627764	0.0768533135732536	0.0824948847783451	PK
3RSX	A	375.0	2.48	23621	9606	0001540#0004190#0008798#0004175#0019899#0008233	0030424#0009986#0030425#0005769#0005788#0005768#0010008#0005794#0070931#0098686#0005770#0005764#0016020#0045121#0005771#0043025#0005886#0055037#0008021#0005802	1990000#0042987#0034205#0050435#1904646#0071280#0071287#0050966#0006509#0043525#0060134#0099171#0016485#0006508#0010288#0140448	P56817	0.0252696302746911	0.0665559097585583	0.0311202652104596	Peptidase-A1
5SCJ	C	425.0	2.35	5313	9606	0005524#0016301#0000287#0048029#0030955#0004743	0005737#0005829#0070062	0071872#0032869#0006096#0016310#0042866#0033198#0051591#0009749#0001666#0010038#0007584	Q16716	0.013293087988273	0.0773225998444854	0.0744468317020319	PK
5QD9	C	378.0	2.6	23621	9606	0001540#0004190#0008798#0004175#0019899#0008233	0030424#0009986#0030425#0005769#0005788#0005768#0010008#0005794#0070931#0098686#0005770#0005764#0016020#0045121#0005771#0043025#0005886#0055037#0008021#0005802	1990000#0042987#0034205#0050435#1904646#0071280#0071287#0050966#0006509#0043525#0060134#0099171#0016485#0006508#0010288#0140448	P56817	0.0216632198439735	0.0895164450577761	0.0150906633237464	Peptidase-A1
5QD2	A	377.0	2.5	23621	9606	0001540#0004190#0008798#0004175#0019899#0008233	0030424#0009986#0030425#0005769#0005788#0005768#0010008#0005794#0070931#0098686#0005770#0005764#0016020#0045121#0005771#0043025#0005886#0055037#0008021#0005802	1990000#0042987#0034205#0050435#1904646#0071280#0071287#0050966#0006509#0043525#0060134#0099171#0016485#0006508#0010288#0140448	P56817	0.0259338720049674	0.0667615186277525	0.0300519144382522	Peptidase-A1
5I3V	A	370.0	1.62	23621	9606	0001540#0004190#0008798#0004175#0019899#0008233	0030424#0009986#0030425#0005769#0005788#0005768#0010008#0005794#0070931#0098686#0005770#0005764#0016020#0045121#0005771#0043025#0005886#0055037#0008021#0005802	1990000#0042987#0034205#0050435#1904646#0071280#0071287#0050966#0006509#0043525#0060134#0099171#0016485#0006508#0010288#0140448	P56817	0.0399593314562351	0.0494847101095366	0.0279214734263297	Peptidase-A1
4BFD	A	372.0	2.3	23621	9606	0001540#0004190#0008798#0004175#0019899#0008233	0030424#0009986#0030425#0005769#0005788#0005768#0010008#0005794#0070931#0098686#0005770#0005764#0016020#0045121#0005771#0043025#0005886#0055037#0008021#0005802	1990000#0042987#0034205#0050435#1904646#0071280#0071287#0050966#0006509#0043525#0060134#0099171#0016485#0006508#0010288#0140448	P56817	0.0396212733886693	0.0482097667314712	0.0300519144382522	Peptidase-A1
2QP8	B	389.0	1.5	23621	9606	0001540#0004190#0008798#0004175#0019899#0008233	0030424#0009986#0030425#0005769#0005788#0005768#0010008#0005794#0070931#0098686#0005770#0005764#0016020#0045121#0005771#0043025#0005886#0055037#0008021#0005802	1990000#0042987#0034205#0050435#1904646#0071280#0071287#0050966#0006509#0043525#0060134#0099171#0016485#0006508#0010288#0140448	P56817	0.0182867241724611	0.1022389393427941	0.0153215732989637	Peptidase-A1
4R92	B	386.0	1.71	23621	9606	0001540#0004190#0008798#0004175#0019899#0008233	0030424#0009986#0030425#0005769#0005788#0005768#0010008#0005794#0070931#0098686#0005770#0005764#0016020#0045121#0005771#0043025#0005886#0055037#0008021#0005802	1990000#0042987#0034205#0050435#1904646#0071280#0071287#0050966#0006509#0043525#0060134#0099171#0016485#0006508#0010288#0140448	P56817	0.024143605282442	0.0830496646820631	0.0160964977574751	Peptidase-A1
2F3F	B	377.0	2.3	23621	9606	0001540#0004190#0008798#0004175#0019899#0008233	0030424#0009986#0030425#0005769#0005788#0005768#0010008#0005794#0070931#0098686#0005770#0005764#0016020#0045121#0005771#0043025#0005886#0055037#0008021#0005802	1990000#0042987#0034205#0050435#1904646#0071280#0071287#0050966#0006509#0043525#0060134#0099171#0016485#0006508#0010288#0140448	P56817	0.0323187204673888	0.0519131617592415	0.0392351918850506	Peptidase-A1
3UQP	A	374.0	1.77	23621	9606	0001540#0004190#0008798#0004175#0019899#0008233	0030424#0009986#0030425#0005769#0005788#0005768#0010008#0005794#0070931#0098686#0005770#0005764#0016020#0045121#0005771#0043025#0005886#0055037#0008021#0005802	1990000#0042987#0034205#0050435#1904646#0071280#0071287#0050966#0006509#0043525#0060134#0099171#0016485#0006508#0010288#0140448	P56817	0.0407822892791689	0.0439508334905241	0.0343393687124173	Peptidase-A1
3VG1	A	376.0	1.77	23621	9606	0001540#0004190#0008798#0004175#0019899#0008233	0030424#0009986#0030425#0005769#0005788#0005768#0010008#0005794#0070931#0098686#0005770#0005764#0016020#0045121#0005771#0043025#0005886#0055037#0008021#0005802	1990000#0042987#0034205#0050435#1904646#0071280#0071287#0050966#0006509#0043525#0060134#0099171#0016485#0006508#0010288#0140448	P56817	0.0292258518279679	0.1012987996478001	0.0050303674430436	Peptidase-A1
2F3E	B	377.0	2.11	23621	9606	0001540#0004190#0008798#0004175#0019899#0008233	0030424#0009986#0030425#0005769#0005788#0005768#0010008#0005794#0070931#0098686#0005770#0005764#0016020#0045121#0005771#0043025#0005886#0055037#0008021#0005802	1990000#0042987#0034205#0050435#1904646#0071280#0071287#0050966#0006509#0043525#0060134#0099171#0016485#0006508#0010288#0140448	P56817	0.0329240492468246	0.0844676257957266	0.0070422936000285	Peptidase-A1
2P4J	B	389.0	2.5	23621	9606	0001540#0004190#0008798#0004175#0019899#0008233	0030424#0009986#0030425#0005769#0005788#0005768#0010008#0005794#0070931#0098686#0005770#0005764#0016020#0045121#0005771#0043025#0005886#0055037#0008021#0005802	1990000#0042987#0034205#0050435#1904646#0071280#0071287#0050966#0006509#0043525#0060134#0099171#0016485#0006508#0010288#0140448	P56817	0.021488970195448	0.094176364890342	0.0132515540606032	Peptidase-A1
3ZKM	B	375.0	1.85	25825	9606	0004190	0005783#0005768#0005794#0033162#0016020#0005886#0005802	0050435#0042593#0032438#0006509#0042985#0016486#0016485#0006508	Q9Y5Z0	0.0255914289745905	0.1367511913219856	0.006072766330031	Peptidase-A1
1WB0	A	365.0	1.65	1118	9606	0008061#0004568#0008843#0004553	0005576#0005615#0005764#0035580#1904724	0006032#0006955#0000272#0044245#0009617	Q13231	0.0150468779717673	0.0820380613937861	0.0507400688245485	GH18
5EZX	A	374.0	1.9	23621	9606	0001540#0004190#0008798#0004175#0019899#0008233	0030424#0009986#0030425#0005769#0005788#0005768#0010008#0005794#0070931#0098686#0005770#0005764#0016020#0045121#0005771#0043025#0005886#0055037#0008021#0005802	1990000#0042987#0034205#0050435#1904646#0071280#0071287#0050966#0006509#0043525#0060134#0099171#0016485#0006508#0010288#0140448	P56817	0.0444279417980703	0.0429283492613363	0.0331991995154452	Peptidase-A1
6NV9	A	373.0	2.13	23621	9606	0001540#0004190#0008798#0004175#0019899#0008233	0030424#0009986#0030425#0005769#0005788#0005768#0010008#0005794#0070931#0098686#0005770#0005764#0016020#0045121#0005771#0043025#0005886#0055037#0008021#0005802	1990000#0042987#0034205#0050435#1904646#0071280#0071287#0050966#0006509#0043525#0060134#0099171#0016485#0006508#0010288#0140448	P56817	0.0381370386181011	0.0609008234379658	0.0184427898172117	Peptidase-A1
4R93	B	386.0	1.71	23621	9606	0001540#0004190#0008798#0004175#0019899#0008233	0030424#0009986#0030425#0005769#0005788#0005768#0010008#0005794#0070931#0098686#0005770#0005764#0016020#0045121#0005771#0043025#0005886#0055037#0008021#0005802	1990000#0042987#0034205#0050435#1904646#0071280#0071287#0050966#0006509#0043525#0060134#0099171#0016485#0006508#0010288#0140448	P56817	0.0217335376076718	0.077538863789781	0.0251509582443987	Peptidase-A1
5QCT	C	378.0	2.05	23621	9606	0001540#0004190#0008798#0004175#0019899#0008233	0030424#0009986#0030425#0005769#0005788#0005768#0010008#0005794#0070931#0098686#0005770#0005764#0016020#0045121#0005771#0043025#0005886#0055037#0008021#0005802	1990000#0042987#0034205#0050435#1904646#0071280#0071287#0050966#0006509#0043525#0060134#0099171#0016485#0006508#0010288#0140448	P56817	0.029744650071615	0.0572617394089759	0.038229225245195	Peptidase-A1
4GMI	A	380.0	1.8	23621	9606	0001540#0004190#0008798#0004175#0019899#0008233	0030424#0009986#0030425#0005769#0005788#0005768#0010008#0005794#0070931#0098686#0005770#0005764#0016020#0045121#0005771#0043025#0005886#0055037#0008021#0005802	1990000#0042987#0034205#0050435#1904646#0071280#0071287#0050966#0006509#0043525#0060134#0099171#0016485#0006508#0010288#0140448	P56817	0.0237929916353242	0.0539564343365744	0.0704223021796839	Peptidase-A1
5SDT	G	434.0	1.94	5313	9606	0005524#0016301#0000287#0048029#0030955#0004743	0005737#0005829#0070062	0071872#0032869#0006096#0016310#0042866#0033198#0051591#0009749#0001666#0010038#0007584	Q16716	0.0135638557391825	0.09044037892283	0.0452715564866297	PK
3DM6	A	369.0	2.6	23621	9606	0001540#0004190#0008798#0004175#0019899#0008233	0030424#0009986#0030425#0005769#0005788#0005768#0010008#0005794#0070931#0098686#0005770#0005764#0016020#0045121#0005771#0043025#0005886#0055037#0008021#0005802	1990000#0042987#0034205#0050435#1904646#0071280#0071287#0050966#0006509#0043525#0060134#0099171#0016485#0006508#0010288#0140448	P56817	0.0364184413186553	0.0996254319980793	0.0	Peptidase-A1
4DUS	A	365.0	2.5	23621	9606	0001540#0004190#0008798#0004175#0019899#0008233	0030424#0009986#0030425#0005769#0005788#0005768#0010008#0005794#0070931#0098686#0005770#0005764#0016020#0045121#0005771#0043025#0005886#0055037#0008021#0005802	1990000#0042987#0034205#0050435#1904646#0071280#0071287#0050966#0006509#0043525#0060134#0099171#0016485#0006508#0010288#0140448	P56817	0.0322155678667866	0.0672594429114077	0.0194869465164286	Peptidase-A1
2VKM	C	389.0	2.05	23621	9606	0001540#0004190#0008798#0004175#0019899#0008233	0030424#0009986#0030425#0005769#0005788#0005768#0010008#0005794#0070931#0098686#0005770#0005764#0016020#0045121#0005771#0043025#0005886#0055037#0008021#0005802	1990000#0042987#0034205#0050435#1904646#0071280#0071287#0050966#0006509#0043525#0060134#0099171#0016485#0006508#0010288#0140448	P56817	0.0170271140411352	0.0917979063944548	0.0291750635565768	Peptidase-A1
7CJ2	B	361.0	2.7	1116	9606	0030246#0008061#0005201	0005737#0005783#0070062#0031012#0005576#0005615#0048471#0035580	0007250#0006915#0005975#0051216#0071356#0006032#0006954#0030324#0045766#0070374#0032757#0010800#0051897#0070555#0070741#0009612#0034612	P36222	0.0266103847374271	0.0872805382402535	0.0130785989784187	GH18
5QDA	A	377.0	2.1	23621	9606	0001540#0004190#0008798#0004175#0019899#0008233	0030424#0009986#0030425#0005769#0005788#0005768#0010008#0005794#0070931#0098686#0005770#0005764#0016020#0045121#0005771#0043025#0005886#0055037#0008021#0005802	1990000#0042987#0034205#0050435#1904646#0071280#0071287#0050966#0006509#0043525#0060134#0099171#0016485#0006508#0010288#0140448	P56817	0.0294234093892827	0.0560121476501121	0.0419284993347488	Peptidase-A1
3IN3	A	370.0	2.0	23621	9606	0001540#0004190#0008798#0004175#0019899#0008233	0030424#0009986#0030425#0005769#0005788#0005768#0010008#0005794#0070931#0098686#0005770#0005764#0016020#0045121#0005771#0043025#0005886#0055037#0008021#0005802	1990000#0042987#0034205#0050435#1904646#0071280#0071287#0050966#0006509#0043525#0060134#0099171#0016485#0006508#0010288#0140448	P56817	0.0460171051389391	0.0775699167939423	0.0040402750029742	Peptidase-A1
5QD7	C	381.0	2.12	23621	9606	0001540#0004190#0008798#0004175#0019899#0008233	0030424#0009986#0030425#0005769#0005788#0005768#0010008#0005794#0070931#0098686#0005770#0005764#0016020#0045121#0005771#0043025#0005886#0055037#0008021#0005802	1990000#0042987#0034205#0050435#1904646#0071280#0071287#0050966#0006509#0043525#0060134#0099171#0016485#0006508#0010288#0140448	P56817	0.0230552502882734	0.0642374138316131	0.0412475676983714	Peptidase-A1
5QDB	A	377.0	2.1	23621	9606	0001540#0004190#0008798#0004175#0019899#0008233	0030424#0009986#0030425#0005769#0005788#0005768#0010008#0005794#0070931#0098686#0005770#0005764#0016020#0045121#0005771#0043025#0005886#0055037#0008021#0005802	1990000#0042987#0034205#0050435#1904646#0071280#0071287#0050966#0006509#0043525#0060134#0099171#0016485#0006508#0010288#0140448	P56817	0.0301422534762663	0.0494372970040107	0.0518519454679657	Peptidase-A1
4K8S	C	371.0	2.39	23621	9606	0001540#0004190#0008798#0004175#0019899#0008233	0030424#0009986#0030425#0005769#0005788#0005768#0010008#0005794#0070931#0098686#0005770#0005764#0016020#0045121#0005771#0043025#0005886#0055037#0008021#0005802	1990000#0042987#0034205#0050435#1904646#0071280#0071287#0050966#0006509#0043525#0060134#0099171#0016485#0006508#0010288#0140448	P56817	0.0364837984730179	0.0409406574688922	0.045215734453575	Peptidase-A1
2XFI	A	373.0	1.73	23621	9606	0001540#0004190#0008798#0004175#0019899#0008233	0030424#0009986#0030425#0005769#0005788#0005768#0010008#0005794#0070931#0098686#0005770#0005764#0016020#0045121#0005771#0043025#0005886#0055037#0008021#0005802	1990000#0042987#0034205#0050435#1904646#0071280#0071287#0050966#0006509#0043525#0060134#0099171#0016485#0006508#0010288#0140448	P56817	0.0274259145191399	0.0509356799104902	0.0633803735522946	Peptidase-A1
4WTU	A	371.0	1.85	23621	9606	0001540#0004190#0008798#0004175#0019899#0008233	0030424#0009986#0030425#0005769#0005788#0005768#0010008#0005794#0070931#0098686#0005770#0005764#0016020#0045121#0005771#0043025#0005886#0055037#0008021#0005802	1990000#0042987#0034205#0050435#1904646#0071280#0071287#0050966#0006509#0043525#0060134#0099171#0016485#0006508#0010288#0140448	P56817	0.0348182367748083	0.0603681048361092	0.023686980845901	Peptidase-A1
5QCP	B	377.0	2.45	23621	9606	0001540#0004190#0008798#0004175#0019899#0008233	0030424#0009986#0030425#0005769#0005788#0005768#0010008#0005794#0070931#0098686#0005770#0005764#0016020#0045121#0005771#0043025#0005886#0055037#0008021#0005802	1990000#0042987#0034205#0050435#1904646#0071280#0071287#0050966#0006509#0043525#0060134#0099171#0016485#0006508#0010288#0140448	P56817	0.0247864769932162	0.0590328458666154	0.0492955855664358	Peptidase-A1
6DHC	C	377.0	2.85	23621	9606	0001540#0004190#0008798#0004175#0019899#0008233	0030424#0009986#0030425#0005769#0005788#0005768#0010008#0005794#0070931#0098686#0005770#0005764#0016020#0045121#0005771#0043025#0005886#0055037#0008021#0005802	1990000#0042987#0034205#0050435#1904646#0071280#0071287#0050966#0006509#0043525#0060134#0099171#0016485#0006508#0010288#0140448	P56817	0.0356170237089258	0.0626820917581483	0.0201205697607655	Peptidase-A1
3K3B	B	331.0	2.4	3832	9606	0005524#0008017#0003777#0008574#0019901	0005829#0005871#0016020#0005874#0072686#0005634#0032991#0005819#0000922	0051301#0007018#0000278#0007100#0090307#0007052#0046602#0051231#0007051	P52732	0.0129529040842336	0.1038840849836189	0.0386624986159414	Kinesin-motor
5SCE	C	424.0	2.15	5313	9606	0005524#0016301#0000287#0048029#0030955#0004743	0005737#0005829#0070062	0071872#0032869#0006096#0016310#0042866#0033198#0051591#0009749#0001666#0010038#0007584	Q16716	0.0138475445980007	0.0804950271490858	0.0684105993302228	PK
6D04	D	679.0	3.74	7018	9606	0008199#0008198#0034986#1990459	0016324#0045178#0009925#0072562#0009986#0030669#0005905#0031410#0005769#0030139#0005788#0010008#0070062#0005576#0005615#1990712#0005770#0048471#0005886#0055037#0034774#0031982	0007015#0019731#0071281#0070371#0006879#0034755#0006826#0030316#0045780#2000147#0045893#0042327#0048260#0034756#0031647#0001895#0060395	P02787	0.0181178821771439	0.1606614705723419	0.0142855519524551	Transferrin-like-1
4DPI	A	373.0	1.9	23621	9606	0001540#0004190#0008798#0004175#0019899#0008233	0030424#0009986#0030425#0005769#0005788#0005768#0010008#0005794#0070931#0098686#0005770#0005764#0016020#0045121#0005771#0043025#0005886#0055037#0008021#0005802	1990000#0042987#0034205#0050435#1904646#0071280#0071287#0050966#0006509#0043525#0060134#0099171#0016485#0006508#0010288#0140448	P56817	0.0209148595645689	0.0571604257045867	0.0865192111806096	Peptidase-A1
6T13	A	497.0	1.85	2629	9606	0004336#0004348#0046527#0005124#0005102#0050295	0005783#0070062#0005794#0043202#0005765#0005764#0005802	0019882#1905037#0006914#1901805#0048854#0048469#0009267#0071356#0046513#0021694#0008203#0008340#0061436#0006680#0071425#0048872#0030259#0019915#0072676#0007040#0014004#0061518#0061744#0050728#0032715#0043407#0043524#1901215#0031333#0050905#0051402#1904925#1904457#0032436#0035307#1903061#0051247#0043243#1903052#0043161#0021859#1905165#0016241#0051246#0032006#0022904#0071548#0043627#0009268#0033574…	B2R6A7	0.010076407515395	0.0884515672955839	0.0674043846886078	Glyco-hydro-30
4FRJ	A	373.0	1.95	23621	9606	0001540#0004190#0008798#0004175#0019899#0008233	0030424#0009986#0030425#0005769#0005788#0005768#0010008#0005794#0070931#0098686#0005770#0005764#0016020#0045121#0005771#0043025#0005886#0055037#0008021#0005802	1990000#0042987#0034205#0050435#1904646#0071280#0071287#0050966#0006509#0043525#0060134#0099171#0016485#0006508#0010288#0140448	P56817	0.0334776050777614	0.055251574308981	0.0343393687124173	Peptidase-A1
5SCC	B	436.0	1.89	5313	9606	0005524#0016301#0000287#0048029#0030955#0004743	0005737#0005829#0070062	0071872#0032869#0006096#0016310#0042866#0033198#0051591#0009749#0001666#0010038#0007584	Q16716	0.0156589347180766	0.1022604840384569	0.0301810994667925	PK
3S7M	A	371.0	2.2	23621	9606	0001540#0004190#0008798#0004175#0019899#0008233	0030424#0009986#0030425#0005769#0005788#0005768#0010008#0005794#0070931#0098686#0005770#0005764#0016020#0045121#0005771#0043025#0005886#0055037#0008021#0005802	1990000#0042987#0034205#0050435#1904646#0071280#0071287#0050966#0006509#0043525#0060134#0099171#0016485#0006508#0010288#0140448	P56817	0.033111108446025	0.0754969737435104	0.012220058253459	Peptidase-A1
4XKX	A	363.0	1.8	23621	9606	0001540#0004190#0008798#0004175#0019899#0008233	0030424#0009986#0030425#0005769#0005788#0005768#0010008#0005794#0070931#0098686#0005770#0005764#0016020#0045121#0005771#0043025#0005886#0055037#0008021#0005802	1990000#0042987#0034205#0050435#1904646#0071280#0071287#0050966#0006509#0043525#0060134#0099171#0016485#0006508#0010288#0140448	P56817	0.0354792851742866	0.0731250575680254	0.0111900946877709	Peptidase-A1
4LXA	A	376.0	1.95	23621	9606	0001540#0004190#0008798#0004175#0019899#0008233	0030424#0009986#0030425#0005769#0005788#0005768#0010008#0005794#0070931#0098686#0005770#0005764#0016020#0045121#0005771#0043025#0005886#0055037#0008021#0005802	1990000#0042987#0034205#0050435#1904646#0071280#0071287#0050966#0006509#0043525#0060134#0099171#0016485#0006508#0010288#0140448	P56817	0.0497022000786666	0.0592972541000211	0.0153215732989637	Peptidase-A1
1NWR	A	362.0	2.7	1116	9606	0030246#0008061#0005201	0005737#0005783#0070062#0031012#0005576#0005615#0048471#0035580	0007250#0006915#0005975#0051216#0071356#0006032#0006954#0030324#0045766#0070374#0032757#0010800#0051897#0070555#0070741#0009612#0034612	P36222	0.0166886626375765	0.0815257589602039	0.0441178429367157	GH18
4K9H	C	370.0	2.29	23621	9606	0001540#0004190#0008798#0004175#0019899#0008233	0030424#0009986#0030425#0005769#0005788#0005768#0010008#0005794#0070931#0098686#0005770#0005764#0016020#0045121#0005771#0043025#0005886#0055037#0008021#0005802	1990000#0042987#0034205#0050435#1904646#0071280#0071287#0050966#0006509#0043525#0060134#0099171#0016485#0006508#0010288#0140448	P56817	0.0363927025087602	0.0679682534290052	0.0140843739056586	Peptidase-A1
2WCG	A	493.0	2.3	2629	9606	0004336#0004348#0046527#0005124#0005102#0050295	0005783#0070062#0005794#0043202#0005765#0005764#0005802	0019882#1905037#0006914#1901805#0048854#0048469#0009267#0071356#0046513#0021694#0008203#0008340#0061436#0006680#0071425#0048872#0030259#0019915#0072676#0007040#0014004#0061518#0061744#0050728#0032715#0043407#0043524#1901215#0031333#0050905#0051402#1904925#1904457#0032436#0035307#1903061#0051247#0043243#1903052#0043161#0021859#1905165#0016241#0051246#0032006#0022904#0071548#0043627#0009268#0033574…	B2R6A7	0.0072131304794289	0.0907970675185584	0.0694167426287164	Glyco-hydro-30
2GM1	A	328.0	2.3	3832	9606	0005524#0008017#0003777#0008574#0019901	0005829#0005871#0016020#0005874#0072686#0005634#0032991#0005819#0000922	0051301#0007018#0000278#0007100#0090307#0007052#0046602#0051231#0007051	P52732	0.0217248930059948	0.1432020626650147	0.0101626241883787	Kinesin-motor
5SCA	C	424.0	1.92	5313	9606	0005524#0016301#0000287#0048029#0030955#0004743	0005737#0005829#0070062	0071872#0032869#0006096#0016310#0042866#0033198#0051591#0009749#0001666#0010038#0007584	Q16716	0.0158738286735068	0.0748813954510961	0.0724347245856311	PK
4B78	A	372.0	1.5	23621	9606	0001540#0004190#0008798#0004175#0019899#0008233	0030424#0009986#0030425#0005769#0005788#0005768#0010008#0005794#0070931#0098686#0005770#0005764#0016020#0045121#0005771#0043025#0005886#0055037#0008021#0005802	1990000#0042987#0034205#0050435#1904646#0071280#0071287#0050966#0006509#0043525#0060134#0099171#0016485#0006508#0010288#0140448	P56817	0.0230776840560169	0.0551647317444543	0.0824948847783451	Peptidase-A1
5QDA	B	377.0	2.1	23621	9606	0001540#0004190#0008798#0004175#0019899#0008233	0030424#0009986#0030425#0005769#0005788#0005768#0010008#0005794#0070931#0098686#0005770#0005764#0016020#0045121#0005771#0043025#0005886#0055037#0008021#0005802	1990000#0042987#0034205#0050435#1904646#0071280#0071287#0050966#0006509#0043525#0060134#0099171#0016485#0006508#0010288#0140448	P56817	0.02920999581493	0.050878997575638	0.0593563782252406	Peptidase-A1
1NWS	B	362.0	2.7	1116	9606	0030246#0008061#0005201	0005737#0005783#0070062#0031012#0005576#0005615#0048471#0035580	0007250#0006915#0005975#0051216#0071356#0006032#0006954#0030324#0045766#0070374#0032757#0010800#0051897#0070555#0070741#0009612#0034612	P36222	0.0177389385258701	0.069328782954722	0.0608324157938926	GH18
5QD6	C	381.0	2.51	23621	9606	0001540#0004190#0008798#0004175#0019899#0008233	0030424#0009986#0030425#0005769#0005788#0005768#0010008#0005794#0070931#0098686#0005770#0005764#0016020#0045121#0005771#0043025#0005886#0055037#0008021#0005802	1990000#0042987#0034205#0050435#1904646#0071280#0071287#0050966#0006509#0043525#0060134#0099171#0016485#0006508#0010288#0140448	P56817	0.0344639252294095	0.0513754941243774	0.040241637205524	Peptidase-A1
5SCL	C	424.0	2.13	5313	9606	0005524#0016301#0000287#0048029#0030955#0004743	0005737#0005829#0070062	0071872#0032869#0006096#0016310#0042866#0033198#0051591#0009749#0001666#0010038#0007584	Q16716	0.0160744289293411	0.0745519819357096	0.0744468317020319	PK
2VIY	A	373.0	1.82	23621	9606	0001540#0004190#0008798#0004175#0019899#0008233	0030424#0009986#0030425#0005769#0005788#0005768#0010008#0005794#0070931#0098686#0005770#0005764#0016020#0045121#0005771#0043025#0005886#0055037#0008021#0005802	1990000#0042987#0034205#0050435#1904646#0071280#0071287#0050966#0006509#0043525#0060134#0099171#0016485#0006508#0010288#0140448	P56817	0.0264973374456082	0.055810647056997	0.0603620848752721	Peptidase-A1
5QD9	A	377.0	2.6	23621	9606	0001540#0004190#0008798#0004175#0019899#0008233	0030424#0009986#0030425#0005769#0005788#0005768#0010008#0005794#0070931#0098686#0005770#0005764#0016020#0045121#0005771#0043025#0005886#0055037#0008021#0005802	1990000#0042987#0034205#0050435#1904646#0071280#0071287#0050966#0006509#0043525#0060134#0099171#0016485#0006508#0010288#0140448	P56817	0.0219142226350138	0.0607005290063594	0.059701445364084	Peptidase-A1
3UQR	A	377.0	3.06	23621	9606	0001540#0004190#0008798#0004175#0019899#0008233	0030424#0009986#0030425#0005769#0005788#0005768#0010008#0005794#0070931#0098686#0005770#0005764#0016020#0045121#0005771#0043025#0005886#0055037#0008021#0005802	1990000#0042987#0034205#0050435#1904646#0071280#0071287#0050966#0006509#0043525#0060134#0099171#0016485#0006508#0010288#0140448	P56817	0.0316763323295484	0.0717825511745447	0.0194869465164286	Peptidase-A1
1NWS	D	362.0	2.7	1116	9606	0030246#0008061#0005201	0005737#0005783#0070062#0031012#0005576#0005615#0048471#0035580	0007250#0006915#0005975#0051216#0071356#0006032#0006954#0030324#0045766#0070374#0032757#0010800#0051897#0070555#0070741#0009612#0034612	P36222	0.0180220261855029	0.0669466532801977	0.0711207806002658	GH18
3R2F	A	386.0	2.53	23621	9606	0001540#0004190#0008798#0004175#0019899#0008233	0030424#0009986#0030425#0005769#0005788#0005768#0010008#0005794#0070931#0098686#0005770#0005764#0016020#0045121#0005771#0043025#0005886#0055037#0008021#0005802	1990000#0042987#0034205#0050435#1904646#0071280#0071287#0050966#0006509#0043525#0060134#0099171#0016485#0006508#0010288#0140448	P56817	0.0198918815269292	0.1005474485546751	0.0174001876755087	Peptidase-A1
2QP8	A	390.0	1.5	23621	9606	0001540#0004190#0008798#0004175#0019899#0008233	0030424#0009986#0030425#0005769#0005788#0005768#0010008#0005794#0070931#0098686#0005770#0005764#0016020#0045121#0005771#0043025#0005886#0055037#0008021#0005802	1990000#0042987#0034205#0050435#1904646#0071280#0071287#0050966#0006509#0043525#0060134#0099171#0016485#0006508#0010288#0140448	P56817	0.0205165033088205	0.0991615450862548	0.0171028438612663	Peptidase-A1
5QD1	B	377.0	2.4	23621	9606	0001540#0004190#0008798#0004175#0019899#0008233	0030424#0009986#0030425#0005769#0005788#0005768#0010008#0005794#0070931#0098686#0005770#0005764#0016020#0045121#0005771#0043025#0005886#0055037#0008021#0005802	1990000#0042987#0034205#0050435#1904646#0071280#0071287#0050966#0006509#0043525#0060134#0099171#0016485#0006508#0010288#0140448	P56817	0.034425399280846	0.0548036334063736	0.038229225245195	Peptidase-A1
3IXK	C	371.0	2.5	23621	9606	0001540#0004190#0008798#0004175#0019899#0008233	0030424#0009986#0030425#0005769#0005788#0005768#0010008#0005794#0070931#0098686#0005770#0005764#0016020#0045121#0005771#0043025#0005886#0055037#0008021#0005802	1990000#0042987#0034205#0050435#1904646#0071280#0071287#0050966#0006509#0043525#0060134#0099171#0016485#0006508#0010288#0140448	P56817	0.035135244893883	0.1034237122095963	0.0030181563299565	Peptidase-A1
1LCF	A	691.0	2.0	4057	9606	0004869#0003677#0008201#0005506#0001530#0140912#0043539#0004252	0009986#0005737#0005769#0070062#0005576#0005615#0005634#0097013#0005886#0032991#0055037#0030141#0042581#0035580#1904724	0019731#0019732#0061844#0060349#0051838#0050829#0050830#0006959#0045087#0002227#0034755#0006826#0031640#0044793#0043066#0032780#2000117#0031665#0045837#2001205#1900229#2000308#0045071#0048525#0001503#1900159#1902732#0043123#0051092#0045669#0033690#0071902#0034145#0006508#0001817#0032680#0001895	P02788	0.0141669917712024	0.100929368171159	0.0419284993347488	Transferrin-like-1
4WKF	A	368.0	1.1	1118	9606	0008061#0004568#0008843#0004553	0005576#0005615#0005764#0035580#1904724	0006032#0006955#0000272#0044245#0009617	Q13231	0.018852693548986	0.0637201276911063	0.0804347333893407	GH18
4K9H	A	370.0	2.29	23621	9606	0001540#0004190#0008798#0004175#0019899#0008233	0030424#0009986#0030425#0005769#0005788#0005768#0010008#0005794#0070931#0098686#0005770#0005764#0016020#0045121#0005771#0043025#0005886#0055037#0008021#0005802	1990000#0042987#0034205#0050435#1904646#0071280#0071287#0050966#0006509#0043525#0060134#0099171#0016485#0006508#0010288#0140448	P56817	0.0408604879321915	0.0634111554976455	0.018108730237069	Peptidase-A1
5SC8	C	424.0	1.77	5313	9606	0005524#0016301#0000287#0048029#0030955#0004743	0005737#0005829#0070062	0071872#0032869#0006096#0016310#0042866#0033198#0051591#0009749#0001666#0010038#0007584	Q16716	0.01685769580954	0.0722448911085199	0.0754525056331989	PK
3CKR	B	377.0	2.7	23621	9606	0001540#0004190#0008798#0004175#0019899#0008233	0030424#0009986#0030425#0005769#0005788#0005768#0010008#0005794#0070931#0098686#0005770#0005764#0016020#0045121#0005771#0043025#0005886#0055037#0008021#0005802	1990000#0042987#0034205#0050435#1904646#0071280#0071287#0050966#0006509#0043525#0060134#0099171#0016485#0006508#0010288#0140448	P56817	0.0193499827340487	0.096829848078263	0.0205341202479885	Peptidase-A1
4DVF	B	373.0	1.8	23621	9606	0001540#0004190#0008798#0004175#0019899#0008233	0030424#0009986#0030425#0005769#0005788#0005768#0010008#0005794#0070931#0098686#0005770#0005764#0016020#0045121#0005771#0043025#0005886#0055037#0008021#0005802	1990000#0042987#0034205#0050435#1904646#0071280#0071287#0050966#0006509#0043525#0060134#0099171#0016485#0006508#0010288#0140448	P56817	0.0268941434375942	0.0560796958490485	0.062374337083412	Peptidase-A1
4RCF	A	370.0	1.78	23621	9606	0001540#0004190#0008798#0004175#0019899#0008233	0030424#0009986#0030425#0005769#0005788#0005768#0010008#0005794#0070931#0098686#0005770#0005764#0016020#0045121#0005771#0043025#0005886#0055037#0008021#0005802	1990000#0042987#0034205#0050435#1904646#0071280#0071287#0050966#0006509#0043525#0060134#0099171#0016485#0006508#0010288#0140448	P56817	0.0427709663888749	0.0570611568808887	0.0247423777489943	Peptidase-A1
3PI5	C	381.0	2.4	23621	9606	0001540#0004190#0008798#0004175#0019899#0008233	0030424#0009986#0030425#0005769#0005788#0005768#0010008#0005794#0070931#0098686#0005770#0005764#0016020#0045121#0005771#0043025#0005886#0055037#0008021#0005802	1990000#0042987#0034205#0050435#1904646#0071280#0071287#0050966#0006509#0043525#0060134#0099171#0016485#0006508#0010288#0140448	P56817	0.0348647604520377	0.0679662375824791	0.0191146395025525	Peptidase-A1
2OHL	A	377.0	2.65	23621	9606	0001540#0004190#0008798#0004175#0019899#0008233	0030424#0009986#0030425#0005769#0005788#0005768#0010008#0005794#0070931#0098686#0005770#0005764#0016020#0045121#0005771#0043025#0005886#0055037#0008021#0005802	1990000#0042987#0034205#0050435#1904646#0071280#0071287#0050966#0006509#0043525#0060134#0099171#0016485#0006508#0010288#0140448	P56817	0.024438924288397	0.0593341150689688	0.059701445364084	Peptidase-A1
1XS7	D	389.0	2.8	23621	9606	0001540#0004190#0008798#0004175#0019899#0008233	0030424#0009986#0030425#0005769#0005788#0005768#0010008#0005794#0070931#0098686#0005770#0005764#0016020#0045121#0005771#0043025#0005886#0055037#0008021#0005802	1990000#0042987#0034205#0050435#1904646#0071280#0071287#0050966#0006509#0043525#0060134#0099171#0016485#0006508#0010288#0140448	P56817	0.022134649688222	0.0935882583074785	0.0174001876755087	Peptidase-A1
5QD3	B	377.0	2.46	23621	9606	0001540#0004190#0008798#0004175#0019899#0008233	0030424#0009986#0030425#0005769#0005788#0005768#0010008#0005794#0070931#0098686#0005770#0005764#0016020#0045121#0005771#0043025#0005886#0055037#0008021#0005802	1990000#0042987#0034205#0050435#1904646#0071280#0071287#0050966#0006509#0043525#0060134#0099171#0016485#0006508#0010288#0140448	P56817	0.0322834415766078	0.0566442013886101	0.0412475676983714	Peptidase-A1
1NWU	A	362.0	2.2	1116	9606	0030246#0008061#0005201	0005737#0005783#0070062#0031012#0005576#0005615#0048471#0035580	0007250#0006915#0005975#0051216#0071356#0006032#0006954#0030324#0045766#0070374#0032757#0010800#0051897#0070555#0070741#0009612#0034612	P36222	0.0187718566694895	0.0668380082873843	0.0653805729706817	GH18
6EQM	A	378.0	1.35	23621	9606	0001540#0004190#0008798#0004175#0019899#0008233	0030424#0009986#0030425#0005769#0005788#0005768#0010008#0005794#0070931#0098686#0005770#0005764#0016020#0045121#0005771#0043025#0005886#0055037#0008021#0005802	1990000#0042987#0034205#0050435#1904646#0071280#0071287#0050966#0006509#0043525#0060134#0099171#0016485#0006508#0010288#0140448	P56817	0.032083743895285	0.0479595248530585	0.062374337083412	Peptidase-A1
4A51	A	322.0	2.75	3832	9606	0005524#0008017#0003777#0008574#0019901	0005829#0005871#0016020#0005874#0072686#0005634#0032991#0005819#0000922	0051301#0007018#0000278#0007100#0090307#0007052#0046602#0051231#0007051	P52732	0.0270635852607559	0.1637716227756153	0.0070922351376341	Kinesin-motor
1NWR	D	362.0	2.7	1116	9606	0030246#0008061#0005201	0005737#0005783#0070062#0031012#0005576#0005615#0048471#0035580	0007250#0006915#0005975#0051216#0071356#0006032#0006954#0030324#0045766#0070374#0032757#0010800#0051897#0070555#0070741#0009612#0034612	P36222	0.0170547923830755	0.0805796850244906	0.0496303685128725	GH18
1HJX	B	362.0	1.85	1116	9606	0030246#0008061#0005201	0005737#0005783#0070062#0031012#0005576#0005615#0048471#0035580	0007250#0006915#0005975#0051216#0071356#0006032#0006954#0030324#0045766#0070374#0032757#0010800#0051897#0070555#0070741#0009612#0034612	P36222	0.0163724749558148	0.0744432842587821	0.093509430468313	GH18
3DV1	C	381.0	2.1	23621	9606	0001540#0004190#0008798#0004175#0019899#0008233	0030424#0009986#0030425#0005769#0005788#0005768#0010008#0005794#0070931#0098686#0005770#0005764#0016020#0045121#0005771#0043025#0005886#0055037#0008021#0005802	1990000#0042987#0034205#0050435#1904646#0071280#0071287#0050966#0006509#0043525#0060134#0099171#0016485#0006508#0010288#0140448	P56817	0.0326377710154729	0.0619021928418632	0.0311871353768524	Peptidase-A1
4DJX	B	389.0	1.5	23621	9606	0001540#0004190#0008798#0004175#0019899#0008233	0030424#0009986#0030425#0005769#0005788#0005768#0010008#0005794#0070931#0098686#0005770#0005764#0016020#0045121#0005771#0043025#0005886#0055037#0008021#0005802	1990000#0042987#0034205#0050435#1904646#0071280#0071287#0050966#0006509#0043525#0060134#0099171#0016485#0006508#0010288#0140448	P56817	0.0193101878913197	0.0800929749055181	0.0372232431947987	Peptidase-A1
3IVI	C	373.0	2.2	23621	9606	0001540#0004190#0008798#0004175#0019899#0008233	0030424#0009986#0030425#0005769#0005788#0005768#0010008#0005794#0070931#0098686#0005770#0005764#0016020#0045121#0005771#0043025#0005886#0055037#0008021#0005802	1990000#0042987#0034205#0050435#1904646#0071280#0071287#0050966#0006509#0043525#0060134#0099171#0016485#0006508#0010288#0140448	P56817	0.0328206584937439	0.1536020734184754	0.0030272436213401	Peptidase-A1
5SCF	B	434.0	2.19	5313	9606	0005524#0016301#0000287#0048029#0030955#0004743	0005737#0005829#0070062	0071872#0032869#0006096#0016310#0042866#0033198#0051591#0009749#0001666#0010038#0007584	Q16716	0.0141444269153843	0.095719400549831	0.0482898778152505	PK
5QD5	C	378.0	2.3	23621	9606	0001540#0004190#0008798#0004175#0019899#0008233	0030424#0009986#0030425#0005769#0005788#0005768#0010008#0005794#0070931#0098686#0005770#0005764#0016020#0045121#0005771#0043025#0005886#0055037#0008021#0005802	1990000#0042987#0034205#0050435#1904646#0071280#0071287#0050966#0006509#0043525#0060134#0099171#0016485#0006508#0010288#0140448	P56817	0.0208900975825936	0.075904782554577	0.038229225245195	Peptidase-A1
5QCW	C	381.0	2.1	23621	9606	0001540#0004190#0008798#0004175#0019899#0008233	0030424#0009986#0030425#0005769#0005788#0005768#0010008#0005794#0070931#0098686#0005770#0005764#0016020#0045121#0005771#0043025#0005886#0055037#0008021#0005802	1990000#0042987#0034205#0050435#1904646#0071280#0071287#0050966#0006509#0043525#0060134#0099171#0016485#0006508#0010288#0140448	P56817	0.0384116598537501	0.0668676350763894	0.0171028438612663	Peptidase-A1
3UQU	A	374.0	1.7	23621	9606	0001540#0004190#0008798#0004175#0019899#0008233	0030424#0009986#0030425#0005769#0005788#0005768#0010008#0005794#0070931#0098686#0005770#0005764#0016020#0045121#0005771#0043025#0005886#0055037#0008021#0005802	1990000#0042987#0034205#0050435#1904646#0071280#0071287#0050966#0006509#0043525#0060134#0099171#0016485#0006508#0010288#0140448	P56817	0.0292205626279173	0.1083444239065141	0.0070922351376341	Peptidase-A1
2ZHT	A	370.0	2.35	23621	9606	0001540#0004190#0008798#0004175#0019899#0008233	0030424#0009986#0030425#0005769#0005788#0005768#0010008#0005794#0070931#0098686#0005770#0005764#0016020#0045121#0005771#0043025#0005886#0055037#0008021#0005802	1990000#0042987#0034205#0050435#1904646#0071280#0071287#0050966#0006509#0043525#0060134#0099171#0016485#0006508#0010288#0140448	P56817	0.0331858245346035	0.0651924799287826	0.0257998410196613	Peptidase-A1
3K5F	A	373.0	2.25	23621	9606	0001540#0004190#0008798#0004175#0019899#0008233	0030424#0009986#0030425#0005769#0005788#0005768#0010008#0005794#0070931#0098686#0005770#0005764#0016020#0045121#0005771#0043025#0005886#0055037#0008021#0005802	1990000#0042987#0034205#0050435#1904646#0071280#0071287#0050966#0006509#0043525#0060134#0099171#0016485#0006508#0010288#0140448	P56817	0.0401003365301569	0.0551938636247546	0.0301810994667925	Peptidase-A1
1NWT	D	362.0	2.5	1116	9606	0030246#0008061#0005201	0005737#0005783#0070062#0031012#0005576#0005615#0048471#0035580	0007250#0006915#0005975#0051216#0071356#0006032#0006954#0030324#0045766#0070374#0032757#0010800#0051897#0070555#0070741#0009612#0034612	P36222	0.0219301652428678	0.0626330650941819	0.0653805729706817	GH18
5SCG	B	436.0	1.94	5313	9606	0005524#0016301#0000287#0048029#0030955#0004743	0005737#0005829#0070062	0071872#0032869#0006096#0016310#0042866#0033198#0051591#0009749#0001666#0010038#0007584	Q16716	0.0176394077658968	0.0946287436110612	0.0301810994667925	PK
1NWU	D	362.0	2.2	1116	9606	0030246#0008061#0005201	0005737#0005783#0070062#0031012#0005576#0005615#0048471#0035580	0007250#0006915#0005975#0051216#0071356#0006032#0006954#0030324#0045766#0070374#0032757#0010800#0051897#0070555#0070741#0009612#0034612	P36222	0.0204910120924819	0.0633626425447476	0.07692324021217	GH18
3BUH	A	370.0	2.3	23621	9606	0001540#0004190#0008798#0004175#0019899#0008233	0030424#0009986#0030425#0005769#0005788#0005768#0010008#0005794#0070931#0098686#0005770#0005764#0016020#0045121#0005771#0043025#0005886#0055037#0008021#0005802	1990000#0042987#0034205#0050435#1904646#0071280#0071287#0050966#0006509#0043525#0060134#0099171#0016485#0006508#0010288#0140448	P56817	0.0535734175612119	0.0561394990869577	0.0247423777489943	Peptidase-A1
3N4L	B	375.0	2.7	23621	9606	0001540#0004190#0008798#0004175#0019899#0008233	0030424#0009986#0030425#0005769#0005788#0005768#0010008#0005794#0070931#0098686#0005770#0005764#0016020#0045121#0005771#0043025#0005886#0055037#0008021#0005802	1990000#0042987#0034205#0050435#1904646#0071280#0071287#0050966#0006509#0043525#0060134#0099171#0016485#0006508#0010288#0140448	P56817	0.0312626040888018	0.0682575673184317	0.026859374808243	Peptidase-A1
5QD5	B	377.0	2.3	23621	9606	0001540#0004190#0008798#0004175#0019899#0008233	0030424#0009986#0030425#0005769#0005788#0005768#0010008#0005794#0070931#0098686#0005770#0005764#0016020#0045121#0005771#0043025#0005886#0055037#0008021#0005802	1990000#0042987#0034205#0050435#1904646#0071280#0071287#0050966#0006509#0043525#0060134#0099171#0016485#0006508#0010288#0140448	P56817	0.0327863424454295	0.061820781894055	0.0331991995154452	Peptidase-A1
5QCZ	C	377.0	2.3	23621	9606	0001540#0004190#0008798#0004175#0019899#0008233	0030424#0009986#0030425#0005769#0005788#0005768#0010008#0005794#0070931#0098686#0005770#0005764#0016020#0045121#0005771#0043025#0005886#0055037#0008021#0005802	1990000#0042987#0034205#0050435#1904646#0071280#0071287#0050966#0006509#0043525#0060134#0099171#0016485#0006508#0010288#0140448	P56817	0.034776145139162	0.055998967492548	0.0392351918850506	Peptidase-A1
3KN0	B	389.0	1.9	23621	9606	0001540#0004190#0008798#0004175#0019899#0008233	0030424#0009986#0030425#0005769#0005788#0005768#0010008#0005794#0070931#0098686#0005770#0005764#0016020#0045121#0005771#0043025#0005886#0055037#0008021#0005802	1990000#0042987#0034205#0050435#1904646#0071280#0071287#0050966#0006509#0043525#0060134#0099171#0016485#0006508#0010288#0140448	P56817	0.0165484416326683	0.0973141929841866	0.0375784171587227	Peptidase-A1
4R95	B	386.0	1.99	23621	9606	0001540#0004190#0008798#0004175#0019899#0008233	0030424#0009986#0030425#0005769#0005788#0005768#0010008#0005794#0070931#0098686#0005770#0005764#0016020#0045121#0005771#0043025#0005886#0055037#0008021#0005802	1990000#0042987#0034205#0050435#1904646#0071280#0071287#0050966#0006509#0043525#0060134#0099171#0016485#0006508#0010288#0140448	P56817	0.0200694114449139	0.0960979072492027	0.02213297304878	Peptidase-A1
5QCZ	B	377.0	2.3	23621	9606	0001540#0004190#0008798#0004175#0019899#0008233	0030424#0009986#0030425#0005769#0005788#0005768#0010008#0005794#0070931#0098686#0005770#0005764#0016020#0045121#0005771#0043025#0005886#0055037#0008021#0005802	1990000#0042987#0034205#0050435#1904646#0071280#0071287#0050966#0006509#0043525#0060134#0099171#0016485#0006508#0010288#0140448	P56817	0.028145623204903	0.0566324482305022	0.06136824019931	Peptidase-A1
6BFW	B	387.0	1.84	23621	9606	0001540#0004190#0008798#0004175#0019899#0008233	0030424#0009986#0030425#0005769#0005788#0005768#0010008#0005794#0070931#0098686#0005770#0005764#0016020#0045121#0005771#0043025#0005886#0055037#0008021#0005802	1990000#0042987#0034205#0050435#1904646#0071280#0071287#0050966#0006509#0043525#0060134#0099171#0016485#0006508#0010288#0140448	P56817	0.0185233759272913	0.0739985586230597	0.052313985604153	Peptidase-A1
5QD5	A	377.0	2.3	23621	9606	0001540#0004190#0008798#0004175#0019899#0008233	0030424#0009986#0030425#0005769#0005788#0005768#0010008#0005794#0070931#0098686#0005770#0005764#0016020#0045121#0005771#0043025#0005886#0055037#0008021#0005802	1990000#0042987#0034205#0050435#1904646#0071280#0071287#0050966#0006509#0043525#0060134#0099171#0016485#0006508#0010288#0140448	P56817	0.0380315414988462	0.0577725357591043	0.0311202652104596	Peptidase-A1
3H0B	C	373.0	2.7	23621	9606	0001540#0004190#0008798#0004175#0019899#0008233	0030424#0009986#0030425#0005769#0005788#0005768#0010008#0005794#0070931#0098686#0005770#0005764#0016020#0045121#0005771#0043025#0005886#0055037#0008021#0005802	1990000#0042987#0034205#0050435#1904646#0071280#0071287#0050966#0006509#0043525#0060134#0099171#0016485#0006508#0010288#0140448	P56817	0.0224526409652003	0.1357614079488039	0.0132515540606032	Peptidase-A1
2IRZ	A	379.0	1.8	23621	9606	0001540#0004190#0008798#0004175#0019899#0008233	0030424#0009986#0030425#0005769#0005788#0005768#0010008#0005794#0070931#0098686#0005770#0005764#0016020#0045121#0005771#0043025#0005886#0055037#0008021#0005802	1990000#0042987#0034205#0050435#1904646#0071280#0071287#0050966#0006509#0043525#0060134#0099171#0016485#0006508#0010288#0140448	P56817	0.0439456049402171	0.0684464949700496	0.0140843739056586	Peptidase-A1
5T1W	A	371.0	2.96	23621	9606	0001540#0004190#0008798#0004175#0019899#0008233	0030424#0009986#0030425#0005769#0005788#0005768#0010008#0005794#0070931#0098686#0005770#0005764#0016020#0045121#0005771#0043025#0005886#0055037#0008021#0005802	1990000#0042987#0034205#0050435#1904646#0071280#0071287#0050966#0006509#0043525#0060134#0099171#0016485#0006508#0010288#0140448	P56817	0.0494508841679079	0.0673934329911861	0.0132515540606032	Peptidase-A1
5SCA	B	436.0	1.92	5313	9606	0005524#0016301#0000287#0048029#0030955#0004743	0005737#0005829#0070062	0071872#0032869#0006096#0016310#0042866#0033198#0051591#0009749#0001666#0010038#0007584	Q16716	0.0163608706633237	0.0917040253079088	0.0452715564866297	PK
1B0L	A	691.0	2.2	4057	9606	0004869#0003677#0008201#0005506#0001530#0140912#0043539#0004252	0009986#0005737#0005769#0070062#0005576#0005615#0005634#0097013#0005886#0032991#0055037#0030141#0042581#0035580#1904724	0019731#0019732#0061844#0060349#0051838#0050829#0050830#0006959#0045087#0002227#0034755#0006826#0031640#0044793#0043066#0032780#2000117#0031665#0045837#2001205#1900229#2000308#0045071#0048525#0001503#1900159#1902732#0043123#0051092#0045669#0033690#0071902#0034145#0006508#0001817#0032680#0001895	P02788	0.0143628132390964	0.0944889089248345	0.0552016840097893	Transferrin-like-1
1FBV	A	388.0	2.9	#	9606	0045296#0005509#0046875#0036312#0001784#0030971#0017124#0061630#0004842	0005929#0005829#0016600#0005925#0005794#0030426#0045121#0048471#0005886	1990090#0090650#0036120#0019221#0006974#0035635#0008584#0043303#0043066#0042059#0007175#0045742#0014068#0048260#0051865#0006513#0000209#0016567#2000583#0032487#0014823#0045471#0010332#0042594#0033574#0007165#0006511	P22681	0.0296156884359769	0.1157647956157855	0.0080483244942393	Cbl-PTB
1YM2	A	376.0	2.05	23621	9606	0001540#0004190#0008798#0004175#0019899#0008233	0030424#0009986#0030425#0005769#0005788#0005768#0010008#0005794#0070931#0098686#0005770#0005764#0016020#0045121#0005771#0043025#0005886#0055037#0008021#0005802	1990000#0042987#0034205#0050435#1904646#0071280#0071287#0050966#0006509#0043525#0060134#0099171#0016485#0006508#0010288#0140448	P56817	0.0356691624226104	0.0660227725016899	0.023686980845901	Peptidase-A1
2WF4	A	373.0	1.8	23621	9606	0001540#0004190#0008798#0004175#0019899#0008233	0030424#0009986#0030425#0005769#0005788#0005768#0010008#0005794#0070931#0098686#0005770#0005764#0016020#0045121#0005771#0043025#0005886#0055037#0008021#0005802	1990000#0042987#0034205#0050435#1904646#0071280#0071287#0050966#0006509#0043525#0060134#0099171#0016485#0006508#0010288#0140448	P56817	0.0267997676761518	0.0595659523664192	0.0593563782252406	Peptidase-A1
6OD6	B	370.0	2.0	23621	9606	0001540#0004190#0008798#0004175#0019899#0008233	0030424#0009986#0030425#0005769#0005788#0005768#0010008#0005794#0070931#0098686#0005770#0005764#0016020#0045121#0005771#0043025#0005886#0055037#0008021#0005802	1990000#0042987#0034205#0050435#1904646#0071280#0071287#0050966#0006509#0043525#0060134#0099171#0016485#0006508#0010288#0140448	P56817	0.0309631641491841	0.0983529443842433	0.0090543980992385	Peptidase-A1
1II6	B	335.0	2.1	3832	9606	0005524#0008017#0003777#0008574#0019901	0005829#0005871#0016020#0005874#0072686#0005634#0032991#0005819#0000922	0051301#0007018#0000278#0007100#0090307#0007052#0046602#0051231#0007051	P52732	0.0243862986901011	0.1512259690698048	0.012220058253459	Kinesin-motor
6BFX	B	388.0	1.99	23621	9606	0001540#0004190#0008798#0004175#0019899#0008233	0030424#0009986#0030425#0005769#0005788#0005768#0010008#0005794#0070931#0098686#0005770#0005764#0016020#0045121#0005771#0043025#0005886#0055037#0008021#0005802	1990000#0042987#0034205#0050435#1904646#0071280#0071287#0050966#0006509#0043525#0060134#0099171#0016485#0006508#0010288#0140448	P56817	0.0174993815051111	0.092555461805783	0.0375784171587227	Peptidase-A1
5I3Y	A	369.0	2.15	23621	9606	0001540#0004190#0008798#0004175#0019899#0008233	0030424#0009986#0030425#0005769#0005788#0005768#0010008#0005794#0070931#0098686#0005770#0005764#0016020#0045121#0005771#0043025#0005886#0055037#0008021#0005802	1990000#0042987#0034205#0050435#1904646#0071280#0071287#0050966#0006509#0043525#0060134#0099171#0016485#0006508#0010288#0140448	P56817	0.0272359968663587	0.0620985488151987	0.0518519454679657	Peptidase-A1
4K9H	B	369.0	2.29	23621	9606	0001540#0004190#0008798#0004175#0019899#0008233	0030424#0009986#0030425#0005769#0005788#0005768#0010008#0005794#0070931#0098686#0005770#0005764#0016020#0045121#0005771#0043025#0005886#0055037#0008021#0005802	1990000#0042987#0034205#0050435#1904646#0071280#0071287#0050966#0006509#0043525#0060134#0099171#0016485#0006508#0010288#0140448	P56817	0.0392936693314873	0.0516095406478311	0.0408375348842262	Peptidase-A1
3TPL	C	370.0	2.5	23621	9606	0001540#0004190#0008798#0004175#0019899#0008233	0030424#0009986#0030425#0005769#0005788#0005768#0010008#0005794#0070931#0098686#0005770#0005764#0016020#0045121#0005771#0043025#0005886#0055037#0008021#0005802	1990000#0042987#0034205#0050435#1904646#0071280#0071287#0050966#0006509#0043525#0060134#0099171#0016485#0006508#0010288#0140448	P56817	0.0315098056195927	0.070256206174964	0.026859374808243	Peptidase-A1
5QD1	A	377.0	2.4	23621	9606	0001540#0004190#0008798#0004175#0019899#0008233	0030424#0009986#0030425#0005769#0005788#0005768#0010008#0005794#0070931#0098686#0005770#0005764#0016020#0045121#0005771#0043025#0005886#0055037#0008021#0005802	1990000#0042987#0034205#0050435#1904646#0071280#0071287#0050966#0006509#0043525#0060134#0099171#0016485#0006508#0010288#0140448	P56817	0.0321892766072028	0.0570399029485072	0.0474184781355553	Peptidase-A1
5QD8	A	377.0	2.45	23621	9606	0001540#0004190#0008798#0004175#0019899#0008233	0030424#0009986#0030425#0005769#0005788#0005768#0010008#0005794#0070931#0098686#0005770#0005764#0016020#0045121#0005771#0043025#0005886#0055037#0008021#0005802	1990000#0042987#0034205#0050435#1904646#0071280#0071287#0050966#0006509#0043525#0060134#0099171#0016485#0006508#0010288#0140448	P56817	0.0352872919860072	0.0574684591065888	0.0386624986159414	Peptidase-A1
5QCU	B	377.0	1.95	23621	9606	0001540#0004190#0008798#0004175#0019899#0008233	0030424#0009986#0030425#0005769#0005788#0005768#0010008#0005794#0070931#0098686#0005770#0005764#0016020#0045121#0005771#0043025#0005886#0055037#0008021#0005802	1990000#0042987#0034205#0050435#1904646#0071280#0071287#0050966#0006509#0043525#0060134#0099171#0016485#0006508#0010288#0140448	P56817	0.027581415454938	0.063806685447669	0.0462778608457075	Peptidase-A1
4D8C	B	377.0	2.07	23621	9606	0001540#0004190#0008798#0004175#0019899#0008233	0030424#0009986#0030425#0005769#0005788#0005768#0010008#0005794#0070931#0098686#0005770#0005764#0016020#0045121#0005771#0043025#0005886#0055037#0008021#0005802	1990000#0042987#0034205#0050435#1904646#0071280#0071287#0050966#0006509#0043525#0060134#0099171#0016485#0006508#0010288#0140448	P56817	0.0229998201692697	0.1156346580299283	0.0142855519524551	Peptidase-A1
1HJV	C	362.0	2.75	1116	9606	0030246#0008061#0005201	0005737#0005783#0070062#0031012#0005576#0005615#0048471#0035580	0007250#0006915#0005975#0051216#0071356#0006032#0006954#0030324#0045766#0070374#0032757#0010800#0051897#0070555#0070741#0009612#0034612	P36222	0.0191412843890963	0.0682567916645519	0.0734339085116317	GH18
5QCR	C	375.0	2.2	23621	9606	0001540#0004190#0008798#0004175#0019899#0008233	0030424#0009986#0030425#0005769#0005788#0005768#0010008#0005794#0070931#0098686#0005770#0005764#0016020#0045121#0005771#0043025#0005886#0055037#0008021#0005802	1990000#0042987#0034205#0050435#1904646#0071280#0071287#0050966#0006509#0043525#0060134#0099171#0016485#0006508#0010288#0140448	P56817	0.0417936940598942	0.0498507778071438	0.0412475676983714	Peptidase-A1
3QI1	A	382.0	2.3	23621	9606	0001540#0004190#0008798#0004175#0019899#0008233	0030424#0009986#0030425#0005769#0005788#0005768#0010008#0005794#0070931#0098686#0005770#0005764#0016020#0045121#0005771#0043025#0005886#0055037#0008021#0005802	1990000#0042987#0034205#0050435#1904646#0071280#0071287#0050966#0006509#0043525#0060134#0099171#0016485#0006508#0010288#0140448	P56817	0.0220030174037444	0.0674308740991772	0.0543260470581381	Peptidase-A1
3DUY	A	370.0	1.97	23621	9606	0001540#0004190#0008798#0004175#0019899#0008233	0030424#0009986#0030425#0005769#0005788#0005768#0010008#0005794#0070931#0098686#0005770#0005764#0016020#0045121#0005771#0043025#0005886#0055037#0008021#0005802	1990000#0042987#0034205#0050435#1904646#0071280#0071287#0050966#0006509#0043525#0060134#0099171#0016485#0006508#0010288#0140448	P56817	0.0397515144714614	0.0517625619808059	0.0408375348842262	Peptidase-A1
7CJ2	A	361.0	2.7	1116	9606	0030246#0008061#0005201	0005737#0005783#0070062#0031012#0005576#0005615#0048471#0035580	0007250#0006915#0005975#0051216#0071356#0006032#0006954#0030324#0045766#0070374#0032757#0010800#0051897#0070555#0070741#0009612#0034612	P36222	0.031719907634993	0.0808824830177504	0.0174001876755087	GH18
3TPJ	A	377.0	1.61	23621	9606	0001540#0004190#0008798#0004175#0019899#0008233	0030424#0009986#0030425#0005769#0005788#0005768#0010008#0005794#0070931#0098686#0005770#0005764#0016020#0045121#0005771#0043025#0005886#0055037#0008021#0005802	1990000#0042987#0034205#0050435#1904646#0071280#0071287#0050966#0006509#0043525#0060134#0099171#0016485#0006508#0010288#0140448	P56817	0.0443343989627273	0.0583506173822835	0.0271629994054913	Peptidase-A1
3ZKN	B	375.0	2.0	25825	9606	0004190	0005783#0005768#0005794#0033162#0016020#0005886#0005802	0050435#0042593#0032438#0006509#0042985#0016486#0016485#0006508	Q9Y5Z0	0.0260736032872492	0.137375952334718	0.012220058253459	Peptidase-A1
5QD2	C	378.0	2.5	23621	9606	0001540#0004190#0008798#0004175#0019899#0008233	0030424#0009986#0030425#0005769#0005788#0005768#0010008#0005794#0070931#0098686#0005770#0005764#0016020#0045121#0005771#0043025#0005886#0055037#0008021#0005802	1990000#0042987#0034205#0050435#1904646#0071280#0071287#0050966#0006509#0043525#0060134#0099171#0016485#0006508#0010288#0140448	P56817	0.0227176559906785	0.0802892427256486	0.0321931693669585	Peptidase-A1
2OHU	A	377.0	2.35	23621	9606	0001540#0004190#0008798#0004175#0019899#0008233	0030424#0009986#0030425#0005769#0005788#0005768#0010008#0005794#0070931#0098686#0005770#0005764#0016020#0045121#0005771#0043025#0005886#0055037#0008021#0005802	1990000#0042987#0034205#0050435#1904646#0071280#0071287#0050966#0006509#0043525#0060134#0099171#0016485#0006508#0010288#0140448	P56817	0.0401239091240363	0.0528739445362517	0.0397492001139665	Peptidase-A1
5QCR	B	375.0	2.2	23621	9606	0001540#0004190#0008798#0004175#0019899#0008233	0030424#0009986#0030425#0005769#0005788#0005768#0010008#0005794#0070931#0098686#0005770#0005764#0016020#0045121#0005771#0043025#0005886#0055037#0008021#0005802	1990000#0042987#0034205#0050435#1904646#0071280#0071287#0050966#0006509#0043525#0060134#0099171#0016485#0006508#0010288#0140448	P56817	0.0302084132272975	0.0578478203109309	0.0543260470581381	Peptidase-A1
6OD6	C	377.0	2.0	23621	9606	0001540#0004190#0008798#0004175#0019899#0008233	0030424#0009986#0030425#0005769#0005788#0005768#0010008#0005794#0070931#0098686#0005770#0005764#0016020#0045121#0005771#0043025#0005886#0055037#0008021#0005802	1990000#0042987#0034205#0050435#1904646#0071280#0071287#0050966#0006509#0043525#0060134#0099171#0016485#0006508#0010288#0140448	P56817	0.0340644570049075	0.0481460829884908	0.0674043846886078	Peptidase-A1
3MSL	A	377.0	2.4	23621	9606	0001540#0004190#0008798#0004175#0019899#0008233	0030424#0009986#0030425#0005769#0005788#0005768#0010008#0005794#0070931#0098686#0005770#0005764#0016020#0045121#0005771#0043025#0005886#0055037#0008021#0005802	1990000#0042987#0034205#0050435#1904646#0071280#0071287#0050966#0006509#0043525#0060134#0099171#0016485#0006508#0010288#0140448	P56817	0.0333436216976329	0.0660394300658141	0.0300519144382522	Peptidase-A1
5QD0	A	373.0	2.6	23621	9606	0001540#0004190#0008798#0004175#0019899#0008233	0030424#0009986#0030425#0005769#0005788#0005768#0010008#0005794#0070931#0098686#0005770#0005764#0016020#0045121#0005771#0043025#0005886#0055037#0008021#0005802	1990000#0042987#0034205#0050435#1904646#0071280#0071287#0050966#0006509#0043525#0060134#0099171#0016485#0006508#0010288#0140448	P56817	0.0396765390086652	0.0635864291822985	0.0247423777489943	Peptidase-A1
5SCD	C	425.0	2.04	5313	9606	0005524#0016301#0000287#0048029#0030955#0004743	0005737#0005829#0070062	0071872#0032869#0006096#0016310#0042866#0033198#0051591#0009749#0001666#0010038#0007584	Q16716	0.0167930449191962	0.0804146964926791	0.0714288072460622	PK
3DV5	C	381.0	2.1	23621	9606	0001540#0004190#0008798#0004175#0019899#0008233	0030424#0009986#0030425#0005769#0005788#0005768#0010008#0005794#0070931#0098686#0005770#0005764#0016020#0045121#0005771#0043025#0005886#0055037#0008021#0005802	1990000#0042987#0034205#0050435#1904646#0071280#0071287#0050966#0006509#0043525#0060134#0099171#0016485#0006508#0010288#0140448	P56817	0.0273971945385464	0.0672205391681856	0.0432593630846658	Peptidase-A1
5QCU	C	377.0	1.95	23621	9606	0001540#0004190#0008798#0004175#0019899#0008233	0030424#0009986#0030425#0005769#0005788#0005768#0010008#0005794#0070931#0098686#0005770#0005764#0016020#0045121#0005771#0043025#0005886#0055037#0008021#0005802	1990000#0042987#0034205#0050435#1904646#0071280#0071287#0050966#0006509#0043525#0060134#0099171#0016485#0006508#0010288#0140448	P56817	0.0364346351294735	0.0688076522108822	0.02213297304878	Peptidase-A1
5QD3	A	377.0	2.46	23621	9606	0001540#0004190#0008798#0004175#0019899#0008233	0030424#0009986#0030425#0005769#0005788#0005768#0010008#0005794#0070931#0098686#0005770#0005764#0016020#0045121#0005771#0043025#0005886#0055037#0008021#0005802	1990000#0042987#0034205#0050435#1904646#0071280#0071287#0050966#0006509#0043525#0060134#0099171#0016485#0006508#0010288#0140448	P56817	0.0298548054717614	0.0638394736086704	0.0430220993447727	Peptidase-A1
5QD3	C	379.0	2.46	23621	9606	0001540#0004190#0008798#0004175#0019899#0008233	0030424#0009986#0030425#0005769#0005788#0005768#0010008#0005794#0070931#0098686#0005770#0005764#0016020#0045121#0005771#0043025#0005886#0055037#0008021#0005802	1990000#0042987#0034205#0050435#1904646#0071280#0071287#0050966#0006509#0043525#0060134#0099171#0016485#0006508#0010288#0140448	P56817	0.024126286901576	0.070500349852806	0.0452715564866297	Peptidase-A1
6ZE8	A	365.0	1.5	1118	9606	0008061#0004568#0008843#0004553	0005576#0005615#0005764#0035580#1904724	0006032#0006955#0000272#0044245#0009617	Q13231	0.0150392401015277	0.0921976845915934	0.0653805729706817	GH18
5MXD	B	370.0	2.52	23621	9606	0001540#0004190#0008798#0004175#0019899#0008233	0030424#0009986#0030425#0005769#0005788#0005768#0010008#0005794#0070931#0098686#0005770#0005764#0016020#0045121#0005771#0043025#0005886#0055037#0008021#0005802	1990000#0042987#0034205#0050435#1904646#0071280#0071287#0050966#0006509#0043525#0060134#0099171#0016485#0006508#0010288#0140448	P56817	0.0286058149244687	0.1430219362867644	0.0100605125377637	Peptidase-A1
4A1Z	B	321.0	2.8	3832	9606	0005524#0008017#0003777#0008574#0019901	0005829#0005871#0016020#0005874#0072686#0005634#0032991#0005819#0000922	0051301#0007018#0000278#0007100#0090307#0007052#0046602#0051231#0007051	P52732	0.0298939895278744	0.1059538424528973	0.0100605125377637	Kinesin-motor
2F3F	A	375.0	2.3	23621	9606	0001540#0004190#0008798#0004175#0019899#0008233	0030424#0009986#0030425#0005769#0005788#0005768#0010008#0005794#0070931#0098686#0005770#0005764#0016020#0045121#0005771#0043025#0005886#0055037#0008021#0005802	1990000#0042987#0034205#0050435#1904646#0071280#0071287#0050966#0006509#0043525#0060134#0099171#0016485#0006508#0010288#0140448	P56817	0.0382127582953818	0.0545196983371777	0.0430220993447727	Peptidase-A1
3IXK	B	373.0	2.5	23621	9606	0001540#0004190#0008798#0004175#0019899#0008233	0030424#0009986#0030425#0005769#0005788#0005768#0010008#0005794#0070931#0098686#0005770#0005764#0016020#0045121#0005771#0043025#0005886#0055037#0008021#0005802	1990000#0042987#0034205#0050435#1904646#0071280#0071287#0050966#0006509#0043525#0060134#0099171#0016485#0006508#0010288#0140448	P56817	0.0348409078489716	0.0740013184588088	0.0201205697607655	Peptidase-A1
3UQR	C	377.0	3.06	23621	9606	0001540#0004190#0008798#0004175#0019899#0008233	0030424#0009986#0030425#0005769#0005788#0005768#0010008#0005794#0070931#0098686#0005770#0005764#0016020#0045121#0005771#0043025#0005886#0055037#0008021#0005802	1990000#0042987#0034205#0050435#1904646#0071280#0071287#0050966#0006509#0043525#0060134#0099171#0016485#0006508#0010288#0140448	P56817	0.0363609510828745	0.1230321281736777	0.0040402750029742	Peptidase-A1
1NWR	C	362.0	2.7	1116	9606	0030246#0008061#0005201	0005737#0005783#0070062#0031012#0005576#0005615#0048471#0035580	0007250#0006915#0005975#0051216#0071356#0006032#0006954#0030324#0045766#0070374#0032757#0010800#0051897#0070555#0070741#0009612#0034612	P36222	0.015341567298302	0.0919585840625003	0.0653805729706817	GH18
5SCH	C	424.0	2.09	5313	9606	0005524#0016301#0000287#0048029#0030955#0004743	0005737#0005829#0070062	0071872#0032869#0006096#0016310#0042866#0033198#0051591#0009749#0001666#0010038#0007584	Q16716	0.0163613004689305	0.0851008879899178	0.0714288072460622	PK
3RTN	A	367.0	2.7	23621	9606	0001540#0004190#0008798#0004175#0019899#0008233	0030424#0009986#0030425#0005769#0005788#0005768#0010008#0005794#0070931#0098686#0005770#0005764#0016020#0045121#0005771#0043025#0005886#0055037#0008021#0005802	1990000#0042987#0034205#0050435#1904646#0071280#0071287#0050966#0006509#0043525#0060134#0099171#0016485#0006508#0010288#0140448	P56817	0.0354457172024753	0.0668167256561178	0.026859374808243	Peptidase-A1
4I0I	B	376.0	2.2	23621	9606	0001540#0004190#0008798#0004175#0019899#0008233	0030424#0009986#0030425#0005769#0005788#0005768#0010008#0005794#0070931#0098686#0005770#0005764#0016020#0045121#0005771#0043025#0005886#0055037#0008021#0005802	1990000#0042987#0034205#0050435#1904646#0071280#0071287#0050966#0006509#0043525#0060134#0099171#0016485#0006508#0010288#0140448	P56817	0.0461470887449065	0.0448436954975051	0.0503017573499313	Peptidase-A1
5ENK	A	359.0	2.11	23621	9606	0001540#0004190#0008798#0004175#0019899#0008233	0030424#0009986#0030425#0005769#0005788#0005768#0010008#0005794#0070931#0098686#0005770#0005764#0016020#0045121#0005771#0043025#0005886#0055037#0008021#0005802	1990000#0042987#0034205#0050435#1904646#0071280#0071287#0050966#0006509#0043525#0060134#0099171#0016485#0006508#0010288#0140448	P56817	0.0415930778892143	0.0721236134672194	0.0150906633237464	Peptidase-A1
3PI5	A	377.0	2.4	23621	9606	0001540#0004190#0008798#0004175#0019899#0008233	0030424#0009986#0030425#0005769#0005788#0005768#0010008#0005794#0070931#0098686#0005770#0005764#0016020#0045121#0005771#0043025#0005886#0055037#0008021#0005802	1990000#0042987#0034205#0050435#1904646#0071280#0071287#0050966#0006509#0043525#0060134#0099171#0016485#0006508#0010288#0140448	P56817	0.0383059842125129	0.0649599611398682	0.026859374808243	Peptidase-A1
4KE1	A	355.0	1.91	23621	9606	0001540#0004190#0008798#0004175#0019899#0008233	0030424#0009986#0030425#0005769#0005788#0005768#0010008#0005794#0070931#0098686#0005770#0005764#0016020#0045121#0005771#0043025#0005886#0055037#0008021#0005802	1990000#0042987#0034205#0050435#1904646#0071280#0071287#0050966#0006509#0043525#0060134#0099171#0016485#0006508#0010288#0140448	P56817	0.0299485381997769	0.0795287500806608	0.023686980845901	Peptidase-A1
5QD4	A	377.0	2.11	23621	9606	0001540#0004190#0008798#0004175#0019899#0008233	0030424#0009986#0030425#0005769#0005788#0005768#0010008#0005794#0070931#0098686#0005770#0005764#0016020#0045121#0005771#0043025#0005886#0055037#0008021#0005802	1990000#0042987#0034205#0050435#1904646#0071280#0071287#0050966#0006509#0043525#0060134#0099171#0016485#0006508#0010288#0140448	P56817	0.0363748227559718	0.0569674799104395	0.0430220993447727	Peptidase-A1
5SCI	C	425.0	2.16	5313	9606	0005524#0016301#0000287#0048029#0030955#0004743	0005737#0005829#0070062	0071872#0032869#0006096#0016310#0042866#0033198#0051591#0009749#0001666#0010038#0007584	Q16716	0.0189657375000242	0.0747840289869818	0.062374337083412	PK
5I3X	A	373.0	1.85	23621	9606	0001540#0004190#0008798#0004175#0019899#0008233	0030424#0009986#0030425#0005769#0005788#0005768#0010008#0005794#0070931#0098686#0005770#0005764#0016020#0045121#0005771#0043025#0005886#0055037#0008021#0005802	1990000#0042987#0034205#0050435#1904646#0071280#0071287#0050966#0006509#0043525#0060134#0099171#0016485#0006508#0010288#0140448	P56817	0.0325416439717138	0.0669787659665616	0.0332642337077917	Peptidase-A1
1HKI	A	365.0	2.55	1118	9606	0008061#0004568#0008843#0004553	0005576#0005615#0005764#0035580#1904724	0006032#0006955#0000272#0044245#0009617	Q13231	0.0129111732935121	0.1033687469077492	0.0688172240723723	GH18
1NWS	C	362.0	2.7	1116	9606	0030246#0008061#0005201	0005737#0005783#0070062#0031012#0005576#0005615#0048471#0035580	0007250#0006915#0005975#0051216#0071356#0006032#0006954#0030324#0045766#0070374#0032757#0010800#0051897#0070555#0070741#0009612#0034612	P36222	0.0197783891389514	0.0683923245124612	0.101995546264151	GH18
5J3X	D	389.0	2.82	#	9606	0045296#0005509#0046875#0036312#0001784#0030971#0017124#0061630#0004842	0005929#0005829#0016600#0005925#0005794#0030426#0045121#0048471#0005886	1990090#0090650#0036120#0019221#0006974#0035635#0008584#0043303#0043066#0042059#0007175#0045742#0014068#0048260#0051865#0006513#0000209#0016567#2000583#0032487#0014823#0045471#0010332#0042594#0033574#0007165#0006511	P22681	0.0174240350391591	0.0937118687745637	0.0441178429367157	Cbl-PTB
3K5D	C	376.0	2.9	23621	9606	0001540#0004190#0008798#0004175#0019899#0008233	0030424#0009986#0030425#0005769#0005788#0005768#0010008#0005794#0070931#0098686#0005770#0005764#0016020#0045121#0005771#0043025#0005886#0055037#0008021#0005802	1990000#0042987#0034205#0050435#1904646#0071280#0071287#0050966#0006509#0043525#0060134#0099171#0016485#0006508#0010288#0140448	P56817	0.0356738810374677	0.1131041487554365	0.005055767262688	Peptidase-A1
5DQC	C	373.0	2.47	23621	9606	0001540#0004190#0008798#0004175#0019899#0008233	0030424#0009986#0030425#0005769#0005788#0005768#0010008#0005794#0070931#0098686#0005770#0005764#0016020#0045121#0005771#0043025#0005886#0055037#0008021#0005802	1990000#0042987#0034205#0050435#1904646#0071280#0071287#0050966#0006509#0043525#0060134#0099171#0016485#0006508#0010288#0140448	P56817	0.0275059784030863	0.0920199203697165	0.0201205697607655	Peptidase-A1
6Q1N	A	489.0	2.53	2629	9606	0004336#0004348#0046527#0005124#0005102#0050295	0005783#0070062#0005794#0043202#0005765#0005764#0005802	0019882#1905037#0006914#1901805#0048854#0048469#0009267#0071356#0046513#0021694#0008203#0008340#0061436#0006680#0071425#0048872#0030259#0019915#0072676#0007040#0014004#0061518#0061744#0050728#0032715#0043407#0043524#1901215#0031333#0050905#0051402#1904925#1904457#0032436#0035307#1903061#0051247#0043243#1903052#0043161#0021859#1905165#0016241#0051246#0032006#0022904#0071548#0043627#0009268#0033574…	B2R6A7	0.0178464106245935	0.1035703464382893	0.0342052238987842	Glyco-hydro-30
2VA6	A	377.0	2.5	23621	9606	0001540#0004190#0008798#0004175#0019899#0008233	0030424#0009986#0030425#0005769#0005788#0005768#0010008#0005794#0070931#0098686#0005770#0005764#0016020#0045121#0005771#0043025#0005886#0055037#0008021#0005802	1990000#0042987#0034205#0050435#1904646#0071280#0071287#0050966#0006509#0043525#0060134#0099171#0016485#0006508#0010288#0140448	P56817	0.0322700378749109	0.0896092356334862	0.0142855519524551	Peptidase-A1
6JK6	A	364.0	1.57	1118	9606	0008061#0004568#0008843#0004553	0005576#0005615#0005764#0035580#1904724	0006032#0006955#0000272#0044245#0009617	Q13231	0.0172148409159651	0.0868785016683494	0.0574466500591699	GH18
6FGY	A	379.0	1.54	23621	9606	0001540#0004190#0008798#0004175#0019899#0008233	0030424#0009986#0030425#0005769#0005788#0005768#0010008#0005794#0070931#0098686#0005770#0005764#0016020#0045121#0005771#0043025#0005886#0055037#0008021#0005802	1990000#0042987#0034205#0050435#1904646#0071280#0071287#0050966#0006509#0043525#0060134#0099171#0016485#0006508#0010288#0140448	P56817	0.029276774481826	0.066080292190975	0.0452715564866297	Peptidase-A1
1NWT	A	362.0	2.5	1116	9606	0030246#0008061#0005201	0005737#0005783#0070062#0031012#0005576#0005615#0048471#0035580	0007250#0006915#0005975#0051216#0071356#0006032#0006954#0030324#0045766#0070374#0032757#0010800#0051897#0070555#0070741#0009612#0034612	P36222	0.019414535679767	0.0783776735240375	0.054082748085932	GH18
5SCK	C	424.0	1.72	5313	9606	0005524#0016301#0000287#0048029#0030955#0004743	0005737#0005829#0070062	0071872#0032869#0006096#0016310#0042866#0033198#0051591#0009749#0001666#0010038#0007584	Q16716	0.0182946332707118	0.0772545576331454	0.0704223021796839	PK
1BKA	A	688.0	2.4	4057	9606	0004869#0003677#0008201#0005506#0001530#0140912#0043539#0004252	0009986#0005737#0005769#0070062#0005576#0005615#0005634#0097013#0005886#0032991#0055037#0030141#0042581#0035580#1904724	0019731#0019732#0061844#0060349#0051838#0050829#0050830#0006959#0045087#0002227#0034755#0006826#0031640#0044793#0043066#0032780#2000117#0031665#0045837#2001205#1900229#2000308#0045071#0048525#0001503#1900159#1902732#0043123#0051092#0045669#0033690#0071902#0034145#0006508#0001817#0032680#0001895	P02788	0.0155924205543122	0.097576798095694	0.0574466500591699	Transferrin-like-1
3QBH	C	375.0	2.24	23621	9606	0001540#0004190#0008798#0004175#0019899#0008233	0030424#0009986#0030425#0005769#0005788#0005768#0010008#0005794#0070931#0098686#0005770#0005764#0016020#0045121#0005771#0043025#0005886#0055037#0008021#0005802	1990000#0042987#0034205#0050435#1904646#0071280#0071287#0050966#0006509#0043525#0060134#0099171#0016485#0006508#0010288#0140448	P56817	0.0376334984873595	0.0514760860609864	0.0553320103347625	Peptidase-A1
5QCQ	A	370.0	1.97	23621	9606	0001540#0004190#0008798#0004175#0019899#0008233	0030424#0009986#0030425#0005769#0005788#0005768#0010008#0005794#0070931#0098686#0005770#0005764#0016020#0045121#0005771#0043025#0005886#0055037#0008021#0005802	1990000#0042987#0034205#0050435#1904646#0071280#0071287#0050966#0006509#0043525#0060134#0099171#0016485#0006508#0010288#0140448	P56817	0.0330633074511233	0.0564974674286478	0.0574466500591699	Peptidase-A1
4FCO	A	374.0	1.76	23621	9606	0001540#0004190#0008798#0004175#0019899#0008233	0030424#0009986#0030425#0005769#0005788#0005768#0010008#0005794#0070931#0098686#0005770#0005764#0016020#0045121#0005771#0043025#0005886#0055037#0008021#0005802	1990000#0042987#0034205#0050435#1904646#0071280#0071287#0050966#0006509#0043525#0060134#0099171#0016485#0006508#0010288#0140448	P56817	0.0336197510652408	0.1013918205212012	0.0090543980992385	Peptidase-A1
4EJX	A	1034.0	4.69	1356	9606	0005507#0004322#0016491#0051087	0072562#0005788#0070062#0005576#0005615#0005765#0005886	0006825#0006879#0006826	P00450	0.0277294887999573	0.1066659610087908	0.0142855519524551	F5-8-type-A-3
2F3E	C	381.0	2.11	23621	9606	0001540#0004190#0008798#0004175#0019899#0008233	0030424#0009986#0030425#0005769#0005788#0005768#0010008#0005794#0070931#0098686#0005770#0005764#0016020#0045121#0005771#0043025#0005886#0055037#0008021#0005802	1990000#0042987#0034205#0050435#1904646#0071280#0071287#0050966#0006509#0043525#0060134#0099171#0016485#0006508#0010288#0140448	P56817	0.0352106345784573	0.0830188997733207	0.0150906633237464	Peptidase-A1
3S7L	A	369.0	2.16	23621	9606	0001540#0004190#0008798#0004175#0019899#0008233	0030424#0009986#0030425#0005769#0005788#0005768#0010008#0005794#0070931#0098686#0005770#0005764#0016020#0045121#0005771#0043025#0005886#0055037#0008021#0005802	1990000#0042987#0034205#0050435#1904646#0071280#0071287#0050966#0006509#0043525#0060134#0099171#0016485#0006508#0010288#0140448	P56817	0.0345831600575343	0.0747936339479692	0.0231389553638574	Peptidase-A1
5T1U	A	380.0	1.78	23621	9606	0001540#0004190#0008798#0004175#0019899#0008233	0030424#0009986#0030425#0005769#0005788#0005768#0010008#0005794#0070931#0098686#0005770#0005764#0016020#0045121#0005771#0043025#0005886#0055037#0008021#0005802	1990000#0042987#0034205#0050435#1904646#0071280#0071287#0050966#0006509#0043525#0060134#0099171#0016485#0006508#0010288#0140448	P56817	0.0336340213857778	0.0649857984554839	0.0375784171587227	Peptidase-A1
5QCV	A	377.0	2.25	23621	9606	0001540#0004190#0008798#0004175#0019899#0008233	0030424#0009986#0030425#0005769#0005788#0005768#0010008#0005794#0070931#0098686#0005770#0005764#0016020#0045121#0005771#0043025#0005886#0055037#0008021#0005802	1990000#0042987#0034205#0050435#1904646#0071280#0071287#0050966#0006509#0043525#0060134#0099171#0016485#0006508#0010288#0140448	P56817	0.0332556961765579	0.0563447736460561	0.0574466500591699	Peptidase-A1
3BRA	A	370.0	2.3	23621	9606	0001540#0004190#0008798#0004175#0019899#0008233	0030424#0009986#0030425#0005769#0005788#0005768#0010008#0005794#0070931#0098686#0005770#0005764#0016020#0045121#0005771#0043025#0005886#0055037#0008021#0005802	1990000#0042987#0034205#0050435#1904646#0071280#0071287#0050966#0006509#0043525#0060134#0099171#0016485#0006508#0010288#0140448	P56817	0.0449697616599385	0.0736201655214939	0.0150906633237464	Peptidase-A1
2VIJ	A	374.0	1.6	23621	9606	0001540#0004190#0008798#0004175#0019899#0008233	0030424#0009986#0030425#0005769#0005788#0005768#0010008#0005794#0070931#0098686#0005770#0005764#0016020#0045121#0005771#0043025#0005886#0055037#0008021#0005802	1990000#0042987#0034205#0050435#1904646#0071280#0071287#0050966#0006509#0043525#0060134#0099171#0016485#0006508#0010288#0140448	P56817	0.031100988267693	0.0598481602421643	0.0563379260275018	Peptidase-A1
4ZSR	B	389.0	1.65	23621	9606	0001540#0004190#0008798#0004175#0019899#0008233	0030424#0009986#0030425#0005769#0005788#0005768#0010008#0005794#0070931#0098686#0005770#0005764#0016020#0045121#0005771#0043025#0005886#0055037#0008021#0005802	1990000#0042987#0034205#0050435#1904646#0071280#0071287#0050966#0006509#0043525#0060134#0099171#0016485#0006508#0010288#0140448	P56817	0.0185911598174962	0.0831708573302287	0.0513078913478914	Peptidase-A1
6C2I	A	379.0	1.95	23621	9606	0001540#0004190#0008798#0004175#0019899#0008233	0030424#0009986#0030425#0005769#0005788#0005768#0010008#0005794#0070931#0098686#0005770#0005764#0016020#0045121#0005771#0043025#0005886#0055037#0008021#0005802	1990000#0042987#0034205#0050435#1904646#0071280#0071287#0050966#0006509#0043525#0060134#0099171#0016485#0006508#0010288#0140448	P56817	0.0339571817619796	0.071028055389605	0.0279214734263297	Peptidase-A1
3HVG	A	379.0	2.26	23621	9606	0001540#0004190#0008798#0004175#0019899#0008233	0030424#0009986#0030425#0005769#0005788#0005768#0010008#0005794#0070931#0098686#0005770#0005764#0016020#0045121#0005771#0043025#0005886#0055037#0008021#0005802	1990000#0042987#0034205#0050435#1904646#0071280#0071287#0050966#0006509#0043525#0060134#0099171#0016485#0006508#0010288#0140448	P56817	0.0266046348152902	0.070939005770878	0.0472836358422945	Peptidase-A1
5KR8	A	359.0	2.12	23621	9606	0001540#0004190#0008798#0004175#0019899#0008233	0030424#0009986#0030425#0005769#0005788#0005768#0010008#0005794#0070931#0098686#0005770#0005764#0016020#0045121#0005771#0043025#0005886#0055037#0008021#0005802	1990000#0042987#0034205#0050435#1904646#0071280#0071287#0050966#0006509#0043525#0060134#0099171#0016485#0006508#0010288#0140448	P56817	0.0457669754562308	0.0637647649010648	0.0257998410196613	Peptidase-A1
4LXM	C	381.0	2.3	23621	9606	0001540#0004190#0008798#0004175#0019899#0008233	0030424#0009986#0030425#0005769#0005788#0005768#0010008#0005794#0070931#0098686#0005770#0005764#0016020#0045121#0005771#0043025#0005886#0055037#0008021#0005802	1990000#0042987#0034205#0050435#1904646#0071280#0071287#0050966#0006509#0043525#0060134#0099171#0016485#0006508#0010288#0140448	P56817	0.0390737731562322	0.063912425211166	0.0301810994667925	Peptidase-A1
2XFK	A	372.0	1.8	23621	9606	0001540#0004190#0008798#0004175#0019899#0008233	0030424#0009986#0030425#0005769#0005788#0005768#0010008#0005794#0070931#0098686#0005770#0005764#0016020#0045121#0005771#0043025#0005886#0055037#0008021#0005802	1990000#0042987#0034205#0050435#1904646#0071280#0071287#0050966#0006509#0043525#0060134#0099171#0016485#0006508#0010288#0140448	P56817	0.0381478040293921	0.0587155581108347	0.0412475676983714	Peptidase-A1
3VF3	A	375.0	1.48	23621	9606	0001540#0004190#0008798#0004175#0019899#0008233	0030424#0009986#0030425#0005769#0005788#0005768#0010008#0005794#0070931#0098686#0005770#0005764#0016020#0045121#0005771#0043025#0005886#0055037#0008021#0005802	1990000#0042987#0034205#0050435#1904646#0071280#0071287#0050966#0006509#0043525#0060134#0099171#0016485#0006508#0010288#0140448	P56817	0.0397646424647191	0.1084211362689344	0.0050303674430436	Peptidase-A1
1LFG	A	691.0	2.2	4057	9606	0004869#0003677#0008201#0005506#0001530#0140912#0043539#0004252	0009986#0005737#0005769#0070062#0005576#0005615#0005634#0097013#0005886#0032991#0055037#0030141#0042581#0035580#1904724	0019731#0019732#0061844#0060349#0051838#0050829#0050830#0006959#0045087#0002227#0034755#0006826#0031640#0044793#0043066#0032780#2000117#0031665#0045837#2001205#1900229#2000308#0045071#0048525#0001503#1900159#1902732#0043123#0051092#0045669#0033690#0071902#0034145#0006508#0001817#0032680#0001895	P02788	0.0149977072852331	0.1007419520594681	0.0676690861025068	Transferrin-like-1
3MSJ	C	375.0	1.8	23621	9606	0001540#0004190#0008798#0004175#0019899#0008233	0030424#0009986#0030425#0005769#0005788#0005768#0010008#0005794#0070931#0098686#0005770#0005764#0016020#0045121#0005771#0043025#0005886#0055037#0008021#0005802	1990000#0042987#0034205#0050435#1904646#0071280#0071287#0050966#0006509#0043525#0060134#0099171#0016485#0006508#0010288#0140448	P56817	0.032346566564832	0.0625092949658085	0.0492955855664358	Peptidase-A1
2P4J	D	389.0	2.5	23621	9606	0001540#0004190#0008798#0004175#0019899#0008233	0030424#0009986#0030425#0005769#0005788#0005768#0010008#0005794#0070931#0098686#0005770#0005764#0016020#0045121#0005771#0043025#0005886#0055037#0008021#0005802	1990000#0042987#0034205#0050435#1904646#0071280#0071287#0050966#0006509#0043525#0060134#0099171#0016485#0006508#0010288#0140448	P56817	0.0213629495080318	0.0908538372511401	0.0362172476666218	Peptidase-A1
4B77	A	376.0	1.8	23621	9606	0001540#0004190#0008798#0004175#0019899#0008233	0030424#0009986#0030425#0005769#0005788#0005768#0010008#0005794#0070931#0098686#0005770#0005764#0016020#0045121#0005771#0043025#0005886#0055037#0008021#0005802	1990000#0042987#0034205#0050435#1904646#0071280#0071287#0050966#0006509#0043525#0060134#0099171#0016485#0006508#0010288#0140448	P56817	0.0191033278216232	0.103148889407885	0.0331991995154452	Peptidase-A1
6NW3	A	370.0	2.35	23621	9606	0001540#0004190#0008798#0004175#0019899#0008233	0030424#0009986#0030425#0005769#0005788#0005768#0010008#0005794#0070931#0098686#0005770#0005764#0016020#0045121#0005771#0043025#0005886#0055037#0008021#0005802	1990000#0042987#0034205#0050435#1904646#0071280#0071287#0050966#0006509#0043525#0060134#0099171#0016485#0006508#0010288#0140448	P56817	0.0368379639839201	0.0505832539344219	0.0734339085116317	Peptidase-A1
1LG2	A	359.0	2.1	1118	9606	0008061#0004568#0008843#0004553	0005576#0005615#0005764#0035580#1904724	0006032#0006955#0000272#0044245#0009617	Q13231	0.0227352224835339	0.0673554777970612	0.0899123067133345	GH18
1NWR	B	362.0	2.7	1116	9606	0030246#0008061#0005201	0005737#0005783#0070062#0031012#0005576#0005615#0048471#0035580	0007250#0006915#0005975#0051216#0071356#0006032#0006954#0030324#0045766#0070374#0032757#0010800#0051897#0070555#0070741#0009612#0034612	P36222	0.0198380696256824	0.0832259424449664	0.0507400688245485	GH18
