# Supplementary material for: Comparative structural insights and functional analysis for the distinct unbound states of Human AGO proteins
Source: Sci Rep. 2025 Mar 19;15:9432. doi: 10.1038/s41598-025-91849-5 (PMC11923369; doi:10.1038/s41598-025-91849-5)
Supplement: Supplementary file 24 — Supplementary Information 12. [file 41598_2025_91849_MOESM24_ESM.zip › 4Z4Dp_A_mddomain_HL2REF/candidates/4Z4Dp_A_Piwi-merged-filtered.csv]

structureId	domain	b-phipsi	w-rdist	t-alpha
medoid29-a2-s2_A	Piwi	0.0006941445030294	0.1423699973800073	0.004023997168737
3HQD_B	Kinesin-motor	0.0013761789127475	0.1262582743781032	0.0030272436213401
medoid3-a2-s3_A	Piwi	0.0007054629697127	0.1626164504383512	0.0050303674430436
medoid1-a2-s3_A	Piwi	0.0004622816791561	0.1217533907556944	0.0091371600897414
medoid5-a2-s3_A	Piwi	0.0010123996377438	0.0544187147417497	0.0215828567205209
4Z4H_A	Piwi	0.0018097685022291	0.1630199995389748	0.0030181563299565
3HQD_A	Kinesin-motor	0.0003591649494162	0.1441427059619902	0.0101626241883787
medoid9-a2-s3_A	Piwi	0.000647253064484	0.1941348392292345	0.0091371600897414
medoid11-a2-s3_A	Piwi	0.0009747820658199	0.2129748637983147	0.0090543980992385
medoid5-a2-s2_A	Piwi	0.0005143737785086	0.1759223024753116	0.0132515540606032
6TA3_K	Kinesin-motor	0.0006627086846613	0.1617653817219928	0.0153215732989637
medoid22-a2-s2_A	Piwi	0.0016373503703743	0.2174890914200415	0.0070922351376341
medoid13-a2-s3_A	Piwi	0.0007832993730405	0.1194984098286318	0.0194869465164286
medoid7-a2-s1_A	Piwi	0.0015006942342317	0.1446287471295002	0.0153215732989637
medoid1-a2-s1_A	Piwi	0.0002924898105053	0.1805588010674528	0.0184427898172117
medoid4-a2-s1_A	Piwi	0.0014683693446083	0.1132812987582617	0.0215828567205209
6CBD_A	Piwi	0.001373224678086	0.1637469364249406	0.0215828567205209
4Z4E_A	Piwi	0.0034809000309159	0.1477279781842629	0.0040402750029742
medoid12-a2-s3_A	Piwi	0.000951736688425	0.1227119040415986	0.0289856519083209
medoid8-a2-s2_A	Piwi	0.0011951610822355	0.1778735671821771	0.0257998410196613
medoid15-a2-s2_A	Piwi	0.0010429925650452	0.1979530647103741	0.0257998410196613
medoid18-a2-s3_A	Piwi	0.0023655185680484	0.1752422081027911	0.0205341202479885
medoid13-a2-s1_A	Piwi	0.0014455286168814	0.1217998710040016	0.0311202652104596
medoid14-a2-s3_A	Piwi	0.0005238906608531	0.1595872111608059	0.0321912006166056
medoid10-a2-s3_A	Piwi	0.0011269002040887	0.2177144080507549	0.0247423777489943
medoid3-a2-s2_A	Piwi	0.0006068623721211	0.2486932077538944	0.0184427898172117
medoid27-a2-s2_A	Piwi	0.000233829752377	0.2828237595892063	0.005055767262688
medoid14-a2-s1_A	Piwi	0.0010302886144043	0.13872349686446	0.0332642337077917
medoid15-a2-s3_A	Piwi	0.002744255390829	0.104264222278863	0.0247423777489943
medoid7-a2-s3_A	Piwi	0.0007077214492281	0.113549608399894	0.0364964556675917
medoid9-a2-s1_A	Piwi	0.0004174548551563	0.1483377121715151	0.0354166098692967
7MYJ_F	Protein-kinase	0.004614601921315	0.1090756462060585	0.0030272436213401
medoid28-a2-s2_A	Piwi	0.0007427259843251	0.2137865158033641	0.0300519144382522
4ZHX_E	Protein-kinase	0.0040465601656927	0.1674813658200115	0.006072766330031
medoid16-a2-s2_A	Piwi	0.0008733337561688	0.1975804283961236	0.0332642337077917
medoid21-a2-s2_A	Piwi	0.0013642022277321	0.2386579901034121	0.0247423777489943
medoid9-a2-s2_A	Piwi	0.0006167641178783	0.1570909255679942	0.0386624986159414
medoid15-a2-s1_A	Piwi	0.0006316158616906	0.0808374647447832	0.0485233400937874
3G33_A	Protein-kinase	0.0021917086132592	0.228603155856278	0.026859374808243
medoid8-a2-s3_A	Piwi	0.0009031428360345	0.127731933538587	0.0441178429367157
medoid6-a2-s2_A	Piwi	0.0020420225102324	0.2059854679869596	0.0332642337077917
5ZO8_A	Kinesin-motor	0.0032570656560992	0.1685511126244588	0.0247423777489943
medoid17-a2-s1_A	Piwi	0.000293358566735	0.1234036263264777	0.0485233400937874
medoid6-a2-s1_A	Piwi	0.0001479588280941	0.06643413489042	0.0574466500591699
6X5T_D	GT23	0.0030171571081364	0.2288448615608113	0.023686980845901
2P4N_K	Kinesin-motor	0.002254063254556	0.2333115163202447	0.0321912006166056
medoid19-a2-s3_A	Piwi	0.0017029983487935	0.1004145351145928	0.0496303685128725
medoid14-a2-s2_A	Piwi	0.0013295888218898	0.1986404005530274	0.045215734453575
8D6J_A	Piwi	0.0018678912604541	0.2754206409806353	0.02213297304878
6X5S_B	GT23	0.0024016829464815	0.2251034994557983	0.0354166098692967
medoid10-a2-s2_A	Piwi	0.0016161051588878	0.2105282401326754	0.045215734453575
medoid4-a2-s2_A	Piwi	0.0018891836518829	0.2084327078127855	0.0441178429367157
1BG2_A	Kinesin-motor	0.0045181281602459	0.2257571108810309	0.0130785989784187
medoid0-a2-s1_A	Piwi	0.0007895369280617	0.1279160043022116	0.0563233187944307
4Z4F_A	Piwi	0.0054972999034296	0.1619638517833448	0.0081136984001406
medoid0-a2-s2_A	Piwi	0.0007813954767919	0.1878428551760179	0.0529660028679441
medoid7-a2-s2_A	Piwi	0.0008163113669062	0.2853342011871419	0.026859374808243
medoid3-a2-s1_A	Piwi	0.0014807580011736	0.1276814768270268	0.0552016840097893
medoid26-a2-s2_A	Piwi	0.0002581353115023	0.3160697251526956	0.012220058253459
medoid19-a2-s1_A	Piwi	0.0010100795565349	0.2136904438328653	0.0507400688245485
medoid25-a2-s2_A	Piwi	0.000403691068655	0.2401656263783176	0.0463157782490606
medoid19-a2-s2_A	Piwi	0.0006515099654218	0.2718447133476738	0.0352112405915889
medoid23-a2-s2_A	Piwi	0.0003352887845792	0.2926121377228745	0.0257998410196613
medoid18-a2-s1_A	Piwi	0.0010429792639095	0.1153475142147239	0.059701445364084
4IW0_A	Protein-kinase	0.0027095773427386	0.2574074816848471	0.0311202652104596
medoid5-a2-s1_A	Piwi	0.0025075332654758	0.127362777674275	0.054082748085932
4OLA_A	Piwi	0.0035430293671152	0.0911133849974047	0.0462778608457075
medoid16-a2-s3_A	Piwi	0.0013822544438042	0.1656023036509264	0.059701445364084
medoid16-a2-s1_A	Piwi	0.002870501578542	0.1973160965053905	0.0463157782490606
4AS7_A	Kinesin-motor	0.0055278125719235	0.1155168820019025	0.0201205697607655
medoid4-a2-s3_A	Piwi	0.0011082858745901	0.1054808020638011	0.0665237071513429
4AY1_K	GH18	0.0069509015329004	0.07697244751813	0.0060363072918738
2WCG_B	Glyco-hydro-30	0.0055593627377081	0.0855711746556671	0.0251509582443987
medoid0-a2-s3_A	Piwi	0.0013220634207732	0.1491738510156137	0.0642396789753183
4Z4G_A	Piwi	0.0065051814081296	0.1897992521424759	0.002011889761613
medoid12-a2-s1_A	Piwi	0.0017790024327239	0.1547263133189145	0.0619656060250684
medoid17-a2-s3_A	Piwi	0.003559660592682	0.1981395995550713	0.0408375348842262
6X5R_B	GT23	0.0043382667831235	0.2212880143992172	0.0289856519083209
medoid8-a2-s1_A	Piwi	0.0009726476762427	0.1121974656170746	0.0688172240723723
3ODZ_X	Protein-kinase	0.0059855747412663	0.2264480661676813	0.005055767262688
3J8X_K	Kinesin-motor	0.0046354595002959	0.2964993219584484	0.0030272436213401
5MO5_B	Protein-kinase	0.0050464966859153	0.2820958903294975	0.006072766330031
6X5U_G	GT23	0.0059897171336982	0.2232917076946864	0.0132515540606032
4QP3_A	Protein-kinase	0.0053592114458717	0.2734325180478839	0.0081136984001406
4EWQ_A	Protein-kinase	0.003544819399965	0.2369974325274878	0.0441178429367157
3G33_C	Protein-kinase	0.0019994177716709	0.2233232857168262	0.0631015275175568
6X5T_G	GT23	0.0032223342205999	0.2337646267808674	0.0496303685128725
4ZRJ_A	FERM	0.002675313483739	0.296040660078405	0.0311202652104596
5OTH_A	Protein-kinase	0.0051706277294045	0.2795397296588881	0.0091371600897414
medoid1-a2-s2_A	Piwi	0.0006242552160635	0.2403566931020534	0.0665237071513429
6UPR_B	Septin-type-G	0.0053331772835252	0.2744486892340068	0.0101626241883787
5MO5_A	Protein-kinase	0.005235496252058	0.2800858863196152	0.0100605125377637
medoid6-a2-s3_A	Piwi	0.0052022486919624	0.1000636779916157	0.0419284993347488
5A6O_A	Protein-kinase	0.0043726876987804	0.1918613639523892	0.045215734453575
medoid10-a2-s1_A	Piwi	0.0018368019405641	0.1382548844838337	0.0757576742734449
medoid2-a2-s2_A	Piwi	0.0004287881682691	0.2123129022230984	0.0757576742734449
4W5O_A	Piwi	0.0064855952449357	0.1808678785711408	0.0201205697607655
4EHV_A	Protein-kinase	0.0050796384089554	0.2337452205961662	0.0343393687124173
5OTH_B	Protein-kinase	0.0051968001295257	0.2788848409659311	0.0163601067821594
4CFF_E	Protein-kinase	0.0081134377733349	0.0978355457187933	0.0
7ZY8_A	Protein-kinase	0.0061609573909186	0.2824537564022286	0.0010061554017259
6UX9_A	PIPK	0.0070359540844017	0.2139280287618614	0.0100605125377637
6X5T_B	GT23	0.0032347099189394	0.2297849745144929	0.0585731949799841
4W5N_A	Piwi	0.005292505814121	0.1881903213313736	0.040241637205524
medoid2-a2-s3_A	Piwi	0.0058972059013192	0.2161339363783423	0.0289856519083209
medoid2-a2-s1_A	Piwi	0.0003586243089565	0.1413790502686361	0.0863389298678223
4XJ0_A	Protein-kinase	0.0041856035857466	0.2575577821833213	0.0408375348842262
medoid13-a2-s2_A	Piwi	0.0002851226462733	0.1992299527212788	0.083969564498129
medoid24-a2-s2_A	Piwi	0.0018277770076798	0.2981625644351179	0.0496303685128725
5ISO_F	Protein-kinase	0.0043510347693447	0.2067150872601402	0.054082748085932
1WCH_A	KIND	0.0018217591549869	0.3272629517520012	0.0375784171587227
5ORK_A	Protein-kinase	0.0059296611155974	0.2917784077365444	0.005055767262688
6YPH_A	Protein-kinase	0.005471987852559	0.2903017426070773	0.0132515540606032
5VM9_C	Piwi	0.0074245320931729	0.0260403504272094	0.0362172476666218
1WBT_A	Protein-kinase	0.0040599250056699	0.2417337220058094	0.054082748085932
6L21_A	Protein-kinase	0.0060078209696053	0.2667995854698805	0.0205341202479885
5CX9_B	Protein-kinase	0.0059551733079155	0.2897715012744422	0.012220058253459
5MPJ_B	Protein-kinase	0.0059049320910754	0.3077213072124833	0.0040402750029742
6X5T_E	GT23	0.0040842105357857	0.2269219133494853	0.0608324157938926
5OTP_B	Protein-kinase	0.0050812961822633	0.2957020908574386	0.0226336461702254
4IDP_B	GB1-RHD3-type-G	0.0018761167946485	0.4079723205366136	0.0030272436213401
7OPM_A	Protein-kinase	0.0064360835459896	0.2471343265089378	0.0247423777489943
medoid11-a2-s1_A	Piwi	0.0011383958913846	0.0918177957724041	0.099557427953085
6TLE_A	Kinesin-motor	0.0045135642837931	0.1114096319104056	0.0688172240723723
5A6N_A	Protein-kinase	0.0038236443583133	0.1880471469296216	0.0711207806002658
7LWH_A	FERM	0.0037456042952214	0.3196075524943694	0.0311202652104596
medoid17-a2-s2_A	Piwi	0.0009483020478941	0.2599803886791805	0.0804347333893407
4EH9_A	Protein-kinase	0.0059052860451455	0.2613394931462848	0.0321912006166056
5CSH_B	Protein-kinase	0.0048097346036536	0.2904481092119529	0.0343393687124173
6VLE_A	GT23	0.0012911850954643	0.255079812359602	0.0827886275091853
5OTD_B	Protein-kinase	0.0074253066709395	0.2746126642463547	0.0040402750029742
3BQR_A	Protein-kinase	0.0056750138912667	0.1996260472636075	0.0518519454679657
5CU0_B	Protein-kinase	0.0070734041388578	0.2816048256017845	0.0070922351376341
6EII_A	Protein-kinase	0.0058988987159357	0.294058749179808	0.0184427898172117
4IB5_B	Protein-kinase	0.0073655306823923	0.2748265958566639	0.006072766330031
6GL3_A	PIK-helical	0.0037651532808146	0.1989643442118752	0.0757576742734449
4KXT_A	Piwi	0.0043133202233261	0.340068970655913	0.0215828567205209
4Z4C_A	Piwi	0.0064229689074943	0.1829411621702147	0.0441178429367157
5ZO8_B	Kinesin-motor	0.0078192201233917	0.1753630916461401	0.0226336461702254
medoid12-a2-s2_A	Piwi	0.0015688980647729	0.3092809907966277	0.0631015275175568
3HV6_A	Protein-kinase	0.0075738701006982	0.2486984368345798	0.0153215732989637
1R3C_A	Protein-kinase	0.0049816747806472	0.2476478778685488	0.0552016840097893
3IW8_A	Protein-kinase	0.0077283053523203	0.2708480399297432	0.0050303674430436
6C9G_C	Protein-kinase	0.0035402995593402	0.1687434566529023	0.0827886275091853
5OUE_A	Protein-kinase	0.0066367364203544	0.27496292582114	0.0215828567205209
3GCV_A	Protein-kinase	0.0048650286113803	0.2567145302306391	0.054082748085932
4W5R_A	Piwi	0.0081501481560042	0.1043395509177576	0.023686980845901
2ONL_C	Protein-kinase	0.0046354601244822	0.3662176651219412	0.006072766330031
6H0U_A	Protein-kinase	0.0068000468082401	0.3148284332211333	0.001007110036042
6OJQ_K	Kinesin-motor	0.0033124621337452	0.289948053391994	0.0608324157938926
4DLI_A	Protein-kinase	0.0052249209206096	0.2604875707090351	0.0507400688245485
5CTP_B	Protein-kinase	0.0075261117955813	0.2693230625809407	0.012220058253459
6VLD_G	GT23	0.0013557509899132	0.2676682291443052	0.0863389298678223
medoid20-a2-s2_A	Piwi	0.0009266521929738	0.3075664287386455	0.0699676171140799
4ZTH_A	Protein-kinase	0.0055874017622836	0.2483040613658859	0.0507400688245485
6YA7_A	Protein-kinase	0.0059485646869116	0.2549467384515913	0.0430220993447727
3J8Y_K	Kinesin-motor	0.0031754412450969	0.3444773035543719	0.0397492001139665
medoid18-a2-s2_A	Piwi	0.0025574525145134	0.241459247273241	0.0875273689811206
5OT6_A	Protein-kinase	0.0060318065607261	0.2784359838917369	0.0332642337077917
2ONL_D	Protein-kinase	0.0061076595460402	0.2713139583841361	0.0354166098692967
7Q1L_A	Transferrin-like-2	0.0059344856550921	0.2936612712472227	0.026859374808243
5OMG_A	Protein-kinase	0.0070779914686656	0.2559137351519604	0.026859374808243
5O8U_A	Protein-kinase	0.0082025132276905	0.2478077964185157	0.0091371600897414
5MOD_A	Protein-kinase	0.0069443076159935	0.2637084367192737	0.026859374808243
4ZHX_F	Protein-kinase	0.0057435248059289	0.1118842503585384	0.0676690861025068
medoid11-a2-s2_A	Piwi	0.0063182605324444	0.3365959797318433	0.005055767262688
3WOW_A	Protein-kinase	0.008362935545976	0.2633908893883379	0.0040402750029742
7S1N_A	Protein-kinase	0.0092415787994062	0.2086853701591551	0.001007110036042
5OT6_B	Protein-kinase	0.0080153365810997	0.2736001091619768	0.0080483244942393
6TCA_G	Protein-kinase	0.0025293430599577	0.2958816964401203	0.0722762095165372
5ORK_B	Protein-kinase	0.007199318692704	0.2998242786933238	0.0090543980992385
4OR5_A	Protein-kinase	0.0068752109611315	0.2136653918598731	0.0463157782490606
4EH3_A	Protein-kinase	0.0061211069786566	0.2554783023708392	0.0463157782490606
4MMZ_B	VWFA	0.0021175762511735	0.4157736579691116	0.0184427898172117
2G1Q_A	Kinesin-motor	0.0067772510746628	0.1892271205319236	0.0507400688245485
3IPH_A	Protein-kinase	0.0047547953723429	0.2663540009809287	0.0619656060250684
7Q1L_B	Transferrin-like-2	0.0069703874577882	0.298022106396907	0.0160964977574751
6Q1P_B	Glyco-hydro-30	0.0086052264850905	0.0861972374568253	0.0291750635565768
7PP6_E	VWFD-1	0.0036409534822407	0.3415604629654497	0.0441178429367157
4W5Q_A	Piwi	0.0046073990446385	0.2830542164415847	0.0585731949799841
5CTP_A	Protein-kinase	0.006015035086504	0.2817097137579122	0.0408375348842262
2IWY_B	Ketosynthase-family-3-KS3	0.0092175012570295	0.162926616099553	0.0110661838165213
4Z4I_A	Piwi	0.0082199335205176	0.1819424763650334	0.0311202652104596
4UX9_C	Protein-kinase	0.00573210911483	0.2487109111432006	0.059701445364084
3G9L_X	Protein-kinase	0.0071157994001373	0.2024739985160206	0.0496303685128725
3NNU_A	Protein-kinase	0.0026645637751487	0.2612055575645697	0.0911088172912206
6X5U_B	GT23	0.0067562244181718	0.2304488459219121	0.0507400688245485
7X4H_A	Protein-kinase	0.0076353018516383	0.2872122367724736	0.0142855519524551
5ORH_B	Protein-kinase	0.0074226625167547	0.2692350081140394	0.0279214734263297
1BL6_A	Protein-kinase	0.0066202374924661	0.2692254583412544	0.0408375348842262
3FMK_A	Protein-kinase	0.00370523725943	0.278742808857485	0.074594394652218
4IDQ_C	GB1-RHD3-type-G	0.0038397352611843	0.4231746603100076	0.0040402750029742
4IDP_A	GB1-RHD3-type-G	0.0043557873524473	0.400938104458191	0.0080483244942393
5AX3_A	Protein-kinase	0.0062053048305097	0.2308795751218716	0.0608324157938926
7TR2_K	Kinesin-motor	0.0039390000205475	0.1657309752454977	0.0959205511206895
3MWE_A	ATP-grasp	0.0039202019939962	0.3202082225703845	0.0552016840097893
1EF1_B	FERM	0.0047385224668695	0.3311420008567022	0.0430220993447727
6EII_B	Protein-kinase	0.005257427282878	0.2886866790936982	0.0552016840097893
3HRB_A	Protein-kinase	0.006294467288273	0.2718926623838785	0.0485233400937874
6MK0_B	VWFA	0.0017787877043894	0.3934887692107929	0.0419284993347488
4QP2_B	Protein-kinase	0.0026955350033384	0.2619970081629483	0.0959205511206895
5OUM_A	Protein-kinase	0.0084483013944106	0.2748311080687203	0.0111900946877709
6OON_A	Piwi	0.0087534173663914	0.2190164690795893	0.0231389553638574
6X5R_A	GT23	0.0030582970093644	0.2247764179428417	0.101995546264151
4AY1_B	GH18	0.0087134536648681	0.0754155680950181	0.0397492001139665
7KI3_A	Piwi	0.0054882706265328	0.3273756148974485	0.0364964556675917
4W4V_A	Protein-kinase	0.0087417353834614	0.2072437736577854	0.0257998410196613
4AY1_L	GH18	0.0103477298326194	0.0779849754731027	0.0020161899393582
4LNU_K	Kinesin-motor	0.0057109989170279	0.2937452712354906	0.0496303685128725
5DYH_B	Transferrin-like-2	0.0077183460844181	0.3033208578209804	0.0130785989784187
6QLY_A	FERM	0.0049347476305687	0.2452624057416107	0.0792617644918949
4IDQ_D	GB1-RHD3-type-G	0.0040447560702455	0.4249423608060468	0.0070922351376341
3B6U_A	Kinesin-motor	0.0066312546119184	0.1456311668480844	0.0699676171140799
6X5S_A	GT23	0.0018798573428302	0.2293760745077949	0.1131018245281618
1YRS_B	Kinesin-motor	0.0056810823763287	0.2396094351431767	0.0722762095165372
4ZRI_B	FERM	0.0040283722253509	0.3016542251980434	0.0688172240723723
2C9H_A	Ketosynthase-family-3-KS3	0.0098557943590038	0.1571690699779033	0.0091371600897414
3BHH_C	Protein-kinase	0.0034482332721598	0.3998195124024326	0.0289856519083209
4FV8_A	Protein-kinase	0.0066064129301108	0.2407845345641353	0.0619656060250684
7QGB_A	Protein-kinase	0.0048501624657771	0.275843567583884	0.0734339085116317
2WCG_A	Glyco-hydro-30	0.0072131304794289	0.0907970675185584	0.0694167426287164
6X5T_C	GT23	0.0039288176563137	0.2265531935439303	0.0983427491668371
4RM9_A	FERM	0.0017987348947654	0.3519370054680205	0.0722762095165372
5EMM_A	SAM-dependent-MTase-PRMT-type	0.0053299524292043	0.4130782207279386	0.0
5V60_A	Protein-kinase	0.0053355654325141	0.2637071281281069	0.0722762095165372
6VLD_B	GT23	0.0068903657883998	0.2128616674455046	0.0642396789753183
6X5U_H	GT23	0.0062357402551041	0.23215077694556	0.0699676171140799
6TKV_A	GT23	0.0057843854650238	0.2134339427127032	0.0792617644918949
7W5O_B	Protein-kinase	0.0068966383175056	0.2715224276844516	0.0485233400937874
4J71_B	Protein-kinase	0.0067453709182142	0.3040637598049707	0.0343393687124173
2O2K_B	Hcy-binding	0.0025902136597206	0.459203149095027	0.0111900946877709
4X60_A	SAM-dependent-MTase-PRMT-type	0.0049236912899349	0.4145270884763654	0.006072766330031
1FCK_A	Transferrin-like-1	0.0087399735652263	0.0970452859109997	0.0430220993447727
4IDQ_A	GB1-RHD3-type-G	0.005137646403967	0.4126909337725038	0.005055767262688
5OHN_A	USP	0.0094922537767543	0.1721954642995005	0.0211265191128235
5ETC_A	Protein-kinase	0.0057097958408673	0.2858718998866745	0.0608324157938926
1OUY_A	Protein-kinase	0.0057401028532047	0.2480639771070168	0.074594394652218
6X5T_F	GT23	0.0068982553149493	0.2267236698497011	0.0642396789753183
5MOE_B	Protein-kinase	0.0078163157231172	0.2986420554648462	0.0205341202479885
5B0X_A	Protein-kinase	0.0085294645998768	0.2952238565856382	0.0090543980992385
6CDS_A	FERM	0.0035069469863072	0.4354795747067224	0.0142855519524551
5CU0_A	Protein-kinase	0.0095779431182656	0.2656434278965263	0.0010061554017259
4KRF_A	Piwi	0.00838733410821	0.2766166262314557	0.02213297304878
6TLE_B	Kinesin-motor	0.0097566790634172	0.2331849147925145	0.0081136984001406
4E6A_A	Protein-kinase	0.0081488316145078	0.2793924546727662	0.0257998410196613
7U31_A	Protein-kinase	0.007602443512706	0.3025023325666514	0.0247423777489943
7ZY5_A	Protein-kinase	0.0079877908052184	0.277392922817391	0.0311202652104596
5OUU_A	Protein-kinase	0.0085874580776356	0.2668772648291483	0.023686980845901
4AY1_I	GH18	0.0097276289118538	0.0796457716831708	0.0279214734263297
7MXC_A	SAM-dependent-MTase-PRMT-type	0.0044431429099441	0.399067861474436	0.023686980845901
2PVR_A	Protein-kinase	0.0079418534614189	0.2800723683446764	0.0311202652104596
1H4R_A	FERM	0.0019653391408503	0.304260369419597	0.0947135439792254
2XAE_B	Kinesin-motor	0.0101562868410801	0.0780250654289325	0.0184427898172117
1YQJ_A	Protein-kinase	0.0044861170479525	0.287048975646259	0.0780910971699273
3LFA_A	Protein-kinase	0.0078949415566697	0.2723531701651974	0.0362172476666218
7RWF_A	Protein-kinase	0.0028990798823086	0.2771707102531933	0.099557427953085
5ORJ_B	Protein-kinase	0.0084889142885728	0.2888321486780103	0.0163601067821594
7N8T_A	Protein-kinase	0.0068638312010473	0.2432164991012594	0.0642396789753183
5OTQ_A	Protein-kinase	0.0065220009164332	0.3108512291871499	0.0397492001139665
3MWD_A	ATP-grasp	0.0051016051690182	0.3143802971674857	0.0585731949799841
2WAJ_A	Protein-kinase	0.0093071416328725	0.1964934960303086	0.026859374808243
2OKR_A	Protein-kinase	0.007151348734028	0.2578087244958747	0.0552016840097893
3HEC_A	Protein-kinase	0.009826553168174	0.2139704473919366	0.0132515540606032
7ZV2_A	SAM-dependent-MTase-PRMT-type	0.0055226648462577	0.3936319705528752	0.0132515540606032
3W8L_B	Protein-kinase	0.0071576968023526	0.2655850126238188	0.0529660028679441
5BVF_A	Protein-kinase	0.0045462309671773	0.2687779602292254	0.0863389298678223
7S0U_A	SAM-dependent-MTase-PRMT-type	0.0055098709051193	0.4052988047309432	0.0091371600897414
5V61_A	Protein-kinase	0.0046895249431942	0.2598675509950207	0.0887186656530896
4RM8_B	FERM	0.0048484702777777	0.2870067377765048	0.07692324021217
6VLD_A	GT23	0.0042348261999603	0.2131627861147425	0.1044443371577696
2A2A_B	Protein-kinase	0.0060194800942731	0.3660734500281751	0.023686980845901
2FSL_X	Protein-kinase	0.0091124811369042	0.2633378588550789	0.018108730237069
5MP8_A	Protein-kinase	0.0080515738524162	0.3053414900798559	0.0194869465164286
1SQY_A	Transferrin-like-1	0.0082190185728548	0.0870459545423545	0.0619656060250684
2BJJ_X	Transferrin-like-1	0.0058420549148785	0.1103788072574442	0.0947135439792254
5EMJ_A	SAM-dependent-MTase-PRMT-type	0.0059734957852666	0.4110210769388464	0.002011889761613
5M4U_A	Protein-kinase	0.0076735069401204	0.2771659912631714	0.0419284993347488
7MX7_A	SAM-dependent-MTase-PRMT-type	0.005144951696741	0.4010449514614563	0.0184427898172117
5OT5_B	Protein-kinase	0.0083642371040639	0.2919861645708611	0.0215828567205209
6RLQ_A	SAM-dependent-MTase-PRMT-type	0.0052341300231571	0.3934311507319258	0.0215828567205209
6X5H_D	GT23	0.0016063072136202	0.2647291186809264	0.1168537656727328
2ZB0_A	Protein-kinase	0.0045561013425601	0.2620553903773316	0.0923076831090272
4J1R_A	Protein-kinase	0.0048811290628696	0.3269866685518466	0.0619656060250684
5XYY_A	Protein-kinase	0.0060564392021302	0.2437352624871608	0.0792617644918949
5MOD_B	Protein-kinase	0.0090674649439302	0.2890493166409638	0.0100605125377637
6K1S_A	SAM-dependent-MTase-PRMT-type	0.0039163264477386	0.3996170564110055	0.0364964556675917
7KID_A	SAM-dependent-MTase-PRMT-type	0.004634300241475	0.4013710854558651	0.026859374808243
6QAV_A	Protein-kinase	0.005329659068586	0.3081430458834947	0.0642396789753183
1SGH_A	FERM	0.003982195014061	0.3430125235535169	0.0676690861025068
3GCU_A	Protein-kinase	0.0100514705369295	0.2577845691132897	0.004023997168737
6FDZ_U	Protein-kinase	0.0058483800683921	0.4073696626533749	0.0091371600897414
4J1R_B	Protein-kinase	0.0083716390668742	0.2796653133842783	0.0321912006166056
1G3N_E	Protein-kinase	0.0042712030082123	0.2248144031069021	0.1069043755424419
4O3Q_A	UmuC	0.0072259646689156	0.3477150432434528	0.0215828567205209
6QAV_C	Protein-kinase	0.0055854712573943	0.2629691263412023	0.081610524354118
3E7O_A	Protein-kinase	0.0076827276517131	0.2184641636019401	0.0642396789753183
6TKV_B	GT23	0.0049118283934723	0.2440628890135955	0.0971304585383399
8FF8_A	Protein-kinase	0.0082051911744095	0.3067213460102398	0.0215828567205209
4MD9_G	Protein-kinase	0.0050413493421288	0.293520831911688	0.07692324021217
8FH4_C	Protein-kinase	0.0086270191734032	0.2392847517341945	0.0430220993447727
1OZ1_A	Protein-kinase	0.0062776331696079	0.236306022423799	0.081610524354118
5M4C_A	Protein-kinase	0.0086902396248652	0.2955968327937636	0.0184427898172117
3K3B_A	Kinesin-motor	0.010681358055466	0.1377583799572017	0.0090543980992385
5OTO_B	Protein-kinase	0.0091355339375633	0.2818631342256288	0.0163601067821594
6V0N_A	SAM-dependent-MTase-PRMT-type	0.0047927164763573	0.413417660503796	0.023686980845901
6GFJ_D	Protein-kinase	0.0079767021607869	0.3291109118046693	0.0184427898172117
5OOI_A	Protein-kinase	0.007112301308768	0.3113913213477786	0.0408375348842262
6V0O_A	SAM-dependent-MTase-PRMT-type	0.0053987385326499	0.4115287559312639	0.0163601067821594
3PE1_A	Protein-kinase	0.0076172096163817	0.3065357277083455	0.0343393687124173
5KI6_A	Piwi	0.0096148271573864	0.0728274037952416	0.0432593630846658
2BAJ_A	Protein-kinase	0.0084619063136391	0.279714267251989	0.0331991995154452
6SPX_A	Protein-kinase	0.0078287885220751	0.2931138494786287	0.0375784171587227
6VLD_H	GT23	0.0021305095257322	0.2683763780640206	0.1181102422121964
6SFJ_A	Protein-kinase	0.0100352610190219	0.2599598792407041	0.006072766330031
6HOQ_A	Protein-kinase	0.0078590938568448	0.2892452758256568	0.0397492001139665
7AT9_A	Protein-kinase	0.0082264401270927	0.247002226417291	0.0507400688245485
3CTQ_A	Protein-kinase	0.0084494362909615	0.2510799797590218	0.045215734453575
5JS2_A	Piwi	0.0052421781426598	0.3794979191157864	0.0364964556675917
7ZUU_A	SAM-dependent-MTase-PRMT-type	0.0053871669462926	0.3952375534981449	0.0257998410196613
6C9H_C	Protein-kinase	0.005547681958476	0.1620944222521095	0.101995546264151
5HLP_A	Protein-kinase	0.0089355624291542	0.2968987580420568	0.0142855519524551
7MXG_C	SAM-dependent-MTase-PRMT-type	0.0055575899244517	0.3994397365730778	0.0215828567205209
5CU2_A	Protein-kinase	0.0087729268575505	0.2840755191182132	0.0257998410196613
4BCK_A	Protein-kinase	0.0062270430422903	0.2627292385818406	0.07692324021217
7ORE_A	Protein-kinase	0.0097938291245944	0.2071965308529209	0.026859374808243
2I0H_A	Protein-kinase	0.0057850929088089	0.2671101451827883	0.081610524354118
7MXA_A	SAM-dependent-MTase-PRMT-type	0.004996313986423	0.3957186607000558	0.0321912006166056
6XK9_Z	tr-type-G	0.001779551376192	0.4455052700813897	0.0430220993447727
5OY4_A	Protein-kinase	0.0055495719824989	0.309600755534702	0.0665237071513429
5A6N_B	Protein-kinase	0.0051164023224376	0.19333635400075	0.1056731449497645
7U31_B	Protein-kinase	0.0074989165702909	0.3342822896200528	0.0289856519083209
5EML_A	SAM-dependent-MTase-PRMT-type	0.0052968739905478	0.4087576720640369	0.0226336461702254
6G54_A	Protein-kinase	0.0071688708794972	0.2627547340808576	0.0653805729706817
4X61_A	SAM-dependent-MTase-PRMT-type	0.0058679992143391	0.4126038871704809	0.012220058253459
3FMN_A	Protein-kinase	0.0071730208054979	0.2628908927554313	0.0653805729706817
6GMD_A	Protein-kinase	0.0088603182893264	0.2871569683796426	0.023686980845901
5V62_A	Protein-kinase	0.0062854020200937	0.2429260247349386	0.083969564498129
3NPC_A	Protein-kinase	0.0042365425639546	0.2486469437483084	0.1069043755424419
6CKC_A	SAM-dependent-MTase-PRMT-type	0.0048227788779551	0.4065177221569791	0.0311202652104596
5CSH_A	Protein-kinase	0.0093471908669567	0.2832858063326047	0.0153215732989637
5Y80_A	Protein-kinase	0.0061038923189672	0.3160567624646814	0.0574466500591699
4AWI_A	Protein-kinase	0.0060753459400369	0.2083924386779935	0.0947135439792254
1W83_A	Protein-kinase	0.0081087592359071	0.2468901545114296	0.0563233187944307
2OW3_B	Protein-kinase	0.0059165066712259	0.2650330225315429	0.0827886275091853
2BAQ_A	Protein-kinase	0.0079384600307638	0.234450532110697	0.0631015275175568
6HK3_B	Protein-kinase	0.0076605452204681	0.2886867465442614	0.0485233400937874
1OUK_A	Protein-kinase	0.0081061619016014	0.2484042203755402	0.0563233187944307
6QAT_C	Protein-kinase	0.0084454019724776	0.2352455668682403	0.054082748085932
6V0P_A	SAM-dependent-MTase-PRMT-type	0.0060957309973968	0.409809487222181	0.012220058253459
7ZUP_A	SAM-dependent-MTase-PRMT-type	0.0045402937508451	0.3974903912668797	0.0408375348842262
5KPK_A	Protein-kinase	0.0052860483797867	0.2973842109953786	0.0792617644918949
6D5Y_A	Protein-kinase	0.0076325234128644	0.2755249477978192	0.0563233187944307
4QP4_A	Protein-kinase	0.0041637314266463	0.2806587275222992	0.099557427953085
6QAV_B	Protein-kinase	0.0045609713906772	0.2619949692042839	0.101995546264151
5MMR_A	Protein-kinase	0.0084070952323705	0.3078592359784609	0.0257998410196613
7MXN_A	SAM-dependent-MTase-PRMT-type	0.0044686821802252	0.3992510372195608	0.0419284993347488
7KIB_A	SAM-dependent-MTase-PRMT-type	0.0053845195273742	0.4021042309962134	0.0289856519083209
4O3R_A	UmuC	0.0071354968445609	0.3571837850999366	0.026859374808243
5KPM_B	Protein-kinase	0.0059642498420632	0.2976750505698057	0.0711207806002658
1WBS_A	Protein-kinase	0.0079776163553773	0.2425816301652241	0.0631015275175568
2RG5_A	Protein-kinase	0.0060462652671655	0.2778280744127766	0.0792617644918949
3FSF_A	Protein-kinase	0.007793721149885	0.2603502967363464	0.0608324157938926
3ZRM_B	Protein-kinase	0.006711756917183	0.2943944050494507	0.0631015275175568
1UA2_C	Protein-kinase	0.0055993767366118	0.2602967654748651	0.0923076831090272
5OS7_B	Protein-kinase	0.0097394880850277	0.287419289216811	0.0091371600897414
4QP6_B	Protein-kinase	0.0071228243374345	0.269992403627491	0.0688172240723723
3E92_A	Protein-kinase	0.0080536698626181	0.2701061228717619	0.0529660028679441
4EUT_A	Protein-kinase	0.0087196916282328	0.25772489537234	0.045215734453575
5MMR_B	Protein-kinase	0.010137331266455	0.2689958304767937	0.0090543980992385
5HLN_A	Protein-kinase	0.0077557018070824	0.2815694796594533	0.054082748085932
3BXW_A	GH18	0.0083561198935784	0.2164148077866979	0.0631015275175568
5MPJ_A	Protein-kinase	0.0081362858233046	0.2809902935781155	0.0474184781355553
2CKE_C	Protein-kinase	0.0030781524849579	0.3686349397628696	0.0757576742734449
5TBE_A	Protein-kinase	0.0073942016031282	0.256234484111229	0.0699676171140799
4QTE_A	Protein-kinase	0.0106524831059793	0.2514542123188192	0.0030272436213401
3GC7_A	Protein-kinase	0.0076858853770597	0.2686912861912768	0.0608324157938926
6O0H_C	ATP-grasp	0.0060428098367643	0.2896366808775668	0.0757576742734449
7MXG_A	SAM-dependent-MTase-PRMT-type	0.0053467058573783	0.3900327978544049	0.0375784171587227
4QP4_B	Protein-kinase	0.0041409052957163	0.2682051555313825	0.1069043755424419
3QYT_A	Transferrin-like-1	0.0070978825642902	0.3427931953253005	0.0392351918850506
3LFB_A	Protein-kinase	0.0105831045657751	0.247052782074873	0.0070922351376341
2G01_B	Protein-kinase	0.0051861958520869	0.2413329776548941	0.1044443371577696
4X63_A	SAM-dependent-MTase-PRMT-type	0.0060327798543507	0.4081887785088472	0.0194869465164286
6JWA_A	Protein-kinase	0.0106569811497858	0.2588715299279084	0.002011889761613
8AV1_B	Protein-kinase	0.0091429073151051	0.2946197327941066	0.0205341202479885
1OVE_A	Protein-kinase	0.0075157266356848	0.2684816855791694	0.0653805729706817
5C9Z_A	SAM-dependent-MTase-PRMT-type	0.0060112183726704	0.411679974671526	0.0184427898172117
5F9L_A	UmuC	0.007424628790057	0.3532482331739603	0.0289856519083209
5N9K_A	Protein-kinase	0.0075306877304447	0.2958273942086032	0.0529660028679441
7SER_A	SAM-dependent-MTase-PRMT-type	0.0039521182235166	0.4002936667385628	0.0518519454679657
5MP8_B	Protein-kinase	0.0092132509796358	0.2936265232444472	0.0205341202479885
6NAJ_B	VWFA	0.001976385549173	0.4216250651823735	0.0631015275175568
4RMA_B	FERM	0.0052730080270723	0.2319642652339673	0.1069043755424419
4P8X_A	GH18	0.0116147217215586	0.0875549534978793	0.0010061554017259
6HWV_A	Protein-kinase	0.0099056364365002	0.2682337748083602	0.0184427898172117
6HNY_A	Protein-kinase	0.0087375906948151	0.292061622011295	0.0332642337077917
3V8X_B	Transferrin-like-2	0.0085200202479996	0.1209024111538977	0.0711207806002658
6X5H_C	GT23	0.0021120342953379	0.2718656125137744	0.1269839379442463
2IWZ_B	Ketosynthase-family-3-KS3	0.0104951771127895	0.1543002456956888	0.0257998410196613
5CSV_A	Protein-kinase	0.007579516552018	0.292421161566256	0.0552016840097893
2UYM_A	Kinesin-motor	0.0087208306711101	0.1999207315157985	0.0619656060250684
4NGC_A	Helicase-ATP-binding	0.0040239832136626	0.325055369128446	0.0887186656530896
2Q2Z_A	Kinesin-motor	0.0102701033098893	0.2072484757607981	0.026859374808243
7S1P_A	SAM-dependent-MTase-PRMT-type	0.0039860967086974	0.40465659713075	0.0518519454679657
6Q7T_A	Protein-kinase	0.0050206607596641	0.2574436965036991	0.1044443371577696
7ZY8_B	Protein-kinase	0.0087759825739985	0.2755896321069409	0.0419284993347488
7ZY5_B	Protein-kinase	0.0074613273157275	0.2878999774466671	0.0608324157938926
7L1G_A	SAM-dependent-MTase-PRMT-type	0.0051848891815317	0.4060506102689554	0.0364964556675917
7RA5_A	Protein-kinase	0.0068997023357857	0.2840287256617135	0.0711207806002658
3IW7_A	Protein-kinase	0.0090211709591185	0.257233413039404	0.0441178429367157
4QP7_B	Protein-kinase	0.0040788213899467	0.2658839954827396	0.111856808104517
7UYF_A	SAM-dependent-MTase-PRMT-type	0.005131820861168	0.3992131437984224	0.0408375348842262
3PUP_B	Protein-kinase	0.0073940657734538	0.3088661885389973	0.0518519454679657
1EF1_A	FERM	0.0038155919376403	0.3666709291967649	0.0734339085116317
6GUF_A	Protein-kinase	0.0041276218690042	0.2906934867878354	0.101995546264151
4IDQ_B	GB1-RHD3-type-G	0.0071273237841467	0.4140873341125923	0.0050303674430436
3HP2_A	Protein-kinase	0.007363995205931	0.251477463836598	0.07692324021217
1Q5K_B	Protein-kinase	0.0075518585098691	0.3023414477902344	0.0529660028679441
7S1S_A	SAM-dependent-MTase-PRMT-type	0.0042564580303875	0.3977013766873474	0.0529660028679441
7S1R_A	SAM-dependent-MTase-PRMT-type	0.0049472644746907	0.3989867393515141	0.0441178429367157
6TIW_K	Kinesin-motor	0.0100878567510544	0.2674515219364153	0.0171028438612663
2GFS_A	Protein-kinase	0.005482507823094	0.265106428715502	0.0983427491668371
1YRP_A	Protein-kinase	0.0052273793226426	0.4483117693069232	0.0153215732989637
4QP1_A	Protein-kinase	0.0078112757907193	0.259181901007161	0.0676690861025068
6X5H_A	GT23	0.006908090150425	0.2189182927637586	0.0923076831090272
4XJ0_B	Protein-kinase	0.0084549639115166	0.2662521974857352	0.054082748085932
7OAI_B	Protein-kinase	0.0026748973342484	0.4460674440735733	0.0496303685128725
7XC1_A	Protein-kinase	0.0086234927512986	0.2781212941601132	0.0463157782490606
3K3J_A	Protein-kinase	0.0101324243973485	0.2398280038794107	0.026859374808243
5D7P_B	Deacetylase-sirtuin-type	0.0059621687157565	0.2489499693110838	0.0983427491668371
4IDP_D	GB1-RHD3-type-G	0.0049213534718716	0.4060651127474316	0.0422534769714337
5D7Q_B	Deacetylase-sirtuin-type	0.0063180964494569	0.2414975840924753	0.0959205511206895
7LIW_B	ATP-grasp	0.0076761200886384	0.1808654236724148	0.0851528243508741
8AUZ_B	Protein-kinase	0.0079634127201165	0.2850659664286965	0.0563233187944307
4J1R_D	Protein-kinase	0.0083860125491609	0.3105218731406328	0.0354166098692967
3GCU_B	Protein-kinase	0.0089195016485637	0.247536693391647	0.0529660028679441
8AOG_A	Protein-kinase	0.0035953891560611	0.2517264476470239	0.1231636888980891
8AUZ_A	Protein-kinase	0.0078625322732595	0.2795267855848933	0.0608324157938926
7SES_A	SAM-dependent-MTase-PRMT-type	0.0048994551041691	0.4002918092283438	0.0463157782490606
4GQB_A	SAM-dependent-MTase-PRMT-type	0.0055974172432286	0.4056209547389963	0.0343393687124173
7ZVL_A	SAM-dependent-MTase-PRMT-type	0.0046843928101679	0.403968530526877	0.0474184781355553
1WFC_A	Protein-kinase	0.008819302980013	0.2609956323945722	0.0507400688245485
5CT0_A	Protein-kinase	0.0092864356747463	0.2765732945222034	0.0343393687124173
6Q1N_B	Glyco-hydro-30	0.0113930441238428	0.1014626799003265	0.0100605125377637
7ZVU_A	SAM-dependent-MTase-PRMT-type	0.0054874876367623	0.3990493548958594	0.0397492001139665
7RKZ_C	ATP-grasp	0.0075674682278196	0.3502060952611322	0.0354166098692967
5MO7_B	Protein-kinase	0.0082233787823404	0.2987884390955048	0.045215734453575
5N65_A	Protein-kinase	0.0097630339293183	0.2658790493024352	0.0281690295641283
2ZJW_A	Protein-kinase	0.0077791472063303	0.3124347485124485	0.0474184781355553
7KIC_A	SAM-dependent-MTase-PRMT-type	0.0048432939330954	0.392595671308926	0.0518519454679657
4W4W_A	Protein-kinase	0.0107030799767782	0.2088197788550733	0.0215828567205209
6POF_A	ATP-grasp	0.0058734545283983	0.296491438411205	0.0827886275091853
8AEM_A	Protein-kinase	0.0086735249672747	0.2698275294065782	0.0518519454679657
4FUY_A	Protein-kinase	0.0063235077081704	0.2354187893629438	0.099557427953085
6UXY_A	SAM-dependent-MTase-PRMT-type	0.0058450859279023	0.3827484449573382	0.0441178429367157
7RMP_C	ATP-grasp	0.0080878119803714	0.3423160892285248	0.0311202652104596
5KPK_B	Protein-kinase	0.0064707273699902	0.3248250903114499	0.0642396789753183
6OPI_A	Protein-kinase	0.0108185729376781	0.2588209905527167	0.006072766330031
1HJX_A	GH18	0.0100966289024012	0.0627945676380515	0.0552016840097893
1W82_A	Protein-kinase	0.006575418487966	0.2642194361439337	0.0887186656530896
3FML_A	Protein-kinase	0.0083763642167204	0.2473574255544183	0.0665237071513429
8CSG_A	SAM-dependent-MTase-PRMT-type	0.0051105922089108	0.3993394479655043	0.0474184781355553
4KIN_A	Protein-kinase	0.0082113217313594	0.2592890216886245	0.0653805729706817
5CU2_B	Protein-kinase	0.0106437097219768	0.279083331819026	0.0040402750029742
7U30_A	SAM-dependent-MTase-PRMT-type	0.0060388713937369	0.4011276603808095	0.0332642337077917
6HXH_G	ATP-grasp	0.0076060203809622	0.3551478955328795	0.0343393687124173
7Z1G_A	Protein-kinase	0.0073953452325148	0.2822249947195645	0.0711207806002658
5CVH_B	Protein-kinase	0.0100680051204821	0.3014448336542417	0.0070922351376341
5EMK_A	SAM-dependent-MTase-PRMT-type	0.0063054377859805	0.4099064406307626	0.0257998410196613
5OSP_A	Protein-kinase	0.0093325087631555	0.2592293968596515	0.0441178429367157
7M05_C	SAM-dependent-MTase-PRMT-type	0.0060625403643115	0.4281453637645921	0.0205341202479885
5ETI_A	Protein-kinase	0.0070653307173807	0.2910892191093894	0.0722762095165372
7M05_A	SAM-dependent-MTase-PRMT-type	0.0061205266729178	0.4265030594968994	0.0205341202479885
5CSP_A	Protein-kinase	0.0075587176323937	0.2858034888284567	0.0676690861025068
5OTP_A	Protein-kinase	0.0088013657648963	0.2907262098808265	0.0419284993347488
5OTO_A	Protein-kinase	0.0101764345840665	0.2599251874732281	0.0247423777489943
5LW1_B	Protein-kinase	0.0059761647384865	0.2355941720418027	0.1056731449497645
2A27_F	Protein-kinase	0.0063085662848975	0.3882910689941522	0.0364964556675917
6RB1_A	Protein-kinase	0.0089766766532022	0.2889854028942147	0.0397492001139665
4AY1_H	GH18	0.0115963813758423	0.0784567866910227	0.0132515540606032
2O2K_A	Hcy-binding	0.0030211617031303	0.4768493839927088	0.0364964556675917
8CIU_A	FERM	0.0032570594261489	0.2914957734362223	0.1181102422121964
6HXH_A	ATP-grasp	0.0066071356949893	0.3548405448247501	0.0529660028679441
3FKL_A	Protein-kinase	0.0054170889389312	0.2831346359923954	0.099557427953085
4IDO_B	GB1-RHD3-type-G	0.0027254103375124	0.3944231679005831	0.0792617644918949
1WBO_A	Protein-kinase	0.0052234131928688	0.261022058967274	0.109375183315022
7ZUY_A	SAM-dependent-MTase-PRMT-type	0.0067812264726374	0.4012872749752935	0.0247423777489943
7XYH_A	Protein-kinase	0.0056880582740109	0.287619099531829	0.0947135439792254
6HOR_A	Protein-kinase	0.0092747383979705	0.3048752443948764	0.0257998410196613
8AEK_A	Protein-kinase	0.008891974528741	0.277829850812412	0.0485233400937874
3MH3_A	Protein-kinase	0.0085574862572017	0.272176086506338	0.0574466500591699
6EHU_A	Protein-kinase	0.0077122175216742	0.2900294343592786	0.0653805729706817
5Y7Z_B	Protein-kinase	0.0063251170008949	0.320580665191538	0.0722762095165372
3DT1_A	Protein-kinase	0.0083911280334895	0.2772191815345157	0.059701445364084
1G3N_A	Protein-kinase	0.0043699294170423	0.2260311733421306	0.1282631089698211
6UV5_B	ATP-grasp	0.0071558619392326	0.2266694948159048	0.0959205511206895
3G90_X	Protein-kinase	0.0109020704237431	0.2077951832396497	0.0226336461702254
7ZUQ_A	SAM-dependent-MTase-PRMT-type	0.0068064149212806	0.3966508186719123	0.0289856519083209
2FKY_A	Kinesin-motor	0.0094278401815253	0.2492396472108182	0.0496303685128725
7SIU_B	Protein-kinase	0.0054472046779821	0.3074290677613583	0.0899123067133345
5OHK_A	USP	0.0099191908239757	0.1585002497432082	0.0529660028679441
3ZRM_A	Protein-kinase	0.0082445790488287	0.3109693504604011	0.0463157782490606
3ELJ_A	Protein-kinase	0.0076986976349721	0.2145465380603956	0.0899123067133345
5MMF_A	Protein-kinase	0.0094636506362242	0.2879039453837317	0.0332642337077917
3ZRL_B	Protein-kinase	0.0074621827248071	0.2938522143607935	0.0688172240723723
1GNG_B	Protein-kinase	0.0057872137426871	0.2774657167607833	0.099557427953085
5FA5_A	SAM-dependent-MTase-PRMT-type	0.0057640578810855	0.4008284327991555	0.0430220993447727
4MD9_P	Protein-kinase	0.0073058326857213	0.2975139251800982	0.0699676171140799
7B8I_A	Protein-kinase	0.0063522907555307	0.2648824332240216	0.0971304585383399
7U2Z_A	Protein-kinase	0.0085108781848188	0.3055424657510148	0.045215734453575
4QTD_A	Protein-kinase	0.0071000997115213	0.216806050175956	0.099557427953085
4GCJ_A	Protein-kinase	0.0047733121344487	0.3027598299393781	0.1007750247466017
4UX9_D	Protein-kinase	0.0076016726913516	0.2445666726530022	0.0863389298678223
4EOP_C	Protein-kinase	0.0050801525301587	0.3043310351021667	0.0971304585383399
6HXH_C	ATP-grasp	0.0067866286977652	0.3594223737639735	0.0507400688245485
8CTB_A	SAM-dependent-MTase-PRMT-type	0.004953236992296	0.402683162984332	0.054082748085932
3NNV_A	Protein-kinase	0.0074572328862231	0.2495901135098377	0.0875273689811206
2ZB1_A	Protein-kinase	0.0067605601041078	0.266771261368367	0.0923076831090272
3I4B_B	Protein-kinase	0.0103745013392133	0.3116077489487351	0.0
6TLR_A	Protein-kinase	0.0062690897277163	0.2843879939920601	0.0923076831090272
3U8W_A	Protein-kinase	0.0074968850780657	0.2657170038288081	0.081610524354118
4ZRI_A	FERM	0.0031525160149277	0.2937982162350072	0.1218961839165768
3MW1_A	Protein-kinase	0.0077304614851636	0.262551268075776	0.0792617644918949
6QCN_B	Deacetylase-sirtuin-type	0.0070258785762411	0.2552388059749252	0.093509430468313
6HXH_H	ATP-grasp	0.0061517991599907	0.3621375795965406	0.059701445364084
6HK4_B	Protein-kinase	0.0090521389655695	0.2951425361502249	0.0408375348842262
6CDS_B	FERM	0.0048378944582153	0.4345354165606696	0.0419284993347488
5LWM_A	FERM	0.0064928763860429	0.3737340450364083	0.0496303685128725
2X7E_A	Kinesin-motor	0.0103314665830514	0.2556219834270045	0.0289856519083209
5MO6_A	Protein-kinase	0.0105032805999866	0.2809617403813274	0.0142855519524551
6L24_A	Protein-kinase	0.0103537277092976	0.2926691461699363	0.0120723738025678
6POE_C	ATP-grasp	0.0066884887649274	0.2558320423602058	0.0983427491668371
7RMP_D	ATP-grasp	0.0079671171414409	0.2774370931110814	0.0711207806002658
5ORH_A	Protein-kinase	0.0099168010772624	0.2821480001493806	0.0300519144382522
1M7Q_A	Protein-kinase	0.0077774013909307	0.2476183565274721	0.0851528243508741
4G1M_B	VWFA	0.0024095550149894	0.4031615091681121	0.083969564498129
3GFE_A	Protein-kinase	0.0064064214054028	0.27186669690959	0.0971304585383399
4ACH_B	Protein-kinase	0.0073097289428004	0.3050800241071925	0.0699676171140799
7OL3_B	GB1-RHD3-type-G	0.0038750113556302	0.4162732431226502	0.0642396789753183
6UGH_A	SAM-dependent-MTase-PRMT-type	0.0061024978460826	0.3978687626965506	0.0432593630846658
6PAW_E	Protein-kinase	0.0048482167070671	0.365302070305653	0.07692324021217
3MI9_A	Protein-kinase	0.0114596828657094	0.2281522016573146	0.0090543980992385
4AY1_G	GH18	0.0113282915924106	0.0793178796060791	0.0289856519083209
5XS2_A	Protein-kinase	0.0079424514594665	0.1531945634659222	0.0959205511206895
5SCB_F	PK	0.0117841096354655	0.0890647724349601	0.0150906633237464
4AY1_A	GH18	0.0115717289769781	0.0854704440829997	0.0215828567205209
7M05_G	SAM-dependent-MTase-PRMT-type	0.0061962261673804	0.4222605417348688	0.0321912006166056
2J90_A	Protein-kinase	0.009991349880324	0.2150868878361605	0.0518519454679657
3Q9Z_A	Protein-kinase	0.0080617905554012	0.2819535495098962	0.0699676171140799
5OY4_B	Protein-kinase	0.0055724968832179	0.2981446191866565	0.0983427491668371
8FKO_A	Protein-kinase	0.0084377756326781	0.2520279835101057	0.074594394652218
3QNU_A	GB1-RHD3-type-G	0.0090792587770394	0.3406145964050943	0.0247423777489943
2JBP_G	Protein-kinase	0.006128483679414	0.3538037003030667	0.0688172240723723
4W4X_A	Protein-kinase	0.011464437857283	0.2014385720777818	0.0142855519524551
2Q2Y_B	Kinesin-motor	0.0087847134908341	0.2435247804939515	0.0711207806002658
7U36_A	Protein-kinase	0.0087782308302987	0.3180205618730097	0.0397492001139665
2A2A_C	Protein-kinase	0.0070565683359865	0.3652261404074179	0.0496303685128725
4FV5_A	Protein-kinase	0.0049954657865539	0.25357113530591	0.1218961839165768
3FLW_A	Protein-kinase	0.0087625779849156	0.2601174796549601	0.0665237071513429
6HK4_A	Protein-kinase	0.0090588052151987	0.2930229039175273	0.0463157782490606
5CS6_A	Protein-kinase	0.0081828088495947	0.255809471372585	0.0780910971699273
1JNK_A	Protein-kinase	0.0112703757276851	0.2090896256649921	0.0194869465164286
7RKZ_D	ATP-grasp	0.0054022691937986	0.2316432634287272	0.1231636888980891
4CFF_F	Protein-kinase	0.0075412007700982	0.2543497958561286	0.0899123067133345
1R39_A	Protein-kinase	0.0078265352975513	0.2569054418069244	0.083969564498129
7RKZ_A	ATP-grasp	0.0074398953076015	0.2916767934606992	0.07692324021217
6X5U_E	GT23	0.0086675972363112	0.2261989719307885	0.0780910971699273
4L8M_A	Protein-kinase	0.0107397642176073	0.2684966320781937	0.0184427898172117
6JJR_A	GH18	0.011133992391698	0.0607605722794358	0.0419284993347488
7A4C_B	Protein-kinase	0.0075862421933643	0.2922822432459971	0.074594394652218
2A27_E	Protein-kinase	0.0054322022479913	0.3982960865250408	0.0563233187944307
5ETA_B	Protein-kinase	0.0093878441962779	0.1916752166723273	0.0688172240723723
1PMV_A	Protein-kinase	0.0110581269156383	0.2053284345743454	0.026859374808243
6TLS_A	Protein-kinase	0.0059061283145992	0.2896911483523598	0.099557427953085
7UOH_A	SAM-dependent-MTase-PRMT-type	0.0059692408191907	0.4012567652943022	0.0474184781355553
4IB5_C	Protein-kinase	0.0102041556316878	0.2994727629850104	0.0174001876755087
6QFB_C	ATP-grasp	0.0080453141105112	0.2547817745555576	0.081610524354118
7S1Q_A	SAM-dependent-MTase-PRMT-type	0.0067001914590019	0.3978134976453639	0.0386624986159414
3D83_A	Protein-kinase	0.0067668948607318	0.2518841613293655	0.101995546264151
8CIS_A	FERM	0.0025734331413197	0.3671323489264115	0.1032184731868113
7M05_E	SAM-dependent-MTase-PRMT-type	0.0059364162016351	0.4287046978353359	0.0354166098692967
8P06_B	Protein-kinase	0.0060897714095113	0.2981688260284548	0.093509430468313
4B99_A	Protein-kinase	0.0072227354305429	0.2116776916627664	0.1044443371577696
7UY1_A	SAM-dependent-MTase-PRMT-type	0.0059085887413355	0.4018870108101655	0.0485233400937874
7A4B_A	Protein-kinase	0.0079645336329306	0.2975226702346198	0.0665237071513429
1DI9_A	Protein-kinase	0.0075430549562473	0.2518359027424861	0.0923076831090272
5QIG_A	FMN-hydroxy-acid-dehydrogenase	0.0092997356419643	0.3179969770243763	0.0311202652104596
4CNS_C	Amidohydrolase-related	0.0109279573471077	0.1860608161825306	0.0343393687124173
5HLN_B	Protein-kinase	0.0081315046087635	0.297531052753622	0.0642396789753183
5CX9_A	Protein-kinase	0.0104591387453341	0.2887351594108882	0.0184427898172117
3ITZ_A	Protein-kinase	0.0068957194131434	0.2911233590672817	0.0875273689811206
3RAK_A	Protein-kinase	0.0040057683640373	0.3436939688512604	0.101995546264151
3L43_A	Dynamin-type-G	0.0022542727935409	0.5277500859359573	0.0205341202479885
6QAU_A	Protein-kinase	0.0063334095254635	0.1937608748401576	0.1193691998189743
1HJX_D	GH18	0.0115774828674834	0.0691714863347307	0.0311202652104596
2Y7J_C	Protein-kinase	0.0049337095041748	0.4341954963831818	0.0496303685128725
3LHJ_A	Protein-kinase	0.0076307397973325	0.274802587651107	0.0851528243508741
6TCA_E	Protein-kinase	0.0040390351854115	0.4016951734550516	0.074594394652218
6Z19_B	Protein-kinase	0.0084095299147117	0.2935913277292331	0.0631015275175568
5M56_B	Protein-kinase	0.0095060127293411	0.310778592786728	0.0321912006166056
1NI2_A	FERM	0.0038395568060231	0.3593703212796341	0.0971304585383399
4CFW_A	Protein-kinase	0.0039311237280765	0.2912073934144432	0.1231636888980891
3PY1_A	Protein-kinase	0.0041522311239903	0.309432254503428	0.1131018245281618
6T13_A	Glyco-hydro-30	0.010076407515395	0.0884515672955839	0.0674043846886078
3QUD_A	Protein-kinase	0.0104465170556869	0.262588125894668	0.0332642337077917
6POF_B	ATP-grasp	0.0076384182979761	0.2830093281535392	0.081610524354118
4MD9_K	Protein-kinase	0.0091764364801644	0.2856624083770803	0.0529660028679441
7RIG_D	ATP-grasp	0.0067819786356001	0.3377328831061615	0.0734339085116317
4BEJ_B	Dynamin-type-G	0.0056760455934812	0.3721256764433681	0.0711207806002658
7ZYK_A	Protein-kinase	0.0098655395324603	0.272015827135146	0.045215734453575
6HOT_A	Protein-kinase	0.0081932731841489	0.294359243637407	0.0676690861025068
7TR1_K	Kinesin-motor	0.0118331068365572	0.179451317465592	0.0140843739056586
7VDR_A	Protein-kinase	0.0019624529273999	0.3218648544824206	0.1295453477311678
3SAY_A	Protein-kinase	0.0098420654849899	0.2856189261264388	0.0397492001139665
7U33_A	Protein-kinase	0.00932509773286	0.319585578264286	0.0343393687124173
3FSK_A	Protein-kinase	0.0056787887757525	0.2760088948875732	0.1131018245281618
6RLL_A	SAM-dependent-MTase-PRMT-type	0.0065824898391744	0.4123489437172518	0.0397492001139665
3E7O_B	Protein-kinase	0.0110540046250036	0.2630773633697212	0.0184427898172117
6X5U_D	GT23	0.0088941015755643	0.2306584376213486	0.0792617644918949
4ACC_A	Protein-kinase	0.0090175579680531	0.3106630934135492	0.0463157782490606
3PFF_A	ATP-grasp	0.0078650989046907	0.3181241666479882	0.0653805729706817
4AY1_E	GH18	0.0114110492871212	0.0786855952876016	0.0375784171587227
5SC9_C	PK	0.0118153607003869	0.0631766357859855	0.0311871353768524
2Y8O_A	Protein-kinase	0.0099854784562302	0.2570365763642653	0.0507400688245485
1W84_A	Protein-kinase	0.0082088756045221	0.2574199425732	0.0851528243508741
4Z4D_A	Piwi	0.0120287320938944	0.1890049998687175	0.0111900946877709
3TAC_A	Protein-kinase	0.0068774452168195	0.2806093243588781	0.0983427491668371
5SCL_H	PK	0.0125156309594704	0.0702205116987723	0.0140843739056586
4BCN_A	Protein-kinase	0.0055001692999508	0.2939062749225945	0.109375183315022
4QP2_A	Protein-kinase	0.0102141842338678	0.2591651857339961	0.045215734453575
4QP9_A	Protein-kinase	0.006824414443992	0.2936934615708426	0.093509430468313
4IDP_C	GB1-RHD3-type-G	0.0067108864483751	0.3993697843714393	0.0472836358422945
5KU8_B	Protein-kinase	0.0081612741527589	0.2756750114107196	0.0804347333893407
3ZGV_B	Deacetylase-sirtuin-type	0.006918152667317	0.2475487651967159	0.109375183315022
8DEY_A	Lon-N-terminal	0.0023831152134034	0.5371211199710334	0.0184427898172117
1H4R_B	FERM	0.0068190962002165	0.3221177117266413	0.081610524354118
2BKZ_C	Protein-kinase	0.0042095249569745	0.2897148433457943	0.1257078275187244
3OFM_A	Protein-kinase	0.0095175465044806	0.3043629680679939	0.0408375348842262
7OY5_A	Protein-kinase	0.0100981471417369	0.309962737008581	0.0247423777489943
6QFB_D	ATP-grasp	0.0048173913474241	0.2671882143766633	0.1282631089698211
4IDN_B	GB1-RHD3-type-G	0.0058690283209591	0.4081849233703528	0.0552016840097893
1JWH_A	Protein-kinase	0.007161537695727	0.2776998085717838	0.0971304585383399
7ZYD_A	Protein-kinase	0.0101649430877291	0.269090872353619	0.0441178429367157
4IZ5_B	Protein-kinase	0.0057887552419009	0.278159841878439	0.114349829164555
7WPP_G	VWFD-2	0.0073029633082769	0.4442064501322434	0.0153215732989637
6S9A_A	Dynamin-type-G	0.0068167313405812	0.3490588595177639	0.0734339085116317
6TLW_A	Protein-kinase	0.0076030684500362	0.2895756445612225	0.0851528243508741
5WJJ_A	Protein-kinase	0.0116114279640274	0.2776012055943559	0.002011889761613
7SXJ_A	Protein-kinase	0.0077357170047578	0.2856183880921825	0.0851528243508741
4NH1_A	Protein-kinase	0.0104162093281125	0.275158708740129	0.0354166098692967
5M56_A	Protein-kinase	0.0109954164766677	0.2736328674902091	0.0205341202479885
4QP8_B	Protein-kinase	0.0086927947552947	0.2540317934196385	0.0804347333893407
4F3T_A	Piwi	0.0099400641289887	0.3341193482674832	0.0215828567205209
6X5T_H	GT23	0.0053636053966187	0.2352592975425252	0.1321185172741956
5CYI_A	Protein-kinase	0.0044572279107057	0.3066144847064132	0.1181102422121964
5SC9_G	PK	0.0116161367088895	0.0647302512883138	0.040241637205524
5OTE_A	Protein-kinase	0.0062993771708902	0.3788823306349297	0.0653805729706817
5SCA_G	PK	0.011729907708825	0.0692077015115096	0.0362172476666218
7RIG_C	ATP-grasp	0.0061505510632086	0.3214902463822183	0.093509430468313
7RIG_B	ATP-grasp	0.0072561935337438	0.3087299859068463	0.0827886275091853
4IB5_A	Protein-kinase	0.0073676057018073	0.2986572449690107	0.0863389298678223
6VLE_B	GT23	0.0044285425921875	0.2524987059671997	0.1372998088858472
2Y4P_A	Protein-kinase	0.0102108971623706	0.2389830806320483	0.0552016840097893
4NEH_B	VWFA	0.0052265387777257	0.4552593028599977	0.0441178429367157
3QA0_B	Protein-kinase	0.0079396700278637	0.2677696386248709	0.0911088172912206
4BEJ_C	Dynamin-type-G	0.003609373710885	0.3613393653298157	0.1056731449497645
5QIF_A	FMN-hydroxy-acid-dehydrogenase	0.0094236265424749	0.321547580695002	0.0386624986159414
4NH6_A	Helicase-ATP-binding	0.0091545803330433	0.3099451835687875	0.0496303685128725
2HAU_B	Transferrin-like-2	0.0112792344468169	0.2312412896098692	0.0300519144382522
7WN3_E	VWFD-2	0.0080805968552729	0.4495308913014346	0.002011889761613
6HOP_A	Protein-kinase	0.0097374998289872	0.2900211739521433	0.0474184781355553
6HXH_F	ATP-grasp	0.0064925803170723	0.3748728241761612	0.0665237071513429
1O6L_A	Protein-kinase	0.0070270791029973	0.2800452163175132	0.1007750247466017
4TYH_A	Protein-kinase	0.0052423664346957	0.2750527431826718	0.1244342344065969
1PF8_A	Protein-kinase	0.0055810755289653	0.3442957929940313	0.0947135439792254
4MD9_L	Protein-kinase	0.006280010511723	0.2902432958902675	0.1056731449497645
6PAW_F	Protein-kinase	0.0075017161655108	0.357091021761534	0.0608324157938926
5HVY_A	Protein-kinase	0.0106963276205076	0.2017179748502876	0.0518519454679657
6L72_A	Deacetylase-sirtuin-type	0.0039462135124594	0.254353697045166	0.1425287843270215
1GNG_A	Protein-kinase	0.0084410166045775	0.3013624888217934	0.0688172240723723
5IDP_A	Protein-kinase	0.0114113451041722	0.1680638881850352	0.0354166098692967
1HJW_A	GH18	0.0100913246898705	0.0602740597154259	0.081610524354118
7OAI_C	Protein-kinase	0.0027101611059854	0.4529756750183381	0.0757576742734449
4QP8_A	Protein-kinase	0.0079332060643967	0.2653084700723725	0.093509430468313
5ONI_B	Protein-kinase	0.0077154385359321	0.2802448662021571	0.0911088172912206
3FLN_C	Protein-kinase	0.0089037559773473	0.2808235918664559	0.0699676171140799
5UQ1_C	Protein-kinase	0.0114821894036414	0.2563867383742131	0.0174001876755087
4EH7_A	Protein-kinase	0.0119056058682895	0.2389176715275285	0.012220058253459
3NNW_A	Protein-kinase	0.0069676575212156	0.25126887913316	0.111856808104517
5CS6_B	Protein-kinase	0.0093448768832224	0.3195481836746419	0.0430220993447727
2BUJ_A	Protein-kinase	0.0066604746462724	0.3889964568698371	0.0574466500591699
5N9L_A	Protein-kinase	0.0107250914176902	0.2950381334875694	0.0215828567205209
3FLZ_A	Protein-kinase	0.0085037976067817	0.2617520114854268	0.0851528243508741
3JRX_A	Biotin-carboxylation	0.0088715944665646	0.2814542950796131	0.0711207806002658
7CGA_B	Protein-kinase	0.0098130521491691	0.2710814497266214	0.0563233187944307
5J5T_A	Protein-kinase	0.0054442314577435	0.2985873474954153	0.114349829164555
7W5O_A	Protein-kinase	0.0099938012818037	0.2758478247684879	0.0507400688245485
6YPH_B	Protein-kinase	0.0102115355912592	0.2876515073139221	0.0397492001139665
7QGD_A	Protein-kinase	0.0071558520698258	0.2997315324393042	0.0923076831090272
6UXX_A	SAM-dependent-MTase-PRMT-type	0.0083944305216518	0.4052364106307098	0.0205341202479885
6YPK_A	Protein-kinase	0.0079118012990463	0.3091222047245237	0.0757576742734449
5MOW_A	Protein-kinase	0.0073777504826506	0.3003330749118928	0.0887186656530896
6YID_C	Protein-kinase	0.008998450165033	0.1438757113348688	0.0947135439792254
2C5V_C	Protein-kinase	0.0043368280483203	0.3059511151691998	0.1231636888980891
4EH6_A	Protein-kinase	0.0125402858415482	0.2285937042702079	0.0030272436213401
4BXN_B	Kinesin-motor	0.0128442653434936	0.1502665835013625	0.0040402750029742
3R0T_A	Protein-kinase	0.0108693602053183	0.2868794292700989	0.023686980845901
4CNT_A	Amidohydrolase-related	0.0105917342616826	0.1859045340972815	0.0585731949799841
4CFE_E	Protein-kinase	0.0070386976532682	0.2361511982130525	0.1168537656727328
6D03_C	Transferrin-like-1	0.0124928222123588	0.1538886673801475	0.0130785989784187
3FI4_A	Protein-kinase	0.0081338101200886	0.2612172795231328	0.093509430468313
5J0A_A	Protein-kinase	0.0127726354053896	0.1963428348131249	0.0030181563299565
4H3Q_A	Protein-kinase	0.0034872664706667	0.2878393052726764	0.1386026331843548
7MYJ_E	Protein-kinase	0.0119956251646016	0.2038321304437089	0.0194869465164286
6TLO_A	Protein-kinase	0.0085342255398068	0.2890530430250356	0.0757576742734449
4AY1_F	GH18	0.0126451678599834	0.0826425833148445	0.0163601067821594
6X5U_A	GT23	0.0059418027788764	0.2228678930921813	0.1321185172741956
5KPM_A	Protein-kinase	0.0104090525192561	0.2998181837694197	0.0300519144382522
8AOF_A	Protein-kinase	0.004160439369667	0.2565824983955088	0.1425287843270215
6MDZ_A	Piwi	0.0099243694598073	0.3295180706265409	0.0300519144382522
3ZRK_A	Protein-kinase	0.0077691017606869	0.3165786055416437	0.07692324021217
6YID_A	Protein-kinase	0.0059580606682697	0.163579417041508	0.1372998088858472
4BXN_A	Kinesin-motor	0.0117669599629733	0.1958876052691508	0.026859374808243
6OPH_A	Protein-kinase	0.0087463348392914	0.2563565865396836	0.0851528243508741
4H3P_A	Protein-kinase	0.0088959652173496	0.2502715760850776	0.083969564498129
4U79_A	Protein-kinase	0.0116472894891117	0.1994594558204535	0.0300519144382522
5OTI_A	Protein-kinase	0.0093293249178886	0.2936702737122478	0.0585731949799841
4APC_A	Protein-kinase	0.0063896546421325	0.3619376000303524	0.0780910971699273
6HMC_A	Protein-kinase	0.0100261211041684	0.3255779140545873	0.0289856519083209
2J90_B	Protein-kinase	0.009654239629066	0.2002061018513214	0.0792617644918949
4ACD_B	Protein-kinase	0.0093226727131096	0.3217850093771011	0.0463157782490606
7A4B_B	Protein-kinase	0.0085095282788376	0.2900503047140984	0.07692324021217
1BMK_A	Protein-kinase	0.0068441391452096	0.2723677611051143	0.1106147729912412
5XYX_A	Protein-kinase	0.0101808156826518	0.2489630815710754	0.059701445364084
1WMK_C	Protein-kinase	0.0075715907657373	0.3594784306979355	0.0631015275175568
6GMC_A	FMN-hydroxy-acid-dehydrogenase	0.0082260907824729	0.2980795260735727	0.0780910971699273
1YVJ_A	FERM	0.0063517664196418	0.3856643336779187	0.0676690861025068
4P8U_A	GH18	0.0121350291481953	0.0846461434626771	0.0301810994667925
7OAI_A	Protein-kinase	0.0033023135573954	0.4541329558089508	0.0734339085116317
4J71_A	Protein-kinase	0.0096832390277104	0.3107376611886567	0.0441178429367157
6F5E_B	Protein-kinase	0.009744158639319	0.2610145920553366	0.0653805729706817
6G92_A	Protein-kinase	0.0066841996281875	0.2487241342531448	0.1206311780477544
4AFJ_A	Protein-kinase	0.0084835087708086	0.3119270885628822	0.0688172240723723
5ZO9_B	Kinesin-motor	0.0118588513324248	0.1339329660162338	0.0321912006166056
6Z45_A	Protein-kinase	0.0123111332555309	0.2369029575917881	0.0100605125377637
6PAW_B	Protein-kinase	0.00690388406134	0.3721418669521359	0.0688172240723723
7VDP_A	Protein-kinase	0.0046899276341488	0.3025918802471217	0.1244342344065969
1BL7_A	Protein-kinase	0.0095403390788182	0.2703826427898581	0.0676690861025068
8FJZ_B	Protein-kinase	0.0062716244789786	0.3317088207228988	0.0971304585383399
8G1U_A	SAM-dependent-MTase-PRMT-type	0.004158318970596	0.4013568141243313	0.0887186656530896
3PS5_A	Tyrosine-protein-phosphatase	0.0017321478671336	0.534083502335709	0.0375784171587227
7A49_B	Protein-kinase	0.0091598001956921	0.2759529735154701	0.0734339085116317
6GJO_B	Protein-kinase	0.0093462944706961	0.3822664739757855	0.0174001876755087
6B9G_B	GB1-RHD3-type-G	0.0050434610645189	0.3992621283248345	0.0804347333893407
8DJD_A	Protein-kinase	0.0105136556385478	0.3205419620576259	0.0215828567205209
5MYV_A	Protein-kinase	0.0108416453936287	0.2676439706967259	0.0386624986159414
4QP3_B	Protein-kinase	0.0082980293999063	0.3014034761354019	0.0780910971699273
2JFM_A	Protein-kinase	0.0065383078513345	0.2722697725859325	0.1168537656727328
3IJE_B	VWFA	0.0035813033597867	0.408162437504443	0.093509430468313
2WFY_A	Protein-kinase	0.0056435038569934	0.302380402667455	0.1156002969768388
4IWP_A	Protein-kinase	0.0112396784706265	0.2195101419941251	0.0419284993347488
5O8V_A	Protein-kinase	0.010508810372912	0.2416594379236657	0.0563233187944307
6HVD_A	Protein-kinase	0.0078726494525287	0.2564883972094371	0.1032184731868113
3KQ7_A	Protein-kinase	0.0061862668758682	0.26538976590276	0.1231636888980891
6HNW_A	Protein-kinase	0.0090205890479365	0.303530466215224	0.0642396789753183
4ACC_B	Protein-kinase	0.0085596001916272	0.3190522587186195	0.0665237071513429
1OL1_C	Protein-kinase	0.003849821543287	0.3224653981132213	0.1269839379442463
3NPC_B	Protein-kinase	0.0054850717462797	0.2533103288575447	0.1347029593185105
7NVR_7	Helicase-ATP-binding	0.0043512609192454	0.5388258525993215	0.0070922351376341
6CYT_A	Protein-kinase	0.0128565139481091	0.2279115000495777	0.002011889761613
3LFC_A	Protein-kinase	0.0119473053867516	0.261127975984546	0.0120723738025678
3WIK_A	Protein-kinase	0.0112565191942332	0.281601499848394	0.0215828567205209
1H1R_C	Protein-kinase	0.0045991660206429	0.3132723153327822	0.1231636888980891
5WEA_A	Piwi	0.0062910137467067	0.3720061240419612	0.0792617644918949
6C9F_C	Protein-kinase	0.0066421517178566	0.2177258340909402	0.1295453477311678
1Q0B_A	Kinesin-motor	0.0106853028026331	0.2694502391903843	0.0441178429367157
6TLL_A	Protein-kinase	0.0074222758534507	0.2897544898188749	0.099557427953085
7WN6_E	VWFD-2	0.0082521080383254	0.4549632209082045	0.005055767262688
5BUI_A	Protein-kinase	0.004710778508356	0.3044270151492143	0.1257078275187244
2H96_A	Protein-kinase	0.0044900301461706	0.234403946078854	0.1491327970206715
7AD8_A	Helicase-ATP-binding	0.0060898359137939	0.3226616812499969	0.1032184731868113
4KKG_A	Protein-kinase	0.0126198136577555	0.2125703465105165	0.0111900946877709
3WIL_A	Protein-kinase	0.0113853654327548	0.2909444808729778	0.0140843739056586
7WPP_E	VWFD-2	0.006785942967272	0.4469699879721333	0.0364964556675917
5DYH_A	Transferrin-like-2	0.0092937142519797	0.2886035784603287	0.0676690861025068
2POM_A	PPM-type-phosphatase	0.0073449905032054	0.4304398484503934	0.0375784171587227
5Y6K_A	Transferrin-like-2	0.0120652814504439	0.2552339553884205	0.0132515540606032
5SC9_F	PK	0.0134528190972949	0.0857950153316614	0.0050303674430436
3NWN_A	Kinesin-motor	0.0130405015708005	0.2230313678232616	0.0
5J95_A	Protein-kinase	0.0081575319286611	0.3921012070370677	0.0408375348842262
3ZGO_A	Deacetylase-sirtuin-type	0.0104439803950978	0.156435398856054	0.0722762095165372
8AOE_A	Protein-kinase	0.0050901914692496	0.2472256093810939	0.1425287843270215
2OZA_A	Protein-kinase	0.0035051266753273	0.2792720545920235	0.1478058827574251
4E5B_A	Protein-kinase	0.0117477014492554	0.2673983060414944	0.018108730237069
4OGR_A	Protein-kinase	0.0121244960857909	0.2341807898779942	0.0205341202479885
6B9G_C	GB1-RHD3-type-G	0.0083877599726914	0.3945396520364778	0.0364964556675917
2X7C_B	Kinesin-motor	0.0124973612899288	0.1899677346099036	0.0194869465164286
6O0H_D	ATP-grasp	0.0091507896500823	0.3162944243684534	0.059701445364084
4G6O_A	Protein-kinase	0.0068395380921799	0.2668234250944391	0.1193691998189743
4R3C_A	Protein-kinase	0.0099859284317468	0.2183362102880913	0.0780910971699273
2JC6_A	Protein-kinase	0.0092175740406099	0.3195043415560488	0.0574466500591699
8CYI_A	SAM-dependent-MTase-PRMT-type	0.0074535250981633	0.4426711390310358	0.0311202652104596
7ZYO_A	Protein-kinase	0.0098290061184401	0.2804752511374315	0.0631015275175568
4CFX_A	Protein-kinase	0.0060976518085204	0.3131229775851008	0.109375183315022
5W6V_A	Piwi	0.00800702543595	0.3750804453953074	0.0552016840097893
6QFB_B	ATP-grasp	0.0040192588394282	0.3324439809482234	0.1269839379442463
6B9F_A	GB1-RHD3-type-G	0.006509784627289	0.423150959627398	0.0563233187944307
3D7Z_A	Protein-kinase	0.0072457040217123	0.2716562152545181	0.1131018245281618
2HAV_B	Transferrin-like-2	0.0113825338952513	0.2932523231285933	0.0171028438612663
5D7O_B	Deacetylase-sirtuin-type	0.007667953366873	0.2485085220489183	0.114349829164555
3BQC_A	Protein-kinase	0.0092962866493513	0.2909731556941149	0.0699676171140799
6UV1_A	Helicase-ATP-binding	0.0046855654690801	0.4007605159599157	0.0899123067133345
6P3W_C	Protein-kinase	0.0046827054257259	0.2775628005897489	0.1399080370228573
4EH4_A	Protein-kinase	0.0109576049198941	0.2476210321031476	0.0496303685128725
6N4O_A	Piwi	0.0092512787888479	0.3631359661230841	0.0375784171587227
4IZA_C	Protein-kinase	0.0072910913557018	0.2346148105162345	0.1231636888980891
1HJW_B	GH18	0.0121665210104761	0.0603125988697392	0.045215734453575
2CNE_A	Tyrosine-protein-phosphatase	0.0033039277169363	0.4843690313158078	0.0676690861025068
2Y7J_A	Protein-kinase	0.005838332766948	0.4273237445993971	0.0653805729706817
6CQE_A	Protein-kinase	0.0081098843356869	0.3705299076790349	0.0574466500591699
4AY1_C	GH18	0.0134566836483281	0.07901916592493	0.0101626241883787
3PUP_A	Protein-kinase	0.0089053365793679	0.2999140207574338	0.074594394652218
6FDY_U	Protein-kinase	0.0025453847894375	0.5193016060299606	0.054082748085932
6TCA_A	Protein-kinase	0.0055983015210909	0.3163374112470054	0.1168537656727328
3U9C_B	Protein-kinase	0.0075253326935358	0.2816700074182964	0.1069043755424419
4QP7_A	Protein-kinase	0.0071398128977887	0.2523129034158362	0.1218961839165768
5BVE_A	Protein-kinase	0.0081176417104888	0.2694961425631147	0.101995546264151
3BHU_A	Protein-kinase	0.0057275245357566	0.3041315161880988	0.1206311780477544
5ML5_A	Protein-kinase	0.0123099873698663	0.256161722791426	0.0140843739056586
5SCH_H	PK	0.0129155381544425	0.0652035086968318	0.0281690295641283
5CLP_A	Protein-kinase	0.0116008029212297	0.282390607247464	0.0205341202479885
7NVX_7	Helicase-ATP-binding	0.003427801145302	0.5294176790980879	0.0354166098692967
1CM8_A	Protein-kinase	0.0056789725288608	0.3004556101587109	0.1231636888980891
8BZO_A	Protein-kinase	0.0029871306169274	0.2684049914544333	0.161215140121826
4CFU_A	Protein-kinase	0.0045419659879874	0.2841459743449465	0.1412171141990092
5OS8_A	Protein-kinase	0.0107470601507503	0.2626647203540225	0.0529660028679441
8CIT_C	FERM	0.0022975044371192	0.4197878098591556	0.109375183315022
6P3Q_A	Calpain-catalytic	0.0062023241478162	0.2767398394377419	0.1269839379442463
1A9U_A	Protein-kinase	0.00965062865389	0.2769034757884185	0.0734339085116317
3MB6_A	Protein-kinase	0.010220350362526	0.2997429259707492	0.0496303685128725
2UUE_A	Protein-kinase	0.0032711904022671	0.3126112101311923	0.1425287843270215
7RMP_B	ATP-grasp	0.0089600437821213	0.3019059399922597	0.0757576742734449
6MSU_B	VWFA	0.0050448570176998	0.3808366341299584	0.099557427953085
3G9N_A	Protein-kinase	0.0133250718846709	0.2082375021412651	0.0040402750029742
6YID_D	Protein-kinase	0.0098916183312728	0.2508409619006888	0.0780910971699273
5OWL_A	Protein-kinase	0.0100053698675577	0.2771821546368193	0.0665237071513429
1XN3_C	Peptidase-A1	0.0140910120256962	0.0758343845712583	0.001007110036042
3KEN_A	Kinesin-motor	0.0131580267500322	0.206242544265278	0.0081136984001406
6GMB_A	FMN-hydroxy-acid-dehydrogenase	0.0082861805125081	0.2962383477874211	0.0911088172912206
6QAU_B	Protein-kinase	0.0039678504879297	0.3657163008409091	0.1181102422121964
8DEY_D	Lon-N-terminal	0.0037367411603422	0.5336605836232633	0.0301810994667925
6HKY_B	Kinesin-motor	0.0136406227055692	0.1342713689195198	0.0040402750029742
7A1Z_A	Protein-kinase	0.0096913717326831	0.2831078847624994	0.0711207806002658
3W6O_B	Dynamin-type-G	0.0055008480549164	0.4219593051250415	0.07692324021217
4IZ5_C	Protein-kinase	0.0060782064782828	0.291590960148707	0.1244342344065969
4PTE_A	Protein-kinase	0.0099574902204987	0.3241357384958218	0.0474184781355553
6Q4Q_A	Protein-kinase	0.0111104999130991	0.2881743086141975	0.0343393687124173
4RNO_A	UmuC	0.009756467009606	0.3283847725060916	0.0507400688245485
5MZ3_A	Protein-kinase	0.0091611308255754	0.2529888573718364	0.093509430468313
4EOK_C	Protein-kinase	0.0020651968869476	0.2786730983015894	0.1680374367601842
1Z9X_C	Protein-kinase	0.0072573954810286	0.3683300548515643	0.0780910971699273
2CMB_A	Tyrosine-protein-phosphatase	0.0034302119112112	0.4822095965775456	0.0734339085116317
4ZXT_A	Protein-kinase	0.0071322177023479	0.2523586216375181	0.1257078275187244
4EOS_C	Protein-kinase	0.0089531036085388	0.2865459022758345	0.0851528243508741
6MQB_A	Septin-type-G	0.0037535696066162	0.3669663483020027	0.1206311780477544
8CIR_A	FERM	0.0034209395607492	0.3725682969498312	0.1218961839165768
7OAI_D	Protein-kinase	0.0028423422653443	0.4450515933353847	0.0971304585383399
1OKV_C	Protein-kinase	0.007264397997375	0.3195210383524499	0.099557427953085
3OC1_A	Protein-kinase	0.0123125698055918	0.2297669577410284	0.0271629994054913
2ONL_B	Protein-kinase	0.0094991816948693	0.2595077683839818	0.0851528243508741
5JS1_A	Piwi	0.0107050194209507	0.3771038122809562	0.0030272436213401
5L1J_A	UmuC	0.0106994819243525	0.3551920123755932	0.0153215732989637
5OS7_A	Protein-kinase	0.0119914202069579	0.2895625999431297	0.0111900946877709
5TOZ_A	FERM	0.0048880768755679	0.4073922554998305	0.0923076831090272
2YIX_A	Protein-kinase	0.0081496273838594	0.2882571978089569	0.099557427953085
6GUB_A	Protein-kinase	0.0058397822189333	0.2861255126261945	0.1308306613852816
6HXH_D	ATP-grasp	0.0080057679125818	0.3703448394203303	0.0665237071513429
6B9G_A	GB1-RHD3-type-G	0.008511083026329	0.4082225832956263	0.0375784171587227
3U87_A	Protein-kinase	0.0077542726279175	0.2759897360386231	0.1106147729912412
6RFF_A	Protein-kinase	0.0093836615787813	0.3198295060630857	0.0631015275175568
7NW0_6	Helicase-ATP-binding	0.0053041089663565	0.4328667681948398	0.07692324021217
4O3P_A	UmuC	0.0095838579005963	0.3536400716906918	0.045215734453575
3ZRL_A	Protein-kinase	0.0097179063765062	0.3061668405660631	0.0619656060250684
1JST_A	Protein-kinase	0.0086759553423192	0.2749242039933633	0.0971304585383399
1NI2_B	FERM	0.0043527155866151	0.3446236031349611	0.1269839379442463
7OAL_B	Protein-kinase	0.0030428050133867	0.451239611016789	0.093509430468313
5A14_A	Protein-kinase	0.0089651947900924	0.2642464113215085	0.0959205511206895
6POE_B	ATP-grasp	0.0070507728313828	0.2757132706797879	0.1218961839165768
4W5T_A	Piwi	0.0117518796721129	0.0531228565185144	0.0653805729706817
6O0H_A	ATP-grasp	0.0089778812851279	0.2995417386357452	0.0804347333893407
3SMT_A	SET	0.0036383583443506	0.4792712886021497	0.074594394652218
3C13_A	Protein-kinase	0.0104587530617021	0.2985691319775344	0.0496303685128725
4BN2_B	Kinesin-motor	0.0126739173269745	0.1891893629651106	0.026859374808243
1OL2_C	Protein-kinase	0.0050290268531922	0.3082597997949874	0.1321185172741956
6MFR_B	Piwi	0.0103207914934247	0.3433040779314135	0.0343393687124173
2A27_G	Protein-kinase	0.006424019935678	0.3952040585252866	0.0792617644918949
2CCH_A	Protein-kinase	0.0074164013415444	0.2954792742676446	0.109375183315022
8AOI_A	Protein-kinase	0.0052696358844338	0.2504390265037388	0.1491327970206715
5NEV_C	Protein-kinase	0.0053908909171805	0.2896976519624173	0.1360001003791557
5LWN_A	FERM	0.0080714176144695	0.3701840811840485	0.0676690861025068
6TCU_A	Protein-kinase	0.0075704438066482	0.2940199033362173	0.1081380339834239
4N0S_A	Protein-kinase	0.0064785047813603	0.2461191605988275	0.1386026331843548
6GN1_A	Protein-kinase	0.0097839324728611	0.2868436445200358	0.0734339085116317
7OAL_A	Protein-kinase	0.0033082506847261	0.442374116343202	0.0971304585383399
4AY1_D	GH18	0.0097759150741495	0.0812354433104945	0.1056731449497645
3SD0_A	Protein-kinase	0.0115216607867109	0.3150678638161571	0.0142855519524551
2BPM_C	Protein-kinase	0.0043589166196321	0.2727986591949097	0.153132098252626
1PJK_A	Protein-kinase	0.0112989231921589	0.2798500791452974	0.0386624986159414
1J1B_B	Protein-kinase	0.0105227659337244	0.2561754375878263	0.0688172240723723
5OTZ_A	Protein-kinase	0.0110824903364502	0.2724619167915728	0.0485233400937874
2C5N_C	Protein-kinase	0.0025565859237879	0.3249927368915588	0.150462891004564
4AFJ_B	Protein-kinase	0.0098408006341361	0.2965943967739115	0.0676690861025068
4FV0_A	Protein-kinase	0.0083721711198718	0.2463814839880844	0.114349829164555
5VM9_A	Piwi	0.0099190941892429	0.2304024450913942	0.0899123067133345
6HOU_A	Protein-kinase	0.010415588478897	0.2924095057893135	0.0563233187944307
7RIG_A	ATP-grasp	0.0081467243159137	0.3201116026094085	0.0899123067133345
6MSL_B	VWFA	0.0044842700859899	0.3852512896896026	0.109375183315022
6HXH_E	ATP-grasp	0.0072311249831679	0.381786145062367	0.07692324021217
5ZO7_B	Kinesin-motor	0.0119070263079376	0.1282094773773376	0.0518519454679657
6Y9R_A	Protein-kinase	0.0087631816617655	0.2928068425569755	0.0911088172912206
5OTS_A	Protein-kinase	0.0103144270918357	0.291541960451678	0.059701445364084
3CWE_A	Tyrosine-protein-phosphatase	0.0021798926451031	0.4658388556970879	0.0983427491668371
3S9N_C	Transferrin-like-1	0.0111980337996409	0.2258883612918964	0.0608324157938926
2ONL_A	Protein-kinase	0.0114426390750823	0.2547271866973628	0.0463157782490606
1PKD_C	Protein-kinase	0.0040725296550458	0.28583109077984	0.1517961721971887
8AOH_A	Protein-kinase	0.0063580540435861	0.2558354339752163	0.1386026331843548
7B6F_A	Protein-kinase	0.010128870067827	0.3236037756479447	0.0507400688245485
2RDU_A	FMN-hydroxy-acid-dehydrogenase	0.0096482833072358	0.3258312279977286	0.0608324157938926
4O6E_A	Protein-kinase	0.0061344988410797	0.2854768529838424	0.1321185172741956
5ONI_A	Protein-kinase	0.0087910252861069	0.2893090815157998	0.093509430468313
3ZDY_B	VWFA	0.0010607961280298	0.391837913555845	0.1334094612025629
4TL0_A	Protein-kinase	0.0076413017466556	0.4113442085353826	0.0585731949799841
3DS6_C	Protein-kinase	0.0126967126422628	0.2435220031848119	0.0215828567205209
5MYV_C	Protein-kinase	0.0101764921057857	0.2835507812956048	0.0688172240723723
3ZRK_B	Protein-kinase	0.0082994448354857	0.2954164507330523	0.099557427953085
4UX9_A	Protein-kinase	0.0103834048968309	0.2262880743705343	0.081610524354118
4CFE_F	Protein-kinase	0.0026464107541133	0.232070459842727	0.1847438335466575
3L58_B	Peptidase-A1	0.0141876107675212	0.1113726459842069	0.0030272436213401
4EOQ_A	Protein-kinase	0.0074971339623055	0.2826878162501511	0.1181102422121964
3QA0_A	Protein-kinase	0.0104902302518824	0.280585991209358	0.0631015275175568
3AMY_A	Protein-kinase	0.0114811727080615	0.2865647428552431	0.0343393687124173
5TDE_A	ATP-grasp	0.0061455009625395	0.2646900443806358	0.1399080370228573
8FKO_C	Protein-kinase	0.007958896465989	0.2871368414943491	0.109375183315022
7ZWH_E	VWFD-2	0.0086436861795407	0.4546459345064426	0.0184427898172117
2OH2_B	UmuC	0.0066274743755758	0.5096671355203009	0.023686980845901
1UA2_D	Protein-kinase	0.009447517986626	0.2708786901876703	0.0899123067133345
1WBV_A	Protein-kinase	0.0104901642810945	0.2422764319565198	0.07692324021217
1JSU_A	Protein-kinase	0.0072715298065169	0.2855281433048282	0.1206311780477544
5BUE_A	Protein-kinase	0.0095139909156654	0.263921608020944	0.0911088172912206
4CFV_A	Protein-kinase	0.0073498992790908	0.2871564397615191	0.1193691998189743
5OSL_A	Protein-kinase	0.0112535653318078	0.2781797007443706	0.045215734453575
3DU8_A	Protein-kinase	0.0099772368482608	0.3183997897953859	0.0585731949799841
3GB2_A	Protein-kinase	0.0082661653612225	0.2906595418097346	0.1032184731868113
6B8J_A	Protein-kinase	0.0101989749183453	0.3500816103034557	0.0408375348842262
4FR4_F	Protein-kinase	0.0048829779460896	0.4151164908001817	0.0971304585383399
3LPI_B	Peptidase-A1	0.0140579382347703	0.097289755999858	0.0091371600897414
4ACD_A	Protein-kinase	0.0101879562755763	0.3189971381497056	0.054082748085932
4EOO_A	Protein-kinase	0.007521170158582	0.2890176990494108	0.1168537656727328
5CQW_A	Protein-kinase	0.00904052137052	0.2859708119189231	0.093509430468313
3SKP_A	Transferrin-like-1	0.0104596386034503	0.2103401724086344	0.0851528243508741
6L66_A	Deacetylase-sirtuin-type	0.0110984099500357	0.2432898821129577	0.0631015275175568
6PAW_A	Protein-kinase	0.008131906042047	0.3548248737125634	0.0804347333893407
4FV1_A	Protein-kinase	0.0073288849488104	0.2650531004895434	0.1282631089698211
6T41_A	Protein-kinase	0.0125533361322606	0.1815112954207582	0.0386624986159414
5SC9_H	PK	0.0140984153493563	0.0691619544276443	0.0150906633237464
4QBW_A	Tyrosine-protein-phosphatase	0.0026493278206628	0.5141825611565952	0.0734339085116317
4MD9_F	Protein-kinase	0.0102181013202644	0.2939984690814917	0.0653805729706817
4FV6_A	Protein-kinase	0.0105994194810961	0.2463148432826942	0.0757576742734449
2WOG_C	Kinesin-motor	0.0137231466260491	0.1993141927956538	0.0091371600897414
7NVZ_7	Helicase-ATP-binding	0.0052629181338364	0.5417919719790111	0.0163601067821594
3PE2_A	Protein-kinase	0.0108606025717142	0.2971791664778651	0.0485233400937874
3Q5E_G	GB1-RHD3-type-G	0.0102417212067311	0.3813110702107252	0.0226336461702254
5HTZ_A	Peptidase-A1	0.0144525208502314	0.0574269700874286	0.012220058253459
2A2A_D	Protein-kinase	0.0073493010824889	0.3824120012863111	0.0804347333893407
5SC9_B	PK	0.0130817184483332	0.106484662635054	0.0331991995154452
8CIT_B	FERM	0.0040618363607655	0.3714874478241267	0.1257078275187244
7BU4_A	Protein-kinase	0.0118295836475048	0.2804983086075441	0.0321912006166056
6WCV_B	ATP-grasp	0.0072457035063181	0.2769305586788219	0.1269839379442463
5H8E_A	Protein-kinase	0.0097689986204815	0.293318356607165	0.07692324021217
5OUM_B	Protein-kinase	0.0125834763190901	0.2860980657557673	0.012220058253459
3FMH_A	Protein-kinase	0.0098333510600166	0.2659044642946907	0.0875273689811206
2C5O_A	Protein-kinase	0.0047712629617049	0.2990151608241397	0.1451615635519092
4GRB_A	Protein-kinase	0.0075482912269395	0.2805124917675448	0.1218961839165768
5KAA_A	Tyrosine-protein-phosphatase	0.002429310411379	0.5273592552195027	0.0653805729706817
2WHB_C	Protein-kinase	0.0073652093901428	0.3183523370854361	0.109375183315022
2JAM_B	Protein-kinase	0.006636058578552	0.3474166689156015	0.109375183315022
2X2R_B	Kinesin-motor	0.0130446348901376	0.1226407133936533	0.0342052238987842
6W2J_B	ATP-grasp-1	0.009539798982652	0.3759188027450589	0.045215734453575
5SCI_H	PK	0.0137089679139681	0.0700263722345371	0.0261569749948251
5QIE_A	FMN-hydroxy-acid-dehydrogenase	0.0098314536051825	0.3195202040207263	0.0653805729706817
4RVT_A	Protein-kinase	0.0057555662147615	0.3976411368365287	0.0971304585383399
5KA4_A	Tyrosine-protein-phosphatase	0.0041220274463422	0.5103925142539163	0.0619656060250684
2C5N_A	Protein-kinase	0.0049121584374364	0.320387604106884	0.1372998088858472
5TDM_A	ATP-grasp	0.0060049943766386	0.336006778156476	0.1218961839165768
6MFR_A	Piwi	0.0121839298708712	0.2895595545791415	0.0205341202479885
4F9Y_A	Protein-kinase	0.0074309322217917	0.2953601476145696	0.1181102422121964
6GL9_B	FERM	0.0046798479655422	0.3911026401903295	0.111856808104517
1TVO_A	Protein-kinase	0.0052459226178009	0.2621195830096206	0.1544717757776674
2ZAZ_A	Protein-kinase	0.0092172666347294	0.260449165413311	0.101995546264151
2J51_A	Protein-kinase	0.0077805783732552	0.2740622511625774	0.1218961839165768
5N66_A	Protein-kinase	0.0121212356283764	0.2306634227036976	0.045215734453575
2IW9_A	Protein-kinase	0.0067973911912037	0.314242072148429	0.1193691998189743
8CIR_B	FERM	0.0036464935508667	0.3607050285665484	0.1347029593185105
6HXH_B	ATP-grasp	0.0074764614603512	0.3673580637903735	0.0887186656530896
3K3B_B	Kinesin-motor	0.0129529040842336	0.1038840849836189	0.0386624986159414
7OAK_D	Protein-kinase	0.0041560958244814	0.446509395599327	0.0947135439792254
4Z7Q_B	VWFA	0.00135113652606	0.4105392461002957	0.1321185172741956
5Y7Z_A	Protein-kinase	0.0069762813507694	0.3156367411375809	0.1168537656727328
7U7Z_A	UmuC	0.0095395468489657	0.3528666011565899	0.059701445364084
2A27_A	Protein-kinase	0.0080489532833509	0.3908450252198596	0.0676690861025068
3MEK_A	SET	0.0019980805608767	0.5408728072812672	0.0585731949799841
5SCD_H	PK	0.0135329763386713	0.0773109073583637	0.0301810994667925
4P8V_A	GH18	0.0145925953693702	0.0843160302358471	0.0060363072918738
4RM8_A	FERM	0.0013584861381074	0.3566952801725448	0.153132098252626
3FKO_A	Protein-kinase	0.0091233906058758	0.2701115691862185	0.101995546264151
6FHB_A	Protein-kinase	0.0087252144455779	0.4018352588257026	0.0507400688245485
7Z1F_A	Protein-kinase	0.0074162785943813	0.2967673940092669	0.1193691998189743
1WBW_A	Protein-kinase	0.0072716504744093	0.2570927075662096	0.1347029593185105
5L1I_A	UmuC	0.0108117623866615	0.3438213553051301	0.0343393687124173
6GFJ_B	Protein-kinase	0.0075967660070477	0.3530276913426599	0.0959205511206895
2F1Z_B	USP	0.0069623339929649	0.4295644910429712	0.0694167426287164
1Q5K_A	Protein-kinase	0.0103936826381993	0.314367446663791	0.0563233187944307
7WN6_G	VWFD-2	0.0078786789124483	0.4514143640235259	0.0430220993447727
5HTZ_B	Peptidase-A1	0.0144077144375042	0.0416400698062847	0.02213297304878
3TKU_A	Protein-kinase	0.0041145613490701	0.4585728123206646	0.0911088172912206
6TLV_A	Protein-kinase	0.0086895797805473	0.2914103603848139	0.101995546264151
5SCA_H	PK	0.0144048060151144	0.0713485539880769	0.0140843739056586
5SCG_H	PK	0.0141148953581186	0.0721485800060273	0.0201205697607655
3FWQ_B	Protein-kinase	0.0073832713606118	0.2932964319679258	0.1218961839165768
7QGE_A	Protein-kinase	0.008136666879802	0.3016638670291874	0.1069043755424419
8HFH_A	Kinesin-motor	0.0128765327577249	0.2331885908672362	0.0300519144382522
7C3N_A	FERM	0.0057847345847673	0.4002148808925381	0.0983427491668371
4ACH_A	Protein-kinase	0.0106999751177842	0.306333108157848	0.054082748085932
7APF_A	FERM	0.0082894363299401	0.3739147026361204	0.074594394652218
7VDQ_A	Protein-kinase	0.0029056778722363	0.3303051136800885	0.1558141119733471
2Y7J_B	Protein-kinase	0.005689148432662	0.4626106458849661	0.0722762095165372
2BUJ_B	Protein-kinase	0.0063939034924055	0.3638703016924918	0.1069043755424419
1J1C_A	Protein-kinase	0.0103423689363391	0.2976243497960281	0.0665237071513429
5OSZ_A	Protein-kinase	0.0104590502168748	0.3024503094582209	0.0619656060250684
7RMP_A	ATP-grasp	0.0098201751325178	0.3116998088607793	0.0722762095165372
4QPA_A	Protein-kinase	0.0114242095019148	0.2502136208194402	0.059701445364084
6HK3_A	Protein-kinase	0.0124584981046168	0.2752761349782185	0.0257998410196613
2C4G_C	Protein-kinase	0.0062473578408721	0.2833436853244235	0.1399080370228573
4YR3_A	UmuC	0.0073818326525753	0.3509877515238639	0.101995546264151
4Z7N_D	VWFA	0.00190054242944	0.3961748805226048	0.1372998088858472
5H8E_B	Protein-kinase	0.0093964607754202	0.3035011104812954	0.0851528243508741
3W6P_B	Dynamin-type-G	0.0046576600320911	0.4529404718141366	0.0899123067133345
1BLX_A	Protein-kinase	0.0076267065138805	0.2093319570827933	0.1412171141990092
2WFY_C	Protein-kinase	0.0062842314363928	0.3073980242250564	0.1308306613852816
3L9H_B	Kinesin-motor	0.0105037627905745	0.3123782194910876	0.0574466500591699
6N12_A	Septin-type-G	0.0094210517795864	0.3012719926600503	0.0863389298678223
7UIQ_A	Protein-kinase	0.0034796111902542	0.4893243957514572	0.0863389298678223
7L24_D	Protein-kinase	0.0102044194258986	0.2720540191865672	0.0827886275091853
3OD6_X	Protein-kinase	0.0109748144723545	0.2390941144756934	0.0757576742734449
4IDN_A	GB1-RHD3-type-G	0.0083223478221259	0.4201035414944036	0.054082748085932
5SCD_G	PK	0.0132693371246402	0.0660350227771828	0.0432593630846658
4CFN_C	Protein-kinase	0.0079131463219872	0.2922974174136592	0.1168537656727328
3I5Z_A	Protein-kinase	0.0081559244409642	0.2657148098192452	0.1231636888980891
7A4Q_A	Protein-kinase	0.0098837624560075	0.3053998372392552	0.0757576742734449
3FLQ_A	Protein-kinase	0.0100810822063102	0.2662343116118377	0.0887186656530896
3O17_B	Protein-kinase	0.0070085916748491	0.2394156213766715	0.1451615635519092
6TCA_C	Protein-kinase	0.0034786095952968	0.5056470700993374	0.0780910971699273
6S9W_A	Protein-kinase	0.0102940980646813	0.3417128164600152	0.0529660028679441
7E34_A	Protein-kinase	0.0074226799782568	0.2953222317793174	0.1231636888980891
4EON_C	Protein-kinase	0.0048816125482923	0.315110271455608	0.1438435983173833
3HVC_A	Protein-kinase	0.0108567293548224	0.2485584192437112	0.07692324021217
6CQH_A	Protein-kinase	0.0081600627815565	0.3159323130022893	0.1032184731868113
5NHF_A	Protein-kinase	0.0060153757660036	0.2527798549376934	0.153132098252626
1P5E_A	Protein-kinase	0.006251365220185	0.2937551484966684	0.1372998088858472
2CMC_A	Tyrosine-protein-phosphatase	0.0029902515185926	0.5014093651118442	0.0863389298678223
6EIM_B	Protein-kinase	0.0074372184529608	0.2623301228890508	0.1347029593185105
3LNK_A	Peptidase-A1	0.0146249331739321	0.0781278135975372	0.0111900946877709
3WAR_A	Protein-kinase	0.0121382223865178	0.3124721963001543	0.0160964977574751
6GJD_A	Protein-kinase	0.0050509565167697	0.2657837414089594	0.161215140121826
2IWZ_A	Ketosynthase-family-3-KS3	0.0135018068306181	0.1566293551243993	0.0279214734263297
5HU1_B	Peptidase-A1	0.0149494595337349	0.0779602911791275	0.0050303674430436
6YL6_A	Protein-kinase	0.0068158165016336	0.3320805378153926	0.1193691998189743
7OAJ_B	Protein-kinase	0.0032952825256775	0.4530477816122341	0.1056731449497645
3HV5_B	Protein-kinase	0.0117549354319296	0.238738205159066	0.0574466500591699
2WEV_C	Protein-kinase	0.0059145183388002	0.3207365669346605	0.1321185172741956
4KKH_A	Protein-kinase	0.0132526690581007	0.2029082555168241	0.0300519144382522
5M44_A	Protein-kinase	0.0081622250852618	0.2801411612206788	0.1193691998189743
4MD9_H	Protein-kinase	0.0097376637663183	0.3064219525672514	0.0792617644918949
5SCC_H	PK	0.0141405871824173	0.0660337292347648	0.0261569749948251
1MKJ_A	Kinesin-motor	0.0134830857267119	0.2366716406938614	0.0184427898172117
2WOG_A	Kinesin-motor	0.0131188951302638	0.1215868449714792	0.0397492001139665
6DA4_A	FERM	0.0045802355681066	0.4131112354573017	0.1106147729912412
1ZWS_F	Protein-kinase	0.0081398703840062	0.4097045714422236	0.0642396789753183
6Q38_A	Protein-kinase	0.0101462867944492	0.2917193627929531	0.0780910971699273
6RFE_A	Protein-kinase	0.0117366043601673	0.2945420375813005	0.0364964556675917
2YAK_A	Protein-kinase	0.0077375095735849	0.424137836904211	0.0653805729706817
3F5X_A	Protein-kinase	0.0040525194352645	0.2982443862984011	0.1598598945044778
6QAV_D	Protein-kinase	0.0058930282416625	0.3695909923872119	0.1156002969768388
5SC8_G	PK	0.013127685542405	0.0903394724045791	0.0442657220407964
6A1C_A	Protein-kinase	0.0125960192987289	0.278751390659619	0.0257998410196613
7NVY_4	Helicase-ATP-binding	0.0057921916658185	0.3989807868632417	0.1032184731868113
4CFW_C	Protein-kinase	0.0056396613903662	0.2811373165761521	0.150462891004564
6TEI_B	Protein-kinase	0.0101558868364548	0.282643819848392	0.0827886275091853
7Z39_A	Protein-kinase	0.0103175531437444	0.2976964070209156	0.0722762095165372
8AO9_A	Protein-kinase	0.0060586210534602	0.2585774911304846	0.153132098252626
7POV_A	VWFD-1	0.0090324600554714	0.4373804445933538	0.0343393687124173
3C0G_B	Protein-kinase	0.0068410185878077	0.4672586414580479	0.059701445364084
2W5B_A	Protein-kinase	0.0092332835340759	0.4076575417508942	0.045215734453575
6G9D_A	Protein-kinase	0.0056546976721503	0.2497468774037218	0.161215140121826
6CNX_A	Protein-kinase	0.0081593164547893	0.3098588272935419	0.1081380339834239
7A4C_A	Protein-kinase	0.0111575128277433	0.2765020400140265	0.0619656060250684
2A27_H	Protein-kinase	0.0079237751870673	0.3888425061166355	0.0780910971699273
6Y9S_A	Protein-kinase	0.0103105193694446	0.2919444088967937	0.0757576742734449
7NVY_7	Helicase-ATP-binding	0.0055870238064373	0.5378669156016946	0.0279214734263297
2YBU_E	GH18	0.0146355168353275	0.1662658920552068	0.005055767262688
4I3Z_A	Protein-kinase	0.0067466513943035	0.3035878675266541	0.1308306613852816
6Q1P_A	Glyco-hydro-30	0.0117581841675033	0.118248139856167	0.0724347245856311
3COI_A	Protein-kinase	0.0090485173587742	0.3277702934363395	0.0875273689811206
5L2Q_D	Protein-kinase	0.0058333202450664	0.4227412182165256	0.0947135439792254
5KAB_A	Tyrosine-protein-phosphatase	0.0033394772401575	0.5222451072550058	0.0699676171140799
5SCG_G	PK	0.0124272856003389	0.0672385786397535	0.0674043846886078
5N9N_A	Protein-kinase	0.0117917330724166	0.3156832358853851	0.026859374808243
1P5E_C	Protein-kinase	0.0087279210579298	0.2909498515386023	0.1081380339834239
4MYG_B	Protein-kinase	0.0097638029309543	0.2916858548148186	0.0887186656530896
6GFJ_A	Protein-kinase	0.0085325402328283	0.3532881587379642	0.0875273689811206
4ED6_A	UmuC	0.0095633038174311	0.3488235174385625	0.0699676171140799
5TES_A	ATP-grasp	0.0083487434467735	0.3086367578819509	0.1069043755424419
6GLA_B	FERM	0.0054936124938794	0.3995904616925497	0.1081380339834239
1HKJ_A	GH18	0.0132619388309569	0.076670085614959	0.0463157782490606
5HBJ_A	Protein-kinase	0.0131121509342616	0.169641575587668	0.0397492001139665
6ZR5_B	Protein-kinase	0.0084851791900555	0.2139634736542277	0.1334094612025629
6O0H_B	ATP-grasp	0.0093710662270061	0.3399163980526211	0.0780910971699273
6HMD_A	Protein-kinase	0.0101442662493223	0.3355950237373195	0.0642396789753183
2POP_C	PPM-type-phosphatase	0.0117180028431359	0.2037881553994641	0.0688172240723723
4KWP_A	Protein-kinase	0.0120002776523998	0.2927537460770957	0.0343393687124173
4KIQ_D	Protein-kinase	0.0097561902940598	0.263074136551524	0.1007750247466017
6GL9_A	FERM	0.0068759308121035	0.3930807357025109	0.0947135439792254
6X5U_F	GT23	0.0091240368469561	0.2197132312029001	0.1231636888980891
5OYF_A	Protein-kinase	0.0102106655420568	0.3167434503295518	0.0688172240723723
7WN6_B	VWFD-2	0.0083049755478297	0.452317461039227	0.0441178429367157
5MXD_A	Peptidase-A1	0.0155468448395744	0.0434985891141304	0.005055767262688
6GJO_A	Protein-kinase	0.0094455114499503	0.2923120084756021	0.0959205511206895
5SCH_G	PK	0.0132521811284509	0.0706616445539433	0.0492955855664358
8DJE_A	Protein-kinase	0.0105640612499684	0.3209988709837739	0.059701445364084
5BUJ_A	Protein-kinase	0.0097043586816712	0.2754036449464789	0.0983427491668371
2OW3_A	Protein-kinase	0.0120138558605801	0.269754350793078	0.0463157782490606
2A27_D	Protein-kinase	0.0075256975672294	0.3990602111359875	0.0827886275091853
7QNU_A	SET	0.0006275403640675	0.5456109116064173	0.0711207806002658
1WMK_H	Protein-kinase	0.0068424154956777	0.3634618699197297	0.109375183315022
2YBU_B	GH18	0.0131954876024811	0.1564961384905813	0.0408375348842262
4A50_A	Kinesin-motor	0.0137768963050426	0.1360180420953096	0.0289856519083209
4H3P_D	Protein-kinase	0.0063904159465103	0.2506871113449024	0.1544717757776674
2CCI_C	Protein-kinase	0.0063601627426535	0.2969155778316463	0.1399080370228573
2ZHR_B	Peptidase-A1	0.0151852537517472	0.1092766946995712	0.0
6O9O_A	SET	0.0033562005541597	0.5252335206556029	0.0699676171140799
6P6G_A	SET	0.0033562005541597	0.5252335206556029	0.0699676171140799
4O3N_A	UmuC	0.0116008149545488	0.3571531168792161	0.0153215732989637
7YL1_A	Protein-kinase	0.0127321095848305	0.2066626235309868	0.0485233400937874
3MFT_A	Protein-kinase	0.0045488381982693	0.4542277590682256	0.0983427491668371
3ZDX_B	VWFA	0.0019953152771844	0.3914873911979237	0.1451615635519092
7MNA_A	Tyrosine-protein-phosphatase	0.0028279042799106	0.5073229610855098	0.0911088172912206
3LPJ_B	Peptidase-A1	0.0151382621498871	0.1011961266648216	0.0030272436213401
7QLB_A	SET	0.0026936474920805	0.5499724128483401	0.0585731949799841
8BGC_B	Protein-kinase	0.0089367348538289	0.2942366257126881	0.1056731449497645
6ANL_A	Protein-kinase	0.0128956033435559	0.2857168333374865	0.0205341202479885
5OQU_A	Protein-kinase	0.0130096424761875	0.286643189087175	0.0174001876755087
4UBA_B	Protein-kinase	0.0096542114148212	0.2986259842499394	0.0911088172912206
5MOT_A	Protein-kinase	0.0110393064242438	0.2949398153626336	0.0608324157938926
6GUC_A	Protein-kinase	0.0061808394147348	0.2909809132894715	0.1451615635519092
2ZOQ_B	Protein-kinase	0.0079174174178893	0.288418772806989	0.1257078275187244
5OTY_A	Protein-kinase	0.0115360542325387	0.2756950370533085	0.0574466500591699
5HDU_A	Peptidase-A1	0.01456721363468	0.0539108662912337	0.0281690295641283
4CFN_A	Protein-kinase	0.0077828221445976	0.2988768455637032	0.1231636888980891
3RPS_A	Protein-kinase	0.0090801465376604	0.2822912724947888	0.109375183315022
6GFJ_C	Protein-kinase	0.0067471084141269	0.3509275481098113	0.1193691998189743
4EZ3_A	Protein-kinase	0.0066531423636069	0.3655966702552602	0.1131018245281618
4WNP_A	Protein-kinase	0.004754619494213	0.5273887272657614	0.054082748085932
6BFD_A	Peptidase-A1	0.0150065274676839	0.0933445550154657	0.0090543980992385
6QAQ_A	Protein-kinase	0.0075034634241761	0.2445742964396241	0.1451615635519092
6OPG_A	Protein-kinase	0.0111610538094744	0.2700910015157149	0.0699676171140799
3W6O_A	Dynamin-type-G	0.0082563372017285	0.3885409210801901	0.0780910971699273
2GMX_B	Protein-kinase	0.0098415503671579	0.2347621242761674	0.1106147729912412
4FUX_A	Protein-kinase	0.0077985893301801	0.2504738878374316	0.1399080370228573
3SA0_A	Protein-kinase	0.0106640765425057	0.2534931371532496	0.0887186656530896
6HKM_A	Protein-kinase	0.0102998727791706	0.2370550569008084	0.1007750247466017
3PZE_A	Protein-kinase	0.0105010755317725	0.2144659078487098	0.1007750247466017
4CNT_C	Amidohydrolase-related	0.0112840384756817	0.1823575121935571	0.0851528243508741
3BHY_A	Protein-kinase	0.0090357242075086	0.4772366510512583	0.0205341202479885
5CEK_A	Protein-kinase	0.0070358621804226	0.4026869009120254	0.0923076831090272
6RO4_A	Helicase-ATP-binding	0.0088145229032602	0.3164739039189454	0.1007750247466017
7MOU_A	Tyrosine-protein-phosphatase	0.0028901818326244	0.4945143545243908	0.099557427953085
2UZL_C	Protein-kinase	0.0069588240104288	0.3061800795923162	0.1321185172741956
6Q4Q_B	Protein-kinase	0.01118976147577	0.2843237233173595	0.0642396789753183
1OI9_A	Protein-kinase	0.0072729234956536	0.3106496903056984	0.1269839379442463
2IEH_B	Kinesin-motor	0.0105162297294841	0.2504812970758729	0.093509430468313
4B9D_A	Protein-kinase	0.0057552968123228	0.3355926878936647	0.1372998088858472
5SCE_H	PK	0.0148429434330434	0.0686488549475879	0.0191146395025525
8D0A_A	USP	0.0116141458004768	0.3529176359280707	0.02213297304878
4ZSQ_B	Peptidase-A1	0.015677784840094	0.0537287103483591	0.0050303674430436
7MKZ_A	Tyrosine-protein-phosphatase	0.0033403169356901	0.518567796167579	0.0792617644918949
7WN4_G	VWFD-2	0.0079864879259446	0.4376341432683454	0.0619656060250684
4H0W_A	Transferrin-like-1	0.0110786060902621	0.3924967526111906	0.0132515540606032
4BCO_A	Protein-kinase	0.007611695624377	0.3164131837519661	0.1206311780477544
8G65_B	Tyrosine-protein-phosphatase	0.0026043137076646	0.5162591001153473	0.0899123067133345
3QFV_A	Protein-kinase	0.0055517321516524	0.4588359316849408	0.0875273689811206
5LMK_A	Protein-kinase	0.0070095713628925	0.2994775054033982	0.1347029593185105
7POV_B	VWFD-2	0.0075775321997318	0.4553829350699118	0.0608324157938926
8BQ4_B	PIPK	0.0082318334159018	0.4005073585492172	0.074594394652218
4CRL_A	Protein-kinase	0.0123531429162726	0.1707085809364952	0.0642396789753183
7M74_G	Protein-kinase	0.0100465466879589	0.1739100869447842	0.1156002969768388
2JBO_A	Protein-kinase	0.0057149146017505	0.3035761471191589	0.1478058827574251
2WXV_C	Protein-kinase	0.0046517680304116	0.2730248574944396	0.1721696015516873
6HME_A	Protein-kinase	0.0089918347506688	0.2988035313517433	0.1056731449497645
4EON_A	Protein-kinase	0.0062838115826813	0.3011407285293359	0.1425287843270215
6PAF_A	SET	0.0019299806931697	0.5450689802422468	0.0711207806002658
4G6N_A	Protein-kinase	0.0050983026898527	0.2626286664212483	0.1707892889304307
6SPW_A	Protein-kinase	0.0100043955297078	0.269747652065957	0.099557427953085
5T1H_B	Protein-kinase	0.0108610952001592	0.2903531357136182	0.0711207806002658
3ZSG_A	Protein-kinase	0.0139548149505767	0.2784146834684906	0.004023997168737
6PXO_A	Protein-kinase	0.0112954047838366	0.3932704303486269	0.0081136984001406
2W5H_A	Protein-kinase	0.0097759036939279	0.400339649435367	0.045215734453575
5SC9_A	PK	0.0106463246549203	0.0544570202812356	0.1177061826038416
5SCF_H	PK	0.0139526350162247	0.0657699239137024	0.0412475676983714
5CU3_A	Protein-kinase	0.0125784762820588	0.2890381543905905	0.0311202652104596
3HA8_A	Protein-kinase	0.0091832442845181	0.2821089073444457	0.1106147729912412
5CU4_A	Protein-kinase	0.0120447483100949	0.2889498843490688	0.0430220993447727
6D05_C	Transferrin-like-1	0.0152993041640769	0.1515581306288897	0.0
2B1P_A	Protein-kinase	0.0127000126596706	0.1971563343710127	0.0552016840097893
4FV4_A	Protein-kinase	0.0117317452810375	0.2560622082881299	0.0642396789753183
2Y7J_D	Protein-kinase	0.0053853204419861	0.4854238116426692	0.0792617644918949
4J1R_C	Protein-kinase	0.0101478390514416	0.3171669100896183	0.07692324021217
7NVQ_A	Protein-kinase	0.0066367172057191	0.3470443760451272	0.1257078275187244
7WPQ_A	VWFD-2	0.0101674260622874	0.4373195548824816	0.0184427898172117
4Z7Q_D	VWFA	0.0030791752066719	0.4113805024220126	0.1347029593185105
6QA3_A	Protein-kinase	0.0064287872449494	0.2578129958086296	0.1571596642693622
7WPQ_E	VWFD-2	0.0101087468537966	0.4410432946088907	0.018108730237069
5CI7_A	Protein-kinase	0.0034220324885033	0.5032441390680936	0.0923076831090272
5SCK_G	PK	0.0133458791348973	0.0732346068977353	0.0533200381607938
3E62_A	FERM	0.0088409010057488	0.5053504892653589	0.0111900946877709
4CNS_B	Amidohydrolase-related	0.012462698133393	0.1790490978173907	0.0631015275175568
3FMM_A	Protein-kinase	0.0099854081505048	0.2752033620277847	0.099557427953085
7NR3_A	Protein-kinase	0.0089495658043659	0.2512844197711013	0.1257078275187244
5MAR_A	Deacetylase-sirtuin-type	0.0070591063776293	0.2347769849967675	0.1558141119733471
6YPN_B	Protein-kinase	0.0113711876487564	0.3245245591392645	0.0441178429367157
5SDT_G	PK	0.0135638557391825	0.09044037892283	0.0452715564866297
7AY9_A	Protein-kinase	0.0089043480160513	0.2882712672174115	0.114349829164555
2A27_C	Protein-kinase	0.0097107137943603	0.3977813076632344	0.0496303685128725
6MQ9_B	Septin-type-G	0.0050915847997799	0.4170458541993275	0.114349829164555
1Z9X_B	Protein-kinase	0.007493721942833	0.4144818115034579	0.083969564498129
4HA5_B	Peptidase-A1	0.0146964646805131	0.0705815969994467	0.0251509582443987
4Z7O_D	VWFA	0.0022139559250314	0.3978913457992155	0.1464821407490291
7POV_B	VWFD-1	0.0091995324711542	0.4532306355576348	0.0332642337077917
7U36_B	Protein-kinase	0.0118313677052966	0.3335799926155061	0.0300519144382522
7O2A_A	SET	0.0009634179333284	0.5481118268833185	0.0757576742734449
6UPQ_B	Septin-type-G	0.0029019407575736	0.4536445790352811	0.1206311780477544
5HDB_B	VWFA	0.0025038314964993	0.4046869941790204	0.1425287843270215
5ETF_A	Protein-kinase	0.0119207229837533	0.2496274163660935	0.0631015275175568
6VZH_A	Protein-kinase	0.0063049641487376	0.3378846374580233	0.1334094612025629
1H25_A	Protein-kinase	0.0051694914508392	0.2922857582521907	0.161215140121826
5SCG_F	PK	0.0147232308777027	0.0893689398481737	0.0211265191128235
1J8F_C	Deacetylase-sirtuin-type	0.0120606238183639	0.2143355949797207	0.0688172240723723
7A5O_A	VWFD-1	0.009244472334428	0.4401069502270339	0.0397492001139665
3U9C_A	Protein-kinase	0.0101223612760568	0.2901833041916185	0.0911088172912206
3ZE2_B	VWFA	0.0071066120654145	0.3932003380906414	0.099557427953085
2XNB_A	Protein-kinase	0.0083605950647269	0.3358935001183205	0.1069043755424419
7XW2_A	Helicase-ATP-binding	0.0048664290761278	0.2482269687203899	0.1805223075126194
7KSI_A	Protein-kinase	0.0139862747229187	0.2026247886094709	0.0279214734263297
5K9V_A	Tyrosine-protein-phosphatase	0.0033192067276776	0.5163523366508064	0.0863389298678223
3FXY_C	GH18	0.012706425154	0.2351850512469671	0.0518519454679657
3S3I_A	Protein-kinase	0.0099725663432357	0.2694403227610798	0.1032184731868113
2CCI_A	Protein-kinase	0.0076929094962993	0.2826087206972444	0.1360001003791557
3HV3_A	Protein-kinase	0.0125304977386918	0.2471785042949884	0.0529660028679441
4GUB_A	Protein-kinase	0.0103891458715706	0.321207091637527	0.0722762095165372
3LPJ_A	Peptidase-A1	0.0155932090452148	0.0816007936661723	0.0040402750029742
1OKW_C	Protein-kinase	0.0061256917373065	0.3034758923713108	0.1464821407490291
5HU0_A	Peptidase-A1	0.014888047823977	0.049089430067692	0.0291750635565768
6ZRB_A	SET	0.0022692055534323	0.5613811901161982	0.0619656060250684
7O2C_A	SET	0.0006949236451527	0.5635886279327531	0.0676690861025068
6QY7_B	Protein-kinase	0.0079243888891143	0.3244439557267567	0.1181102422121964
5D7P_A	Deacetylase-sirtuin-type	0.0064213866798422	0.2339433303754362	0.1666664405260574
7WBW_e	RNA-pol-Rpb2-1	0.0070459954280733	0.4409057041468996	0.0804347333893407
2IEH_A	Kinesin-motor	0.0106897787858586	0.3143467627212473	0.0688172240723723
3BV3_A	Protein-kinase	0.0139691135554028	0.252572515516937	0.0174001876755087
4MD9_M	Protein-kinase	0.007926543953941	0.3205329940595203	0.1193691998189743
3E63_A	FERM	0.0083232345810782	0.5284936828476091	0.0040402750029742
6TLP_A	Protein-kinase	0.0097841699689993	0.2878868674246261	0.1007750247466017
4EOP_A	Protein-kinase	0.0077084094395694	0.3076923999183171	0.1269839379442463
7OAJ_C	Protein-kinase	0.0031916013152132	0.4550488262418998	0.1193691998189743
1H8F_A	Protein-kinase	0.0108586312580333	0.3051612255729201	0.0688172240723723
3Q04_A	Protein-kinase	0.0130386068592293	0.2991659562582165	0.0184427898172117
4QPA_B	Protein-kinase	0.012148990468785	0.2912437483752463	0.0441178429367157
5CVF_A	Protein-kinase	0.0114349770812951	0.2856497102470529	0.0642396789753183
7U33_B	Protein-kinase	0.0116873085216756	0.339018280975164	0.0343393687124173
3K5E_B	Kinesin-motor	0.0118628976570284	0.1276237900985889	0.081610524354118
8P05_B	Protein-kinase	0.0081574895704314	0.2959836657255886	0.1257078275187244
5SC9_E	PK	0.010233692251374	0.0569700004867848	0.1287727079121647
6D03_D	Transferrin-like-1	0.0153926810403015	0.1541975002815137	0.0030272436213401
6YPJ_A	Protein-kinase	0.0112251523344998	0.3051749725015552	0.059701445364084
4C57_A	Protein-kinase	0.0082876521585197	0.3320030219216666	0.111856808104517
3QWK_A	Protein-kinase	0.0069031572136336	0.3843392555851023	0.1081380339834239
4BCM_A	Protein-kinase	0.0067703404900341	0.2865074249230426	0.1478058827574251
5SCJ_H	PK	0.0140731681830316	0.0723351272071826	0.0422534769714337
2WEV_A	Protein-kinase	0.0075151201663535	0.3156302902811448	0.1282631089698211
7ORF_A	Protein-kinase	0.0115194060130428	0.2054263608396603	0.0851528243508741
6YLK_A	Protein-kinase	0.0078904022906841	0.2763421358762322	0.1372998088858472
7B8H_A	Protein-kinase	0.0108506109881937	0.2882847986001498	0.0780910971699273
2V22_A	Protein-kinase	0.0072225018204999	0.303658762316966	0.1360001003791557
3GOK_G	Protein-kinase	0.0110859381999997	0.3408154120281208	0.0507400688245485
6RCB_A	Protein-kinase	0.011568904908468	0.3038736957146568	0.0529660028679441
2FSM_X	Protein-kinase	0.0128256501410234	0.2611727902322882	0.0432593630846658
8BZP_A	Protein-kinase	0.0118972896082755	0.243019140686137	0.0699676171140799
7OAJ_D	Protein-kinase	0.0035670454994735	0.4498488099155697	0.1193691998189743
3FLY_A	Protein-kinase	0.0092370066548636	0.271384905634855	0.1193691998189743
2YBT_B	GH18	0.0139318602300717	0.1630791175727501	0.0364964556675917
7OL3_A	GB1-RHD3-type-G	0.0083573707470945	0.4319462917329962	0.0665237071513429
4Z9L_A	Protein-kinase	0.0134364711095912	0.2019457617690058	0.0441178429367157
3MFR_A	Protein-kinase	0.0056558827790336	0.4645354659608856	0.0911088172912206
7NVX_6	Helicase-ATP-binding	0.0069446531886967	0.434948021239087	0.0875273689811206
6G9J_A	Protein-kinase	0.0056096944745372	0.2444653543791636	0.1763315294024219
2NO3_A	Protein-kinase	0.0087037604775561	0.2428706452926665	0.1360001003791557
2RG6_A	Protein-kinase	0.0094659689480104	0.2868226842714123	0.109375183315022
5KFN_A	UmuC	0.0102957023695786	0.3577904828013225	0.0619656060250684
6UI9_A	ATP-grasp	0.0101471417417403	0.2564523171641085	0.1069043755424419
2Q8F_A	Histidine-kinase	0.0084280948602528	0.3090452517137159	0.1181102422121964
4BBG_A	Kinesin-motor	0.0139383800889585	0.1190552976959418	0.0397492001139665
1ZWS_H	Protein-kinase	0.0079439149899123	0.3998374101738587	0.0875273689811206
2CKE_A	Protein-kinase	0.0091112416722614	0.3808480177574186	0.0757576742734449
5SCH_B	PK	0.0149109342709355	0.102304356288412	0.0201205697607655
3JRW_A	Biotin-carboxylation	0.0125019942227904	0.1736395946923124	0.0688172240723723
6RCM_A	Protein-kinase	0.0119663295329374	0.285007674346845	0.054082748085932
7PP6_D	VWFD-1	0.0102721887718674	0.4432749496997581	0.0194869465164286
7XC1_B	Protein-kinase	0.0121170164618456	0.2581975229860437	0.0619656060250684
4A51_D	Kinesin-motor	0.0116474338937464	0.202744858260221	0.083969564498129
7ZYR_A	Protein-kinase	0.0129186445562766	0.2771261886585726	0.0364964556675917
3EID_A	Protein-kinase	0.004098875047925	0.3065196242565867	0.1707892889304307
5SCD_F	PK	0.015646396871896	0.0862861641161133	0.0070422936000285
6EMH_A	Protein-kinase	0.0120411821020027	0.2462256680346503	0.0676690861025068
2CKE_D	Protein-kinase	0.0045397991073829	0.3968346841263439	0.1321185172741956
3O8U_A	Protein-kinase	0.0151384015913841	0.2202803090685215	0.005055767262688
3ZDX_D	VWFA	0.0023713638984729	0.3910269399933574	0.153132098252626
4U43_A	Protein-kinase	0.0103492767064065	0.4145804814450481	0.0332642337077917
7MOV_B	Tyrosine-protein-phosphatase	0.0036009699070581	0.5167007833639556	0.0875273689811206
1M4H_A	Peptidase-A1	0.0155461536560291	0.0937171260670425	0.0081136984001406
2C6M_A	Protein-kinase	0.0082271116140916	0.3562402959557649	0.1044443371577696
4UV0_A	Protein-kinase	0.0073139149267757	0.4095004516728746	0.0959205511206895
7ZWG_A	Protein-kinase	0.0109900431480511	0.2896554868471188	0.07692324021217
2C5X_A	Protein-kinase	0.0071895652374083	0.3113423031830115	0.1360001003791557
3LPK_B	Peptidase-A1	0.0153133499816111	0.0851088736827193	0.0153215732989637
8P06_A	Protein-kinase	0.0111684417827751	0.2739161637051509	0.0792617644918949
3MH0_A	Protein-kinase	0.0146647704255824	0.267769183831367	0.0030181563299565
4Z7O_B	VWFA	0.0012342593995105	0.3999756381046948	0.1558141119733471
5KFG_A	UmuC	0.0086865356651974	0.3560465782249691	0.0983427491668371
8AV1_A	Protein-kinase	0.0118093172683182	0.2824600478359899	0.0608324157938926
7VXG_D	Tyrosine-protein-phosphatase	0.0045610101171555	0.4774293820256482	0.1007750247466017
5MOH_A	Protein-kinase	0.0119452929207924	0.2937190506246945	0.0518519454679657
4BCF_A	Protein-kinase	0.0142668644133708	0.2294781814938762	0.0247423777489943
1H27_A	Protein-kinase	0.007798761390588	0.2780318201851544	0.1412171141990092
1Q6J_A	Tyrosine-protein-phosphatase	0.00247470283404	0.4936737222749584	0.114349829164555
4AY1_J	GH18	0.0131119613275809	0.0772623435842574	0.0665237071513429
3PJ8_A	Protein-kinase	0.0100308583737805	0.339693049366908	0.0804347333893407
5SDT_H	PK	0.0146862890138077	0.0879722535498107	0.0301810994667925
1R0E_B	Protein-kinase	0.0118469347646511	0.2944324416652595	0.054082748085932
5OTL_B	Protein-kinase	0.0138850646038947	0.2714633228460189	0.0194869465164286
7N0Z_A	PPM-type-phosphatase	0.0093709985105384	0.4938796633320029	0.0163601067821594
3QWP_A	SET	0.0025096350537308	0.5492584404319544	0.074594394652218
7A22_A	Protein-kinase	0.0104898132993595	0.3052165816349053	0.0827886275091853
4FR4_E	Protein-kinase	0.0066230605470276	0.4614572672022394	0.0827886275091853
6X5G_A	Protein-kinase	0.0039916717876663	0.4757850952576828	0.1081380339834239
3MY5_A	Protein-kinase	0.0089200024586282	0.2908655621926295	0.1206311780477544
7ATV_A	Protein-kinase	0.012571345245729	0.2548545848866442	0.0563233187944307
1OKV_A	Protein-kinase	0.0087256781049633	0.2899489463728124	0.1244342344065969
5MO7_A	Protein-kinase	0.0128008701283314	0.2930935159775287	0.0343393687124173
6C9J_C	Protein-kinase	0.009039734924929	0.3070716289777199	0.111856808104517
3IW6_A	Protein-kinase	0.0119841132193959	0.2688106566224893	0.0642396789753183
6UV1_B	Helicase-ATP-binding	0.0038960920224728	0.4462900650863689	0.1218961839165768
7WPQ_G	VWFD-2	0.0099409720881214	0.4713342981775905	0.0174001876755087
5MXX_A	Protein-kinase	0.0125974115621156	0.2585704781736025	0.0552016840097893
4NM5_A	Protein-kinase	0.0084884526016272	0.2772901288293964	0.1334094612025629
6HLB_A	Peptidase-S8	0.0136546551433767	0.2759269544688583	0.023686980845901
1BZH_A	Tyrosine-protein-phosphatase	0.0036306629257373	0.5185385902719427	0.0887186656530896
1HKI_A	GH18	0.0129111732935121	0.1033687469077492	0.0688172240723723
5L2Q_A	Protein-kinase	0.0127782778261403	0.244399630848479	0.0563233187944307
3BV2_A	Protein-kinase	0.011110947463714	0.2595146815816325	0.0887186656530896
1LCF_A	Transferrin-like-1	0.0141669917712024	0.100929368171159	0.0419284993347488
5KFT_A	UmuC	0.0099264117375358	0.3557306711993881	0.07692324021217
7S85_A	Protein-kinase	0.009243226989442	0.3283580683698532	0.101995546264151
1HJV_B	GH18	0.0145321921050792	0.055741153073313	0.045215734453575
4H3B_A	Protein-kinase	0.0091903161986762	0.2890657605572221	0.1181102422121964
2G94_D	Peptidase-A1	0.0150191984027261	0.0714929514883598	0.0291750635565768
7OAK_C	Protein-kinase	0.0048200289345073	0.4585095398816015	0.1081380339834239
2WPA_A	Protein-kinase	0.0040639831061165	0.2856037182457014	0.1847438335466575
4FGB_A	Protein-kinase	0.004367306975537	0.4736637976410407	0.1069043755424419
3DOG_C	Protein-kinase	0.0037224740526596	0.4693490244425268	0.1156002969768388
5SCF_G	PK	0.0143752906975433	0.066389883585376	0.0452715564866297
5TDF_A	ATP-grasp	0.0075739566917643	0.3027495660960089	0.1372998088858472
3W6N_A	Dynamin-type-G	0.0065953988850711	0.3802745577830839	0.1206311780477544
3OXG_A	SET	0.0001853952662792	0.5442450599748896	0.0899123067133345
5SCF_A	PK	0.0122791873349239	0.0394646406225206	0.0965797171599183
3E93_A	Protein-kinase	0.0107758583571272	0.2351664030361439	0.1044443371577696
4BCQ_C	Protein-kinase	0.0100637510424319	0.2605472617501175	0.1131018245281618
4REW_G	Protein-kinase	0.0115756143368162	0.1037858812386213	0.0983427491668371
2CNF_A	Tyrosine-protein-phosphatase	0.0031306328039415	0.5213838235863363	0.093509430468313
1E9H_A	Protein-kinase	0.0089978101028755	0.2813046465704668	0.1257078275187244
7WN3_B	VWFD-2	0.0085604089485864	0.4603957762284446	0.0552016840097893
7N0Z_B	PPM-type-phosphatase	0.0083285821179176	0.4860160276728721	0.0474184781355553
6FVG_A	Protein-kinase	0.0109006585810624	0.3092642027727643	0.074594394652218
4IMY_A	Protein-kinase	0.0151304136245402	0.2495851130702077	0.004023997168737
2XS0_A	Protein-kinase	0.0100106517750129	0.2162198764928003	0.1244342344065969
6TGU_A	Protein-kinase	0.0114838058328946	0.2979494457701572	0.0653805729706817
4BCK_C	Protein-kinase	0.0085973046973601	0.2600384893381418	0.1386026331843548
3LFD_A	Protein-kinase	0.0139393016355539	0.2710870055875018	0.02213297304878
7X4U_A	Protein-kinase	0.0109009011040291	0.2488673909369784	0.099557427953085
5OUL_A	Protein-kinase	0.0127576703160411	0.293301922750432	0.0386624986159414
2OKR_D	Protein-kinase	0.0141201766439206	0.2426981043903431	0.0289856519083209
5LT4_A	Kinesin-motor	0.0122022654851237	0.2513527965088467	0.0688172240723723
2QMG_B	Peptidase-A1	0.0159825835441242	0.0892046624092562	0.0050303674430436
6GLB_B	FERM	0.0079420947117455	0.3998707635427745	0.0947135439792254
5MO8_B	Protein-kinase	0.0125506041772734	0.2997918134723306	0.0408375348842262
4A5Y_A	Kinesin-motor	0.009655703989837	0.1211131662563872	0.1372998088858472
7MNF_A	Tyrosine-protein-phosphatase	0.0021288605486483	0.516896795841706	0.1069043755424419
3PDN_A	SET	0.0032701205316393	0.5487571097363213	0.0711207806002658
8AOD_A	Protein-kinase	0.0081582127402278	0.2509575260553592	0.1478058827574251
3FKN_A	Protein-kinase	0.0098315382245953	0.2722393561508452	0.1156002969768388
7WN3_G	VWFD-2	0.0091066448871258	0.4680707182564946	0.0419284993347488
4OGR_I	Protein-kinase	0.0130025881957264	0.267884212705314	0.0463157782490606
2Y9Q_A	Protein-kinase	0.0051832202330334	0.320268471294087	0.161215140121826
7OAL_C	Protein-kinase	0.0042711731569169	0.4548996958332848	0.1181102422121964
3BHT_A	Protein-kinase	0.0083557962138066	0.2967182184146395	0.1308306613852816
5A3F_B	Dynamin-type-G	0.0037837026649486	0.4969898083327527	0.1044443371577696
5CVG_A	Protein-kinase	0.0117720920434642	0.3128959467567705	0.0529660028679441
3ZXT_A	Protein-kinase	0.0145806945860417	0.2214476982749859	0.0257998410196613
6Q7K_A	Protein-kinase	0.0078539111293869	0.2449838495148307	0.1544717757776674
4ACG_B	Protein-kinase	0.01231841027809	0.3184631310525806	0.0386624986159414
3QWJ_A	Protein-kinase	0.0048101798304197	0.360850443310777	0.1491327970206715
2VN9_B	Protein-kinase	0.0034881766251688	0.4453825987722533	0.1295453477311678
7BJ1_A	SET	0.0017749311210618	0.55858512817506	0.0780910971699273
6ZPI_C	Kinesin-motor	0.0094973910048758	0.2644284413125594	0.1244342344065969
8Q61_A	Protein-kinase	0.0099105760002882	0.4408978956272981	0.0386624986159414
5CCM_A	SET	0.0044967616563541	0.554180231577678	0.054082748085932
3DDP_A	Protein-kinase	0.0088165975345399	0.3028152872869348	0.1218961839165768
7NQW_A	Protein-kinase	0.0094091070235755	0.2575190113303095	0.1282631089698211
2XNM_A	Protein-kinase	0.0107337001971037	0.3952607024452021	0.0408375348842262
4EH8_A	Protein-kinase	0.0146580531629704	0.2405558776510999	0.0194869465164286
1VYW_C	Protein-kinase	0.0050054932641488	0.2731804719560971	0.1833334788306171
7A5O_E	VWFD-1	0.0099095509920192	0.4268694154048937	0.0474184781355553
2VKM_B	Peptidase-A1	0.0159539770996851	0.0973861529430526	0.0060363072918738
6GMD_B	Protein-kinase	0.013216617610047	0.3055867567915366	0.023686980845901
3GU4_A	Protein-kinase	0.0064938233434924	0.424477479258142	0.1069043755424419
1FCK_A	Transferrin-like-2	0.0118120926923169	0.3422544448309589	0.0419284993347488
5SC9_D	PK	0.0153230091735358	0.0777288143139886	0.0251509582443987
5SCF_B	PK	0.0141444269153843	0.095719400549831	0.0482898778152505
6NIT_B	Piwi	0.0115024309461656	0.3056392060317635	0.0642396789753183
6YUH_A	SET	0.0012136327040033	0.5404864543710586	0.0947135439792254
4F9W_A	Protein-kinase	0.0131548197547676	0.2462280450705688	0.0518519454679657
5XXG_A	SET	0.0015767068349421	0.5558054961465614	0.081610524354118
3W6N_B	Dynamin-type-G	0.0078767995192598	0.4413592290549648	0.0792617644918949
4FR4_C	Protein-kinase	0.005230533227036	0.4466865191250102	0.1131018245281618
4GID_B	Peptidase-A1	0.0155998071520741	0.0830319465225055	0.018108730237069
3DDP_C	Protein-kinase	0.007571059010434	0.3016342481128074	0.1412171141990092
4UBA_A	Protein-kinase	0.009471517549395	0.2899100350092999	0.1168537656727328
4H3B_C	Protein-kinase	0.0069881568213798	0.2826503099987855	0.1558141119733471
3MPA_A	Protein-kinase	0.0130647113267916	0.2474330802557935	0.054082748085932
2G9X_A	Protein-kinase	0.0061605694159893	0.3000059893294749	0.1585084402616665
3ZGO_B	Deacetylase-sirtuin-type	0.0120684493940437	0.190710622640038	0.0851528243508741
3PG3_A	Protein-kinase	0.0147165214313305	0.2812498313535765	0.0040402750029742
3HL7_A	Protein-kinase	0.0107184208927177	0.2784993222864766	0.0971304585383399
2LGC_A	Protein-kinase	0.009166382179538	0.3003453148812444	0.1181102422121964
5M4F_A	Protein-kinase	0.0147211441098155	0.2747686533540008	0.0070922351376341
7U77_A	UmuC	0.0094542556196924	0.3563303882059063	0.0911088172912206
7NW0_4	Helicase-ATP-binding	0.0087052713190859	0.3958357021107089	0.0863389298678223
3UVR_A	Protein-kinase	0.0149538370966675	0.2447020508209462	0.0132515540606032
7AUV_A	Protein-kinase	0.0102322376730424	0.2493013162626087	0.1168537656727328
5ORJ_A	Protein-kinase	0.0125064378297489	0.3029469021059098	0.0441178429367157
7JTX_A	Phosphatase-tensin-type	0.0079640117171658	0.4993237565442145	0.0507400688245485
3RM8_A	GH18	0.0133453612194564	0.1661080362824212	0.0608324157938926
3A5J_A	Tyrosine-protein-phosphatase	0.003019961871397	0.528896647359381	0.0923076831090272
1J1B_A	Protein-kinase	0.0115918111621483	0.2967218039621939	0.0676690861025068
6NR0_A	Deacetylase-sirtuin-type	0.0107908395727301	0.255774156997602	0.1032184731868113
5KFY_A	UmuC	0.0095768839032942	0.3503047068694966	0.093509430468313
7L8P_D	VWFA	0.0035133502745234	0.4082294174836782	0.1451615635519092
5SC8_B	PK	0.0156261746413068	0.0885310462289401	0.018108730237069
3RIB_B	SET	0.0072270650652653	0.4730323992947749	0.07692324021217
5VJA_B	Protein-kinase	0.0101145920231788	0.411317922440326	0.0518519454679657
5MO6_B	Protein-kinase	0.0145838279671203	0.2796911044617189	0.0091371600897414
5OQU_B	Protein-kinase	0.0140631701742651	0.290991457277177	0.0142855519524551
6UPA_B	Septin-type-G	0.0058643124191778	0.3829315634032093	0.1321185172741956
1Q6P_A	Tyrosine-protein-phosphatase	0.0016440940746146	0.4901917970903968	0.1282631089698211
3F88_B	Protein-kinase	0.0143722994335463	0.3047011644311427	0.001007110036042
3I60_A	Protein-kinase	0.0107973212464813	0.2657804793588845	0.1007750247466017
1WVX_A	Protein-kinase	0.0058497306761499	0.4470255913157608	0.1069043755424419
6WK6_A	UmuC	0.012693809682987	0.3346787944657132	0.0279214734263297
1H0V_A	Protein-kinase	0.0075413269314149	0.404116786702381	0.1032184731868113
6YPG_A	Protein-kinase	0.0116572705799704	0.3025162716769731	0.0642396789753183
7NVW_7	Helicase-ATP-binding	0.0076432073129988	0.534265442356385	0.0279214734263297
3FXY_A	GH18	0.0130911076661246	0.23341028903923	0.059701445364084
6MQK_B	Septin-type-G	0.0035677281036197	0.4205019329157026	0.1412171141990092
3RIN_A	Protein-kinase	0.0112734691457148	0.285501338698514	0.081610524354118
2P4J_C	Peptidase-A1	0.0157258229970945	0.0717321516690718	0.0201205697607655
6P7Z_A	SET	0.0045960939084175	0.5401623349053355	0.0676690861025068
1H45_A	Transferrin-like-1	0.0119396708887797	0.3640616912327766	0.0289856519083209
8H6P_A	Protein-kinase	0.0071814296238161	0.297900485653935	0.1491327970206715
3ZDY_D	VWFA	0.0010266561113836	0.3991028815449224	0.1666664405260574
2B53_A	Protein-kinase	0.0103145645596771	0.335846734367612	0.0851528243508741
4DL4_A	UmuC	0.0107033216061757	0.3353599501051842	0.07692324021217
3RM9_B	GH18	0.0131062350488062	0.1295571385184299	0.0699676171140799
7MYI_B	Peptidase-A1	0.0164689330258456	0.0737281530831261	0.0030181563299565
3KMX_B	Peptidase-A1	0.0159164209639394	0.0759040799371767	0.0150906633237464
5NHO_A	Protein-kinase	0.00960692101595	0.2619705808672872	0.1269839379442463
6UVV_B	Peptidase-A1	0.0158299000106847	0.0880060494301869	0.0142855519524551
3DOG_A	Protein-kinase	0.0071930455739102	0.302839420806858	0.1478058827574251
6ZE8_E	GH18	0.0122494493507857	0.1137496796389342	0.0899123067133345
4U40_A	Protein-kinase	0.0073637470508723	0.3989602793021082	0.109375183315022
3F88_A	Protein-kinase	0.0129131514077485	0.2968266206010179	0.0397492001139665
5SCF_F	PK	0.0159434822131339	0.0844698255412232	0.0130785989784187
4TXC_A	Protein-kinase	0.0066885761248277	0.4333526112551019	0.1044443371577696
5SCC_F	PK	0.0161088956509615	0.0867074189538054	0.0090543980992385
4FV7_A	Protein-kinase	0.0086888310647492	0.2600099277409776	0.1425287843270215
6TEI_A	Protein-kinase	0.0110364900727289	0.2861978617589275	0.0887186656530896
4O3O_A	UmuC	0.0127255816323448	0.3530318859076024	0.0194869465164286
2YBT_D	GH18	0.0143102722239036	0.1698443839653128	0.0430220993447727
7UIR_A	Protein-kinase	0.005584803981496	0.4989175209331923	0.0887186656530896
5HBE_A	Protein-kinase	0.0146077103483946	0.1712726357528641	0.0364964556675917
6RU6_A	Protein-kinase	0.0093158404863636	0.3663399562012845	0.0923076831090272
1DSN_A	Transferrin-like-1	0.013300940983361	0.350876627870302	0.0070922351376341
5DG8_A	UmuC	0.0097162598917116	0.352497607547085	0.0923076831090272
2WMB_A	Protein-kinase	0.0054556516899744	0.2853731099076363	0.1777251150760928
4H36_A	Protein-kinase	0.0084175487650495	0.2872760955540105	0.1386026331843548
5OUE_B	Protein-kinase	0.0137479639446361	0.2743357293339353	0.0332642337077917
6GDM_A	Protein-kinase	0.0048894664172744	0.2686559514840431	0.1904191107143782
5F95_B	Protein-kinase	0.0104906385788278	0.3496842569565594	0.07692324021217
6L1Z_A	Protein-kinase	0.0142792560064662	0.2809362237495135	0.0184427898172117
4RNM_A	UmuC	0.0091361479127625	0.3546576753944212	0.101995546264151
2DE0_X	GT23	0.0101149783359297	0.251382439833651	0.1218961839165768
8FF8_B	Protein-kinase	0.011564841770165	0.3748427287073309	0.0354166098692967
4Z7N_B	VWFA	0.003229991860842	0.3843601289864384	0.1598598945044778
2UZL_A	Protein-kinase	0.0078518444928162	0.3011264132577149	0.1412171141990092
5SCJ_C	PK	0.013293087988273	0.0773225998444854	0.0744468317020319
3E64_A	FERM	0.0095150674254546	0.5009384958457738	0.0215828567205209
3S0O_A	Protein-kinase	0.0083138189671318	0.3660688849525872	0.1106147729912412
3QUE_A	Protein-kinase	0.0134074978026528	0.2614099318245066	0.0463157782490606
5DQG_A	UmuC	0.0112337615235238	0.3552234961908376	0.0552016840097893
4Y5H_A	Protein-kinase	0.0131577794544939	0.2226219669345518	0.0631015275175568
3OWL_A	Protein-kinase	0.0131887457428445	0.2799690815907162	0.0441178429367157
6UPA_A	Septin-type-G	0.0062375981430523	0.4425553158160927	0.1069043755424419
2C5V_A	Protein-kinase	0.0093704776223917	0.3170462447259658	0.111856808104517
2QMF_B	Peptidase-A1	0.015955420590737	0.1049979450306727	0.0111900946877709
3CID_A	Peptidase-A1	0.0165505579169068	0.0765089207321803	0.0030181563299565
2X0G_A	Protein-kinase	0.0071958830716975	0.4498050230467589	0.0923076831090272
3RIB_A	SET	0.0012020180880445	0.4917007906139654	0.1321185172741956
8AOC_A	Protein-kinase	0.0083850140292451	0.257173110055894	0.1491327970206715
6NJE_A	Kinesin-motor	0.013294707088374	0.2684874588121997	0.0474184781355553
6RSR_A	Protein-kinase	0.0139738013539889	0.1792133881697787	0.0518519454679657
5SCG_C	PK	0.0140646754363052	0.0762767574285406	0.0603620848752721
3Q9X_A	Protein-kinase	0.0115480095923811	0.3020077452873286	0.0711207806002658
5SC8_H	PK	0.0161981670636474	0.0667872749410233	0.0140843739056586
2FL6_A	Kinesin-motor	0.012708494767137	0.2535709559015551	0.0665237071513429
4TRZ_A	Peptidase-A1	0.0162973570979809	0.064017979869278	0.0130785989784187
1HJX_C	GH18	0.0152800880362947	0.0672974471430563	0.0364964556675917
5ES4_B	VWFA	0.0055193747868899	0.4946759234439758	0.0947135439792254
5SCH_A	PK	0.0125785496985938	0.0372511482641472	0.0995978005518705
4BN5_H	Deacetylase-sirtuin-type	0.004052692980766	0.3716490956219695	0.1598598945044778
4EOS_A	Protein-kinase	0.0079323414380207	0.3024484247893444	0.1412171141990092
4BCP_A	Protein-kinase	0.0092730202988213	0.3123870197142946	0.1168537656727328
1OI9_C	Protein-kinase	0.0078175311511309	0.318095490530976	0.1372998088858472
4ZZN_A	Protein-kinase	0.007585936237243	0.2573627106554315	0.16257307800003
6GUH_A	Protein-kinase	0.0079471822986961	0.3214121867674114	0.1347029593185105
2VZ6_B	Protein-kinase	0.0066120998549636	0.4708486118513479	0.0923076831090272
4ED7_A	UmuC	0.009661252493342	0.3625435834645318	0.0899123067133345
3AT2_A	Protein-kinase	0.0134672947959625	0.2901443001288981	0.0343393687124173
7U73_A	UmuC	0.0095217405954272	0.3532298500386206	0.0983427491668371
1URC_A	Protein-kinase	0.0090517419360746	0.3176402852055225	0.1193691998189743
3W6P_A	Dynamin-type-G	0.0067708800358971	0.3826012601551697	0.1269839379442463
1NA7_A	Protein-kinase	0.0133199410908978	0.2903667709897196	0.0375784171587227
2G15_A	Sema	0.0084608983863968	0.3899682904123377	0.099557427953085
4FKL_A	Protein-kinase	0.008331963087604	0.3534493495961595	0.1193691998189743
8P07_B	Protein-kinase	0.0102953307052902	0.3043991844691058	0.1007750247466017
1J1C_B	Protein-kinase	0.0114155523274095	0.2598253857833119	0.093509430468313
5HDX_A	Peptidase-A1	0.0164161394968173	0.0544176311322951	0.0140843739056586
7L4J_B	PPM-type-phosphatase	0.0102677098476114	0.4967654658894053	0.0091371600897414
6RA7_A	Protein-kinase	0.0065029664254354	0.4457376103046906	0.1044443371577696
4RMA_A	FERM	0.0053891454118809	0.3465514447391125	0.1585084402616665
4ZSP_A	Peptidase-A1	0.0163141787638009	0.0948779357495975	0.0070422936000285
8CIT_A	FERM	0.0090597607950758	0.3620919165204153	0.101995546264151
3WI6_A	Protein-kinase	0.0133125832243004	0.3148293049429391	0.0257998410196613
2W4K_A	Protein-kinase	0.0100304482994998	0.4294956182547852	0.0518519454679657
3ZGV_A	Deacetylase-sirtuin-type	0.0080860175619529	0.2475760382136435	0.1585084402616665
4NY0_C	FERM	0.009841513955628	0.4526196672984337	0.0441178429367157
5N1V_B	Protein-kinase	0.0111129421818239	0.2907286781563342	0.0887186656530896
7MN9_A	Tyrosine-protein-phosphatase	0.004029870910228	0.5144355213049643	0.1007750247466017
7MYU_A	Peptidase-A1	0.0169597529026005	0.0578605903372952	0.0
5OT5_A	Protein-kinase	0.0138597538923942	0.2907058641268382	0.026859374808243
5LT3_K	Kinesin-motor	0.0120762659470422	0.248980285966064	0.0827886275091853
4HA5_A	Peptidase-A1	0.0155584481488505	0.0431163648085809	0.0392351918850506
4D0X_A	FERM	0.0083269581435938	0.5073120316514048	0.0474184781355553
7ZY0_A	Protein-kinase	0.0134149279517357	0.2697668815151083	0.0474184781355553
1LQF_A	Tyrosine-protein-phosphatase	0.0025035699222531	0.493040239795941	0.1282631089698211
4DL3_A	UmuC	0.010607702480663	0.350938376719964	0.0780910971699273
1XN3_B	Peptidase-A1	0.0155762760636692	0.0757698953149169	0.0301810994667925
1WMK_G	Protein-kinase	0.0099713456433494	0.3441546848494374	0.0959205511206895
2BGE_A	Tyrosine-protein-phosphatase	0.0025919269137963	0.5092903917541856	0.1193691998189743
8AOJ_A	Protein-kinase	0.0094784359248678	0.2449076210501875	0.1386026331843548
6TE2_A	Protein-kinase	0.0109931377787913	0.3192676433739721	0.0804347333893407
7A5O_I	VWFD-2	0.0077504320333007	0.4639970161507165	0.0804347333893407
5OUU_B	Protein-kinase	0.0136850632246416	0.290500384556159	0.0321912006166056
5CQW_B	Protein-kinase	0.0125185642700234	0.2875488242929556	0.0608324157938926
6P6K_A	SET	0.0057156576767514	0.5412081048751737	0.059701445364084
7JTQ_A	VWFA	0.0022188423138951	0.4004950817754634	0.1666664405260574
6W4P_H	Protein-kinase	0.0044456974408564	0.4391673750038016	0.1321185172741956
6B9F_B	GB1-RHD3-type-G	0.0086473847917979	0.4052349878645661	0.0923076831090272
5OWH_A	Protein-kinase	0.0087678734365574	0.2939246963861714	0.1347029593185105
5OMH_A	Protein-kinase	0.0125924131815842	0.2385858913376471	0.07692324021217
7E73_A	Protein-kinase	0.0077047819143241	0.2593777296049879	0.16257307800003
4NY0_B	FERM	0.0100770556120493	0.4399295398591804	0.0474184781355553
8G69_A	Tyrosine-protein-phosphatase	0.0032759630271008	0.5268082108365562	0.099557427953085
7OAK_B	Protein-kinase	0.0068561950307174	0.458629689955348	0.0971304585383399
8AO3_A	Protein-kinase	0.0066726672778207	0.2571710131803619	0.1777251150760928
2Y0A_A	Protein-kinase	0.0091528491325981	0.3838078457237169	0.0923076831090272
3RHK_B	Sema	0.0058644616362368	0.4201078703955858	0.1257078275187244
5KPL_B	Protein-kinase	0.0106158231856509	0.2892913566508453	0.1032184731868113
3UVQ_A	Protein-kinase	0.0110677498071898	0.2640218953130378	0.101995546264151
3O2M_A	Protein-kinase	0.0067972447405104	0.2379164023406742	0.1819264938014793
5KFP_A	UmuC	0.0098917744191054	0.356075132646356	0.0923076831090272
3VW8_A	Sema	0.0150162782002757	0.2151624539079287	0.0300519144382522
1JF7_B	Tyrosine-protein-phosphatase	0.0025099893868996	0.5226466954896245	0.1106147729912412
7MYI_A	Peptidase-A1	0.0163295360986819	0.0624702921410865	0.0171028438612663
1B0L_A	Transferrin-like-1	0.0143628132390964	0.0944889089248345	0.0552016840097893
8OWO_A	SET	0.002415258622016	0.5623944481280685	0.0827886275091853
5SCK_F	PK	0.0159692339706143	0.0861705335569004	0.0201205697607655
5SCE_C	PK	0.0138475445980007	0.0804950271490858	0.0684105993302228
5SCC_C	PK	0.0131806801627764	0.0768533135732536	0.0824948847783451
3DS6_D	Protein-kinase	0.0108443618959605	0.2341031311065886	0.1168537656727328
6G9H_A	Protein-kinase	0.009063454713902	0.2496184240687924	0.1451615635519092
6EQ9_A	Protein-kinase	0.0113230197847688	0.2479679793267629	0.101995546264151
6YA8_A	Protein-kinase	0.0121983932089975	0.2677609711353089	0.07692324021217
1UNL_A	Protein-kinase	0.0085899344006771	0.3578659353062585	0.1156002969768388
2C5X_C	Protein-kinase	0.0077577087649834	0.3316885145901375	0.1386026331843548
6RLN_B	Protein-kinase	0.011701458208461	0.3454407590523037	0.0552016840097893
4B9D_B	Protein-kinase	0.0102891129507955	0.2547486572498592	0.1231636888980891
1QMZ_A	Protein-kinase	0.0056277603523799	0.3072000098605887	0.1721696015516873
3Q9W_A	Protein-kinase	0.0111661586630831	0.3116980487987271	0.0804347333893407
2WIP_A	Protein-kinase	0.0033699387955595	0.2886447753911103	0.2033899315381668
7KSJ_A	Protein-kinase	0.0122094779306674	0.2118498742323313	0.0911088172912206
1W7H_A	Protein-kinase	0.0108533079654795	0.275462482697739	0.1044443371577696
5SCB_H	PK	0.0151658572375143	0.067989856424559	0.0442657220407964
6G8X_A	Protein-kinase	0.0090980400554826	0.2555234371736112	0.1438435983173833
6HZC_A	Peptidase-S8	0.0130403976215545	0.3065843928015481	0.0408375348842262
2I40_C	Protein-kinase	0.006708432138469	0.2817424607703933	0.1707892889304307
7M7O_A	UmuC	0.0065921847242147	0.3582019191278098	0.1425287843270215
5CT0_B	Protein-kinase	0.0147213004698051	0.280465658248988	0.0163601067821594
5MO8_A	Protein-kinase	0.0128239370325419	0.2915384751723165	0.054082748085932
2V62_A	Protein-kinase	0.0068017331720823	0.3373154172297945	0.1491327970206715
5OHN_C	USP	0.0152230159961722	0.1909538782811145	0.0300519144382522
1ZWS_A	Protein-kinase	0.0089666602554748	0.4240080266821761	0.0804347333893407
5D7A_A	Protein-kinase	0.0103322012524347	0.4325015405738518	0.0474184781355553
2YBU_D	GH18	0.014357189569486	0.15007431885333	0.0529660028679441
7NVW_4	Helicase-ATP-binding	0.0068555495200711	0.4035837945008484	0.1218961839165768
7OPO_G	Protein-kinase-1	0.0105182585046495	0.4647650998287299	0.0257998410196613
4AAC_A	Protein-kinase	0.0126576399902902	0.2845080320772297	0.0619656060250684
8FH4_D	Protein-kinase	0.0104016538763769	0.3642421406147973	0.0780910971699273
7NW0_7	Helicase-ATP-binding	0.006211788188564	0.5237470660437863	0.0699676171140799
7R9N_A	Protein-kinase	0.0106326780735597	0.2538456831458586	0.1181102422121964
7U7C_A	UmuC	0.0107392861670749	0.3555398723021322	0.0757576742734449
6GUE_A	Protein-kinase	0.0079081835572997	0.3045574886936983	0.1451615635519092
3NS9_A	Protein-kinase	0.0084447575917109	0.3836640375319098	0.1069043755424419
5KU8_A	Protein-kinase	0.0113931950891595	0.2831382263644287	0.0899123067133345
7M83_A	UmuC	0.0091438454673257	0.3543006709021076	0.109375183315022
5MAR_B	Deacetylase-sirtuin-type	0.0112695866511196	0.2390446720478688	0.1069043755424419
6N7A_B	FERM	0.0066142545265524	0.4234884047000935	0.1181102422121964
6AVQ_B	VWFA	0.0049172032519442	0.3751459234501607	0.1544717757776674
5SCB_B	PK	0.015366217772964	0.1083420147162995	0.0342052238987842
5SC8_F	PK	0.0162473321951652	0.0873390106258598	0.0150906633237464
6PHS_A	Tyrosine-protein-phosphatase	0.0030252633941615	0.5296420854581974	0.101995546264151
3DS6_B	Protein-kinase	0.0121805145623604	0.2512908478179156	0.083969564498129
6UNA_B	Protein-kinase	0.0073828260196965	0.2626497872345212	0.1694117169623126
1ZWS_G	Protein-kinase	0.008007776424394	0.4241674992159021	0.0983427491668371
8DJD_B	Protein-kinase	0.0126920765228288	0.3086471649199939	0.0496303685128725
4R91_A	Peptidase-A1	0.016231349418058	0.0801923495168433	0.0171028438612663
7MYR_A	Peptidase-A1	0.0158572981928399	0.0584470524880583	0.0331991995154452
6BFD_B	Peptidase-A1	0.0161708812937074	0.1083368026833335	0.0142855519524551
3CIC_A	Peptidase-A1	0.0168654874496012	0.087583316951857	0.0
1E9H_C	Protein-kinase	0.0080725584298524	0.3242211595381079	0.1372998088858472
6QAT_A	Protein-kinase	0.0107757426547423	0.1901907114205903	0.1257078275187244
5WP1_A	Protein-kinase	0.0092676578469786	0.2447707835275759	0.1451615635519092
5SCH_F	PK	0.0160844615069577	0.0913939051830812	0.0194869465164286
4CNS_A	Amidohydrolase-related	0.0126241501265006	0.184845427970765	0.0875273689811206
6HWU_A	Protein-kinase	0.0141044695214203	0.2603217038019961	0.0408375348842262
2G01_A	Protein-kinase	0.0086978002368019	0.2341000170412812	0.1571596642693622
4FOI_A	Hexokinase-2	0.0099984326810756	0.5213540176234024	0.004023997168737
4WNP_B	Protein-kinase	0.0039929812031105	0.5112243313542465	0.1081380339834239
4DJX_A	Peptidase-A1	0.0171162770169002	0.0586900052239221	0.0030181563299565
4ZZO_A	Protein-kinase	0.00979140684731	0.258775105757179	0.1334094612025629
7O2B_A	SET	0.0025040604483731	0.5541295283373326	0.0911088172912206
3QIC_A	Hexokinase	0.007636828221796	0.5442315252461042	0.0321931693669585
6G4Q_B	ATP-grasp	0.0092973525959332	0.4190163209477545	0.0780910971699273
2CNH_A	Tyrosine-protein-phosphatase	0.0034885843785668	0.5186092333619803	0.1081380339834239
5KFF_A	UmuC	0.0094809193840762	0.3546005363246828	0.1044443371577696
6YD7_A	Peptidase-S8	0.0135255253806538	0.3027660354070419	0.0343393687124173
3DS6_A	Protein-kinase	0.0095700440773257	0.2506576565432891	0.1399080370228573
7QGC_A	Protein-kinase	0.0117802180606499	0.2885243029582792	0.0804347333893407
6QN4_A	Protein-kinase	0.0029806406143661	0.4390810821900582	0.1491327970206715
4RLL_A	Protein-kinase	0.0119131655374059	0.2975908827504926	0.0734339085116317
3CJO_B	Kinesin-motor	0.0117820681995508	0.2513906510303689	0.0947135439792254
3RM4_B	GH18	0.0134082811588869	0.1692827201490774	0.0734339085116317
5SCK_D	PK	0.0161113276720398	0.0689520303498147	0.0251509582443987
5T31_B	Protein-kinase	0.012035191533259	0.3206306454111341	0.0608324157938926
1H4L_A	Protein-kinase	0.0084261393075833	0.3369740317486752	0.1308306613852816
5NEV_A	Protein-kinase	0.0066474776923558	0.3030972712313002	0.1652987204851879
2V0D_A	Protein-kinase	0.0079802356667765	0.3647221408783184	0.1257078275187244
5W5Q_A	Protein-kinase	0.0075174004386555	0.4238687877481418	0.1081380339834239
6V3G_C	RCK-N-terminal	0.0123661713740192	0.2408878088464012	0.0863389298678223
2WIP_C	Protein-kinase	0.0088162213490126	0.2760081155136307	0.1451615635519092
5SDT_E	PK	0.0110983792309349	0.0647514392603446	0.1317908841324253
4ZHI_B	Kinesin-motor	0.0139172424234315	0.282032489017177	0.0375784171587227
6HME_B	Protein-kinase	0.0096593586541686	0.3046485063611425	0.1206311780477544
1W8C_A	Protein-kinase	0.0089865382195726	0.3382324610934461	0.1218961839165768
3OHH_A	Peptidase-A1	0.0152063452332701	0.0825849130418202	0.0442657220407964
1Q6T_A	Tyrosine-protein-phosphatase	0.002744650747693	0.4975444588501851	0.1295453477311678
6PHA_A	Tyrosine-protein-phosphatase	0.0027502253867443	0.5257076910205852	0.1106147729912412
6H0U_B	Protein-kinase	0.0097113659787151	0.3196491693133001	0.114349829164555
5SCE_F	PK	0.01608489282277	0.0996464597343652	0.0201205697607655
5SCC_B	PK	0.0156589347180766	0.1022604840384569	0.0301810994667925
4U42_B	Protein-kinase	0.0073523878327729	0.3987709503202263	0.1206311780477544
2CKE_B	Protein-kinase	0.0096823451186742	0.3673454604358374	0.0959205511206895
4EUU_A	Protein-kinase	0.0110586131997999	0.2998037153053432	0.093509430468313
4WNP_C	Protein-kinase	0.0057697118953587	0.5167711947092969	0.0863389298678223
4BCN_C	Protein-kinase	0.0067305704932626	0.279337980057379	0.1749407132494549
4E6C_A	Protein-kinase	0.0133836563675022	0.3126361093028694	0.0343393687124173
1H1S_C	Protein-kinase	0.007651859536232	0.3100927328662075	0.1491327970206715
3Q9Z_B	Protein-kinase	0.013090877572475	0.2853303297551735	0.0552016840097893
2VKM_D	Peptidase-A1	0.0159775726904036	0.1012235054814787	0.0231389553638574
6X5U_C	GT23	0.0101333630413421	0.2198697260806037	0.1372998088858472
5SCG_E	PK	0.0113567531219935	0.0626034492495693	0.1277666462836435
5SCG_D	PK	0.0154088278554647	0.0774709016986396	0.0412475676983714
5KKS_B	Protein-kinase	0.0096146591784764	0.4546809043242202	0.0563233187944307
1KAV_A	Tyrosine-protein-phosphatase	0.0027443829207064	0.5267779698912134	0.1106147729912412
6ZR5_A	Protein-kinase	0.0112866494747439	0.2310094285161341	0.111856808104517
2X7E_B	Kinesin-motor	0.0145442350295824	0.2345958598889126	0.0430220993447727
8G68_A	Tyrosine-protein-phosphatase	0.0028479231454719	0.5134062228470173	0.1206311780477544
1M4H_B	Peptidase-A1	0.0164768194786176	0.0890659223797486	0.0132515540606032
4C57_B	Protein-kinase	0.0090795559306877	0.3395118072392032	0.1206311780477544
5IZJ_A	Protein-kinase	0.0074872004106195	0.4685651772959681	0.0899123067133345
6UWV_A	Peptidase-A1	0.0171457119015997	0.0673881712257393	0.002011889761613
5AEP_A	FERM	0.0091211275887593	0.5191841756158935	0.0289856519083209
5SCJ_A	PK	0.0132136929281986	0.0572610585898311	0.0925551162529434
2P4J_A	Peptidase-A1	0.0166801157882959	0.0801755152894301	0.0100605125377637
8G1F_C	ATP-grasp	0.006874339032641	0.3673128474655767	0.1399080370228573
6V7N_A	AB-hydrolase-1	0.0144859652677488	0.3227851583962365	0.0070422936000285
2PG2_A	Kinesin-motor	0.0128965252711379	0.2093907009416662	0.081610524354118
6M4I_A	Kinesin-motor	0.0110666470109973	0.1756641959841651	0.1231636888980891
4I8N_A	Tyrosine-protein-phosphatase	0.0024447856955035	0.5277058230126972	0.1131018245281618
1F5Q_A	Protein-kinase	0.0076560416015429	0.3082939718912633	0.150462891004564
5IEV_A	Protein-kinase	0.008509450568488	0.3541014170823951	0.1244342344065969
6POE_D	ATP-grasp	0.0127447137665696	0.2723673141925803	0.0699676171140799
8BRC_A	Transferrin-like-2	0.0123704216864477	0.340522827561507	0.0496303685128725
4IVC_A	FERM	0.0094228614597657	0.4266787903424828	0.0757576742734449
7NR8_A	Protein-kinase	0.0091534023460405	0.253687550449001	0.1478058827574251
4YR0_A	UmuC	0.0099889259062536	0.3400013820827897	0.1044443371577696
5HU0_B	Peptidase-A1	0.0167870380179418	0.0707176236347616	0.0110661838165213
7L69_A	UmuC	0.011470319182752	0.3403860192609153	0.0699676171140799
5SCL_B	PK	0.0157948866516963	0.1089140668410011	0.0281690295641283
5D7Q_A	Deacetylase-sirtuin-type	0.0063487309675658	0.2393264735048844	0.1932771779625381
4RYD_F	Peptidase-S8	0.012771433353002	0.3033802342344661	0.0552016840097893
7OAK_A	Protein-kinase	0.0062523965605041	0.4578118765757177	0.111856808104517
4H0W_A	Transferrin-like-2	0.0088253487277373	0.3908563839696495	0.101995546264151
4OR5_F	Protein-kinase	0.0112979328012357	0.2804252666761337	0.0983427491668371
7MNE_A	Tyrosine-protein-phosphatase	0.0029541770287148	0.5240507983868746	0.111856808104517
1WB0_A	GH18	0.0150468779717673	0.0820380613937861	0.0507400688245485
1OKW_A	Protein-kinase	0.0092391740100791	0.3097123413236204	0.1282631089698211
4HOK_S	Protein-kinase	0.0152560665480882	0.3016729030502667	0.0010061554017259
6BFW_A	Peptidase-A1	0.015997464837702	0.0981911344198525	0.0251509582443987
5D7A_C	Protein-kinase	0.0119135455219647	0.345153398685973	0.0574466500591699
4IZ5_D	Protein-kinase	0.009687612211152	0.2842350105970218	0.1308306613852816
6UNA_A	Protein-kinase	0.0080644059529097	0.2747114667969293	0.1598598945044778
6GN1_B	Protein-kinase	0.0140343297835682	0.248662954386056	0.0518519454679657
4W4Y_A	Protein-kinase	0.0156645794284082	0.2201903062117865	0.0226336461702254
6ATH_A	Protein-kinase	0.0097898814921459	0.3237008607721892	0.114349829164555
6BFE_A	Peptidase-A1	0.0165634821135472	0.0944706199918455	0.012220058253459
2CM3_B	Tyrosine-protein-phosphatase	0.0029780358735816	0.5508117859877778	0.093509430468313
5A6O_B	Protein-kinase	0.0114669027409115	0.1879548412671332	0.1156002969768388
7JXX_A	Protein-kinase	0.0046003847146312	0.4846432801929384	0.1206311780477544
6QY7_A	Protein-kinase	0.0110485424805746	0.3071264411736433	0.093509430468313
6TCA_D	Protein-kinase	0.0064244713245231	0.3803522753245004	0.1412171141990092
7UXI_A	Protein-kinase	0.0099749831587849	0.3315501939004847	0.109375183315022
8AO4_A	Protein-kinase	0.007887708765608	0.2604155349425221	0.1680374367601842
7NR9_A	Protein-kinase	0.0090282666257441	0.2603675207572654	0.1491327970206715
6VNL_A	FERM	0.0063452232502386	0.4192933437910562	0.1282631089698211
6EHU_B	Protein-kinase	0.0111940292307	0.3001481794777475	0.093509430468313
5LW1_E	Protein-kinase	0.0109265156095699	0.2305569129928454	0.1231636888980891
4IDO_A	GB1-RHD3-type-G	0.0070461846322665	0.4317194554796823	0.1156002969768388
5SDT_F	PK	0.015819670385763	0.0854111252152019	0.0342052238987842
8DJC_A	Protein-kinase	0.0130346141396158	0.3114270468262903	0.0474184781355553
8E8C_A	UmuC	0.0087873976491361	0.358660073534465	0.1193691998189743
6Q49_A	Protein-kinase	0.0071793211579043	0.3379576887123106	0.150462891004564
6G9N_A	Protein-kinase	0.0109557457696893	0.2594080444554614	0.1156002969768388
4EOM_A	Protein-kinase	0.0106516961578299	0.2889718798805727	0.111856808104517
2VEU_A	Tyrosine-protein-phosphatase	0.0024958229424819	0.524096762707476	0.1181102422121964
3QKQ_A	Tyrosine-protein-phosphatase	0.0024403306667342	0.5282784290247714	0.1156002969768388
4FRS_B	Peptidase-A1	0.0170807970901708	0.0895920328249322	0.0020161899393582
3RTP_A	Protein-kinase	0.0140635598015697	0.2144961168266396	0.0608324157938926
6TCA_H	Protein-kinase	0.0051393064535198	0.3965070322987332	0.1491327970206715
2C5O_C	Protein-kinase	0.0078288448622431	0.3221991391589253	0.1464821407490291
3CIB_B	Peptidase-A1	0.0168845492700288	0.0989460168902427	0.005055767262688
7M7S_A	UmuC	0.0069808269998507	0.3491258901674618	0.1491327970206715
6UPQ_A	Septin-type-G	0.0063185979786465	0.2898873896908631	0.1791220384601826
1L5T_B	Transferrin-like-1	0.0134055086609478	0.2559229533596164	0.0642396789753183
3MB7_A	Protein-kinase	0.0115713772100761	0.3161354141870789	0.0780910971699273
6G9M_A	Protein-kinase	0.0099006296781067	0.2523309120142849	0.1386026331843548
4KD1_A	Protein-kinase	0.0059137835108402	0.3831343760974753	0.1464821407490291
4YR8_E	Protein-kinase	0.0130803107028963	0.1943425676518513	0.0827886275091853
3PXZ_A	Protein-kinase	0.008810241938749	0.3085110104717009	0.1372998088858472
1PW2_A	Protein-kinase	0.0094884972813669	0.3652760993333856	0.1044443371577696
3HM8_A	Hexokinase-1	0.0113154990399488	0.457494799526368	0.0160964977574751
1LG1_A	GH18	0.0142680737739115	0.113661961917193	0.0653805729706817
2OK1_A	Protein-kinase	0.0156562242206379	0.1842935713902955	0.0300519144382522
3V83_B	Transferrin-like-2	0.0100074306826923	0.4198982914810977	0.0699676171140799
4EOL_C	Protein-kinase	0.0079047335439971	0.2979758022263372	0.1544717757776674
6VXU_A	Protein-kinase	0.0099764982132104	0.3392548056520622	0.1081380339834239
6VNJ_A	FERM	0.0074413488397734	0.4181583567820339	0.1168537656727328
7VDQ_B	Protein-kinase	0.0049530740934188	0.3668907263602056	0.1652987204851879
5SCD_E	PK	0.0117356821883819	0.0575835700718414	0.124748475114758
5SCE_D	PK	0.0157559695506647	0.0739064729506306	0.0392351918850506
2QMG_A	Peptidase-A1	0.0167494439818126	0.0771444734281283	0.0140843739056586
4FRS_A	Peptidase-A1	0.0173428877716691	0.0696671689149403	0.002011889761613
5TTU_A	FERM	0.005774444654803	0.4230196747393918	0.1347029593185105
4RMJ_B	Deacetylase-sirtuin-type	0.0084094514776634	0.2698940809218123	0.1585084402616665
5KFV_A	UmuC	0.0110594441312105	0.3493197369067457	0.0792617644918949
1N76_A	Transferrin-like-1	0.0145217581603043	0.1159919239780585	0.0608324157938926
3GP0_A	Protein-kinase	0.0158228080705728	0.2599488227933326	0.0100605125377637
5SCA_F	PK	0.0166357410899785	0.0865961623526693	0.0150906633237464
4X7I_A	Peptidase-A1	0.0173187434460344	0.0704686681179212	0.0030181563299565
2A2A_A	Protein-kinase	0.0097879156919087	0.4130235569462479	0.0780910971699273
3H30_B	Protein-kinase	0.0075673136033324	0.3058172813751825	0.1571596642693622
5CCL_A	SET	0.001770606923496	0.5574658557596961	0.1007750247466017
7L4I_A	PPM-type-phosphatase	0.007457930458273	0.4766278751835979	0.0923076831090272
6ZQS_A	Protein-kinase	0.009993026068854	0.2506476953163163	0.1386026331843548
5KA9_A	Tyrosine-protein-phosphatase	0.0019841500129118	0.4932774281781152	0.1412171141990092
4Z9M_D	Phosphagen-kinase-C-terminal	0.0098372386766938	0.454617994245481	0.0574466500591699
8G67_B	Tyrosine-protein-phosphatase	0.0039304601515496	0.5143779096839106	0.114349829164555
4ZSM_B	Peptidase-A1	0.0162873171720321	0.0706089515999615	0.0281690295641283
8DF1_C	GH18	0.0132533094435409	0.065954799693702	0.0947135439792254
2P33_A	Protein-kinase	0.0130897807666881	0.2105399365259838	0.0827886275091853
6MFN_A	Piwi	0.0140961041647305	0.2644985643444955	0.0492955855664358
2IW6_A	Protein-kinase	0.0093556158172304	0.309732539743746	0.1295453477311678
1LCT_A	Transferrin-like-1	0.0133703500791336	0.3582935999149075	0.0201205697607655
7UAD_A	Tyrosine-protein-phosphatase	0.0017342083892575	0.543407616123818	0.1106147729912412
7S4T_A	Protein-kinase	0.006434543693356	0.216139440120761	0.2004830278642655
3EE6_B	Peptidase-S53	0.012499373712789	0.324495325734466	0.0574466500591699
6HMB_A	Protein-kinase	0.011098460586777	0.2978204354231667	0.099557427953085
3LXK_A	FERM	0.0069607286443548	0.4283174582790474	0.1206311780477544
1HLG_B	AB-hydrolase-1	0.0132598226612454	0.3726134693943633	0.0153215732989637
2QMD_B	Peptidase-A1	0.0170682760438904	0.0956215739026827	0.0040402750029742
8G68_B	Tyrosine-protein-phosphatase	0.003105298103901	0.5234903699190667	0.1156002969768388
1Y3A_B	G-alpha	0.0147418480993947	0.322359798690292	0.0080483244942393
5SCE_B	PK	0.0167112724690537	0.0982402567115803	0.0130785989784187
2C69_A	Protein-kinase	0.0080457989683405	0.3724801468337502	0.1282631089698211
4AA4_A	Protein-kinase	0.0118247352606066	0.2786789035536625	0.0923076831090272
1FIN_C	Protein-kinase	0.0035754128312347	0.2955119597003582	0.2077761603349808
4BCM_C	Protein-kinase	0.0087306771882647	0.2715475045328094	0.1544717757776674
7MYU_B	Peptidase-A1	0.0171273433085091	0.0771017205840557	0.0070922351376341
7R4N_A	FMN-hydroxy-acid-dehydrogenase	0.0122454979494567	0.2986177331038938	0.074594394652218
3MY1_A	Protein-kinase	0.0151483780172318	0.2324832640711259	0.0375784171587227
6SFI_A	Protein-kinase	0.0152935776913754	0.2722046999694767	0.0205341202479885
6BP0_A	Protein-kinase	0.009228322631095	0.3246764461614341	0.1282631089698211
2X2R_C	Kinesin-motor	0.0151673811188735	0.3190345613568887	0.0
5N64_A	Protein-kinase	0.016061031871811	0.2454459114843824	0.012220058253459
1LQF_B	Tyrosine-protein-phosphatase	0.0026859148621734	0.4841980859916764	0.1425287843270215
2LAV_A	Protein-kinase	0.0077351949615679	0.2064022360996109	0.1861575660032235
5ETA_A	Protein-kinase	0.0141557677437227	0.2059870568120445	0.0642396789753183
4DJY_B	Peptidase-A1	0.0166201869464512	0.0800995742603248	0.0201205697607655
3L5E_A	Peptidase-A1	0.0168110062708159	0.0531052900923038	0.0231389553638574
5J0A_B	Protein-kinase	0.0134784133198525	0.2268792472831529	0.074594394652218
3QFV_B	Protein-kinase	0.006264301365643	0.4537216004432826	0.1193691998189743
5SCK_H	PK	0.0172264559621572	0.0664960741333062	0.0090543980992385
7A5O_C	VWFD-2	0.0085465084902115	0.4829104478124096	0.0734339085116317
2UUE_C	Protein-kinase	0.0083695386594951	0.3183671048523757	0.1438435983173833
3ZGO_C	Deacetylase-sirtuin-type	0.011530344054855	0.2309607219635177	0.114349829164555
6VRF_A	Protein-kinase	0.0057254198985679	0.4744551568353369	0.1181102422121964
5SCC_E	PK	0.0117582820906893	0.0636994109176699	0.1267604067828589
6BU6_A	Protein-kinase	0.0093137454732884	0.3233121413654176	0.1282631089698211
3C0H_A	Protein-kinase	0.0041137790693688	0.4507928400535474	0.1425287843270215
4BCQ_A	Protein-kinase	0.0125903196591664	0.2630312962676568	0.083969564498129
5KAC_A	Tyrosine-protein-phosphatase	0.0036943526652904	0.5398868608733559	0.099557427953085
6UV5_A	ATP-grasp	0.0118494707167932	0.2343687482346324	0.1069043755424419
4QP6_A	Protein-kinase	0.0145442096393868	0.2552624853050652	0.0463157782490606
6CWV_A	Tyrosine-protein-phosphatase	0.0027567024298843	0.5128654934347585	0.1295453477311678
8G6A_A	Tyrosine-protein-phosphatase	0.0018865621674223	0.5152159090310657	0.1334094612025629
6G9K_A	Protein-kinase	0.0094132959788391	0.247521621453931	0.1517961721971887
5KPL_A	Protein-kinase	0.0110125433183422	0.2966307925470718	0.1044443371577696
4RMJ_A	Deacetylase-sirtuin-type	0.006546006900583	0.2518364002595658	0.1947113473436841
7AKO_A	Protein-kinase	0.0105680665373306	0.4276370167283435	0.0585731949799841
3FL4_A	Protein-kinase	0.0121574486060195	0.2788814965481539	0.0875273689811206
2RDW_A	FMN-hydroxy-acid-dehydrogenase	0.0134918157674546	0.3195110709183338	0.0397492001139665
6TCA_B	Protein-kinase	0.0090892717897892	0.3526012694052974	0.1231636888980891
1PTT_A	Tyrosine-protein-phosphatase	0.0027020020611398	0.5193363039202024	0.1257078275187244
2X7D_A	Kinesin-motor	0.0138879128473587	0.2295223014422167	0.0676690861025068
2C6L_A	Protein-kinase	0.0091088923429117	0.3734258554231894	0.1131018245281618
4V04_A	Protein-kinase	0.0095292640468342	0.3904771048066192	0.0971304585383399
5TTS_A	FERM	0.0096552677641103	0.4390689387546428	0.0734339085116317
5SCB_G	PK	0.0156393966986339	0.0736720492167749	0.0482898778152505
3MFU_A	Protein-kinase	0.0065722420417739	0.4610136073838806	0.114349829164555
1R0E_A	Protein-kinase	0.0133974690199731	0.2938898564178845	0.054082748085932
3O2M_B	Protein-kinase	0.0082771383258293	0.2412607931518854	0.1735537798790556
6V35_C	RCK-N-terminal	0.0104496678875779	0.2814249296372323	0.1244342344065969
5SC8_D	PK	0.0166577752114296	0.072107754472023	0.0231389553638574
7LFO_A	Tyrosine-protein-phosphatase	0.003352014093358	0.5320190364714179	0.109375183315022
5BVD_A	Protein-kinase	0.010477556658731	0.2592165143776055	0.1308306613852816
5ALJ_A	AB-hydrolase-1	0.0076772323889924	0.5531793507038146	0.0375784171587227
5SCA_E	PK	0.0119725874656562	0.0625137918448023	0.1237422493361646
1H26_A	Protein-kinase	0.0104282763813154	0.2892078681297047	0.1218961839165768
4H3F_B	Peptidase-A1	0.0167408178167243	0.0890581530439966	0.018108730237069
5W5Q_B	Protein-kinase	0.0073841038623887	0.3869958828083696	0.1334094612025629
8G69_B	Tyrosine-protein-phosphatase	0.0037587403119499	0.5227870380852558	0.1131018245281618
5NG2_B	Protein-kinase	0.012629505241683	0.3749277026792169	0.0343393687124173
3OWK_A	Protein-kinase	0.0127173487067097	0.3114508949171294	0.0619656060250684
6UV2_A	Helicase-ATP-binding	0.0052168297466373	0.4599755727384124	0.1308306613852816
5SCK_B	PK	0.016674703907158	0.0928325045138835	0.0191146395025525
4FSL_B	Peptidase-A1	0.0175526235263219	0.0706617308360814	0.0030272436213401
6CRG_A	Tyrosine-protein-phosphatase	0.0022469498210326	0.5471755954200053	0.109375183315022
2UV2_A	Protein-kinase	0.0092840645717474	0.2682071359309114	0.1491327970206715
6GUE_C	Protein-kinase	0.0105322108773732	0.3120007861862299	0.1106147729912412
7KJS_A	Protein-kinase	0.0072575344269261	0.2734860517062141	0.1805223075126194
5V37_A	SET	0.0021377631274352	0.557991912607301	0.1032184731868113
2VTJ_A	Protein-kinase	0.0103146987018597	0.346832563568248	0.1032184731868113
5YJO_A	SET	0.0038440787181082	0.5570383727217968	0.0875273689811206
1H24_C	Protein-kinase	0.0079128947228383	0.2735210717191725	0.1707892889304307
1WBN_A	Protein-kinase	0.0123218041502284	0.256101007854945	0.0947135439792254
3I4B_A	Protein-kinase	0.0131921720476361	0.275676011447246	0.0688172240723723
5M4I_A	Protein-kinase	0.0103367423616463	0.2751988271056277	0.1295453477311678
7NR5_A	Protein-kinase	0.0109942553719429	0.2655019047097897	0.1193691998189743
5XXJ_A	SET	0.0031179496877875	0.568521703936615	0.0887186656530896
7OY5_B	Protein-kinase	0.012714565848015	0.2847465139745204	0.0757576742734449
7OAL_D	Protein-kinase	0.0080539279471471	0.4579209079969515	0.0959205511206895
6UV5_D	ATP-grasp	0.0100324650248278	0.2323225875845856	0.1464821407490291
1Q4L_A	Protein-kinase	0.0120782670395705	0.3038231127798298	0.0792617644918949
4KIN_B	Protein-kinase	0.0108017029980329	0.295964810837208	0.111856808104517
3ZS5_A	Protein-kinase	0.0147881392499027	0.2871191281503719	0.0300519144382522
6NBS_A	Protein-kinase	0.0073923793674399	0.2508616684491137	0.1861575660032235
6B9G_D	GB1-RHD3-type-G	0.0132258010340559	0.3912610293570012	0.0111900946877709
5SCB_E	PK	0.0115256313351989	0.0667167526557118	0.1327967545923378
8G65_A	Tyrosine-protein-phosphatase	0.0026886207102979	0.5151219324758733	0.1308306613852816
8AOA_A	Protein-kinase	0.0081049923546464	0.2519447368659624	0.1749407132494549
7APF_B	FERM	0.0066479099317977	0.445245559217317	0.1218961839165768
8P07_A	Protein-kinase	0.012673493233555	0.2798002612804797	0.0792617644918949
4X1D_B	Transferrin-like-2	0.0144244963195752	0.3164478665303316	0.023686980845901
6DMG_A	Protein-kinase	0.0092174230761329	0.2680160846149931	0.1517961721971887
1VFD_A	Transferrin-like-1	0.0109205355858238	0.3834450527114171	0.0722762095165372
3OHF_B	Peptidase-A1	0.017632076916529	0.0825670614196748	0.0
4IZ5_A	Protein-kinase	0.0109400111020759	0.289034691932458	0.1131018245281618
6W4O_O	Protein-kinase	0.0045080132927217	0.4294306999533558	0.150462891004564
3FLS_A	Protein-kinase	0.0121866636716281	0.2791484722052114	0.0899123067133345
6EMH_B	Protein-kinase	0.0113240634761535	0.2442607965285852	0.1193691998189743
6MON_B	SET	0.0044866772789035	0.5025109625562809	0.1218961839165768
2G94_C	Peptidase-A1	0.0164465749744212	0.0780884105663511	0.0301810994667925
2YBU_C	GH18	0.01650986614333	0.1691200148472722	0.0194869465164286
7QNR_A	SET	0.0038227752711547	0.5624427887919807	0.0863389298678223
8G67_A	Tyrosine-protein-phosphatase	0.0032458843167368	0.5103658868664289	0.1295453477311678
5HDB_D	VWFA	0.0022132416996803	0.4068834792417721	0.1819264938014793
5WNG_A	Protein-kinase	0.0085862118671974	0.4315744887495398	0.1007750247466017
4EOQ_C	Protein-kinase	0.007260412494484	0.3807533357863528	0.1399080370228573
8P05_A	Protein-kinase	0.0119114806154427	0.28998397287819	0.0911088172912206
4ECT_A	UmuC	0.0112538104388057	0.3528672264173022	0.0804347333893407
8DF1_D	GH18	0.0134256855653871	0.0656516652742356	0.0983427491668371
7U7V_A	UmuC	0.0111074700895598	0.3535701870976171	0.083969564498129
2QK5_B	Peptidase-A1	0.0173986251147236	0.0934134151325102	0.0050303674430436
2WIH_A	Protein-kinase	0.0033002040322331	0.2974183146672587	0.2151587947119053
3HM8_B	Hexokinase-1	0.0119652560267699	0.4627954381384189	0.0070422936000285
6CWU_A	Tyrosine-protein-phosphatase	0.0012687835236031	0.5244210348618001	0.1321185172741956
1XN2_A	Peptidase-A1	0.0171970467483322	0.0894582349721977	0.0100605125377637
5HE5_B	Peptidase-A1	0.0169942063868123	0.0962201491375558	0.0132515540606032
5D3Q_B	Dynamin-type-G	0.0044073817265678	0.5520669818531398	0.0875273689811206
7AYA_A	Protein-kinase	0.0104107417611957	0.2933401720094222	0.1231636888980891
4FK6_A	FERM	0.0093047864070976	0.4364572722282893	0.0851528243508741
4OMD_E	Peptidase-S8	0.0142376614595139	0.2933435314455064	0.0408375348842262
3U4U_A	Protein-kinase	0.0110322185494754	0.2769936119493981	0.1168537656727328
4QP1_B	Protein-kinase	0.0126947463193675	0.2503061056280574	0.0911088172912206
6YL1_A	Protein-kinase	0.0095944169236266	0.3270926019572008	0.1269839379442463
3KRR_A	FERM	0.0075288648901578	0.4971539798904189	0.0887186656530896
5SDT_C	PK	0.0146117625361035	0.0723485866744743	0.0744468317020319
4TRW_A	Peptidase-A1	0.0175043980502178	0.0629441860140347	0.0100605125377637
4LG4_F	Protein-kinase	0.0117623943878745	0.4372691487200199	0.0257998410196613
4QTA_A	Protein-kinase	0.0142585827750979	0.2544800807747281	0.0574466500591699
5OSU_A	Protein-kinase	0.0133739849726279	0.2863929073190437	0.0631015275175568
6V3G_A	RCK-N-terminal	0.0117106968331128	0.2536040855145988	0.109375183315022
2XUU_A	Protein-kinase	0.0081489933882453	0.4302529863242742	0.109375183315022
8BGC_A	Protein-kinase	0.0113284672158151	0.2799690031817936	0.109375183315022
5KA2_A	Tyrosine-protein-phosphatase	0.0023099136304517	0.5196386846420873	0.1321185172741956
7NVX_4	Helicase-ATP-binding	0.0097244619120931	0.3954296130719272	0.0959205511206895
6NIT_A	Piwi	0.0163542176875474	0.261820051935311	0.0070922351376341
5ES4_D	VWFA	0.0048030515230939	0.4862740533017329	0.1282631089698211
3MFS_A	Protein-kinase	0.0064536600396441	0.4724866881925	0.1156002969768388
8AO8_A	Protein-kinase	0.0079878862574668	0.2630328232064661	0.1763315294024219
6BDN_A	Protein-kinase	0.0043634952530651	0.5717100632244668	0.07692324021217
1EH3_A	Transferrin-like-1	0.0092622457406616	0.395342846314423	0.1044443371577696
2CM2_A	Tyrosine-protein-phosphatase	0.0029782115404331	0.5063879881252996	0.1360001003791557
8AO6_A	Protein-kinase	0.008932204277862	0.2626677625208324	0.161215140121826
3MVL_B	Protein-kinase	0.0127915536091623	0.2867581576324564	0.07692324021217
7L0H_A	Tyrosine-protein-phosphatase	0.0016636208630731	0.5264764567812381	0.1308306613852816
5F95_A	Protein-kinase	0.0130526470359376	0.3108878959234337	0.059701445364084
3CGO_A	Protein-kinase	0.0171801214835364	0.1923282880725374	0.0030272436213401
4ZCA_B	Kinesin-motor	0.0154100578588369	0.1393774860880959	0.0507400688245485
2QMD_A	Peptidase-A1	0.0171484337759359	0.0752724108725778	0.0160964977574751
5OTF_A	Protein-kinase	0.0079799409347106	0.4006506267062409	0.1244342344065969
6POE_A	ATP-grasp	0.0097288788519443	0.279347785798523	0.1425287843270215
5KFB_A	UmuC	0.0118033719611793	0.3581225280217132	0.0665237071513429
[truncated: 81,511 more rows]
