# Supplementary material for: Comparative structural insights and functional analysis for the distinct unbound states of Human AGO proteins
Source: Sci Rep. 2025 Mar 19;15:9432. doi: 10.1038/s41598-025-91849-5 (PMC11923369; doi:10.1038/s41598-025-91849-5)
Supplement: Supplementary file 24 — Supplementary Information 12. [file 41598_2025_91849_MOESM24_ESM.zip › 4Z4Dp_A_mddomain_HL2REF/candidates/4Z4Dp_A_Piwi-merged-h-enriched.csv]

pdbId	chainId	chainLength	resolution	geneId	taxonomy	molecularFunction	cellularComponent	biologicalProcess	uniprotId	b-phipsi	w-rdist	t-alpha	domain
4CFF	E	299.0	3.92	5571	9606	0043531#0016208#0005524#0004691#0008603#0004672#0019901#0019887	0005737#0005829#0016020#0005654#0031588#0005634	0031669#0006633#0051170#0010628#0045860#0006468#0050790#0006110#0007165#0007283	P54646	0.0081134377733349	0.0978355457187933	0.0	Protein-kinase
3HQD	B	350.0	2.19	3832	9606	0005524#0008017#0003777#0008574#0019901	0005829#0005871#0016020#0005874#0072686#0005634#0032991#0005819#0000922	0051301#0007018#0000278#0007100#0090307#0007052#0046602#0051231#0007051	P52732	0.0013761789127475	0.1262582743781032	0.0030272436213401	Kinesin-motor
4AY1	L	364.0	1.95	1117	9606	0030246#0008061#0016787	0005576#0005615	0005975#0006032	Q15782	0.0103477298326194	0.0779849754731027	0.0020161899393582	GH18
7ZY8	A	325.0	1.85	1457	9606	0005524#0051879#0042802#0016301#0106310#0004674	0005829#0005654#0005634#0016581#0005886#0016605#0005956#0016580	0006915#0007049#0061077#0075342#2001234#0043154#0017148#2000059#0018105#0018107#0030307#0008284#0045732#0030177#0006468#0050821#0051726#1905818#0048511#0007165#0016055	P68400	0.0061609573909186	0.2824537564022286	0.0010061554017259	Protein-kinase
5EMM	A	625.0	2.37	10419	9606	0070888#0008469#0044020#0042802#0008327#0008168#0002039#0046982#0016274#0035243#0043021#0003714	0000785#0005737#0005829#0005794#0035097#0034709#0005654#0005634	0032922#0006353#0042118#0090161#0034969#0043985#0097421#0045596#0018216#0035246#1904992#0048026#0048714#0044030#0006355#0070372#0007088#1901796#0000387	O14744	0.0053299524292043	0.4130782207279386	0.0	SAM-dependent-MTase-PRMT-type
7S1N	A	346.0	2.11	5602	9606	0005524#0004705#0004708#0106310	0005737#0005829#0005739#0005654#0005634#0005886	0090398#0038095#0007254#0006468#0042752#0051090#0009416#0048511#0007165	P53779	0.0092415787994062	0.2086853701591551	0.001007110036042	Protein-kinase
5VM9	C	785.0	3.28	192669	9606	0003725#0090624#0046872#0035198#0003723#0004521#0003727	0000794#0005737#0036464#0005829#0016020#0005654#0000932#0016442#0070578	0035196#0035278#0006402#0010628#1901224#0031054#0072091#0070922#0010501	Q9H9G7	0.0074245320931729	0.0260403504272094	0.0362172476666218	Piwi
6D05	C	679.0	3.8	7018	9606	0008199#0008198#0034986#1990459	0016324#0045178#0009925#0072562#0009986#0030669#0005905#0031410#0005769#0030139#0005788#0010008#0070062#0005576#0005615#1990712#0005770#0048471#0005886#0055037#0034774#0031982	0007015#0019731#0071281#0070371#0006879#0034755#0006826#0030316#0045780#2000147#0045893#0042327#0048260#0034756#0031647#0001895#0060395	P02787	0.0152993041640769	0.1515581306288897	0.0	Transferrin-like-1
6H0U	A	348.0	2.3	2932	9606	0005524#0008013#0034452#0016301#0051059#0002039#0002020#0034236#0004672#0019901#0106310#0004674#0061629#0048156#0050321#0031625	0030424#0030877#0005813#0005737#0005829#0030425#0098978#0005739#0005654#0005634#0005886#0098794#0098793#1990909	1904886#1904646#0036016#0071300#0007623#0007212#0001837#0006983#0030010#0060079#0097191#0097192#0005977#0003170#0021766#0008286#0035556#0030011#0043066#0070885#0090090#1905240#1904339#1902042#0010629#2000466#0045719#2000740#0032515#1901984#0032091#1900181#0031333#2000077#0031175#0106027#0018105#0018107#0010508#0045597#0001954#0045724#0010628#0043547#1901030#0010822#0032436#0032092#0045732#0046827…	P49841	0.0068000468082401	0.3148284332211333	0.001007110036042	Protein-kinase
3NWN	A	308.0	2.0	64147	9606	0005524#0016887#0042802#0008017#0003777	0005737#0005871#0005874#0002102#0036126#0031982	0022617#0007018#1903008#1901317#0071801	Q9HAQ2	0.0130405015708005	0.2230313678232616	0.0	Kinesin-motor
4IDP	B	407.0	2.59	51062	9606	0005525#0003924#0042802	0030424#0005783#0005789#0071782#0098826#0005794#0000137#0000139#0016020	0007409#0007029#1990809#0051260	Q8WXF7	0.0018761167946485	0.4079723205366136	0.0030272436213401	GB1-RHD3-type-G
3J8X	K	316.0	5.0	3799	9606	0005524#0016887#0045296#0042802#0008017#0003777#0008574#0044877	1904115#0034451#0035253#0005829#0032839#0005871#0005765#0016020#0005874#0005739#0048471#0045335#0031982	0099641#0098971#1990048#0007411#0071346#0051642#0007028#0032418#0007018#0047497#0160040#0042267#0072383#0043268#1903078#0032230#0042391#1990049#0035617#0048489#0047496	P33176	0.0046354595002959	0.2964993219584484	0.0030272436213401	Kinesin-motor
5SC9	F	431.0	1.69	5313	9606	0005524#0016301#0000287#0048029#0030955#0004743	0005737#0005829#0070062	0071872#0032869#0006096#0016310#0042866#0033198#0051591#0009749#0001666#0010038#0007584	Q16716	0.0134528190972949	0.0857950153316614	0.0050303674430436	PK
6H0F	B	374.0	3.25	51185	9606	0046872#0044325	0031464#0005737#0005829#0016020#0005634#0048471	0035641#1902607#0031333#0031334#0030177#0043161#0016567	Q96SW2	0.0020788782755681	0.7868146780752001	0.0030181563299565	Lon-N-terminal
5MXD	A	390.0	2.52	23621	9606	0001540#0004190#0008798#0004175#0019899#0008233	0030424#0009986#0030425#0005769#0005788#0005768#0010008#0005794#0070931#0098686#0005770#0005764#0016020#0045121#0005771#0043025#0005886#0055037#0008021#0005802	1990000#0042987#0034205#0050435#1904646#0071280#0071287#0050966#0006509#0043525#0060134#0099171#0016485#0006508#0010288#0140448	P56817	0.0155468448395744	0.0434985891141304	0.005055767262688	Peptidase-A1
5J0A	A	299.0	2.74	55872	9606	0005524#0004708#0106310#0004674#0004713	0005634	0034644#0000278#0050728#0032435#0001933#0032873#0018105#0043161#0051403	Q96KB5	0.0127726354053896	0.1963428348131249	0.0030181563299565	Protein-kinase
6CYT	A	318.0	3.5	1025	9606	0097322#0005524#0003682#0004693#0003677#0016301#0004672#0019901#0106310#0004674#0000978#0008353#0001223	0008024#0036464#0016020#0005654#0005634#0070691#0016605#0008023	0008283#0071345#0006281#0120186#0051647#0043923#0120187#0045944#0032968#0006468#0051726#0006282#0031440#0051147#0031297#0006366#0006368#0140673#0006367	P50750	0.0128565139481091	0.2279115000495777	0.002011889761613	Protein-kinase
1FCK	A	691.0	2.2	4057	9606	0004869#0003677#0008201#0005506#0001530#0140912#0043539#0004252	0009986#0005737#0005769#0070062#0005576#0005615#0005634#0097013#0005886#0032991#0055037#0030141#0042581#0035580#1904724	0019731#0019732#0061844#0060349#0051838#0050829#0050830#0006959#0045087#0002227#0034755#0006826#0031640#0044793#0043066#0032780#2000117#0031665#0045837#2001205#1900229#2000308#0045071#0048525#0001503#1900159#1902732#0043123#0051092#0045669#0033690#0071902#0034145#0006508#0001817#0032680#0001895	P02788	0.0087399735652263	0.0970452859109997	0.0430220993447727	Transferrin-like-1
6JJR	A	370.0	1.83	1118	9606	0008061#0004568#0008843#0004553	0005576#0005615#0005764#0035580#1904724	0006032#0006955#0000272#0044245#0009617	Q13231	0.011133992391698	0.0607605722794358	0.0419284993347488	GH18
5WJJ	A	338.0	1.6	1432	9606	0005524#0019899#0004707#0004708#0048273#0051525#0019903#0106310#0004674	0005737#0005829#0005576#1904813#0098978#0005739#0016607#0005654#0005634#0034774#0000922	0070935#0001525#0006915#0060348#0001502#0000902#0007166#0071479#0071222#0071223#0071356#0071493#0035924#0098586#0090398#0006935#0002062#0000077#0019395#0046323#0006006#0035556#0031663#0090090#0035331#0002862#0001649#0030316#0038066#0018105#0001890#0030168#0090336#0060045#0031281#0045648#0010628#0046326#0032735#0051149#0045663#1901741#0010831#0042307#2000379#0045944#1900015#0030278#0099179#0006357…	Q16539	0.0116114279640274	0.2776012055943559	0.002011889761613	Protein-kinase
6Q1N	B	494.0	2.53	2629	9606	0004336#0004348#0046527#0005124#0005102#0050295	0005783#0070062#0005794#0043202#0005765#0005764#0005802	0019882#1905037#0006914#1901805#0048854#0048469#0009267#0071356#0046513#0021694#0008203#0008340#0061436#0006680#0071425#0048872#0030259#0019915#0072676#0007040#0014004#0061518#0061744#0050728#0032715#0043407#0043524#1901215#0031333#0050905#0051402#1904925#1904457#0032436#0035307#1903061#0051247#0043243#1903052#0043161#0021859#1905165#0016241#0051246#0032006#0022904#0071548#0043627#0009268#0033574…	B2R6A7	0.0113930441238428	0.1014626799003265	0.0100605125377637	Glyco-hydro-30
3QFR	A	604.0	2.4	5447	9606	0050660#0010181#0050661#0003958	0005829#0005789#0043231#0016020	0090346#0022900#0032770#0009725#0006805	P16435	0.0022065302237552	0.7299959202209995	0.0040402750029742	FAD-binding-FR-type
3G33	A	291.0	3.0	1019	9606	0005524#0030332#0004693#0016538#0106310	0005923#0000785#0097128#0097129#0097130#0000307#0005737#0005829#0031965#0005730#0005654#0005634#0005667	0051301#0071353#1904637#0071222#1904628#0000082#0008284#0048146#0010971#0006468#0051726#0010389#0010468#0060260#0061469#0010033#0009410#0007165	P11802	0.0021917086132592	0.228603155856278	0.026859374808243	Protein-kinase
6UX9	A	316.0	1.71	5305	9606	0016308#0016309#0005524#0042803	0005776#0005829#0005764#0005654#0001917#0001750#0005886	1902635#0061909#0035855#0046627#0046854#0016310#2000786#0010506#0090119	P48426	0.0070359540844017	0.2139280287618614	0.0100605125377637	PIPK
4QTE	A	348.0	1.5	5594	9606	0005524#0003677#0042802#0004707#0004708#0019902#0001784#0106310#0004674#0008353	0035578#0005901#0005737#0005856#0005829#0005769#0005788#0005576#1904813#0005925#0005794#0005770#0005815#0005739#0072686#0005654#0005634#0005886#0031143#0045202	0030521#0006915#0050853#0060020#0061308#0072584#0007049#0007166#0034198#0071276#0034614#0071356#0007268#0006935#0019858#0006974#0038127#0070371#0060324#0008286#0048009#0035556#0060716#0007611#0031663#0060291#0060425#0033598#0045596#0042473#0018105#0018107#0010759#0120041#0010800#0051973#1904355#0032212#0050847#0006468#0030641#0051493#2000641#0090170#0030278#0031647#0032872#0070849#0043330#0035094…	P28482	0.0106524831059793	0.2514542123188192	0.0030272436213401	Protein-kinase
2C9H	A	426.0	1.8	54995	9606	0004315	0005829#0005739	0006637#0006633#0051792#0051790	Q9NWU1	0.0098557943590038	0.1571690699779033	0.0091371600897414	Ketosynthase-family-3-KS3
6UPR	B	270.0	2.3	23176	9606	0005525#0003924#0060090	0030424#0032153#0015630#0098793#0031105#0005940#0030672	0061640#0033157#0031647#0035542	Q15019	0.0053331772835252	0.2744486892340068	0.0101626241883787	Septin-type-G
1M7R	B	513.0	2.6	8898	9606	0042802#0052629#0004438#0008138	0030424#0005737#0005829#0030425#0043197#0031901#0070062#0043231#0016020#0005634#0048471#0014069#0097060#0008021#0005774	0097062#0032288#0045806#0090394#0031642#2000645#0002091#0048666#0006661#0046856#2000643#0006470#0060304	Q13614	0.027762297355981	0.0824460146646682	0.005055767262688	Myotubularin-phosphatase
4HOK	S	286.0	2.77	102800317; 1454	9606	0005524#0004672#0106310#0004674#0003723	0005737#0005829#0030426#0043025#0005654#0005634#1990904	0060070#1990090#0048512#0032922#0006281#0006897#0032091#0030178#0018105#1902004#0090263#2000052#0032436#1905426#0008104#0006468#0042752#0032880#0007165	P49674	0.0152560665480882	0.3016729030502667	0.0010061554017259	Protein-kinase
1HJV	B	362.0	2.75	1116	9606	0030246#0008061#0005201	0005737#0005783#0070062#0031012#0005576#0005615#0048471#0035580	0007250#0006915#0005975#0051216#0071356#0006032#0006954#0030324#0045766#0070374#0032757#0010800#0051897#0070555#0070741#0009612#0034612	P36222	0.0145321921050792	0.055741153073313	0.045215734453575	GH18
2XK4	A	252.0	2.1	4751	9606	0005524#0046872#0004672#0019903#0106310#0004674	0005813#0000794#0005737#0005829#0000776#0005874#0030496#0005730#0005654#0005634#0032991#0000922	0001824#0051301#0051299#0007059#0051321#0000278#0090307#1903126#0043392#0051973#1904355#0032212#0046777#0006468#0051988#0046602#0007088#0051225	P51955	0.017607838176385	0.35325336243357	0.0	Protein-kinase
2YBU	E	376.0	2.25	27159	9606	0008061#0004568#0019900	0005737#0005576#0005615	0006915#0006032#0006030#0002376#0000272#0044245#0032722#0002532	Q9BZP6	0.0146355168353275	0.1662658920552068	0.005055767262688	GH18
3ZKM	B	375.0	1.85	25825	9606	0004190	0005783#0005768#0005794#0033162#0016020#0005886#0005802	0050435#0042593#0032438#0006509#0042985#0016486#0016485#0006508	Q9Y5Z0	0.0255914289745905	0.1367511913219856	0.006072766330031	Peptidase-A1
7PP6	D	1148.0	3.4	4583	9606	1903135#1903136	0062023#0031012#0005615#0005796#0070702#0070703#0005886	0010273#0048874#0030277#0070254	Q02817	0.0218229074013605	0.1551458148582763	0.0070922351376341	VWFD-3
1FBV	A	388.0	2.9	#	9606	0045296#0005509#0046875#0036312#0001784#0030971#0017124#0061630#0004842	0005929#0005829#0016600#0005925#0005794#0030426#0045121#0048471#0005886	1990090#0090650#0036120#0019221#0006974#0035635#0008584#0043303#0043066#0042059#0007175#0045742#0014068#0048260#0051865#0006513#0000209#0016567#2000583#0032487#0014823#0045471#0010332#0042594#0033574#0007165#0006511	P22681	0.0296156884359769	0.1157647956157855	0.0080483244942393	Cbl-PTB
4EJX	A	1034.0	4.69	1356	9606	0005507#0004322#0016491#0051087	0072562#0005788#0070062#0005576#0005615#0005765#0005886	0006825#0006879#0006826	P00450	0.0277294887999573	0.1066659610087908	0.0142855519524551	F5-8-type-A-3
