# Supplementary material for: Comparative structural insights and functional analysis for the distinct unbound states of Human AGO proteins
Source: Sci Rep. 2025 Mar 19;15:9432. doi: 10.1038/s41598-025-91849-5 (PMC11923369; doi:10.1038/s41598-025-91849-5)
Supplement: Supplementary file 24 — Supplementary Information 12. [file 41598_2025_91849_MOESM24_ESM.zip › 4Z4Dp_A_mddomain_HL2REF/candidates/4Z4Dp_A_Piwi-merged-notenriched.csv]

structureId	domain	b-phipsi	w-rdist	t-alpha	cluster	originalLabels	outlierScores	probabilities
4Z4Dp_A	Piwi	1.3108517099820633e-08	0.0	0.0
5MXD_A	Peptidase-A1	0.0155468448395744	0.0434985891141304	0.005055767262688	4.0	4.0	0.4736739921828058	0.5263260078171942
4ZSQ_B	Peptidase-A1	0.015677784840094	0.0537287103483591	0.0050303674430436	4.0	4.0	0.42322052380506575	0.5767794761949342
7MYU_A	Peptidase-A1	0.0169597529026005	0.0578605903372952	0.0	4.0	4.0	0.27112611136428094	0.728873888635719
2Q11_A	Peptidase-A1	0.0218867580622917	0.0462500989955005	0.0	4.0	4.0	0.2736353186340871	0.7263646813659129
3RTH_A	Peptidase-A1	0.02229242258275	0.04272101428178	0.001007110036042	4.0	4.0	0.14931407811591862	0.8506859218840813
3KMY_A	Peptidase-A1	0.0203190725650428	0.0411912014510472	0.0050303674430436	4.0	4.0	0.34401405412322755	0.6559859458767724
4DJX_A	Peptidase-A1	0.0171162770169002	0.0586900052239221	0.0030181563299565	4.0	4.0	0.14920434007759178	0.8507956599224082
6JT3_A	Peptidase-A1	0.0269721794786759	0.041997782351828	0.0020161899393582	4.0	4.0	0.03153064698710648	0.9684693530128935
5HTZ_B	Peptidase-A1	0.0144077144375042	0.0416400698062847	0.02213297304878	4.0	4.0	0.5988468611245874	0.40115313887541254
4J1E_A	Peptidase-A1	0.0270556800340895	0.0455586203356168	0.001007110036042	4.0	4.0	0.05383586478810633	0.9461641352118937
4AY1_L	GH18	0.0103477298326194	0.0779849754731027	0.0020161899393582	4.0	4.0	0.2944312588975019	0.7055687411024981
1XN3_C	Peptidase-A1	0.0140910120256962	0.0758343845712583	0.001007110036042	4.0	4.0	0.0	1.0
5VM9_C	Piwi	0.0074245320931729	0.0260403504272094	0.0362172476666218	4.0	-1.0	0.4225983676722418	0.0
6JSG_A	Peptidase-A1	0.0240767911670499	0.0407518035041913	0.005055767262688	4.0	4.0	0.196946864646428	0.803053135353572
3MSJ_A	Peptidase-A1	0.0267961318183504	0.048406758139932	0.001007110036042	4.0	4.0	0.1912999800353901	0.8087000199646099
6UVV_A	Peptidase-A1	0.0178543838256912	0.0463020106963286	0.0110661838165213	4.0	4.0	0.4626419161804329	0.5373580838195671
5HTZ_A	Peptidase-A1	0.0144525208502314	0.0574269700874286	0.012220058253459	4.0	4.0	0.3296498293029757	0.6703501706970243
7D2X_A	Peptidase-A1	0.0269151588356969	0.0456196693469085	0.0030272436213401	4.0	4.0	0.03153064698710648	0.9684693530128935
6UWV_A	Peptidase-A1	0.0171457119015997	0.0673881712257393	0.002011889761613	4.0	4.0	0.035931057119674856	0.9640689428803252
4AY1_K	GH18	0.0069509015329004	0.07697244751813	0.0060363072918738	4.0	4.0	0.46447346281679713	0.5355265371832029
5MCO_A	Peptidase-A1	0.0230913885211096	0.0566175703726424	0.0010061554017259	4.0	4.0	0.25568111149412104	0.7443188885058789
4P8X_A	GH18	0.0116147217215586	0.0875549534978793	0.0010061554017259	4.0	4.0	0.2942311980301445	0.7057688019698555
4FRS_A	Peptidase-A1	0.0173428877716691	0.0696671689149403	0.002011889761613	4.0	4.0	0.0	1.0
5HU1_A	Peptidase-A1	0.0209892646258718	0.0606508872276296	0.002011889761613	4.0	4.0	0.12482916623796203	0.875170833762038
7N66_A	Peptidase-A1	0.0240791442799444	0.0472094934396308	0.0060363072918738	4.0	4.0	0.19787962663535955	0.8021203733646405
5HDX_A	Peptidase-A1	0.0164161394968173	0.0544176311322951	0.0140843739056586	4.0	4.0	0.4515773287159238	0.5484226712840762
4CFF_E	Protein-kinase	0.0081134377733349	0.0978355457187933	0.0	4.0	4.0	0.5675641877670181	0.43243581223298183
2VA5_A	Peptidase-A1	0.0251203497006016	0.0464478588106582	0.0060363072918738	4.0	4.0	0.08125220502934638	0.9187477949706536
4YBI_A	Peptidase-A1	0.017805807931139	0.0600334639313453	0.0060363072918738	4.0	4.0	0.27112611136428094	0.728873888635719
3MSK_A	Peptidase-A1	0.024945184080114	0.0569909264028423	0.002011889761613	4.0	4.0	0.12482916623796203	0.875170833762038
4IVT_A	Peptidase-A1	0.0313757755610019	0.0421334610208691	0.0030272436213401	4.0	4.0	0.03153064698710648	0.9684693530128935
7MYI_B	Peptidase-A1	0.0164689330258456	0.0737281530831261	0.0030181563299565	4.0	4.0	0.0	1.0
4X7I_A	Peptidase-A1	0.0173187434460344	0.0704686681179212	0.0030181563299565	4.0	4.0	0.0	1.0
5QD0_C	Peptidase-A1	0.0220286676917025	0.0576477193809219	0.0030272436213401	4.0	4.0	0.17366113733662586	0.8263388626633741
4ZSR_A	Peptidase-A1	0.0185379129220078	0.0427607248307072	0.0160964977574751	4.0	4.0	0.5658292582732046	0.43417074172679543
2Q15_A	Peptidase-A1	0.0258153143024309	0.0466684411217042	0.0070422936000285	4.0	4.0	0.03382776125084546	0.9661722387491546
5F01_A	Peptidase-A1	0.026087573353247	0.0392134264050365	0.0091371600897414	4.0	4.0	0.3912963863215035	0.6087036136784965
3CID_A	Peptidase-A1	0.0165505579169068	0.0765089207321803	0.0030181563299565	4.0	4.0	0.0	1.0
4FSL_B	Peptidase-A1	0.0175526235263219	0.0706617308360814	0.0030272436213401	4.0	4.0	0.0	1.0
4TRY_B	Peptidase-A1	0.0192840965537925	0.0697748578040317	0.0010061554017259	4.0	4.0	0.0	1.0
6WNY_A	Peptidase-A1	0.0299517369351572	0.045033462819846	0.0050303674430436	4.0	4.0	0.03153064698710648	0.9684693530128935
5HU1_B	Peptidase-A1	0.0149494595337349	0.0779602911791275	0.0050303674430436	4.0	4.0	0.0	1.0
4IVS_A	Peptidase-A1	0.0322172279125963	0.0458066537084738	0.0030272436213401	4.0	4.0	0.03153064698710648	0.9684693530128935
4J0V_A	Peptidase-A1	0.0295230435276637	0.0452149268884118	0.005055767262688	4.0	4.0	0.03153064698710648	0.9684693530128935
5HU0_A	Peptidase-A1	0.014888047823977	0.049089430067692	0.0291750635565768	4.0	4.0	0.39924222817339056	0.6007577718266095
5QD8_B	Peptidase-A1	0.0331086523717516	0.0456547289484998	0.0030181563299565	4.0	4.0	0.03153064698710648	0.9684693530128935
4I0H_A	Peptidase-A1	0.0321310940781922	0.0529683872162891	0.001007110036042	4.0	4.0	0.03153064698710648	0.9684693530128935
3HQD_B	Kinesin-motor	0.0013761789127475	0.1262582743781032	0.0030272436213401	4.0	-1.0	0.2686574612074852	0.0
7MYJ_F	Protein-kinase	0.004614601921315	0.1090756462060585	0.0030272436213401	4.0	-1.0	0.027308720978325037	0.0
6PZ4_A	Peptidase-A1	0.0290875268258755	0.0383155821674877	0.0091371600897414	4.0	4.0	0.4045509214677553	0.5954490785322447
4Z4H_A	Piwi	0.0018097685022291	0.1630199995389748	0.0030181563299565	4.0	4.0	0.6025550553645437	0.3974449446354563
5HDU_A	Peptidase-A1	0.01456721363468	0.0539108662912337	0.0281690295641283	4.0	4.0	0.2624490128129032	0.7375509871870968
5SC9_F	PK	0.0134528190972949	0.0857950153316614	0.0050303674430436	4.0	4.0	0.019784550430958253	0.9802154495690417
2P83_A	Peptidase-A1	0.0431046247942312	0.0422764118705731	0.0	4.0	4.0	0.4934917287735552	0.5065082712264448
3LPJ_A	Peptidase-A1	0.0155932090452148	0.0816007936661723	0.0040402750029742	4.0	4.0	0.0	1.0
5SCL_H	PK	0.0125156309594704	0.0702205116987723	0.0140843739056586	4.0	4.0	0.18130600552440232	0.8186939944755977
4Z4G_A	Piwi	0.0065051814081296	0.1897992521424759	0.002011889761613	4.0	3.0	0.13428731200697258	0.8657126879930275
4DV9_A	Peptidase-A1	0.0349180818796282	0.0348668199060068	0.0050303674430436	4.0	4.0	0.4871977897008956	0.5128022102991044
3L5C_B	Peptidase-A1	0.0179136029297204	0.0779678835023745	0.001007110036042	4.0	4.0	0.0	1.0
4TRW_A	Peptidase-A1	0.0175043980502178	0.0629441860140347	0.0100605125377637	4.0	4.0	0.011585653191611001	0.988414346808389
3CIC_A	Peptidase-A1	0.0168654874496012	0.087583316951857	0.0	4.0	4.0	0.11978803086925763	0.8802119691307424
4HA5_A	Peptidase-A1	0.0155584481488505	0.0431163648085809	0.0392351918850506	4.0	4.0	0.4167403852162817	0.5832596147837183
4TRZ_A	Peptidase-A1	0.0162973570979809	0.064017979869278	0.0130785989784187	4.0	4.0	0.011585653191611001	0.988414346808389
3OHF_B	Peptidase-A1	0.017632076916529	0.0825670614196748	0.0	4.0	4.0	0.0	1.0
5SCK_H	PK	0.0172264559621572	0.0664960741333062	0.0090543980992385	4.0	4.0	0.02898859788833777	0.9710114021116623
4J1K_A	Peptidase-A1	0.0223865411595174	0.0363316833023127	0.0174001876755087	4.0	4.0	0.5173502895132305	0.4826497104867696
7S1N_A	Protein-kinase	0.0092415787994062	0.2086853701591551	0.001007110036042	4.0	3.0	0.16447215308772772	0.8355278469122723
5EMM_A	SAM-dependent-MTase-PRMT-type	0.0053299524292043	0.4130782207279386	0.0	4.0	-1.0	0.011522702758157461	0.0
3L5E_A	Peptidase-A1	0.0168110062708159	0.0531052900923038	0.0231389553638574	4.0	4.0	0.32152143001328487	0.6784785699867151
7ZY8_A	Protein-kinase	0.0061609573909186	0.2824537564022286	0.0010061554017259	4.0	3.0	0.0	1.0
5QCW_B	Peptidase-A1	0.0278012951942751	0.0554359830689838	0.0050303674430436	4.0	4.0	0.03153064698710648	0.9684693530128935
5CU0_A	Protein-kinase	0.0095779431182656	0.2656434278965263	0.0010061554017259	4.0	3.0	0.0	1.0
3K5C_B	Peptidase-A1	0.0256524008365934	0.0555387793133857	0.0070422936000285	4.0	4.0	0.03153064698710648	0.9684693530128935
4P8V_A	GH18	0.0145925953693702	0.0843160302358471	0.0060363072918738	4.0	4.0	0.03610935352093829	0.9638906464790618
4Z4E_A	Piwi	0.0034809000309159	0.1477279781842629	0.0040402750029742	4.0	4.0	0.6220718982109358	0.3779281017890642
6H0U_A	Protein-kinase	0.0068000468082401	0.3148284332211333	0.001007110036042	4.0	3.0	0.18392263972808387	0.8160773602719161
5SC9_H	PK	0.0140984153493563	0.0691619544276443	0.0150906633237464	4.0	4.0	0.07224053822454198	0.927759461775458
3NWN_A	Kinesin-motor	0.0130405015708005	0.2230313678232616	0.0	4.0	3.0	0.0	1.0
1XN2_D	Peptidase-A1	0.0183929826473237	0.0747287383337629	0.0030272436213401	4.0	4.0	0.0	1.0
4FSE_E	Peptidase-A1	0.0191397972590851	0.0713769225842211	0.004023997168737	4.0	4.0	0.0	1.0
7MYI_A	Peptidase-A1	0.0163295360986819	0.0624702921410865	0.0171028438612663	4.0	4.0	0.011585653191611001	0.988414346808389
3DV1_B	Peptidase-A1	0.0319290791149709	0.0511009622542747	0.0050303674430436	4.0	4.0	0.03153064698710648	0.9684693530128935
3I4B_B	Protein-kinase	0.0103745013392133	0.3116077489487351	0.0	4.0	3.0	0.0	1.0
2ZHR_B	Peptidase-A1	0.0151852537517472	0.1092766946995712	0.0	4.0	4.0	0.45341425600704677	0.5465857439929532
5EMJ_A	SAM-dependent-MTase-PRMT-type	0.0059734957852666	0.4110210769388464	0.002011889761613	4.0	-1.0	0.011522702758157461	0.0
4ZSM_A	Peptidase-A1	0.0175949953070761	0.0624243827811834	0.0130785989784187	4.0	4.0	0.011585653191611001	0.988414346808389
5SCA_H	PK	0.0144048060151144	0.0713485539880769	0.0140843739056586	4.0	4.0	0.03824525108337184	0.9617547489166282
4AY1_C	GH18	0.0134566836483281	0.07901916592493	0.0101626241883787	4.0	4.0	0.08511287320239096	0.9148871267976091
6JWA_A	Protein-kinase	0.0106569811497858	0.2588715299279084	0.002011889761613	4.0	3.0	0.0	1.0
5SC8_H	PK	0.0161981670636474	0.0667872749410233	0.0140843739056586	4.0	4.0	0.011585653191611001	0.988414346808389
5EZZ_A	Peptidase-A1	0.0330624534050828	0.0433976932912139	0.0070922351376341	4.0	4.0	0.03153064698710648	0.9684693530128935
6H0F_B	Lon-N-terminal	0.0020788782755681	0.7868146780752001	0.0030181563299565	4.0	-1.0	0.13912311797781426	0.0
4J0P_A	Peptidase-A1	0.0331109201245784	0.0521128125572652	0.004023997168737	4.0	4.0	0.03153064698710648	0.9684693530128935
3J8X_K	Kinesin-motor	0.0046354595002959	0.2964993219584484	0.0030272436213401	4.0	3.0	0.07873411516626627	0.9212658848337337
5QCZ_A	Peptidase-A1	0.034528097826505	0.0545559183867552	0.0020161899393582	4.0	4.0	0.03153064698710648	0.9684693530128935
3UQX_A	Peptidase-A1	0.0302157795119382	0.0488922709259128	0.0080483244942393	4.0	4.0	0.03153064698710648	0.9684693530128935
4IDP_B	GB1-RHD3-type-G	0.0018761167946485	0.4079723205366136	0.0030272436213401	4.0	-1.0	0.011522702758157461	0.0
7WN3_E	VWFD-2	0.0080805968552729	0.4495308913014346	0.002011889761613	4.0	-1.0	0.13060375271366306	0.0
6CYT_A	Protein-kinase	0.0128565139481091	0.2279115000495777	0.002011889761613	4.0	3.0	0.0	1.0
4AY1_H	GH18	0.0115963813758423	0.0784567866910227	0.0132515540606032	4.0	4.0	0.12370000826533134	0.8762999917346687
3L38_A	Peptidase-A1	0.0352935140320318	0.0440015588804685	0.0060363072918738	4.0	4.0	0.1069442557450955	0.8930557442549045
3TPP_A	Peptidase-A1	0.0320571970671753	0.0578149107597527	0.0030181563299565	4.0	4.0	0.03153064698710648	0.9684693530128935
4R95_A	Peptidase-A1	0.0187585173647166	0.0699800332217479	0.0060363072918738	4.0	4.0	0.0	1.0
6D05_C	Transferrin-like-1	0.0152993041640769	0.1515581306288897	0.0	4.0	-1.0	0.02115672716884146	0.0
4FRS_B	Peptidase-A1	0.0170807970901708	0.0895920328249322	0.0020161899393582	4.0	4.0	0.00027340138603571126	0.9997265986139643
5WJJ_A	Protein-kinase	0.0116114279640274	0.2776012055943559	0.002011889761613	4.0	3.0	0.0	1.0
3PI5_B	Peptidase-A1	0.0337595911270716	0.0570172348912327	0.002011889761613	4.0	4.0	0.03153064698710648	0.9684693530128935
2WF1_A	Peptidase-A1	0.0266871961410103	0.0552104170553268	0.0090543980992385	4.0	4.0	0.03153064698710648	0.9684693530128935
3NSH_A	Peptidase-A1	0.0370973626010136	0.0520550347881422	0.0020161899393582	4.0	4.0	0.08405511067270761	0.9159448893272923
2OHN_A	Peptidase-A1	0.0277257977935577	0.0542529054516845	0.0081136984001406	4.0	4.0	0.03153064698710648	0.9684693530128935
5SCF_A	PK	0.0122791873349239	0.0394646406225206	0.0965797171599183	4.0	-1.0	0.021871961050568794	0.0
5SCH_A	PK	0.0125785496985938	0.0372511482641472	0.0995978005518705	4.0	-1.0	0.021871961050568794	0.0
5HU0_B	Peptidase-A1	0.0167870380179418	0.0707176236347616	0.0110661838165213	4.0	4.0	0.0	1.0
3SKG_D	Peptidase-A1	0.019954160289479	0.073369994437075	0.004023997168737	4.0	4.0	0.0	1.0
5J0A_A	Protein-kinase	0.0127726354053896	0.1963428348131249	0.0030181563299565	4.0	3.0	0.013127261527684458	0.9868727384723155
3CIB_A	Peptidase-A1	0.0193482808602317	0.0820127063188828	0.0010061554017259	4.0	4.0	0.02655261653451034	0.9734473834654896
5QD0_B	Peptidase-A1	0.0271902336608521	0.0576027239452187	0.0070422936000285	4.0	4.0	0.03153064698710648	0.9684693530128935
3LNK_A	Peptidase-A1	0.0146249331739321	0.0781278135975372	0.0111900946877709	4.0	4.0	0.0	1.0
2QMG_B	Peptidase-A1	0.0159825835441242	0.0892046624092562	0.0050303674430436	4.0	4.0	0.0	1.0
1XN2_C	Peptidase-A1	0.0189882264252128	0.081459925211752	0.002011889761613	4.0	4.0	0.0	1.0
4QTE_A	Protein-kinase	0.0106524831059793	0.2514542123188192	0.0030272436213401	4.0	3.0	0.0	1.0
4FRI_A	Peptidase-A1	0.0318918349544161	0.0473265875822144	0.0090543980992385	4.0	4.0	0.03153064698710648	0.9684693530128935
3LPJ_B	Peptidase-A1	0.0151382621498871	0.1011961266648216	0.0030272436213401	4.0	4.0	0.2120086217237786	0.7879913782762215
3L58_B	Peptidase-A1	0.0141876107675212	0.1113726459842069	0.0030272436213401	4.0	4.0	0.468822932672378	0.5311770673276219
7MYU_B	Peptidase-A1	0.0171273433085091	0.0771017205840557	0.0070922351376341	4.0	4.0	0.0	1.0
5SC9_C	PK	0.0118153607003869	0.0631766357859855	0.0311871353768524	4.0	4.0	0.28217794134756785	0.7178220586524321
5SCE_H	PK	0.0148429434330434	0.0686488549475879	0.0191146395025525	4.0	4.0	0.0533241643242187	0.9466758356757813
4LXK_B	Peptidase-A1	0.0337614406583498	0.0574064939759445	0.0020161899393582	4.0	4.0	0.03153064698710648	0.9684693530128935
3GCU_A	Protein-kinase	0.0100514705369295	0.2577845691132897	0.004023997168737	4.0	3.0	0.0	1.0
6UVP_A	Peptidase-A1	0.0206870329988724	0.0767293916650588	0.0030181563299565	4.0	4.0	0.0	1.0
4ZHX_E	Protein-kinase	0.0040465601656927	0.1674813658200115	0.006072766330031	4.0	4.0	0.6025550553645437	0.3974449446354563
5SCD_F	PK	0.015646396871896	0.0862861641161133	0.0070422936000285	4.0	4.0	0.0	1.0
5QDB_B	Peptidase-A1	0.0291917934499587	0.0506726674132575	0.0100605125377637	4.0	4.0	0.03153064698710648	0.9684693530128935
3ODZ_X	Protein-kinase	0.0059855747412663	0.2264480661676813	0.005055767262688	4.0	3.0	0.0	1.0
5OTD_B	Protein-kinase	0.0074253066709395	0.2746126642463547	0.0040402750029742	4.0	3.0	0.0	1.0
6UVY_A	Peptidase-A1	0.0178040310795294	0.0632584339667769	0.0142855519524551	4.0	4.0	0.011585653191611001	0.988414346808389
3WOW_A	Protein-kinase	0.008362935545976	0.2633908893883379	0.0040402750029742	4.0	3.0	0.0	1.0
4IDQ_C	GB1-RHD3-type-G	0.0038397352611843	0.4231746603100076	0.0040402750029742	4.0	-1.0	0.011522702758157461	0.0
3QFR_A	FAD-binding-FR-type	0.0022065302237552	0.7299959202209995	0.0040402750029742	4.0	-1.0	0.48826985598635947	0.0
4EH6_A	Protein-kinase	0.0125402858415482	0.2285937042702079	0.0030272436213401	4.0	3.0	0.0	1.0
5MPJ_B	Protein-kinase	0.0059049320910754	0.3077213072124833	0.0040402750029742	4.0	3.0	0.0	1.0
5SCH_H	PK	0.0129155381544425	0.0652035086968318	0.0281690295641283	4.0	4.0	0.18355592592314826	0.8164440740768517
4BXN_B	Kinesin-motor	0.0128442653434936	0.1502665835013625	0.0040402750029742	4.0	4.0	0.6025550553645437	0.3974449446354563
3LPI_A	Peptidase-A1	0.0205377110662247	0.0813307466638187	0.001007110036042	4.0	4.0	0.061165731712228145	0.9388342682877718
4H3F_A	Peptidase-A1	0.0215865449322316	0.0477677395238171	0.02213297304878	4.0	4.0	0.33952523814257596	0.660474761857424
2QK5_A	Peptidase-A1	0.0187163601007396	0.0631271535931578	0.0130785989784187	4.0	4.0	0.011585653191611001	0.988414346808389
2XAE_B	Kinesin-motor	0.0101562868410801	0.0780250654289325	0.0184427898172117	4.0	4.0	0.32561652514763517	0.6743834748523648
3IW8_A	Protein-kinase	0.0077283053523203	0.2708480399297432	0.0050303674430436	4.0	3.0	0.0	1.0
2HIZ_A	Peptidase-A1	0.0494725138707799	0.0389959821769333	0.0050303674430436	4.0	4.0	0.4226540086038006	0.5773459913961995
4H3G_A	Peptidase-A1	0.0178674369367584	0.044277250964236	0.038229225245195	4.0	4.0	0.2707416502808385	0.7292583497191615
5CLM_A	Peptidase-A1	0.0302575440172812	0.0641225212716637	0.0020161899393582	4.0	4.0	0.26985070653488724	0.7301492934651128
6HKY_B	Kinesin-motor	0.0136406227055692	0.1342713689195198	0.0040402750029742	4.0	-1.0	0.0036375207029734524	0.0
5SCC_H	PK	0.0141405871824173	0.0660337292347648	0.0261569749948251	4.0	4.0	0.0	1.0
3F88_B	Protein-kinase	0.0143722994335463	0.3047011644311427	0.001007110036042	4.0	3.0	0.0	1.0
4FRK_A	Peptidase-A1	0.0318017103800855	0.0535999226808658	0.0070922351376341	4.0	4.0	0.03153064698710648	0.9684693530128935
5JS1_A	Piwi	0.0107050194209507	0.3771038122809562	0.0030272436213401	4.0	-1.0	0.2163948612319418	0.0
5HE7_A	Peptidase-A1	0.0183696567658397	0.0651966025615909	0.0130785989784187	4.0	4.0	0.011585653191611001	0.988414346808389
3LNK_B	Peptidase-A1	0.0189255526024319	0.0892599426316364	0.0010061554017259	4.0	4.0	0.054004669857204174	0.9459953301427958
5SCG_H	PK	0.0141148953581186	0.0721485800060273	0.0201205697607655	4.0	4.0	0.07082125893992947	0.9291787410600706
6DMI_A	Peptidase-A1	0.0326511028642839	0.0497278266441975	0.0081136984001406	4.0	4.0	0.03153064698710648	0.9684693530128935
5ORK_A	Protein-kinase	0.0059296611155974	0.2917784077365444	0.005055767262688	4.0	3.0	0.0	1.0
2X2R_C	Kinesin-motor	0.0151673811188735	0.3190345613568887	0.0	4.0	3.0	0.0200150858805909	0.9799849141194091
1YM4_B	Peptidase-A1	0.0266967915575492	0.0553677765377867	0.0111900946877709	4.0	4.0	0.03153064698710648	0.9684693530128935
5CU2_B	Protein-kinase	0.0106437097219768	0.279083331819026	0.0040402750029742	4.0	3.0	0.0	1.0
7MYR_A	Peptidase-A1	0.0158572981928399	0.0584470524880583	0.0331991995154452	4.0	4.0	0.18328185899111132	0.8167181410088887
4IDQ_A	GB1-RHD3-type-G	0.005137646403967	0.4126909337725038	0.005055767262688	4.0	-1.0	0.011522702758157461	0.0
6JJR_A	GH18	0.011133992391698	0.0607605722794358	0.0419284993347488	4.0	4.0	0.31599641429485054	0.6840035857051494
2OAH_A	Peptidase-A1	0.0435940102054281	0.042503507985576	0.0060363072918738	4.0	4.0	0.3183094093828314	0.6816905906171686
2G94_A	Peptidase-A1	0.0176059066569226	0.079472911161342	0.0070422936000285	4.0	4.0	0.0	1.0
4R8Y_A	Peptidase-A1	0.0196609954754533	0.0742162703114919	0.0060363072918738	4.0	4.0	0.0	1.0
4IDQ_B	GB1-RHD3-type-G	0.0071273237841467	0.4140873341125923	0.0050303674430436	4.0	-1.0	0.011522702758157461	0.0
4HOK_S	Protein-kinase	0.0152560665480882	0.3016729030502667	0.0010061554017259	4.0	3.0	0.10860226282166868	0.8913977371783314
6DHC_A	Peptidase-A1	0.036043502306866	0.0594602931190429	0.001007110036042	4.0	4.0	0.0984135184022889	0.9015864815977112
3RU1_A	Peptidase-A1	0.0392904274890724	0.0508739090418112	0.0040402750029742	4.0	4.0	0.09301653591160071	0.9069834640883992
5TOL_A	Peptidase-A1	0.0389384285230036	0.0495847792543774	0.0050303674430436	4.0	4.0	0.11764261579250158	0.8823573842074984
3G9N_A	Protein-kinase	0.0133250718846709	0.2082375021412651	0.0040402750029742	4.0	3.0	0.011230757026706815	0.9887692429732932
4Z4F_A	Piwi	0.0054972999034296	0.1619638517833448	0.0081136984001406	4.0	4.0	0.6025550553645437	0.3974449446354563
1HJV_B	GH18	0.0145321921050792	0.055741153073313	0.045215734453575	4.0	4.0	0.3765944221347236	0.6234055778652764
5MO5_B	Protein-kinase	0.0050464966859153	0.2820958903294975	0.006072766330031	4.0	3.0	0.0	1.0
2HIZ_B	Peptidase-A1	0.0517149028426075	0.0467868611169468	0.004023997168737	4.0	4.0	0.4226540086038006	0.5773459913961995
5YGX_A	Peptidase-A1	0.0264184855005221	0.0415692324622804	0.023686980845901	4.0	4.0	0.05670632853875073	0.9432936714612493
3MH0_A	Protein-kinase	0.0146647704255824	0.267769183831367	0.0030181563299565	4.0	3.0	0.0	1.0
3K5F_B	Peptidase-A1	0.0283707548799456	0.037609998013071	0.0215828567205209	4.0	4.0	0.2711204405642268	0.7288795594357732
6D03_D	Transferrin-like-1	0.0153926810403015	0.1541975002815137	0.0030272436213401	4.0	4.0	0.6025550553645437	0.3974449446354563
7D2V_A	Peptidase-A1	0.0326067039526216	0.0456529345835742	0.0120723738025678	4.0	4.0	0.14024619232953495	0.859753807670465
3HQD_A	Kinesin-motor	0.0003591649494162	0.1441427059619902	0.0101626241883787	4.0	-1.0	0.15838594127401587	0.0
4R93_A	Peptidase-A1	0.0219772546664024	0.0760057365335862	0.004023997168737	4.0	4.0	0.0	1.0
6BFX_A	Peptidase-A1	0.0182309100460566	0.0784818861469212	0.006072766330031	4.0	4.0	0.0	1.0
2P4J_A	Peptidase-A1	0.0166801157882959	0.0801755152894301	0.0100605125377637	4.0	4.0	0.0	1.0
4IB5_B	Protein-kinase	0.0073655306823923	0.2748265958566639	0.006072766330031	4.0	3.0	0.0	1.0
2ONL_C	Protein-kinase	0.0046354601244822	0.3662176651219412	0.006072766330031	4.0	-1.0	0.305959948786426	0.0
5SCC_F	PK	0.0161088956509615	0.0867074189538054	0.0090543980992385	4.0	4.0	0.0	1.0
4LXA_B	Peptidase-A1	0.0308630039709329	0.0512827974733529	0.0110661838165213	4.0	4.0	0.03153064698710648	0.9684693530128935
3UQR_B	Peptidase-A1	0.0265795140471816	0.0635010139936815	0.0070922351376341	4.0	4.0	0.10810724540885118	0.8918927545911488
4L7J_A	Peptidase-A1	0.0295994901401869	0.0504864474946485	0.0130785989784187	4.0	4.0	0.03153064698710648	0.9684693530128935
4X60_A	SAM-dependent-MTase-PRMT-type	0.0049236912899349	0.4145270884763654	0.006072766330031	4.0	-1.0	0.011522702758157461	0.0
3KMX_B	Peptidase-A1	0.0159164209639394	0.0759040799371767	0.0150906633237464	4.0	4.0	0.0	1.0
5QCS_C	Peptidase-A1	0.0319258465163149	0.0618743837615397	0.0040402750029742	4.0	4.0	0.0994130232282081	0.9005869767717919
3IXK_A	Peptidase-A1	0.0258518249576801	0.0586306291816511	0.0111900946877709	4.0	4.0	0.03153064698710648	0.9684693530128935
5SCI_H	PK	0.0137089679139681	0.0700263722345371	0.0261569749948251	4.0	4.0	0.0	1.0
4AY1_F	GH18	0.0126451678599834	0.0826425833148445	0.0163601067821594	4.0	4.0	0.11313886804076863	0.8868611319592313
6JT4_A	Peptidase-A1	0.0326759612481958	0.0460372786513773	0.012220058253459	4.0	4.0	0.13266738604893347	0.8673326139510665
4LXK_C	Peptidase-A1	0.0377302064293619	0.0417281608135412	0.0100605125377637	4.0	4.0	0.30231499649384136	0.6976850035061587
6SFJ_A	Protein-kinase	0.0100352610190219	0.2599598792407041	0.006072766330031	4.0	3.0	0.0	1.0
3ZSG_A	Protein-kinase	0.0139548149505767	0.2784146834684906	0.004023997168737	4.0	3.0	0.0	1.0
1HJW_B	GH18	0.0121665210104761	0.0603125988697392	0.045215734453575	4.0	4.0	0.2382357267172474	0.7617642732827525
1HJX_D	GH18	0.0115774828674834	0.0691714863347307	0.0311202652104596	4.0	4.0	0.17843675638266163	0.8215632436173383
3L59_A	Peptidase-A1	0.0183007620481263	0.0484573063565904	0.0362172476666218	4.0	4.0	0.20983278591720644	0.7901672140827936
2P83_C	Peptidase-A1	0.0507233920437344	0.0462778901179807	0.0050303674430436	4.0	4.0	0.4007059390584666	0.5992940609415334
7WN6_E	VWFD-2	0.0082521080383254	0.4549632209082045	0.005055767262688	4.0	-1.0	0.09461249096171537	0.0
6BFD_A	Peptidase-A1	0.0150065274676839	0.0933445550154657	0.0090543980992385	4.0	4.0	0.0	1.0
2HIZ_C	Peptidase-A1	0.0492826911358584	0.0468534363338258	0.0050303674430436	4.0	4.0	0.3624788674944984	0.6375211325055016
5SCI_G	PK	0.0170150421275189	0.0596249672317129	0.0281690295641283	4.0	4.0	0.03801144441426282	0.9619885555857371
2P4J_C	Peptidase-A1	0.0157258229970945	0.0717321516690718	0.0201205697607655	4.0	4.0	0.0	1.0
5HE5_A	Peptidase-A1	0.0217542581082467	0.0534585263645345	0.02213297304878	4.0	4.0	0.20482643838581782	0.7951735616141822
6Q1N_B	Glyco-hydro-30	0.0113930441238428	0.1014626799003265	0.0100605125377637	4.0	4.0	0.3558531882247075	0.6441468117752925
2QMD_B	Peptidase-A1	0.0170682760438904	0.0956215739026827	0.0040402750029742	4.0	4.0	0.0	1.0
4QP3_A	Protein-kinase	0.0053592114458717	0.2734325180478839	0.0081136984001406	4.0	3.0	0.0	1.0
4TRY_C	Peptidase-A1	0.0212596931479766	0.0648175364705662	0.0120723738025678	4.0	4.0	0.011585653191611001	0.988414346808389
2VKM_B	Peptidase-A1	0.0159539770996851	0.0973861529430526	0.0060363072918738	4.0	4.0	0.0	1.0
6OPI_A	Protein-kinase	0.0108185729376781	0.2588209905527167	0.006072766330031	4.0	3.0	0.0	1.0
5HE4_A	Peptidase-A1	0.0206958933054709	0.0550314719734157	0.0231389553638574	4.0	4.0	0.20423370800011842	0.7957662919998816
3KMY_B	Peptidase-A1	0.0181122445003541	0.074761782646163	0.0100605125377637	4.0	4.0	0.0	1.0
4J0Y_A	Peptidase-A1	0.025767734140088	0.0466141464964142	0.023686980845901	4.0	4.0	0.01331881655119229	0.9866811834488077
5SC9_G	PK	0.0116161367088895	0.0647302512883138	0.040241637205524	4.0	4.0	0.21024949777034727	0.7897505022296527
5CU0_B	Protein-kinase	0.0070734041388578	0.2816048256017845	0.0070922351376341	4.0	3.0	0.0	1.0
5QD7_B	Peptidase-A1	0.0246455150872836	0.059039263320303	0.0130785989784187	4.0	4.0	0.2030139831260632	0.7969860168739368
1M4H_A	Peptidase-A1	0.0155461536560291	0.0937171260670425	0.0081136984001406	4.0	4.0	0.0	1.0
5QCX_A	Peptidase-A1	0.0321596826796984	0.0571013155632908	0.0070922351376341	4.0	4.0	0.055729986728172504	0.9442700132718275
4IDQ_D	GB1-RHD3-type-G	0.0040447560702455	0.4249423608060468	0.0070922351376341	4.0	-1.0	0.011522702758157461	0.0
4R92_A	Peptidase-A1	0.0184204429807674	0.0650877061979079	0.0160964977574751	4.0	4.0	0.011585653191611001	0.988414346808389
3LPI_B	Peptidase-A1	0.0140579382347703	0.097289755999858	0.0091371600897414	4.0	4.0	0.026603543510254894	0.9733964564897452
3K3B_A	Kinesin-motor	0.010681358055466	0.1377583799572017	0.0090543980992385	4.0	4.0	0.6184658812395034	0.38153411876049653
1SGZ_C	Peptidase-A1	0.0176568361448974	0.0597054573830139	0.0251509582443987	4.0	4.0	0.03801144441426282	0.9619885555857371
4FS4_B	Peptidase-A1	0.0169180698093023	0.0572139002230974	0.0352112405915889	4.0	4.0	0.23256879487019794	0.767431205129802
4IMY_A	Protein-kinase	0.0151304136245402	0.2495851130702077	0.004023997168737	4.0	3.0	0.0	1.0
6EJ3_A	Peptidase-A1	0.0221011180142245	0.072256036480916	0.0060363072918738	4.0	4.0	0.0	1.0
3SKG_E	Peptidase-A1	0.0237565442478051	0.0751636178830356	0.0040402750029742	4.0	4.0	0.0	1.0
4IDP_A	GB1-RHD3-type-G	0.0043557873524473	0.400938104458191	0.0080483244942393	4.0	-1.0	0.011522702758157461	0.0
5OT6_B	Protein-kinase	0.0080153365810997	0.2736001091619768	0.0080483244942393	4.0	3.0	0.0	1.0
4H1E_B	Peptidase-A1	0.0185006260195775	0.0620212532692659	0.0201205697607655	4.0	4.0	0.011585653191611001	0.988414346808389
4HA5_B	Peptidase-A1	0.0146964646805131	0.0705815969994467	0.0251509582443987	4.0	4.0	0.0	1.0
4H3I_B	Peptidase-A1	0.0200275652101334	0.0595971651391493	0.0191146395025525	4.0	4.0	0.011585653191611001	0.988414346808389
5SCB_F	PK	0.0117841096354655	0.0890647724349601	0.0150906633237464	4.0	4.0	0.11115755309024333	0.8888424469097567
3LFB_A	Protein-kinase	0.0105831045657751	0.247052782074873	0.0070922351376341	4.0	3.0	0.0	1.0
4FSL_E	Peptidase-A1	0.0189405054028898	0.0722435121114622	0.0100605125377637	4.0	4.0	0.0	1.0
5HDV_A	Peptidase-A1	0.0207796097577498	0.0468850389660608	0.0321931693669585	4.0	4.0	0.3239860286054236	0.6760139713945764
4J0T_A	Peptidase-A1	0.0284459379867499	0.0407198919085576	0.023686980845901	4.0	4.0	0.08487346987308765	0.9151265301269124
4DJU_A	Peptidase-A1	0.0181822847823183	0.060518775573063	0.0231389553638574	4.0	4.0	0.03801144441426282	0.9619885555857371
2QK5_B	Peptidase-A1	0.0173986251147236	0.0934134151325102	0.0050303674430436	4.0	4.0	0.0	1.0
4DI2_A	Peptidase-A1	0.0397591597064779	0.0472788850486703	0.0070922351376341	4.0	4.0	0.12048653582702773	0.8795134641729723
6DHC_B	Peptidase-A1	0.0318114854956387	0.0531400235505279	0.0110661838165213	4.0	4.0	0.03153064698710648	0.9684693530128935
4H3J_A	Peptidase-A1	0.018569038916555	0.0575020873793198	0.0251509582443987	4.0	4.0	0.03801144441426282	0.9619885555857371
2C9H_A	Ketosynthase-family-3-KS3	0.0098557943590038	0.1571690699779033	0.0091371600897414	4.0	4.0	0.6025550553645437	0.3974449446354563
6TLE_B	Kinesin-motor	0.0097566790634172	0.2331849147925145	0.0081136984001406	4.0	3.0	0.0	1.0
4DJW_A	Peptidase-A1	0.0180539314833962	0.050742177430225	0.038229225245195	4.0	4.0	0.20983278591720644	0.7901672140827936
5QD7_A	Peptidase-A1	0.0318435003943046	0.0618816451067599	0.005055767262688	4.0	4.0	0.09395199005187777	0.9060480099481222
2YBU_E	GH18	0.0146355168353275	0.1662658920552068	0.005055767262688	4.0	4.0	0.6025550553645437	0.3974449446354563
3K5F_C	Peptidase-A1	0.0371160517712052	0.0590158931045196	0.0030272436213401	4.0	4.0	0.10239824134194268	0.8976017586580574
4J0Z_A	Peptidase-A1	0.028435518513773	0.045464998001256	0.0215828567205209	4.0	4.0	0.01331881655119229	0.9866811834488077
5QDB_C	Peptidase-A1	0.0214106658683393	0.0581758037513904	0.0191146395025525	4.0	4.0	0.13095121835432685	0.8690487816456731
7DCZ_A	Peptidase-A1	0.030426869824225	0.0429558133355707	0.0194869465164286	4.0	4.0	0.22667024137025144	0.7733297586297486
4ZSP_A	Peptidase-A1	0.0163141787638009	0.0948779357495975	0.0070422936000285	4.0	4.0	0.0	1.0
6UX9_A	PIPK	0.0070359540844017	0.2139280287618614	0.0100605125377637	4.0	3.0	0.0	1.0
2QMG_A	Peptidase-A1	0.0167494439818126	0.0771444734281283	0.0140843739056586	4.0	4.0	0.0	1.0
3N4L_A	Peptidase-A1	0.0293372492374598	0.0589916054376419	0.0091371600897414	4.0	4.0	0.03153064698710648	0.9684693530128935
4DJV_B	Peptidase-A1	0.0163164234848991	0.0516249054209525	0.0513078913478914	4.0	4.0	0.3765944221347236	0.6234055778652764
3OHF_A	Peptidase-A1	0.0202026630554588	0.0919960590990919	0.002011889761613	4.0	4.0	0.0	1.0
5OTH_A	Protein-kinase	0.0051706277294045	0.2795397296588881	0.0091371600897414	4.0	3.0	0.0	1.0
4J1F_A	Peptidase-A1	0.026773133411348	0.0480470542752043	0.0226336461702254	4.0	4.0	0.01331881655119229	0.9866811834488077
5QCQ_C	Peptidase-A1	0.0346917177741491	0.0455310634854694	0.0130785989784187	4.0	4.0	0.09659380063677699	0.903406199363223
5QCV_B	Peptidase-A1	0.0264236967301775	0.0555642149361746	0.0160964977574751	4.0	4.0	0.10095955366535384	0.8990404463346462
5HD0_A	Peptidase-A1	0.0195178951276531	0.0420487907074914	0.0432593630846658	4.0	4.0	0.32320560558396194	0.6767943944160381
4K8S_A	Peptidase-A1	0.0422633683464019	0.0605592187006922	0.0010061554017259	4.0	4.0	0.15969807636121247	0.8403019236387875
5SCA_G	PK	0.011729907708825	0.0692077015115096	0.0362172476666218	4.0	4.0	0.21668870240643323	0.7833112975935668
5O8U_A	Protein-kinase	0.0082025132276905	0.2478077964185157	0.0091371600897414	4.0	3.0	0.0	1.0
3PG3_A	Protein-kinase	0.0147165214313305	0.2812498313535765	0.0040402750029742	4.0	3.0	0.0	1.0
4YBI_B	Peptidase-A1	0.0177173457105002	0.0465229999336732	0.0482898778152505	4.0	4.0	0.3646008262556994	0.6353991737443007
4DJW_B	Peptidase-A1	0.0170611761449546	0.045320977000003	0.06136824019931	4.0	4.0	0.6035028627745633	0.3964971372254367
3VV6_A	Peptidase-A1	0.0357784235785153	0.0484428875589874	0.0100605125377637	4.0	4.0	0.03153064698710648	0.9684693530128935
4ZSP_B	Peptidase-A1	0.0187240311994111	0.0732752932177867	0.0110661838165213	4.0	4.0	0.0	1.0
5SCF_F	PK	0.0159434822131339	0.0844698255412232	0.0130785989784187	4.0	4.0	0.0	1.0
4FS4_A	Peptidase-A1	0.0173930059731118	0.0614577845579915	0.0281690295641283	4.0	4.0	0.05911992276665664	0.9408800772333433
5CVH_B	Protein-kinase	0.0100680051204821	0.3014448336542417	0.0070922351376341	4.0	3.0	0.0	1.0
4H3G_B	Peptidase-A1	0.0180965829434948	0.0766011101699855	0.0110661838165213	4.0	4.0	0.0	1.0
3UQW_A	Peptidase-A1	0.0469530612087383	0.0482316049406425	0.0060363072918738	4.0	4.0	0.3183094093828314	0.6816905906171686
6OHD_A	Protein-kinase	0.0174513043255378	0.2435416642641336	0.0010061554017259	4.0	3.0	0.03220111595237985	0.9677988840476202
5ORK_B	Protein-kinase	0.007199318692704	0.2998242786933238	0.0090543980992385	4.0	3.0	0.0	1.0
2OHM_A	Peptidase-A1	0.0264583839062165	0.0476201014128852	0.0247423777489943	4.0	4.0	0.01331881655119229	0.9866811834488077
3CIB_B	Peptidase-A1	0.0168845492700288	0.0989460168902427	0.005055767262688	4.0	4.0	0.0987939897822903	0.9012060102177097
4TRW_C	Peptidase-A1	0.0213291763338335	0.0929861214480259	0.0010061554017259	4.0	4.0	0.14720454533029934	0.8527954546697006
3DV1_A	Peptidase-A1	0.0358903134108362	0.0540900026222378	0.0070922351376341	4.0	4.0	0.03153064698710648	0.9684693530128935
3QBH_B	Peptidase-A1	0.038381135553106	0.052461264582032	0.0070422936000285	4.0	4.0	0.03153064698710648	0.9684693530128935
5MO5_A	Protein-kinase	0.005235496252058	0.2800858863196152	0.0100605125377637	4.0	3.0	0.0	1.0
3O8U_A	Protein-kinase	0.0151384015913841	0.2202803090685215	0.005055767262688	4.0	3.0	0.0	1.0
5SCK_D	PK	0.0161113276720398	0.0689520303498147	0.0251509582443987	4.0	4.0	0.0	1.0
6JSN_A	Peptidase-A1	0.0296436675434809	0.0323638672691901	0.0251509582443987	4.0	4.0	0.46899571014258895	0.5310042898574111
5HDZ_A	Peptidase-A1	0.0175473319508341	0.0576474318111187	0.0342052238987842	4.0	4.0	0.20983278591720644	0.7901672140827936
1SGZ_D	Peptidase-A1	0.0184462929266944	0.053406669849769	0.0362172476666218	4.0	4.0	0.20983278591720644	0.7901672140827936
3MI9_A	Protein-kinase	0.0114596828657094	0.2281522016573146	0.0090543980992385	4.0	3.0	0.0	1.0
5MMR_B	Protein-kinase	0.010137331266455	0.2689958304767937	0.0090543980992385	4.0	3.0	0.0	1.0
3L5B_A	Peptidase-A1	0.0179376974952922	0.0391660807474738	0.06136824019931	4.0	4.0	0.6287016524366759	0.37129834756332414
6UPR_B	Septin-type-G	0.0053331772835252	0.2744486892340068	0.0101626241883787	4.0	3.0	0.0	1.0
6NV7_C	Peptidase-A1	0.0312489867590223	0.0649203594336983	0.005055767262688	4.0	4.0	0.09395199005187777	0.9060480099481222
2IWY_B	Ketosynthase-family-3-KS3	0.0092175012570295	0.162926616099553	0.0110661838165213	4.0	4.0	0.6025550553645437	0.3974449446354563
5B0X_A	Protein-kinase	0.0085294645998768	0.2952238565856382	0.0090543980992385	4.0	3.0	0.0	1.0
2WCG_B	Glyco-hydro-30	0.0055593627377081	0.0855711746556671	0.0251509582443987	4.0	4.0	0.494590166510195	0.505409833489805
4AY1_A	GH18	0.0115717289769781	0.0854704440829997	0.0215828567205209	4.0	4.0	0.2336146694032621	0.766385330596738
6TRL_A	Kinesin-motor	0.016452724211452	0.3088164752244968	0.0020161899393582	4.0	3.0	0.047412584669883	0.952587415330117
1HJX_A	GH18	0.0100966289024012	0.0627945676380515	0.0552016840097893	4.0	4.0	0.5084111832068275	0.4915888167931724
3IVI_B	Peptidase-A1	0.0288545608259992	0.0801531876209941	0.0	4.0	4.0	0.376233008626184	0.623766991373816
5QD6_B	Peptidase-A1	0.0304914271928497	0.0527298436824012	0.0140843739056586	4.0	4.0	0.03153064698710648	0.9684693530128935
3KEN_A	Kinesin-motor	0.0131580267500322	0.206242544265278	0.0081136984001406	4.0	3.0	0.0	1.0
4AY1_I	GH18	0.0097276289118538	0.0796457716831708	0.0279214734263297	4.0	4.0	0.30270598764722884	0.6972940123527711
4H3I_A	Peptidase-A1	0.0180595421780196	0.0456326955611054	0.0513078913478914	4.0	4.0	0.5174746966152818	0.4825253033847183
5QCU_A	Peptidase-A1	0.0343905813229228	0.0518788690996899	0.0101626241883787	4.0	4.0	0.03153064698710648	0.9684693530128935
3L5D_A	Peptidase-A1	0.0206176540525395	0.0376514338235383	0.0462778608457075	4.0	4.0	0.5244877760911937	0.4755122239088063
3OHH_B	Peptidase-A1	0.0175558407270915	0.0801451671656205	0.0111900946877709	4.0	4.0	0.0	1.0
3INH_A	Peptidase-A1	0.0295752676008738	0.0401159880120891	0.0257998410196613	4.0	4.0	0.26126761802768234	0.7387323819723177
5SCL_F	PK	0.0175887661616518	0.1040405957848122	0.004023997168737	4.0	4.0	0.19256466519611815	0.8074353348038819
4K8S_B	Peptidase-A1	0.0314833896923384	0.0446760709858819	0.0205341202479885	4.0	4.0	0.1997949502815966	0.8002050497184033
5SCF_H	PK	0.0139526350162247	0.0657699239137024	0.0412475676983714	4.0	4.0	0.06200818091024548	0.9379918190897545
4X7I_B	Peptidase-A1	0.0198509919782547	0.0830457952269577	0.0060363072918738	4.0	4.0	0.0	1.0
2QMD_A	Peptidase-A1	0.0171484337759359	0.0752724108725778	0.0160964977574751	4.0	4.0	0.07606380256841089	0.9239361974315892
4DJV_A	Peptidase-A1	0.020043762596581	0.0523196239124724	0.0331991995154452	4.0	4.0	0.20983278591720644	0.7901672140827936
3LPK_B	Peptidase-A1	0.0153133499816111	0.0851088736827193	0.0153215732989637	4.0	4.0	0.0	1.0
4ZSQ_A	Peptidase-A1	0.0176128930531271	0.066539242813794	0.0231389553638574	4.0	4.0	0.0	1.0
5UYU_A	Peptidase-A1	0.0256004726368523	0.0590370170207522	0.0153215732989637	4.0	4.0	0.03153064698710648	0.9684693530128935
4L7H_A	Peptidase-A1	0.028286369430502	0.0645179247913843	0.0090543980992385	4.0	4.0	0.09395199005187777	0.9060480099481222
4DJY_A	Peptidase-A1	0.0185812465054631	0.0876310529153849	0.0060363072918738	4.0	4.0	0.0	1.0
4J17_A	Peptidase-A1	0.032598139760743	0.051375996251976	0.0132515540606032	4.0	4.0	0.03153064698710648	0.9684693530128935
2G94_D	Peptidase-A1	0.0150191984027261	0.0714929514883598	0.0291750635565768	4.0	4.0	0.0	1.0
3LPK_A	Peptidase-A1	0.0179172525030372	0.0872896454418204	0.0080483244942393	4.0	4.0	0.0	1.0
2OF0_A	Peptidase-A1	0.0281733261668754	0.0507241237663163	0.0215828567205209	4.0	4.0	0.03208510940237396	0.967914890597626
5SCD_G	PK	0.0132693371246402	0.0660350227771828	0.0432593630846658	4.0	4.0	0.06727983141800276	0.9327201685819972
2XK4_A	Protein-kinase	0.017607838176385	0.35325336243357	0.0	4.0	-1.0	0.1623678481227009	0.0
3S2O_A	Peptidase-A1	0.0314808738589592	0.0530808079860796	0.0142855519524551	4.0	4.0	0.03153064698710648	0.9684693530128935
4R91_A	Peptidase-A1	0.016231349418058	0.0801923495168433	0.0171028438612663	4.0	4.0	0.0	1.0
3CGO_A	Protein-kinase	0.0171801214835364	0.1923282880725374	0.0030272436213401	4.0	3.0	0.0	1.0
4FSL_A	Peptidase-A1	0.0185368772829898	0.0593787667412865	0.0281690295641283	4.0	4.0	0.03801144441426282	0.9619885555857371
4AY1_G	GH18	0.0113282915924106	0.0793178796060791	0.0289856519083209	4.0	4.0	0.1670367250551026	0.8329632749448974
5SC8_D	PK	0.0166577752114296	0.072107754472023	0.0231389553638574	4.0	4.0	0.0	1.0
3L5C_A	Peptidase-A1	0.0179072977988464	0.0500931344860584	0.0482898778152505	4.0	4.0	0.37198413392133317	0.6280158660786668
6TA3_K	Kinesin-motor	0.0006627086846613	0.1617653817219928	0.0153215732989637	4.0	4.0	0.6025550553645437	0.3974449446354563
3K5G_B	Peptidase-A1	0.0438562689021035	0.058206051239902	0.004023997168737	4.0	4.0	0.14417650090082545	0.8558234990991745
2OHQ_A	Peptidase-A1	0.0186395647032106	0.0584677745886935	0.0300519144382522	4.0	4.0	0.03801144441426282	0.9619885555857371
2OHK_A	Peptidase-A1	0.0286278258747565	0.0512554723205992	0.0205341202479885	4.0	4.0	0.18937852152873189	0.8106214784712681
4DH6_A	Peptidase-A1	0.041078589734797	0.0553304978905582	0.0060363072918738	4.0	4.0	0.1326685289753938	0.8673314710246062
4GID_B	Peptidase-A1	0.0155998071520741	0.0830319465225055	0.018108730237069	4.0	4.0	0.0	1.0
1YM4_C	Peptidase-A1	0.0320618979401394	0.0746721410208398	0.002011889761613	4.0	4.0	0.31324354325076337	0.6867564567492366
5HD0_B	Peptidase-A1	0.0206879240126367	0.0634598376200854	0.0201205697607655	4.0	4.0	0.011585653191611001	0.988414346808389
1HJW_A	GH18	0.0100913246898705	0.0602740597154259	0.081610524354118	4.0	4.0	0.600897724471879	0.3991022755281211
1XN2_A	Peptidase-A1	0.0171970467483322	0.0894582349721977	0.0100605125377637	4.0	4.0	0.0	1.0
1HJX_C	GH18	0.0152800880362947	0.0672974471430563	0.0364964556675917	4.0	4.0	0.06200818091024548	0.9379918190897545
6UVV_B	Peptidase-A1	0.0158299000106847	0.0880060494301869	0.0142855519524551	4.0	4.0	0.0	1.0
5SCJ_A	PK	0.0132136929281986	0.0572610585898311	0.0925551162529434	4.0	4.0	0.5373782068930962	0.46262179310690377
2QZK_A	Peptidase-A1	0.0325625119420757	0.0489771187131727	0.0171028438612663	4.0	4.0	0.10031677156387209	0.8996832284361279
6UVP_B	Peptidase-A1	0.0185244032774793	0.1038286240073935	0.0030272436213401	4.0	4.0	0.17069818652985302	0.829301813470147
3BUG_A	Peptidase-A1	0.0459653251858089	0.0405964195462692	0.012220058253459	4.0	4.0	0.4776801726056442	0.5223198273943558
3SKF_B	Peptidase-A1	0.0174481859705378	0.0744253543582911	0.0191146395025525	4.0	4.0	0.0	1.0
1ZYJ_A	Protein-kinase	0.0188495724912357	0.2391609786150653	0.0	4.0	3.0	0.12673344118001492	0.873266558819985
6QDZ_A	Protein-kinase	0.017769996005335	0.2251867483296596	0.0030181563299565	4.0	3.0	0.0	1.0
5SCJ_F	PK	0.0182915404030056	0.0889861639888124	0.0080483244942393	4.0	4.0	0.0	1.0
2ZHV_A	Peptidase-A1	0.0271429752525837	0.0514164933333112	0.0247423777489943	4.0	4.0	0.01331881655119229	0.9866811834488077
3RTM_A	Peptidase-A1	0.0302402289708843	0.0421447279388267	0.026859374808243	4.0	4.0	0.26564393342303816	0.7343560665769618
6UWP_A	Peptidase-A1	0.0170345457595697	0.0496995019483335	0.0684105993302228	4.0	4.0	0.5937797326613711	0.4062202673386289
4AY1_B	GH18	0.0087134536648681	0.0754155680950181	0.0397492001139665	4.0	4.0	0.34680036784896917	0.6531996321510308
4ZSM_B	Peptidase-A1	0.0162873171720321	0.0706089515999615	0.0281690295641283	4.0	4.0	0.0	1.0
1YM2_B	Peptidase-A1	0.0297202425871001	0.0663703408249647	0.0080483244942393	4.0	4.0	0.09395199005187777	0.9060480099481222
4FGX_A	Peptidase-A1	0.0406704099606839	0.0501056430246611	0.0100605125377637	4.0	4.0	0.08714836467506021	0.9128516353249398
5KQF_A	Peptidase-A1	0.0368439521979262	0.0503136171212953	0.012220058253459	4.0	4.0	0.038161747774563194	0.9618382522254368
4LXM_B	Peptidase-A1	0.0426639911103978	0.0614679724929234	0.0030272436213401	4.0	4.0	0.1326685289753938	0.8673314710246062
5SCI_F	PK	0.0219857573425815	0.0959486223231593	0.002011889761613	4.0	4.0	0.1149983999951878	0.8850016000048122
3KMX_A	Peptidase-A1	0.0221338004638479	0.0493685540034612	0.0364964556675917	4.0	4.0	0.20983278591720644	0.7901672140827936
6NW3_C	Peptidase-A1	0.0321919151254856	0.0740763596632561	0.0030181563299565	4.0	4.0	0.3641190396830504	0.6358809603169496
5SCD_H	PK	0.0135329763386713	0.0773109073583637	0.0301810994667925	4.0	4.0	0.11930185092536674	0.8806981490746333
1M4H_B	Peptidase-A1	0.0164768194786176	0.0890659223797486	0.0132515540606032	4.0	4.0	0.0	1.0
5KI6_A	Piwi	0.0096148271573864	0.0728274037952416	0.0432593630846658	4.0	4.0	0.36026733127756727	0.6397326687224327
5SC9_D	PK	0.0153230091735358	0.0777288143139886	0.0251509582443987	4.0	4.0	0.11930185092536674	0.8806981490746333
5QD2_B	Peptidase-A1	0.028534910739755	0.0656182350828273	0.0100605125377637	4.0	4.0	0.09395199005187777	0.9060480099481222
2QMF_A	Peptidase-A1	0.0208584059638031	0.0937250273803061	0.004023997168737	4.0	4.0	0.0	1.0
2WJO_A	Peptidase-A1	0.0238726960529775	0.0612482430940744	0.0194869465164286	4.0	4.0	0.011585653191611001	0.988414346808389
6JSE_A	Peptidase-A1	0.0212699913338195	0.0479415836682096	0.0419284993347488	4.0	4.0	0.26961135179641577	0.7303886482035842
3IVH_A	Peptidase-A1	0.0371318851056897	0.0686356366868218	0.002011889761613	4.0	4.0	0.3990905153354875	0.6009094846645125
6D03_C	Transferrin-like-1	0.0124928222123588	0.1538886673801475	0.0130785989784187	4.0	4.0	0.6025550553645437	0.3974449446354563
5SC8_F	PK	0.0162473321951652	0.0873390106258598	0.0150906633237464	4.0	4.0	0.0	1.0
3SKF_A	Peptidase-A1	0.0184716006948549	0.0769162161440476	0.0140843739056586	4.0	4.0	0.0	1.0
3HV5_A	Protein-kinase	0.0178088238762443	0.2615311666678995	0.0030181563299565	4.0	3.0	0.0	1.0
5SCF_G	PK	0.0143752906975433	0.066389883585376	0.0452715564866297	4.0	4.0	0.09871128874767732	0.9012887112523227
3SKG_A	Peptidase-A1	0.0209811461963645	0.0818076091384494	0.0080483244942393	4.0	4.0	0.0	1.0
4DVF_A	Peptidase-A1	0.0282781529120303	0.0652879101224658	0.0110661838165213	4.0	4.0	0.09395199005187777	0.9060480099481222
5YGY_A	Peptidase-A1	0.0259567182450426	0.0471116557001047	0.0343393687124173	4.0	4.0	0.37751116887963043	0.6224888311203696
6Q1P_B	Glyco-hydro-30	0.0086052264850905	0.0861972374568253	0.0291750635565768	4.0	4.0	0.36272279060070534	0.6372772093992947
5QD4_B	Peptidase-A1	0.035407902213718	0.0548878027927875	0.0111900946877709	4.0	4.0	0.03153064698710648	0.9684693530128935
2F3F_C	Peptidase-A1	0.0284428267454887	0.0490657901798588	0.0261569749948251	4.0	4.0	0.03208510940237396	0.967914890597626
2OHS_A	Peptidase-A1	0.0325852610385579	0.0548034570139025	0.0142855519524551	4.0	4.0	0.03153064698710648	0.9684693530128935
4I0I_A	Peptidase-A1	0.0307676569103166	0.0605380004586271	0.0120723738025678	4.0	4.0	0.13293031301071967	0.8670696869892803
7MYR_B	Peptidase-A1	0.0210794808728557	0.071787923430841	0.0132515540606032	4.0	4.0	0.04411026263427651	0.9558897373657235
3IXJ_A	Peptidase-A1	0.0324168001942032	0.0578096309061009	0.012220058253459	4.0	4.0	0.03153064698710648	0.9684693530128935
4P8W_A	GH18	0.0181214858860814	0.085691129202207	0.0101626241883787	4.0	4.0	0.0	1.0
4DJY_B	Peptidase-A1	0.0166201869464512	0.0800995742603248	0.0201205697607655	4.0	4.0	0.0	1.0
5SCA_F	PK	0.0166357410899785	0.0865961623526693	0.0150906633237464	4.0	4.0	0.0	1.0
5QCS_A	Peptidase-A1	0.0258442652735849	0.0549624564250467	0.0261569749948251	4.0	4.0	0.17296238136139463	0.8270376186386054
5SC8_B	PK	0.0156261746413068	0.0885310462289401	0.018108730237069	4.0	4.0	0.0	1.0
4GID_A	Peptidase-A1	0.0228678241069748	0.077778023455568	0.0081136984001406	4.0	4.0	0.07787068713020934	0.9221293128697906
1XN2_B	Peptidase-A1	0.0195167274453885	0.0824406373397871	0.0100605125377637	4.0	4.0	0.0	1.0
4J1I_A	Peptidase-A1	0.0299561205451136	0.0403838540317589	0.0321912006166056	4.0	4.0	0.3140554709363254	0.6859445290636745
4R91_B	Peptidase-A1	0.0217199904589194	0.08554828062635	0.006072766330031	4.0	4.0	0.0	1.0
3CKP_C	Peptidase-A1	0.0196103916764474	0.1324155325744183	0.0030181563299565	4.0	4.0	0.6025550553645437	0.3974449446354563
5QCP_A	Peptidase-A1	0.0264689504156458	0.0613838978895997	0.0184427898172117	4.0	4.0	0.03153064698710648	0.9684693530128935
7D5A_A	Peptidase-A1	0.0383643518114653	0.0451775978818334	0.0163601067821594	4.0	4.0	0.28280392117083497	0.717196078829165
6BFE_A	Peptidase-A1	0.0165634821135472	0.0944706199918455	0.012220058253459	4.0	4.0	0.0	1.0
5SCB_D	PK	0.0184182667039107	0.070360405710363	0.02213297304878	4.0	4.0	0.0	1.0
5F00_A	Peptidase-A1	0.0276840012970604	0.040065578931713	0.0397492001139665	4.0	4.0	0.4028575537482889	0.5971424462517111
2ZDZ_A	Peptidase-A1	0.0560891740968817	0.050542418365846	0.0091371600897414	4.0	4.0	0.4910471058871284	0.5089528941128716
3OOZ_A	Peptidase-A1	0.0354692599262606	0.0471180453274572	0.0184427898172117	4.0	4.0	0.16488469922344495	0.835115300776555
4FSE_B	Peptidase-A1	0.0212830040198788	0.1080956440625318	0.0020161899393582	4.0	4.0	0.4015052760431574	0.5984947239568427
4TRY_A	Peptidase-A1	0.0196651227460434	0.0697121683594688	0.0194869465164286	4.0	4.0	0.047550790543537266	0.9524492094564627
1XN3_B	Peptidase-A1	0.0155762760636692	0.0757698953149169	0.0301810994667925	4.0	4.0	0.0	1.0
5SCG_F	PK	0.0147232308777027	0.0893689398481737	0.0211265191128235	4.0	4.0	0.0	1.0
4AY1_E	GH18	0.0114110492871212	0.0786855952876016	0.0375784171587227	4.0	4.0	0.39666285234541127	0.6033371476545888
5QCY_B	Peptidase-A1	0.0422760956243884	0.0635358910625838	0.004023997168737	4.0	4.0	0.15156750627264298	0.8484324937273571
4FSL_D	Peptidase-A1	0.0211045554529775	0.0654767295147708	0.02213297304878	4.0	4.0	0.011585653191611001	0.988414346808389
6JSF_A	Peptidase-A1	0.0475471538520845	0.0466777294565104	0.012220058253459	4.0	4.0	0.3624788674944984	0.6375211325055016
2QMF_B	Peptidase-A1	0.015955420590737	0.1049979450306727	0.0111900946877709	4.0	4.0	0.14054031890614824	0.8594596810938517
5SCK_F	PK	0.0159692339706143	0.0861705335569004	0.0201205697607655	4.0	4.0	0.0	1.0
4XXS_A	Peptidase-A1	0.0383429197074248	0.0446732903959594	0.0184427898172117	4.0	4.0	0.2794023911756525	0.7205976088243475
6CBD_A	Piwi	0.001373224678086	0.1637469364249406	0.0215828567205209	4.0	-1.0	0.09938615201571932	0.0
5QCO_B	Peptidase-A1	0.0310817785608355	0.0635808983002983	0.0110661838165213	4.0	4.0	0.09395199005187777	0.9060480099481222
4P8U_A	GH18	0.0121350291481953	0.0846461434626771	0.0301810994667925	4.0	4.0	0.1670367250551026	0.8329632749448974
5I3W_A	Peptidase-A1	0.0276634455592181	0.0560496181335188	0.023686980845901	4.0	4.0	0.01331881655119229	0.9866811834488077
5SCJ_D	PK	0.0171773656478586	0.0700375608386857	0.0291750635565768	4.0	4.0	0.0	1.0
4X2L_A	Peptidase-A1	0.0274502813752868	0.0475280025486899	0.0343393687124173	4.0	4.0	0.3297349704410945	0.6702650295589055
5QD1_C	Peptidase-A1	0.0273476276818464	0.0565148575624505	0.0241449510645854	4.0	4.0	0.08190315665153709	0.9180968433484629
5QD6_A	Peptidase-A1	0.0232777519996627	0.0633007469016742	0.0215828567205209	4.0	4.0	0.03153064698710648	0.9684693530128935
3NSH_B	Peptidase-A1	0.0334928928468596	0.0356659121279131	0.0281690295641283	4.0	4.0	0.35975613511879967	0.6402438648812003
4L7G_A	Peptidase-A1	0.0388424541066994	0.0408445444765776	0.0211265191128235	4.0	4.0	0.380351833356898	0.619648166643102
5SCB_H	PK	0.0151658572375143	0.067989856424559	0.0442657220407964	4.0	4.0	0.06200818091024548	0.9379918190897545
3HW1_B	Peptidase-A1	0.0297742242752143	0.0587221410802554	0.0171028438612663	4.0	4.0	0.13293031301071967	0.8670696869892803
5SCJ_H	PK	0.0140731681830316	0.0723351272071826	0.0422534769714337	4.0	4.0	0.06200818091024548	0.9379918190897545
5SCL_G	PK	0.016914938136242	0.0619263408805038	0.0462778608457075	4.0	4.0	0.09639286542963618	0.9036071345703638
3KN0_A	Peptidase-A1	0.0223997080542153	0.0785426994847375	0.0100605125377637	4.0	4.0	0.02716114338676212	0.9728388566132379
5SCD_D	PK	0.020241698196958	0.0678228877551989	0.02213297304878	4.0	4.0	0.02256776910790288	0.9774322308920971
5SCE_G	PK	0.0166934903498309	0.0682733574873194	0.0372232431947987	4.0	4.0	0.06200818091024548	0.9379918190897545
2OHP_A	Peptidase-A1	0.0439292388934261	0.0493519133737924	0.0130785989784187	4.0	4.0	0.2968356927350967	0.7031643072649033
3R2F_E	Peptidase-A1	0.0176840227498002	0.0916628045480673	0.0120723738025678	4.0	4.0	0.0	1.0
5SCH_G	PK	0.0132521811284509	0.0706616445539433	0.0492955855664358	4.0	4.0	0.21063370169026527	0.7893662983097347
4LXA_C	Peptidase-A1	0.0445036910724166	0.0594712838320463	0.0060363072918738	4.0	4.0	0.1326685289753938	0.8673314710246062
3L5D_B	Peptidase-A1	0.0174556267284346	0.0565432705118911	0.0563379260275018	4.0	4.0	0.4274789827362827	0.5725210172637173
5DQC_B	Peptidase-A1	0.0388955748792743	0.0733947708536441	0.001007110036042	4.0	4.0	0.3871148722543506	0.6128851277456494
5QCO_A	Peptidase-A1	0.0307867109801458	0.057291012937147	0.0184427898172117	4.0	4.0	0.12484769250045358	0.8751523074995464
4FSE_D	Peptidase-A1	0.0213492041451358	0.0717653054943706	0.0160964977574751	4.0	4.0	0.16074071915380309	0.8392592808461969
2WF3_A	Peptidase-A1	0.0263614916432423	0.0597736717021724	0.0231389553638574	4.0	4.0	0.011585653191611001	0.988414346808389
5QCY_A	Peptidase-A1	0.0251891989633097	0.0645668796364297	0.0194869465164286	4.0	4.0	0.04737469302058094	0.952625306979419
3L58_A	Peptidase-A1	0.0213236685744962	0.0766118556068975	0.0132515540606032	4.0	4.0	0.009322326023879824	0.9906776739761202
1XN3_D	Peptidase-A1	0.0171632298364131	0.0791933172553182	0.02213297304878	4.0	4.0	0.09511900687666103	0.9048809931233389
4W5R_A	Piwi	0.0081501481560042	0.1043395509177576	0.023686980845901	4.0	4.0	0.5319032450248321	0.46809675497516795
4R8Y_B	Peptidase-A1	0.0181032749245249	0.0915194061481334	0.0110661838165213	4.0	4.0	0.0	1.0
5SCI_D	PK	0.0171200866002012	0.0684023869516459	0.0352112405915889	4.0	4.0	0.06200818091024548	0.9379918190897545
5SCG_G	PK	0.0124272856003389	0.0672385786397535	0.0674043846886078	4.0	4.0	0.48062812161695156	0.5193718783830484
5QD4_C	Peptidase-A1	0.0369288505396644	0.0590435601242616	0.0100605125377637	4.0	4.0	0.20646437876399945	0.7935356212360005
5SCL_D	PK	0.0175657498366143	0.0646414607213286	0.0392351918850506	4.0	4.0	0.06200818091024548	0.9379918190897545
4H3F_B	Peptidase-A1	0.0167408178167243	0.0890581530439966	0.018108730237069	4.0	4.0	0.0	1.0
5SCE_B	PK	0.0167112724690537	0.0982402567115803	0.0130785989784187	4.0	4.0	0.027097978437681802	0.9729020215623182
5SCJ_B	PK	0.018706877683182	0.0872479293502353	0.0120723738025678	4.0	4.0	0.0	1.0
2Q11_B	Peptidase-A1	0.0170030820253884	0.0626564434252802	0.0482898778152505	4.0	4.0	0.2382357267172474	0.7617642732827525
1M7R_B	Myotubularin-phosphatase	0.027762297355981	0.0824460146646682	0.005055767262688	4.0	4.0	0.31324354325076337	0.6867564567492366
5SCH_F	PK	0.0160844615069577	0.0913939051830812	0.0194869465164286	4.0	4.0	0.0	1.0
3L5B_B	Peptidase-A1	0.0180616214344492	0.0624348100733773	0.040241637205524	4.0	4.0	0.11668442441520106	0.8833155755847989
5HDZ_B	Peptidase-A1	0.0193157882844098	0.0660872923154594	0.0281690295641283	4.0	4.0	0.10195802049507795	0.898041979504922
4FSE_A	Peptidase-A1	0.0216252855443847	0.0856540012409041	0.0091371600897414	4.0	4.0	0.0	1.0
7D36_A	Peptidase-A1	0.0355989860870654	0.0449825736212886	0.0247423777489943	4.0	4.0	0.26084851606954357	0.7391514839304565
1XN3_A	Peptidase-A1	0.0182778247897526	0.0616364909349693	0.0412475676983714	4.0	4.0	0.06777057636905652	0.9322294236309435
5HE5_B	Peptidase-A1	0.0169942063868123	0.0962201491375558	0.0132515540606032	4.0	4.0	0.0	1.0
4H3J_B	Peptidase-A1	0.0178369306896083	0.0813545775161328	0.0191146395025525	4.0	4.0	0.0	1.0
3K5C_C	Peptidase-A1	0.0302031145178255	0.0476032400088043	0.0321931693669585	4.0	4.0	0.31239120436180084	0.6876087956381991
8D6J_A	Piwi	0.0018678912604541	0.2754206409806353	0.02213297304878	4.0	-1.0	0.01182912250551311	0.0
6E3Z_A	Peptidase-A1	0.0353665656827895	0.0805812766954106	0.0010061554017259	4.0	4.0	0.37218714952142273	0.6278128504785773
1HJV_D	GH18	0.0146002855172198	0.0621849820554923	0.099557427953085	4.0	4.0	0.5036359871854016	0.4963640128145984
5QCY_C	Peptidase-A1	0.0200144427801202	0.0828599255034007	0.0130785989784187	4.0	4.0	0.0	1.0
6NV9_B	Peptidase-A1	0.0495569620500988	0.0551457964858526	0.0100605125377637	4.0	4.0	0.39331287829583467	0.6066871217041653
3L59_B	Peptidase-A1	0.0174520607525463	0.0793258056467817	0.0231389553638574	4.0	4.0	0.06730378772614248	0.9326962122738576
3ZMG_A	Peptidase-A1	0.0322640248108776	0.0416666337224562	0.0354166098692967	4.0	4.0	0.3321835427583468	0.6678164572416532
5HE7_B	Peptidase-A1	0.0250065594036492	0.1182962924775879	0.002011889761613	4.0	4.0	0.587420796462182	0.4125792035378179
5QD8_C	Peptidase-A1	0.0258407454027802	0.0568494796586651	0.0311871353768524	4.0	4.0	0.20439141413152906	0.7956085858684709
5SCE_D	PK	0.0157559695506647	0.0739064729506306	0.0392351918850506	4.0	4.0	0.06326385160887116	0.9367361483911288
1W50_A	Peptidase-A1	0.0355123442694567	0.0376799981280855	0.0291750635565768	4.0	4.0	0.4167819403716009	0.5832180596283991
5QDC_B	Peptidase-A1	0.0445953825482474	0.0635690561826945	0.005055767262688	4.0	4.0	0.15146629398285316	0.8485337060171468
5QDD_C	Peptidase-A1	0.0440334353282963	0.0557496917560222	0.0110661838165213	4.0	4.0	0.1935613303245832	0.8064386696754168
4DI2_C	Peptidase-A1	0.0251731740942695	0.0869790223143345	0.0070422936000285	4.0	4.0	0.24077811727664736	0.7592218827233527
8DF1_C	GH18	0.0132533094435409	0.065954799693702	0.0947135439792254	4.0	4.0	0.5036359871854016	0.4963640128145984
5QD9_B	Peptidase-A1	0.0343059699406458	0.0666294673264918	0.0090543980992385	4.0	4.0	0.15892862072695255	0.8410713792730474
2G94_C	Peptidase-A1	0.0164465749744212	0.0780884105663511	0.0301810994667925	4.0	4.0	0.08710978783886167	0.9128902121611383
4GID_C	Peptidase-A1	0.019130201388997	0.0954864189303024	0.0091371600897414	4.0	4.0	0.0	1.0
3CID_B	Peptidase-A1	0.0173361796926517	0.1009781613481836	0.012220058253459	4.0	4.0	0.03359691841635123	0.9664030815836487
5QDA_C	Peptidase-A1	0.0278960394326342	0.043943135841154	0.0452715564866297	4.0	4.0	0.46537413264080685	0.5346258673591932
1SGZ_B	Peptidase-A1	0.0177109630054507	0.0605762022245152	0.0503017573499313	4.0	4.0	0.3019130594859063	0.6980869405140937
8DF1_D	GH18	0.0134256855653871	0.0656516652742356	0.0983427491668371	4.0	4.0	0.5198574960920186	0.4801425039079814
3K5C_A	Peptidase-A1	0.0337627051577166	0.0542290108891725	0.0205341202479885	4.0	4.0	0.19650757240553984	0.8034924275944602
1HKJ_A	GH18	0.0132619388309569	0.076670085614959	0.0463157782490606	4.0	4.0	0.2556488248503319	0.7443511751496681
4J1H_A	Peptidase-A1	0.0478252471354256	0.0513548664716985	0.0132515540606032	4.0	4.0	0.23954264169096628	0.7604573583090337
6BFD_B	Peptidase-A1	0.0161708812937074	0.1083368026833335	0.0142855519524551	4.0	4.0	0.3899432457818375	0.6100567542181625
2IS0_A	Peptidase-A1	0.0392908560103241	0.0516883986738183	0.0163601067821594	4.0	4.0	0.23226230183714022	0.7677376981628597
5SCK_G	PK	0.0133458791348973	0.0732346068977353	0.0533200381607938	4.0	4.0	0.3572941362946246	0.6427058637053754
4J1C_A	Peptidase-A1	0.0327112729067554	0.0414907419124389	0.0364964556675917	4.0	4.0	0.35445460396708567	0.6455453960329144
5HDV_B	Peptidase-A1	0.0217377098195886	0.0946991764608757	0.0070422936000285	4.0	4.0	0.13082400739146935	0.8691759926085306
5SCH_B	PK	0.0149109342709355	0.102304356288412	0.0201205697607655	4.0	4.0	0.20611702683613412	0.7938829731638659
5SCK_B	PK	0.016674703907158	0.0928325045138835	0.0191146395025525	4.0	4.0	0.0	1.0
6UVY_B	Peptidase-A1	0.018116355204164	0.0917232906262004	0.0132515540606032	4.0	4.0	0.0	1.0
3CIC_B	Peptidase-A1	0.0186511256688987	0.0891710750758147	0.0132515540606032	4.0	4.0	0.0	1.0
4D83_C	Peptidase-A1	0.024938852319023	0.130208199656102	0.0030181563299565	4.0	4.0	0.6038344968374755	0.3961655031625245
1WAW_A	GH18	0.016348684064508	0.059796010649491	0.0887186656530896	4.0	4.0	0.5036359871854016	0.4963640128145984
5HDX_B	Peptidase-A1	0.0197438628856642	0.0642730400838452	0.0352112405915889	4.0	4.0	0.149085297340582	0.8509147026594179
3L3A_A	Peptidase-A1	0.0397097433444558	0.0550092749638134	0.0142855519524551	4.0	4.0	0.1973272962894683	0.8026727037105317
6NV9_C	Peptidase-A1	0.0375313937413085	0.0553958149388439	0.0160964977574751	4.0	4.0	0.2056656840126153	0.7943343159873847
3G33_A	Protein-kinase	0.0021917086132592	0.228603155856278	0.026859374808243	4.0	-1.0	0.10341599012766621	0.0
5SDT_H	PK	0.0146862890138077	0.0879722535498107	0.0301810994667925	4.0	4.0	0.20168126577386247	0.7983187342261375
3L5F_A	Peptidase-A1	0.0179085423342026	0.065996272319836	0.0412475676983714	4.0	4.0	0.06200818091024548	0.9379918190897545
5SCC_G	PK	0.0158351169607292	0.0666366160147344	0.0583501114605293	4.0	4.0	0.3785608075059691	0.6214391924940309
5SCC_D	PK	0.0176977710618705	0.0686138762118642	0.038229225245195	4.0	4.0	0.06200818091024548	0.9379918190897545
5QCW_A	Peptidase-A1	0.039747109048815	0.05988615400693	0.0101626241883787	4.0	4.0	0.25259684765086204	0.747403152349138
5QCV_C	Peptidase-A1	0.0291739901210311	0.0544748854765474	0.0311871353768524	4.0	4.0	0.13763232237328804	0.862367677626712
3IN4_A	Peptidase-A1	0.0339788887852629	0.064961123957535	0.0111900946877709	4.0	4.0	0.14811911276207101	0.851880887237929
5SCI_B	PK	0.0174023681715201	0.0937662130068553	0.0160964977574751	4.0	4.0	0.0	1.0
2NTR_A	Peptidase-A1	0.0443322103619831	0.0463147888275091	0.0205341202479885	4.0	4.0	0.39315569780609655	0.6068443021939035
5QDC_A	Peptidase-A1	0.0302348083969217	0.0584044336461834	0.023686980845901	4.0	4.0	0.05410768603844273	0.9458923139615573
5SCA_D	PK	0.0166200587670564	0.0710061873450885	0.0432593630846658	4.0	4.0	0.06200818091024548	0.9379918190897545
5SCG_D	PK	0.0154088278554647	0.0774709016986396	0.0412475676983714	4.0	4.0	0.1520209100436299	0.8479790899563702
3L5E_B	Peptidase-A1	0.0171335219357452	0.0716498433632166	0.0392351918850506	4.0	4.0	0.06200818091024548	0.9379918190897545
6OD6_A	Peptidase-A1	0.0305391591819225	0.0439565571530191	0.0430220993447727	4.0	4.0	0.3666232316484685	0.6333767683515316
1YM4_A	Peptidase-A1	0.0203558888981979	0.0694455336705213	0.0279214734263297	4.0	4.0	0.07385822060345157	0.9261417793965484
2VIE_A	Peptidase-A1	0.0266125500647234	0.0626673536932537	0.0261569749948251	4.0	4.0	0.22869880863464923	0.7713011913653508
2P8H_A	Peptidase-A1	0.0330802070812178	0.08074192975847	0.0040402750029742	4.0	4.0	0.31324354325076337	0.6867564567492366
2QU3_A	Peptidase-A1	0.0373343044209512	0.0483295130285211	0.0247423777489943	4.0	4.0	0.15172171837396783	0.8482782816260321
3TPR_A	Peptidase-A1	0.043025622296571	0.0477506271163968	0.0205341202479885	4.0	4.0	0.29609222883019265	0.7039077711698073
4TRZ_B	Peptidase-A1	0.0165007894667349	0.0704486610909524	0.0462778608457075	4.0	4.0	0.06200818091024548	0.9379918190897545
5HE4_B	Peptidase-A1	0.0208619312599717	0.1071091333606654	0.0070422936000285	4.0	4.0	0.39953535563999215	0.6004646443600078
4OLA_A	Piwi	0.0035430293671152	0.0911133849974047	0.0462778608457075	4.0	4.0	0.5327215756790278	0.4672784243209722
5SCE_F	PK	0.01608489282277	0.0996464597343652	0.0201205697607655	4.0	4.0	0.09944681397835294	0.900553186021647
3L5F_B	Peptidase-A1	0.0174153217373006	0.0750106050344791	0.0342052238987842	4.0	4.0	0.19832579872843523	0.8016742012715647
5QDD_B	Peptidase-A1	0.0380745603530421	0.048497638503366	0.0241449510645854	4.0	4.0	0.15172171837396783	0.8482782816260321
4TRZ_C	Peptidase-A1	0.027455195149543	0.0557856701429769	0.0362172476666218	4.0	4.0	0.13763232237328804	0.862367677626712
5SCH_D	PK	0.0184543053051707	0.0756373259695338	0.0271629994054913	4.0	4.0	0.15016619393004474	0.8498338060699553
5QCT_A	Peptidase-A1	0.0275595739508133	0.0784554673765148	0.0110661838165213	4.0	4.0	0.3464999174068266	0.6535000825931734
8DF1_B	GH18	0.014553664491686	0.0672644401997511	0.0887186656530896	4.0	4.0	0.5036359871854016	0.4963640128145984
2VNN_A	Peptidase-A1	0.0223708917224373	0.0594467139442003	0.0392351918850506	4.0	4.0	0.30748688294331233	0.6925131170566877
5SCB_G	PK	0.0156393966986339	0.0736720492167749	0.0482898778152505	4.0	4.0	0.06200818091024548	0.9379918190897545
4KE0_C	Peptidase-A1	0.0422128073015901	0.0763647700055563	0.0030181563299565	4.0	4.0	0.49307078270437965	0.5069292172956203
6UWP_B	Peptidase-A1	0.0197349847816737	0.0617447599407252	0.0442657220407964	4.0	4.0	0.08111287785100843	0.9188871221489916
5SCF_D	PK	0.0161293557576883	0.0716341806339088	0.0492955855664358	4.0	4.0	0.0838658799377307	0.9161341200622694
3R2F_D	Peptidase-A1	0.017116168622732	0.1040424479438108	0.0150906633237464	4.0	4.0	0.027097978437681802	0.9729020215623182
3IXJ_B	Peptidase-A1	0.0292731216035291	0.0693554978190983	0.0150906633237464	4.0	4.0	0.32886304420108553	0.6711369557989144
3CKR_C	Peptidase-A1	0.0247789039484382	0.1217819799871617	0.0040402750029742	4.0	4.0	0.559263378036387	0.44073662196361296
4LXK_A	Peptidase-A1	0.0416676883068196	0.0426679013930924	0.026859374808243	4.0	4.0	0.30957968569378796	0.6904203143062121
5QCX_B	Peptidase-A1	0.0284287123593009	0.0540693091199231	0.038229225245195	4.0	4.0	0.13763232237328804	0.862367677626712
5V0N_A	Peptidase-A1	0.034155205032608	0.0779070467774865	0.005055767262688	4.0	4.0	0.32276358600640825	0.6772364139935917
1FKN_A	Peptidase-A1	0.017422879815136	0.1076390206392367	0.0140843739056586	4.0	4.0	0.31815826278896037	0.6818417372110396
5SDT_F	PK	0.015819670385763	0.0854111252152019	0.0342052238987842	4.0	4.0	0.36980415751620055	0.6301958424837995
2OHT_A	Peptidase-A1	0.0279752757891701	0.0444998746779902	0.0563233187944307	4.0	4.0	0.4550998901339298	0.5449001098660702
4KE0_A	Peptidase-A1	0.0331832785566015	0.046380986072189	0.0364964556675917	4.0	4.0	0.24331911772557507	0.7566808822744249
4H1E_A	Peptidase-A1	0.0205205145441057	0.0678017563523936	0.0321931693669585	4.0	4.0	0.06200818091024548	0.9379918190897545
6NV7_A	Peptidase-A1	0.0390220634722187	0.0525133555371451	0.0215828567205209	4.0	4.0	0.15172171837396783	0.8482782816260321
5SCJ_G	PK	0.0188892154566021	0.059126550448637	0.0563379260275018	4.0	4.0	0.42458333137004806	0.5754166686299519
5QCX_C	Peptidase-A1	0.032341164383161	0.0582774187779957	0.0241449510645854	4.0	4.0	0.0932014882253507	0.9067985117746493
6UWV_B	Peptidase-A1	0.018048437727303	0.085514721876252	0.0231389553638574	4.0	4.0	0.1914127215478979	0.8085872784521021
4BEK_A	Peptidase-A1	0.0289691565377194	0.055440992250304	0.0364964556675917	4.0	4.0	0.13763232237328804	0.862367677626712
4RCE_A	Peptidase-A1	0.0390726024650077	0.0473363779255251	0.026859374808243	4.0	4.0	0.15172171837396783	0.8482782816260321
2VKM_A	Peptidase-A1	0.0165206381056823	0.0832359979754163	0.0331991995154452	4.0	4.0	0.20963623802667264	0.7903637619733274
4DJU_B	Peptidase-A1	0.0167358280033464	0.0674678326034648	0.0563379260275018	4.0	4.0	0.3572941362946246	0.6427058637053754
5SCG_C	PK	0.0140646754363052	0.0762767574285406	0.0603620848752721	4.0	4.0	0.4459337382331388	0.5540662617668611
5MCQ_A	Peptidase-A1	0.022691616769741	0.0853474805986373	0.0132515540606032	4.0	4.0	0.0	1.0
3VV8_A	Peptidase-A1	0.0455323560627979	0.0563540429543419	0.0142855519524551	4.0	4.0	0.20848187789041678	0.7915181221095833
2G94_B	Peptidase-A1	0.0174917934825374	0.0835070395261816	0.0271629994054913	4.0	4.0	0.24572551574617052	0.7542744842538295
5SDT_D	PK	0.017777822386547	0.0719803730491931	0.0392351918850506	4.0	4.0	0.06200818091024548	0.9379918190897545
2VKM_D	Peptidase-A1	0.0159775726904036	0.1012235054814787	0.0231389553638574	4.0	4.0	0.28916866953562503	0.710831330464375
1SGZ_A	Peptidase-A1	0.0174828382496788	0.0666166525747625	0.0533200381607938	4.0	4.0	0.2824287221923087	0.7175712778076913
7F1D_A	Peptidase-A1	0.0279638433410349	0.0497035807651786	0.0482898778152505	4.0	4.0	0.4458202494129132	0.5541797505870868
4D88_A	Peptidase-A1	0.029122683027888	0.0911764118211453	0.0060363072918738	4.0	4.0	0.44057522698086055	0.5594247730191394
4LXM_A	Peptidase-A1	0.044303431820122	0.0613277385488755	0.0111900946877709	4.0	4.0	0.2785356009242978	0.7214643990757023
5HDU_B	Peptidase-A1	0.0207475836108011	0.0843162259651021	0.018108730237069	4.0	4.0	0.11549623664820928	0.8845037633517907
4AY1_J	GH18	0.0131119613275809	0.0772623435842574	0.0665237071513429	4.0	4.0	0.42559325611286286	0.5744067438871371
2WF2_A	Peptidase-A1	0.0298056821663501	0.0538730901743863	0.038229225245195	4.0	4.0	0.13763232237328804	0.862367677626712
1W51_A	Peptidase-A1	0.032119716617408	0.062785171322597	0.0215828567205209	4.0	4.0	0.05410768603844273	0.9458923139615573
3QBH_A	Peptidase-A1	0.0445662651561438	0.0540831812417871	0.0184427898172117	4.0	4.0	0.2970024980073972	0.7029975019926028
8DF1_E	GH18	0.0158864333583911	0.0666312740250139	0.0971304585383399	4.0	4.0	0.5036359871854016	0.4963640128145984
2VNM_A	Peptidase-A1	0.028282824701869	0.0618626530795475	0.0291750635565768	4.0	4.0	0.2014974029158142	0.7985025970841858
6E3Z_B	Peptidase-A1	0.0225039648192825	0.1178769936478111	0.0070422936000285	4.0	4.0	0.5669835435153384	0.43301645648466164
6BFW_A	Peptidase-A1	0.015997464837702	0.0981911344198525	0.0251509582443987	4.0	4.0	0.26058626404463514	0.7394137359553649
3MSJ_B	Peptidase-A1	0.0378011775899157	0.0535663500579739	0.0247423777489943	4.0	4.0	0.15172171837396783	0.8482782816260321
3INE_A	Peptidase-A1	0.032310271153155	0.0646504149962514	0.0194869465164286	4.0	4.0	0.15021443262296927	0.8497855673770307
4A28_B	Kinesin-motor	0.0284720054438074	0.152097152564303	0.0030181563299565	4.0	4.0	0.6210037288663272	0.37899627113367285
6YZH_A	Protein-kinase	0.0203017194488786	0.1687603853515014	0.0081136984001406	4.0	4.0	0.6025550553645437	0.3974449446354563
4RCD_A	Peptidase-A1	0.0394441652944229	0.0515402159443127	0.0247423777489943	4.0	4.0	0.15172171837396783	0.8482782816260321
5SDT_C	PK	0.0146117625361035	0.0723485866744743	0.0744468317020319	4.0	4.0	0.42559325611286286	0.5744067438871371
3OHH_A	Peptidase-A1	0.0152063452332701	0.0825849130418202	0.0442657220407964	4.0	4.0	0.28046840194069106	0.719531598059309
2F3E_A	Peptidase-A1	0.029363726795167	0.0581127992872454	0.0332642337077917	4.0	4.0	0.13763232237328804	0.862367677626712
1FCK_A	Transferrin-like-1	0.0087399735652263	0.0970452859109997	0.0430220993447727	4.0	4.0	0.4439727669830833	0.5560272330169167
2Q11_C	Peptidase-A1	0.0237926950678728	0.0514160360649796	0.0694167426287164	4.0	4.0	0.48169267107554686	0.5183073289244531
5SCD_B	PK	0.0192094918204641	0.0927802062404684	0.0160964977574751	4.0	4.0	0.0	1.0
3RSV_A	Peptidase-A1	0.0356330578182109	0.0575891013335631	0.0226336461702254	4.0	4.0	0.15172171837396783	0.8482782816260321
3FKT_A	Peptidase-A1	0.04076799607755	0.0444713263311291	0.0311871353768524	4.0	4.0	0.15172171837396783	0.8482782816260321
4B7B_A	Kinesin-motor	0.0183755818378174	0.1676620977826682	0.0111900946877709	4.0	4.0	0.6025550553645437	0.3974449446354563
4EXG_A	Peptidase-A1	0.0284327012458511	0.0487925967005369	0.0543260470581381	4.0	4.0	0.46866917201623554	0.5313308279837645
4EWO_A	Peptidase-A1	0.0330176765686665	0.0537771443285112	0.0331991995154452	4.0	4.0	0.16821397853865766	0.8317860214613424
5SDT_B	PK	0.0168568925313631	0.090466919461403	0.0281690295641283	4.0	4.0	0.34113420174228665	0.6588657982577134
7PP6_D	VWFD-3	0.0218229074013605	0.1551458148582763	0.0070922351376341	4.0	4.0	0.6025550553645437	0.3974449446354563
4DPF_A	Peptidase-A1	0.0389921473268825	0.0493895262420494	0.0281690295641283	4.0	4.0	0.15172171837396783	0.8482782816260321
3TPL_A	Peptidase-A1	0.027935530846003	0.0429438166656727	0.074594394652218	4.0	4.0	0.6221846851502568	0.3778153148497431
7B1E_A	Peptidase-A1	0.0266276488469841	0.0463976711409233	0.0764586075718078	4.0	4.0	0.587783653821189	0.412216346178811
5SC8_G	PK	0.013127685542405	0.0903394724045791	0.0442657220407964	4.0	4.0	0.41250979464955245	0.5874902053504475
4GID_D	Peptidase-A1	0.0211518233031211	0.0951296927695901	0.0130785989784187	4.0	4.0	0.0	1.0
1SQY_A	Transferrin-like-1	0.0082190185728548	0.0870459545423545	0.0619656060250684	4.0	4.0	0.5315505725673355	0.4684494274326645
5SCC_C	PK	0.0131806801627764	0.0768533135732536	0.0824948847783451	4.0	4.0	0.46745798481993334	0.5325420151800666
3RSX_A	Peptidase-A1	0.0252696302746911	0.0665559097585583	0.0311202652104596	4.0	4.0	0.2784371371154063	0.7215628628845937
5SCJ_C	PK	0.013293087988273	0.0773225998444854	0.0744468317020319	4.0	4.0	0.42559325611286286	0.5744067438871371
5QD9_C	Peptidase-A1	0.0216632198439735	0.0895164450577761	0.0150906633237464	4.0	4.0	0.0	1.0
5QD2_A	Peptidase-A1	0.0259338720049674	0.0667615186277525	0.0300519144382522	4.0	4.0	0.2618273123524136	0.7381726876475865
5I3V_A	Peptidase-A1	0.0399593314562351	0.0494847101095366	0.0279214734263297	4.0	4.0	0.15172171837396783	0.8482782816260321
4BFD_A	Peptidase-A1	0.0396212733886693	0.0482097667314712	0.0300519144382522	4.0	4.0	0.18431943262674022	0.8156805673732598
2QP8_B	Peptidase-A1	0.0182867241724611	0.1022389393427941	0.0153215732989637	4.0	4.0	0.027097978437681802	0.9729020215623182
4R92_B	Peptidase-A1	0.024143605282442	0.0830496646820631	0.0160964977574751	4.0	4.0	0.32609020617494117	0.6739097938250589
2F3F_B	Peptidase-A1	0.0323187204673888	0.0519131617592415	0.0392351918850506	4.0	4.0	0.13763232237328804	0.862367677626712
3UQP_A	Peptidase-A1	0.0407822892791689	0.0439508334905241	0.0343393687124173	4.0	4.0	0.4293054386833029	0.570694561316697
3VG1_A	Peptidase-A1	0.0292258518279679	0.1012987996478001	0.0050303674430436	4.0	4.0	0.44179817244241576	0.5582018275575843
2F3E_B	Peptidase-A1	0.0329240492468246	0.0844676257957266	0.0070422936000285	4.0	4.0	0.39346633625904665	0.6065336637409534
2P4J_B	Peptidase-A1	0.021488970195448	0.094176364890342	0.0132515540606032	4.0	4.0	0.0	1.0
3ZKM_B	Peptidase-A1	0.0255914289745905	0.1367511913219856	0.006072766330031	4.0	4.0	0.6025550553645437	0.3974449446354563
1WB0_A	GH18	0.0150468779717673	0.0820380613937861	0.0507400688245485	4.0	4.0	0.2860931139233189	0.7139068860766811
5EZX_A	Peptidase-A1	0.0444279417980703	0.0429283492613363	0.0331991995154452	4.0	4.0	0.49807821804698243	0.5019217819530175
6NV9_A	Peptidase-A1	0.0381370386181011	0.0609008234379658	0.0184427898172117	4.0	4.0	0.22951841846834153	0.7704815815316585
4R93_B	Peptidase-A1	0.0217335376076718	0.077538863789781	0.0251509582443987	4.0	4.0	0.3555038053021767	0.6444961946978234
5QCT_C	Peptidase-A1	0.029744650071615	0.0572617394089759	0.038229225245195	4.0	4.0	0.13763232237328804	0.862367677626712
4GMI_A	Peptidase-A1	0.0237929916353242	0.0539564343365744	0.0704223021796839	4.0	4.0	0.5320887819634962	0.4679112180365038
5SDT_G	PK	0.0135638557391825	0.09044037892283	0.0452715564866297	4.0	4.0	0.4168536050557356	0.5831463949442643
3DM6_A	Peptidase-A1	0.0364184413186553	0.0996254319980793	0.0	4.0	4.0	0.5579937046567696	0.4420062953432305
4DUS_A	Peptidase-A1	0.0322155678667866	0.0672594429114077	0.0194869465164286	4.0	4.0	0.09562268635366619	0.9043773136463338
2VKM_C	Peptidase-A1	0.0170271140411352	0.0917979063944548	0.0291750635565768	4.0	4.0	0.4261367345093089	0.5738632654906911
7CJ2_B	GH18	0.0266103847374271	0.0872805382402535	0.0130785989784187	4.0	4.0	0.243884595726603	0.756115404273397
5QDA_A	Peptidase-A1	0.0294234093892827	0.0560121476501121	0.0419284993347488	4.0	4.0	0.13944605408700694	0.8605539459129931
3IN3_A	Peptidase-A1	0.0460171051389391	0.0775699167939423	0.0040402750029742	4.0	4.0	0.5996705652342658	0.4003294347657343
5QD7_C	Peptidase-A1	0.0230552502882734	0.0642374138316131	0.0412475676983714	4.0	4.0	0.13291143566780098	0.867088564332199
5QDB_A	Peptidase-A1	0.0301422534762663	0.0494372970040107	0.0518519454679657	4.0	4.0	0.4456327783499069	0.5543672216500931
4K8S_C	Peptidase-A1	0.0364837984730179	0.0409406574688922	0.045215734453575	4.0	4.0	0.5463274223306609	0.45367257766933916
2XFI_A	Peptidase-A1	0.0274259145191399	0.0509356799104902	0.0633803735522946	4.0	4.0	0.2554217085159742	0.7445782914840259
4WTU_A	Peptidase-A1	0.0348182367748083	0.0603681048361092	0.023686980845901	4.0	4.0	0.05410768603844273	0.9458923139615573
5QCP_B	Peptidase-A1	0.0247864769932162	0.0590328458666154	0.0492955855664358	4.0	4.0	0.38159897540099463	0.6184010245990054
6DHC_C	Peptidase-A1	0.0356170237089258	0.0626820917581483	0.0201205697607655	4.0	4.0	0.05410768603844273	0.9458923139615573
3K3B_B	Kinesin-motor	0.0129529040842336	0.1038840849836189	0.0386624986159414	4.0	4.0	0.4788020131238115	0.5211979868761886
5SCE_C	PK	0.0138475445980007	0.0804950271490858	0.0684105993302228	4.0	4.0	0.42559325611286286	0.5744067438871371
6D04_D	Transferrin-like-1	0.0181178821771439	0.1606614705723419	0.0142855519524551	4.0	4.0	0.6025550553645437	0.3974449446354563
4DPI_A	Peptidase-A1	0.0209148595645689	0.0571604257045867	0.0865192111806096	4.0	4.0	0.5672074933567578	0.43279250664324215
6T13_A	Glyco-hydro-30	0.010076407515395	0.0884515672955839	0.0674043846886078	4.0	4.0	0.42559325611286286	0.5744067438871371
4FRJ_A	Peptidase-A1	0.0334776050777614	0.055251574308981	0.0343393687124173	4.0	4.0	0.13763232237328804	0.862367677626712
5SCC_B	PK	0.0156589347180766	0.1022604840384569	0.0301810994667925	4.0	4.0	0.4017949331712988	0.5982050668287012
3S7M_A	Peptidase-A1	0.033111108446025	0.0754969737435104	0.012220058253459	4.0	4.0	0.3945568875745942	0.6054431124254058
4XKX_A	Peptidase-A1	0.0354792851742866	0.0731250575680254	0.0111900946877709	4.0	4.0	0.4022027440864121	0.5977972559135879
4LXA_A	Peptidase-A1	0.0497022000786666	0.0592972541000211	0.0153215732989637	4.0	4.0	0.4072085934614283	0.5927914065385717
1NWR_A	GH18	0.0166886626375765	0.0815257589602039	0.0441178429367157	4.0	4.0	0.2877708025142924	0.7122291974857076
4K9H_C	Peptidase-A1	0.0363927025087602	0.0679682534290052	0.0140843739056586	4.0	4.0	0.21175542758729507	0.788244572412705
2WCG_A	Glyco-hydro-30	0.0072131304794289	0.0907970675185584	0.0694167426287164	4.0	4.0	0.5697681916798487	0.4302318083201513
2GM1_A	Kinesin-motor	0.0217248930059948	0.1432020626650147	0.0101626241883787	4.0	4.0	0.6025550553645437	0.3974449446354563
5SCA_C	PK	0.0158738286735068	0.0748813954510961	0.0724347245856311	4.0	4.0	0.42559325611286286	0.5744067438871371
4B78_A	Peptidase-A1	0.0230776840560169	0.0551647317444543	0.0824948847783451	4.0	4.0	0.5796487540978438	0.4203512459021563
5QDA_B	Peptidase-A1	0.02920999581493	0.050878997575638	0.0593563782252406	4.0	4.0	0.2554217085159742	0.7445782914840259
1NWS_B	GH18	0.0177389385258701	0.069328782954722	0.0608324157938926	4.0	4.0	0.40097548395302396	0.599024516046976
5QD6_C	Peptidase-A1	0.0344639252294095	0.0513754941243774	0.040241637205524	4.0	4.0	0.13763232237328804	0.862367677626712
5SCL_C	PK	0.0160744289293411	0.0745519819357096	0.0744468317020319	4.0	4.0	0.42559325611286286	0.5744067438871371
2VIY_A	Peptidase-A1	0.0264973374456082	0.055810647056997	0.0603620848752721	4.0	4.0	0.2554217085159742	0.7445782914840259
5QD9_A	Peptidase-A1	0.0219142226350138	0.0607005290063594	0.059701445364084	4.0	4.0	0.2996327716109206	0.7003672283890794
3UQR_A	Peptidase-A1	0.0316763323295484	0.0717825511745447	0.0194869465164286	4.0	4.0	0.15278896244288206	0.8472110375571179
1NWS_D	GH18	0.0180220261855029	0.0669466532801977	0.0711207806002658	4.0	4.0	0.42559325611286286	0.5744067438871371
3R2F_A	Peptidase-A1	0.0198918815269292	0.1005474485546751	0.0174001876755087	4.0	4.0	0.06143406331004534	0.9385659366899547
2QP8_A	Peptidase-A1	0.0205165033088205	0.0991615450862548	0.0171028438612663	4.0	4.0	0.15993834967642664	0.8400616503235734
5QD1_B	Peptidase-A1	0.034425399280846	0.0548036334063736	0.038229225245195	4.0	4.0	0.13763232237328804	0.862367677626712
3IXK_C	Peptidase-A1	0.035135244893883	0.1034237122095963	0.0030181563299565	4.0	4.0	0.4514640874683575	0.5485359125316426
1LCF_A	Transferrin-like-1	0.0141669917712024	0.100929368171159	0.0419284993347488	4.0	4.0	0.42639142483521686	0.5736085751647831
4WKF_A	GH18	0.018852693548986	0.0637201276911063	0.0804347333893407	4.0	4.0	0.5028843451048236	0.4971156548951764
4K9H_A	Peptidase-A1	0.0408604879321915	0.0634111554976455	0.018108730237069	4.0	4.0	0.33998918215637175	0.6600108178436283
5SC8_C	PK	0.01685769580954	0.0722448911085199	0.0754525056331989	4.0	4.0	0.42559325611286286	0.5744067438871371
3CKR_B	Peptidase-A1	0.0193499827340487	0.096829848078263	0.0205341202479885	4.0	4.0	0.059519617746011916	0.9404803822539881
4DVF_B	Peptidase-A1	0.0268941434375942	0.0560796958490485	0.062374337083412	4.0	4.0	0.2554217085159742	0.7445782914840259
4RCF_A	Peptidase-A1	0.0427709663888749	0.0570611568808887	0.0247423777489943	4.0	4.0	0.294693450683415	0.705306549316585
3PI5_C	Peptidase-A1	0.0348647604520377	0.0679662375824791	0.0191146395025525	4.0	4.0	0.06286017988329723	0.9371398201167028
2OHL_A	Peptidase-A1	0.024438924288397	0.0593341150689688	0.059701445364084	4.0	4.0	0.2554217085159742	0.7445782914840259
1XS7_D	Peptidase-A1	0.022134649688222	0.0935882583074785	0.0174001876755087	4.0	4.0	0.03974828635485665	0.9602517136451434
5QD3_B	Peptidase-A1	0.0322834415766078	0.0566442013886101	0.0412475676983714	4.0	4.0	0.13763232237328804	0.862367677626712
1NWU_A	GH18	0.0187718566694895	0.0668380082873843	0.0653805729706817	4.0	4.0	0.42559325611286286	0.5744067438871371
6EQM_A	Peptidase-A1	0.032083743895285	0.0479595248530585	0.062374337083412	4.0	4.0	0.46866917201623554	0.5313308279837645
4A51_A	Kinesin-motor	0.0270635852607559	0.1637716227756153	0.0070922351376341	4.0	4.0	0.6034155067814259	0.3965844932185742
1NWR_D	GH18	0.0170547923830755	0.0805796850244906	0.0496303685128725	4.0	4.0	0.16557102371358098	0.834428976286419
1HJX_B	GH18	0.0163724749558148	0.0744432842587821	0.093509430468313	4.0	4.0	0.5036359871854016	0.4963640128145984
3DV1_C	Peptidase-A1	0.0326377710154729	0.0619021928418632	0.0311871353768524	4.0	4.0	0.14024005888363056	0.8597599411163694
4DJX_B	Peptidase-A1	0.0193101878913197	0.0800929749055181	0.0372232431947987	4.0	4.0	0.24014755189151313	0.7598524481084868
3IVI_C	Peptidase-A1	0.0328206584937439	0.1536020734184754	0.0030272436213401	4.0	4.0	0.6286195605821797	0.37138043941782034
5SCF_B	PK	0.0141444269153843	0.095719400549831	0.0482898778152505	4.0	4.0	0.3394014867914144	0.6605985132085856
5QD5_C	Peptidase-A1	0.0208900975825936	0.075904782554577	0.038229225245195	4.0	4.0	0.18177768056374288	0.8182223194362571
5QCW_C	Peptidase-A1	0.0384116598537501	0.0668676350763894	0.0171028438612663	4.0	4.0	0.19624655594113732	0.8037534440588627
3UQU_A	Peptidase-A1	0.0292205626279173	0.1083444239065141	0.0070922351376341	4.0	4.0	0.44179817244241576	0.5582018275575843
2ZHT_A	Peptidase-A1	0.0331858245346035	0.0651924799287826	0.0257998410196613	4.0	4.0	0.05410768603844273	0.9458923139615573
3K5F_A	Peptidase-A1	0.0401003365301569	0.0551938636247546	0.0301810994667925	4.0	4.0	0.24442422526945287	0.7555757747305472
1NWT_D	GH18	0.0219301652428678	0.0626330650941819	0.0653805729706817	4.0	4.0	0.43387665289372596	0.566123347106274
5SCG_B	PK	0.0176394077658968	0.0946287436110612	0.0301810994667925	4.0	4.0	0.35231214703715646	0.6476878529628436
1NWU_D	GH18	0.0204910120924819	0.0633626425447476	0.07692324021217	4.0	4.0	0.5141909247869338	0.48580907521306615
3BUH_A	Peptidase-A1	0.0535734175612119	0.0561394990869577	0.0247423777489943	4.0	4.0	0.5782087266393365	0.42179127336066347
3N4L_B	Peptidase-A1	0.0312626040888018	0.0682575673184317	0.026859374808243	4.0	4.0	0.05410768603844273	0.9458923139615573
5QD5_B	Peptidase-A1	0.0327863424454295	0.061820781894055	0.0331991995154452	4.0	4.0	0.13763232237328804	0.862367677626712
5QCZ_C	Peptidase-A1	0.034776145139162	0.055998967492548	0.0392351918850506	4.0	4.0	0.13763232237328804	0.862367677626712
3KN0_B	Peptidase-A1	0.0165484416326683	0.0973141929841866	0.0375784171587227	4.0	4.0	0.37673188299436533	0.6232681170056347
4R95_B	Peptidase-A1	0.0200694114449139	0.0960979072492027	0.02213297304878	4.0	4.0	0.17848868453559846	0.8215113154644016
5QCZ_B	Peptidase-A1	0.028145623204903	0.0566324482305022	0.06136824019931	4.0	4.0	0.2554217085159742	0.7445782914840259
6BFW_B	Peptidase-A1	0.0185233759272913	0.0739985586230597	0.052313985604153	4.0	4.0	0.16557102371358098	0.834428976286419
5QD5_A	Peptidase-A1	0.0380315414988462	0.0577725357591043	0.0311202652104596	4.0	4.0	0.3057215916274863	0.6942784083725138
3H0B_C	Peptidase-A1	0.0224526409652003	0.1357614079488039	0.0132515540606032	4.0	4.0	0.6025550553645437	0.3974449446354563
2IRZ_A	Peptidase-A1	0.0439456049402171	0.0684464949700496	0.0140843739056586	4.0	4.0	0.33998918215637175	0.6600108178436283
5T1W_A	Peptidase-A1	0.0494508841679079	0.0673934329911861	0.0132515540606032	4.0	4.0	0.4957841287115944	0.5042158712884056
5SCA_B	PK	0.0163608706633237	0.0917040253079088	0.0452715564866297	4.0	4.0	0.3611765461081046	0.6388234538918953
1B0L_A	Transferrin-like-1	0.0143628132390964	0.0944889089248345	0.0552016840097893	4.0	4.0	0.3394014867914144	0.6605985132085856
1FBV_A	Cbl-PTB	0.0296156884359769	0.1157647956157855	0.0080483244942393	4.0	4.0	0.44179817244241576	0.5582018275575843
1YM2_A	Peptidase-A1	0.0356691624226104	0.0660227725016899	0.023686980845901	4.0	4.0	0.05410768603844273	0.9458923139615573
2WF4_A	Peptidase-A1	0.0267997676761518	0.0595659523664192	0.0593563782252406	4.0	4.0	0.2554217085159742	0.7445782914840259
6OD6_B	Peptidase-A1	0.0309631641491841	0.0983529443842433	0.0090543980992385	4.0	4.0	0.47119999360454795	0.5288000063954521
1II6_B	Kinesin-motor	0.0243862986901011	0.1512259690698048	0.012220058253459	4.0	4.0	0.6025550553645437	0.3974449446354563
6BFX_B	Peptidase-A1	0.0174993815051111	0.092555461805783	0.0375784171587227	4.0	4.0	0.3971208772766606	0.6028791227233393
5I3Y_A	Peptidase-A1	0.0272359968663587	0.0620985488151987	0.0518519454679657	4.0	4.0	0.2554217085159742	0.7445782914840259
4K9H_B	Peptidase-A1	0.0392936693314873	0.0516095406478311	0.0408375348842262	4.0	4.0	0.13763232237328804	0.862367677626712
3TPL_C	Peptidase-A1	0.0315098056195927	0.070256206174964	0.026859374808243	4.0	4.0	0.1574394260314714	0.8425605739685286
5QD1_A	Peptidase-A1	0.0321892766072028	0.0570399029485072	0.0474184781355553	4.0	4.0	0.347753273527438	0.652246726472562
5QD8_A	Peptidase-A1	0.0352872919860072	0.0574684591065888	0.0386624986159414	4.0	4.0	0.13763232237328804	0.862367677626712
5QCU_B	Peptidase-A1	0.027581415454938	0.063806685447669	0.0462778608457075	4.0	4.0	0.18506008819934275	0.8149399118006573
4D8C_B	Peptidase-A1	0.0229998201692697	0.1156346580299283	0.0142855519524551	4.0	4.0	0.5348278921971428	0.4651721078028573
1HJV_C	GH18	0.0191412843890963	0.0682567916645519	0.0734339085116317	4.0	4.0	0.42559325611286286	0.5744067438871371
5QCR_C	Peptidase-A1	0.0417936940598942	0.0498507778071438	0.0412475676983714	4.0	4.0	0.3756163898061717	0.6243836101938283
3QI1_A	Peptidase-A1	0.0220030174037444	0.0674308740991772	0.0543260470581381	4.0	4.0	0.40070076832873625	0.5992992316712638
3DUY_A	Peptidase-A1	0.0397515144714614	0.0517625619808059	0.0408375348842262	4.0	4.0	0.13763232237328804	0.862367677626712
7CJ2_A	GH18	0.031719907634993	0.0808824830177504	0.0174001876755087	4.0	4.0	0.4094907319028384	0.5905092680971615
3TPJ_A	Peptidase-A1	0.0443343989627273	0.0583506173822835	0.0271629994054913	4.0	4.0	0.3681419641818673	0.6318580358181327
3ZKN_B	Peptidase-A1	0.0260736032872492	0.137375952334718	0.012220058253459	4.0	4.0	0.6025550553645437	0.3974449446354563
5QD2_C	Peptidase-A1	0.0227176559906785	0.0802892427256486	0.0321931693669585	4.0	4.0	0.3859424527325958	0.6140575472674041
2OHU_A	Peptidase-A1	0.0401239091240363	0.0528739445362517	0.0397492001139665	4.0	4.0	0.1972696369818709	0.8027303630181291
5QCR_B	Peptidase-A1	0.0302084132272975	0.0578478203109309	0.0543260470581381	4.0	4.0	0.2554217085159742	0.7445782914840259
6OD6_C	Peptidase-A1	0.0340644570049075	0.0481460829884908	0.0674043846886078	4.0	4.0	0.5181282303430104	0.4818717696569897
3MSL_A	Peptidase-A1	0.0333436216976329	0.0660394300658141	0.0300519144382522	4.0	4.0	0.05410768603844273	0.9458923139615573
5QD0_A	Peptidase-A1	0.0396765390086652	0.0635864291822985	0.0247423777489943	4.0	4.0	0.20360336268329535	0.7963966373167046
5SCD_C	PK	0.0167930449191962	0.0804146964926791	0.0714288072460622	4.0	4.0	0.42559325611286286	0.5744067438871371
3DV5_C	Peptidase-A1	0.0273971945385464	0.0672205391681856	0.0432593630846658	4.0	4.0	0.16358848211397217	0.8364115178860279
5QCU_C	Peptidase-A1	0.0364346351294735	0.0688076522108822	0.02213297304878	4.0	4.0	0.17863430068155783	0.8213656993184422
5QD3_A	Peptidase-A1	0.0298548054717614	0.0638394736086704	0.0430220993447727	4.0	4.0	0.2949327881566206	0.7050672118433794
5QD3_C	Peptidase-A1	0.024126286901576	0.070500349852806	0.0452715564866297	4.0	4.0	0.372872749171945	0.627127250828055
6ZE8_A	GH18	0.0150392401015277	0.0921976845915934	0.0653805729706817	4.0	4.0	0.47101786168313875	0.5289821383168613
5MXD_B	Peptidase-A1	0.0286058149244687	0.1430219362867644	0.0100605125377637	4.0	4.0	0.6025550553645437	0.3974449446354563
4A1Z_B	Kinesin-motor	0.0298939895278744	0.1059538424528973	0.0100605125377637	4.0	4.0	0.44179817244241576	0.5582018275575843
2F3F_A	Peptidase-A1	0.0382127582953818	0.0545196983371777	0.0430220993447727	4.0	4.0	0.13763232237328804	0.862367677626712
3IXK_B	Peptidase-A1	0.0348409078489716	0.0740013184588088	0.0201205697607655	4.0	4.0	0.3505769901624873	0.6494230098375128
3UQR_C	Peptidase-A1	0.0363609510828745	0.1230321281736777	0.0040402750029742	4.0	4.0	0.5589823334075352	0.4410176665924648
1NWR_C	GH18	0.015341567298302	0.0919585840625003	0.0653805729706817	4.0	4.0	0.48449408076427114	0.5155059192357289
5SCH_C	PK	0.0163613004689305	0.0851008879899178	0.0714288072460622	4.0	4.0	0.42559325611286286	0.5744067438871371
3RTN_A	Peptidase-A1	0.0354457172024753	0.0668167256561178	0.026859374808243	4.0	4.0	0.05410768603844273	0.9458923139615573
4I0I_B	Peptidase-A1	0.0461470887449065	0.0448436954975051	0.0503017573499313	4.0	4.0	0.6100254190274107	0.3899745809725893
5ENK_A	Peptidase-A1	0.0415930778892143	0.0721236134672194	0.0150906633237464	4.0	4.0	0.3557412916389414	0.6442587083610586
3PI5_A	Peptidase-A1	0.0383059842125129	0.0649599611398682	0.026859374808243	4.0	4.0	0.09882712795384647	0.9011728720461535
4KE1_A	Peptidase-A1	0.0299485381997769	0.0795287500806608	0.023686980845901	4.0	4.0	0.474733671581274	0.525266328418726
5QD4_A	Peptidase-A1	0.0363748227559718	0.0569674799104395	0.0430220993447727	4.0	4.0	0.13763232237328804	0.862367677626712
5SCI_C	PK	0.0189657375000242	0.0747840289869818	0.062374337083412	4.0	4.0	0.42559325611286286	0.5744067438871371
5I3X_A	Peptidase-A1	0.0325416439717138	0.0669787659665616	0.0332642337077917	4.0	4.0	0.14917081420072242	0.8508291857992776
1HKI_A	GH18	0.0129111732935121	0.1033687469077492	0.0688172240723723	4.0	4.0	0.6121819411828242	0.38781805881717574
1NWS_C	GH18	0.0197783891389514	0.0683923245124612	0.101995546264151	4.0	4.0	0.5084577682631695	0.4915422317368306
5J3X_D	Cbl-PTB	0.0174240350391591	0.0937118687745637	0.0441178429367157	4.0	4.0	0.3394014867914144	0.6605985132085856
3K5D_C	Peptidase-A1	0.0356738810374677	0.1131041487554365	0.005055767262688	4.0	4.0	0.44179817244241576	0.5582018275575843
5DQC_C	Peptidase-A1	0.0275059784030863	0.0920199203697165	0.0201205697607655	4.0	4.0	0.4474121162802799	0.5525878837197201
6Q1N_A	Glyco-hydro-30	0.0178464106245935	0.1035703464382893	0.0342052238987842	4.0	4.0	0.47320493509864364	0.5267950649013564
2VA6_A	Peptidase-A1	0.0322700378749109	0.0896092356334862	0.0142855519524551	4.0	4.0	0.4036595394325949	0.5963404605674051
6JK6_A	GH18	0.0172148409159651	0.0868785016683494	0.0574466500591699	4.0	4.0	0.44061019470308005	0.55938980529692
6FGY_A	Peptidase-A1	0.029276774481826	0.066080292190975	0.0452715564866297	4.0	4.0	0.20042051663990587	0.7995794833600941
1NWT_A	GH18	0.019414535679767	0.0783776735240375	0.054082748085932	4.0	4.0	0.16557102371358098	0.834428976286419
5SCK_C	PK	0.0182946332707118	0.0772545576331454	0.0704223021796839	4.0	4.0	0.42559325611286286	0.5744067438871371
1BKA_A	Transferrin-like-1	0.0155924205543122	0.097576798095694	0.0574466500591699	4.0	4.0	0.452225257275473	0.547774742724527
3QBH_C	Peptidase-A1	0.0376334984873595	0.0514760860609864	0.0553320103347625	4.0	4.0	0.495799683748924	0.504200316251076
5QCQ_A	Peptidase-A1	0.0330633074511233	0.0564974674286478	0.0574466500591699	4.0	4.0	0.2554217085159742	0.7445782914840259
4FCO_A	Peptidase-A1	0.0336197510652408	0.1013918205212012	0.0090543980992385	4.0	4.0	0.4423699223997417	0.5576300776002583
4EJX_A	F5-8-type-A-3	0.0277294887999573	0.1066659610087908	0.0142855519524551	4.0	4.0	0.5348278921971428	0.4651721078028573
2F3E_C	Peptidase-A1	0.0352106345784573	0.0830188997733207	0.0150906633237464	4.0	4.0	0.4931862255451996	0.5068137744548004
3S7L_A	Peptidase-A1	0.0345831600575343	0.0747936339479692	0.0231389553638574	4.0	4.0	0.28475890830796735	0.7152410916920326
5T1U_A	Peptidase-A1	0.0336340213857778	0.0649857984554839	0.0375784171587227	4.0	4.0	0.29868790916246596	0.7013120908375341
5QCV_A	Peptidase-A1	0.0332556961765579	0.0563447736460561	0.0574466500591699	4.0	4.0	0.26850349458750056	0.7314965054124994
3BRA_A	Peptidase-A1	0.0449697616599385	0.0736201655214939	0.0150906633237464	4.0	4.0	0.5100034947109753	0.48999650528902466
2VIJ_A	Peptidase-A1	0.031100988267693	0.0598481602421643	0.0563379260275018	4.0	4.0	0.2554217085159742	0.7445782914840259
4ZSR_B	Peptidase-A1	0.0185911598174962	0.0831708573302287	0.0513078913478914	4.0	4.0	0.20519348499925436	0.7948065150007456
6C2I_A	Peptidase-A1	0.0339571817619796	0.071028055389605	0.0279214734263297	4.0	4.0	0.13601598559773978	0.8639840144022602
3HVG_A	Peptidase-A1	0.0266046348152902	0.070939005770878	0.0472836358422945	4.0	4.0	0.35112358781861375	0.6488764121813863
5KR8_A	Peptidase-A1	0.0457669754562308	0.0637647649010648	0.0257998410196613	4.0	4.0	0.381842897932892	0.618157102067108
4LXM_C	Peptidase-A1	0.0390737731562322	0.063912425211166	0.0301810994667925	4.0	4.0	0.25111770023428476	0.7488822997657153
2XFK_A	Peptidase-A1	0.0381478040293921	0.0587155581108347	0.0412475676983714	4.0	4.0	0.14968707268310855	0.8503129273168915
3VF3_A	Peptidase-A1	0.0397646424647191	0.1084211362689344	0.0050303674430436	4.0	4.0	0.5360818044664	0.4639181955336
1LFG_A	Transferrin-like-1	0.0149977072852331	0.1007419520594681	0.0676690861025068	4.0	4.0	0.4807332315682857	0.5192667684317144
3MSJ_C	Peptidase-A1	0.032346566564832	0.0625092949658085	0.0492955855664358	4.0	4.0	0.23855511908478438	0.7614448809152157
2P4J_D	Peptidase-A1	0.0213629495080318	0.0908538372511401	0.0362172476666218	4.0	4.0	0.4122602544299816	0.5877397455700184
4B77_A	Peptidase-A1	0.0191033278216232	0.103148889407885	0.0331991995154452	4.0	4.0	0.4575693192284761	0.5424306807715239
6NW3_A	Peptidase-A1	0.0368379639839201	0.0505832539344219	0.0734339085116317	4.0	4.0	0.5998902924493205	0.4001097075506796
1LG2_A	GH18	0.0227352224835339	0.0673554777970612	0.0899123067133345	4.0	4.0	0.5367470110879435	0.4632529889120565
1NWR_B	GH18	0.0198380696256824	0.0832259424449664	0.0507400688245485	4.0	4.0	0.20114000680105665	0.7988599931989433
