# Supplementary material for: Comparative structural insights and functional analysis for the distinct unbound states of Human AGO proteins
Source: Sci Rep. 2025 Mar 19;15:9432. doi: 10.1038/s41598-025-91849-5 (PMC11923369; doi:10.1038/s41598-025-91849-5)
Supplement: Supplementary file 24 — Supplementary Information 12. [file 41598_2025_91849_MOESM24_ESM.zip › 4Z4Dp_A_mddomain_HL2REF/go/4Z4Dp_A_Piwi_biologicalProcess-go-aggregate.csv]

propertyName	coverage
protein phosphorylation	9
signal transduction	8
peptidyl-serine phosphorylation	6
apoptotic process	5
cellular response to tumor necrosis factor	4
positive regulation of gene expression	4
chitin catabolic process	4
proteasome-mediated ubiquitin-dependent protein catabolic process	4
regulation of protein stability	3
stress-activated MAPK cascade	3
regulation of cell cycle	3
peptidyl-threonine phosphorylation	3
intracellular signal transduction	3
negative regulation of protein-containing complex assembly	3
proteolysis	3
positive regulation of proteasomal ubiquitin-dependent protein catabolic process	3
negative regulation of apoptotic process	3
microtubule-based movement	3
cell division	3
regulation of circadian rhythm	3
iron ion transport	3
mitotic cell cycle	3
antibacterial humoral response	2
ERK1 and ERK2 cascade	2
cellular iron ion homeostasis	2
iron ion transmembrane transport	2
negative regulation of canonical Wnt signaling pathway	2
insulin receptor signaling pathway	2
cellular response to amyloid-beta	2
positive regulation of transcription by RNA polymerase II	2
cellular response to nerve growth factor stimulus	2
transcription by RNA polymerase II	2
osteoclast differentiation	2
retina homeostasis	2
positive regulation of peptidyl-threonine phosphorylation	2
DNA repair	2
negative regulation of inflammatory response	2
cellular response to DNA damage stimulus	2
phosphorylation	2
positive regulation of telomerase activity	2
positive regulation of telomere capping	2
positive regulation of telomere maintenance via telomerase	2
protein autophosphorylation	2
presynaptic modulation of chemical synaptic transmission	2
positive regulation of protein-containing complex assembly	2
protein ubiquitination	2
amyloid-beta metabolic process	2
response to testosterone	2
membrane protein ectodomain proteolysis	2
protein processing	2
regulation of mitotic nuclear division	2
negative regulation of protein binding	2
cellular senescence	2
positive regulation of receptor-mediated endocytosis	2
positive regulation of protein catabolic process	2
regulation of ossification	2
carbohydrate metabolic process	2
cell cycle	2
chemotaxis	2
mitotic spindle assembly	2
negative regulation of cell differentiation	2
polysaccharide catabolic process	2
polysaccharide digestion	2
rhythmic process	2
circadian regulation of gene expression	2
cell surface receptor signaling pathway	2
positive regulation of Wnt signaling pathway	2
lipopolysaccharide-mediated signaling pathway	2
regulation of mitotic centrosome separation	2
cellular response to lipopolysaccharide	2
positive regulation of cell population proliferation	2
fatty acid biosynthetic process	2
response to thyroid hormone	1
T cell differentiation in thymus	1
positive regulation of interleukin-12 production	1
sphingosine biosynthetic process	1
response to estrogen	1
response to pH	1
positive regulation of muscle cell differentiation	1
response to dexamethasone	1
respiratory electron transport chain	1
positive regulation of myoblast differentiation	1
positive regulation of myoblast fusion	1
regulation of TOR signaling	1
regulation of protein metabolic process	1
positive regulation of myotube differentiation	1
regulation of macroautophagy	1
positive regulation of glucose import	1
positive regulation of cardiac muscle cell proliferation	1
positive regulation of erythrocyte differentiation	1
positive regulation of cyclase activity	1
negative regulation of insulin receptor signaling pathway	1
megakaryocyte development	1
autophagosome-lysosome fusion	1
1-phosphatidyl-1D-myo-inositol 4,5-bisphosphate biosynthetic process	1
response to xenobiotic stimulus	1
response to organic substance	1
regulation of type B pancreatic cell proliferation	1
regulation of transcription initiation from RNA polymerase II promoter	1
regulation of gene expression	1
regulation of G2/M transition of mitotic cell cycle	1
positive regulation of G2/M transition of mitotic cell cycle	1
platelet activation	1
positive regulation of fibroblast proliferation	1
G1/S transition of mitotic cell cycle	1
positive regulation of brown fat cell differentiation	1
cellular response to phorbol 13-acetate 12-myristate	1
cellular response to ionomycin	1
cellular response to interleukin-4	1
xenobiotic metabolic process	1
response to hormone	1
positive regulation of monooxygenase activity	1
electron transport chain	1
cellular organofluorine metabolic process	1
termination of signal transduction	1
regulation of lysosomal protein catabolic process	1
positive regulation of protein import into nucleus	1
stem cell differentiation	1
pyramidal neuron differentiation	1
lipid glycosylation	1
hematopoietic stem cell proliferation	1
glucosylceramide catabolic process	1
response to insulin	1
response to muramyl dipeptide	1
establishment of skin barrier	1
response to muscle stretch	1
determination of adult lifespan	1
cholesterol metabolic process	1
cerebellar Purkinje cell layer formation	1
ceramide biosynthetic process	1
cellular response to starvation	1
cell maturation	1
brain morphogenesis	1
beta-glucoside catabolic process	1
autophagy	1
autophagosome organization	1
antigen processing and presentation	1
signal transduction in response to DNA damage	1
vascular endothelial growth factor receptor signaling pathway	1
transmembrane receptor protein serine/threonine kinase signaling pathway	1
skeletal muscle tissue development	1
striated muscle cell differentiation	1
stress-induced premature senescence	1
homeostasis of number of cells	1
positive regulation of autophagosome assembly	1
positive regulation of proteolysis involved in cellular protein catabolic process	1
lipid storage	1
positive regulation of protein-containing complex disassembly	1
positive regulation of protein metabolic process	1
stress-activated protein kinase signaling cascade	1
positive regulation of protein lipidation	1
positive regulation of protein dephosphorylation	1
positive regulation of neuronal action potential	1
positive regulation of reactive oxygen species metabolic process	1
positive regulation of autophagy of mitochondrion in response to mitochondrial depolarization	1
regulation of cytokine production involved in inflammatory response	1
neuron apoptotic process	1
neuromuscular process	1
negative regulation of neuron death	1
negative regulation of neuron apoptotic process	1
negative regulation of MAP kinase activity	1
negative regulation of interleukin-6 production	1
motor behavior	1
microglial cell proliferation	1
microglia differentiation	1
regulation of synaptic membrane adhesion	1
lysosome organization	1
lymphocyte migration	1
regulation of transcription by RNA polymerase II	1
response to dietary excess	1
phosphatidylinositol phosphorylation	1
cellular response to nutrient levels	1
regulation of autophagy	1
vesicle-mediated cholesterol transport	1
immune system process	1
chitin metabolic process	1
spindle assembly	1
regulation of attachment of spindle microtubules to kinetochore	1
negative regulation of DNA binding	1
negative regulation of centriole-centriole cohesion	1
meiotic cell cycle	1
chromosome segregation	1
centrosome separation	1
blastocyst development	1
response to tumor necrosis factor	1
response to mechanical stimulus	1
response to interleukin-6	1
response to interleukin-1	1
positive regulation of protein kinase B signaling	1
positive regulation of interleukin-8 production	1
positive regulation of ERK1 and ERK2 cascade	1
positive regulation of angiogenesis	1
lung development	1
inflammatory response	1
cartilage development	1
activation of NF-kappaB-inducing kinase activity	1
regulation of protein localization	1
protein localization	1
positive regulation of Wnt-mediated midbrain dopaminergic neuron differentiation	1
positive regulation of non-canonical Wnt signaling pathway	1
positive regulation of canonical Wnt signaling pathway	1
positive regulation of chemokine production	1
production of molecular mediator involved in inflammatory response	1
glucose homeostasis	1
negative regulation of epidermal growth factor-activated receptor activity	1
ubiquitin-dependent protein catabolic process	1
response to starvation	1
response to gamma radiation	1
response to ethanol	1
response to activity	1
regulation of Rap protein signal transduction	1
regulation of platelet-derived growth factor receptor-alpha signaling pathway	1
protein polyubiquitination	1
protein monoubiquitination	1
protein autoubiquitination	1
positive regulation of phosphatidylinositol 3-kinase signaling	1
positive regulation of epidermal growth factor receptor signaling pathway	1
negative regulation of epidermal growth factor receptor signaling pathway	1
melanosome organization	1
mast cell degranulation	1
male gonad development	1
entry of bacterium into host cell	1
cytokine-mediated signaling pathway	1
cellular response to platelet-derived growth factor stimulus	1
cellular response to oxygen-glucose deprivation	1
mucus secretion	1
maintenance of gastrointestinal epithelium	1
host-mediated regulation of intestinal microbiota composition	1
detoxification of copper ion	1
peptide hormone processing	1
negative regulation of amyloid precursor protein biosynthetic process	1
positive regulation of amyloid-beta formation	1
negative regulation of Wnt signaling pathway	1
endocytosis	1
labyrinthine layer blood vessel development	1
regulation of early endosome to late endosome transport	1
regulation of cytoskeleton organization	1
regulation of cellular pH	1
progesterone receptor signaling pathway	1
p38MAPK cascade	1
positive regulation of macrophage proliferation	1
positive regulation of macrophage chemotaxis	1
outer ear morphogenesis	1
mammary gland epithelial cell proliferation	1
lung morphogenesis	1
long-term synaptic potentiation	1
learning or memory	1
insulin-like growth factor receptor signaling pathway	1
regulation of stress-activated MAPK cascade	1
face development	1
ERBB signaling pathway	1
cytosine metabolic process	1
chemical synaptic transmission	1
cellular response to reactive oxygen species	1
cellular response to cadmium ion	1
cellular response to amino acid starvation	1
caveolin-mediated endocytosis	1
cardiac neural crest cell development involved in heart development	1
Bergmann glial cell differentiation	1
B cell receptor signaling pathway	1
androgen receptor signaling pathway	1
regulation of Golgi inheritance	1
response to epidermal growth factor	1
circadian behavior	1
myelin assembly	1
canonical Wnt signaling pathway	1
regulation of phosphatidylinositol dephosphorylation	1
protein dephosphorylation	1
positive regulation of early endosome to late endosome transport	1
phosphatidylinositol dephosphorylation	1
phosphatidylinositol biosynthetic process	1
neuron development	1
negative regulation of receptor internalization	1
negative regulation of receptor catabolic process	1
negative regulation of myelination	1
negative regulation of excitatory postsynaptic potential	1
negative regulation of endocytosis	1
dendritic spine maintenance	1
response to exogenous dsRNA	1
regulation of SNARE complex assembly	1
regulation of intracellular protein transport	1
cytoskeleton-dependent cytokinesis	1
short-chain fatty acid biosynthetic process	1
medium-chain fatty acid biosynthetic process	1
acyl-CoA metabolic process	1
trachea formation	1
thyroid gland development	1
thymus development	1
T cell receptor signaling pathway	1
steroid hormone mediated signaling pathway	1
response to nicotine	1
placenta development	1
positive regulation of osteoblast proliferation	1
osteoblast differentiation	1
beta-catenin destruction complex disassembly	1
negative regulation of type B pancreatic cell development	1
negative regulation of protein localization to nucleus	1
negative regulation of protein acetylation	1
negative regulation of phosphoprotein phosphatase activity	1
negative regulation of mesenchymal stem cell differentiation	1
negative regulation of glycogen biosynthetic process	1
negative regulation of glycogen (starch) synthase activity	1
negative regulation of gene expression	1
negative regulation of extrinsic apoptotic signaling pathway via death domain receptors	1
negative regulation of dopaminergic neuron differentiation	1
negative regulation of canonical Wnt signaling pathway involved in osteoblast differentiation	1
negative regulation of calcineurin-NFAT signaling cascade	1
maintenance of cell polarity	1
hippocampus development	1
heart valve development	1
glycogen metabolic process	1
extrinsic apoptotic signaling pathway in absence of ligand	1
extrinsic apoptotic signaling pathway	1
excitatory postsynaptic potential	1
establishment of cell polarity	1
ER overload response	1
epithelial to mesenchymal transition	1
dopamine receptor signaling pathway	1
circadian rhythm	1
cellular response to retinoic acid	1
neuron projection development	1
neuron projection organization	1
positive regulation of autophagy	1
regulation of cellular response to heat	1
organelle disassembly	1
extracellular matrix disassembly	1
viral protein processing	1
superior temporal gyrus development	1
regulation of protein export from nucleus	1
regulation of neuron projection development	1
regulation of microtubule-based process	1
regulation of microtubule cytoskeleton organization	1
regulation of microtubule anchoring at centrosome	1
regulation of long-term synaptic potentiation	1
regulation of dendrite morphogenesis	1
regulation of axonogenesis	1
positive regulation of cell differentiation	1
regulation of axon extension	1
positive regulation of protein ubiquitination	1
positive regulation of protein localization to cilium	1
positive regulation of protein localization to centrosome	1
positive regulation of protein export from nucleus	1
positive regulation of protein binding	1
positive regulation of mitochondrion organization	1
positive regulation of mitochondrial outer membrane permeabilization involved in apoptotic signaling pathway	1
positive regulation of GTPase activity	1
positive regulation of cilium assembly	1
positive regulation of cell-matrix adhesion	1
cellular response to interleukin-3	1
SMAD protein signal transduction	1
regulation of podosome assembly	1
regulation of iron ion transport	1
liver regeneration	1
histone H4-R3 methylation	1
histone arginine methylation	1
Golgi ribbon formation	1
endothelial cell activation	1
DNA-templated transcription, termination	1
Wnt signaling pathway	1
regulation of chromosome separation	1
protein stabilization	1
positive regulation of cell growth	1
negative regulation of ubiquitin-dependent protein catabolic process	1
negative regulation of translation	1
negative regulation of cysteine-type endopeptidase activity involved in apoptotic process	1
negative regulation of apoptotic signaling pathway	1
symbiont-mediated disruption of host cell PML body	1
chaperone-mediated protein folding	1
spindle organization	1
spindle elongation	1
mitotic spindle organization	1
mitotic centrosome separation	1
spermatogenesis	1
regulation of glycolytic process	1
regulation of catalytic activity	1
positive regulation of protein kinase activity	1
import into nucleus	1
peptidyl-arginine methylation	1
peptidyl-arginine N-methylation	1
positive regulation of adenylate cyclase-inhibiting dopamine receptor signaling pathway	1
mRNA catabolic process	1
positive regulation of phosphorylation	1
positive regulation of transcription, DNA-templated	1
positive regulation of cell motility	1
positive regulation of bone resorption	1
cellular response to iron ion	1
actin filament organization	1
RNA secondary structure unwinding	1
small RNA loading onto RISC	1
regulation of stem cell proliferation	1
pre-miRNA processing	1
positive regulation of NIK/NF-kappaB signaling	1
miRNA mediated inhibition of translation	1
positive regulation of mRNA splicing, via spliceosome	1
production of miRNAs involved in gene silencing by miRNA	1
response to light stimulus	1
regulation of DNA-binding transcription factor activity	1
JNK cascade	1
Fc-epsilon receptor signaling pathway	1
spliceosomal snRNP assembly	1
regulation of signal transduction by p53 class mediator	1
regulation of ERK1 and ERK2 cascade	1
regulation of transcription, DNA-templated	1
regulation of DNA methylation	1
positive regulation of oligodendrocyte differentiation	1
regulation of flagellated sperm motility	1
axonogenesis	1
negative regulation of inflammatory response to antigenic stimulus	1
regulation of DNA repair	1
negative regulation of viral process	1
negative regulation of viral genome replication	1
negative regulation of tumor necrosis factor (ligand) superfamily member 11 production	1
negative regulation of single-species biofilm formation in or on host organism	1
negative regulation of osteoclast development	1
negative regulation of membrane potential	1
negative regulation of lipopolysaccharide-mediated signaling pathway	1
negative regulation of cysteine-type endopeptidase activity	1
negative regulation of ATPase activity	1
negative regulation by host of viral process	1
killing of cells of other organism	1
innate immune response in mucosa	1
innate immune response	1
humoral immune response	1
defense response to Gram-positive bacterium	1
defense response to Gram-negative bacterium	1
cytolysis by host of symbiont cells	1
bone morphogenesis	1
antimicrobial humoral immune response mediated by antimicrobial peptide	1
antifungal humoral response	1
transcription initiation from RNA polymerase II promoter	1
transcription elongation-coupled chromatin remodeling	1
transcription elongation from RNA polymerase II promoter	1
replication fork processing	1
regulation of muscle cell differentiation	1
ossification	1
positive regulation of bone mineralization involved in bone maturation	1
positive regulation of chondrocyte proliferation	1
cell morphogenesis	1
negative regulation of hippo signaling	1
glucose metabolic process	1
glucose import	1
fatty acid oxidation	1
DNA damage checkpoint	1
chondrocyte differentiation	1
cellular response to virus	1
cellular response to vascular endothelial growth factor stimulus	1
cellular response to UV-B	1
cellular response to lipoteichoic acid	1
cellular response to ionizing radiation	1
cartilage condensation	1
positive regulation of I-kappaB kinase/NF-kappaB signaling	1
bone development	1
angiogenesis	1
3'-UTR-mediated mRNA stabilization	1
response to bacterium	1
immune response	1
regulation of tumor necrosis factor production	1
regulation of cytokine production	1
positive regulation of toll-like receptor 4 signaling pathway	1
positive regulation of protein serine/threonine kinase activity	1
positive regulation of osteoblast differentiation	1
positive regulation of NF-kappaB transcription factor activity	1
regulation of mRNA 3'-end processing	1
positive regulation of transcription elongation from RNA polymerase II promoter	1
endoplasmic reticulum organization	1
positive regulation of protein localization to chromatin	1
glycolytic process	1
cellular response to insulin stimulus	1
cellular response to epinephrine stimulus	1
vesicle transport along microtubule	1
synaptic vesicle transport	1
stress granule disassembly	1
retrograde neuronal dense core vesicle transport	1
regulation of membrane potential	1
positive regulation of synaptic transmission, GABAergic	1
positive regulation of protein localization to plasma membrane	1
positive regulation of potassium ion transport	1
plus-end-directed vesicle transport along microtubule	1
natural killer cell mediated cytotoxicity	1
mitocytosis	1
mitochondrion transport along microtubule	1
lysosome localization	1
cytoplasm organization	1
centrosome localization	1
cellular response to interferon-gamma	1
axon guidance	1
anterograde neuronal dense core vesicle transport	1
anterograde dendritic transport of neurotransmitter receptor complex	1
anterograde axonal protein transport	1
protein homooligomerization	1
endoplasmic reticulum tubular network membrane organization	1
pyruvate biosynthetic process	1
response to ATP	1
response to cAMP	1
prepulse inhibition	1
positive regulation by host of viral transcription	1
nucleus localization	1
negative regulation of protein localization to chromatin	1
cellular response to cytokine stimulus	1
cell population proliferation	1
negative regulation of stress-activated MAPK cascade	1
negative regulation of protein phosphorylation	1
negative regulation of proteasomal ubiquitin-dependent protein catabolic process	1
cellular response to UV	1
signaling receptor ligand precursor processing	1
response to lead ion	1
positive regulation of neuron apoptotic process	1
response to glucose	1
detection of mechanical stimulus involved in sensory perception of pain	1
cellular response to manganese ion	1
cellular response to copper ion	1
amyloid-beta formation	1
amyloid precursor protein catabolic process	1
amyloid fibril formation	1
negative regulation of large conductance calcium-activated potassium channel activity	1
locomotory exploration behavior	1
response to nutrient	1
response to metal ion	1
response to hypoxia	1
copper ion transport	1
