# Supplementary material for: Comparative structural insights and functional analysis for the distinct unbound states of Human AGO proteins
Source: Sci Rep. 2025 Mar 19;15:9432. doi: 10.1038/s41598-025-91849-5 (PMC11923369; doi:10.1038/s41598-025-91849-5)
Supplement: Supplementary file 24 — Supplementary Information 12. [file 41598_2025_91849_MOESM24_ESM.zip › 4Z4Dp_A_mddomain_HL2REF/go/4Z4Dp_A_Piwi_cellularComponent-go-aggregate.csv]

propertyName	coverage
cytosol	20
cytoplasm	17
nucleus	16
nucleoplasm	13
plasma membrane	12
membrane	11
extracellular region	9
extracellular space	8
extracellular exosome	7
Golgi apparatus	7
mitochondrion	6
perinuclear region of cytoplasm	6
axon	5
endoplasmic reticulum lumen	4
early endosome	4
endoplasmic reticulum	4
lysosome	4
microtubule	4
spindle pole	3
kinesin complex	3
recycling endosome	3
vesicle	3
cell surface	3
dendrite	3
lysosomal membrane	3
trans-Golgi network	3
specific granule lumen	3
protein-containing complex	3
late endosome	3
endosome	2
nucleolus	2
focal adhesion	2
endoplasmic reticulum membrane	2
membrane raft	2
presynapse	2
glutamatergic synapse	2
neuronal cell body	2
synaptic vesicle	2
intracellular membrane-bounded organelle	2
secretory granule lumen	2
tertiary granule lumen	2
centrosome	2
ficolin-1-rich granule lumen	2
blood microparticle	2
endosome membrane	2
cytoplasmic ribonucleoprotein granule	2
condensed nuclear chromosome	2
extracellular matrix	2
growth cone	2
mitotic spindle	2
chromatin	2
PML body	2
cyclin D2-CDK4 complex	1
cyclin D3-CDK4 complex	1
collagen-containing extracellular matrix	1
kinetochore	1
cyclin D1-CDK4 complex	1
cyclin-dependent protein kinase holoenzyme complex	1
melanosome membrane	1
bicellular tight junction	1
midbody	1
nuclear membrane	1
Golgi lumen	1
lysosomal lumen	1
transcription regulator complex	1
inner mucus layer	1
autophagosome	1
septin ring	1
photoreceptor inner segment	1
microtubule cytoskeleton	1
nuclear speck	1
synaptic vesicle membrane	1
dendritic spine	1
early endosome membrane	1
postsynaptic density	1
septin complex	1
outer mucus layer	1
synaptic membrane	1
vacuolar membrane	1
cilium	1
cell division site	1
synapse	1
pseudopodium	1
ribonucleoprotein complex	1
microtubule organizing center	1
cytoskeleton	1
caveola	1
azurophil granule lumen	1
photoreceptor outer segment	1
ciliary rootlet	1
specific granule	1
RISC-loading complex	1
HFE-transferrin receptor complex	1
endocytic vesicle	1
cytoplasmic vesicle	1
clathrin-coated pit	1
clathrin-coated endocytic vesicle membrane	1
basal plasma membrane	1
basal part of cell	1
apical plasma membrane	1
RISC complex	1
secretory granule	1
P-body	1
methylosome	1
histone methyltransferase complex	1
Sin3 complex	1
protein kinase CK2 complex	1
NuRD complex	1
spindle	1
nucleotide-activated protein kinase complex	1
beta-catenin destruction complex	1
postsynapse	1
Wnt signalosome	1
podosome	1
phagocytic vesicle lumen	1
transcription elongation factor complex	1
P-TEFb complex	1
cyclin/CDK positive transcription elongation factor complex	1
multivesicular body	1
hippocampal mossy fiber to CA3 synapse	1
Golgi-associated vesicle lumen	1
Cul4A-RING E3 ubiquitin ligase complex	1
phagocytic vesicle	1
dendrite cytoplasm	1
centriolar satellite	1
axon cytoplasm	1
Golgi membrane	1
Golgi cis cisterna	1
endoplasmic reticulum tubular network membrane	1
endoplasmic reticulum tubular network	1
sperm flagellum	1
flotillin complex	1
