# Supplementary material for: Comparative structural insights and functional analysis for the distinct unbound states of Human AGO proteins
Source: Sci Rep. 2025 Mar 19;15:9432. doi: 10.1038/s41598-025-91849-5 (PMC11923369; doi:10.1038/s41598-025-91849-5)
Supplement: Supplementary file 24 — Supplementary Information 12. [file 41598_2025_91849_MOESM24_ESM.zip › 4Z4Dp_A_mddomain_HL2REF/go/4Z4Dp_A_Piwi_mitot_mitosis_e8649561789a4b21afe18d44787a2120-pres.csv]

pdbId	chainId	chainLength	resolution	geneId	taxonomy	molecularFunction	cellularComponent	biologicalProcess	uniprotId	b-phipsi	w-rdist	t-alpha	domain	1D-score	1D-identity	1D-identity-ng	1D-identity-gaps	1D-content	1DPDB-score	1DPDB-identity	1DPDB-identity-ng	1DPDB-identity-gaps	1DPDB-content	2D-score	2D-identity	2D-identity-ng	2D-identity-gaps	2D-content	5UTR-score	5UTR-identity	5UTR-identity-ng	5UTR-identity-gaps	5UTR-content	CDS-score	CDS-identity	CDS-identity-ng	CDS-identity-gaps	CDS-content	3UTR-score	3UTR-identity	3UTR-identity-ng	3UTR-identity-gaps	3UTR-content	3D-score	3D-score-cand	length	chemSim	molecularFunctionSim	cellularComponentSim
3HQD	B	350.0	2.19	3832	9606	0005524#0008017#0003777#0008574#0019901	0005829#0005871#0016020#0005874#0072686#0005634#0032991#0005819#0000922	0051301#0007018#0000278#0007100#0090307#0007052#0046602#0051231#0007051	P52732	0.0013761789127475	0.1262582743781032	0.0030272436213401	Kinesin-motor	-167.0	0.1527403414195867	0.2119700748129676	311.0	{'M': 1.18, 'S': 4.12, 'G': 5.29, 'P': 5.29, 'R': 5.29, 'T': 9.41, 'K': 7.65, 'D': 8.82, 'I': 4.71, 'Y': 2.94, 'E': 7.65, 'F': 2.94, 'L': 14.71, 'V': 4.71, 'A': 3.53, 'N': 2.94, 'Q': 4.12, 'H': 2.35, 'C': 2.35}	-305.0	0.0190806591500433	0.6285714285714286	1118.0	{'K': 4.55, 'N': 13.64, 'Q': 4.55, 'R': 9.09, 'T': 13.64, 'L': 27.27, 'V': 9.09, 'G': 9.09, 'I': 4.55, 'P': 4.55}	446.0	0.2450980392156862	0.8333333333333334	648.0	{'.': 14.22, 'E': 36.89, 'T': 6.22, 'H': 41.33, 'G': 1.33}	108.0	0.3873517786561264	0.8166666666666667	133.0	{'G': 42.86, 'T': 7.14, 'C': 48.98, 'A': 1.02}	1238.0	0.4302744663154976	0.7238805970149254	1463.0	{'A': 31.89, 'T': 21.13, 'G': 24.81, 'C': 22.16}	1196.0	0.0850642927794263	0.7616236162361624	10777.0	{'T': 38.66, 'C': 15.6, 'A': 28.88, 'G': 16.86}	0.1534	0.2958	350.0	0.7838805970149254	0.0	0.2142857142857142
5EMM	A	625.0	2.37	10419	9606	0070888#0008469#0044020#0042802#0008327#0008168#0002039#0046982#0016274#0035243#0043021#0003714	0000785#0005737#0005829#0005794#0035097#0034709#0005654#0005634	0032922#0006353#0042118#0090161#0034969#0043985#0097421#0045596#0018216#0035246#1904992#0048026#0048714#0044030#0006355#0070372#0007088#1901796#0000387	O14744	0.0053299524292043	0.4130782207279386	0.0	SAM-dependent-MTase-PRMT-type	-56.0	0.1155830753353973	0.2125237191650854	442.0	{'A': 5.36, 'S': 4.46, 'G': 8.04, 'C': 3.57, 'V': 6.25, 'D': 4.46, 'P': 11.61, 'K': 5.36, 'R': 9.82, 'L': 9.82, 'I': 3.57, 'F': 4.46, 'E': 5.36, 'H': 2.68, 'T': 4.46, 'W': 1.79, 'Q': 4.46, 'Y': 1.79, 'M': 0.89, 'N': 1.79}	-576.0	0.041937816341287	0.725	1303.0	{'R': 8.62, 'V': 12.07, 'D': 1.72, 'T': 5.17, 'L': 10.34, 'G': 8.62, 'A': 6.9, 'Q': 8.62, 'C': 3.45, 'M': 1.72, 'K': 5.17, 'N': 6.9, 'P': 8.62, 'S': 3.45, 'I': 3.45, 'F': 1.72, 'H': 1.72, 'Y': 1.72}	516.0	0.2620932277924362	0.9141104294478528	811.0	{'.': 16.78, 'E': 27.85, 'H': 38.59, 'T': 13.42, 'G': 3.02, 'B': 0.34}	15.0	0.0687022900763358	0.8181818181818182	120.0	{'G': 77.78, 'C': 11.11, 'A': 11.11}	1363.0	0.4177040110650069	0.7540574282147315	1290.0	{'A': 23.18, 'T': 20.12, 'G': 28.56, 'C': 28.15}	335.0	0.0203636973099807	0.7363636363636363	11603.0	{'C': 24.28, 'G': 20.99, 'A': 23.46, 'T': 31.28}	0.247	0.3072	625.0	0.7897897897897898	0.0	0.2857142857142857
5J0A	A	299.0	2.74	55872	9606	0005524#0004708#0106310#0004674#0004713	0005634	0034644#0000278#0050728#0032435#0001933#0032873#0018105#0043161#0051403	Q96KB5	0.0127726354053896	0.1963428348131249	0.0030181563299565	Protein-kinase	-28.0	0.0580357142857142	0.1824561403508772	611.0	{'M': 1.92, 'T': 5.77, 'P': 13.46, 'L': 11.54, 'S': 3.85, 'K': 7.69, 'I': 3.85, 'Q': 3.85, 'G': 7.69, 'V': 5.77, 'D': 11.54, 'Y': 5.77, 'A': 9.62, 'E': 3.85, 'N': 1.92, 'R': 1.92}	-272.0	0.0116175156389633	0.7222222222222222	1101.0	{'T': 7.69, 'R': 7.69, 'S': 15.38, 'V': 7.69, 'I': 7.69, 'P': 7.69, 'A': 23.08, 'Y': 15.38, 'L': 7.69}	272.0	0.1812297734627831	0.8	717.0	{'E': 13.1, '.': 22.02, 'H': 52.98, 'T': 10.71, 'B': 1.19}	0.0	-1.0	-1.0	-1.0	'-'	0.0	-1.0	-1.0	-1.0	'-'	0.0	-1.0	-1.0	-1.0	'-'	0.1256	0.2684	299.0	0.9776951672862454	0.0	0.0714285714285714
3G33	A	291.0	3.0	1019	9606	0005524#0030332#0004693#0016538#0106310	0005923#0000785#0097128#0097129#0097130#0000307#0005737#0005829#0031965#0005730#0005654#0005634#0005667	0051301#0071353#1904637#0071222#1904628#0000082#0008284#0048146#0010971#0006468#0051726#0010389#0010468#0060260#0061469#0010033#0009410#0007165	P11802	0.0021917086132592	0.228603155856278	0.026859374808243	Protein-kinase	-8.0	0.0699453551912568	0.2591093117408907	668.0	{'A': 10.94, 'P': 12.5, 'E': 1.56, 'G': 12.5, 'T': 1.56, 'V': 6.25, 'K': 7.81, 'R': 7.81, 'H': 1.56, 'L': 10.94, 'S': 4.69, 'D': 3.12, 'Y': 1.56, 'M': 1.56, 'I': 3.12, 'W': 3.12, 'Q': 6.25, 'C': 1.56, 'F': 1.56}	-260.0	0.0191605839416058	0.6363636363636364	1063.0	{'R': 9.52, 'Y': 4.76, 'P': 14.29, 'V': 14.29, 'G': 19.05, 'F': 4.76, 'A': 4.76, 'S': 14.29, 'C': 4.76, 'Q': 4.76, 'L': 4.76}	400.0	0.1834763948497854	0.868020304568528	735.0	{'E': 18.71, '.': 25.73, 'T': 15.2, 'H': 40.35}	134.0	0.4852071005917159	0.7256637168141593	56.0	{'A': 3.66, 'G': 43.9, 'C': 45.12, 'T': 7.32}	692.0	0.2124314442413162	0.7675033025099075	1978.0	{'A': 22.72, 'T': 19.1, 'G': 29.26, 'C': 28.92}	599.0	0.0409522224071916	0.7321428571428571	11342.0	{'C': 17.07, 'A': 30.69, 'G': 19.92, 'T': 32.32}	0.139	0.3044	291.0	0.9909021986353298	0.0	0.2857142857142857
4QTE	A	348.0	1.5	5594	9606	0005524#0003677#0042802#0004707#0004708#0019902#0001784#0106310#0004674#0008353	0035578#0005901#0005737#0005856#0005829#0005769#0005788#0005576#1904813#0005925#0005794#0005770#0005815#0005739#0072686#0005654#0005634#0005886#0031143#0045202	0030521#0006915#0050853#0060020#0061308#0072584#0007049#0007166#0034198#0071276#0034614#0071356#0007268#0006935#0019858#0006974#0038127#0070371#0060324#0008286#0048009#0035556#0060716#0007611#0031663#0060291#0060425#0033598#0045596#0042473#0018105#0018107#0010759#0120041#0010800#0051973#1904355#0032212#0050847#0006468#0030641#0051493#2000641#0090170#0030278#0031647#0032872#0070849#0043330#0035094…	P28482	0.0106524831059793	0.2514542123188192	0.0030272436213401	Protein-kinase	-32.0	0.0773420479302832	0.2358803986710963	617.0	{'A': 5.63, 'P': 9.86, 'G': 7.04, 'F': 4.23, 'R': 5.63, 'N': 4.23, 'I': 7.04, 'K': 8.45, 'C': 1.41, 'E': 7.04, 'Y': 5.63, 'L': 8.45, 'D': 5.63, 'T': 2.82, 'S': 7.04, 'H': 1.41, 'V': 4.23, 'W': 1.41, 'M': 1.41, 'Q': 1.41}	-327.0	0.0226876090750436	0.65	1106.0	{'P': 7.69, 'G': 7.69, 'E': 7.69, 'K': 7.69, 'R': 7.69, 'V': 3.85, 'I': 3.85, 'S': 11.54, 'C': 3.85, 'L': 19.23, 'Q': 7.69, 'H': 3.85, 'D': 3.85, 'A': 3.85}	497.0	0.2642777155655095	0.8054607508532423	600.0	{'.': 16.53, 'E': 21.61, 'T': 10.59, 'H': 49.58, 'B': 0.42, 'G': 1.27}	132.0	0.3895582329317269	0.8220338983050848	131.0	{'G': 45.36, 'C': 44.33, 'A': 3.09, 'T': 7.22}	730.0	0.2614306784660767	0.7455310199789695	1761.0	{'A': 27.22, 'T': 21.3, 'C': 27.79, 'G': 23.7}	268.0	0.0107490762512596	0.7485380116959064	11737.0	{'T': 42.97, 'G': 11.72, 'C': 7.81, 'A': 37.5}	0.1506	0.2968	348.0	0.8708388814913449	0.0	0.2857142857142857
2XK4	A	252.0	2.1	4751	9606	0005524#0046872#0004672#0019903#0106310#0004674	0005813#0000794#0005737#0005829#0000776#0005874#0030496#0005730#0005654#0005634#0032991#0000922	0001824#0051301#0051299#0007059#0051321#0000278#0090307#1903126#0043392#0051973#1904355#0032212#0046777#0006468#0051988#0046602#0007088#0051225	P51955	0.017607838176385	0.35325336243357	0.0	Protein-kinase	-30.0	0.102085620197585	0.2366412213740458	518.0	{'R': 10.75, 'I': 3.23, 'Q': 3.23, 'V': 7.53, 'L': 16.13, 'D': 2.15, 'S': 4.3, 'E': 5.38, 'K': 10.75, 'H': 3.23, 'T': 5.38, 'G': 5.38, 'P': 10.75, 'N': 3.23, 'M': 1.08, 'A': 4.3, 'F': 1.08, 'C': 2.15}	-235.0	0.0121042830540037	0.65	1054.0	{'S': 23.08, 'R': 15.38, 'Y': 7.69, 'V': 7.69, 'L': 15.38, 'N': 7.69, 'F': 7.69, 'D': 7.69, 'E': 7.69}	418.0	0.1952861952861952	0.8571428571428571	688.0	{'.': 17.82, 'E': 19.54, 'T': 13.22, 'H': 47.7, 'G': 1.72}	0.0	-1.0	-1.0	-1.0	'-'	0.0	-1.0	-1.0	-1.0	'-'	0.0	-1.0	-1.0	-1.0	'-'	0.1363	0.3312	252.0	0.8918367346938776	0.0666666666666666	0.2857142857142857
[truncated: 6 more columns]
