# Supplementary material for: Comparative structural insights and functional analysis for the distinct unbound states of Human AGO proteins
Source: Sci Rep. 2025 Mar 19;15:9432. doi: 10.1038/s41598-025-91849-5 (PMC11923369; doi:10.1038/s41598-025-91849-5)
Supplement: Supplementary file 24 — Supplementary Information 12. [file 41598_2025_91849_MOESM24_ESM.zip › 4Z4Dp_A_mddomain_HL2REF/go/4Z4Dp_A_Piwi_mitot_mitosis_e8649561789a4b21afe18d44787a2120.log]

###########biologicalProcess

********* mitotic cell cycle

Aggregated alignment statistics: 
 Median secondary structure sequence identity: 0.1899
 Median primary sequence identity: 0.0646
 Median mixed sequence identity: 0.0218
 Median hydrophobicity sequence identity: 0.2022


Alignment information: 


****** secondary


PDB ID: 3HQD.B | Alignment (sequence identity: 24.5098%):
------------.BPEEEEEEPPP.HHHHHTTPPB.EEEETTTTEEEEE.STTT.SS.EEEEE.SEEE.TT..HHHHIIIIIHHHHHHHH------------------------------TT.EEEEEEE.STT------------------SSHHHHHTB...TT..S.GGG.TTB.HHHHHHHHHHHHHHHH-----------------..-------EEEEEEEEEEE.SS.EEESSS.S..SS..BEEEE.SS.SS.EEEET...EEE.SHHH---------------HHHHHHHHHHHS.EE..SS.TT---EESSEEEEEEEEE-----EEEE.--TTS.EEEE------------------EEEEE------------------EEE......HHHH...THHHHHHH---HHHHHHHHHHHHHHHHHTT.SS..GGGSHHHHHH-----------------------GGGTTSSSEEE----------------------EEEEE..----BGGGHHHHHHHHHHHHHHTT.B......-----------------------------------------------------------------------------------------------------------------------------------------------------------------------------------------------------------------------------------------------------------------------------------------------------------------------------------------------------------------------------------
            |..||||||              |||||             .|..||||||..|||.|.||||||     ||||||||                              ||.||||||||.||                  ..||||||   .||||         |||||||||||||||||                 ||       |||||||||||....|||            ||||      .||||.|||.....|||               |||||||||||..||.....||   ||  |||||||||     |||||  ||.|||||                  |||||                  .||||||||||||    |||||||   |||||||||||||||        ||||.||||||                       ...||   |||                      |||||||    ....||||||||||||||..| ||.|||                                                                                                                                                                                                                                                                                                                                                                                   
.....B........EEEEEEE--------------.EEEE-------------E....EEEEEEEEEETT...HHHH-----HHHHHHHHHHHTTTTTTTT..EETTTTEEEETTTTTTTTTEEEEEEEE.TTTTTEEEEEEEEEEEEEEHHHHHHHHHT---TTT..---------.HHHHHHHHHHHHHHHHHH.EEETTEEEE.TTTT..EEETTEEEEEEEEEEEEETTTTEEE------------EEEE------EEEEEE...BHHHHHHHHH.TTTGGG......HHHHHHHHHHHTTEEEEETTTTTT.EE--EEEEEEEEEETTTTEEEE..TTTT.EEEEHHHHHHHHH...TTTTTTEEEEETTTTT..EEEGGGEEETTTEE......HHHH----HHHHHHH...HHHHHHHHHHHHHHH--------.GGG.HHHHHH..EE....EEEEEEE.....EEEbTTTT---EEE.TBTTB..TTTTBTTBT..B..EEEEE..TTTTTTHHHHHHHHHHHHHHHHHH.-..B...TTEEEE..TTTHHHHHHHHHHHHTTTT.EEEEEE....HHHHHHHHHHHHH....EEEEEHHHHH...HHHHHHHHHHHHHHH..B..EETTTTT.GGGTTTEEEEEEEEE..TTTTTTT.EEEEEEEE.TTTT..EEEEEEEEBTTT....HHHHHHHHHHHHHHHHH...TTEEEEEEE...GGGHHHHHHHHHHHHHHHHHHHTTTT..EEEEEEEETTT...EEETTGGG.BTTTTB.TTTEEE.TTTTTTTB.EEEEE............EEEEEEETTT..HHHHHHHHHHHHTTTTTT.B.....HHHHHHHHHHHHHHHHHTTTTT...TTTTTTT....HHHHHHHHHH..TTTTTTT....


PDB ID: 5J0A.A | Alignment (sequence identity: 18.123%):
-----------------------------------------------------------------------------------------------------------------------------------------------------------------------------------------------------...EEEE...SHHHH------TT----..S.EEEEB.SS..HHHHTSHHHHHHSS.GGG.HHHHH----------------------------------------SEEEEHHHHHHHHH...-------------TTB..EEESSS..SSEEEE---EEPP..SEEHHHHHHHHHTTT.PPPPHHHHHHHHHHHHHHHHIIIIIS.------------------------B.....SGGGEEEETTTTEEEE....SS.B..T-TSB...TT-------......GGG..GGGTSSS...BTHHHHHHHHHHHHHHHHSS.TT..BSS.TTT.SS...TTSB.HHHHHHHTTSPPPB.TTTS.STTHHHHH---------------HHHHHS.SSGGGSPPHHHHHHHHHT.------------------------------------------------------------------------------------------------------------------------------------------------------------------------------------------------------------------------------------------------------------------------------------------------------------------------------
                                                                                                                                                                                                     ...|||||||.||||      ||    ||.|        ||||||  ||           |||||                                        .||||||||||||||||             ||.|||||     ...|||   ||..||...|||||||||...|    |||||||||||||||       |                        .|||||    |||.|||||||          || |.|||.||       |.||.....||...|      .|||||||||||||||||..|  |||..|||....||.||   |||||||                |||||               ||||           |||||||||.|                                                                                                                                                                                                                                                                                                                              
.....B........EEEEEEE.EEEEE....EEEEEEEEEETT...HHHHHHHHHHHHHHHTTTTTTTT..EETTTTEEEETTTTTTTTTEEEEEEEE.TTTTTEEEEEEEEEEEEEEHHHHHHHHHTTTT...HHHHHHHHHHHHHHHHHH.EEETTEEEE.TTTT..EEETTEEEEEEEEEEEEETTTTEEEEEEEEEEEEE...BHHHHHHHHH.TTTGGG....--------..HHHH--HH-----------HHHHHTTEEEEETTTTTT.EEEEEEEEEEEETTTTEEEE..TTTT.EEEEHHHHHHHHH...TTTTTTEEEEETTTTT..EEE-----GGGEEETTTEE......HHHHHHHHHHH...----HHHHHHHHHHHHHHH-------.GGG.HHHHHH..EE....EEEEEEE.....----EEEbTTTTEEE----------.TBTTB..TTTTBTTBT..B..EEEEE..TTTT------TTHHHHHHHHHHHHHHHHHH.--..B...TTEEEE..TTT---HHHHHHH----------------HHHHHTTTT.EEEEEE....HHHH-----------HHHHHHHHH....EEEEEHHHHH...HHHHHHHHHHHHHHH..B..EETTTTT.GGGTTTEEEEEEEEE..TTTTTTT.EEEEEEEE.TTTT..EEEEEEEEBTTT....HHHHHHHHHHHHHHHHH...TTEEEEEEE...GGGHHHHHHHHHHHHHHHHHHHTTTT..EEEEEEEETTT...EEETTGGG.BTTTTB.TTTEEE.TTTTTTTB.EEEEE............EEEEEEETTT..HHHHHHHHHHHHTTTTTT.B.....HHHHHHHHHHHHHHHHHTTTTT...TTTTTTT....HHHHHHHHHH..TTTTTTT....


PDB ID: 2XK4.A | Alignment (sequence identity: 18.9901%):
----------------------------------------------------------------------------------------------------------------------------------------------------------------------------------------------------------------------------------------------------------------------------------------------------------------------------------------------------------------------------------------------..GGGEEEEEEEE.  ...EEE-----EEE--------TTT---------..EEEEEEEE.TT..HHHHHHHHHHHHHHHH------...TTBPPEEEEEEE-----------------TTTTEEEEEEE..TTEEHHHHHHHHHHHT.----PPPHHHHH--HHHHHHHHHHHHHHHH.        ...--------SGGG---------EEE.-----TTS.----EEE..TT.             ..S..TT..--------TTTTS..  .HHHHHHHHHHHHHHHHHSS.--------SS..SSHHHHHHHHHHT..PPPPTTS.HHHHHHHHHHT.SSGGGSPPHHHHHTSTT..GGGS...---------------------------------------------------------------------------------------------------------------------------------------------------------------
                                                                                                                                                                                                                                                                                                                                                                                              ||    |||||||| .||||||     |||        |||         |||||||....||..||||||||||||||||      |||||      ||||                 ||||.||||||||....|||||||||||.|    ...|||||  .||||||||||||||||        |.|        .|||         ||||     ||.|    |||.|||                   ||||        .|||.||  ||||||||||||||||||..|        ..||...|||||||||           |||||||||||                ||      .||                                                                                                                                                               
.....B........EEEEEEE.EEEEE....EEEEEEEEEETT...HHHHHHHHHHHHHHHTTTTTTTT..EETTTTEEEETTTTTTTTTEEEEEEEE.TTTTTEEEEEEEEEEEEEEHHHHHHHHHTTTT...HHHHHHHHHHHHHHHHHH.EEETTEEEE.TTTT..EEETTEEEEEEEEEEEEETTTTEEEEEEEEEEEEE...BHHHHHHHHH.TTTGGG......HHHHHHHHHHHTTEEEEETTTTTT.EEEEEEEEEEEETTTTEEEE..TTTT.EEEEHHHHHHHHH...TTTTTTEEEEETTTTT..EEEGGGEEETTTEE......HHHHHHHHHHH...HHHHHHHHHHHHHHH.GGG.HHHHHH..EE....----EEEEEEE.-....EEEbTTTTEEE.TBTTB..TTTTBTTBT..B..EEEEE..TTTTTTHHHHHHHHHHHHHHHHHH...B...TT------EEEE..TTTHHHHHHHHHHHHTTTT.EEEEEE....HHHHHHHHHHHHH....EEEEEHHHHH...HHHHHHHHHHHHHHH.--------.B..EETTTTT.GGGTTTEEEEEEEEE..TTTTTTT.EEEEEEEE.TT-------------------TT..EEEEEEEEBTTT...--.HHHHHHHHHHHHHHHHH...TTEEEEEEE...GGGHHHHHHHHH-----------HHHHHHHHHHT----------------TT------T..EEEEEEEETTT...EEETTGGG.BTTTTB.TTTEEE.TTTTTTTB.EEEEE............EEEEEEETTT..HHHHHHHHHHHHTTTTTT.B.....HHHHHHHHHHHHHHHHHTTTTT...TTTTTTT....HHHHHHHHHH..TTTTTTT....


****** primary


PDB ID: 3HQD.B | Alignment (sequence identity: 8.2222%):
-------------------------------------------------------------------------------------------------------------------------------------------------------------------------------------------------------------------------------------------------KNIQV-VVRCRPFNLAERKASAHSIVECDPVRKEVSVRTGGLADKSSRKT-YTFDMVFGASTKQIDVYRSVVCPILDEVIMGYNCTIFAYGQTGTGKTFTMEGERSPNEEYTWEEDPLAGIIPRTLHQIFEKLTDNGTEFSVKVSLLEI--YNEELFDLLNPSSDVSERLQMFDDPRNKR-GVIIKGLEEITVHNKDEVYQILEK-----GAAKRTTAATLMNAYSSRS---HS-----VFSVT----------IHMKETTIDGEELVKIGKLNLVDLAGSENIGR-SGAVDKRAREAGNINQSLLTLGRVITALVERTPHVPYRESKLTRILQDSLGGRTRTSIIATISPASLNLEETLSTLEYAHRAK-----NIL---NKPEVN--------------------------------------------------------------------------------------------------------------------------------------------------------------------------------------------------------------------------------------------------------------------------------
                                                                                                                                                                                                                                                 |.::| :..|   ...:||...     |:..|:..|.:|..|..:|.:.. .|....|....|.:..|..:.|              ...||               .:::|:....:..|:..  .:..:|||||.|...::.:....  ..||:..|:..:|       ...||..:. |:::|  :|:|    |...::|:.     |...:..|..:...:..|:   |:     |:::.          :|:|..|   |:|.||.:...:.:.|.....: :...|.......::..:...|..|:..|..:||  .|.|.|  |:....||..|:...:..:...:   .:|||.|......|     |||   .:|.|.                                                                                                                                                                                                                                                                                
AFKPPPRPDFGTSGRTIKLQANFFEMDIPKIDIYHYELDIKPEKCPRRVNREIVEHMVQHFKTQIFGDRKPVFDGRKNLYTAMPLPIGRDKVELEVTLPGEGKDRIFKVSIKWVSCVSLQALHDALSGRLPSVPFETIQALDVVMRHLPSMRYTPVGRSFFTASEGCSNPLGGGREVWFGFHQSVRPSLWKMMLNIDVSATAFYKAQPVIEFVCEVLDFKSIEEQQKPLTDSQRVKFTKEIKGLKVEITHC---GQMKRKYRV-----CNVTRRPASHQTFPLQQESGQTVECTVAQYFKDRHKLVLRYPHLPC--------------LQVGQ---------------EQKHTYLPLEVCNIVAG--QRCIKKLTDNQTSTMIRATARSAPDRQEEISKLMRSAS-------FNTDPYVREFGIMVK--DEMT----DVTGRVLQPPSILYGGRNKAIATPVQGVWDMRNKQFHTGIEIKVWAIACFAPQRQCTEVHLKSFT---EQLRKISRDAGMPIQGQPCFCKYAQGADSVEPMFRHLKNTYAGLQLVVVILPGKTP--VYAEVK--RVGDTVLGMATQCVQMKNVQRTT---PQTLSNLCLKINVKLGGVNNILLPQGRPPVFQQPVIFLGADVTHPPAGDGKKPSIAAVVGSMDAHPNRYCATVRVQQHRQEIIQDLAAMVRELLIQFYKSTRFKPTRIIFYRDGVSEGQFQQVLHHELLAIREACIKLEKDYQPGITFIVVQKRHHTRLFCTDKNERVGKSGNIPAGTTVDTKITHPTEFDFYLCSHAGIQGTSRPSHYHVLWDDNRFSSDELQILTYQLCHTYVRCTRSVSIPAPAYYAHLVAFRARYHLVDKEHDSAEGSHTSGQSNGRDHQALAKAVQVHQDTLRTMYFA


PDB ID: 5J0A.A | Alignment (sequence identity: 6.4551%):
------------STPTINIPASPFMQKLGFGTGVNVYLMKRSPRGLSHSP-WAVKKINPICNDHYRSVYQKRLMDEAKILKSLHHPNIVGYRAFTEANDGSLCLAMEYGGEK-SLNDLIEERYKASQDPFPAAIILKVALNMAR--GLKYLHQEKKLLHGDIKSSNVVIKGDFETIKICDVGV-SLPLDENMEVTDPEACYIGTEPWKPKEAVEENGVITDKADIFAFGL----TLWEMMTLSIPHINLSNDDDDEDKTFDESDFDDEAYYAALGTRPPINMEELDESYQKVIELFSVCTNEDP---KDRPSAAHIVEALETA---------------------------------------------------------------------------------------------------------------------------------------------------------------------------------------------------------------------------------------------------------------------------------------------------------------------------------------------------------------------------------------------------------------------------------------------------------------------------------------------------------------------------------------------------------------------------------------------------------------
            |..||.:.|:.|...:   ..:::|..:     |...| ...:::|....:|....::.::..:.|       |...|.:....|      :.:..|.:| .|...:....|..        |.||::....  .|:.||.   .|.|.:.|.      .||||:..||.: .||   :|..|.     :|...:...|.. .|.:...:...|.|..    :||:||      :|:              |....|:|.|   :|.|      |...:|::..|:...:.|   ..|......::.|:..                                                                                                                                                                                                                                                                                                                                                                                                                                                                                                                                                                                                               
AFKPPPRPDFGTSGRTIKLQANFFEMDI---PKIDIYHYE-----LDIKPEKCPRRVNREIVEHMVQHFKTQIFGDRK-------PVFDGRKNLYTA------MPLPIGRDKVELEVTLPGEGKDR--------IFKVSIKWVSCVSLQALHD---ALSGRLPSV------PFETIQALDVVMRHLP---SMRYTP-----VGRSFFTASEGC-SNPLGGGREVWFGFHQSVRPSLWKMM------LNI--------------DVSATAFYKA---QPVI------EFVCEVLDFKSIEEQQKPLTDSQRVKFTKEIKGLKVEITHCGQMKRKYRVCNVTRRPASHQTFPLQQESGQTVECTVAQYFKDRHKLVLRYPHLPCLQVGQEQKHTYLPLEVCNIVAGQRCIKKLTDNQTSTMIRATARSAPDRQEEISKLMRSASFNTDPYVREFGIMVKDEMTDVTGRVLQPPSILYGGRNKAIATPVQGVWDMRNKQFHTGIEIKVWAIACFAPQRQCTEVHLKSFTEQLRKISRDAGMPIQGQPCFCKYAQGADSVEPMFRHLKNTYAGLQLVVVILPGKTPVYAEVKRVGDTVLGMATQCVQMKNVQRTTPQTLSNLCLKINVKLGGVNNILLPQGRPPVFQQPVIFLGADVTHPPAGDGKKPSIAAVVGSMDAHPNRYCATVRVQQHRQEIIQDLAAMVRELLIQFYKSTRFKPTRIIFYRDGVSEGQFQQVLHHELLAIREACIKLEKDYQPGITFIVVQKRHHTRLFCTDKNERVGKSGNIPAGTTVDTKITHPTEFDFYLCSHAGIQGTSRPSHYHVLWDDNRFSSDELQILTYQLCHTYVRCTRSVSIPAPAYYAHLVAFRARYHLVDKEHDSAEGSHTSGQSNGRDHQALAKAVQVHQDTLRTMYFA


PDB ID: 2XK4.A | Alignment (sequence identity: 5.1054%):
------------------------------------------------------------------------------------------------------------------------------------------------------------------------------------------------------------------------------------------------------------------------------------------------------------------------------------------------------------------------------------------------------------------------------------------------------------------------------------------SRAEDYEVLYTIGT  YGRCQKIRRKSDGKILVWKELD-YGSMTEAEKQMLVSEVNLLRELKHPNIVRYYDRIIDRTNTTLYIVMEYCEGGDLASVITKGTKERQYLDEEFVLRVMTQLTLALKECHRRS        RDLKPANVFLDGKQNVKLGDFGL             FVGTP-YYMSPEQMNRM  NEKSDIWSLGCLLYELCALMPPFTAFSQKEL---AGKIREGKFRRIPYRYSDELNEIITRMLNLKDYHRPSVEEILENPLILEHHHHHH-------------------------------------------------------------------------------------------------------------------------------------------------
                                                                                                                                                                                                                                                                                                                                                                                                                                                                                          ..|:..|.::......|...|.:.....||..|:.|:. .|..........|...|:             .|...:|.:.|.:.:....||....::.:|   |..:.::.|:.:...:|      |              .||.   |||:.......|.             ....| .|.:..::.:   :.:..|..|..::.||.......|.|....:   ...:.||:|:::.:.   ||..|....:.|:..::|.:..|     :::..||..                                                                                                                                                 
AFKPPPRPDFGTSGRTIKLQANFFEMDIPKIDIYHYELDIKPEKCPRRVNREIVEHMVQHFKTQIFGDRKPVFDGRKNLYTAMPLPIGRDKVELEVTLPGEGKDRIFKVSIKWVSCVSLQALHDALSGRLPSVPFETIQALDVVMRHLPSMRYTPVGRSFFTASEGCSNPLGGGREVWFGFHQSVRPSLWKMMLNIDVSATAFYKAQPVIEFVCEVLDFKSIEEQQKPLTDSQRVKFTKEIKGLKVEITHCGQMKRKYRVCNVTRRPASHQTFPLQQESGQTVECTVAQYFKDRHKLVLRYPHLPCLQVGQEQKHTYLPLEVCNIVAGQRCIKKLTDNQTSTMIRATARSAPDRQEEISKLMRSASFNTDPYVREFGIMVKDEMTDVTGRVLQPPSILYGGRNKAIATPVQGVWDMRNKQFHTGIEIKVWAIACFAPQRQCTEVHLKSFTEQLRKISRDAGMPIQGQPCFCKYAQGADSVEPMFRHLKNTYAGLQLVVVILPGKTPVYAEVKRVGDTVLGMATQCVQMKNV-------------QRTTPQTLSNLCLKINVKLGGVNNILLPQG---RPPVFQQPVIFLGADVT------H--------------PPAG---DGKKPSIAAVVGS-------------MDAHPNRYCATVRVQQ---HRQEIIQDLAAMVRELLIQFYKSTRFKPTRIIFYRDGVSEGQFQQVLHH---ELLAIREACIKLEKDYQPGITFI-----VVQKRHHTRLFCTDKNERVGKSGNIPAGTTVDTKITHPTEFDFYLCSHAGIQGTSRPSHYHVLWDDNRFSSDELQILTYQLCHTYVRCTRSVSIPAPAYYAHLVAFRARYHLVDKEHDSAEGSHTSGQSNGRDHQALAKAVQVHQDTLRTMYFA


****** mixed


PDB ID: 3HQD.B | Alignment (sequence identity: 3.2513%):
----------------------------------------------------------------------------------------------------------------------------------------------------------------------------------------------------------------------------------------------------------------------------------------------------------------------------------------------------------------------------------------------------------------------------------------------------],D3///41IGF]"#%&%MNFH+Y/313NKPO3/2/4}UNLM]VU}43222[V1/1}MN}]%!%!@B@==#$!"%%!!MN}312/112}VNNUU%$#$#O+]^}NO]]U}9::]NL*}!!$&$"%%!#%%"---$%%}}312/3/2003/}VV]013SSV}-U}]RU]^)3113]UW]VW}///3NZ]]/2/]V%%%!$%!"%%$##%W}21[}ST]MN22WU32/12/2/31332}KOU]30/3/23030/3Z[}}]]!$&$}[YO%&#&%#$%!%%$""$"$&!!$#"!OP}UVY}9;:U%"$&!"::9LNUWU422//12/}}*97:"%%$"$$"%$#%&#OOY)]]}]Y]------------------------------------------------------------------------------------------------------------------------------------------------------------------------------------------------------------------------------------------------------------------------------------------------------------------------------------------------------------
                                                                                                                                                                                                                                                                                                                                                                                                                                                                                |.||                         ||  |||                             .||||                              |||   |.|.|                    .| .||    ..|||                |.|....|     |||                                                               |||                                                          ||||                                                                                                                                                                                                                                                                                                                                                                                
[[]}}+^}][}}}}42/3031]11313Y}]Y3/232303/3NO][}&&!%&%!!%%#!%%#ONOKMNOP]}/1ONPO3022MMNLNKNPO3/303/20}NONOO4/13/2/32/21/2"%#"%%#"$NPLN}Y}#%$!%#"%!!#&%"$$#&}22/NP2112[NONM}]202NN43/2121332/42NLNO1103/3/212112][]+!!%#!#%!"]MON6::]]]}Z}%$%&!%#$%%!ON03/3/NOMNOM]4324/13/2442MNOO2120]]ONNO}/312!#%$#%%&%]ZYLPNNOL2103/NOOOO]}2027:613/KMN34[Y]]Z}%%%$$$#!&#$[^}#$%&%%%!$%"#&$#}8:9]$$!&%#}Y1/]]][23/224/Z]}}}/02+NPOO1/1}N(ON(}]MPOO,MO+NY](]Y21/11[[----------------------------NOPO-------------------------MN--%!%-----------------------------"%$#$------------------------------%%"&%!$&%#}--------------------[}(]}]----NM113----------------2[]NMO$!-----%$#---------------------------------------------------------------#&%----------------------------------------------------------"%%$--------------------NMNL]0////0}}]}$!$#%!%&!$%$!Z}[[231/3#%%!%^}}$%$"$%"#"%!%!%"}}(]]/0LNONP}968OON//10213/2]}NMNONOO}2/11//22[OMON]^2112/4/3,OPO]YY]%"###!&%""!%#$%$$^[]NN4//1243}Y}:9:#%%!"%%%""#!&%##!%"OOON]}2/21///3OPO]}^011NO:::^(NONN,YNMN22/]NOKNONN,[31201}][}Y]}}}^}}323/023OOP[}$%%"%!"$$%"#ONNKPM}~}Y}Y}#$#$$#%"!##&#&$%"KOOOO]}[ONNONNN]}]}&%%%#"#%#!]YOOONLPN[}[[


PDB ID: 5J0A.A | Alignment (sequence identity: 2.1838%):
----------------------------------------------------------------------------------------------------------}}}2/3/}[}U##%%LN[}U}/3/2)[VW}}&$"$OU$$#!%%RV}68:]%$&$!U3340#%%#%!"%$Z]]NO(Y}241TUV[]VU201011HG}}V32"%%"!%%&$OMN]HGFG##!!"%!#"%##&$"%@>AAAV])Z]}]YV99:///3NOMO2/3/[]Y}RUZ+Z]OOT,Y}]NO[[}Y}}:99]}::8KVVV}YY+O%#%!###$"$"$%##$SUYNOY])UV]OOO]VV}[]ONV*]%%#$$##LNUIGG(]MOOS]VNN%%!!%"#$!#U]VV9::WGG##%!!%#"%N[----------------------------------------------------------------------------------------------------------------------------------------------------------------------------------------------------------------------------------------------------------------------------------------------------------------------------------------------------------------------------------------------------------------------------------------------------------------------------------------------------------------------------------------------------------------------------------------------------------------------------------------------------------------------------------------------------------------------
                                                                                                          ...|||                .||                                                                        ..|||                      |||.|.|                                                |...|||                                                                                                       ||.|||||..                                                                                                                                                                                                                                                                                                                                                                                                                                                                                                                                                                                                                                                                                                                      
[[]}}+^}][}}}}42/3031]11313Y}]Y3/232303/3NO][}&&!%&%!!%%#!%%#ONOKMNOP]}/1ONPO3022MMNLNKNPO3/303/20}NONOO4/13/2/3----------------2/2------------------------------------------------------------------------1/2"%----------------------#"%%#"$------------------------------------------------NPLN}Y}-------------------------------------------------------------------------------------------------------#%$!%#"%!!#&%"$$#&}22/NP2112[NONM}]202NN43/2121332/42NLNO1103/3/212112][]+!!%#!#%!"]MON6::]]]}Z}%$%&!%#$%%!ON03/3/NOMNOM]4324/13/2442MNOO2120]]ONNO}/312!#%$#%%&%]ZYLPNNOL2103/NOOOO]}2027:613/KMN34[Y]]Z}%%%$$$#!&#$[^}#$%&%%%!$%"#&$#}8:9]$$!&%#}Y1/]]][23/224/Z]}}}/02+NPOO1/1}N(ON(}]MPOO,MO+NY](]Y21/11[[NOPOMN%!%"%$#$%%"&%!$&%#}[}(]}]NM1132[]NMO$!%$##&%"%%$NMNL]0////0}}]}$!$#%!%&!$%$!Z}[[231/3#%%!%^}}$%$"$%"#"%!%!%"}}(]]/0LNONP}968OON//10213/2]}NMNONOO}2/11//22[OMON]^2112/4/3,OPO]YY]%"###!&%""!%#$%$$^[]NN4//1243}Y}:9:#%%!"%%%""#!&%##!%"OOON]}2/21///3OPO]}^011NO:::^(NONN,YNMN22/]NOKNONN,[31201}][}Y]}}}^}}323/023OOP[}$%%"%!"$$%"#ONNKPM}~}Y}Y}#$#$$#%"!##&#&$%"KOOOO]}[ONNONNN]}]}&%%%#"#%#!]YOOONLPN[}[[


PDB ID: 2XK4.A | Alignment (sequence identity: 1.7479%):
------------------------------------------------------------------------------------------------------------------------------------------------------------------------------------------------------------------------------------------------------------------------------------------------------------------------------------------------------------------------------------------------------------------------------------------------------------------------------------------------------------------------------------------------------------------------------------------------------------------------------------------------------------------------------------------------------------------------------------------------------------------}^8::23/022/2}  }}^133/44ONO}]/0/23303}NN[}%#%%%#"!$%!%""&%Z]]NO(DI2234//3PNON202//13}[ON23"#$!!$%$$%%P]GEH%%#!"&!#$%"$"#"%%#%&&}        ^]ZV98:/10]NOV]/30}]MNZ             [YU}}NN[}NOOMV^[  ]%%$%!$$"$#""$%"##ST}UT}[TU%%%"#$%!&%N][IIDGNPU}%%"%%!!$&#L]SV:9:WGG!%%!"OVNLYZ:::V]]]------------------------------------------------------------------------
                                                                                                                                                                                                                                                                                                                                                                                                                                                                                                                                                                                                                                                                                                                                                                  ||...|||||                           |...||                                                        |||                                                                                                 |..|.||||                                                                                                                                             
[[]}}+^}][}}}}42/3031]11313Y}]Y3/232303/3NO][}&&!%&%!!%%#!%%#ONOKMNOP]}/1ONPO3022MMNLNKNPO3/303/20}NONOO4/13/2/32/21/2"%#"%%#"$NPLN}Y}#%$!%#"%!!#&%"$$#&}22/NP2112[NONM}]202NN43/2121332/42NLNO1103/3/212112][]+!!%#!#%!"]MON6::]]]}Z}%$%&!%#$%%!ON03/3/NOMNOM]4324/13/2442MNOO2120]]ONNO}/312!#%$#%%&%]ZYLPNNOL2103/NOOOO]}2027:613/KMN34[Y]]Z}%%%$$$#!&#$[^}#$%&%%%!$%"#&$#}8:9]$$!&%#}Y1/]]][23/224/Z]}}}/02+NPOO1/1}N(ON(}]MPOO,MO+NY](]Y21/11[[NOPOMN%!%"%$#$%%"&%!$&%#}[}(]}]NM1132[]NMO$!%$##&%"%%$NMNL]0////0}}]}$!$#%!%&!$%$!Z}[[231/3#%%!%^}}$%$"$%"#"%!%!%"}}(]]/0LNONP}968OON//10213/2]}NMNONOO}2/11//22[OMON]^2112/4/3,OPO]YY]%"###!&%""!%#$%$$^[]NN4//1243}Y}:9:#%%!"%%%""#!&%##!%"OOON]}2/21///3OPO]}^011NO:::^(NONN,YNMN22/]NOKNONN,[31201}][}Y]}}}^}}323/02---------------------------3OOP[}--------------------------------------------------------$%%-------------------------------------------------------------------------------------------------"%!"$$%"#---------------------------------------------------------------------ONNKPM}~}Y}Y}#$#$$#%"!##&#&$%"KOOOO]}[ONNONNN]}]}&%%%#"#%#!]YOOONLPN[}[[


****** hydrophobicity


PDB ID: 3HQD.B | Alignment (sequence identity: 20.6263%):
-----------------------------------------------------------------------------------------440400052532412454232430042430544030533312------44--335433-32420------------232334404035300230144002334230223-3433334-3232-434533------44433----3444312300353144024413443342-3040311403444124114333403451422443544530004314-403----04444403401443224533223124233353430-230304244330434410---------4034--------14104-123-------3440353320445254234044---------3113135003210---45334033543413501443--133535-----3300230332314144313314---32------4524401443404---------------------------------------------------------------------------------------------------------------------------------------------------------------------------------------------------------------------------------------------------------------------------------------------------------------------------------------------------------------------------------------------------------
                                                                                         ||||..| ..|.|..||.|             ||||.|.| |      ||  |||.|| |||.|            |..||    |||| .||          ||..|| |.|||.| |||| ||.|||      |.|.|    ||.|   |||    |.|||.|     || |||       |||     ||.|| |||.||.||        ||||| |||    .|.|..|.||...||.|.|  |||.|.|   |||| |||    .||..|.||||         ||||        ||..| .||       |||.| ||||...||.|||.||         |..|.|.|..|.|   |..||||      |||||.|  ||| ||     || |.|||.|  ..||..||.|   ||      ||     |.||||                                                                                                                                                                                                                                                                                                                                                                                                         
224333534233335304142422424034040343414043442355045400442044243402345430243544133223130354404140-31334344502-------------40304303-2031421442133513303243042140025413325333----0353-223----------234323431333540323244305331342214040323223424---300----4202401-----424304-------444-----43134-345042344--------04314040342342454350240355323443--2314443---34304230----24324454410153341321403444443313140240023452044134443-332052325323454440341253232434330542302044423403------350143330133-354420233-0430342--54442433040403202222345-----423404143234415403542323043432224324324304322541443323141000013343303240450343013223420424404533343134121404041330440113435330244300213240343323434433022003324243453223050444544004412220541104234335243350023543034342440144411205422041444343303200044544351223444450343340323330434034334242312342304333533434013444523344140133412433052353030323233241022525341044444324334333434354442124204044431532322


PDB ID: 5J0A.A | Alignment (sequence identity: 20.2222%):
----------------------------------------------------------------------------------33330-------403233224413233304----03124-----533531343332--044043024443--53034451244240143144340033522342443---312122433344---314410445---342---34432322-----001402--142253143144444-1143-------4043340004342-----430402403------0313144424034342230-------------33433---4344204443003-44240222313134223130340-413444-------------44444--------324-43---42----4442---------3322133------53304-----24414433440----041230234-4434453322400421432-----------------------------------------------------------------------------------------------------------------------------------------------------------------------------------------------------------------------------------------------------------------------------------------------------------------------------------------------------------------------------------------------------
                                                                                  .|.||       |||.||..||..|..|||    ||| |     .||| || |.||  ||..|.||.|.|  ||.|                   ||..||| |.||   ||     |||.|   |.||.|  |   |||   .|.|||||     ||..||  |||    ||.||||| |.||       ||||.||.| |||     || .|||||      .|.||||  |.|||..|||             |||.|   .|||  ||||..| |.|||.|     ||.|      | ||||||             |.|||        ||| ||   ||    ||||         ||..|||      .||||     .||..|||.||    |  |..||| |.||        || ||||                                                                                                                                                                                                                                                                                                                                                                                                     
22433353423333530414242242403404034341404344235504540044204424340234543024354413322313035440414031334344502403043032031-4214421335-13-303243042140025413325333-------------------0353223-234323431-----33354032324430--5331342214040323223424300420240142----43044444313434504234404314040-3423424543-5024035532344323144--43343042302432445441015334132140344--444331314024002-----3452------04413444333205232532345444034125323243433054230204442340335014333013335442023304303425444243304040320--22223454234--------04-143234415403542323043432224324324304322541443323141000013343303240450343013223420424404533343134121404041330440113435330244300213240343323434433022003324243453223050444544004412220541104234335243350023543034342440144411205422041444343303200044544351223444450343340323330434034334242312342304333533434013444523344140133412433052353030323233241022525341044444324334333434354442124204044431532322


PDB ID: 2XK4.A | Alignment (sequence identity: 14.8387%):
------------------------------------------------------------------------------------------------------------------------------------------------------------35----244--340133033  335-----2440554343----40103441433323424--4421034041154--------1443400533450----0453433----130024----32---------43341230---034334454314442015023413121---4424553        5414324-0214------344404134231             203333-------3233442452  444-340331321134122123323223444123405------4342550335--------3344144003521414434533044014431014444444--------------------------------------------------------------------------------------------------------------------------------------------------------------------------------------------------------------------------------------------------------------------------------------------------------------------------------------------------------------------------------------------------------------------------------
                                                                                                                                                            ||    |.|  ||.||      |||     |||..|.|.|    ||.||    .|.|||||  .|| |.|| |..|        |.|||.|..||.|    ||.||.|    .|.|||    ||         ||||  ||   |.||.|||    ||.||| .|||| ||   ||.|..|        ..||.|| ||.|      ||||                        |||       |||    ||   ||| ||             ||.||||.||    |.||      |.||..||||        ||       ||    ||...||||.|.|     ..|||.|                                                                                                                                                                                                                                                                                                                                                                                                                                
2243335342333353041424224240340403434140434423550454004420442434023454302435441332231303544041403133434450240304303203142144213351330324304214002541332533303532232343234313------335403232443053313422140403----2322342430042-0240-14243044444313434504234404314040342342454350240355323443231444334--3042302432445----441015-33413-214034444433--------1314024002345204413444------------------------3332052325323----45---444034-------------1253232434----330542302044423403350143330133-------35----4420233043034-----254442433040403202222345423404143234415403542323043432224324324304322541443323141000013343303240450343013223420424404533343134121404041330440113435330244300213240343323434433022003324243453223050444544004412220541104234335243350023543034342440144411205422041444343303200044544351223444450343340323330434034334242312342304333533434013444523344140133412433052353030323233241022525341044444324334333434354442124204044431532322


********* regulation of mitotic nuclear division

Aggregated alignment statistics: 
 Median secondary structure sequence identity: 0.226
 Median primary sequence identity: 0.0852
 Median mixed sequence identity: 0.0244
 Median hydrophobicity sequence identity: 0.2162


Alignment information: 


****** secondary


PDB ID: 5EMM.A | Alignment (sequence identity: 26.2093%):
-----------------------------------------------------------------------------------------------------------------------------------------------------------------------------------------------------------------------------------------------------------------------------------..----.EEEE.S..S.HHHHHHHHHH-----TT.SEEEEESS.TT....SSSTTGGG..S..S..GGGS.HHHHHHHEE----EE..TT..TT.SSHHHHHHHHHHH---HHHHHHHHHHT.SEEEEE..SS..HHHH------HHHHHHHTSS....EEEEEEESS.GGGTS.S.---------------BTTS..---------..S..--------TTTTTHHHHHHHHHHHHTTS.TTEEEEEEP.SS...HHHHH--------TTTTS.EEEEEEEGGG.EE.TTS.EE..HHHHHHHHHHHHTT---PEEEEES..S.TTS.THHHHHHHHHHHHTSS...------HHHHHTGGGBT.EE....TTTS...HHHHHHHTT.SSHHHHHHHHHHHHHH---------TTS.GGGTTT.EEEEEEES.-----TTSHHHHHHHHHHHHHT.EEEEEEE.S.TTHHHHHHHHIIIIIGGGEEEE.S.TTT...SS.EEEEEE------...BTTBSTT.HHHHHH--------------TTGGGEEEEEEEES.EEEEEEEEEE.----------------HHHHHHHHTT..TTS.TTGGGGSPEEEB..S.EE.S..EEEEEEESS...SS....EEEEEEEE----..S.EEEEEEEEEEEEEEETTEEEE.SGGG.------.TT..S...EEEEEEEEEEE.TT------.EEEEE------------EEEEE.SSEEEEEEEEEESS..PPBSGGGSS..EE.----------------------------------------------------------------------------------------
                                                                                                                                                                                                                                                                                   ||    |||||       |||||||||     ||..|||||...||||    ...|||                    ||    ||||..||     |||||||||||   ||||||||||              ||||      ||||||....|||||||||||        |.|               |||.||         ||.||        |||||||||||||||||                   |||||        ||    |||        |.|||     .||||||||||||||   .|||||.||     |.||||||||||||   |||      |||||                 ||||           ||||||||||||||         ||.|||||||.|||||||.|     ||              ||||||                        ||||| .||||    |||||||      |||       |||||||              ||                ||||||||                ||||||||||  ||                                        ||||||||||    ||              |||||      ||||      |||             .||||||      ||||||            |||||                            ||.                                                                                        
.....B........EEEEEEE.EEEEE....EEEEEEEEEETT...HHHHHHHHHHHHHHHTTTTTTTT..EETTTTEEEETTTTTTTTTEEEEEEEE.TTTTTEEEEEEEEEEEEEEHHHHHHHHHTTTT...HHHHHHHHHHHHHHHHHH.EEETTEEEE.TTTT..EEETTEEEEEEEEEEEEETTTTEEEEEEEEEEEEE...BHHHHHHHHH.TTTGGG......HHHHHHHHHHHTTEEEEETTTTTT.EEEEEEEEEEEETTTTEEEE..TTTT.EEEE-------HHHHHHHHH...TTTTTTEEEEETTTTT..----EEEGGG--------------------EEETTTEE......-----HHHHHHHHHHH...HHHHHHHHHH--------------HHHHH.GGG.HHHHHH..EE....EEEEEEE--------.....EEEbTTTTEEE.TBTTB..TTTTBTTBT..B..EEEEE..TTTTTTHHHHHHHHHHHH-------------------HHHHHH...B...TT----EEE--------E..TT-----THHHHHHHHHHHHTTTT.EEEEEE...-----.HHHHHHHHHHHHH---....EEEEEHHHHH-----------------...H-----------HHHHHHHHHHHHHH..B..EETTTTT.GGGTTTEEEEEEEEE..TTTTTT--------------T.EEEE------------------------EEEE.-TTTT.----.EEEEEEEEBTTT...-------.HHHHHHHHHHHHHHHHH...TT----------------EEEEEEE...GGGHHHHHHHHHHHHHHHHHHHTT--TT----------------------------------------..EEEEEEEETTT...--------------EEETT------GGG.BTTTTB.TT-------------TEEE.TTTTTTTB.EEEEE............EEEEE----------------------------EETTT..HHHHHHHHHHHHTTTTTT.B.....HHHHHHHHHHHHHHHHHTTTTT...TTTTTTT....HHHHHHHHHH..TTTTTTT....


PDB ID: 2XK4.A | Alignment (sequence identity: 18.9901%):
----------------------------------------------------------------------------------------------------------------------------------------------------------------------------------------------------------------------------------------------------------------------------------------------------------------------------------------------------------------------------------------------..GGGEEEEEEEE.  ...EEE-----EEE--------TTT---------..EEEEEEEE.TT..HHHHHHHHHHHHHHHH------...TTBPPEEEEEEE-----------------TTTTEEEEEEE..TTEEHHHHHHHHHHHT.----PPPHHHHH--HHHHHHHHHHHHHHHH.        ...--------SGGG---------EEE.-----TTS.----EEE..TT.             ..S..TT..--------TTTTS..  .HHHHHHHHHHHHHHHHHSS.--------SS..SSHHHHHHHHHHT..PPPPTTS.HHHHHHHHHHT.SSGGGSPPHHHHHTSTT..GGGS...---------------------------------------------------------------------------------------------------------------------------------------------------------------
                                                                                                                                                                                                                                                                                                                                                                                              ||    |||||||| .||||||     |||        |||         |||||||....||..||||||||||||||||      |||||      ||||                 ||||.||||||||....|||||||||||.|    ...|||||  .||||||||||||||||        |.|        .|||         ||||     ||.|    |||.|||                   ||||        .|||.||  ||||||||||||||||||..|        ..||...|||||||||           |||||||||||                ||      .||                                                                                                                                                               
.....B........EEEEEEE.EEEEE....EEEEEEEEEETT...HHHHHHHHHHHHHHHTTTTTTTT..EETTTTEEEETTTTTTTTTEEEEEEEE.TTTTTEEEEEEEEEEEEEEHHHHHHHHHTTTT...HHHHHHHHHHHHHHHHHH.EEETTEEEE.TTTT..EEETTEEEEEEEEEEEEETTTTEEEEEEEEEEEEE...BHHHHHHHHH.TTTGGG......HHHHHHHHHHHTTEEEEETTTTTT.EEEEEEEEEEEETTTTEEEE..TTTT.EEEEHHHHHHHHH...TTTTTTEEEEETTTTT..EEEGGGEEETTTEE......HHHHHHHHHHH...HHHHHHHHHHHHHHH.GGG.HHHHHH..EE....----EEEEEEE.-....EEEbTTTTEEE.TBTTB..TTTTBTTBT..B..EEEEE..TTTTTTHHHHHHHHHHHHHHHHHH...B...TT------EEEE..TTTHHHHHHHHHHHHTTTT.EEEEEE....HHHHHHHHHHHHH....EEEEEHHHHH...HHHHHHHHHHHHHHH.--------.B..EETTTTT.GGGTTTEEEEEEEEE..TTTTTTT.EEEEEEEE.TT-------------------TT..EEEEEEEEBTTT...--.HHHHHHHHHHHHHHHHH...TTEEEEEEE...GGGHHHHHHHHH-----------HHHHHHHHHHT----------------TT------T..EEEEEEEETTT...EEETTGGG.BTTTTB.TTTEEE.TTTTTTTB.EEEEE............EEEEEEETTT..HHHHHHHHHHHHTTTTTT.B.....HHHHHHHHHHHHHHHHHTTTTT...TTTTTTT....HHHHHHHHHH..TTTTTTT....


****** primary


PDB ID: 5EMM.A | Alignment (sequence identity: 11.9276%):
-------------------------------------------------------------------------------------------------------------------------------------------------------------------------------------------------------------------------------------------------------------------------RVSSGRDLNCVPEIADTLGAVAKQGF-DFLCMPVFHPRFKREFIQEPAKNRPGPQTRSDLLLSGRDWNTLIVGKLSPWIRPDSKVEKIRRNSEAAMLQELNFGAYLGLPAFLLPLNQEDNTNLARVL--TNHIHTGHHSSMFWMRVPLVAPEDLRDDIIENAPTTHTEEYSGEEKTWMWWHNFRTLCDYSKRIAVALEIGADLPSNHVIDRWLGEPIKAAILPTSIFLTNKKGFPVLSKMHQRLIFRLLKLEVQFIITGTNHHSEKEFCSYLQYLEYLSQNRPPPNAYELFAKGYEDYLQSPLQPL-MDNLESQTYEVFEKDPIKYSQYQQAIYKCLLDRVPEEEKDTNVQVLMVLGAGRGPLVNASLRAAKQADRRIKLYAVEKNPNAVVTLENWQFEEWGSQVTVVSSDMREWVAPEKADIIVSELLGSFADNELSPECLDGAQHFLKDDGVSIPGEYTSFLAPISSSKLYNEVRACR------EKDRDPEAQFEMPYVVRLHNFHQLSAPQPCFTFSHPNRDP---MIDNNRYCTLEFPVEVNTVLHGFAGYFETVLYQDITLSIRPETHSPGMFSWFPILFPIK--QPITVREGQTICVRFWRCSNSKKV----WYEWAVT----APVCSAIHNPTGRSYTIGL--------------------------
                                                                                                                                                                                                                                                                         |.:|.:......|...|:.....|.| |...:.:.:|......:.:..|:...|....:::...|....|...:.|..||..::....|:...:.:::..:|.....:..|.:.:..|......|||  .:.::.|.:.:   :..|:....|:|:      ...||   ..|.|.|      ...|...:|....:.:.:.......|.|..|.||              :|.|...|..|...    .:|..|      .|.:..:.. ||.:..:...:.|  .|....:..:..|....|.: |.|::..|.:......:|.:.....:...||   |:.......|.::.|||   .:.:......|:......:.:::.:||...             .||.....|:.:..:.|.::...|:..:......|     .:.....|||| .|::        ...|::|:.|.|      |||..|...|   .||:..:..:|...............|   .:|..    :..|.|.:..|...||         |..:.||..:.   ..|....|...  |.:|.:    :|..:.||:.|..:    :|...|.    ..:....|:....|:|.|.                          
AFKPPPRPDFGTSGRTIKLQANFFEMDIPKIDIYHYELDIKPEKCPRRVNREIVEHMVQHFKTQIFGDRKPVFDGRKNLYTAMPLPIGRDKVELEVTLPGEGKDRIFKVSIKWVSCVSLQALHDALSGRLPSVPFETIQALDVVMRHLPSMRYTPVGRSFFTASEGCSNPLGGGREVWFGFHQSVRPSLWKMMLNIDVSATAFYKAQPVIEFVCEVLDFKSIEEQQKPLTDSQRVKFTKEIKGLKVEITHCGQMKRKYRVCNVTRRPASHQTFPLQQESGQTVECTVAQYFKDRHKLVLRYPHLPCLQVGQEQKHTYLPLEVCNIVAGQRCIKKLTDNQTSTMIRATARSAPDRQEEISKLMRSASFNTDPYVREFGIMVKDEMTDVTGRVLQPPSILYGGRNKA---IATPVQGVWDMRN------KQFHT---GIEIKVW------AIACFAPQRQCTEVHLKSFTEQLRKISRDAGMPI--------------QGQPCFCKYAQGAD----SVEPMF------RHLKNTYAG-LQLVVVILPGKTP--VYAEVKRVGDTVLGMATQCVQMKNVQRTTPQTLSNLCLKINVKLGGVNNILL---PQGRPPVFQQPVIFLGA---DVTHPPAGDGKKPSIAAVVGSMDAHPNRYC-------------ATVRVQQHRQEIIQDLAAMVRELLIQFYKSTRFKP-----TRIIFYRDGVS-EGQF--------QQVLHHELLAIREACIKLEKDYQPGITF---IVVQKRHHTRLFCTDKNERVGKSGNIPAGTTVDTK----ITHPTEFDFYLCSHAG---------IQGTSRPSHYH---VLWDDNRFSSDELQILTYQ----LCHTYVRCTRSVSIPAPAYYAHLVAFRARYHLVDKEHDSAEGSHTSGQSNGRDHQALAKAVQVHQDTLRTMYFA


PDB ID: 2XK4.A | Alignment (sequence identity: 5.1054%):
------------------------------------------------------------------------------------------------------------------------------------------------------------------------------------------------------------------------------------------------------------------------------------------------------------------------------------------------------------------------------------------------------------------------------------------------------------------------------------------SRAEDYEVLYTIGT  YGRCQKIRRKSDGKILVWKELD-YGSMTEAEKQMLVSEVNLLRELKHPNIVRYYDRIIDRTNTTLYIVMEYCEGGDLASVITKGTKERQYLDEEFVLRVMTQLTLALKECHRRS        RDLKPANVFLDGKQNVKLGDFGL             FVGTP-YYMSPEQMNRM  NEKSDIWSLGCLLYELCALMPPFTAFSQKEL---AGKIREGKFRRIPYRYSDELNEIITRMLNLKDYHRPSVEEILENPLILEHHHHHH-------------------------------------------------------------------------------------------------------------------------------------------------
                                                                                                                                                                                                                                                                                                                                                                                                                                                                                          ..|:..|.::......|...|.:.....||..|:.|:. .|..........|...|:             .|...:|.:.|.:.:....||....::.:|   |..:.::.|:.:...:|      |              .||.   |||:.......|.             ....| .|.:..::.:   :.:..|..|..::.||.......|.|....:   ...:.||:|:::.:.   ||..|....:.|:..::|.:..|     :::..||..                                                                                                                                                 
AFKPPPRPDFGTSGRTIKLQANFFEMDIPKIDIYHYELDIKPEKCPRRVNREIVEHMVQHFKTQIFGDRKPVFDGRKNLYTAMPLPIGRDKVELEVTLPGEGKDRIFKVSIKWVSCVSLQALHDALSGRLPSVPFETIQALDVVMRHLPSMRYTPVGRSFFTASEGCSNPLGGGREVWFGFHQSVRPSLWKMMLNIDVSATAFYKAQPVIEFVCEVLDFKSIEEQQKPLTDSQRVKFTKEIKGLKVEITHCGQMKRKYRVCNVTRRPASHQTFPLQQESGQTVECTVAQYFKDRHKLVLRYPHLPCLQVGQEQKHTYLPLEVCNIVAGQRCIKKLTDNQTSTMIRATARSAPDRQEEISKLMRSASFNTDPYVREFGIMVKDEMTDVTGRVLQPPSILYGGRNKAIATPVQGVWDMRNKQFHTGIEIKVWAIACFAPQRQCTEVHLKSFTEQLRKISRDAGMPIQGQPCFCKYAQGADSVEPMFRHLKNTYAGLQLVVVILPGKTPVYAEVKRVGDTVLGMATQCVQMKNV-------------QRTTPQTLSNLCLKINVKLGGVNNILLPQG---RPPVFQQPVIFLGADVT------H--------------PPAG---DGKKPSIAAVVGS-------------MDAHPNRYCATVRVQQ---HRQEIIQDLAAMVRELLIQFYKSTRFKPTRIIFYRDGVSEGQFQQVLHH---ELLAIREACIKLEKDYQPGITFI-----VVQKRHHTRLFCTDKNERVGKSGNIPAGTTVDTKITHPTEFDFYLCSHAGIQGTSRPSHYHVLWDDNRFSSDELQILTYQLCHTYVRCTRSVSIPAPAYYAHLVAFRARYHLVDKEHDSAEGSHTSGQSNGRDHQALAKAVQVHQDTLRTMYFA


****** mixed


PDB ID: 5EMM.A | Alignment (sequence identity: 3.1384%):
----------------------------------------------------------------------------------------------------------------------------------------------------------------------------------------------------------------------------------------------------------------------------------------------------------------------------------------------------------------------------------------------------------------------------------------------------------------------------------------------------------------------------------------------------^Y}2243ZV[YU]!#%$"$#!#%ON[V10112RT]NP[]^]TRVON8::^}U}]U^}:77S}$&%$%$"//23Z}NNY^NO}VR%%!&&%$%###"%%"%#$#$"NZU11002Z]VV]]$%"#&!"$%%!OUU]]}}11214/2SR[9::LW]VY(OOT}}}]U]]NNNOO%$$#$$%%#&$"MOU}OP/1/103D}TVZ}}%%!!%PNLNV}/311/02996[02]OOU[2/Z}%#%%&"!#&""%LOD31//2U}]V]NOV]M#$$"%$"%$"$%OWU}}]#$%"#M:99,O}03}}Z]NLMV]Z]$%$$%!#OO]UR%$$%$%%#!$%#""OPR}:::OON]/3/01/0U[NPU$"!%#$"&##%%#O^4/3021/]V]NO#!!$"%%$A?AA@99:/2//}U]MPO}Y[UV]13///2]ZZ+NM*VOOZ$$%#"%NM::803332/2/U}32221012/2}$%"$%%!&MM^]OOW]NO8:8:TG2//~Z]V[33ZU[}3211212VU]^]UTY]]]42120312Y]R]2/0321122132/02OO/202YW9:9]}N---N[[U}[}/012/332/2/^ON]2/1/412412]UV3/22321/21UR[}FD,V999WU}}/2Z--------------------------------------------------------------------------------------------------------------------------------------------------------------------------------------------------------------------------------------------------
                                                                                                                                                                                                                                                                                                                                                                                                                                                                                                                                                    |.|                                                              ||||                                                  ||||  |..||                            ..||..|...||                                        |.|        ||                                                                                                                     .|||.|                                                                                                                                                                                                 |.|||      ||       |||   |                  |..|||                ||                 ||.                                                                                                                                                                                                                                                  
[[]}}+^}][}}}}42/3031]11313Y}]Y3/232303/3NO][}&&!%&%!!%%#!%%#ONOKMNOP]}/1ONPO3022MMNLNKNPO3/303/20}NONOO4/13/2/32/21/2"%#"%%#"$NPLN}Y}#%$!%#"%!!#&%"$$#&}22/NP2112[NONM}]202NN43/2121332/42NLNO1103/3/212112][]+!!%#!#%!"]MON6::]]]}Z}%$%&!%#$%%!ON03/3/NOMNOM]4324/13/2442MNOO2120]]ONNO}/312!#%$#%%&%]ZYLPNNOL2103/NOOOO]}2027:613/KMN34[Y]]Z}%%%$$$#!&#$[^}#$%&%%%!$%"#&$#}8:9]$$!&%#}Y1/]]][23/224/Z]}}}/02+NPOO1/1}N(ON(}]MPOO,MO+NY](]Y21/11[[NOPOMN%!%"%$#$%%"&%!$&%#}[}(]}]NM1132[]NMO$!%$##&%"%%$NMNL]0////0}}]}$!$#%!%&!$%$!Z}[[231/3#%%!%^}}--------------------------------------------------------------$%$"--------------------------------------------------$%"#--"%!%!----------------------------%"}}(]]/0LNO----------------------------------------NP}--------96---------------------------------------------------------------------------------------------------------------------8OON//-------------------------------------------------------------------------------------------------------------------------------------------------------------------------------------------------10213------/2-------]}NMNON------------------OO}2/1----------------1/-----------------/22[OMON]^2112/4/3,OPO]YY]%"###!&%""!%#$%$$^[]NN4//1243}Y}:9:#%%!"%%%""#!&%##!%"OOON]}2/21///3OPO]}^011NO:::^(NONN,YNMN22/]NOKNONN,[31201}][}Y]}}}^}}323/023OOP[}$%%"%!"$$%"#ONNKPM}~}Y}Y}#$#$$#%"!##&#&$%"KOOOO]}[ONNONNN]}]}&%%%#"#%#!]YOOONLPN[}[[


PDB ID: 2XK4.A | Alignment (sequence identity: 1.7479%):
------------------------------------------------------------------------------------------------------------------------------------------------------------------------------------------------------------------------------------------------------------------------------------------------------------------------------------------------------------------------------------------------------------------------------------------------------------------------------------------------------------------------------------------------------------------------------------------------------------------------------------------------------------------------------------------------------------------------------------------------------------------}^8::23/022/2}  }}^133/44ONO}]/0/23303}NN[}%#%%%#"!$%!%""&%Z]]NO(DI2234//3PNON202//13}[ON23"#$!!$%$$%%P]GEH%%#!"&!#$%"$"#"%%#%&&}        ^]ZV98:/10]NOV]/30}]MNZ             [YU}}NN[}NOOMV^[  ]%%$%!$$"$#""$%"##ST}UT}[TU%%%"#$%!&%N][IIDGNPU}%%"%%!!$&#L]SV:9:WGG!%%!"OVNLYZ:::V]]]------------------------------------------------------------------------
                                                                                                                                                                                                                                                                                                                                                                                                                                                                                                                                                                                                                                                                                                                                                                  ||...|||||                           |...||                                                        |||                                                                                                 |..|.||||                                                                                                                                             
[[]}}+^}][}}}}42/3031]11313Y}]Y3/232303/3NO][}&&!%&%!!%%#!%%#ONOKMNOP]}/1ONPO3022MMNLNKNPO3/303/20}NONOO4/13/2/32/21/2"%#"%%#"$NPLN}Y}#%$!%#"%!!#&%"$$#&}22/NP2112[NONM}]202NN43/2121332/42NLNO1103/3/212112][]+!!%#!#%!"]MON6::]]]}Z}%$%&!%#$%%!ON03/3/NOMNOM]4324/13/2442MNOO2120]]ONNO}/312!#%$#%%&%]ZYLPNNOL2103/NOOOO]}2027:613/KMN34[Y]]Z}%%%$$$#!&#$[^}#$%&%%%!$%"#&$#}8:9]$$!&%#}Y1/]]][23/224/Z]}}}/02+NPOO1/1}N(ON(}]MPOO,MO+NY](]Y21/11[[NOPOMN%!%"%$#$%%"&%!$&%#}[}(]}]NM1132[]NMO$!%$##&%"%%$NMNL]0////0}}]}$!$#%!%&!$%$!Z}[[231/3#%%!%^}}$%$"$%"#"%!%!%"}}(]]/0LNONP}968OON//10213/2]}NMNONOO}2/11//22[OMON]^2112/4/3,OPO]YY]%"###!&%""!%#$%$$^[]NN4//1243}Y}:9:#%%!"%%%""#!&%##!%"OOON]}2/21///3OPO]}^011NO:::^(NONN,YNMN22/]NOKNONN,[31201}][}Y]}}}^}}323/02---------------------------3OOP[}--------------------------------------------------------$%%-------------------------------------------------------------------------------------------------"%!"$$%"#---------------------------------------------------------------------ONNKPM}~}Y}Y}#$#$$#%"!##&#&$%"KOOOO]}[ONNONNN]}]}&%%%#"#%#!]YOOONLPN[}[[


****** hydrophobicity


PDB ID: 5EMM.A | Alignment (sequence identity: 28.408%):
---------503335--4142------03402431320244324212230243-524542044324453334353411133543431003413330534340440554342221441423231313221131444443412501344043344-3322325031023441544004423-334344---33344433233----44253------1243345020214032-4133440045313430422--------01333--02134443-2301342445102511414042003---334443-------4442233143143134-4533342341224334-43143314-312441434334024-------443----043343442-03421145--------------03444443404012013235331042315224424550413--204443420031443424433340--3003-34254302344240003411332-244413----34214324421444303033---4333212303334134405225444543424242330-----0514424-----4132343223---234345432044453231423040430143-223324301344031305343433322-----3323------0123044303---0543430205235234344033432032302320443335333031-----------------------------------------------------------------------------------------------------------------------------------------------------------------------------------------------------------------------------------------------------------------------------------------------------------
         ..||||  ||||      ||||..|.|....||.||       | |.|||.|||..|                |.||.|.||               |||.|                                     ||.|| |||||..||       ||||..|.| ||||||   ..|.|..||.|    |||.|      .|||.|    ||||.| ||||    .||.|.|..||        .||||  |..|.||| .|.||||         .||||  ||   .||.||       ..||.|..|..||||| ||  .||||      | ||||  .| |.|.|.|.| |.|||       |||    .|||||.|| |.|...||              |||||||             |||   ||..||     |..|  ||||.||          |||||.|  |..| || ||    ||    ||||..|| ||.|.|    |.|.|  |||.|     |||   ||||.|   |||         ||       ||.||||     .|.||||     |.||...|||   |||.|.|||.||.|..|.|||..|||  || ||.||||..|.|            |||     ||||      || |.|.|||   .|.||||...||.|.|.|||                  .||||.||                                                                                                                                                                                                                                                                                                           
224333534233335304142422424034040343414043442-------35504540044204----------------424340234---------------54302-------------------------------------435441332231303-------544041403133434450240304303203142144213351330324304----21400254133----253330353223234323431333540323244305331342---------21404--0323223424300420240142430444443134345--04234------404314--040342342454-3502403553234432314443343042302432445441015334132140344444-------------331---314024-----0023452044134----------4433320523253234-54----44----034125323243433054230204--44234-----033501433301---333---------54-------420233043034254442433040403202222345423404143234415403542323043--432224324324304------------32254144332314100001-334330324045034301322342042440------------------4533343134121404041330440113435330244300213240343323434433022003324243453223050444544004412220541104234335243350023543034342440144411205422041444343303200044544351223444450343340323330434034334242312342304333533434013444523344140133412433052353030323233241022525341044444324334333434354442124204044431532322


PDB ID: 2XK4.A | Alignment (sequence identity: 14.8387%):
------------------------------------------------------------------------------------------------------------------------------------------------------------35----244--340133033  335-----2440554343----40103441433323424--4421034041154--------1443400533450----0453433----130024----32---------43341230---034334454314442015023413121---4424553        5414324-0214------344404134231             203333-------3233442452  444-340331321134122123323223444123405------4342550335--------3344144003521414434533044014431014444444--------------------------------------------------------------------------------------------------------------------------------------------------------------------------------------------------------------------------------------------------------------------------------------------------------------------------------------------------------------------------------------------------------------------------------
                                                                                                                                                            ||    |.|  ||.||      |||     |||..|.|.|    ||.||    .|.|||||  .|| |.|| |..|        |.|||.|..||.|    ||.||.|    .|.|||    ||         ||||  ||   |.||.|||    ||.||| .|||| ||   ||.|..|        ..||.|| ||.|      ||||                        |||       |||    ||   ||| ||             ||.||||.||    |.||      |.||..||||        ||       ||    ||...||||.|.|     ..|||.|                                                                                                                                                                                                                                                                                                                                                                                                                                
2243335342333353041424224240340403434140434423550454004420442434023454302435441332231303544041403133434450240304303203142144213351330324304214002541332533303532232343234313------335403232443053313422140403----2322342430042-0240-14243044444313434504234404314040342342454350240355323443231444334--3042302432445----441015-33413-214034444433--------1314024002345204413444------------------------3332052325323----45---444034-------------1253232434----330542302044423403350143330133-------35----4420233043034-----254442433040403202222345423404143234415403542323043432224324324304322541443323141000013343303240450343013223420424404533343134121404041330440113435330244300213240343323434433022003324243453223050444544004412220541104234335243350023543034342440144411205422041444343303200044544351223444450343340323330434034334242312342304333533434013444523344140133412433052353030323233241022525341044444324334333434354442124204044431532322


********* G1/S transition of mitotic cell cycle

Aggregated alignment statistics: 
 Median secondary structure sequence identity: 0.1835
 Median primary sequence identity: 0.0657
 Median mixed sequence identity: 0.0295
 Median hydrophobicity sequence identity: 0.1441


Alignment information: 


****** secondary


PDB ID: 3G33.A | Alignment (sequence identity: 18.3476%):
------------------------------------------------------------------------------------------------------------------------------------------------------------------------------------------------------------------------------------------------------------------------------------------------------------------------------------------------------------------------------------------------------------------------------------------------------------------------------------------------------------------------------------------------------------------------------------------.PEEEEEE..SSS..-----------EEEEE.-TTT..EEEEEEEEEE...TTSS...HHHHHHHHHHHHHHHH--..TTB..EEEEEEE..SSSEEEEEEEEEP...BHHHHHHT..TT.S.---HHHHHHHHHHHHHHHHHHHHTT...----------S..----------------.TTTEEE.-----TTS.EEE.S.S.TTTSTT...SGGGG...SS..HHHHHTS...----------STHHHHHHHHHHHH---TTTSS.S...SSHHHHHHHHHHHH.PPPTTTS.SS.SS.GGGS..-------..PPPHHHHS.S..HHHHHHHHHHT.SSTTTS..HHHHHTSTT.---
                                                                                                                                                                                                                                                                                                                                                                                                                                                                                                                                                                                          ..||||||     ||           |||||| |||||||||||||    .||..|||||||||||||||||||  ||||   |||||||||                              |   |||||||||||||||||||.||.||          .||                ||||||||     ||.||||..|.|      |||     |||           |||          ..||||||||||||   |||..|.|||..||||||||||||....|||.|          ||       ||          ||||||||||||.|  |||        |.|||   
.....B........EEEEEEE.EEEEE....EEEEEEEEEETT...HHHHHHHHHHHHHHHTTTTTTTT..EETTTTEEEETTTTTTTTTEEEEEEEE.TTTTTEEEEEEEEEEEEEEHHHHHHHHHTTTT...HHHHHHHHHHHHHHHHHH.EEETTEEEE.TTTT..EEETTEEEEEEEEEEEEETTTTEEEEEEEEEEEEE...BHHHHHHHHH.TTTGGG......HHHHHHHHHHHTTEEEEETTTTTT.EEEEEEEEEEEETTTTEEEE..TTTT.EEEEHHHHHHHHH...TTTTTTEEEEETTTTT..EEEGGGEEETTTEE......HHHHHHHHHHH...HHHHHHHHHHHHHHH.GGG.HHHHHH..EE....EEEEEEE.....EEEbTTTTEEE.TBTTB..TTTTBTTBT..B..EEEEE..TTTTTTHHHHHHHHHHHHHHHHHH...B...TTEEEE..TTTHHHHHHHHHHHHTTTT.EEEEEE....HHHHHHHHHHHHH....EEEEEHHHHH...HHHHHHHHHHHHHHH..B..EETTTTT.GGGTTTEEEEEEEEE-----..TTTTTTT.EEEEEEEE.TTTT..EEEEEEEE----BTTT....HHHHHHHHHHHHHHHHH...TT---EEEEEEE..------------------------------.GGGHHHHHHHHHHHHHHHHHHHTTTT..EEEEEEEETTT...EEETTGGG.BTTTTB.TTTEEE.TTTTTTTB.EEEEE...------...-----...-----------...EEEEEEETTT..HHHHHHHHHHHHTTTTTT.B.....HHHHHHHHHHHHHHHHHTTTTT.----------..TTTTTTT..----------..HHHHHHHHHH..--TTT--------TTTT....


****** primary


PDB ID: 3G33.A | Alignment (sequence identity: 6.5702%):
-------------------------------------------------------------------------------------------------------------------------------------------------------------------------------------------------------------------------------------------------------------------------------------RYEPVAEIGVGAYGTVYKARDPHSGHFVALKSVRVPNGGGGGGG----LPISTVREVALLRRLEAFEHPNVVRLMDVCATSRTDREIKVTLVFEHVDQDLRTYLDKAPPPGLPAETIKDLMRQFLRGLDFLHANCIVHRDLKPENILVTSGGTVKLADFGLARIYSYQMALTPVVVTLWYRAPEVLLQSTYATPVDMWSVGCIFAEMFRRKPLFCGNSEADQLGKIFDLIGLPPEDDWPRDVSLPRGAFPPRGPRPVQSVVPEMEE-----SGAQLLLEMLTFNPHKR--ISAFRALQHSYL-------------------------------------------------------------------------------------------------------------------------------------------------------------------------------------------------------------------------------------------------------------------------------------------------------------------------------
                                                                                                                                                                                                                                                                                     ......|..|..|   :|.|     |.:.|:...:|....|...    ||:.....||..|.::.........::...|.|..||:.:::.:......:...|:.:.   |:   .:||.|..            :..|.|:|.:||.  ||..|              |:...|..:|....:   |......:.:|::.| ||...:...:.. .|..:||.||....|:|.:.. |......:||         .||.|....     :|.||::.:|   |.|.  .:..:.:..:.|                                                                                                                                                                                                                                                                                                                               
AFKPPPRPDFGTSGRTIKLQANFFEMDIPKIDIYHYELDIKPEKCPRRVNREIVEHMVQHFKTQIFGDRKPVFDGRKNLYTAMPLPIGRDKVELEVTLPGEGKDRIFKVSIKWVSCVSLQALHDALSGRLPSVPFETIQALDVVMRHLPSMRYTPVGRSFFTASEGCSNPLGGGREVWFGFHQSVRPSLWKMMLNIDVSATAFYKAQPVIEFVCEVLDFKSIEEQQKPLTDSQRVKFTKEIKGLKVEITHCGQMKRKYRVCNVTRRPASHQTFPLQQESGQTVECTVAQY---FKDR-----HKLVLRYPHLPCLQVGQEQKHTYLPLEVCNIVAGQRCIKKLTDNQTSTMIRATARSAPDRQEEISKLMRSASFNTDPYVREF---GI---MVKDEMTD------------VTGRVLQPPSILY--GGRNK--------------AIATPVQGVWDMRNK---QFHTGIEIKVWAIAC-FAPQRQCTEVHL-KSFTEQLRKISRDAGMPIQGQ-PCFCKYAQGA---------DSVEPMFRHLKNTYAGLQLVVVIL---PGKTPVYAEVKRVGDTVLGMATQCVQMKNVQRTTPQTLSNLCLKINVKLGGVNNILLPQGRPPVFQQPVIFLGADVTHPPAGDGKKPSIAAVVGSMDAHPNRYCATVRVQQHRQEIIQDLAAMVRELLIQFYKSTRFKPTRIIFYRDGVSEGQFQQVLHHELLAIREACIKLEKDYQPGITFIVVQKRHHTRLFCTDKNERVGKSGNIPAGTTVDTKITHPTEFDFYLCSHAGIQGTSRPSHYHVLWDDNRFSSDELQILTYQLCHTYVRCTRSVSIPAPAYYAHLVAFRARYHLVDKEHDSAEGSHTSGQSNGRDHQALAKAVQVHQDTLRTMYFA


****** mixed


PDB ID: 3G33.A | Alignment (sequence identity: 2.9493%):
---------------------------------------------------------------------------------------------------------^G32/13/}YUTU}}/2314]NON}]1/1032/-4/2]}}NNUU}Z}!$$!&%!#""&&"%##]]NO(Y^013/112}^UVW3/3/20/13HY]],"&$$"%O[}NN}S}#%$!%%"#&%#"&$"%#"%#OMYY]W]Z]NOO/0/}NNU}/30[V[UZMPKUNN][[S9966Y}ZUU^[$%!""OU}}[UN!%#$$!$#!##%MMPWV}S[[}VU%#%%"$%!#-%"!}EGGOOOU}WVYUS};98T}}^}GIG!%$!R}V[]%$$#%"""%#L}TVNOOWY}##&#"OVNNZ---------------------------------------------------------------------------------------------------------------------------------------------------------------------------------------------------------------------------------------------------------------------------------------------------------------------------------------------------------------------------------------------------------------------------------------------------------------------------------------------------------------------------------------------------------------------------------------------------------------------------------------------------------------------------------------------------------------
                                                                                                             |||                    |..||| .||                   |..||.|..|                                      ..||.|||||           ||||                                                                                            .|| ||                                     |||                                                                                                                                                                                                                                                                                                                                                                                                                                                                                                                                                                                                                                                                                                                                         
[[]}}+^}][}}}}42/3031]11313Y}]Y3/232303/3NO][}&&!%&%!!%%#!%%#ONOKMNOP]}/1ONPO3022MMNLNKNPO3/303/20}NONOO4----/13--------------------/2/32/21/2-------------------"%#"%%#"$N--------------------------------------PLN}Y}#%$!-----------%#"%--------------------------------------------------------------------------------------------!!#&%"-------------------------------------$$#--------------------------&}22/NP2112[NONM}]202NN43/2121332/42NLNO1103/3/212112][]+!!%#!#%!"]MON6::]]]}Z}%$%&!%#$%%!ON03/3/NOMNOM]4324/13/2442MNOO2120]]ONNO}/312!#%$#%%&%]ZYLPNNOL2103/NOOOO]}2027:613/KMN34[Y]]Z}%%%$$$#!&#$[^}#$%&%%%!$%"#&$#}8:9]$$!&%#}Y1/]]][23/224/Z]}}}/02+NPOO1/1}N(ON(}]MPOO,MO+NY](]Y21/11[[NOPOMN%!%"%$#$%%"&%!$&%#}[}(]}]NM1132[]NMO$!%$##&%"%%$NMNL]0////0}}]}$!$#%!%&!$%$!Z}[[231/3#%%!%^}}$%$"$%"#"%!%!%"}}(]]/0LNONP}968OON//10213/2]}NMNONOO}2/11//22[OMON]^2112/4/3,OPO]YY]%"###!&%""!%#$%$$^[]NN4//1243}Y}:9:#%%!"%%%""#!&%##!%"OOON]}2/21///3OPO]}^011NO:::^(NONN,YNMN22/]NOKNONN,[31201}][}Y]}}}^}}323/023OOP[}$%%"%!"$$%"#ONNKPM}~}Y}Y}#$#$$#%"!##&#&$%"KOOOO]}[ONNONNN]}]}&%%%#"#%#!]YOOONLPN[}[[


****** hydrophobicity


PDB ID: 3G33.A | Alignment (sequence identity: 14.4068%):
--------------------------------------------------------------------------------------------------------------------------------------------------------------------------------------------------------------------------------------------------------------------------------------5343024030--3233303425434----3342021430503-433333331303305402115514224434005124------0223--35345404031024404441-53314423333132430441254215314214242--0045414344010333------330412423125033342----2133000313352340114333233042330320224225543122343424413402410313344433540313532233533530430034244332411142132434450-32252144331----------------------------------------------------------------------------------------------------------------------------------------------------------------------------------------------------------------------------------------------------------------------------------------------------------------------------------------------------------
                                                                                                                                                                                                                                                                                      .|||| |.||  ||     |.|| |    |||..|||   || |...||.||.|..|  ||..|   |.||     |.|      |.||  |.||||.|||        || |         |.|||| |...|||   ..|.|.||  |..|.|||..|| |||      ||||         |.|||    |.|||.|                      .||||||        ||||.||   ||| ||.|.|   |..|||  ||.|     |.||||      ||.|     |.||||.|.| ||||.|||||.                                                                                                                                                                                                                                                                                                                                                          
2243335342333353041424224240340403434140434423550454004420442434023454302435441332231303544041403133434450240304303203142144213351330324304214002541332533303532232343234313335403232443053313422140403232234243004202401424304444431343450423440431404034234245435024035532344323144433430-42302432-----4454-4101533413214---03444443313140240--02345---2044-----1344433320523253234544403--------4125---------323243-4330542---3020444234033501433301-3335442023304---------3034254442433040----------------------4032022--------2234542---340-414323---441540--3542-----323043------4322-----24324324304322541443323141000013343303240450343013223420424404533343134121404041330440113435330244300213240343323434433022003324243453223050444544004412220541104234335243350023543034342440144411205422041444343303200044544351223444450343340323330434034334242312342304333533434013444523344140133412433052353030323233241022525341044444324334333434354442124204044431532322


###########molecularFunction

###########cellularComponent

********* mitotic spindle

Aggregated alignment statistics: 
 Median secondary structure sequence identity: 0.2547
 Median primary sequence identity: 0.0754
 Median mixed sequence identity: 0.0258
 Median hydrophobicity sequence identity: 0.2131


Alignment information: 


****** secondary


PDB ID: 3HQD.B | Alignment (sequence identity: 24.5098%):
------------.BPEEEEEEPPP.HHHHHTTPPB.EEEETTTTEEEEE.STTT.SS.EEEEE.SEEE.TT..HHHHIIIIIHHHHHHHH------------------------------TT.EEEEEEE.STT------------------SSHHHHHTB...TT..S.GGG.TTB.HHHHHHHHHHHHHHHH-----------------..-------EEEEEEEEEEE.SS.EEESSS.S..SS..BEEEE.SS.SS.EEEET...EEE.SHHH---------------HHHHHHHHHHHS.EE..SS.TT---EESSEEEEEEEEE-----EEEE.--TTS.EEEE------------------EEEEE------------------EEE......HHHH...THHHHHHH---HHHHHHHHHHHHHHHHHTT.SS..GGGSHHHHHH-----------------------GGGTTSSSEEE----------------------EEEEE..----BGGGHHHHHHHHHHHHHHTT.B......-----------------------------------------------------------------------------------------------------------------------------------------------------------------------------------------------------------------------------------------------------------------------------------------------------------------------------------------------------------------------------------
            |..||||||              |||||             .|..||||||..|||.|.||||||     ||||||||                              ||.||||||||.||                  ..||||||   .||||         |||||||||||||||||                 ||       |||||||||||....|||            ||||      .||||.|||.....|||               |||||||||||..||.....||   ||  |||||||||     |||||  ||.|||||                  |||||                  .||||||||||||    |||||||   |||||||||||||||        ||||.||||||                       ...||   |||                      |||||||    ....||||||||||||||..| ||.|||                                                                                                                                                                                                                                                                                                                                                                                   
.....B........EEEEEEE--------------.EEEE-------------E....EEEEEEEEEETT...HHHH-----HHHHHHHHHHHTTTTTTTT..EETTTTEEEETTTTTTTTTEEEEEEEE.TTTTTEEEEEEEEEEEEEEHHHHHHHHHT---TTT..---------.HHHHHHHHHHHHHHHHHH.EEETTEEEE.TTTT..EEETTEEEEEEEEEEEEETTTTEEE------------EEEE------EEEEEE...BHHHHHHHHH.TTTGGG......HHHHHHHHHHHTTEEEEETTTTTT.EE--EEEEEEEEEETTTTEEEE..TTTT.EEEEHHHHHHHHH...TTTTTTEEEEETTTTT..EEEGGGEEETTTEE......HHHH----HHHHHHH...HHHHHHHHHHHHHHH--------.GGG.HHHHHH..EE....EEEEEEE.....EEEbTTTT---EEE.TBTTB..TTTTBTTBT..B..EEEEE..TTTTTTHHHHHHHHHHHHHHHHHH.-..B...TTEEEE..TTTHHHHHHHHHHHHTTTT.EEEEEE....HHHHHHHHHHHHH....EEEEEHHHHH...HHHHHHHHHHHHHHH..B..EETTTTT.GGGTTTEEEEEEEEE..TTTTTTT.EEEEEEEE.TTTT..EEEEEEEEBTTT....HHHHHHHHHHHHHHHHH...TTEEEEEEE...GGGHHHHHHHHHHHHHHHHHHHTTTT..EEEEEEEETTT...EEETTGGG.BTTTTB.TTTEEE.TTTTTTTB.EEEEE............EEEEEEETTT..HHHHHHHHHHHHTTTTTT.B.....HHHHHHHHHHHHHHHHHTTTTT...TTTTTTT....HHHHHHHHHH..TTTTTTT....


PDB ID: 4QTE.A | Alignment (sequence identity: 26.4278%):
--------------------------------------------------------------------------------------------------------------------------------------------------------.EEETTEEE..TTT---EEEEEEEEEETTEEEEEEEETTTTEEEEEEEE--------------------------..TT.HHHHHHH-------------------------------------------------HHHHHHHHH...TTB....EEE..SSTTT...EEE---EEE..SEE----------HHHHHHH.PPPHHHHHHHHHHHHHH-----HHHHHHTTEE.....GGGEEE.TT..EEE...TT.EE..GGG.B..TT--------....S.GGG..-----THHHHTB.S.STHHHHHHHHHHHHHHHHSS.S...---------SSHHHHHHHHHHHH-----------.SPPHHHHHT...HHHHHHHH---------HSPP.PPPPHHHH.TTS.HHHHHHHHHHT.SSTTTSPPHHHHH-----------TSGGGTTT..GGG....SS....SS---------..TT-----------------------------------..HHHHHHHHHHHTGGGSS..--------------------------------------------------------------------------------------------------------------------------------------------------------------------------------------------------------
                                                                                                                                                        |||||||||.||||   |||..|||||  ||||||||||||||||||||                          ||..||||||||                                                 ||||||||||||||.....|||  ..|||.|||||   |||...||          ||||||||...||||||||||||||     ||||||..||||||....||||..||||| ..||.||.|....|||||        |.||.....||     |||         ||||||||||||||||..|.|||         ..||||||||||||           |...|||||    ||||||||         |        |||||  .|||||||||||          |||||           |.||||||                          ||||                                   |||||||||||||......||                                                                                                                                                                                                        
.....B........EEEEEEE.EEEEE....EEEEEEEEEETT...HHHHHHHHHHHHHHHTTTTTTTT..EETTTTEEEETTTTTTTTTEEEEEEEE.TTTTTEEEEEEEEEEEEEEHHHHHHHHHTTTT...HHHHHHHHHHHHHHHHHH.EEETTEEEE.TTTT..EEETTEEEEE--EEEEEEEETTTTEEEEEEEEEEEEE...BHHHHHHHHH.TTTGGG......HHHHHHHHHHHTTEEEEETTTTTT.EEEEEEEEEEEETTTTEEEE..TTTT.EEEEHHHHHHHHH...TTTTTTEEEE--ETTTTT..EEEGGGEEETTTEE......HHHHHHHHHHH...HHHHHHHHHHHHHHH.GGG.HHHHHH..EE....EEEEEEE.....EEE-bTTTTEEE.TBTTB..TTTTBTTBT..B..EEEEE..TTTTTTHH---------HHHHHHHHHHHHHHHH...B...TTEEEE..TTTHHHHHHHHHHHHTTTT.EEEEEE....HHHHH----HHHHHHHH....EEEEEH--------HHHH.--..HHHHHHHHHH----------HHHHH..B..EETTTTT.GGGTTT-----------------EEEEEEEEE..TTTTTTT.EEEEEEEE.TTTT..EEEEEEEEBTTT....HHHHHHHHHHHHHHHHH...TTEEEEEEE...GGGHHHHHHHHHHHHHHHHHHHTTTT..EEEEEEEETTT...EEETTGGG.BTTTTB.TTTEEE.TTTTTTTB.EEEEE............EEEEEEETTT..HHHHHHHHHHHHTTTTTT.B.....HHHHHHHHHHHHHHHHHTTTTT...TTTTTTT....HHHHHHHHHH..TTTTTTT....


****** primary


PDB ID: 3HQD.B | Alignment (sequence identity: 8.2222%):
-------------------------------------------------------------------------------------------------------------------------------------------------------------------------------------------------------------------------------------------------KNIQV-VVRCRPFNLAERKASAHSIVECDPVRKEVSVRTGGLADKSSRKT-YTFDMVFGASTKQIDVYRSVVCPILDEVIMGYNCTIFAYGQTGTGKTFTMEGERSPNEEYTWEEDPLAGIIPRTLHQIFEKLTDNGTEFSVKVSLLEI--YNEELFDLLNPSSDVSERLQMFDDPRNKR-GVIIKGLEEITVHNKDEVYQILEK-----GAAKRTTAATLMNAYSSRS---HS-----VFSVT----------IHMKETTIDGEELVKIGKLNLVDLAGSENIGR-SGAVDKRAREAGNINQSLLTLGRVITALVERTPHVPYRESKLTRILQDSLGGRTRTSIIATISPASLNLEETLSTLEYAHRAK-----NIL---NKPEVN--------------------------------------------------------------------------------------------------------------------------------------------------------------------------------------------------------------------------------------------------------------------------------
                                                                                                                                                                                                                                                 |.::| :..|   ...:||...     |:..|:..|.:|..|..:|.:.. .|....|....|.:..|..:.|              ...||               .:::|:....:..|:..  .:..:|||||.|...::.:....  ..||:..|:..:|       ...||..:. |:::|  :|:|    |...::|:.     |...:..|..:...:..|:   |:     |:::.          :|:|..|   |:|.||.:...:.:.|.....: :...|.......::..:...|..|:..|..:||  .|.|.|  |:....||..|:...:..:...:   .:|||.|......|     |||   .:|.|.                                                                                                                                                                                                                                                                                
AFKPPPRPDFGTSGRTIKLQANFFEMDIPKIDIYHYELDIKPEKCPRRVNREIVEHMVQHFKTQIFGDRKPVFDGRKNLYTAMPLPIGRDKVELEVTLPGEGKDRIFKVSIKWVSCVSLQALHDALSGRLPSVPFETIQALDVVMRHLPSMRYTPVGRSFFTASEGCSNPLGGGREVWFGFHQSVRPSLWKMMLNIDVSATAFYKAQPVIEFVCEVLDFKSIEEQQKPLTDSQRVKFTKEIKGLKVEITHC---GQMKRKYRV-----CNVTRRPASHQTFPLQQESGQTVECTVAQYFKDRHKLVLRYPHLPC--------------LQVGQ---------------EQKHTYLPLEVCNIVAG--QRCIKKLTDNQTSTMIRATARSAPDRQEEISKLMRSAS-------FNTDPYVREFGIMVK--DEMT----DVTGRVLQPPSILYGGRNKAIATPVQGVWDMRNKQFHTGIEIKVWAIACFAPQRQCTEVHLKSFT---EQLRKISRDAGMPIQGQPCFCKYAQGADSVEPMFRHLKNTYAGLQLVVVILPGKTP--VYAEVK--RVGDTVLGMATQCVQMKNVQRTT---PQTLSNLCLKINVKLGGVNNILLPQGRPPVFQQPVIFLGADVTHPPAGDGKKPSIAAVVGSMDAHPNRYCATVRVQQHRQEIIQDLAAMVRELLIQFYKSTRFKPTRIIFYRDGVSEGQFQQVLHHELLAIREACIKLEKDYQPGITFIVVQKRHHTRLFCTDKNERVGKSGNIPAGTTVDTKITHPTEFDFYLCSHAGIQGTSRPSHYHVLWDDNRFSSDELQILTYQLCHTYVRCTRSVSIPAPAYYAHLVAFRARYHLVDKEHDSAEGSHTSGQSNGRDHQALAKAVQVHQDTLRTMYFA


PDB ID: 4QTE.A | Alignment (sequence identity: 6.865%):
---------------------------------------------------------------------------------------------------------------------------------------------------------------------------------------------------------------------------------------------PEMVRGQVFDVGPRYTNLSYIGEGAYGMVCSAYDNVNKVRVAIKKISPFEHQ-------TYCQRTLREIKILLRFRHENIIGINDIIRAPTIEQMKDVYIVQDLMETDL-YKLLKTQHLSNDHICYFLYQILRGLKYIHSANVLHRDLKPSNLLLNTTCDLKICDFGL----------ARVADPDHDHTGFLTEYVATRWYRAPEIMLNSKGYTK-SIDIWSVGCILAEMLSNRPIFPGKHYLDQLNHILGILGSPSQ-EDLNCIINLKARNYLLSLPH-KNKVPWNRLFPNADSKALDLLDKMLTFNPHKRI---EVEQALAHPYLEQYYDPSDEPIAEAPFKFDMELDDLPKEKL---KELIFEETARFQPGY----------------------------------------------------------------------------------------------------------------------------------------------------------------------------------------------------------------------------------------------------------------------
                                                                                                                                                                                                                                             .:.::|...::    |:...: :..| .||    ||.: |.|..:..|.:.:       |..|......|::||:.|...:.:.        ::.|..|:..::..... .:.:|  .|:::.....:....|      ||.....::.......:...|..:.:||:          .||..|.....|...:.:||. .:....|.|.:.:|. .|.:|::.|...:........  |.:.:||..|....|.|.| :...|.....|.:......| ||      .:.......:.|..|...:...||:   .:..|.....::.....:.:.::....|.:::|..:....|   :..:|::...|....                                                                                                                                                                                                                                                                      
AFKPPPRPDFGTSGRTIKLQANFFEMDIPKIDIYHYELDIKPEKCPRRVNREIVEHMVQHFKTQIFGDRKPVFDGRKNLYTAMPLPIGRDKVELEVTLPGEGKDRIFKVSIKWVSCVSLQALHDALSGRLPSVPFETIQALDVVMRHLPSMRYTPVGRSFFTASEGCSNPLGGGREVWFGFHQSVRPSLWKMMLNIDVSATAFYKAQPVIEFVCEVLDFKSIEEQQKPLTDSQRVKFTKEIKGLKVEI----THCGQM-KRKY-RVC----NVTR-RPASHQTFPLQQESGQTVECTVAQYFKDRHKLVLRYPHLPCLQVG--------QEQKHTYLPLEVCNIVAGQRCIK--KLTDNQTSTMIRATAR------SAPDRQEEISKLMRSASFNTDPYVREFGIMVKDEMTDVTGRVLQPPSILYGGRNKAIATP-VQGVWDMRNKQFHTGIEIKVWAIACFAPQRQCTEVHL--KSFTEQLRKISRDAGMPIQGQPCFCKYAQGADSVEPMFRHLKN------TYAGLQLVVVILPGKTPVYAEVKRVGDTVLGMATQCVQMKNVQRTTPQTLSNLCLKINVKLGGVNNILLPQGRPPVFQQPVIFLGADVTHPPAGDGKKPSIAAVVGSMDAHPNRYCATVRVQQHRQEIIQDLAAMVRELLIQFYKSTRFKPTRIIFYRDGVSEGQFQQVLHHELLAIREACIKLEKDYQPGITFIVVQKRHHTRLFCTDKNERVGKSGNIPAGTTVDTKITHPTEFDFYLCSHAGIQGTSRPSHYHVLWDDNRFSSDELQILTYQLCHTYVRCTRSVSIPAPAYYAHLVAFRARYHLVDKEHDSAEGSHTSGQSNGRDHQALAKAVQVHQDTLRTMYFA


****** mixed


PDB ID: 3HQD.B | Alignment (sequence identity: 3.2513%):
----------------------------------------------------------------------------------------------------------------------------------------------------------------------------------------------------------------------------------------------------------------------------------------------------------------------------------------------------------------------------------------------------------------------------------------------------],D3///41IGF]"#%&%MNFH+Y/313NKPO3/2/4}UNLM]VU}43222[V1/1}MN}]%!%!@B@==#$!"%%!!MN}312/112}VNNUU%$#$#O+]^}NO]]U}9::]NL*}!!$&$"%%!#%%"---$%%}}312/3/2003/}VV]013SSV}-U}]RU]^)3113]UW]VW}///3NZ]]/2/]V%%%!$%!"%%$##%W}21[}ST]MN22WU32/12/2/31332}KOU]30/3/23030/3Z[}}]]!$&$}[YO%&#&%#$%!%%$""$"$&!!$#"!OP}UVY}9;:U%"$&!"::9LNUWU422//12/}}*97:"%%$"$$"%$#%&#OOY)]]}]Y]------------------------------------------------------------------------------------------------------------------------------------------------------------------------------------------------------------------------------------------------------------------------------------------------------------------------------------------------------------
                                                                                                                                                                                                                                                                                                                                                                                                                                                                                |.||                         ||  |||                             .||||                              |||   |.|.|                    .| .||    ..|||                |.|....|     |||                                                               |||                                                          ||||                                                                                                                                                                                                                                                                                                                                                                                
[[]}}+^}][}}}}42/3031]11313Y}]Y3/232303/3NO][}&&!%&%!!%%#!%%#ONOKMNOP]}/1ONPO3022MMNLNKNPO3/303/20}NONOO4/13/2/32/21/2"%#"%%#"$NPLN}Y}#%$!%#"%!!#&%"$$#&}22/NP2112[NONM}]202NN43/2121332/42NLNO1103/3/212112][]+!!%#!#%!"]MON6::]]]}Z}%$%&!%#$%%!ON03/3/NOMNOM]4324/13/2442MNOO2120]]ONNO}/312!#%$#%%&%]ZYLPNNOL2103/NOOOO]}2027:613/KMN34[Y]]Z}%%%$$$#!&#$[^}#$%&%%%!$%"#&$#}8:9]$$!&%#}Y1/]]][23/224/Z]}}}/02+NPOO1/1}N(ON(}]MPOO,MO+NY](]Y21/11[[----------------------------NOPO-------------------------MN--%!%-----------------------------"%$#$------------------------------%%"&%!$&%#}--------------------[}(]}]----NM113----------------2[]NMO$!-----%$#---------------------------------------------------------------#&%----------------------------------------------------------"%%$--------------------NMNL]0////0}}]}$!$#%!%&!$%$!Z}[[231/3#%%!%^}}$%$"$%"#"%!%!%"}}(]]/0LNONP}968OON//10213/2]}NMNONOO}2/11//22[OMON]^2112/4/3,OPO]YY]%"###!&%""!%#$%$$^[]NN4//1243}Y}:9:#%%!"%%%""#!&%##!%"OOON]}2/21///3OPO]}^011NO:::^(NONN,YNMN22/]NOKNONN,[31201}][}Y]}}}^}}323/023OOP[}$%%"%!"$$%"#ONNKPM}~}Y}Y}#$#$$#%"!##&#&$%"KOOOO]}[ONNONNN]}]}&%%%#"#%#!]YOOONLPN[}[[


PDB ID: 4QTE.A | Alignment (sequence identity: 1.9031%):
------------------------------------------------------------------------------------------------------------------------------------------------------------------------------------------------------------------------------------------------------------------------------------------------------------------------------------------------------------------------------------------------------------------------------------------------------------------------------------------------------------------------------------------}31/PN3/1]YNNP223022/232MN21/12123OKOO/4/1/33/}}MO]%$$#%&$"&%!%!""&[^]OO(Y}Y]3//^[UUKOO[]]/2//33Z[V23"$%""%$]HEG%%%!#$#"$%!"&$"%$!%$MO/0]^]Z]99:000]NN[]03/[][NL[4/[]9::],}}ML}]}YT};99^[N%!#"O+]U}UO$!%!$$!$#!"#%#"$VW}R[}}VV$"%%"%%!"$!"}UGG%%%"%MYY]"%#&%$""$SGH]HHDG$%&"[NOT]$%#"%""%%#L}TVNOOWDH!%%#"MV997OON}]99:]}Y[VT}[][VT]ZOOZ}%%%"%%"!#%%N8;8VU}}----------------------------------------------------------------------------------------------------------------------------------------------------------------------------------------------------------------------------------------------------------------------------------------------
                                                                                                                                                                                                                                                                                                                                                                                                                                                                                                                                          .|||                                                 .||    |||                                                                                                                                                          .||..||.||                                                |||               ||..|                                                ||                                                                                                                                                                                                                                                                                              
[[]}}+^}][}}}}42/3031]11313Y}]Y3/232303/3NO][}&&!%&%!!%%#!%%#ONOKMNOP]}/1ONPO3022MMNLNKNPO3/303/20}NONOO4/13/2/32/21/2"%#"%%#"$NPLN}Y}#%$!%#"%!!#&%"$$#&}22/NP2112[NONM}]202NN43/2121332/42NLNO1103/3/212112][]+!!%#!#%!"]MON6::]]]}Z}%$%&!%#$%%!ON03/3/NOMNOM]4324/13/2442MNOO2120]]ONNO}/312!#%$#%%&%]ZYLPNNOL2103/NOOOO]}2027:613/KMN34[Y]]Z}%%%$$$#!&#$[^}#$%&%%%!$%"#&$#}8:9]$$!&%#}Y1/]]][23/224/Z]}}}/02+NPOO1/1}N(ON(}]MPOO,MO+NY](]Y21/11[[NOPOMN%!%"%$#$%%"&%!$&%#}[}(]}]NM1132[]NMO$!%$##&%"%%$NMNL]0////0}}]}$!$#%!%&!$%$!Z}[[231/-------------------------------------------------3#%----%!%----------------------------------------------------------------------------------------------------------------------------------------------------------^}}$%$"$%"------------------------------------------------#"%---------------!%!%"------------------------------------------------}}(]]/0LNONP}968OON//10213/2]}NMNONOO}2/11//22[OMON]^2112/4/3,OPO]YY]%"###!&%""!%#$%$$^[]NN4//1243}Y}:9:#%%!"%%%""#!&%##!%"OOON]}2/21///3OPO]}^011NO:::^(NONN,YNMN22/]NOKNONN,[31201}][}Y]}}}^}}323/023OOP[}$%%"%!"$$%"#ONNKPM}~}Y}Y}#$#$$#%"!##&#&$%"KOOOO]}[ONNONNN]}]}&%%%#"#%#!]YOOONLPN[}[[


****** hydrophobicity


PDB ID: 3HQD.B | Alignment (sequence identity: 20.6263%):
-----------------------------------------------------------------------------------------440400052532412454232430042430544030533312------44--335433-32420------------232334404035300230144002334230223-3433334-3232-434533------44433----3444312300353144024413443342-3040311403444124114333403451422443544530004314-403----04444403401443224533223124233353430-230304244330434410---------4034--------14104-123-------3440353320445254234044---------3113135003210---45334033543413501443--133535-----3300230332314144313314---32------4524401443404---------------------------------------------------------------------------------------------------------------------------------------------------------------------------------------------------------------------------------------------------------------------------------------------------------------------------------------------------------------------------------------------------------
                                                                                         ||||..| ..|.|..||.|             ||||.|.| |      ||  |||.|| |||.|            |..||    |||| .||          ||..|| |.|||.| |||| ||.|||      |.|.|    ||.|   |||    |.|||.|     || |||       |||     ||.|| |||.||.||        ||||| |||    .|.|..|.||...||.|.|  |||.|.|   |||| |||    .||..|.||||         ||||        ||..| .||       |||.| ||||...||.|||.||         |..|.|.|..|.|   |..||||      |||||.|  ||| ||     || |.|||.|  ..||..||.|   ||      ||     |.||||                                                                                                                                                                                                                                                                                                                                                                                                         
224333534233335304142422424034040343414043442355045400442044243402345430243544133223130354404140-31334344502-------------40304303-2031421442133513303243042140025413325333----0353-223----------234323431333540323244305331342214040323223424---300----4202401-----424304-------444-----43134-345042344--------04314040342342454350240355323443--2314443---34304230----24324454410153341321403444443313140240023452044134443-332052325323454440341253232434330542302044423403------350143330133-354420233-0430342--54442433040403202222345-----423404143234415403542323043432224324324304322541443323141000013343303240450343013223420424404533343134121404041330440113435330244300213240343323434433022003324243453223050444544004412220541104234335243350023543034342440144411205422041444343303200044544351223444450343340323330434034334242312342304333533434013444523344140133412433052353030323233241022525341044444324334333434354442124204044431532322


PDB ID: 4QTE.A | Alignment (sequence identity: 21.9955%):
----------------------------------------------------------------------------------------------------------------------------------------------------------------------------------------------------------------------------------------------------------------------------------------------------------------------------------------------------------------------------------------342053402403353341330-343233202323440440502044--0332444332------4531540401152544--40-----0304-4005233044244030044124341341143441------3444023213401531430432-----4014541433411143324140242312502434444332134302353352--34021---43433-343040330320--124213453023--34431441440130133334441-420041--425431131344440334512---34243421411442132--------------------------------434450-404421243314-4334334430242324242---------414413444---1441024432524333--------------------------------------------------------------------
                                                                                                                                                                                                                                                                                                                                                                                        |.||..|..|||||..|.||| |.|...||||   .||.|..|.||  .||.|.|.||      ||...||| |..|.||  ||     .||| |...|.|.|.||.|    |.|..||.|...|.||      ||..| ||  ||.|..|||.||     |..|.|..|||.|.|...|.|| |.|      |.||  ..|||   ||||.|  |.|||   .|||| ||| |.|||.||  .|||.||||.||  .|   ||.|||        .||| .||.||  ||.||  |..|    ||...|   |..||||.|.|||.|.|                                |.|||| |..|..|.||.| |.|||||   ||||...||         |.|.|||||   .|||....|..||||.                                                                    
224333534233335304142422424034040343414043442355045400442044243402345430243544133223130354404140313343445024030430320314214421335133032430421400254133253330353223234323431333540323244305331342214040323223424300420240142430444443134345042344043140403423424543502403553234432314443343042302432445441015334132140344444331314024002345204413444333205232532345444034125323243433054230204442340335014333013335442023---3043034254442433040403202222345423404-14323441540354232304343222432432430----432254144332314100001334330-32--404503430132234204244045333431341214040-413------3044--01134---3533024430021324034332343-44330220033242434532230504---445440--------044122205411042343--3524----3350023543034342440144411205422041444343303200044544351223444450343340323330434034334---242312342304333533434013444523344140133412433052353030323233241022525341044444324334333434354442124204044431532322


Chosen properties found among the candidates: mitotic cell cycle,mitotic centrosome separation,mitotic spindle assembly,mitotic spindle organization,regulation of mitotic centrosome separation,regulation of mitotic nuclear division,G1/S transition of mitotic cell cycle,positive regulation of G2/M transition of mitotic cell cycle,regulation of G2/M transition of mitotic cell cycle,mitotic spindle


The candidates: 3HQD_B,5J0A_A,2XK4_A,5EMM_A,3G33_A,4QTE_A
