# Supplementary material for: Comparative structural insights and functional analysis for the distinct unbound states of Human AGO proteins
Source: Sci Rep. 2025 Mar 19;15:9432. doi: 10.1038/s41598-025-91849-5 (PMC11923369; doi:10.1038/s41598-025-91849-5)
Supplement: Supplementary file 24 — Supplementary Information 12. [file 41598_2025_91849_MOESM24_ESM.zip › 4Z4Dp_A_mddomain_HL2REF/go/4Z4Dp_A_Piwi_mitot_mitosis_e8649561789a4b21afe18d44787a2120_common_interactions.tsv]

ID	Protein	CommonInteractor
3322026	O14744	O00571
2813270	Q9UKV8	O00571
2882548	P28482	O14978
2882549	P28482	O14978
2882480	Q9UKV8	O14978
3476481	O14744	O15541
3476769	Q9UKV8	O15541
1263212	P28482	O43390
3431716	Q9UKV8	O43390
2632543	O14744	O43707
3432020	Q9UKV8	O43707
3402990	O14744	O60260
3464280	O14744	O60260
3463568	P11802	O60260
683167	P28482	O60260
3463779	P28482	O60260
1509964	P51955	O60260
1510001	P51955	O60260
3402624	P52732	O60260
3458611	P52732	O60260
3464378	P52732	O60260
3464797	Q96KB5	O60260
3402020	Q9UKV8	O60260
3464385	Q9UKV8	O60260
3402020	Q9UKV8	O60260
3464385	Q9UKV8	O60260
3402020	Q9UKV8	O60260
3464385	Q9UKV8	O60260
3402020	Q9UKV8	O60260
3464385	Q9UKV8	O60260
3402020	Q9UKV8	O60260
3464385	Q9UKV8	O60260
3402020	Q9UKV8	O60260
3464385	Q9UKV8	O60260
2974138	O14744	O94874
2974897	P11802	O94874
2974136	P52732	O94874
2974640	Q9UKV8	O94874
2974640	Q9UKV8	O94874
2974640	Q9UKV8	O94874
260427	P28482	O95071
260430	P28482	O95071
2469187	Q9UKV8	O95071
3091471	O14744	O95985
2812245	Q9UKV8	O95985
2528710	O14744	O95994
2528801	Q9UKV8	O95994
1253992	P52732	O96028
2609108	Q9UKV8	O96028
2609113	Q9UKV8	O96028
2609115	Q9UKV8	O96028
426821	P28482	P01100
2933689	Q9UKV8	P01100
830605	P11802	P01106
893499	P11802	P01106
2640774	P11802	P01106
2861944	P11802	P01106
3399245	P11802	P01106
244685	P28482	P01106
277949	P28482	P01106
2541399	P28482	P01106
3312403	P28482	P01106
666601	P51955	P01106
2541526	P52732	P01106
666606	Q96KB5	P01106
2542097	Q9UKV8	P01106
3399472	Q9UKV8	P01106
2542097	Q9UKV8	P01106
3399472	Q9UKV8	P01106
2542097	Q9UKV8	P01106
3399472	Q9UKV8	P01106
2542097	Q9UKV8	P01106
3399472	Q9UKV8	P01106
2542097	Q9UKV8	P01106
3399472	Q9UKV8	P01106
2877278	P28482	P01308
2877136	Q9UKV8	P01308
2494667	P52732	P01375
611922	Q9UKV8	P01375
2494653	Q9UKV8	P01375
2640819	P11802	P04049
277363	P28482	P04049
854406	P28482	P04049
869927	P28482	P04049
904639	P28482	P04049
1028712	P28482	P04049
1028714	P28482	P04049
1028720	P28482	P04049
3517968	Q9UKV8	P04049
3517968	Q9UKV8	P04049
593176	P28482	P04406
2562130	P51955	P04406
2692340	Q9UKV8	P04406
3434885	Q9UKV8	P04406
2692340	Q9UKV8	P04406
3434885	Q9UKV8	P04406
1275417	O14744	P04629
1275955	P11802	P04629
1276270	P28482	P04629
1275734	P52732	P04629
1257842	Q9UKV8	P04629
1257842	Q9UKV8	P04629
1257842	Q9UKV8	P04629
1257842	Q9UKV8	P04629
1029360	O14744	P04637
2752952	O14744	P04637
2976467	O14744	P04637
2536426	P11802	P04637
2640866	P11802	P04637
2861945	P11802	P04637
315025	P28482	P04637
607006	P28482	P04637
662334	P28482	P04637
955060	P28482	P04637
1505034	P28482	P04637
2569187	P28482	P04637
2976410	P52732	P04637
2532434	Q96KB5	P04637
2532435	Q96KB5	P04637
2532436	Q96KB5	P04637
2935872	Q96KB5	P04637
438260	Q9UKV8	P04637
2976574	Q9UKV8	P04637
438260	Q9UKV8	P04637
2976574	Q9UKV8	P04637
438260	Q9UKV8	P04637
2976574	Q9UKV8	P04637
438260	Q9UKV8	P04637
2976574	Q9UKV8	P04637
438260	Q9UKV8	P04637
2976574	Q9UKV8	P04637
520797	O14744	P07900
637336	P11802	P07900
724307	P11802	P07900
828970	P11802	P07900
941028	P11802	P07900
1198612	P11802	P07900
1534831	P11802	P07900
2237005	P11802	P07900
2521346	P11802	P07900
2542470	P11802	P07900
2550127	P11802	P07900
3130672	P11802	P07900
3196293	P11802	P07900
3481389	P11802	P07900
835032	Q9UKV8	P07900
855990	Q9UKV8	P07900
2526729	Q9UKV8	P07900
835032	Q9UKV8	P07900
855990	Q9UKV8	P07900
2526729	Q9UKV8	P07900
3479348	P28482	P08107
3038374	P52732	P08107
3436607	Q9UKV8	P08107
3436607	Q9UKV8	P08107
1266507	P28482	P08237
1446052	P52732	P08237
2526738	Q9UKV8	P08237
2526738	Q9UKV8	P08237
941029	P11802	P08238
1198613	P11802	P08238
2238669	P11802	P08238
3130676	P11802	P08238
3147946	P11802	P08238
3481391	P11802	P08238
3528140	P11802	P08238
2562127	P51955	P08238
3435987	Q9UKV8	P08238
3435987	Q9UKV8	P08238
3430482	O14744	P09651
3436372	Q9UKV8	P09651
3479967	P28482	P0DTC8
3558959	P28482	P0DTC8
3558829	Q9UKV8	P0DTC8
3566836	O14744	P0DTC9
3214338	Q9UKV8	P0DTC9
3559105	Q9UKV8	P0DTC9
2791616	O14744	P0DTD1
2791820	O14744	P0DTD1
2792078	O14744	P0DTD1
2792853	O14744	P0DTD1
2793048	O14744	P0DTD1
2907046	P11802	P0DTD1
3556270	P28482	P0DTD1
2798849	Q9UKV8	P0DTD1
2799259	Q9UKV8	P0DTD1
3530598	Q9UKV8	P0DTD1
2798849	Q9UKV8	P0DTD1
2799259	Q9UKV8	P0DTD1
3530598	Q9UKV8	P0DTD1
2798849	Q9UKV8	P0DTD1
2799259	Q9UKV8	P0DTD1
3530598	Q9UKV8	P0DTD1
2634356	O14744	P11142
3430485	O14744	P11142
481650	P11802	P11142
481653	P11802	P11142
2562118	P51955	P11142
3157785	P52732	P11142
3478502	P52732	P11142
3437207	Q96KB5	P11142
3437233	Q9UKV8	P11142
3437233	Q9UKV8	P11142
3437233	Q9UKV8	P11142
3437233	Q9UKV8	P11142
3437233	Q9UKV8	P11142
3430486	O14744	P11940
835036	Q9UKV8	P11940
2815328	Q9UKV8	P11940
3437560	Q9UKV8	P11940
467865	O14744	P12755
2970144	Q9UKV8	P12755
2210727	P11802	P16989
2210728	P11802	P16989
592271	P28482	P16989
2526731	Q9UKV8	P16989
2526731	Q9UKV8	P16989
2562145	P51955	P17980
3567226	Q9UKV8	P17980
3567227	Q9UKV8	P17980
519703	O14744	P19338
2498018	O14744	P19338
2498020	O14744	P19338
3439453	Q9UKV8	P19338
253315	O14744	P22087
2269051	O14744	P22087
3084075	O14744	P22087
3217692	Q9UKV8	P22087
2562160	P51955	P22626
3440044	Q9UKV8	P22626
3440322	Q96KB5	P23588
3217693	Q9UKV8	P23588
1516551	O14744	P24928
1516554	O14744	P24928
2489443	Q9UKV8	P24928
2593270	O14744	P35232
2592921	P11802	P35232
2593272	P28482	P35232
2593079	Q9UKV8	P35232
2593079	Q9UKV8	P35232
2593079	Q9UKV8	P35232
3430497	O14744	P35579
2562111	P51955	P35579
2526725	Q9UKV8	P35579
2526725	Q9UKV8	P35579
3430498	O14744	P35580
2526723	Q9UKV8	P35580
1055181	P28482	P37231
1055189	P28482	P37231
1056865	P52732	P37231
3470589	Q9UKV8	P37231
3470589	Q9UKV8	P37231
2383925	O14744	P38398
305328	P11802	P38398
533754	P11802	P38398
721625	P11802	P38398
723684	P28482	P38398
723686	P28482	P38398
2383911	P52732	P38398
2383619	Q9UKV8	P38398
2383619	Q9UKV8	P38398
2383619	Q9UKV8	P38398
2383619	Q9UKV8	P38398
3305762	O14744	P41002
3512581	O14744	P41002
3514182	O14744	P41002
3512690	P11802	P41002
3514320	P11802	P41002
3512749	P28482	P41002
3514388	P28482	P41002
3514883	Q96KB5	P41002
3513299	Q9UKV8	P41002
3513299	Q9UKV8	P41002
3513299	Q9UKV8	P41002
3513299	Q9UKV8	P41002
3203139	O14744	P42858
3203140	O14744	P42858
479156	Q9UKV8	P42858
479158	Q9UKV8	P42858
479159	Q9UKV8	P42858
3430501	O14744	P43243
3217696	Q9UKV8	P43243
857931	P28482	P45985
2768056	Q9UKV8	P45985
278453	P11802	P46527
317622	P11802	P46527
470796	P11802	P46527
565809	P11802	P46527
657659	P11802	P46527
667226	P11802	P46527
668092	P11802	P46527
668631	P11802	P46527
668870	P11802	P46527
677976	P11802	P46527
677986	P11802	P46527
696652	P11802	P46527
697654	P11802	P46527
718203	P11802	P46527
734668	P11802	P46527
856566	P11802	P46527
856585	P11802	P46527
859069	P11802	P46527
859072	P11802	P46527
872538	P11802	P46527
907115	P11802	P46527
1198628	P11802	P46527
1504638	P11802	P46527
2204567	P11802	P46527
2235655	P11802	P46527
2532534	P11802	P46527
3078742	P11802	P46527
3147206	P11802	P46527
3203219	P11802	P46527
3388916	P11802	P46527
3388922	P11802	P46527
3481395	P11802	P46527
3495974	P11802	P46527
2474287	Q9UKV8	P46527
2640731	P11802	P46734
2779144	P28482	P46734
2526745	Q9UKV8	P46734
2526745	Q9UKV8	P46734
2533516	P11802	P48431
3380719	Q9UKV8	P48431
251942	P28482	P49137
662327	P28482	P49137
1526150	P28482	P49137
1526164	P28482	P49137
1528174	Q9UKV8	P49137
3362492	Q96KB5	P49756
2970143	Q9UKV8	P49756
297592	P28482	P51452
297594	P28482	P51452
2692324	Q9UKV8	P51452
2562173	P51955	P52597
3445515	Q96KB5	P52597
3217689	Q9UKV8	P52597
3217689	Q9UKV8	P52597
242973	P11802	P57678
252282	Q9UKV8	P57678
304878	Q9UKV8	P57678
304880	Q9UKV8	P57678
304882	Q9UKV8	P57678
836415	Q9UKV8	P57678
3217680	Q9UKV8	P57678
668389	P11802	P60900
3446436	Q9UKV8	P60900
3368143	O14744	P62280
2342204	P28482	P62280
906041	Q9UKV8	P62280
906041	Q9UKV8	P62280
862431	O14744	P63104
919076	O14744	P63104
1514725	P52732	P63104
2526721	Q9UKV8	P63104
2526721	Q9UKV8	P63104
592272	P28482	P67809
2526732	Q9UKV8	P67809
3217697	Q9UKV8	P67809
3447793	Q9UKV8	P67809
1444803	P52732	Q00341
3516336	Q9UKV8	Q00341
795450	P28482	Q00613
795451	P28482	Q00613
3448267	Q9UKV8	Q00613
3430518	O14744	Q00839
3217688	Q9UKV8	Q00839
3448350	Q9UKV8	Q00839
3448692	Q96KB5	Q04637
3448702	Q9UKV8	Q04637
2449125	P28482	Q07820
906037	Q9UKV8	Q07820
1265260	O14744	Q09161
3449211	Q9UKV8	Q09161
2498022	O14744	Q12906
2890305	P28482	Q12906
2890307	P28482	Q12906
2900497	P28482	Q12906
3217700	Q9UKV8	Q12906
3449484	Q9UKV8	Q12906
3217700	Q9UKV8	Q12906
3449484	Q9UKV8	Q12906
913221	P11802	Q13148
913332	Q9UKV8	Q13148
2380156	O14744	Q13283
2379947	Q9UKV8	Q13283
2526739	Q9UKV8	Q13283
2814027	Q9UKV8	Q13283
2469145	P11802	Q13309
2469147	P11802	Q13309
2474286	Q9UKV8	Q13309
949244	P11802	Q13451
949970	P11802	Q13451
1198618	P11802	Q13451
2236502	P11802	Q13451
3056145	P11802	Q13451
3174289	P11802	Q13451
3481397	P11802	Q13451
949222	Q9UKV8	Q13451
949713	Q9UKV8	Q13451
2812228	Q9UKV8	Q13451
3347642	Q9UKV8	Q13451
3356135	Q9UKV8	Q13451
721633	P28482	Q13541
722650	Q9UKV8	Q13541
688933	P11802	Q13616
3325307	P28482	Q13616
689145	Q9UKV8	Q13616
689145	Q9UKV8	Q13616
686452	O14744	Q13618
3408171	O14744	Q13618
686992	P11802	Q13618
3409763	P11802	Q13618
3408356	P52732	Q13618
686552	Q9UKV8	Q13618
686552	Q9UKV8	Q13618
686552	Q9UKV8	Q13618
2378234	P28482	Q14258
2779290	P28482	Q14258
2377353	Q9UKV8	Q14258
3430530	O14744	Q14C86
2526741	Q9UKV8	Q14C86
3430535	O14744	Q15291
2535708	Q9UKV8	Q15291
2473665	O14744	Q15650
1449300	P52732	Q15650
2473664	Q9UKV8	Q15650
2473664	Q9UKV8	Q15650
2537389	P51955	Q15717
664269	P52732	Q15717
663645	Q9UKV8	Q15717
950391	Q9UKV8	Q15717
2644918	Q9UKV8	Q15717
663645	Q9UKV8	Q15717
950391	Q9UKV8	Q15717
2644918	Q9UKV8	Q15717
2570449	O14744	Q16531
3451496	Q96KB5	Q16531
3217704	Q9UKV8	Q16531
3217704	Q9UKV8	Q16531
2910329	O14744	Q16666
2910221	P52732	Q16666
1415621	Q9UKV8	Q16666
1415621	Q9UKV8	Q16666
1266300	O14744	Q53EL6
2977015	O14744	Q53EL6
2970140	Q9UKV8	Q53EL6
2693186	P28482	Q5S007
722646	Q9UKV8	Q5S007
722647	Q9UKV8	Q5S007
722663	Q9UKV8	Q5S007
2570930	O14744	Q5TC82
1527501	P52732	Q5TC82
2570940	P52732	Q5TC82
2812236	Q9UKV8	Q5TC82
2815892	Q9UKV8	Q5TC82
2812236	Q9UKV8	Q5TC82
2815892	Q9UKV8	Q5TC82
1432164	P11802	Q66GS9
2983064	Q9UKV8	Q66GS9
2567340	O14744	Q69YN4
2565562	P28482	Q69YN4
2566685	P52732	Q69YN4
3362493	Q96KB5	Q69YN4
2564725	Q9UKV8	Q69YN4
2564725	Q9UKV8	Q69YN4
2564725	Q9UKV8	Q69YN4
2564725	Q9UKV8	Q69YN4
1452396	P52732	Q6P2E9
2812224	Q9UKV8	Q6P2E9
3452194	Q96KB5	Q6PKG0
3452209	Q9UKV8	Q6PKG0
3521350	O14744	Q6ZTA4
3522446	P11802	Q6ZTA4
3521569	P28482	Q6ZTA4
3519252	P52732	Q6ZTA4
3522343	Q96KB5	Q6ZTA4
3523474	Q9UKV8	Q6ZTA4
3523474	Q9UKV8	Q6ZTA4
3523474	Q9UKV8	Q6ZTA4
3523474	Q9UKV8	Q6ZTA4
3523474	Q9UKV8	Q6ZTA4
690071	P11802	Q7L5N1
1505602	P28482	Q7L5N1
1505603	P28482	Q7L5N1
3347641	Q9UKV8	Q7L5N1
3347641	Q9UKV8	Q7L5N1
3351240	P11802	Q8NB46
2812211	Q9UKV8	Q8NB46
2880982	P52732	Q8QZS5
2880879	Q9UKV8	Q8QZS5
2519994	O14744	Q92731
2592639	O14744	Q92731
506431	P28482	Q92731
2518984	Q9UKV8	Q92731
2521040	Q9UKV8	Q92731
2518984	Q9UKV8	Q92731
2521040	Q9UKV8	Q92731
2206349	P52732	Q92858
2206411	Q9UKV8	Q92858
689375	P11802	Q92905
689456	Q9UKV8	Q92905
2494371	P52732	Q96EP0
3331110	Q9UKV8	Q96EP0
3331111	Q9UKV8	Q96EP0
3331112	Q9UKV8	Q96EP0
3331121	Q9UKV8	Q96EP0
2206764	P52732	Q96SW2
1521591	Q9UKV8	Q96SW2
1521594	Q9UKV8	Q96SW2
1521595	Q9UKV8	Q96SW2
2704675	P28482	Q9BRK4
2779266	P28482	Q9BRK4
2814801	Q9UKV8	Q9BRK4
1105797	O14744	Q9BRS2
2497986	O14744	Q9BRS2
2497993	O14744	Q9BRS2
2497996	O14744	Q9BRS2
2497999	O14744	Q9BRS2
2498011	O14744	Q9BRS2
2498012	O14744	Q9BRS2
2524242	O14744	Q9BRS2
3321202	O14744	Q9BRS2
3321205	O14744	Q9BRS2
3367313	O14744	Q9BRS2
3486258	O14744	Q9BRS2
2498193	P52732	Q9BRS2
2498138	Q9UKV8	Q9BRS2
2498138	Q9UKV8	Q9BRS2
302569	P51955	Q9BV73
302570	P51955	Q9BV73
954355	P51955	Q9BV73
954432	Q9UKV8	Q9BV73
2470684	O14744	Q9H0F6
2470685	O14744	Q9H0F6
3331115	Q9UKV8	Q9H0F6
3331116	Q9UKV8	Q9H0F6
2749660	O14744	Q9H4M7
2748871	P28482	Q9H4M7
2748606	P52732	Q9H4M7
2750123	Q9UKV8	Q9H4M7
2750123	Q9UKV8	Q9H4M7
2750123	Q9UKV8	Q9H4M7
566858	O14744	Q9H9G7
566868	Q9UKV8	Q9H9G7
941556	Q9UKV8	Q9H9G7
941581	Q9UKV8	Q9H9G7
2812210	Q9UKV8	Q9H9G7
3347644	Q9UKV8	Q9H9G7
2571599	O14744	Q9HBD1
2571609	P52732	Q9HBD1
2571410	Q9UKV8	Q9HBD1
2812237	Q9UKV8	Q9HBD1
2571410	Q9UKV8	Q9HBD1
2812237	Q9UKV8	Q9HBD1
566896	O14744	Q9HCK5
566904	Q9UKV8	Q9HCK5
279582	P11802	Q9UIV1
2474012	P11802	Q9UIV1
835037	Q9UKV8	Q9UIV1
835038	Q9UKV8	Q9UIV1
835039	Q9UKV8	Q9UIV1
2812218	Q9UKV8	Q9UIV1
2812786	Q9UKV8	Q9UIV1
1509971	O14744	Q9UNE7
1509974	O14744	Q9UNE7
1509975	O14744	Q9UNE7
1509976	O14744	Q9UNE7
1509977	O14744	Q9UNE7
3025921	O14744	Q9UNE7
3401253	O14744	Q9UNE7
2971371	P11802	Q9UNE7
3401064	Q9UKV8	Q9UNE7
3401065	Q9UKV8	Q9UNE7
3401064	Q9UKV8	Q9UNE7
3401065	Q9UKV8	Q9UNE7
2562167	P51955	Q9Y230
3217705	Q9UKV8	Q9Y230
3325303	P28482	Q9Y297
3325308	P28482	Q9Y297
3325313	P28482	Q9Y297
680651	Q9UKV8	Q9Y297
3526029	Q9UKV8	Q9Y297
2885465	P52732	Q9Y2I6
2621628	Q9UKV8	Q9Y2I6
