# Supplementary material for: Comparative structural insights and functional analysis for the distinct unbound states of Human AGO proteins
Source: Sci Rep. 2025 Mar 19;15:9432. doi: 10.1038/s41598-025-91849-5 (PMC11923369; doi:10.1038/s41598-025-91849-5)
Supplement: Supplementary file 24 — Supplementary Information 12. [file 41598_2025_91849_MOESM24_ESM.zip › 4Z4Dp_A_mddomain_HL2REF/go/4Z4Dp_A_Piwi_mitot_mitosis_e8649561789a4b21afe18d44787a2120_interactor_count.tsv]

CommonInteractor	Count
O60260	6
P11142	5
P04637	5
Q6ZTA4	5
P01106	5
Q69YN4	4
P41002	4
P38398	4
P04629	4
Q9H4M7	3
P0DTD1	3
P35232	3
Q13618	3
O94874	3
P35579	2
Q16666	2
Q7L5N1	2
Q16531	2
P37231	2
P52597	2
Q92731	2
Q15717	2
P16989	2
Q15650	2
P62280	2
Q9BRS2	2
Q5TC82	2
P63104	2
P46734	2
P08238	2
P08237	2
P08107	2
P07900	2
P04406	2
P04049	2
Q12906	2
Q9HBD1	2
Q13616	2
Q9UNE7	2
Q13451	1
Q5S007	1
Q53EL6	1
Q14258	1
Q13541	1
Q15291	1
Q14C86	1
O00571	1
Q8QZS5	1
Q66GS9	1
Q6P2E9	1
Q9Y297	1
Q9Y230	1
Q9UIV1	1
Q9HCK5	1
Q9H9G7	1
Q9H0F6	1
Q9BV73	1
Q9BRK4	1
Q96SW2	1
Q96EP0	1
Q92905	1
Q92858	1
Q13283	1
Q8NB46	1
Q6PKG0	1
Q13309	1
P60900	1
Q13148	1
P22626	1
P19338	1
P17980	1
P12755	1
P11940	1
P0DTC9	1
P0DTC8	1
P09651	1
P01375	1
P01308	1
P01100	1
O96028	1
O95994	1
O95985	1
O95071	1
O43707	1
O43390	1
O15541	1
P22087	1
P23588	1
Q09161	1
P24928	1
Q07820	1
Q04637	1
Q00839	1
Q00613	1
Q00341	1
P67809	1
O14978	1
P57678	1
P51452	1
P49756	1
P49137	1
P48431	1
P46527	1
P45985	1
P43243	1
P42858	1
P35580	1
Q9Y2I6	1
