# Supplementary material for: Comparative structural insights and functional analysis for the distinct unbound states of Human AGO proteins
Source: Sci Rep. 2025 Mar 19;15:9432. doi: 10.1038/s41598-025-91849-5 (PMC11923369; doi:10.1038/s41598-025-91849-5)
Supplement: Supplementary file 24 — Supplementary Information 12. [file 41598_2025_91849_MOESM24_ESM.zip › 4Z4Dp_A_mddomain_HL2REF/go/4Z4Dp_A_Piwi_molecularFunction-go-aggregate.csv]

propertyName	coverage
ATP binding	16
protein serine kinase activity	10
protein serine/threonine kinase activity	8
identical protein binding	7
protein kinase activity	5
chitin binding	4
MAP kinase kinase activity	4
protein kinase binding	4
kinase activity	4
metal ion binding	3
microtubule motor activity	3
microtubule binding	3
DNA binding	3
chitinase activity	2
MAP kinase activity	2
protein phosphatase binding	2
cadherin binding	2
enzyme binding	2
cyclin-dependent protein serine/threonine kinase activity	2
GTPase activity	2
GTP binding	2
ATPase activity	2
RNA binding	2
aspartic-type endopeptidase activity	2
phosphotyrosine residue binding	2
RNA polymerase II CTD heptapeptide repeat kinase activity	2
p53 binding	2
carbohydrate binding	2
ATP-dependent microtubule motor activity, plus-end-directed	2
ferroxidase activity	1
heparin binding	1
receptor tyrosine kinase binding	1
SH3 domain binding	1
ubiquitin protein ligase activity	1
glucosylceramidase activity	1
galactosylceramidase activity	1
ubiquitin-protein transferase activity	1
NFAT protein binding	1
mitogen-activated protein kinase p38 binding	1
hydrolase activity, hydrolyzing O-glycosyl compounds	1
iron ion binding	1
endochitinase activity	1
glucosyltransferase activity	1
serine-type endopeptidase activity	1
copper ion binding	1
protein serine/threonine kinase activator activity	1
membrane destabilizing activity	1
lipopolysaccharide binding	1
oxidoreductase activity	1
phosphatidylinositol 3-kinase regulatory subunit binding	1
cuprous ion binding	1
cupric ion binding	1
signaling receptor binding	1
kinase binding	1
extracellular matrix structural constituent	1
protein tyrosine/serine/threonine phosphatase activity	1
phosphatidylinositol-3-phosphatase activity	1
phosphatidylinositol-3,5-bisphosphate 3-phosphatase activity	1
molecular adaptor activity	1
calcium ion binding	1
3-oxoacyl-[acyl-carrier-protein] synthase activity	1
ephrin receptor binding	1
cysteine-type endopeptidase inhibitor activity	1
phosphatase binding	1
protein homodimerization activity	1
1-phosphatidylinositol-5-phosphate 4-kinase activity	1
1-phosphatidylinositol-4-phosphate 5-kinase activity	1
cyclin-dependent protein serine/threonine kinase regulator activity	1
cyclin binding	1
NADPH-hemoprotein reductase activity	1
NADP binding	1
FMN binding	1
flavin adenine dinucleotide binding	1
steryl-beta-glucosidase activity	1
scavenger receptor binding	1
ADP binding	1
transcription coactivator binding	1
protein-arginine N-methyltransferase activity	1
ferric iron binding	1
single-stranded RNA binding	1
endoribonuclease activity	1
miRNA binding	1
endoribonuclease activity, cleaving miRNA-paired mRNA	1
double-stranded RNA binding	1
JUN kinase activity	1
transcription corepressor activity	1
ribonucleoprotein complex binding	1
protein-arginine omega-N symmetric methyltransferase activity	1
protein heterodimerization activity	1
iron chaperone activity	1
methyltransferase activity	1
methyl-CpG binding	1
histone methyltransferase activity (H4-R3 specific)	1
histone-arginine N-methyltransferase activity	1
E-box binding	1
Hsp90 protein binding	1
hydrolase activity	1
protein kinase regulator activity	1
cAMP-dependent protein kinase regulator activity	1
cAMP-dependent protein kinase activity	1
ferrous iron binding	1
transferrin receptor binding	1
RNA polymerase II cis-regulatory region sequence-specific DNA binding	1
potassium ion binding	1
chromatin binding	1
7SK snRNA binding	1
protein tyrosine kinase activity	1
peptidase activity	1
endopeptidase activity	1
beta-aspartyl-peptidase activity	1
AMP binding	1
amyloid-beta binding	1
ion channel binding	1
pyruvate kinase activity	1
monosaccharide binding	1
beta-catenin binding	1
magnesium ion binding	1
protein-containing complex binding	1
ubiquitin protein ligase binding	1
tau-protein kinase activity	1
tau protein binding	1
RNA polymerase II-specific DNA-binding transcription factor binding	1
protein kinase A catalytic subunit binding	1
protease binding	1
NF-kappaB binding	1
dynactin binding	1
chaperone binding	1
