# Supplementary material for: Comparative structural insights and functional analysis for the distinct unbound states of Human AGO proteins
Source: Sci Rep. 2025 Mar 19;15:9432. doi: 10.1038/s41598-025-91849-5 (PMC11923369; doi:10.1038/s41598-025-91849-5)
Supplement: Supplementary file 24 — Supplementary Information 12. [file 41598_2025_91849_MOESM24_ESM.zip › 4Z4Dp_A_mddomain_HL2REF/metrics/4Z4Dp_A_Piwi_b-phipsi.csv]

structureId	domain	b-phipsi
4Z4Dp_A	Piwi	1.3108517099820633e-08
medoid6-a2-s1_A	Piwi	0.0001479588280941
3OXG_A	SET	0.0001853952662792
7QO4_8	AAAPLUS-ATPase	0.0002157303454928
medoid27-a2-s2_A	Piwi	0.000233829752377
medoid26-a2-s2_A	Piwi	0.0002581353115023
8D7I_K	Peptidase-S1	0.0002844884981311
medoid13-a2-s2_A	Piwi	0.0002851226462733
medoid1-a2-s1_A	Piwi	0.0002924898105053
medoid17-a2-s1_A	Piwi	0.000293358566735
medoid23-a2-s2_A	Piwi	0.0003352887845792
4E4H_A	JmjC	0.0003505291102677
medoid2-a2-s1_A	Piwi	0.0003586243089565
3HQD_A	Kinesin-motor	0.0003591649494162
4E4H_B	JmjC	0.0003706047374936
4CCO_B	JmjC	0.0003822463497482
7WR0_A	CARD	0.0003997717276989
medoid25-a2-s2_A	Piwi	0.000403691068655
medoid9-a2-s1_A	Piwi	0.0004174548551563
medoid2-a2-s2_A	Piwi	0.0004287881682691
medoid1-a2-s3_A	Piwi	0.0004622816791561
6H0F_H	Lon-N-terminal	0.0004891540967748
3OXF_B	SET	0.0005038195899683
6OHQ_A	PH	0.0005042267453201
7QQ6_D	RWD	0.0005059166615523
2UV6_A	CBS-1	0.0005085130408752
6P59_D	Ubiquitin-like	0.0005098593661916
medoid5-a2-s2_A	Piwi	0.0005143737785086
medoid14-a2-s3_A	Piwi	0.0005238906608531
3O4S_A	Tyrosine-protein-phosphatase	0.0005474861938522
4E4H_C	JmjC	0.0005636925713384
6VE5_A	HORMA	0.0005648511744521
2V64_C	HORMA	0.0005816718331188
3OBQ_A	UEV	0.0005858008785116
4ZNY_A	UEV	0.0005955744639248
medoid3-a2-s2_A	Piwi	0.0006068623721211
7XCT_G	Ubiquitin-like-2	0.0006104631398193
medoid9-a2-s2_A	Piwi	0.0006167641178783
4CCN_A	JmjC	0.0006176294268975
medoid1-a2-s2_A	Piwi	0.0006242552160635
7QNU_A	SET	0.0006275403640675
medoid15-a2-s1_A	Piwi	0.0006316158616906
medoid9-a2-s3_A	Piwi	0.000647253064484
medoid19-a2-s2_A	Piwi	0.0006515099654218
6TA3_K	Kinesin-motor	0.0006627086846613
4W9F_G	Ubiquitin-like	0.000670857651072
2V64_A	HORMA	0.000675161483149
5DQY_A	Thioredoxin	0.0006929959895072
medoid29-a2-s2_A	Piwi	0.0006941445030294
7O2C_A	SET	0.0006949236451527
medoid3-a2-s3_A	Piwi	0.0007054629697127
medoid7-a2-s3_A	Piwi	0.0007077214492281
5V3Q_A	GST-N-terminal	0.000713471941019
4W9F_D	Ubiquitin-like	0.0007140152948499
4ICU_A	CAP-Gly	0.0007188360201907
8BDN_D	Ubiquitin-like	0.0007237557943757
5ICW_A	N-acetyltransferase	0.000730834382115
3ABE_C	HORMA	0.0007398989253503
4YQU_B	GST-N-terminal	0.0007401105628739
medoid28-a2-s2_A	Piwi	0.0007427259843251
4W5V_A	UBC-core	0.0007655598592832
3ZTC_A	Ubiquitin-like	0.0007713580627421
7LEW_A	UBC-core	0.0007750335134414
6PZP_A	CARD	0.0007803049530949
medoid0-a2-s2_A	Piwi	0.0007813954767919
medoid13-a2-s3_A	Piwi	0.0007832993730405
medoid0-a2-s1_A	Piwi	0.0007895369280617
4BKT_J	Ubiquitin-like	0.0008096591607095
6P5B_C	UBC-core	0.0008112772423563
medoid7-a2-s2_A	Piwi	0.0008163113669062
4CCK_A	JmjC	0.0008228886011261
8D4Q_C	Peptidase-S1	0.0008290736142661
5FA6_B	FAD-binding-FR-type	0.0008490289286805
7NVT_A	RPOLA-N	0.0008547914958968
7Z0G_S	Tubulin-C	0.0008643426721505
medoid16-a2-s2_A	Piwi	0.0008733337561688
3IR2_A	CMP-dCMP-type-deaminase-1	0.0008973185633385
medoid8-a2-s3_A	Piwi	0.0009031428360345
8D7I_E	Peptidase-S1	0.0009189990723197
medoid20-a2-s2_A	Piwi	0.0009266521929738
5F6Y_A	UBC-core	0.0009280213141555
7QQ6_A	RWD	0.0009350997254955
4YII_U	UBC-core	0.0009396052065795
medoid17-a2-s2_A	Piwi	0.0009483020478941
medoid12-a2-s3_A	Piwi	0.000951736688425
7Q2J_A	Ubiquitin-like	0.0009543178515137
6UZT_A	Tyrosine-protein-phosphatase-1	0.0009556074884881
8D7I_B	Peptidase-S1	0.0009579835850105
7O2A_A	SET	0.0009634179333284
6PNM_A	GST-N-terminal	0.0009692499494771
4OTH_A	REM-1-1	0.0009725361816218
medoid8-a2-s1_A	Piwi	0.0009726476762427
medoid11-a2-s3_A	Piwi	0.0009747820658199
2W9F_B	Cyclin-N-terminal	0.0009768120404075
2EBW_A	BRCT	0.0009888415869252
6M7B_B	HORMA	0.000990213751747
4BKS_D	Ubiquitin-like	0.0010003664179356
1OES_A	Tyrosine-protein-phosphatase	0.0010058297374595
4YQM_A	GST-N-terminal	0.0010074716513988
4BKT_D	Ubiquitin-like	0.0010089481813367
medoid19-a2-s1_A	Piwi	0.0010100795565349
medoid5-a2-s3_A	Piwi	0.0010123996377438
5B3Y_A	PpiC	0.0010165338809933
3ZDY_D	VWFA	0.0010266561113836
2GTU_B	GST-N-terminal	0.0010302671550533
medoid14-a2-s1_A	Piwi	0.0010302886144043
8BDO_D	Ubiquitin-like	0.0010387651529197
medoid18-a2-s1_A	Piwi	0.0010429792639095
medoid15-a2-s2_A	Piwi	0.0010429925650452
4Y33_B	JmjC	0.0010487196752595
3SME_A	Tyrosine-protein-phosphatase	0.0010518404450098
5B8B_B	Thioredoxin	0.0010542215007212
7NVS_A	RPOLA-N	0.0010554742628967
4IS0_A	GST-N-terminal	0.001056775574321
5B6M_C	Thioredoxin	0.0010596094802889
8CX1_F	CMP-dCMP-type-deaminase-2	0.0010597063528517
3ZDY_B	VWFA	0.0010607961280298
5ICW_B	N-acetyltransferase	0.0010679889337934
2V64_F	HORMA	0.0011061982776279
2F0R_B	UEV	0.0011074768548756
medoid4-a2-s3_A	Piwi	0.0011082858745901
3QAG_A	GST-N-terminal	0.0011145588195687
5AWX_A	Alpha-carbonic-anhydrase	0.001116413674205
2BZL_A	FERM	0.0011195899525887
6I7Q_B	Ubiquitin-like	0.0011211074007802
medoid10-a2-s3_A	Piwi	0.0011269002040887
8BDL_J	Ubiquitin-like	0.0011374185922075
medoid11-a2-s1_A	Piwi	0.0011383958913846
3VLN_A	GST-N-terminal	0.0011475328730338
5SXH_A	CMP-dCMP-type-deaminase-1	0.0011550387897497
2QDP_A	Tyrosine-protein-phosphatase	0.0011591428738179
5BTR_A	Deacetylase-sirtuin-type	0.0011613012047938
4YQV_A	GST-N-terminal	0.0011886776849389
4Y3O_A	JmjC	0.0011888572949994
5HH1_A	N-acetyltransferase	0.0011892877507957
1ZY7_A	DRBM-1	0.001195058867225
medoid8-a2-s2_A	Piwi	0.0011951610822355
5B6N_F	Thioredoxin	0.00119564454515
6H0F_E	Lon-N-terminal	0.0012017410569133
3RIB_A	SET	0.0012020180880445
7W6T_D	EF-hand-1-degenerate	0.0012030043009384
6ZZ4_A	Tyrosine-protein-phosphatase	0.0012088235707523
6YUH_A	SET	0.0012136327040033
5BNB_B	UBC-core	0.0012201147863376
7Z76_A	Ubiquitin-like	0.0012289996483429
4Z7O_B	VWFA	0.0012342593995105
4OTI_A	REM-1-1	0.0012410420655104
3VON_L	UBC-core	0.0012447379298378
2VFX_K	HORMA	0.0012453932321426
6CWU_A	Tyrosine-protein-phosphatase	0.0012687835236031
7B0Y_c	RNA-pol-Rpb2-2	0.0012747687843754
8BDM_A	Ubiquitin-like	0.0012752745409277
5UEH_A	GST-N-terminal	0.0012831277437203
4YQM_C	GST-N-terminal	0.0012854978971258
4LAD_A	UBC-core	0.0012872974793138
5DOU_B	ATP-grasp-1	0.0012876958304266
8D7I_H	Peptidase-S1	0.001288324517238
5V44_B	Ubiquitin-like	0.0012894196996667
6VLE_A	GT23	0.0012911850954643
5B8A_D	Thioredoxin	0.0012930742098754
5FQ2_A	UBC-core	0.0012950919823222
4B95_D	Ubiquitin-like	0.0013031918452694
7Q2J_B	Ubiquitin-like	0.0013219710743211
medoid0-a2-s3_A	Piwi	0.0013220634207732
4OV6_B	Inhibitor-I9	0.0013289144755563
medoid14-a2-s2_A	Piwi	0.0013295888218898
6HW2_B	Chromo-1	0.001330416343708
6PNN_A	GST-N-terminal	0.0013358436131957
4ZRK_D	FERM	0.0013420983179337
4Z7Q_B	VWFA	0.00135113652606
6K08_A	HORMA	0.0013532897594654
4W9F_A	Ubiquitin-like	0.0013534645036998
3GMH_L	HORMA	0.0013556561098722
6VLD_G	GT23	0.0013557509899132
4RM8_A	FERM	0.0013584861381074
medoid21-a2-s2_A	Piwi	0.0013642022277321
6WC5_C	MADS-box	0.0013661409019973
4GL2_A	CARD-2	0.0013661633401161
5YVO_A	GST-N-terminal	0.0013686752369651
6CBD_A	Piwi	0.001373224678086
3HQD_B	Kinesin-motor	0.0013761789127475
4YC1_B	UEV	0.0013770968522944
5HGZ_A	N-acetyltransferase	0.0013773889415452
5B6N_C	Thioredoxin	0.0013795730647244
5JZJ_A	Doublecortin-1	0.0013802880954756
medoid16-a2-s3_A	Piwi	0.0013822544438042
3NEY_B	PDZ	0.0013830401344816
7KHH_A	Ubiquitin-like	0.0013843140842395
5OJJ_C	UBC-core	0.0013879681402023
7D3W_A	CMP-dCMP-type-deaminase	0.001391740694777
5B3Z_B	PpiC	0.0013950160195621
5JTJ_A	MATH	0.0013962223331794
8BDL_A	Ubiquitin-like	0.001396560356208
8BDL_D	Ubiquitin-like	0.001425475692641
6SYF_D	UBC-core	0.0014269971707153
5ICW_D	N-acetyltransferase	0.0014278791191754
1LQF_D	Tyrosine-protein-phosphatase	0.0014298149143132
6D71_B	Miro-1	0.0014298600856936
4P5O_H	UBA-like	0.0014313143969246
3L50_A	ADF-H	0.0014343226864143
3OXF_A	SET	0.0014347510838905
4CCK_C	JmjC	0.0014358525782449
medoid13-a2-s1_A	Piwi	0.0014455286168814
4Y33_D	JmjC	0.001454476972361
7ZLX_E	UEV	0.0014556254852101
5D2M_A	UBC-core	0.0014571774110161
8BB5_A	Ubiquitin-like	0.0014638891329779
4Y1L_A	UBC-core	0.0014661342811417
medoid4-a2-s1_A	Piwi	0.0014683693446083
2UV5_A	CBS-1	0.0014686836789441
6FHI_C	Influenza-RNA-polymerase-PB2-second	0.0014705081360856
medoid3-a2-s1_A	Piwi	0.0014807580011736
5SAV_A	F5-8-type-C	0.0014828051520218
4B95_G	Ubiquitin-like	0.0014855860418965
1X67_A	ADF-H	0.0014859211000703
7TVJ_A	SH2-1	0.0014898439150982
8BDS_A	Ubiquitin-like	0.001490548635897
4BKS_G	Ubiquitin-like	0.0014919587484138
2CKJ_B	FAD-binding-PCMH-type	0.001493985703485
1GO4_D	HORMA	0.0014957353814716
8KCA_A	KH	0.0014964941825034
5FBW_B	PIK-helical	0.0014981562634547
medoid7-a2-s1_A	Piwi	0.0015006942342317
7B0Y_C	RNA-pol-Rpb2-2	0.0015059793081479
7Z77_A	Ubiquitin-like	0.0015123197605786
5HP3_A	DRBM-1	0.0015145273000431
2GRN_A	UBC-core	0.0015154973958767
5DIS_B	Importin-N-terminal	0.0015192961864181
2UYZ_A	UBC-core	0.0015279902933938
6EKJ_A	HORMA	0.0015341396462129
7R03_B	CRAL-TRIO	0.0015350775365463
4AJY_B	Ubiquitin-like	0.0015367868916855
5F6X_A	UBC-core	0.0015383654076387
4YQM_B	GST-N-terminal	0.0015388339767404
6L5O_A	Helicase-ATP-binding	0.0015410029143654
5YJG_A	FAS1-3	0.0015423580625018
6PNO_A	GST-N-terminal	0.0015433877139414
5SXH_B	CMP-dCMP-type-deaminase-1	0.0015497364479394
5F37_B	JmjN	0.0015545164874312
1WAX_A	Tyrosine-protein-phosphatase	0.0015560926192921
1O7K_C	PX	0.0015603309785799
medoid12-a2-s2_A	Piwi	0.0015688980647729
1PRX_B	Thioredoxin	0.0015717841856585
5SXG_A	CMP-dCMP-type-deaminase-1	0.0015745774681565
5XXG_A	SET	0.0015767068349421
2F6F_A	Tyrosine-protein-phosphatase	0.0015825330936947
2ZZ0_A	Glutaredoxin	0.0015866987443979
3QCK_A	Alpha-carbonic-anhydrase	0.0015960256060747
5HQ8_A	SET	0.0016001079491622
4Y4R_A	JmjC	0.0016012528883955
4S3O_A	UBC-core	0.0016016243955455
6X5H_D	GT23	0.0016063072136202
6X27_A	Lon-N-terminal	0.0016114634942482
2VFX_L	HORMA	0.0016158320507268
medoid10-a2-s2_A	Piwi	0.0016161051588878
5B3Z_C	PpiC	0.0016213984981638
5J7T_A	MATH	0.0016289485799172
2YHO_D	FERM	0.0016290521895396
5UQV_A	MATH	0.0016305802640509
3RC8_A	Helicase-ATP-binding	0.0016347084241177
3SQD_A	BRCT-1	0.0016352885250548
2HVL_A	Tyrosine-protein-phosphatase	0.001635299125056
6GMQ_G	Ubiquitin-like	0.0016357866977644
medoid22-a2-s2_A	Piwi	0.0016373503703743
1LM8_B	Ubiquitin-like	0.0016408222994416
6FX4_C	Ubiquitin-like-2	0.0016428896862293
1Q6P_A	Tyrosine-protein-phosphatase	0.0016440940746146
5SUY_C	DIX	0.001650680146877
6X8H_B	DED-1	0.0016516703753779
1O6K_A	PH	0.0016529189562875
3HY2_Y	Thioredoxin	0.0016554147881024
4YQV_B	GST-N-terminal	0.0016585574218241
2FQQ_A	CARD	0.0016635493947706
7L0H_A	Tyrosine-protein-phosphatase	0.0016636208630731
2W96_B	Cyclin-N-terminal	0.0016658167383015
6BMU_A	Tyrosine-protein-phosphatase	0.0016670344622267
8BDI_G	Ubiquitin-like	0.0016691189752624
4TKN_A	PX	0.0016743747404605
7WT1_A	VOC	0.0016745411011707
5L6W_C	LIM-zinc-binding-1	0.0016747404626284
3TGD_A	UBC-core	0.0016750166220623
8BB3_J	Ubiquitin-like	0.0016811668548492
medoid19-a2-s3_A	Piwi	0.0017029983487935
3Q18_A	GST-N-terminal	0.0017034653995214
5B6M_B	Thioredoxin	0.0017035738268918
8EKW_I	Thioredoxin	0.0017100864597012
5SUZ_B	DIX	0.0017124228528957
4YQV_C	GST-N-terminal	0.0017203565208284
3FCS_B	VWFA	0.0017210416644872
1HNC_C	GST-N-terminal	0.0017307100231508
3PS5_A	Tyrosine-protein-phosphatase	0.0017321478671336
7UAD_A	Tyrosine-protein-phosphatase	0.0017342083892575
3QE2_A	FAD-binding-FR-type	0.001735376610778
7Q1E_B	Tubulin-C	0.0017417704653192
4YQU_A	GST-N-terminal	0.0017421385370877
2VFX_J	HORMA	0.0017436937905903
5SWP_A	PI3K-RBD	0.0017458581332002
7WBX_C	RNA-pol-Rpb2-2	0.0017497293290806
4P7I_B	FERM	0.0017592186624264
8D7I_Q	Peptidase-S1	0.0017606830169195
7XCT_C	Ubiquitin-like-2	0.0017640705894345
2NZ0_D	EF-hand-1-degenerate	0.001765066597282
6BMX_A	Tyrosine-protein-phosphatase	0.0017686953800223
5CCL_A	SET	0.001770606923496
5B3X_A	PpiC	0.0017730949057173
2C2V_K	UBC-core	0.0017732356983037
7BJ1_A	SET	0.0017749311210618
7JR8_B	GST-N-terminal	0.0017785794534435
6MK0_B	VWFA	0.0017787877043894
medoid12-a2-s1_A	Piwi	0.0017790024327239
6XK9_Z	tr-type-G	0.001779551376192
5SUY_A	DIX	0.0017843274330042
7OTQ_C	Helicase-ATP-binding	0.0017861579321859
6I5J_A	SH2	0.0017968704741766
1GO4_A	HORMA	0.0017984512629571
4RM9_A	FERM	0.0017987348947654
1YRV_A	UBC-core	0.0017994267534157
5KAD_A	Tyrosine-protein-phosphatase	0.0018016787382291
4CCM_B	JmjC	0.0018033977895562
2FMM_D	ENT	0.001805304092437
2D10_B	FERM	0.0018094902958691
4Z4H_A	Piwi	0.0018097685022291
5B8B_H	Thioredoxin	0.0018100945095791
8BEB_A	Ubiquitin-like	0.0018154575557099
5F6U_A	UBC-core	0.0018164225443186
7SR6_A	Reverse-transcriptase	0.001816641890827
5N94_A	Helicase-C-terminal	0.0018171737028693
5B8B_G	Thioredoxin	0.0018199509785068
3NYO_B	AGC-kinase-C-terminal	0.0018214615391228
1WCH_A	KIND	0.0018217591549869
medoid24-a2-s2_A	Piwi	0.0018277770076798
2W99_B	Cyclin-N-terminal	0.0018291588674373
7BBF_G	UBC-core	0.0018315519797901
medoid10-a2-s1_A	Piwi	0.0018368019405641
5B3W_A	PpiC	0.0018394371217297
5F6E_A	UBC-core	0.0018504372716975
1OEM_X	Tyrosine-protein-phosphatase	0.0018589728060707
4GXB_A	PX	0.0018591378255377
5JTV_E	MATH	0.0018643514163734
8GUD_A	PI3K-ABD	0.0018664879553286
8D6J_A	Piwi	0.0018678912604541
5YVN_A	GST-N-terminal	0.0018746940367692
4IDP_B	GB1-RHD3-type-G	0.0018761167946485
4TKN_B	PX	0.0018763051043084
4CFV_C	Protein-kinase	0.0018768476099796
4BKT_G	Ubiquitin-like	0.0018769420333032
5SX9_A	PI3K-RBD	0.0018784616426939
5SWG_A	PI3K-RBD	0.0018791300611065
5SX8_A	PI3K-RBD	0.0018792451187999
6X5S_A	GT23	0.0018798573428302
4NRI_B	UBC-core	0.0018861557187084
8G6A_A	Tyrosine-protein-phosphatase	0.0018865621674223
medoid4-a2-s2_A	Piwi	0.0018891836518829
7W6T_F	EF-hand-1-degenerate	0.0018942048029536
5CQK_A	CMP-dCMP-type-deaminase-1	0.0018946591713826
6MV2_A	FAD-binding-FR-type	0.0018975666840432
6M7A_A	HORMA	0.0018991033582099
4Z7N_D	VWFA	0.00190054242944
6SYF_B	UBC-core	0.0019047642651888
6K07_A	HORMA	0.0019049331687525
3HIZ_A	PI3K-RBD	0.0019051441784053
3FCS_D	VWFA	0.0019107243142119
8EBW_A	Helicase-C-terminal	0.0019151541961232
4L2Y_A	PI3K-ABD	0.0019152648156902
2GRP_A	UBC-core	0.0019160135693085
5JHW_D	Follistatin-like-1	0.0019167858364911
3ZMP_A	Tyrosine-protein-phosphatase	0.0019187915385093
7WBW_A	RPOLA-N	0.0019221091332703
2VJE_C	SWIB	0.0019228243262855
5N9D_A	Helicase-C-terminal	0.0019292828565311
6PAF_A	SET	0.0019299806931697
7ZLX_B	UEV	0.0019555647149834
2FQQ_B	CARD	0.0019582158649606
3D6F_A	CARD	0.0019595248280563
5F6W_A	UBC-core	0.0019606169979689
4L23_A	PI3K-RBD	0.0019620572700234
7VDR_A	Protein-kinase	0.0019624529273999
1H4R_A	FERM	0.0019653391408503
4QAP_A	Tyrosine-protein-phosphatase	0.0019659102551819
5NW0_B	Ubiquitin-like	0.0019673793645057
5HH0_A	N-acetyltransferase	0.0019685484358769
7QQ6_B	RWD	0.0019692332622126
8D4U_D	Peptidase-S1	0.0019723349636542
3GTU_C	GST-N-terminal	0.0019739569127721
1T4J_A	Tyrosine-protein-phosphatase	0.001974983534423
6NAJ_B	VWFA	0.001976385549173
4RI4_B	FERM	0.0019768507369505
6N3L_A	RWD	0.0019783169075489
2VJE_A	SWIB	0.0019786115232854
6XFQ_B	LRRNT	0.0019819636237596
7FQZ_A	Tyrosine-protein-phosphatase	0.0019823775243883
5KA9_A	Tyrosine-protein-phosphatase	0.0019841500129118
6XRG_A	SH3	0.0019860291465344
3ZDX_B	VWFA	0.0019953152771844
3Q6S_B	Chromo-1	0.001996345209647
5JHW_C	Follistatin-like-3	0.0019975385300328
3MEK_A	SET	0.0019980805608767
3G33_C	Protein-kinase	0.0019994177716709
5SUY_D	DIX	0.0020040782144425
4CCM_A	JmjC	0.0020088271633108
4QUN_A	FERM	0.0020132735735505
6AAK_A	FERM	0.0020136448123063
1PTY_A	Tyrosine-protein-phosphatase	0.0020138354792442
5EDV_B	PUB	0.0020196387407875
5ZC9_A	Helicase-C-terminal	0.0020209586625294
7WBX_c	RNA-pol-Rpb2-2	0.0020234779467103
8BDI_J	Ubiquitin-like	0.0020242072785202
2VFX_H	HORMA	0.0020246276915467
1OET_A	Tyrosine-protein-phosphatase	0.002027618728189
5B6N_B	Thioredoxin	0.0020413331388052
medoid6-a2-s2_A	Piwi	0.0020420225102324
2GJK_A	Upf1-CH-rich	0.0020490885049044
3EAX_A	Tyrosine-protein-phosphatase	0.0020503485759164
4RI5_B	FERM	0.0020503984460506
4Y33_A	JmjC	0.0020508204298519
7ZLX_H	UEV	0.0020510398648166
2CFY_B	Glutaredoxin	0.0020516406938702
1EEM_A	GST-N-terminal	0.0020519739669292
1X23_B	UBC-core	0.0020538220109407
2NTA_A	Tyrosine-protein-phosphatase	0.0020585207706425
5B3W_B	PpiC	0.0020619934643882
4EOK_C	Protein-kinase	0.0020651968869476
6GMR_B	Ubiquitin-like	0.0020654904376909
5F6D_A	UBC-core	0.0020694125103349
5ICV_A	N-acetyltransferase	0.0020724248890736
3GTU_A	GST-N-terminal	0.0020741535690002
6H0F_B	Lon-N-terminal	0.0020788782755681
5LNP_B	DIX	0.0020826165258988
4ZRK_B	FERM	0.0020850143340224
5JTV_G	MATH	0.0020867916750826
5EX0_A	SET	0.0020872235079306
7KEY_A	Tyrosine-protein-phosphatase	0.0020904662741915
4BKT_A	Ubiquitin-like	0.0020970748731409
4V3L_A	UBC-core	0.0021031783829146
6KR4_A	Fibronectin-type-III-1	0.0021057538581957
3OMH_A	Tyrosine-protein-phosphatase	0.0021061155792232
1JKG_B	NTF2	0.0021070161919992
3L50_B	ADF-H	0.0021081783474716
6EKL_A	HORMA	0.0021113907175147
6X5H_C	GT23	0.0021120342953379
3WA0_E	FERM	0.0021153969006193
7CTH_A	Envelope-glycoprotein-M-flavivirus	0.0021163964946774
4MMZ_B	VWFA	0.0021175762511735
3KJQ_B	DED-1	0.0021178465366436
7BOL_A	UBC-core	0.0021244997600152
2X36_B	Lon-N-terminal	0.0021272015125125
7ND0_A	POTRA-4	0.0021275512744224
7MNF_A	Tyrosine-protein-phosphatase	0.0021288605486483
5B8A_C	Thioredoxin	0.002130420294531
6VLD_H	GT23	0.0021305095257322
4ZG9_B	SMB-2	0.0021325983890644
5V37_A	SET	0.0021377631274352
2VFX_F	HORMA	0.0021414369554512
1O7K_A	PX	0.0021443664246183
2XWU_A	UBC-core	0.0021458455357625
3ZUN_A	Ubiquitin-like	0.0021466145732383
4LMU_A	Protein-kinase	0.0021486010501771
6W30_A	Tyrosine-protein-phosphatase	0.002150151061072
2HNQ_A	Tyrosine-protein-phosphatase	0.0021568643152249
1MR1_B	MH1	0.0021580027299667
3ZV2_A	Tyrosine-protein-phosphatase	0.0021588040237502
7WBX_A	RPOLA-N	0.0021600439376052
5JTV_C	MATH	0.0021601706446404
8CX0_A	CMP-dCMP-type-deaminase-2	0.0021602036178616
5W2M_K	CMP-dCMP-type-deaminase-1	0.0021617678503109
1QTN_B	DED-1	0.0021639225557094
3A4S_A	UBC-core	0.0021644019739818
1GH2_A	Thioredoxin	0.0021745107311564
6X91_A	CMP-dCMP-type-deaminase	0.0021758959063093
1KPS_C	UBC-core	0.0021773050225399
7VFU_B	Cache	0.0021787423245088
3CWE_A	Tyrosine-protein-phosphatase	0.0021798926451031
5DXH_D	PI3K-RBD	0.0021815021733994
7VFW_B	Cache	0.0021817636344363
7VFV_B	Cache	0.0021817636344363
5B8B_I	Thioredoxin	0.0021824655981
1H6H_A	PX	0.0021835127426478
1ZR5_A	Histone-H2A	0.0021840851817886
3G33_A	Protein-kinase	0.0021917086132592
8EXN_A	Tyrosine-protein-phosphatase	0.0021931396944023
3QGY_B	PH	0.0021974994067876
3OMH_B	Tyrosine-protein-phosphatase	0.0021977097764079
7F5N_C	Tyrosine-protein-phosphatase	0.0021989915587588
1HNA_A	GST-N-terminal	0.0022005400503529
3WA0_A	FERM	0.0022013873583495
4P7I_A	FERM	0.0022054546484546
3QFR_A	FAD-binding-FR-type	0.0022065302237552
1RWW_A	CARD	0.0022089195268016
5HDB_D	VWFA	0.0022132416996803
5NVV_B	Ubiquitin-like	0.0022133402446526
4Z7O_D	VWFA	0.0022139559250314
7JTQ_A	VWFA	0.0022188423138951
4C9B_A	Helicase-C-terminal	0.0022199867702713
4AUQ_A	UBC-core	0.0022225561820736
6XEE_A	Tyrosine-protein-phosphatase	0.0022246666915774
7SR6_F	Reverse-transcriptase	0.0022279599314456
8CX2_A	CMP-dCMP-type-deaminase-2	0.0022309421741706
4O02_B	VWFA	0.0022311044179661
6GFX_A	Ubiquitin-like	0.0022400089364634
7R70_A	Ubiquitin-like-2	0.0022417355757381
4QAH_A	Tyrosine-protein-phosphatase	0.0022468501125937
6CRG_A	Tyrosine-protein-phosphatase	0.0022469498210326
3U3D_A	Deacetylase-sirtuin-type	0.0022494209293175
1RWM_A	CARD	0.0022539906232328
2P4N_K	Kinesin-motor	0.002254063254556
3L43_A	Dynamin-type-G	0.0022542727935409
7WBV_a	RPOLA-N	0.0022563392383526
4AS0_A	Protein-kinase	0.0022591201487672
8DGO_B	SH2	0.0022592940913331
6IBE_A	FERM	0.0022607987284804
7W6T_H	EF-hand-1-degenerate	0.0022615232665856
4RI4_A	FERM	0.002261801750566
7K7Z_A	PH	0.0022621191177715
7ASG_A	FAS1-2	0.0022623062178329
3Q6S_D	Chromo-1	0.002262916795637
3WA0_C	FERM	0.0022670100628803
6ZRB_A	SET	0.0022692055534323
7E2M_C	RWD	0.0022707748528816
5LLI_B	Ubiquitin-like	0.0022745812916056
7NLC_A	UEV	0.0022752650235618
3EJ1_A	Protein-kinase	0.0022757129019828
7E2M_F	RWD	0.0022763838788621
6BRC_B	Protein-kinase	0.0022822284045681
3GMH_D	HORMA	0.0022836174578121
6GMQ_B	Ubiquitin-like	0.0022838027503306
6XEG_A	Tyrosine-protein-phosphatase	0.0022863799008578
3QFR_B	FAD-binding-FR-type	0.0022923207126
2CFY_A	Glutaredoxin	0.0022939617432023
3UGB_A	UBC-core	0.00229569525786
8CIT_C	FERM	0.0022975044371192
6B95_A	Tyrosine-protein-phosphatase	0.0023024533594281
5ZOK_B	MH1	0.0023087212825064
1PRX_A	Thioredoxin	0.0023097194642605
5KA2_A	Tyrosine-protein-phosphatase	0.0023099136304517
2VJE_B	SWIB	0.0023120847030045
2VFX_I	HORMA	0.0023124188021509
5O8K_A	HORMA	0.0023149420227977
8F6I_A	ZT-dimer	0.0023154446686072
1Q6N_B	Tyrosine-protein-phosphatase	0.0023197799056051
2CNG_A	Tyrosine-protein-phosphatase	0.002321563944285
2PE6_A	UBC-core	0.0023247417233223
5N8S_A	Helicase-C-terminal	0.0023259038482112
3OLR_A	Tyrosine-protein-phosphatase	0.0023265373224446
6L5L_A	Helicase-ATP-binding	0.0023301104259379
2GRO_A	UBC-core	0.0023315487751059
5SWT_A	PI3K-RBD	0.0023323895464036
5ICV_B	N-acetyltransferase	0.0023350064702981
5N9T_B	USP	0.0023375249395752
5SXE_A	PI3K-RBD	0.002339478417797
3KV5_A	JmjC	0.0023459653547844
1AUC_A	Thioredoxin	0.0023484348403064
7SYS_L	S1-like	0.0023486668285036
2F6Y_A	Tyrosine-protein-phosphatase	0.0023590831869277
5ZBU_B	UBC-core	0.0023605212440032
3OA6_A	Chromo	0.002361372968917
2GTU_A	GST-N-terminal	0.0023613963210125
medoid18-a2-s3_A	Piwi	0.0023655185680484
5D2M_D	UBC-core	0.0023693397765451
7PED_A	DEP-2	0.002369664091815
8D7I_N	Peptidase-S1	0.0023700938152325
5KA8_A	Tyrosine-protein-phosphatase	0.0023705079477269
3ZDX_D	VWFA	0.0023713638984729
7AHF_B	UBC-core	0.0023721286539218
5O11_A	Protein-kinase	0.0023749815850583
2GRQ_A	UBC-core	0.0023758151150766
4Y3O_B	JmjC	0.0023764692756387
4B95_J	Ubiquitin-like	0.0023776032116011
8DEY_A	Lon-N-terminal	0.0023831152134034
6GMQ_J	Ubiquitin-like	0.002384983491661
3GA1_B	BTB	0.002388167664469
3SHV_B	BRCT-1	0.0023886213425051
5F6V_A	UBC-core	0.0023897958481419
6B8X_A	Tyrosine-protein-phosphatase	0.0023906035732047
5C46_F	PIK-helical	0.0023910943414147
7Z77_B	Ubiquitin-like	0.0023913618515474
4ONL_B	UBC-core	0.0023921710981382
1QIP_C	VOC	0.0023936992991208
1T49_A	Tyrosine-protein-phosphatase	0.0023938517103838
4ASI_B	Biotin-carboxylation	0.0023950865878605
7ZLX_L	UEV	0.0023962515618859
5KGK_A	Protein-kinase	0.002397739788101
6X5S_B	GT23	0.0024016829464815
1NWL_A	Tyrosine-protein-phosphatase	0.0024024948842988
4G1M_B	VWFA	0.0024095550149894
1ZR5_B	Histone-H2A	0.0024107793536104
8OWO_A	SET	0.002415258622016
5F2S_B	JmjN	0.0024156740457918
6OMY_A	Tyrosine-protein-phosphatase	0.0024166262963596
5B8A_I	Thioredoxin	0.0024167059144899
3RU0_A	SET	0.0024184876963746
1SUG_A	Tyrosine-protein-phosphatase	0.002421845747662
7E2M_D	RWD	0.0024238995085757
4ZRK_A	FERM	0.0024262009325449
5KAA_A	Tyrosine-protein-phosphatase	0.002429310411379
7KEN_A	Tyrosine-protein-phosphatase	0.0024295786690889
3P9G_A	UEV	0.0024344791526443
3UIO_A	UBC-core	0.0024347709504487
3OHV_A	BTB	0.0024360206153958
2CM8_A	Tyrosine-protein-phosphatase	0.0024365417329854
3QKQ_A	Tyrosine-protein-phosphatase	0.0024403306667342
6HPR_C	UBC-core	0.0024411268400604
2CFY_D	Glutaredoxin	0.0024417724332485
4I8N_A	Tyrosine-protein-phosphatase	0.0024447856955035
3OBU_A	UEV	0.0024474118808999
8EXK_A	Tyrosine-protein-phosphatase	0.0024479624821054
2D11_B	FERM	0.0024510322483891
1T48_A	Tyrosine-protein-phosphatase	0.0024551616486072
4CCJ_C	JmjC	0.0024565503861634
6PM8_A	Tyrosine-protein-phosphatase	0.0024600198326859
1Q6S_B	Tyrosine-protein-phosphatase	0.0024644347360915
3PTF_B	UBC-core	0.0024661295894009
7ZNJ_f	Helicase-C-terminal	0.0024661716730696
7ZNJ_F	Helicase-C-terminal	0.0024661716730696
6GFZ_B	Ubiquitin-like	0.0024728182535402
5J8R_A	Tyrosine-protein-phosphatase	0.0024731240080095
3KJN_B	DED-1	0.0024736021048448
1Q6J_A	Tyrosine-protein-phosphatase	0.00247470283404
1G1H_A	Tyrosine-protein-phosphatase	0.0024751506258934
7L0C_A	Tyrosine-protein-phosphatase	0.0024753574775852
5EPG_A	FAD-binding-PCMH-type	0.0024788620947619
8D4U_C	Peptidase-S1	0.0024872598801292
6JB7_A	Ubiquitin-like-1	0.0024879820434806
5URJ_A	Helicase-C-terminal-1	0.0024885838663761
6H4S_D	JmjN	0.0024903755972887
1Q6M_A	Tyrosine-protein-phosphatase	0.0024906891287629
8BC8_B	Helicase-C-terminal-1	0.0024936900424464
6VRU_A	Protein-kinase	0.0024937061676864
5B3Z_D	PpiC	0.0024939887518057
2VEU_A	Tyrosine-protein-phosphatase	0.0024958229424819
1G7G_A	Tyrosine-protein-phosphatase	0.0024970949671262
7CEC_F	Laminin-N-terminal	0.0025016749148805
1LQF_A	Tyrosine-protein-phosphatase	0.0025035699222531
5HDB_B	VWFA	0.0025038314964993
6SYF_C	UBC-core	0.0025038596455246
7O2B_A	SET	0.0025040604483731
medoid5-a2-s1_A	Piwi	0.0025075332654758
5JTV_A	MATH	0.0025076073271264
5IFR_A	UBC-core	0.002507856540165
2QBP_A	Tyrosine-protein-phosphatase	0.002508443115975
2VEV_A	Tyrosine-protein-phosphatase	0.0025095209751937
3QWP_A	SET	0.0025096350537308
7MNC_A	Tyrosine-protein-phosphatase	0.0025098392872907
1JF7_B	Tyrosine-protein-phosphatase	0.0025099893868996
5W2M_B	CMP-dCMP-type-deaminase-1	0.0025132256429606
5FBV_B	PIK-helical	0.0025142088769169
7FQR_A	Tyrosine-protein-phosphatase	0.0025184199072621
2QUK_A	WHEP-TRS	0.0025185935487102
8F88_A	Tyrosine-protein-phosphatase	0.0025191057263248
3OLR_C	Tyrosine-protein-phosphatase	0.0025210090503129
1JF7_A	Tyrosine-protein-phosphatase	0.0025275788657893
4M91_A	Thioredoxin	0.0025283863345255
6TCA_G	Protein-kinase	0.0025293430599577
7QWK_A	RWD	0.0025296881606213
5DXH_A	PI3K-RBD	0.0025300284848744
1DTJ_A	KH-1	0.0025340978276439
2C2V_B	UBC-core	0.0025347850618764
7PGU_N	CRAL-TRIO	0.0025348236176703
4QBE_A	Tyrosine-protein-phosphatase	0.0025348550147045
8F2R_H	COMM	0.0025370354481188
6MDC_A	Tyrosine-protein-phosphatase	0.0025373058069047
5LN1_A	VWFA	0.0025374919534596
6SYF_A	UBC-core	0.0025392655093513
3ORH_B	RMT2	0.0025400924661567
3WA0_B	FERM	0.0025417575947327
2VFX_C	HORMA	0.0025418667246404
2D11_C	FERM	0.0025421479048322
6FDY_U	Protein-kinase	0.0025453847894375
1QXK_A	Tyrosine-protein-phosphatase	0.002549849628552
1HE8_B	PI3K-ABD	0.0025535895097771
6OLQ_A	Tyrosine-protein-phosphatase	0.0025540064640681
2C5N_C	Protein-kinase	0.0025565859237879
6OLV_A	Tyrosine-protein-phosphatase	0.0025572964276547
medoid18-a2-s2_A	Piwi	0.0025574525145134
5CQD_A	CMP-dCMP-type-deaminase-1	0.0025577963574363
4OHH_A	Tyrosine-protein-phosphatase	0.0025583574760875
4D0L_F	PIK-helical	0.0025584892683356
7MOW_A	Tyrosine-protein-phosphatase	0.0025590587693377
2VCZ_D	GST-N-terminal	0.0025631358841737
6RML_B	BRCT-1	0.0025632164048023
4RI5_A	FERM	0.0025668514990065
3BGQ_A	Protein-kinase	0.0025727508444832
8CIS_A	FERM	0.0025734331413197
5SXK_A	PI3K-RBD	0.0025746377768733
4QUM_A	FERM	0.0025764164814445
5J8R_B	Tyrosine-protein-phosphatase	0.0025795061557732
5EX3_A	SET	0.0025805468088271
4HJP_A	SH2-1	0.002583542997709
2H4G_A	Tyrosine-protein-phosphatase	0.0025839860920063
6X3O_A	PH	0.0025854485409202
2VFX_E	HORMA	0.0025859895180077
2O2K_B	Hcy-binding	0.0025902136597206
2BGE_A	Tyrosine-protein-phosphatase	0.0025919269137963
2VFX_A	HORMA	0.002591991500029
7BDL_B	Helicase-C-terminal-1	0.0025958398408524
5JCG_E	Thioredoxin	0.0026010394591694
3I7Z_A	Tyrosine-protein-phosphatase	0.0026015172299792
1L8K_A	Tyrosine-protein-phosphatase	0.0026026151332401
8G65_B	Tyrosine-protein-phosphatase	0.0026043137076646
7W6N_F	EF-hand-1-degenerate	0.0026067607778034
4RDD_A	SH2-2	0.0026070923837719
7FRK_A	Tyrosine-protein-phosphatase	0.0026122928300684
2P6X_B	Tyrosine-protein-phosphatase	0.002629196343899
7SYS_I	S1-like	0.0026302277412402
1A3S_A	UBC-core	0.0026353343484493
7FQY_A	Tyrosine-protein-phosphatase	0.0026368491970333
7O3B_G	Protein-kinase	0.0026370210303946
6UZT_B	Tyrosine-protein-phosphatase-1	0.0026377499866284
6N3G_A	SET	0.0026389300304997
1LQB_A	Ubiquitin-like	0.0026415868025508
4CFE_F	Protein-kinase	0.0026464107541133
7FRH_A	Tyrosine-protein-phosphatase	0.0026466577807725
4QBW_A	Tyrosine-protein-phosphatase	0.0026493278206628
7CCW_A	Protein-kinase	0.0026496410870257
2Y1L_D	DED-1	0.0026499885271935
3DLS_A	PAS-1	0.0026534195875782
3ZRF_J	Ubiquitin-like	0.0026554498334446
5RZX_A	FERM	0.0026581475155074
6WW9_A	HORMA	0.0026594445648482
7FRM_A	Tyrosine-protein-phosphatase	0.0026608079774901
2F0R_A	UEV	0.002661127342825
3NNU_A	Protein-kinase	0.0026645637751487
6PJX_A	AGC-kinase-C-terminal	0.0026677446077089
4GK5_A	HORMA	0.0026718261231337
5VKG_A	UEV	0.0026736260502854
7OAI_B	Protein-kinase	0.0026748973342484
4ZRJ_A	FERM	0.002675313483739
5QFO_A	Tyrosine-protein-phosphatase	0.0026780951911123
8EYA_B	Tyrosine-protein-phosphatase	0.0026849155169375
8BDS_B	Ubiquitin-like	0.0026854627946071
1LQF_B	Tyrosine-protein-phosphatase	0.0026859148621734
5QFH_A	Tyrosine-protein-phosphatase	0.0026866445002371
8G65_A	Tyrosine-protein-phosphatase	0.0026886207102979
5HQ8_B	SET	0.0026898706919411
7QLB_A	SET	0.0026936474920805
7FRJ_A	Tyrosine-protein-phosphatase	0.0026941238485941
5QDN_A	Tyrosine-protein-phosphatase	0.0026948417615138
3EWS_A	Helicase-C-terminal	0.0026952610749454
4QP2_B	Protein-kinase	0.0026955350033384
7FRP_A	Tyrosine-protein-phosphatase	0.0026968950936266
2VEX_A	Tyrosine-protein-phosphatase	0.002696957040956
4QJ5_B	PI-PLC-X-box	0.0026973285226754
4N6Y_A	Protein-kinase	0.0026980307755775
5IIS_A	Protein-kinase	0.0026998851583108
7MNB_A	Tyrosine-protein-phosphatase	0.0027000221099646
1PTT_A	Tyrosine-protein-phosphatase	0.0027020020611398
2N3O_A	RRM-1	0.0027022734170292
6GMN_K	Ubiquitin-like	0.0027023373299064
7RGQ_B	CBS-2	0.0027042309923883
8E20_B	CRAL-TRIO	0.0027044902605844
7ZLX_I	UEV	0.0027051516766805
7FRI_A	Tyrosine-protein-phosphatase	0.0027074869323758
3QKP_A	Tyrosine-protein-phosphatase	0.0027080665969641
4L28_B	CBS	0.0027088897570089
4ON9_A	CARD-2	0.0027089600267343
4IW0_A	Protein-kinase	0.0027095773427386
7OAI_C	Protein-kinase	0.0027101611059854
7PED_B	DEP-2	0.0027125266775186
7FRO_A	Tyrosine-protein-phosphatase	0.0027128392821629
5KA0_A	Tyrosine-protein-phosphatase	0.0027141067806528
1ONY_A	Tyrosine-protein-phosphatase	0.0027180769693506
3FJO_A	FAD-binding-FR-type	0.0027228110142282
4IDO_B	GB1-RHD3-type-G	0.0027254103375124
1Q6P_B	Tyrosine-protein-phosphatase	0.0027262832922
1G7F_A	Tyrosine-protein-phosphatase	0.0027265068420524
4PYZ_A	USP	0.0027301612894636
5B3Z_A	PpiC	0.0027302974118907
5B8B_J	Thioredoxin	0.0027312234830642
1BZC_A	Tyrosine-protein-phosphatase	0.0027349584277053
5JHW_C	Follistatin-like-1	0.0027359174656599
2ZZ0_D	Glutaredoxin	0.0027375123609746
5N9T_B	MATH	0.0027392745118238
3PKI_B	Deacetylase-sirtuin-type	0.002739758498923
2CYX_A	UBC-core	0.0027428233739573
medoid15-a2-s3_A	Piwi	0.002744255390829
1KAV_A	Tyrosine-protein-phosphatase	0.0027443829207064
1Q6T_A	Tyrosine-protein-phosphatase	0.002744650747693
7ZLX_A	UEV	0.0027450654018171
5QFA_A	Tyrosine-protein-phosphatase	0.0027459734039811
5QDE_A	Tyrosine-protein-phosphatase	0.0027468900919847
6D71_A	Miro-1	0.0027490464637096
6PHA_A	Tyrosine-protein-phosphatase	0.0027502253867443
5QFK_A	Tyrosine-protein-phosphatase	0.0027524647928953
5W2M_A	CMP-dCMP-type-deaminase-1	0.0027540189012654
7MND_A	Tyrosine-protein-phosphatase	0.0027551147644488
2D10_A	FERM	0.0027557434266824
5NW1_B	Ubiquitin-like	0.0027564130769622
6CWV_A	Tyrosine-protein-phosphatase	0.0027567024298843
3RC3_A	Helicase-ATP-binding	0.0027568108449831
7DC1_B	HMA	0.0027572074383143
4ICU_D	CAP-Gly	0.0027608421631384
4PNK_A	PH	0.0027633795604775
4RHG_A	FERM	0.0027661724127913
6H4Z_A	ARID	0.0027672531339453
7FRG_A	Tyrosine-protein-phosphatase	0.0027689201901195
3I80_A	Tyrosine-protein-phosphatase	0.0027697550657632
5QFF_A	Tyrosine-protein-phosphatase	0.0027700506765096
1NBF_A	MATH	0.0027715136191453
7OL0_A	RPOLA-N	0.0027718193567515
7FRN_A	Tyrosine-protein-phosphatase	0.0027758902524416
4CCO_A	JmjC	0.0027761859261337
5B6M_A	Thioredoxin	0.0027775613172515
4XCS_C	Thioredoxin	0.0027801314917574
1NL9_A	Tyrosine-protein-phosphatase	0.0027813699869217
5QFB_A	Tyrosine-protein-phosphatase	0.00278179031347
6B8T_A	Tyrosine-protein-phosphatase	0.0027818907556938
6N3O_A	RWD	0.0027822302142061
1LQF_C	Tyrosine-protein-phosphatase	0.0027844235830689
5NW2_B	Ubiquitin-like	0.0027850347951394
7AHF_A	UBC-core	0.0027872056363303
7FQV_A	Tyrosine-protein-phosphatase	0.0027911912722573
5ICW_C	N-acetyltransferase	0.0027932121064404
8EMT_B	FAD-binding-PCMH-type	0.0027938907767043
5QG1_A	Tyrosine-protein-phosphatase	0.0027963915065974
2NYT_B	CMP-dCMP-type-deaminase	0.002799254152918
5QE1_A	Tyrosine-protein-phosphatase	0.0027998078844305
5QG5_A	Tyrosine-protein-phosphatase	0.0028008564938168
6M2C_C	UBC-core	0.0028009103944522
5QDF_A	Tyrosine-protein-phosphatase	0.0028023246553645
1EEN_A	Tyrosine-protein-phosphatase	0.0028028847084168
5R4P_B	Nudix-hydrolase	0.002803103056808
5UR1_A	Ig-like-C2-type-1	0.002804457659695
5QG2_A	Tyrosine-protein-phosphatase	0.0028059729663552
3QE2_B	FAD-binding-FR-type	0.002807088904305
1XTI_A	Helicase-ATP-binding	0.0028106160010735
6TUA_A	WIF	0.0028172498450518
7QWK_G	RWD	0.0028187793935772
5QFM_A	Tyrosine-protein-phosphatase	0.0028217265576548
2FJM_A	Tyrosine-protein-phosphatase	0.0028227435809373
7XHH_B	MATH	0.0028230610727753
3KV6_A	JmjC	0.002823193881336
5QFN_A	Tyrosine-protein-phosphatase	0.0028238200327667
5QG8_A	Tyrosine-protein-phosphatase	0.0028242960712193
7F5N_A	Tyrosine-protein-phosphatase	0.002825810228257
2BGD_A	Tyrosine-protein-phosphatase	0.0028263211384174
5QFT_A	Tyrosine-protein-phosphatase	0.002826463950819
7MNA_A	Tyrosine-protein-phosphatase	0.0028279042799106
6XEF_A	Tyrosine-protein-phosphatase	0.0028318366640417
5QF2_A	Tyrosine-protein-phosphatase	0.0028327154000421
5QES_A	Tyrosine-protein-phosphatase	0.0028344228967971
7OAI_D	Protein-kinase	0.0028423422653443
6MV1_A	FAD-binding-FR-type	0.0028427035229943
5QJB_D	Nudix-hydrolase	0.0028430061073137
5VHG_A	SCP	0.0028431976014952
3V5W_A	PH	0.0028437305541925
3M9J_A	Thioredoxin	0.0028447567219216
5QG7_A	Tyrosine-protein-phosphatase	0.0028468825310112
8G68_A	Tyrosine-protein-phosphatase	0.0028479231454719
5QE5_A	Tyrosine-protein-phosphatase	0.002848069211079
3T1N_A	BRCT-1	0.002850898552205
2VEY_A	Tyrosine-protein-phosphatase	0.0028509611956923
7FRL_A	Tyrosine-protein-phosphatase	0.0028511168393261
8G8F_H	CBS-2	0.002853985922479
2NT7_A	Tyrosine-protein-phosphatase	0.0028573529382676
6FMJ_B	Ubiquitin-like	0.0028598641896871
6WWA_A	HORMA	0.0028603508054747
2GK6_A	Upf1-CH-rich	0.002860681773278
6OHO_A	PH	0.0028617945828408
1QDU_B	DED-1	0.0028648869500354
7UIS_A	Protein-kinase	0.0028654057901399
4Y14_A	Tyrosine-protein-phosphatase	0.0028655224895403
7M1S_A	GB1-RHD3-type-G	0.0028659178256863
4P5O_K	UBA-like	0.0028665485257211
4ZZJ_A	Deacetylase-sirtuin-type	0.0028668221951882
7FQT_A	Tyrosine-protein-phosphatase	0.0028673326048861
2GP5_A	JmjN	0.0028675957859936
5QFW_A	Tyrosine-protein-phosphatase	0.0028689131028576
7MN7_A	Tyrosine-protein-phosphatase	0.0028701441820691
medoid16-a2-s1_A	Piwi	0.002870501578542
6ZZ4_B	Tyrosine-protein-phosphatase	0.0028709448906155
5QET_A	Tyrosine-protein-phosphatase	0.0028728057421869
1XTJ_A	Helicase-ATP-binding	0.0028732489209635
2D10_C	FERM	0.0028755394017819
5QDV_A	Tyrosine-protein-phosphatase	0.0028759714554842
6B8E_A	Tyrosine-protein-phosphatase	0.002878440642245
7KLX_A	Tyrosine-protein-phosphatase	0.0028799608379542
7RGD_D	CBS-1	0.0028815841155855
6S53_C	UBC-core	0.0028823683307769
6M7A_B	HORMA	0.0028838705579793
3LFL_A	GST-N-terminal	0.0028841716394564
5QEB_A	Tyrosine-protein-phosphatase	0.0028848391135926
1NO6_A	Tyrosine-protein-phosphatase	0.0028848489226158
5QFE_A	Tyrosine-protein-phosphatase	0.002886980005259
2FJN_B	Tyrosine-protein-phosphatase	0.0028882846792887
7MOU_A	Tyrosine-protein-phosphatase	0.0028901818326244
1L9X_A	Gamma-glutamyl-hydrolase	0.002890611102344
4MJS_L	PB1	0.0028911749336008
3OLR_B	Tyrosine-protein-phosphatase	0.0028916469959288
4ICU_C	CAP-Gly	0.0028923058082118
2VSW_B	Rhodanese	0.0028930828536154
5QEX_A	Tyrosine-protein-phosphatase	0.0028937716667597
4CCJ_B	JmjC	0.0028951526274503
1RWV_B	CARD	0.0028967273312598
8AV6_A	AAA	0.0028971021196435
7RWF_A	Protein-kinase	0.0028990798823086
5KAD_B	Tyrosine-protein-phosphatase	0.0029018651536944
6UPQ_B	Septin-type-G	0.0029019407575736
4TKN_C	PX	0.0029045100000307
7VDQ_A	Protein-kinase	0.0029056778722363
6MT0_A	Protein-kinase	0.0029060820756059
8EXI_A	Tyrosine-protein-phosphatase	0.0029066166099153
1C83_A	Tyrosine-protein-phosphatase	0.0029067217182743
8D4V_D	Peptidase-S1	0.0029070542718535
5L4K_W	VWFA	0.0029098118456984
5SXD_A	PI3K-RBD	0.0029136444154289
3P5T_E	Nudix-hydrolase	0.0029170181962032
4H1U_A	Dynamin-type-G	0.0029188593357732
6D65_C	Rhodanese	0.00291941029369
6V97_B	FERM	0.0029195732053614
7FQN_A	Tyrosine-protein-phosphatase	0.0029209436487708
5EHR_A	Tyrosine-protein-phosphatase	0.0029218407654791
3IEZ_B	Calponin-homology-CH	0.0029220673962846
2A7L_B	UBC-core	0.0029267646758766
8DU7_A	Tyrosine-protein-phosphatase	0.0029281794457542
3W0T_D	VOC	0.0029285139434088
5QEV_A	Tyrosine-protein-phosphatase	0.0029288482989154
7VQ1_C	Nudix-hydrolase	0.0029290775980805
7DWH_B	RRM-1	0.0029372392734572
5QFV_A	Tyrosine-protein-phosphatase	0.0029375249045848
5QEO_A	Tyrosine-protein-phosphatase	0.002941163811242
1QIP_D	VOC	0.0029416142553196
4CCN_B	JmjC	0.0029417234102121
2STT_A	PNT	0.0029418276468802
5KA1_A	Tyrosine-protein-phosphatase	0.0029427383852127
5QFZ_A	Tyrosine-protein-phosphatase	0.0029455523265371
5RZ6_A	FERM	0.0029465765474644
5QDU_A	Tyrosine-protein-phosphatase	0.0029497669439905
7MNE_A	Tyrosine-protein-phosphatase	0.0029541770287148
2F71_A	Tyrosine-protein-phosphatase	0.0029547363214641
7QQ6_C	RWD	0.0029552656903429
7JMS_A	OTU	0.0029574699265228
7W6N_H	EF-hand-1-degenerate	0.0029598171155122
2P4E_A	Inhibitor-I9	0.0029599137947501
3SZM_D	BRCT-1	0.002969357274731
6WC2_I	MADS-box	0.0029716725042412
5QDP_A	Tyrosine-protein-phosphatase	0.0029723123325461
3V4K_B	CMP-dCMP-type-deaminase-1	0.0029724158202532
2CM3_B	Tyrosine-protein-phosphatase	0.0029780358735816
2CM2_A	Tyrosine-protein-phosphatase	0.0029782115404331
2AZR_A	Tyrosine-protein-phosphatase	0.0029784029686422
5QEU_A	Tyrosine-protein-phosphatase	0.0029789200156822
6QN4_A	Protein-kinase	0.0029806406143661
1NZ7_A	Tyrosine-protein-phosphatase	0.00298114649666
5KXA_A	SMB-2	0.0029819758150301
2ZN7_A	Tyrosine-protein-phosphatase	0.0029834067678119
5RZH_A	FERM	0.0029834257359253
5QF3_A	Tyrosine-protein-phosphatase	0.002985496170241
7SVP_B	PH	0.002986631421897
8BZO_A	Protein-kinase	0.0029871306169274
5QG3_A	Tyrosine-protein-phosphatase	0.0029872021224399
6L5N_A	Helicase-ATP-binding	0.0029898394379787
2CMC_A	Tyrosine-protein-phosphatase	0.0029902515185926
5QG0_A	Tyrosine-protein-phosphatase	0.0029904421165545
1Q6S_A	Tyrosine-protein-phosphatase	0.00299102661197
8G26_C	Peptidase-S1	0.0029914907160302
7FQS_A	Tyrosine-protein-phosphatase	0.002992006894801
6OL4_A	Tyrosine-protein-phosphatase	0.002992027615862
5QFD_A	Tyrosine-protein-phosphatase	0.0029925789579246
5ULK_A	UBC-core	0.0029939398401849
5QFS_A	Tyrosine-protein-phosphatase	0.0029981485057573
4L41_C	C-type-lysozyme	0.0029999208367223
5QF7_A	Tyrosine-protein-phosphatase	0.0030015971292181
1KHU_B	MH1	0.0030045933515087
5QDS_A	Tyrosine-protein-phosphatase	0.0030059969903161
2QBQ_A	Tyrosine-protein-phosphatase	0.0030059980733553
5SW8_A	PI3K-RBD	0.0030068769184995
5QDX_A	Tyrosine-protein-phosphatase	0.0030087653499538
5OJJ_F	UBC-core	0.0030096465187631
8BWR_A	ABC-transporter-2	0.0030128278580161
7MOV_A	Tyrosine-protein-phosphatase	0.0030128768947331
3D42_A	Tyrosine-protein-phosphatase	0.0030132786849946
5QE9_A	Tyrosine-protein-phosphatase	0.0030142786410838
6PYS_A	PI3K-ABD	0.0030146173443944
7ASC_B	FAS1-1	0.0030152172354332
5QEQ_A	Tyrosine-protein-phosphatase	0.0030156725608798
5JJ4_B	CMP-dCMP-type-deaminase	0.003016722332844
6X5T_D	GT23	0.0030171571081364
5H08_A	Alpha-carbonic-anhydrase	0.0030173878873271
3WA0_D	FERM	0.0030178091582199
4ROV_B	CMP-dCMP-type-deaminase-1	0.0030192328202138
4FZ3_A	Deacetylase-sirtuin-type	0.0030196773958489
3A5J_A	Tyrosine-protein-phosphatase	0.003019961871397
5QEY_A	Tyrosine-protein-phosphatase	0.0030209050749189
2O2K_A	Hcy-binding	0.0030211617031303
5ZVB_B	CMP-dCMP-type-deaminase-1	0.0030212520386901
1KQ6_A	PX	0.0030213876973418
7FRU_A	Tyrosine-protein-phosphatase	0.0030215626740876
5NV6_B	FAS1-2	0.003024661149179
2B4S_C	Tyrosine-protein-phosphatase	0.0030249613860844
6PHS_A	Tyrosine-protein-phosphatase	0.0030252633941615
1OEU_A	Tyrosine-protein-phosphatase	0.0030259368825179
5QED_A	Tyrosine-protein-phosphatase	0.0030278872334751
5QG6_A	Tyrosine-protein-phosphatase	0.0030281735517016
5QE0_A	Tyrosine-protein-phosphatase	0.0030288828829334
5QEN_A	Tyrosine-protein-phosphatase	0.0030314455606119
2OXC_B	Helicase-ATP-binding	0.0030315085516515
5HQP_D	Thioredoxin	0.0030316813417985
3DH1_C	CMP-dCMP-type-deaminase	0.0030317801376952
3ORH_A	RMT2	0.0030333758909485
5QDJ_A	Tyrosine-protein-phosphatase	0.0030357641509545
3GMH_H	HORMA	0.0030392857228836
1JEY_A	Ku	0.0030405257769729
5ZBU_C	UBC-core	0.0030420422015596
7OAL_B	Protein-kinase	0.0030428050133867
2IFQ_B	Thioredoxin	0.0030433330060252
5K9W_A	Tyrosine-protein-phosphatase	0.0030445400533344
5QE3_A	Tyrosine-protein-phosphatase	0.003045069071897
5QDH_A	Tyrosine-protein-phosphatase	0.0030491538008942
5QG9_A	Tyrosine-protein-phosphatase	0.0030498518476252
3K2M_B	SH3	0.0030556844930042
5QDQ_A	Tyrosine-protein-phosphatase	0.0030566015201064
6X5R_A	GT23	0.0030582970093644
5MTK_A	CARD	0.003058512055964
3NYO_A	AGC-kinase-C-terminal	0.0030632814678377
7FRQ_A	Tyrosine-protein-phosphatase	0.0030653488873278
2WEL_A	Protein-kinase	0.0030687193915514
5QFQ_A	Tyrosine-protein-phosphatase	0.0030693791201735
5QF1_A	Tyrosine-protein-phosphatase	0.0030696057207368
4GW8_A	Protein-kinase	0.0030697590133165
5QDG_A	Tyrosine-protein-phosphatase	0.0030712349025787
5QF5_A	Tyrosine-protein-phosphatase	0.0030745117839811
7Z0G_A	Tubulin-C	0.0030770232718355
7FRF_A	Tyrosine-protein-phosphatase	0.0030773878096212
2CKE_C	Protein-kinase	0.0030781524849579
4Z7Q_D	VWFA	0.0030791752066719
5QDT_A	Tyrosine-protein-phosphatase	0.0030797781085669
4D0L_D	PIK-helical	0.0030824591526
5QFP_A	Tyrosine-protein-phosphatase	0.0030826905769801
1PA1_A	Tyrosine-protein-phosphatase	0.0030856311623955
5QFR_A	Tyrosine-protein-phosphatase	0.0030856880171877
4LCD_B	C2	0.0030868023854174
5QGE_A	Tyrosine-protein-phosphatase	0.0030887229042498
3JVZ_A	UBC-core	0.003089442236391
4YC1_A	UEV	0.0030915268331424
5QE6_A	Tyrosine-protein-phosphatase	0.0030965919547085
1ONZ_A	Tyrosine-protein-phosphatase	0.0030976021017937
2VEW_A	Tyrosine-protein-phosphatase	0.0030976310534235
2QYF_A	HORMA	0.0030982672790578
3WUS_A	CMP-dCMP-type-deaminase-1	0.0031005889554932
1KPS_A	UBC-core	0.0031014581778999
8G68_B	Tyrosine-protein-phosphatase	0.003105298103901
5QEP_A	Tyrosine-protein-phosphatase	0.0031105711739518
7OH1_A	Peptidase-M27	0.0031158200343883
8G24_C	Peptidase-S1	0.0031168671227401
5XXJ_A	SET	0.0031179496877875
4WZ3_A	UBC-core	0.0031185676408161
5QGF_A	Tyrosine-protein-phosphatase	0.0031187469926073
7NVS_B	RNA-pol-Rpb2-4	0.0031225914073987
6XEA_A	Tyrosine-protein-phosphatase	0.003127502728219
8EYA_A	Tyrosine-protein-phosphatase	0.00312891483895
2CNF_A	Tyrosine-protein-phosphatase	0.0031306328039415
5QF8_A	Tyrosine-protein-phosphatase	0.003130987020921
3GMH_C	HORMA	0.0031316517715869
6MHC_B	GST-N-terminal	0.0031339211420064
6I0M_A	CBS-2	0.0031344633015099
1Q6T_B	Tyrosine-protein-phosphatase	0.0031347289135588
4BJO_B	Tyrosine-protein-phosphatase	0.0031351754565207
1AAX_A	Tyrosine-protein-phosphatase	0.0031352817331693
5QFL_A	Tyrosine-protein-phosphatase	0.0031356020943454
4HNA_B	Tubulin-C	0.0031358473497318
5QFC_A	Tyrosine-protein-phosphatase	0.0031371699279015
5GO4_A	Dynamin-type-G	0.0031416255092305
2FJN_A	Tyrosine-protein-phosphatase	0.0031434668595525
2I9A_B	Kringle	0.0031435911723743
5QDO_A	Tyrosine-protein-phosphatase	0.0031440934823972
5QE8_A	Tyrosine-protein-phosphatase	0.003145326618232
3EU0_A	Tyrosine-protein-phosphatase	0.0031482907053308
7W6N_B	EF-hand-1-degenerate	0.003149428993564
5MHP_A	SMB-2	0.0031494950200836
2RII_A	Thioredoxin	0.0031496398534717
4ZRI_A	FERM	0.0031525160149277
5QEK_A	Tyrosine-protein-phosphatase	0.003154335854804
6XED_A	Tyrosine-protein-phosphatase	0.0031545767274311
4XCS_F	Thioredoxin	0.0031567366000365
5B6M_F	Thioredoxin	0.0031576832407515
7F5O_A	Tyrosine-protein-phosphatase	0.0031580644864553
7W6N_D	EF-hand-1-degenerate	0.003159389237312
5FI4_A	PI3K-RBD	0.0031645989435342
3V3K_K	CARD	0.0031707795570974
3J8Y_K	Kinesin-motor	0.0031754412450969
6M7B_A	HORMA	0.0031789045260734
5CRW_A	Thioredoxin-1	0.0031795437223908
5QDZ_A	Tyrosine-protein-phosphatase	0.0031810965906586
7FRE_A	Tyrosine-protein-phosphatase	0.0031813876282382
7EVT_C	GS-beta-grasp	0.0031827051830717
1YH2_A	UBC-core	0.0031830401679609
5FBR_B	PIK-helical	0.003186178177338
5NVX_B	Ubiquitin-like	0.0031875103339896
8BC9_B	Helicase-C-terminal-1	0.0031879818616666
5B8B_E	Thioredoxin	0.0031881828290699
7OAJ_C	Protein-kinase	0.0031916013152132
5KA7_A	Tyrosine-protein-phosphatase	0.0031944019666104
6B8Z_A	Tyrosine-protein-phosphatase	0.003194460044766
2HXY_C	Helicase-C-terminal	0.0031949121982045
8BCG_B	Helicase-C-terminal-1	0.0031995372346871
5G1N_A	Glutamine-amidotransferase-type-1	0.0032036582003465
5QDI_A	Tyrosine-protein-phosphatase	0.0032037302207558
5QFX_A	Tyrosine-protein-phosphatase	0.0032064764236135
5QFU_A	Tyrosine-protein-phosphatase	0.0032108558656073
2XB2_A	Helicase-C-terminal	0.0032109796065303
7OKW_B	Protein-kinase	0.0032109825269101
2ZZC_D	Glutaredoxin	0.0032110786205916
5UQV_B	MATH	0.0032118151857445
5RYO_A	FERM	0.0032123307402906
3A33_A	UBC-core	0.0032132416410402
5QGA_A	Tyrosine-protein-phosphatase	0.0032141874466454
1GO4_C	HORMA	0.0032156263142872
4ASI_E	Biotin-carboxylation	0.0032171512293119
2WZ9_A	Thioredoxin	0.0032195232947548
2J3N_D	Glutaredoxin	0.0032201931750594
8BDO_A	Ubiquitin-like	0.0032213291087887
6B90_A	Tyrosine-protein-phosphatase	0.0032219539319109
7FQX_A	Tyrosine-protein-phosphatase	0.0032221157426965
8EXM_A	Tyrosine-protein-phosphatase	0.0032222396245016
6X5T_G	GT23	0.0032223342205999
4XCS_A	Thioredoxin	0.0032226037538727
5KJK_A	SET	0.0032226657243729
5QDW_A	Tyrosine-protein-phosphatase	0.0032238944170976
6MHD_B	GST-N-terminal	0.0032288452510991
4Z7N_B	VWFA	0.003229991860842
1C84_A	Tyrosine-protein-phosphatase	0.0032303316036523
6XE8_A	Tyrosine-protein-phosphatase	0.0032309964720861
5D0M_A	UBC-core	0.0032310081993275
5QEC_A	Tyrosine-protein-phosphatase	0.0032326351485142
5QGB_A	Tyrosine-protein-phosphatase	0.0032330266588697
6X5T_B	GT23	0.0032347099189394
1F9E_B	DED-1	0.0032358036190728
5QFY_A	Tyrosine-protein-phosphatase	0.0032358525271755
5YJH_A	FAS1-3	0.003235928774812
5QDL_A	Tyrosine-protein-phosphatase	0.003238657695517
4HXD_B	OTU	0.0032398946806848
6KR4_C	Fibronectin-type-III-1	0.0032413441182587
4RH5_A	FERM	0.0032413864469495
2QCT_A	Tyrosine-protein-phosphatase	0.0032414469775964
5B8B_F	Thioredoxin	0.0032439489236731
8G67_A	Tyrosine-protein-phosphatase	0.0032458843167368
5QE4_A	Tyrosine-protein-phosphatase	0.0032472921214875
5SUZ_A	DIX	0.0032474341886778
2HB1_A	Tyrosine-protein-phosphatase	0.0032502035622426
6S9I_B	Helicase-C-terminal-1	0.0032518839615617
7FQW_A	Tyrosine-protein-phosphatase	0.0032521914094291
6PGT_A	Tyrosine-protein-phosphatase	0.0032527902569311
6E2Q_A	FERM	0.003254332373808
1I57_A	Tyrosine-protein-phosphatase	0.0032562079355154
8CIU_A	FERM	0.0032570594261489
5ZO8_A	Kinesin-motor	0.0032570656560992
2HYI_C	Helicase-C-terminal	0.003257429221236
4GS0_A	SH2-1	0.0032580959501163
2P5B_A	JmjN	0.0032582885371127
5QDM_A	Tyrosine-protein-phosphatase	0.0032590526444671
5QF0_A	Tyrosine-protein-phosphatase	0.0032619869950966
7MM1_A	Tyrosine-protein-phosphatase	0.0032641826665796
5QG4_A	Tyrosine-protein-phosphatase	0.0032675215134828
2ELA_A	BAR	0.0032690624345826
3PDN_A	SET	0.0032701205316393
2UUE_A	Protein-kinase	0.0032711904022671
5MNJ_C	UBC-core	0.0032733026797873
8G69_A	Tyrosine-protein-phosphatase	0.0032759630271008
7KJ1_H	Thioredoxin	0.0032795842321315
7Z0G_R	Tubulin-C	0.0032799998486604
5EGG_A	UBC-core	0.003280412049823
2GRR_A	UBC-core	0.003281059097342
5QER_A	Tyrosine-protein-phosphatase	0.0032811119454041
5QF4_A	Tyrosine-protein-phosphatase	0.0032822462289976
1U7F_A	MH1	0.0032833421039867
5QEZ_A	Tyrosine-protein-phosphatase	0.0032868695095107
3OMH_D	Tyrosine-protein-phosphatase	0.0032917551636083
5QDK_A	Tyrosine-protein-phosphatase	0.0032940029321473
5TUT_A	UBC-core	0.0032941093972149
1RWP_B	CARD	0.0032943642030637
2P6X_A	Tyrosine-protein-phosphatase	0.0032951012779717
7OAJ_B	Protein-kinase	0.0032952825256775
2HBZ_A	CARD	0.0032957859543191
3MU6_C	MADS-box	0.0032966664445295
8CX2_F	CMP-dCMP-type-deaminase-2	0.0032967822604765
2H51_A	CARD	0.0032982137372311
5N98_B	Helicase-C-terminal	0.0032985104146064
2WIH_A	Protein-kinase	0.0033002040322331
5QEM_A	Tyrosine-protein-phosphatase	0.003301754305753
7OAI_A	Protein-kinase	0.0033023135573954
5BMY_A	PpiC	0.0033025121084736
2CNE_A	Tyrosine-protein-phosphatase	0.0033039277169363
7OAL_A	Protein-kinase	0.0033082506847261
8DCP_A	PI3K-ABD	0.0033109334600848
6OJQ_K	Kinesin-motor	0.0033124621337452
5QE2_A	Tyrosine-protein-phosphatase	0.0033138298760908
7LSW_B	uDENN-FNIP1-2-type	0.003314356499433
7LSW_F	uDENN-FNIP1-2-type	0.0033150469358119
2H4K_A	Tyrosine-protein-phosphatase	0.0033152357159094
7PGU_F	CRAL-TRIO	0.0033181948929489
5N4N_A	Protein-kinase	0.0033191875645338
5K9V_A	Tyrosine-protein-phosphatase	0.0033192067276776
8E20_A	CRAL-TRIO	0.0033193491094379
3VON_J	UBC-core	0.0033195800678272
4BEX_1	ADF-H	0.0033202239472925
4L27_D	CBS	0.0033211941958448
6HYO_A	Protein-kinase	0.003324230708806
1OEO_X	Tyrosine-protein-phosphatase	0.0033267162905555
2BIL_B	Protein-kinase	0.0033269533283831
5SXG_B	CMP-dCMP-type-deaminase-1	0.0033269860832919
4JX3_A	Protein-kinase	0.0033279268400547
5N90_B	Helicase-C-terminal	0.0033281226858058
7S4F_A	Tyrosine-protein-phosphatase	0.0033327131230204
3SZM_G	BRCT-1	0.0033328601331548
2CMA_A	Tyrosine-protein-phosphatase	0.0033345074553273
1L9X_C	Gamma-glutamyl-hydrolase	0.0033354014949121
7ZLX_G	UEV	0.0033357538095824
5QEF_A	Tyrosine-protein-phosphatase	0.0033390508512087
5KAB_A	Tyrosine-protein-phosphatase	0.0033394772401575
7MKZ_A	Tyrosine-protein-phosphatase	0.0033403169356901
3QFB_B	Glutaredoxin	0.003344107136101
5QDR_A	Tyrosine-protein-phosphatase	0.0033447183791352
2QBS_A	Tyrosine-protein-phosphatase	0.0033458923529978
4EJE_B	UEV	0.0033467940048208
1ZDN_A	UBC-core	0.0033476798489781
4DY7_F	Kringle-1	0.0033501048852623
8EKW_C	Thioredoxin	0.0033508109825706
1PH0_A	Tyrosine-protein-phosphatase	0.0033513408219248
2B07_A	Tyrosine-protein-phosphatase	0.0033517465800434
7LFO_A	Tyrosine-protein-phosphatase	0.003352014093358
5N8Z_A	Helicase-C-terminal	0.0033535421468457
2AXL_A	3-5-exonuclease	0.003354496569235
6P6G_A	SET	0.0033562005541597
6O9O_A	SET	0.0033562005541597
4KYI_B	PNPLA	0.0033565826775366
1XBO_A	Tyrosine-protein-phosphatase	0.0033569313398482
2F6W_A	Tyrosine-protein-phosphatase	0.0033609648223212
3HY2_X	Thioredoxin	0.0033618943097146
5QEG_A	Tyrosine-protein-phosphatase	0.0033621940793375
2MTG_A	HTH-La-type-RNA-binding	0.0033635921169687
1A5Y_A	Tyrosine-protein-phosphatase	0.0033653898321222
5BTR_B	Deacetylase-sirtuin-type	0.0033677467550104
3D9C_A	Tyrosine-protein-phosphatase	0.0033687317700786
2WIP_A	Protein-kinase	0.0033699387955595
7RH2_G	IRF-tryptophan-pentad-repeat	0.0033715947235711
3JVZ_B	UBC-core	0.0033717518235986
5EHP_A	Tyrosine-protein-phosphatase	0.0033747931409676
8EYB_B	Tyrosine-protein-phosphatase	0.0033765960274816
2J3N_F	Glutaredoxin	0.0033783013876649
3GTU_B	GST-N-terminal	0.0033791919363841
5QGD_A	Tyrosine-protein-phosphatase	0.003383508196119
1BZJ_A	Tyrosine-protein-phosphatase	0.0033846765863763
3DCG_C	Ubiquitin-like	0.0033853997181782
3OMH_C	Tyrosine-protein-phosphatase	0.0033867377091173
1Q1M_A	Tyrosine-protein-phosphatase	0.0033885493876972
5MGU_A	FDX-ACB	0.0033940625819417
7FQP_A	Tyrosine-protein-phosphatase	0.003394754310371
5KGE_A	Protein-kinase	0.0033948184360302
5QGC_A	Tyrosine-protein-phosphatase	0.0033954555498369
6F5H_B	MATH	0.0033978285016972
5QFI_A	Tyrosine-protein-phosphatase	0.0033991196509973
2OXC_A	Helicase-ATP-binding	0.0033995074173016
7WBV_A	RPOLA-N	0.0034022421046828
6NDF_J	C-type-lectin	0.003405035140377
4GNK_D	PI-PLC-X-box	0.0034051432030987
6S53_I	UBC-core	0.0034065798669157
6FX4_A	C2	0.0034067499159458
2ZMM_A	Tyrosine-protein-phosphatase	0.0034089038097484
5QEA_A	Tyrosine-protein-phosphatase	0.0034097204440857
1GFY_A	Tyrosine-protein-phosphatase	0.0034113868440783
6GFZ_E	Ubiquitin-like	0.0034122231287727
7FQM_A	Tyrosine-protein-phosphatase	0.003413480477579
8B5Y_B	Tyrosine-protein-phosphatase	0.0034198173167791
5UCX_I	Thioredoxin	0.003420189242561
8CIR_A	FERM	0.0034209395607492
5CI7_A	Protein-kinase	0.0034220324885033
3MU6_A	MADS-box	0.003427004837525
7QWK_E	RWD	0.0034271539891696
7NVX_7	Helicase-ATP-binding	0.003427801145302
7BDK_B	Helicase-C-terminal-1	0.0034280460069647
2CMB_A	Tyrosine-protein-phosphatase	0.0034302119112112
7QWK_H	RWD	0.0034312298966394
6K7K_A	PhoLip-ATPase-N	0.0034312924284245
2VRR_A	UBC-core	0.0034323716948186
5BNB_D	UBC-core	0.0034368290339646
5MZL_A	Protein-kinase	0.0034422863195276
5EDV_A	PUB	0.0034448759436596
1CQG_A	Thioredoxin	0.003445751423281
7SVC_A	EF-hand-3	0.0034476215823805
6ND9_A	C-type-lectin	0.0034476624863157
3BHH_C	Protein-kinase	0.0034482332721598
2O06_B	PABS	0.0034488619578978
3P5T_C	Nudix-hydrolase	0.003451766351094
5EKN_A	Protein-kinase	0.0034519443837796
4DTK_A	Protein-kinase	0.0034521699863114
3GMH_E	HORMA	0.0034543236733893
3IR2_B	CMP-dCMP-type-deaminase-1	0.0034549202304943
5QDY_A	Tyrosine-protein-phosphatase	0.0034558746880135
2GWF_C	MIT	0.0034594284405086
5G1N_E	Glutamine-amidotransferase-type-1	0.0034629277194225
4ASI_B	ATP-grasp	0.0034632198859254
3WUS_B	CMP-dCMP-type-deaminase-1	0.0034645906124558
6BAI_A	Tyrosine-protein-phosphatase	0.0034662483106034
6B4K_B	Helicase-ATP-binding	0.0034662524401251
4MVT_C	PINIT	0.0034665571741812
5LI9_A	PB1	0.003467381766824
2V64_D	HORMA	0.0034683105997223
7ABI_S	Helicase-C-terminal-1	0.0034690224257503
8DGO_A	SH2	0.0034690230494748
3CXW_A	Protein-kinase	0.0034694311000812
5NVW_B	Ubiquitin-like	0.0034713774869181
2RGN_F	G-alpha	0.0034742988905949
5HI7_A	SET	0.0034744252551428
7SA7_E	SH2-2	0.0034773743126269
6OHS_A	PH	0.0034775479129971
6TCA_C	Protein-kinase	0.0034786095952968
7UIQ_A	Protein-kinase	0.0034796111902542
4Z4E_A	Piwi	0.0034809000309159
2XJZ_D	LIM-zinc-binding-2	0.0034837034541478
1PXH_A	Tyrosine-protein-phosphatase	0.0034857525153816
4YC1_C	UEV	0.0034860801794071
4H3Q_A	Protein-kinase	0.0034872664706667
5IBS_A	Tyrosine-protein-phosphatase	0.0034875672624784
5GS9_A	ACT-1	0.0034878818526734
2VN9_B	Protein-kinase	0.0034881766251688
2CNH_A	Tyrosine-protein-phosphatase	0.0034885843785668
7FQQ_A	Tyrosine-protein-phosphatase	0.0034898170312347
7KIZ_A	Thioredoxin	0.0034898644616906
5QEI_A	Tyrosine-protein-phosphatase	0.0034899226889672
3EB1_A	Tyrosine-protein-phosphatase	0.0034921029643689
5T19_A	Tyrosine-protein-phosphatase	0.0034941229431498
8AV6_S	AAA	0.0034943950943999
3HFV_A	FDX-ACB	0.0034958796708417
5N9E_A	Helicase-C-terminal	0.0034960551618391
5MGV_A	FDX-ACB	0.0034962887727607
4XCS_D	Thioredoxin	0.0034978332735109
5XTD_f	2Fe-2S-ferredoxin-type	0.0034984606010715
4ICU_B	CAP-Gly	0.0034990844727092
7KL0_B	Protein-kinase	0.003499868494042
3SZM_H	BRCT-1	0.0034999811774839
2QBR_A	Tyrosine-protein-phosphatase	0.0035006023873823
2OZA_A	Protein-kinase	0.0035051266753273
6CDS_A	FERM	0.0035069469863072
5QEJ_A	Tyrosine-protein-phosphatase	0.0035074705955785
7L8P_D	VWFA	0.0035133502745234
6NIG_C	LRRCT	0.0035142012945568
6PEN_B	MIT	0.0035144163171564
8EBS_A	Helicase-C-terminal	0.0035144723317737
7TO2_A	CARD-2	0.0035165609425214
7XUL_B	STAS	0.0035166967661728
4DIQ_B	JmjC	0.0035179431311833
1PTU_A	Tyrosine-protein-phosphatase	0.0035202489389394
3A5K_A	Tyrosine-protein-phosphatase	0.0035206068853888
7FRS_A	Tyrosine-protein-phosphatase	0.0035223690580165
6SQO_A	SWIB	0.0035240382887993
3SR4_A	DOT1	0.0035255572355584
6I0O_B	CBS-2	0.0035261216954755
5QFJ_A	Tyrosine-protein-phosphatase	0.0035269899503024
1SC4_A	CARD	0.00352790338167
5QF9_A	Tyrosine-protein-phosphatase	0.0035285202381769
8D4Q_D	Peptidase-S1	0.0035300923922113
5QEL_A	Tyrosine-protein-phosphatase	0.0035306101388318
1RWX_A	CARD	0.0035316250691081
6BBO_E	CMP-dCMP-type-deaminase	0.0035342849537218
2C2Z_B	DED-1	0.0035361501622363
5QEH_A	Tyrosine-protein-phosphatase	0.0035361671219494
6FMK_E	Ubiquitin-like	0.0035368677985852
1OEV_A	Tyrosine-protein-phosphatase	0.0035381911827683
5UKK_A	PH	0.0035383070550797
5A3F_A	Dynamin-type-G	0.0035393545027259
7XUL_A	STAS	0.0035399756048566
6C9G_C	Protein-kinase	0.0035402995593402
7JL3_E	CARD-2	0.0035409213992681
4ASI_C	ATP-grasp	0.0035416273950946
4OLA_A	Piwi	0.0035430293671152
5KJL_A	SET	0.0035445905895756
4EWQ_A	Protein-kinase	0.003544819399965
5YWR_A	UBC-core	0.0035456787269995
8EXJ_A	Tyrosine-protein-phosphatase	0.003550544113037
6N3N_A	RWD	0.0035507960741719
5J8R_C	Tyrosine-protein-phosphatase	0.0035524189024338
4RX5_A	PH	0.0035569179756775
5QFG_A	Tyrosine-protein-phosphatase	0.0035576607739992
2HNP_A	Tyrosine-protein-phosphatase	0.0035578517083786
6VCA_A	5-nucleotid-C	0.0035579412697619
medoid17-a2-s3_A	Piwi	0.003559660592682
5JCG_F	Thioredoxin	0.0035604045260281
5HDE_A	Tyrosine-protein-phosphatase	0.0035622988407323
7WBW_f	RNA-pol-Rpb2-1	0.003565085427501
7WBW_F	RNA-pol-Rpb2-1	0.003565085427501
7CO1_A	MH1	0.0035651049278505
7FQO_A	Tyrosine-protein-phosphatase	0.003565831898588
7QB2_A	Protein-kinase	0.0035661524588809
7SXA_C	EF-hand-2	0.0035663661920053
7OAJ_D	Protein-kinase	0.0035670454994735
6MQK_B	Septin-type-G	0.0035677281036197
6IRS_A	Aamy	0.003567984375652
4CCK_D	JmjC	0.003568075855457
5M9O_A	TNase-like-1	0.0035683384431981
4AZ9_B	PX	0.0035685108171553
4L23_A	PI3K-ABD	0.0035696842769945
4B95_A	Ubiquitin-like	0.0035717237496515
6DJ9_E	DUSP	0.0035719800479942
4S3O_D	UBC-core	0.0035724173956378
2CM7_A	Tyrosine-protein-phosphatase	0.0035744152214521
1FIN_C	Protein-kinase	0.0035754128312347
1YI4_A	Protein-kinase	0.0035771145364944
5NVY_G	Ubiquitin-like	0.0035795559999953
7SVP_C	PH	0.0035802838827941
3JW0_B	UBC-core	0.0035812161364677
3IJE_B	VWFA	0.0035813033597867
2F6Z_A	Tyrosine-protein-phosphatase	0.0035815816909337
5EMN_A	FAD-binding-FR-type	0.0035818534448739
7BFI_C	SERPIN	0.0035847034905864
3BUN_B	SPR	0.0035862674322011
8ASC_E	Ku	0.0035873087266585
4XS0_C	NEAT-1	0.0035900665441721
4ENY_A	Protein-kinase	0.0035905257409521
2VN9_A	Protein-kinase	0.0035909083484662
5JCG_C	Thioredoxin	0.0035935680179428
8AOG_A	Protein-kinase	0.0035953891560611
1PYO_D	CARD	0.0035960879184781
4PF4_A	Protein-kinase	0.003597977125175
7FRT_A	Tyrosine-protein-phosphatase	0.0035987869285244
3ZRF_A	Ubiquitin-like	0.0036005898648258
7MOV_B	Tyrosine-protein-phosphatase	0.0036009699070581
3WH0_A	PpiC	0.003603848797396
6NCT_A	PI3K-RBD	0.0036054109633429
5O13_A	Protein-kinase	0.0036079543224934
6X91_C	CMP-dCMP-type-deaminase	0.0036085538094889
4BEJ_C	Dynamin-type-G	0.003609373710885
2RII_B	Thioredoxin	0.0036109211926274
7CO1_C	MH1	0.0036110489685237
5B6N_A	Thioredoxin	0.0036126391860449
3GMH_I	HORMA	0.0036126703262915
7AS7_A	FAS1-2	0.0036172491045188
1PTV_A	Tyrosine-protein-phosphatase	0.0036236796949048
1VYW_A	Protein-kinase	0.0036241527166304
3VON_E	UBC-core	0.003624433218172
8ASC_O	Ku	0.0036257769594288
2ENE_A	KRAB	0.0036268690777274
3VON_Z	UBC-core	0.0036295492392733
1BZH_A	Tyrosine-protein-phosphatase	0.0036306629257373
5JCG_A	Thioredoxin	0.0036307524678935
4LL5_A	Protein-kinase	0.0036322371411785
5OS5_A	Protein-kinase	0.0036354106421926
4BZN_A	Protein-kinase	0.0036371684127628
6PG0_A	Tyrosine-protein-phosphatase	0.0036380051739501
5LI9_A	Protein-kinase	0.0036381757879297
3SMT_A	SET	0.0036383583443506
7PP6_E	VWFD-1	0.0036409534822407
2XB2_X	Helicase-C-terminal	0.0036421864557502
3O5X_A	SH2-1	0.0036424874828144
8CIR_B	FERM	0.0036464935508667
4BJO_A	Tyrosine-protein-phosphatase	0.0036493918926937
5IFM_K	RRM-2	0.0036524433508335
7RCT_B	Tyrosine-protein-phosphatase	0.0036532666824779
5J8R_D	Tyrosine-protein-phosphatase	0.003654620686866
5TSR_B	Tyrosine-protein-phosphatase	0.0036554367366396
7Z0F_B	Tubulin-C	0.0036598931847547
5URM_A	Helicase-C-terminal-1	0.003661062057953
2ZQS_A	PpiC	0.0036652490808016
7P0B_D	Lon-N-terminal	0.003669438008056
7L7I_A	PPIase-FKBP-type-2	0.003675798394146
4MTA_A	Protein-kinase	0.0036777181996473
5N4Z_A	Protein-kinase	0.0036781096324289
7RGD_B	CBS-1	0.0036821266525427
5W2M_J	CMP-dCMP-type-deaminase-1	0.0036829100137046
3WE8_A	Protein-kinase	0.0036841717720417
3QFC_B	FAD-binding-FR-type	0.0036844600004845
6PUU_C	Nudix-hydrolase	0.0036862498693246
5D1K_A	UBC-core	0.0036880301152945
5N8S_B	Helicase-C-terminal	0.0036881991983208
7BEQ_A	Death	0.0036929274793592
5KAC_A	Tyrosine-protein-phosphatase	0.0036943526652904
6HYC_B	ACT	0.0036957185119437
7SYX_I	S1-like	0.0036962370669343
5FWI_C	MATH	0.0036975031236373
6XV6_A	Deacetylase-sirtuin-type	0.0036996669262429
4ZG6_A	SMB-2	0.0037027299660305
3FMK_A	Protein-kinase	0.00370523725943
7SYX_L	S1-like	0.0037053745987722
1K2P_A	PH	0.0037068099146872
2J0S_A	Helicase-ATP-binding	0.0037094924973762
3OJ4_A	UBC-core	0.0037095811646317
5E7I_A	Helicase-ATP-binding	0.0037098911782505
6FML_B	AAA	0.0037117739409048
5TEL_A	Protein-kinase	0.0037192364279736
3DOG_C	Protein-kinase	0.0037224740526596
7CMH_A	Aamy	0.0037233072968863
6GMN_A	Ubiquitin-like	0.0037253119733141
3MIY_A	PH	0.0037259944563798
3EB6_B	UBC-core	0.0037319075719077
7QWK_C	RWD	0.0037352954707114
8DEY_D	Lon-N-terminal	0.0037367411603422
6X91_G	CMP-dCMP-type-deaminase	0.0037377066757743
2RII_X	Thioredoxin	0.0037384740580535
6BRC_A	Protein-kinase	0.0037392671144307
3RW9_A	PABS	0.0037394403134646
8F2U_H	COMM	0.0037404114418225
6GFZ_D	Ubiquitin-like	0.0037423864051168
4FO9_A	PINIT	0.0037441905838575
3L85_A	Nudix-hydrolase	0.0037448221590305
3BRH_A	Tyrosine-protein-phosphatase	0.0037452534177306
7LWH_A	FERM	0.0037456042952214
1ZDN_B	UBC-core	0.0037473672116942
4ASI_C	Biotin-carboxylation	0.0037501210874161
6DQ6_A	JmjN	0.0037506075340762
5E6I_I	Ig-like	0.0037519802463652
1C88_A	Tyrosine-protein-phosphatase	0.0037525337375061
1PYN_A	Tyrosine-protein-phosphatase	0.0037527436194972
6MQB_A	Septin-type-G	0.0037535696066162
8G69_B	Tyrosine-protein-phosphatase	0.0037587403119499
4L2Y_A	PI3K-RBD	0.0037589521470357
3P6Y_A	Nudix-hydrolase	0.0037592115802132
5QEE_A	Tyrosine-protein-phosphatase	0.0037595066241024
4CT5_A	Helicase-ATP-binding	0.003760361060735
5SUY_B	DIX	0.0037617918011866
3FIE_A	Peptidase-M27	0.0037645102734281
4JNW_A	Ig-like-2	0.0037650927635524
6GL3_A	PIK-helical	0.0037651532808146
4ALW_A	Protein-kinase	0.0037697165033857
2GK6_B	Upf1-CH-rich	0.0037711883266523
3GUR_C	GST-N-terminal	0.0037723613958707
6WC2_C	MADS-box	0.0037736723596695
7VX8_B	ABC-transporter	0.0037741723246274
7PGR_F	CRAL-TRIO	0.0037748203811526
4CT5_B	Helicase-ATP-binding	0.0037800513851465
3SZM_E	BRCT-1	0.0037802134042656
4A7C_A	Protein-kinase	0.003780332240429
1GWZ_A	SH2-1	0.0037833076250536
2PXJ_A	JmjN	0.0037834519665066
7KIZ_B	Thioredoxin	0.0037835154885727
5A3F_B	Dynamin-type-G	0.0037837026649486
7RGD_A	CBS-1	0.0037839826156337
4POK_D	Thioredoxin	0.0037920054474887
4GFV_A	Tyrosine-protein-phosphatase	0.0037927503930303
4KYI_D	PNPLA	0.0037932651562526
1SMB_A	SCP	0.0037939969869418
3OLR_D	Tyrosine-protein-phosphatase	0.0037975039665874
6H3C_B	MPN	0.0037976148535848
1L8G_A	Tyrosine-protein-phosphatase	0.0037978120399507
6NCA_g	Ig-like-C1-type	0.0038016219999238
6NCA_G	Ig-like-C1-type	0.0038016219999238
6S53_K	UBC-core	0.0038027283963876
4W9D_G	Ubiquitin-like	0.0038043111129531
5RYN_A	FERM	0.0038050933049843
5QJI_A	Nudix-hydrolase	0.00380971465988
5BK8_A	Tyrosine-protein-phosphatase	0.0038120981579961
7WT1_B	VOC	0.00381232116638
3KV5_D	JmjC	0.0038132270170527
7P8P_A	HIT	0.0038138838118926
2O65_A	Protein-kinase	0.0038152651912312
1EF1_A	FERM	0.0038155919376403
2VFX_D	HORMA	0.0038198650889934
2ESO_A	UBC-core	0.0038204957264359
3ZTD_A	Ubiquitin-like	0.00382175290916
7QNR_A	SET	0.0038227752711547
6L12_A	Protein-kinase	0.0038232553436825
5A6N_A	Protein-kinase	0.0038236443583133
2I3R_A	Fibronectin-type-III-1	0.0038247682878448
3QFB_C	Thioredoxin	0.0038282046407611
3IDV_A	Thioredoxin-2	0.0038302257583971
2O0L_A	PABS	0.0038329319918368
7Q1F_S	Tubulin-C	0.0038355976258953
1K93_C	ATLF-like	0.0038358158313707
8BCD_B	Helicase-C-terminal-1	0.0038360464022055
3VM8_A	CMP-dCMP-type-deaminase	0.0038394781812172
1NI2_A	FERM	0.0038395568060231
4IDQ_C	GB1-RHD3-type-G	0.0038397352611843
6NTP_A	Tyrosine-protein-phosphatase	0.0038407042629539
3X23_A	FERM	0.0038408977385429
6U2J_N	MACPF	0.00384225461839
4BVG_A	Deacetylase-sirtuin-type	0.0038432213666243
5YJO_A	SET	0.0038440787181082
5CQI_A	CMP-dCMP-type-deaminase-1	0.0038459846482344
2VFX_B	HORMA	0.0038466199166311
1OL1_C	Protein-kinase	0.003849821543287
4P6Q_A	RRM-1	0.0038528031767685
2XZP_A	Upf1-CH-rich	0.0038529981601242
8BCB_B	Helicase-C-terminal-1	0.0038530366042054
7WEU_B	Thioredoxin	0.0038532687095778
8G1P_A	Ubiquitin-like	0.0038561743749497
6CP0_B	SidC-N	0.0038588964436818
1U7V_A	MH1	0.0038615986545824
1X5D_A	Thioredoxin-1	0.003866658200793
5N50_A	Protein-kinase	0.0038689016871982
6H3C_G	MPN	0.0038700368754422
2JJD_A	Tyrosine-protein-phosphatase-2	0.003871952843357
5TKM_A	CMP-dCMP-type-deaminase-1	0.0038735066775501
8G6A_B	Tyrosine-protein-phosphatase	0.0038746932902633
7OL3_B	GB1-RHD3-type-G	0.0038750113556302
3KCE_A	PpiC	0.0038766454767978
1EEO_A	Tyrosine-protein-phosphatase	0.0038776639973644
5JCG_H	Thioredoxin	0.0038792467545887
7X1R_A	Glutaredoxin	0.0038795115118825
3S7F_A	SET	0.0038797603086194
6OKD_A	PA	0.0038799500710026
6SXB_F	ERCC4	0.003880475236812
3P6Y_I	Nudix-hydrolase	0.0038819351937716
7CEA_A	Protein-kinase	0.0038839022311224
6NIL_G	CMP-dCMP-type-deaminase-1	0.0038842015134574
7XC0_A	Fibronectin-type-III-1	0.0038842587287464
8BCC_B	Helicase-C-terminal-1	0.0038876148012869
1MQ0_A	CMP-dCMP-type-deaminase	0.0038881571276223
5QTM_B	Nudix-hydrolase	0.003889050369911
1SUV_E	PA	0.0038896530821409
3CQW_A	PH	0.0038931998590979
6D65_A	Rhodanese	0.0038939968018538
6UV1_B	Helicase-ATP-binding	0.0038960920224728
3VON_S	UBC-core	0.0038961075065781
5IWF_A	JmjN	0.0038972618570033
1ERV_A	Thioredoxin	0.0038991053285922
2CNI_A	Tyrosine-protein-phosphatase	0.0039013052869961
4YDH_D	GBD-FH3	0.0039015965960673
4QUN_B	FERM	0.0039031080541718
8EXO_A	C2-PI3K-type	0.0039046093689374
1NNY_A	Tyrosine-protein-phosphatase	0.0039064912093581
6GFZ_J	Ubiquitin-like	0.0039072802680411
2CM3_A	Tyrosine-protein-phosphatase	0.0039100277422381
3L43_C	Dynamin-type-G	0.0039113061541878
5SWR_A	PI3K-RBD	0.003911673131553
4BVF_A	Deacetylase-sirtuin-type	0.0039134406385855
1K90_A	ATLF-like	0.0039156961161061
4I41_A	Protein-kinase	0.0039162230025474
6K1S_A	SAM-dependent-MTase-PRMT-type	0.0039163264477386
7LIU_B	Helicase-ATP-binding	0.003916376951443
5X4O_A	BTB	0.0039166657172082
1QIP_A	VOC	0.0039175594069533
7ZNJ_A	Helicase-C-terminal	0.0039176886475168
7ZNJ_a	Helicase-C-terminal	0.0039176886475168
8EKW_F	Thioredoxin	0.0039190707928096
3MWE_A	ATP-grasp	0.0039202019939962
2G4S_A	PB1	0.0039204822983217
1S26_A	ATLF-like	0.0039248816031275
3VON_g	UBC-core	0.003925108739895
8BCH_B	Helicase-C-terminal-1	0.0039278634992495
6X5T_C	GT23	0.0039288176563137
5B8A_H	Thioredoxin	0.0039299296802478
2FJU_B	PI-PLC-X-box	0.0039302137352027
8G67_B	Tyrosine-protein-phosphatase	0.0039304601515496
4CFW_A	Protein-kinase	0.0039311237280765
7FRR_A	Tyrosine-protein-phosphatase	0.003933488265978
5B6M_E	Thioredoxin	0.0039364962489929
4RC4_A	Protein-kinase	0.0039381721488201
7TR2_K	Kinesin-motor	0.0039390000205475
6B4I_F	Helicase-ATP-binding	0.0039391589912811
5JCG_B	Thioredoxin	0.0039411269137845
3GLT_A	Deacetylase-sirtuin-type	0.0039423863950679
6L72_A	Deacetylase-sirtuin-type	0.0039462135124594
5UBT_A	PI3K-ABD	0.0039467994311813
7SER_A	SAM-dependent-MTase-PRMT-type	0.0039521182235166
2CKJ_A	FAD-binding-PCMH-type	0.003953332644395
2OBJ_A	Protein-kinase	0.0039548075629427
4V2W_B	JmjN	0.0039549963360207
5ZGC_D	Deacetylase-sirtuin-type	0.0039590349755849
6ISO_E	Deacetylase-sirtuin-type	0.0039600178722304
3UIN_A	UBC-core	0.0039651407953302
5QEW_A	Tyrosine-protein-phosphatase	0.0039665367901038
3GLS_D	Deacetylase-sirtuin-type	0.0039677419759005
6QAU_B	Protein-kinase	0.0039678504879297
5SXI_A	PI3K-RBD	0.0039679128103841
8D4V_B	Peptidase-S1	0.0039697453219051
4TND_A	AGC-kinase-C-terminal	0.0039710566170338
2BKF_A	PB1	0.0039765300019565
5QJX_B	Nudix-hydrolase	0.0039779199870589
3KZ1_A	RGSL	0.0039808711527151
4L3V_C	CBS	0.0039809647365991
1SGH_A	FERM	0.003982195014061
7S1P_A	SAM-dependent-MTase-PRMT-type	0.0039860967086974
7ENN_G	Helicase-ATP-binding	0.0039866084737706
5HP2_D	DRBM-1	0.0039869223907561
5VUC_B	Protein-kinase	0.0039886111982742
6X5G_A	Protein-kinase	0.0039916717876663
4WNP_B	Protein-kinase	0.0039929812031105
8P4A_A	RPOLA-N	0.0039974498363496
1KAK_A	Tyrosine-protein-phosphatase	0.0039995643736246
1QIN_A	VOC	0.0040003905961167
3TUP_A	FDX-ACB	0.0040012617049764
4XCS_E	Thioredoxin	0.0040021140164127
4KYI_F	PNPLA	0.0040027159058772
6WW9_B	HORMA	0.004004227365822
3RAK_A	Protein-kinase	0.0040057683640373
3E4C_B	CARD	0.0040068828843742
5QE7_A	Tyrosine-protein-phosphatase	0.0040082917541892
2O05_B	PABS	0.0040095738218136
6D6I_E	UBC-core	0.0040125795197215
2OC3_A	Tyrosine-protein-phosphatase	0.0040134630859635
5RYZ_A	FERM	0.0040146768412808
7U8F_D	Lon-N-terminal	0.0040160999167442
6QHK_B	UBC-core	0.0040162800952609
3DDQ_C	Protein-kinase	0.0040163397715787
6QFB_B	ATP-grasp	0.0040192588394282
6PFW_A	Tyrosine-protein-phosphatase	0.0040200328675387
4NGC_A	Helicase-ATP-binding	0.0040239832136626
6W9D_A	UBC-core	0.0040248676667166
2YSP_A	KRAB	0.0040249548155509
2M65_A	CMP-dCMP-type-deaminase	0.0040251738944839
1BH5_D	VOC	0.0040275101004482
5UCX_C	Thioredoxin	0.0040281445946481
4ZRI_B	FERM	0.0040283722253509
3V3K_E	CARD	0.0040294148402888
7MN9_A	Tyrosine-protein-phosphatase	0.004029870910228
5DFL_A	Ubiquitin-like-1	0.0040322159528669
2XP3_A	PpiC	0.0040358533569727
2REX_B	Sema	0.0040361616042883
1JN5_B	NTF2	0.0040381100510474
3GMH_A	HORMA	0.0040381976899305
6TCA_E	Protein-kinase	0.0040390351854115
2O64_A	Protein-kinase	0.0040393961900269
7K7L_A	PH	0.0040401334117181
6X91_B	CMP-dCMP-type-deaminase	0.0040409479368134
6TP5_B	Fe2OG-dioxygenase	0.0040410677516427
8EKW_E	Thioredoxin	0.0040425051822667
4IDQ_D	GB1-RHD3-type-G	0.0040447560702455
5A7O_A	JmjN	0.0040463284437449
4ZHX_E	Protein-kinase	0.0040465601656927
7XHK_B	MATH	0.0040479119863458
2BZK_B	Protein-kinase	0.0040481059803264
7B0Y_b	RNA-pol-Rpb2-5	0.0040481941859341
5I3O_A	Protein-kinase	0.0040497556348776
8EYC_A	Tyrosine-protein-phosphatase	0.0040501473376385
1CX8_C	PA	0.0040506665896109
7RGQ_A	CBS-2	0.0040509281021288
3F5X_A	Protein-kinase	0.0040525194352645
4BN5_H	Deacetylase-sirtuin-type	0.004052692980766
5UCX_F	Thioredoxin	0.0040531035420903
1C87_A	Tyrosine-protein-phosphatase	0.0040541533361612
4BV3_A	Deacetylase-sirtuin-type	0.0040547529739741
3Q2U_A	SCP	0.0040548431342061
5C1Q_B	Protein-kinase	0.0040562313151072
6ACO_A	Deacetylase-sirtuin-type	0.0040576814630206
1WBT_A	Protein-kinase	0.0040599250056699
3U31_A	Deacetylase-sirtuin-type	0.0040603448090241
4MED_A	Protein-kinase	0.0040608911942634
2AB6_C	GST-N-terminal	0.004061422969654
8CIT_B	FERM	0.0040618363607655
5IBM_A	Tyrosine-protein-phosphatase	0.004062568918098
6IJL_A	SET	0.0040628779588141
2WPA_A	Protein-kinase	0.0040639831061165
5ZGC_B	Deacetylase-sirtuin-type	0.0040651941979614
2VCZ_B	GST-N-terminal	0.0040664935766151
3GLU_A	Deacetylase-sirtuin-type	0.004068704085672
2I4G_A	Fibronectin-type-III-1	0.0040709674573529
2VCW_B	GST-N-terminal	0.0040714034038105
2FJM_B	Tyrosine-protein-phosphatase	0.0040723605878663
1PKD_C	Protein-kinase	0.0040725296550458
6FML_A	AAA	0.0040729349589859
7LSW_A	uDENN-FNIP1-2-type	0.004073576209337
1U7V_C	MH1	0.0040739435678559
6FX4_C	Ubiquitin-like-1	0.0040744502706192
2V3S_B	Protein-kinase	0.0040745189260698
3F8U_A	Thioredoxin-2	0.004076613312893
1ECV_A	Tyrosine-protein-phosphatase	0.0040768136847637
6FMK_B	Ubiquitin-like	0.0040774518105245
4QP7_B	Protein-kinase	0.0040788213899467
2O2V_B	PB1	0.0040804441802157
3ZRF_D	Ubiquitin-like	0.0040807576607984
1SUV_F	PA	0.004083562853674
6X5T_E	GT23	0.0040842105357857
5F0W_D	HMA	0.0040854004964562
6W9D_D	UBC-core	0.0040863152775145
3ZUN_D	Ubiquitin-like	0.0040869662820977
5IP4_D	Doublecortin-1	0.0040873436762014
4ONM_B	UBC-core	0.0040878492637782
5YTK_C	Deacetylase-sirtuin-type	0.0040881442681609
3VZD_C	DAGKc	0.0040891110350995
5B6M_D	Thioredoxin	0.0040907209585902
1CX8_H	PA	0.0040924658652511
7ENN_C	Helicase-ATP-binding	0.0040927620883935
5TKM_B	CMP-dCMP-type-deaminase-1	0.0040936870855289
5N9D_B	Helicase-C-terminal	0.0040946060120416
1WHB_A	MIT	0.0040947819836062
3EID_A	Protein-kinase	0.004098875047925
4A55_A	PI3K-ABD	0.0041036148633977
8EXV_A	PI3K-ABD	0.0041042335989644
3OJ4_D	UBC-core	0.0041054330301789
4ASI_F	Biotin-carboxylation	0.0041056542923814
3RU0_B	SET	0.0041065876348459
1CK7_A	Fibronectin-type-II-3	0.0041090705571004
2DFK_C	DH	0.0041111158927643
5ZBZ_A	Helicase-ATP-binding	0.0041112725735904
3C0H_A	Protein-kinase	0.0041137790693688
3TKU_A	Protein-kinase	0.0041145613490701
5RYQ_A	FERM	0.0041148566265479
6RML_A	BRCT-1	0.0041150019515276
4OO4_A	Thioredoxin	0.0041173470136131
5RZN_A	FERM	0.0041210964355339
5KA4_A	Tyrosine-protein-phosphatase	0.0041220274463422
6TVG_A	5-nucleotid-C	0.0041232949451037
8EKW_H	Thioredoxin	0.0041249363187143
1L9X_D	Gamma-glutamyl-hydrolase	0.0041255367886992
6ND8_D	C-type-lectin	0.0041262108237971
6GUF_A	Protein-kinase	0.0041276218690042
5N98_A	Helicase-C-terminal	0.0041292235110532
3GD7_A	ABC-transmembrane-type-1-1	0.0041292733710461
7ZNT_A	Ubiquitin-like	0.0041303674191841
7EVT_I	GS-beta-grasp	0.0041331564725151
2HYI_I	Helicase-ATP-binding	0.0041352567943168
7KIZ_C	Thioredoxin	0.0041361762094774
1NBF_B	MATH	0.0041374865670967
7BER_A	Death	0.0041388902237232
5QF6_A	Tyrosine-protein-phosphatase	0.0041402928995903
4QP4_B	Protein-kinase	0.0041409052957163
3DRE_A	Phosphagen-kinase-C-terminal	0.0041430409678496
1ERT_A	Thioredoxin	0.0041436237123175
5VSB_B	MATH	0.0041450144029576
6CYO_A	UBC-core	0.0041461543548519
6D6I_B	UBC-core	0.0041464038295749
2A7L_A	UBC-core	0.0041471028313465
6BCD_A	HORMA	0.0041493098841316
8BCA_B	Helicase-C-terminal-1	0.0041510157350638
3L1Z_A	UBC-core	0.0041522030160574
3PY1_A	Protein-kinase	0.0041522311239903
1QIN_B	VOC	0.0041523718881732
7LJ1_E	Thioredoxin	0.0041551278292468
7LJ1_e	Thioredoxin	0.0041551278292468
2AHS_B	Fibronectin-type-III-2	0.0041557961140668
7OAK_D	Protein-kinase	0.0041560958244814
7ASC_A	FAS1-1	0.0041580542624532
4J4J_B	CMP-dCMP-type-deaminase-1	0.0041581202157601
8G1U_A	SAM-dependent-MTase-PRMT-type	0.004158318970596
8AOF_A	Protein-kinase	0.004160439369667
3C6M_D	PABS	0.0041631020429538
4QP4_A	Protein-kinase	0.0041637314266463
2WT8_D	BRCT-1	0.0041648097361535
7B0Y_B	RNA-pol-Rpb2-5	0.0041680047144219
4NND_B	Tyrosine-protein-phosphatase	0.0041692731480188
7ZVT_A	Ku	0.0041738560924234
4POM_C	Thioredoxin	0.00417672141563
3W0T_B	VOC	0.0041777903802267
8P8X_A	FDX-ACB	0.0041783603664358
1GO4_B	HORMA	0.0041786788545202
8EYB_A	Tyrosine-protein-phosphatase	0.004179915072119
2BIK_B	Protein-kinase	0.0041815045208391
6UV4_A	Helicase-ATP-binding	0.0041840489526668
4XJ0_A	Protein-kinase	0.0041856035857466
1RWO_B	CARD	0.004186470166252
1K93_A	ATLF-like	0.0041881782718122
2AB6_D	GST-N-terminal	0.0041966504244848
5B8B_C	Thioredoxin	0.0041975736501532
7VQ1_D	Nudix-hydrolase	0.0041978346112556
5OIK_A	RPOLA-N	0.0041994320116892
5QJA_B	Nudix-hydrolase	0.0041997736918396
3GLR_A	Deacetylase-sirtuin-type	0.0042045483004108
7B57_B	Protein-kinase	0.0042048039004106
1X5C_A	Thioredoxin-1	0.0042054882918507
5Z94_B	Deacetylase-sirtuin-type	0.0042066903405038
5HVK_D	ADF-H	0.0042080165365938
6I7S_H	Vitellogenin	0.0042090781954836
2BKZ_C	Protein-kinase	0.0042095249569745
3M9J_B	Thioredoxin	0.004210257898731
1PK0_A	ATLF-like	0.0042111119761608
6FMJ_E	Ubiquitin-like	0.0042114475364598
4RH9_A	FERM	0.0042119512821085
2O2V_A	PB1	0.0042150697276425
6QMO_A	Protein-kinase	0.0042157995013439
2MT6_A	UBC-core	0.0042161323469711
3RJM_D	CARD	0.0042174164346101
6S8Q_B	Helicase-C-terminal-1	0.0042176007640682
2J3N_C	Glutaredoxin	0.0042192271660283
3OBS_A	UEV	0.0042202295843991
6L15_A	Protein-kinase	0.0042228646041017
6I7R_B	Ubiquitin-like	0.004223013065459
8A4J_B	GST-N-terminal	0.0042279746000978
5XGJ_A	PI3K-ABD	0.0042282500959681
7Y48_B	ABC-transporter	0.0042307964189637
6VLD_A	GT23	0.0042348261999603
3NPC_A	Protein-kinase	0.0042365425639546
1TL4_A	HMA	0.0042395955849021
5QJ9_B	Nudix-hydrolase	0.0042420505018149
6V97_A	PH	0.0042459925288584
2OI4_X	Protein-kinase	0.0042463413988848
5MGW_A	FDX-ACB	0.0042472673298766
7RFE_B	CBS-2	0.0042495325649994
4EJE_A	UEV	0.0042504334316293
2D10_D	FERM	0.0042508271608785
3TG5_A	SET	0.0042520498432701
7S1S_A	SAM-dependent-MTase-PRMT-type	0.0042564580303875
6UDO_C	CBS-2	0.0042574091959166
6I7S_A	Thioredoxin-2	0.0042594767202596
3FSH_B	UBC-core	0.0042614761547306
1G1G_A	Tyrosine-protein-phosphatase	0.0042636536802872
6GVH_A	C2-PI3K-type	0.0042656281107407
5KJN_A	SET	0.004269756067805
7PG5_A	PI3K-ABD	0.004270670943216
7OAL_C	Protein-kinase	0.0042711731569169
1G3N_E	Protein-kinase	0.0042712030082123
6KR4_D	Fibronectin-type-III-2	0.0042718242439112
4LCD_A	C2	0.0042743401464192
7F5N_B	Tyrosine-protein-phosphatase	0.0042773142501254
5B8B_A	Thioredoxin	0.0042820153551547
7WK4_B	Collectrin-like	0.0042821631101433
5UCX_D	Thioredoxin	0.0042829416434028
7UY3_A	SH2	0.0042841216928698
5TJ7_D	C2	0.0042870158594745
5KEG_A	CMP-dCMP-type-deaminase	0.0042937001946173
4N70_A	Protein-kinase	0.0042955572789245
3E88_A	PH	0.0042961290750426
5JCG_G	Thioredoxin	0.0042973867261675
1Z5S_A	UBC-core	0.0042977059729122
5X4N_A	BTB	0.0042990461376177
5N51_A	Protein-kinase	0.0043007026789366
7LSW_C	uDENN-FNIP1-2-type	0.0043056549703462
5F0W_C	HMA	0.0043057130434762
4W9G_G	Ubiquitin-like	0.0043103861594366
7LHX_A	RRM-1	0.0043111123207885
3O65_C	Josephin	0.0043111680424942
5F98_I	CARD-2	0.004311209191542
2RGN_C	G-alpha	0.0043128748398512
4KXT_A	Piwi	0.0043133202233261
4N7Z_A	Protein-kinase	0.0043155493947563
5UCX_H	Thioredoxin	0.0043158381721941
7RIN_A	Tyrosine-protein-phosphatase	0.0043187443367282
8EXU_A	PI3K-ABD	0.004318771839954
7NVU_A	RPOLA-N	0.0043192484856498
5VUA_B	Protein-kinase	0.0043214798609966
6KTO_A	HORMA	0.004323431902739
8G25_G	Peptidase-S1	0.0043256244582116
5A7S_B	JmjN	0.0043268072823326
3DH1_A	CMP-dCMP-type-deaminase	0.0043275141996306
3GLS_E	Deacetylase-sirtuin-type	0.0043324831349497
5JCG_D	Thioredoxin	0.0043331488164793
3E87_A	PH	0.0043341350333998
8G25_D	Peptidase-S1	0.0043353483361343
5KA3_A	Tyrosine-protein-phosphatase	0.0043364057737737
5IFM_G	RRM-2	0.0043365053404354
2C5V_C	Protein-kinase	0.0043368280483203
6X5R_B	GT23	0.0043382667831235
1PK0_C	ATLF-like	0.0043391925609006
1CX8_G	PA	0.0043401913583286
5UCX_G	Thioredoxin	0.0043417283344247
1QIP_B	VOC	0.00434208231418
5QJF_B	Nudix-hydrolase	0.0043425340719475
6UDQ_H	CBS-2	0.0043465919184712
2V3S_A	Protein-kinase	0.0043491536679097
5ISO_F	Protein-kinase	0.0043510347693447
7NVR_7	Helicase-ATP-binding	0.0043512609192454
6BXJ_A	VWFA	0.004352095489876
1NI2_B	FERM	0.0043527155866151
4IDP_A	GB1-RHD3-type-G	0.0043557873524473
4EKK_B	PH	0.0043561406182151
6FMK_J	Ubiquitin-like	0.0043569598699245
4PVG_A	SH2-1	0.0043574515139168
5SXB_A	PI3K-RBD	0.004357608203874
2BPM_C	Protein-kinase	0.0043589166196321
3P5T_F	Nudix-hydrolase	0.0043607854260685
4CCJ_A	JmjC	0.0043611232024825
7M0X_B	RBD	0.0043617237036944
3ZM2_A	SH2-1	0.004362447037766
6BDN_A	Protein-kinase	0.0043634952530651
4FGB_A	Protein-kinase	0.004367306975537
1XXD_B	Apple-3	0.0043686020265391
3GMH_J	HORMA	0.0043692845126694
4W9H_G	Ubiquitin-like	0.0043695482707409
5KYE_B	MATH	0.0043696210158505
1G3N_A	Protein-kinase	0.0043699294170423
2I75_A	FERM	0.004371525822859
7PX3_B	Helicase-C-terminal-1	0.0043722803168882
2B4S_A	Tyrosine-protein-phosphatase	0.0043724165096157
5A6O_A	Protein-kinase	0.0043726876987804
2J3N_E	Glutaredoxin	0.0043731293848986
7DKL_A	DEP-2	0.0043738634977939
1VFQ_A	ADF-H	0.004374286491501
6UMS_C	UBC-core	0.0043757312487737
5OJJ_B	UBC-core	0.0043757831523719
6ILZ_C	PB1	0.0043818133916633
3T1N_B	BRCT-1	0.0043826061229528
2CLW_B	UBC-core	0.0043839377282804
7M30_B	gL-betaherpesvirus-type	0.0043851475826375
3U3Z_A	BRCT-1	0.0043863851369962
4FX3_C	Protein-kinase	0.0043886361966563
7K6O_A	PI3K-ABD	0.0043902843528912
7N2Q_A	Ig-like-C1-type	0.0043914339248479
6PUS_D	Nudix-hydrolase	0.0043914376864763
7ASG_A	FAS1-1	0.0043928469385703
2NZ4_C	RRM-1	0.0043930941116991
8DD8_A	PI3K-RBD	0.0043957706442699
4NK0_A	HIT	0.0043962987903363
7WET_B	Thioredoxin	0.0043966413168282
4KRF_A	PAZ	0.0044002657063134
4BPC_A	Fibronectin-type-III-2	0.0044006469557393
5N96_B	Helicase-C-terminal	0.0044025325930632
5D3Q_B	Dynamin-type-G	0.0044073817265678
5NVX_G	Ubiquitin-like	0.00440937320186
7PWA_B	Macro-1	0.0044108052944833
5FWE_B	JmjN	0.0044110188273461
6WRW_A	PA	0.0044117853940466
5N9E_B	Helicase-C-terminal	0.0044119077162967
3UIX_A	Protein-kinase	0.0044128456310676
4RQX_E	Thioredoxin	0.0044140724421289
3P08_A	PH	0.0044145771511576
6PDN_A	Protein-kinase	0.0044169176406875
4FR4_B	Protein-kinase	0.0044192301194455
5UCX_E	Thioredoxin	0.00442379549245
3UO8_C	Ig-like-C2-type-1	0.0044250660387181
2DSB_B	Nudix-hydrolase	0.0044256922255402
7EMN_A	Tyrosine-protein-phosphatase	0.0044261053166465
3DLS_D	PAS-1	0.0044261071190028
7KJ1_B	Thioredoxin	0.0044263479520069
3A99_A	Protein-kinase	0.0044270847485826
7KJ1_F	Thioredoxin	0.0044277464240511
6VLE_B	GT23	0.0044285425921875
1AIU_A	Thioredoxin	0.0044295780043538
6KN0_C	CARD	0.0044311362237675
5NJK_B	PID	0.0044341573376979
5RZS_A	FERM	0.0044343298099514
6OKD_B	PA	0.0044364895312063
2IW8_C	Protein-kinase	0.004442158046089
7MXC_A	SAM-dependent-MTase-PRMT-type	0.0044431429099441
[truncated: 92,572 more rows]
