# Supplementary material for: Comparative structural insights and functional analysis for the distinct unbound states of Human AGO proteins
Source: Sci Rep. 2025 Mar 19;15:9432. doi: 10.1038/s41598-025-91849-5 (PMC11923369; doi:10.1038/s41598-025-91849-5)
Supplement: Supplementary file 24 — Supplementary Information 12. [file 41598_2025_91849_MOESM24_ESM.zip › 4Z4Dp_A_mddomain_HL2REF/metrics/4Z4Dp_A_Piwi_t-alpha.csv]

structureId	domain	t-alpha
7PZC_I	NACHT	0.0
7MYU_A	Peptidase-A1	0.0
3DM6_A	Peptidase-A1	0.0
4BDV_B	F5-8-type-A-1	0.0
2ZHR_B	Peptidase-A1	0.0
5EMM_A	SAM-dependent-MTase-PRMT-type	0.0
4CFF_E	Protein-kinase	0.0
3CIC_A	Peptidase-A1	0.0
3NWN_A	Kinesin-motor	0.0
8HHY_C	BetaCoV-S1-NTD	0.0
6D05_C	Transferrin-like-1	0.0
1ZYJ_A	Protein-kinase	0.0
8H08_B	RBD	0.0
4Z4Dp_A	Piwi	0.0
5NP0_A	PI3K-PI4K	0.0
3OHF_B	Peptidase-A1	0.0
3IVI_B	Peptidase-A1	0.0
2XK4_A	Protein-kinase	0.0
2P83_A	Peptidase-A1	0.0
2Q11_A	Peptidase-A1	0.0
3I4B_B	Protein-kinase	0.0
7X1W_B	ABC-transmembrane-type-1	0.0
6MDT_G	GP120	0.0
2X2R_C	Kinesin-motor	0.0
3LNK_B	Peptidase-A1	0.0010061554017259
7ZY8_A	Protein-kinase	0.0010061554017259
4TRW_C	Peptidase-A1	0.0010061554017259
6OHD_A	Protein-kinase	0.0010061554017259
4TRY_B	Peptidase-A1	0.0010061554017259
8F2B_B	G-alpha	0.0010061554017259
6E3Z_A	Peptidase-A1	0.0010061554017259
5CU0_A	Protein-kinase	0.0010061554017259
8EIO_A	ABC-transmembrane-type-1-2	0.0010061554017259
6H0F_K	Lon-N-terminal	0.0010061554017259
7CZS_B	BetaCoV-S1-NTD	0.0010061554017259
7V5K_C	CoV-S2	0.0010061554017259
4P8X_A	GH18	0.0010061554017259
6JAS_A	Transferrin-like-2	0.0010061554017259
5MCO_A	Peptidase-A1	0.0010061554017259
4LLI_A	Myosin-motor	0.0010061554017259
7PZC_D	NACHT	0.0010061554017259
4K8S_A	Peptidase-A1	0.0010061554017259
6TE6_A	DOT1	0.0010061554017259
7Y66_A	G-alpha	0.0010061554017259
5ZQ6_A	SidE-PDE	0.0010061554017259
3CIB_A	Peptidase-A1	0.0010061554017259
7WOQ_B	BetaCoV-S1-NTD	0.0010061554017259
2OH2_A	UmuC	0.0010061554017259
4HOK_S	Protein-kinase	0.0010061554017259
6ZPI_A	Kinesin-motor	0.0010061554017259
7S1N_A	Protein-kinase	0.001007110036042
3DM6_B	Peptidase-A1	0.001007110036042
6H0U_A	Protein-kinase	0.001007110036042
3QOF_D	GB1-RHD3-type-G	0.001007110036042
5DQC_B	Peptidase-A1	0.001007110036042
7F53_B	G-alpha	0.001007110036042
7WOS_C	BetaCoV-S1-NTD	0.001007110036042
6RNA_B	Protein-kinase	0.001007110036042
4J1E_A	Peptidase-A1	0.001007110036042
5FYJ_G	GP120	0.001007110036042
3LPI_A	Peptidase-A1	0.001007110036042
3L5C_B	Peptidase-A1	0.001007110036042
6DHC_A	Peptidase-A1	0.001007110036042
2FSO_X	Protein-kinase	0.001007110036042
2ZJI_A	Peptidase-A1	0.001007110036042
7NA7_B	G-alpha	0.001007110036042
3F88_B	Protein-kinase	0.001007110036042
2W42_B	Piwi	0.001007110036042
7EW4_S	G-alpha	0.001007110036042
5OIK_A	RPOLA-N	0.001007110036042
1XN3_C	Peptidase-A1	0.001007110036042
3V83_C	Transferrin-like-1	0.001007110036042
4I0H_A	Peptidase-A1	0.001007110036042
3MSJ_A	Peptidase-A1	0.001007110036042
3Q0K_C	F-BAR	0.001007110036042
3RTH_A	Peptidase-A1	0.001007110036042
7M0T_B	Protein-kinase	0.001007110036042
5EMJ_A	SAM-dependent-MTase-PRMT-type	0.002011889761613
1XN2_C	Peptidase-A1	0.002011889761613
5WJJ_A	Protein-kinase	0.002011889761613
8BH3_C	Ku	0.002011889761613
2FST_X	Protein-kinase	0.002011889761613
3IVH_A	Peptidase-A1	0.002011889761613
1YM4_C	Peptidase-A1	0.002011889761613
6DLW_F	MACPF	0.002011889761613
6CYT_A	Protein-kinase	0.002011889761613
7T9K_C	RBD	0.002011889761613
7T5O_C	BetaCoV-S1-NTD	0.002011889761613
4Z4G_A	Piwi	0.002011889761613
7ZCE_B	BetaCoV-S1-NTD	0.002011889761613
7ZWH_D	VWFD-1	0.002011889761613
1KV1_A	Protein-kinase	0.002011889761613
7WN3_E	VWFD-2	0.002011889761613
3OHF_A	Peptidase-A1	0.002011889761613
7YBU_C	Biotin-carboxylation	0.002011889761613
5HE7_B	Peptidase-A1	0.002011889761613
4FRS_A	Peptidase-A1	0.002011889761613
6UWV_A	Peptidase-A1	0.002011889761613
7MW4_E	BetaCoV-S1-NTD	0.002011889761613
5SCI_F	PK	0.002011889761613
3PI5_B	Peptidase-A1	0.002011889761613
3MSK_A	Peptidase-A1	0.002011889761613
6JWA_A	Protein-kinase	0.002011889761613
5HU1_A	Peptidase-A1	0.002011889761613
7RRA_A	ABC-transmembrane-type-1	0.002011889761613
1JEQ_B	Ku	0.002011889761613
7WBV_a	RPOLA-N	0.002011889761613
7EJ4_C	RBD	0.002011889761613
7OL0_B	RNA-pol-Rpb2-1	0.002011889761613
5CLM_A	Peptidase-A1	0.0020161899393582
5EGS_A	SAM-dependent-MTase-PRMT-type	0.0020161899393582
5DST_K	SAM-dependent-MTase-PRMT-type	0.0020161899393582
4AY1_L	GH18	0.0020161899393582
6U2W_B	MACPF	0.0020161899393582
5VN8_G	GP120	0.0020161899393582
6TRL_A	Kinesin-motor	0.0020161899393582
4FSE_B	Peptidase-A1	0.0020161899393582
4FRS_B	Peptidase-A1	0.0020161899393582
8HW4_A	ABC-transmembrane-type-1-1	0.0020161899393582
8F2B_R	G-alpha	0.0020161899393582
6JT3_A	Peptidase-A1	0.0020161899393582
5QCZ_A	Peptidase-A1	0.0020161899393582
2D10_A	FERM	0.0020161899393582
3NSH_A	Peptidase-A1	0.0020161899393582
6OSP_B	PIPK	0.0020161899393582
4LXK_B	Peptidase-A1	0.0020161899393582
4X1D_B	Transferrin-like-1	0.0020161899393582
6U23_I	MACPF	0.0030181563299565
6NW3_C	Peptidase-A1	0.0030181563299565
4Z4H_A	Piwi	0.0030181563299565
4KE0_C	Peptidase-A1	0.0030181563299565
4FOI_B	Hexokinase-1	0.0030181563299565
4DJX_A	Peptidase-A1	0.0030181563299565
3MH0_A	Protein-kinase	0.0030181563299565
7NGQ_D	Lon-N-terminal	0.0030181563299565
5QD8_B	Peptidase-A1	0.0030181563299565
3CKP_C	Peptidase-A1	0.0030181563299565
3CID_A	Peptidase-A1	0.0030181563299565
4D83_C	Peptidase-A1	0.0030181563299565
2FDP_A	Peptidase-A1	0.0030181563299565
5J0A_A	Protein-kinase	0.0030181563299565
3BXW_B	GH18	0.0030181563299565
4X7I_A	Peptidase-A1	0.0030181563299565
3HV5_A	Protein-kinase	0.0030181563299565
6H0F_B	Lon-N-terminal	0.0030181563299565
6QDZ_A	Protein-kinase	0.0030181563299565
1HKB_B	Hexokinase-1	0.0030181563299565
8I4A_A	ABC-transmembrane-type-1-1	0.0030181563299565
4A28_B	Kinesin-motor	0.0030181563299565
7MYI_B	Peptidase-A1	0.0030181563299565
7LO8_Z	MFS	0.0030181563299565
3TPP_A	Peptidase-A1	0.0030181563299565
6AU6_A	G-alpha	0.0030181563299565
3ZDQ_A	ABC-transmembrane-type-1	0.0030181563299565
2XK6_A	Protein-kinase	0.0030181563299565
3QOF_A	GB1-RHD3-type-G	0.0030181563299565
6UVP_A	Peptidase-A1	0.0030181563299565
3IXK_C	Peptidase-A1	0.0030181563299565
1KCW_A	F5-8-type-A-1	0.0030181563299565
5N63_A	Protein-kinase	0.0030181563299565
7CRH_A	G-alpha	0.0030181563299565
3K5F_C	Peptidase-A1	0.0030272436213401
4IVS_A	Peptidase-A1	0.0030272436213401
4IVT_A	Peptidase-A1	0.0030272436213401
5JS1_A	Piwi	0.0030272436213401
4LXM_B	Peptidase-A1	0.0030272436213401
7D2X_A	Peptidase-A1	0.0030272436213401
6UVP_B	Peptidase-A1	0.0030272436213401
3J8X_K	Kinesin-motor	0.0030272436213401
3CGO_A	Protein-kinase	0.0030272436213401
6U2W_G	MACPF	0.0030272436213401
6LFO_S	G-alpha	0.0030272436213401
3HQD_B	Kinesin-motor	0.0030272436213401
3L58_B	Peptidase-A1	0.0030272436213401
2X0B_B	Peptidase-A1	0.0030272436213401
3D3L_B	Lipoxygenase	0.0030272436213401
3IVI_C	Peptidase-A1	0.0030272436213401
1XN2_D	Peptidase-A1	0.0030272436213401
3LPJ_B	Peptidase-A1	0.0030272436213401
7UCG_P	Human-immunodeficiency-virus-1-envelope-glycoprotein-Gp120	0.0030272436213401
7N93_B	Protein-kinase	0.0030272436213401
4QTE_A	Protein-kinase	0.0030272436213401
3SN6_A	G-alpha	0.0030272436213401
4AU3_C	SERPIN	0.0030272436213401
6D03_D	Transferrin-like-1	0.0030272436213401
4U81_A	Protein-kinase	0.0030272436213401
8H7L_B	BetaCoV-S1-NTD	0.0030272436213401
8HCA_C	BetaCoV-S1-NTD	0.0030272436213401
4Z97_A	USP	0.0030272436213401
7YR2_C	Collectrin-like	0.0030272436213401
4IDP_B	GB1-RHD3-type-G	0.0030272436213401
4FSL_B	Peptidase-A1	0.0030272436213401
7Q9F_C	BetaCoV-S1-NTD	0.0030272436213401
4A82_C	ABC-transmembrane-type-1	0.0030272436213401
7YBU_K	Biotin-carboxylation	0.0030272436213401
5QD0_C	Peptidase-A1	0.0030272436213401
7R4P_A	FMN-hydroxy-acid-dehydrogenase	0.0030272436213401
4EH6_A	Protein-kinase	0.0030272436213401
7MYJ_F	Protein-kinase	0.0030272436213401
4EKG_A	DOT1	0.0030272436213401
4FPA_B	Hexokinase-1	0.0030272436213401
2HIZ_B	Peptidase-A1	0.004023997168737
7S8M_R	G-alpha	0.004023997168737
4J0P_A	Peptidase-A1	0.004023997168737
5QCY_B	Peptidase-A1	0.004023997168737
3K5G_B	Peptidase-A1	0.004023997168737
3SKG_D	Peptidase-A1	0.004023997168737
8IRT_B	G-alpha	0.004023997168737
5JS8_A	G-alpha	0.004023997168737
5SCL_F	PK	0.004023997168737
3GCU_A	Protein-kinase	0.004023997168737
5JTV_C	USP	0.004023997168737
4FOI_A	Hexokinase-2	0.004023997168737
5N90_B	Helicase-ATP-binding	0.004023997168737
6U4K_A	FERM	0.004023997168737
4FSE_E	Peptidase-A1	0.004023997168737
2QMF_A	Peptidase-A1	0.004023997168737
8SAX_E	GP120	0.004023997168737
3QOF_C	GB1-RHD3-type-G	0.004023997168737
5WNH_C	Protein-kinase	0.004023997168737
5ZQ6_C	SidE-PDE	0.004023997168737
medoid29-a2-s2_A	Piwi	0.004023997168737
7M0W_B	Protein-kinase	0.004023997168737
2ODE_C	G-alpha	0.004023997168737
4R93_A	Peptidase-A1	0.004023997168737
3ZSG_A	Protein-kinase	0.004023997168737
4IMY_A	Protein-kinase	0.004023997168737
3G9N_A	Protein-kinase	0.0040402750029742
2P8H_A	Peptidase-A1	0.0040402750029742
4BXN_B	Kinesin-motor	0.0040402750029742
5QCS_C	Peptidase-A1	0.0040402750029742
3LPJ_A	Peptidase-A1	0.0040402750029742
4IDQ_C	GB1-RHD3-type-G	0.0040402750029742
6V5K_A	UmuC	0.0040402750029742
6C2W_B	Peptidase-S1	0.0040402750029742
6U2J_O	MACPF	0.0040402750029742
7XZ5_R	G-alpha	0.0040402750029742
3SKG_E	Peptidase-A1	0.0040402750029742
2QMD_B	Peptidase-A1	0.0040402750029742
6HKY_B	Kinesin-motor	0.0040402750029742
7PC4_A	PH-1	0.0040402750029742
3IN3_A	Peptidase-A1	0.0040402750029742
3UQR_C	Peptidase-A1	0.0040402750029742
3CKR_C	Peptidase-A1	0.0040402750029742
5MPJ_B	Protein-kinase	0.0040402750029742
5URJ_A	SEC63-1	0.0040402750029742
7MXD_F	Human-immunodeficiency-virus-1-envelope-glycoprotein-Gp120	0.0040402750029742
6U2W_O	MACPF	0.0040402750029742
7Y66_D	G-alpha	0.0040402750029742
5CU2_B	Protein-kinase	0.0040402750029742
5OTD_B	Protein-kinase	0.0040402750029742
4Z4E_A	Piwi	0.0040402750029742
4GJB_B	Peptidase-A1	0.0040402750029742
7TYH_G	G-alpha	0.0040402750029742
5DO7_B	ABC-transporter	0.0040402750029742
3QFR_A	FAD-binding-FR-type	0.0040402750029742
3EQI_A	Protein-kinase	0.0040402750029742
7YQZ_C	BetaCoV-S1-NTD	0.0040402750029742
3PG3_A	Protein-kinase	0.0040402750029742
3WOW_A	Protein-kinase	0.0040402750029742
7MW3_A	BetaCoV-S1-NTD	0.0040402750029742
3RU1_A	Peptidase-A1	0.0040402750029742
3E63_A	FERM	0.0040402750029742
3VG1_A	Peptidase-A1	0.0050303674430436
2Z6E_B	GBD-FH3	0.0050303674430436
5M55_A	Protein-kinase	0.0050303674430436
2QK5_B	Peptidase-A1	0.0050303674430436
5VN8_D	GP120	0.0050303674430436
7KNB_D	BetaCoV-S1-NTD	0.0050303674430436
2QMG_B	Peptidase-A1	0.0050303674430436
5QCW_B	Peptidase-A1	0.0050303674430436
2P83_C	Peptidase-A1	0.0050303674430436
3VF3_A	Peptidase-A1	0.0050303674430436
medoid3-a2-s3_A	Piwi	0.0050303674430436
5TOL_A	Peptidase-A1	0.0050303674430436
4IDQ_B	GB1-RHD3-type-G	0.0050303674430436
7TR1_B	Kinesin-motor	0.0050303674430436
3KMY_A	Peptidase-A1	0.0050303674430436
3QKM_A	Protein-kinase	0.0050303674430436
7JOV_A	Protein-kinase	0.0050303674430436
5SC9_F	PK	0.0050303674430436
4ZSQ_B	Peptidase-A1	0.0050303674430436
7SID_C	PI3K-PI4K	0.0050303674430436
4BDV_B	F5-8-type-A-2	0.0050303674430436
7A3P_A	Flavivirus-glycoprotein-central-and-dimerisation	0.0050303674430436
6WNY_A	Peptidase-A1	0.0050303674430436
4DV9_A	Peptidase-A1	0.0050303674430436
5HU1_B	Peptidase-A1	0.0050303674430436
1PMN_A	Protein-kinase	0.0050303674430436
3IHP_B	USP	0.0050303674430436
3IW8_A	Protein-kinase	0.0050303674430436
6DLW_V	MACPF	0.0050303674430436
3DV1_B	Peptidase-A1	0.0050303674430436
2HIZ_C	Peptidase-A1	0.0050303674430436
4O3S_A	UmuC	0.0050303674430436
7DX6_D	BetaCoV-S1-NTD	0.0050303674430436
2HIZ_A	Peptidase-A1	0.0050303674430436
2XK8_A	Protein-kinase	0.005055767262688
2JJD_F	Tyrosine-protein-phosphatase-1	0.005055767262688
2ZJL_A	Peptidase-A1	0.005055767262688
7Y49_A	ABC-transmembrane-type-1	0.005055767262688
7LT3_A	Ku	0.005055767262688
6MZJ_A	GP120	0.005055767262688
1M7R_B	Myotubularin-phosphatase	0.005055767262688
5ORK_A	Protein-kinase	0.005055767262688
7NVZ_0	Helicase-ATP-binding	0.005055767262688
2YBU_E	GH18	0.005055767262688
3ODZ_X	Protein-kinase	0.005055767262688
5MXD_A	Peptidase-A1	0.005055767262688
7Y15_R	G-alpha	0.005055767262688
2YBT_C	GH18	0.005055767262688
4J0V_A	Peptidase-A1	0.005055767262688
5V0N_A	Peptidase-A1	0.005055767262688
7WTA_B	Biotin-carboxylation	0.005055767262688
6U2W_L	MACPF	0.005055767262688
medoid27-a2-s2_A	Piwi	0.005055767262688
4BDV_A	F5-8-type-A-2	0.005055767262688
7RRA_B	ABC-transmembrane-type-1	0.005055767262688
6U23_A	MACPF	0.005055767262688
5KZ7_B	Protein-kinase	0.005055767262688
6DLW_H	MACPF	0.005055767262688
medoid11-a2-s2_A	Piwi	0.005055767262688
7QXA_A	Reverse-transcriptase	0.005055767262688
6MF2_A	F5-8-type-A-1	0.005055767262688
3CIB_B	Peptidase-A1	0.005055767262688
6NV7_C	Peptidase-A1	0.005055767262688
5M51_A	Protein-kinase	0.005055767262688
5QD7_A	Peptidase-A1	0.005055767262688
7JRD_B	Transferrin-like-1	0.005055767262688
3K5D_C	Peptidase-A1	0.005055767262688
3O8U_A	Protein-kinase	0.005055767262688
6JSG_A	Peptidase-A1	0.005055767262688
5QDC_B	Peptidase-A1	0.005055767262688
7PNF_D	VWFD-1	0.005055767262688
7WN6_E	VWFD-2	0.005055767262688
4IDQ_A	GB1-RHD3-type-G	0.005055767262688
2VA5_A	Peptidase-A1	0.0060363072918738
4QJ4_A	G-alpha	0.0060363072918738
2VKM_B	Peptidase-A1	0.0060363072918738
2OAH_A	Peptidase-A1	0.0060363072918738
6EJ3_A	Peptidase-A1	0.0060363072918738
7N66_A	Peptidase-A1	0.0060363072918738
6DLW_S	MACPF	0.0060363072918738
4X1B_A	Transferrin-like-1	0.0060363072918738
6P9X_R	G-alpha	0.0060363072918738
2X0B_F	Peptidase-A1	0.0060363072918738
4X7I_B	Peptidase-A1	0.0060363072918738
4YBI_A	Peptidase-A1	0.0060363072918738
3QE0_A	G-alpha	0.0060363072918738
2YBT_E	GH18	0.0060363072918738
4D88_A	Peptidase-A1	0.0060363072918738
4AY1_K	GH18	0.0060363072918738
3UQW_A	Peptidase-A1	0.0060363072918738
4DJY_A	Peptidase-A1	0.0060363072918738
4LXA_C	Peptidase-A1	0.0060363072918738
3IGB_A	Peptidase-A1	0.0060363072918738
7TRF_A	Reverse-transcriptase	0.0060363072918738
7SGL_C	Ku	0.0060363072918738
7XLP_A	Protein-kinase	0.0060363072918738
4DH6_A	Peptidase-A1	0.0060363072918738
3L38_A	Peptidase-A1	0.0060363072918738
4R95_A	Peptidase-A1	0.0060363072918738
6U2W_K	MACPF	0.0060363072918738
4P8V_A	GH18	0.0060363072918738
4R8Y_A	Peptidase-A1	0.0060363072918738
6BFX_A	Peptidase-A1	0.006072766330031
5OCH_B	ABC-transmembrane-type-1	0.006072766330031
6OPI_A	Protein-kinase	0.006072766330031
4R91_B	Peptidase-A1	0.006072766330031
7WHI_C	BetaCoV-S1-NTD	0.006072766330031
7CX4_B	G-alpha	0.006072766330031
6SFJ_A	Protein-kinase	0.006072766330031
2REN_A	Peptidase-A1	0.006072766330031
6DLW_U	MACPF	0.006072766330031
4IB5_B	Protein-kinase	0.006072766330031
7CZX_H	BetaCoV-S1-NTD	0.006072766330031
6B9E_A	GB1-RHD3-type-G	0.006072766330031
7E3K_L	BetaCoV-S1-NTD	0.006072766330031
4GV1_A	Protein-kinase	0.006072766330031
2V4Z_A	G-alpha	0.006072766330031
4WZW_A	PUM-HD	0.006072766330031
5N9D_A	Helicase-ATP-binding	0.006072766330031
2ONL_C	Protein-kinase	0.006072766330031
7ND5_C	BetaCoV-S1-NTD	0.006072766330031
4X60_A	SAM-dependent-MTase-PRMT-type	0.006072766330031
3ZKM_B	Peptidase-A1	0.006072766330031
5MO5_B	Protein-kinase	0.006072766330031
3GUT_H	RHD	0.006072766330031
7NWK_A	Protein-kinase	0.006072766330031
4ZHX_E	Protein-kinase	0.006072766330031
3QFC_B	FAD-binding-FR-type	0.006072766330031
4M38_B	SAM-dependent-MTase-PRMT-type	0.006072766330031
3OL2_B	Sema	0.0070422936000285
6V7N_A	AB-hydrolase-1	0.0070422936000285
2G94_A	Peptidase-A1	0.0070422936000285
6HHG_A	Protein-kinase	0.0070422936000285
5OCH_A	ABC-transmembrane-type-1	0.0070422936000285
3BG3_A	Biotin-carboxylation	0.0070422936000285
4DI2_C	Peptidase-A1	0.0070422936000285
2F3E_B	Peptidase-A1	0.0070422936000285
5QD0_B	Peptidase-A1	0.0070422936000285
3K5C_B	Peptidase-A1	0.0070422936000285
4ZSP_A	Peptidase-A1	0.0070422936000285
3HM8_B	Hexokinase-1	0.0070422936000285
5SCD_F	PK	0.0070422936000285
2Q15_A	Peptidase-A1	0.0070422936000285
3GD7_B	ABC-transmembrane-type-1-1	0.0070422936000285
1CJY_B	PLA2c	0.0070422936000285
3QBH_B	Peptidase-A1	0.0070422936000285
5HE4_B	Peptidase-A1	0.0070422936000285
5HDV_B	Peptidase-A1	0.0070422936000285
7YVI_A	BetaCoV-S1-NTD	0.0070422936000285
6E3Z_B	Peptidase-A1	0.0070422936000285
1SHZ_D	G-alpha	0.0070422936000285
3JCC_E	GP120	0.0070422936000285
6ERH_B	Ku	0.0070422936000285
6U23_E	MACPF	0.0070422936000285
6U2W_C	MACPF	0.0070922351376341
5QCX_A	Peptidase-A1	0.0070922351376341
4FRK_A	Peptidase-A1	0.0070922351376341
5CVH_B	Protein-kinase	0.0070922351376341
6R4H_A	Glutamine-amidotransferase-type-2	0.0070922351376341
3UQU_A	Peptidase-A1	0.0070922351376341
6U2W_J	MACPF	0.0070922351376341
medoid22-a2-s2_A	Piwi	0.0070922351376341
4G5Q_B	G-alpha	0.0070922351376341
3UQR_B	Peptidase-A1	0.0070922351376341
4A51_A	Kinesin-motor	0.0070922351376341
5EZZ_A	Peptidase-A1	0.0070922351376341
3DV1_A	Peptidase-A1	0.0070922351376341
6U2J_A	MACPF	0.0070922351376341
3Q5E_C	GB1-RHD3-type-G	0.0070922351376341
7NVR_7	Helicase-ATP-binding	0.0070922351376341
5CU0_B	Protein-kinase	0.0070922351376341
8SAQ_A	Human-immunodeficiency-virus-1-envelope-glycoprotein-Gp120	0.0070922351376341
8BHV_A	PI3K-PI4K	0.0070922351376341
4ER0_A	DOT1	0.0070922351376341
5FWM_K	Protein-kinase	0.0070922351376341
4IDQ_D	GB1-RHD3-type-G	0.0070922351376341
5M4F_A	Protein-kinase	0.0070922351376341
5AR8_A	Protein-kinase	0.0070922351376341
7SHM_B	ABC-transmembrane-type-1	0.0070922351376341
1DSN_A	Transferrin-like-1	0.0070922351376341
6NIT_A	Piwi	0.0070922351376341
7W0L_R	G-alpha	0.0070922351376341
7MYU_B	Peptidase-A1	0.0070922351376341
3BG9_B	Biotin-carboxylation	0.0070922351376341
4WVL_A	DOT1	0.0070922351376341
4ENZ_A	F5-8-type-A-1	0.0070922351376341
7PP6_D	VWFD-3	0.0070922351376341
3LFB_A	Protein-kinase	0.0070922351376341
6DLW_A	MACPF	0.0070922351376341
5HFU_B	Hexokinase-2	0.0070922351376341
7XGO_B	Peptidase-A1	0.0070922351376341
4DI2_A	Peptidase-A1	0.0070922351376341
1DGK_N	Hexokinase-2	0.0070922351376341
1Y3A_B	G-alpha	0.0080483244942393
7V81_D	BetaCoV-S1-NTD	0.0080483244942393
3LPK_A	Peptidase-A1	0.0080483244942393
4IDP_A	GB1-RHD3-type-G	0.0080483244942393
1YM2_B	Peptidase-A1	0.0080483244942393
3MIA_A	Protein-kinase	0.0080483244942393
6ERF_D	Ku	0.0080483244942393
5SCJ_F	PK	0.0080483244942393
3UQX_A	Peptidase-A1	0.0080483244942393
1FBV_A	Cbl-PTB	0.0080483244942393
7WBV_A	RPOLA-N	0.0080483244942393
7V8A_G	BetaCoV-S1-NTD	0.0080483244942393
2D10_D	FERM	0.0080483244942393
7UGQ_B	Human-immunodeficiency-virus-1-envelope-glycoprotein-Gp120	0.0080483244942393
7V82_E	BetaCoV-S1-NTD	0.0080483244942393
7Y71_A	BetaCoV-S1-NTD	0.0080483244942393
7KXY_B	F5-8-type-A-2	0.0080483244942393
7PZC_B	NACHT	0.0080483244942393
7RKX_D	G-alpha	0.0080483244942393
7DNY_A	ABC-transmembrane-type-1	0.0080483244942393
2X2R_A	Kinesin-motor	0.0080483244942393
3CDZ_B	F5-8-type-A-2	0.0080483244942393
8ASC_K	Ku	0.0080483244942393
2NZT_A	Hexokinase-1	0.0080483244942393
6DLW_G	MACPF	0.0080483244942393
4G5R_B	G-alpha	0.0080483244942393
8BH3_A	PI3K-PI4K	0.0080483244942393
5OT6_B	Protein-kinase	0.0080483244942393
3SKG_A	Peptidase-A1	0.0080483244942393
8SB3_F	GP120	0.0081136984001406
2RGN_D	G-alpha	0.0081136984001406
4GID_A	Peptidase-A1	0.0081136984001406
7TEX_E	RBD	0.0081136984001406
5K8D_B	F5-8-type-A-2	0.0081136984001406
7WTD_B	Biotin-carboxylation	0.0081136984001406
3LFE_A	Protein-kinase	0.0081136984001406
4QP3_A	Protein-kinase	0.0081136984001406
6DMI_A	Peptidase-A1	0.0081136984001406
6C3O_F	ABC-transmembrane-type-1-1	0.0081136984001406
3OCG_A	Protein-kinase	0.0081136984001406
6TLE_B	Kinesin-motor	0.0081136984001406
4BDV_A	F5-8-type-A-1	0.0081136984001406
2P55_A	Protein-kinase	0.0081136984001406
5B4W_D	Sema	0.0081136984001406
7NYC_D	MACPF	0.0081136984001406
6YZH_A	Protein-kinase	0.0081136984001406
2OHN_A	Peptidase-A1	0.0081136984001406
4FPB_B	Hexokinase-1	0.0081136984001406
3GI3_A	Protein-kinase	0.0081136984001406
1M4H_A	Peptidase-A1	0.0081136984001406
6PXO_A	Protein-kinase	0.0081136984001406
3KEN_A	Kinesin-motor	0.0081136984001406
4Z4F_A	Piwi	0.0081136984001406
1CZA_N	Hexokinase-1	0.0081136984001406
1BTJ_B	Transferrin-like-1	0.0081136984001406
5OCH_D	ABC-transmembrane-type-1	0.0081136984001406
5N8Z_B	Helicase-ATP-binding	0.0090543980992385
2D11_A	FERM	0.0090543980992385
6U2W_I	MACPF	0.0090543980992385
3MI9_A	Protein-kinase	0.0090543980992385
5B0X_A	Protein-kinase	0.0090543980992385
7TEX_A	RBD	0.0090543980992385
4NE9_A	Peptidase-S8	0.0090543980992385
5MMR_B	Protein-kinase	0.0090543980992385
4FCO_A	Peptidase-A1	0.0090543980992385
7SU3_C	Ku	0.0090543980992385
5ORK_B	Protein-kinase	0.0090543980992385
7WCD_F	BetaCoV-S1-NTD	0.0090543980992385
7WN4_E	VWFD-1	0.0090543980992385
4FRI_A	Peptidase-A1	0.0090543980992385
4LX0_D	Myosin-motor	0.0090543980992385
3KYR_B	Peptidase-A1	0.0090543980992385
4AMT_A	Peptidase-A1	0.0090543980992385
8BHY_B	Ku	0.0090543980992385
3K3B_A	Kinesin-motor	0.0090543980992385
6DLW_B	MACPF	0.0090543980992385
7PNM_A	CoV-S2	0.0090543980992385
6HMX_B	Protein-kinase	0.0090543980992385
5SCC_F	PK	0.0090543980992385
4L7H_A	Peptidase-A1	0.0090543980992385
5SCK_H	PK	0.0090543980992385
5H52_A	Transferrin-like-1	0.0090543980992385
5QD9_B	Peptidase-A1	0.0090543980992385
3J2T_F	NB-ARC	0.0090543980992385
6JAS_A	Transferrin-like-1	0.0090543980992385
medoid11-a2-s3_A	Piwi	0.0090543980992385
5WVE_C	NB-ARC	0.0090543980992385
6BFD_A	Peptidase-A1	0.0090543980992385
6OD6_B	Peptidase-A1	0.0090543980992385
7N93_A	Protein-kinase	0.0090543980992385
2WF1_A	Peptidase-A1	0.0090543980992385
4FSE_A	Peptidase-A1	0.0091371600897414
5OS7_B	Protein-kinase	0.0091371600897414
2ZDZ_A	Peptidase-A1	0.0091371600897414
8BCH_B	SEC63-1	0.0091371600897414
5OTH_A	Protein-kinase	0.0091371600897414
2C9H_A	Ketosynthase-family-3-KS3	0.0091371600897414
5O8U_A	Protein-kinase	0.0091371600897414
7PNQ_C	CoV-S2	0.0091371600897414
6PZ4_A	Peptidase-A1	0.0091371600897414
medoid9-a2-s3_A	Piwi	0.0091371600897414
7NGQ_B	Lon-N-terminal	0.0091371600897414
7TYL_A	G-alpha	0.0091371600897414
3IXJ_C	Peptidase-A1	0.0091371600897414
6GML_B	RNA-pol-Rpb2-2	0.0091371600897414
3O96_A	Protein-kinase	0.0091371600897414
2WOG_C	Kinesin-motor	0.0091371600897414
medoid1-a2-s3_A	Piwi	0.0091371600897414
3N4L_A	Peptidase-A1	0.0091371600897414
4GID_C	Peptidase-A1	0.0091371600897414
4E3C_D	Protein-kinase	0.0091371600897414
3JBT_C	NB-ARC	0.0091371600897414
1JEQ_A	Ku	0.0091371600897414
7XJ8_A	RBD	0.0091371600897414
7XDK_A	BetaCoV-S1-NTD	0.0091371600897414
7Y21_B	BetaCoV-S1-NTD	0.0091371600897414
5MW4_A	DOT1	0.0091371600897414
6FDZ_U	Protein-kinase	0.0091371600897414
6ERF_H	Ku	0.0091371600897414
7F55_B	G-alpha	0.0091371600897414
5MO6_B	Protein-kinase	0.0091371600897414
2PH6_A	Peptidase-A1	0.0091371600897414
2NZT_B	Hexokinase-2	0.0091371600897414
6U23_M	MACPF	0.0091371600897414
3LPI_B	Peptidase-A1	0.0091371600897414
7S0U_A	SAM-dependent-MTase-PRMT-type	0.0091371600897414
7L4J_B	PPM-type-phosphatase	0.0091371600897414
4A4X_A	Protein-kinase	0.0091371600897414
3HAH_B	F-BAR	0.0091371600897414
5F01_A	Peptidase-A1	0.0091371600897414
6TEN_B	DOT1	0.0100605125377637
4FGX_A	Peptidase-A1	0.0100605125377637
1XN2_A	Peptidase-A1	0.0100605125377637
1XN2_B	Peptidase-A1	0.0100605125377637
3VV6_A	Peptidase-A1	0.0100605125377637
1CB6_A	Transferrin-like-1	0.0100605125377637
7WTB_C	Biotin-carboxylation	0.0100605125377637
4TRW_A	Peptidase-A1	0.0100605125377637
5MXD_B	Peptidase-A1	0.0100605125377637
7EDJ_C	RBD	0.0100605125377637
5QD4_C	Peptidase-A1	0.0100605125377637
2P4J_A	Peptidase-A1	0.0100605125377637
5QD2_B	Peptidase-A1	0.0100605125377637
6UX9_A	PIPK	0.0100605125377637
6Z45_A	Protein-kinase	0.0100605125377637
5JUY_F	NB-ARC	0.0100605125377637
4AU2_A	SERPIN	0.0100605125377637
5QDB_B	Peptidase-A1	0.0100605125377637
4A1Z_B	Kinesin-motor	0.0100605125377637
7ZT6_A	Ku	0.0100605125377637
3KMY_B	Peptidase-A1	0.0100605125377637
3KN0_A	Peptidase-A1	0.0100605125377637
3GP0_A	Protein-kinase	0.0100605125377637
4Z32_H	FERM	0.0100605125377637
7XNC_A	Protein-kinase	0.0100605125377637
2IQG_A	Peptidase-A1	0.0100605125377637
7XTB_B	G-alpha	0.0100605125377637
7NW0_0	Helicase-ATP-binding	0.0100605125377637
7Y12_R	G-alpha	0.0100605125377637
7V3L_C	CoV-S2	0.0100605125377637
7V86_F	BetaCoV-S1-NTD	0.0100605125377637
6NV9_B	Peptidase-A1	0.0100605125377637
5K16_B	USP	0.0100605125377637
4FSL_E	Peptidase-A1	0.0100605125377637
7K0Y_C	Ku	0.0100605125377637
5MOD_B	Protein-kinase	0.0100605125377637
4LXK_C	Peptidase-A1	0.0100605125377637
2ZE1_A	Peptidase-A1	0.0100605125377637
6Q1N_B	Glyco-hydro-30	0.0100605125377637
5MO5_A	Protein-kinase	0.0100605125377637
4AY1_C	GH18	0.0101626241883787
8AG4_B	Ku	0.0101626241883787
5QCW_A	Peptidase-A1	0.0101626241883787
5QCU_A	Peptidase-A1	0.0101626241883787
7XP6_B	G-alpha	0.0101626241883787
6UPR_B	Septin-type-G	0.0101626241883787
5CVH_A	Protein-kinase	0.0101626241883787
7VVN_A	G-alpha	0.0101626241883787
3QE2_A	FAD-binding-FR-type	0.0101626241883787
7Y1Z_B	BetaCoV-S1-NTD	0.0101626241883787
4P8W_A	GH18	0.0101626241883787
2GM1_A	Kinesin-motor	0.0101626241883787
7E9O_A	RBD	0.0101626241883787
6O8C_A	Protein-kinase	0.0101626241883787
3EQH_A	Protein-kinase	0.0101626241883787
3HQD_A	Kinesin-motor	0.0101626241883787
3BG9_A	Biotin-carboxylation	0.0101626241883787
4AA0_A	Protein-kinase	0.0101626241883787
6QYX_A	Protein-kinase	0.0101626241883787
6U2K_B	MACPF	0.0101626241883787
8BH3_T	Ku	0.0101626241883787
8HC3_B	RBD	0.0101626241883787
6Y1I_C	Kinesin-motor	0.0110661838165213
4AU3_B	SERPIN	0.0110661838165213
2IWY_B	Ketosynthase-family-3-KS3	0.0110661838165213
6UVV_A	Peptidase-A1	0.0110661838165213
4LXA_B	Peptidase-A1	0.0110661838165213
3ZSH_A	Protein-kinase	0.0110661838165213
1Y3A_A	G-alpha	0.0110661838165213
4H3G_B	Peptidase-A1	0.0110661838165213
6DHC_B	Peptidase-A1	0.0110661838165213
3MHS_A	USP	0.0110661838165213
4R8Y_B	Peptidase-A1	0.0110661838165213
5HU0_B	Peptidase-A1	0.0110661838165213
4DVF_A	Peptidase-A1	0.0110661838165213
5QDD_C	Peptidase-A1	0.0110661838165213
6DLW_N	MACPF	0.0110661838165213
6CTC_A	Transferrin-like-1	0.0110661838165213
5QCO_B	Peptidase-A1	0.0110661838165213
5QCT_A	Peptidase-A1	0.0110661838165213
6DLW_C	MACPF	0.0110661838165213
2D11_B	FERM	0.0110661838165213
4ZSP_B	Peptidase-A1	0.0110661838165213
7KI0_R	G-alpha	0.0111900946877709
4B7B_A	Kinesin-motor	0.0111900946877709
5N98_A	Helicase-ATP-binding	0.0111900946877709
6U2W_F	MACPF	0.0111900946877709
2OM2_C	G-alpha	0.0111900946877709
3OHH_B	Peptidase-A1	0.0111900946877709
4G5O_C	G-alpha	0.0111900946877709
2FME_B	Kinesin-motor	0.0111900946877709
1YM4_B	Peptidase-A1	0.0111900946877709
4LXM_A	Peptidase-A1	0.0111900946877709
7NR4_A	SAM-dependent-MTase-PRMT-type	0.0111900946877709
3IN4_A	Peptidase-A1	0.0111900946877709
5OS7_A	Protein-kinase	0.0111900946877709
5JCY_A	Myosin-motor	0.0111900946877709
7ND9_H	BetaCoV-S1-NTD	0.0111900946877709
7SC1_C	BetaCoV-S1-NTD	0.0111900946877709
4OLB_A	Piwi	0.0111900946877709
4A82_B	ABC-transmembrane-type-1	0.0111900946877709
2YIW_A	Protein-kinase	0.0111900946877709
5OUM_A	Protein-kinase	0.0111900946877709
1KJY_C	G-alpha	0.0111900946877709
7E5E_B	G-alpha	0.0111900946877709
3LNK_A	Peptidase-A1	0.0111900946877709
6L22_A	Protein-kinase	0.0111900946877709
7WN6_A	VWFD-1	0.0111900946877709
3GUT_D	RHD	0.0111900946877709
6B9G_D	GB1-RHD3-type-G	0.0111900946877709
7XT9_B	G-alpha	0.0111900946877709
4XKX_A	Peptidase-A1	0.0111900946877709
4KKG_A	Protein-kinase	0.0111900946877709
3IXK_A	Peptidase-A1	0.0111900946877709
7CML_B	Protein-kinase	0.0111900946877709
5CLP_B	Protein-kinase	0.0111900946877709
3E62_A	FERM	0.0111900946877709
5MVS_B	DOT1	0.0111900946877709
7WN3_A	VWFD-1	0.0111900946877709
7WCD_G	BetaCoV-S1-NTD	0.0111900946877709
2B8V_A	Peptidase-A1	0.0111900946877709
2QMF_B	Peptidase-A1	0.0111900946877709
7EB2_A	G-alpha	0.0111900946877709
8AQS_B	RBD	0.0111900946877709
5QD4_B	Peptidase-A1	0.0111900946877709
3EQG_A	Protein-kinase	0.0111900946877709
4Z4D_A	Piwi	0.0111900946877709
2O2K_B	Hcy-binding	0.0111900946877709
7D2V_A	Peptidase-A1	0.0120723738025678
8HE5_A	RPOLA-N	0.0120723738025678
5MW3_A	DOT1	0.0120723738025678
6BOE_A	Protein-kinase	0.0120723738025678
5H52_A	Transferrin-like-2	0.0120723738025678
3L8S_A	Protein-kinase	0.0120723738025678
3DM6_C	Peptidase-A1	0.0120723738025678
3R2F_E	Peptidase-A1	0.0120723738025678
4I0I_A	Peptidase-A1	0.0120723738025678
6L24_A	Protein-kinase	0.0120723738025678
5SCJ_B	PK	0.0120723738025678
3LFC_A	Protein-kinase	0.0120723738025678
3IHP_A	USP	0.0120723738025678
4TRY_C	Peptidase-A1	0.0120723738025678
6TED_B	RNA-pol-Rpb2-1	0.0120723738025678
4X0Q_B	Helicase-C-terminal	0.0120723738025678
8GY7_B	G-alpha	0.0120723738025678
7PZC_C	NACHT	0.0120723738025678
6OKP_F	GP120	0.0120723738025678
7V82_F	BetaCoV-S1-NTD	0.0120723738025678
8HHX_C	BetaCoV-S1-NTD	0.012220058253459
5KZ8_B	Protein-kinase	0.012220058253459
7EM8_B	PIPK	0.012220058253459
7JNT_A	Protein-kinase	0.012220058253459
3ZKN_B	Peptidase-A1	0.012220058253459
1EQF_A	Protein-kinase-1	0.012220058253459
8GTP_A	BetaCoV-S1-NTD	0.012220058253459
3J2T_B	NB-ARC	0.012220058253459
5HG1_A	Hexokinase-2	0.012220058253459
3CID_B	Peptidase-A1	0.012220058253459
4EH7_A	Protein-kinase	0.012220058253459
6UM5_E	GP120	0.012220058253459
6JSF_A	Peptidase-A1	0.012220058253459
3BUG_A	Peptidase-A1	0.012220058253459
8CZZ_A	Human-immunodeficiency-virus-1-envelope-glycoprotein-Gp120	0.012220058253459
6XTX_2	MCM	0.012220058253459
5HX6_B	Protein-kinase	0.012220058253459
6ULC_A	GP120	0.012220058253459
3IXJ_A	Peptidase-A1	0.012220058253459
5HTZ_A	Peptidase-A1	0.012220058253459
6V0P_A	SAM-dependent-MTase-PRMT-type	0.012220058253459
3S7M_A	Peptidase-A1	0.012220058253459
3BG9_C	Biotin-carboxylation	0.012220058253459
5OUM_B	Protein-kinase	0.012220058253459
6TIW_B	Kinesin-motor	0.012220058253459
7OXO_F	Lon-N-terminal	0.012220058253459
5CX9_B	Protein-kinase	0.012220058253459
4X61_A	SAM-dependent-MTase-PRMT-type	0.012220058253459
5KQF_A	Peptidase-A1	0.012220058253459
6JT4_A	Peptidase-A1	0.012220058253459
6BFE_A	Peptidase-A1	0.012220058253459
1II6_B	Kinesin-motor	0.012220058253459
5N64_A	Protein-kinase	0.012220058253459
7E3K_E	BetaCoV-S1-NTD	0.012220058253459
1II6_A	Kinesin-motor	0.012220058253459
1Y3A_C	G-alpha	0.012220058253459
5CTP_B	Protein-kinase	0.012220058253459
5OCH_H	ABC-transmembrane-type-1	0.012220058253459
8E23_D	Helicase-C-terminal	0.012220058253459
4Z32_D	FERM	0.012220058253459
5X5P_A	Transferrin-like-2	0.012220058253459
medoid26-a2-s2_A	Piwi	0.012220058253459
4Z32_E	FERM	0.012220058253459
5YIK_A	SidE-mono-ADP-ribosyltransferase	0.0130785989784187
5DYH_B	Transferrin-like-2	0.0130785989784187
6B9D_A	GB1-RHD3-type-G	0.0130785989784187
4AU2_C	SERPIN	0.0130785989784187
2RGN_B	G-alpha	0.0130785989784187
1LFH_A	Transferrin-like-1	0.0130785989784187
2QK5_A	Peptidase-A1	0.0130785989784187
5Y3R_B	Ku	0.0130785989784187
5SCE_B	PK	0.0130785989784187
4QJ3_A	G-alpha	0.0130785989784187
3VF6_A	Hexokinase	0.0130785989784187
5SCF_F	PK	0.0130785989784187
7ND8_H	BetaCoV-S1-NTD	0.0130785989784187
7PO5_C	CoV-S2	0.0130785989784187
6D03_C	Transferrin-like-1	0.0130785989784187
7XZ5_B	G-alpha	0.0130785989784187
7K66_A	F5-8-type-A-2	0.0130785989784187
4L7J_A	Peptidase-A1	0.0130785989784187
7EW7_E	G-alpha	0.0130785989784187
5HE7_A	Peptidase-A1	0.0130785989784187
5QCQ_C	Peptidase-A1	0.0130785989784187
7CFN_A	G-alpha	0.0130785989784187
6GML_B	RNA-pol-Rpb2-1	0.0130785989784187
6U2J_M	MACPF	0.0130785989784187
3NVN_A	Sema	0.0130785989784187
5QCY_C	Peptidase-A1	0.0130785989784187
7V6O_B	CoV-S2	0.0130785989784187
4ZSM_A	Peptidase-A1	0.0130785989784187
4TRZ_A	Peptidase-A1	0.0130785989784187
1BG2_A	Kinesin-motor	0.0130785989784187
6DLW_Q	MACPF	0.0130785989784187
4GID_D	Peptidase-A1	0.0130785989784187
5QD7_B	Peptidase-A1	0.0130785989784187
7CJ2_B	GH18	0.0130785989784187
2OHP_A	Peptidase-A1	0.0130785989784187
6U2J_E	MACPF	0.0130785989784187
8H3M_C	BetaCoV-S1-NTD	0.0130785989784187
4J17_A	Peptidase-A1	0.0132515540606032
3BUF_A	Peptidase-A1	0.0132515540606032
3AXW_A	Protein-kinase	0.0132515540606032
3UVR_A	Protein-kinase	0.0132515540606032
7BZ2_A	G-alpha	0.0132515540606032
7WOW_K	BetaCoV-S1-NTD	0.0132515540606032
6O1V_A	ABC-transmembrane-type-1-1	0.0132515540606032
8SOR_A	PI3K-PI4K	0.0132515540606032
4GJ8_B	Peptidase-A1	0.0132515540606032
1DGK_N	Hexokinase-1	0.0132515540606032
1Z6T_A	NB-ARC	0.0132515540606032
2P4J_B	Peptidase-A1	0.0132515540606032
2XK7_A	Protein-kinase	0.0132515540606032
7KVF_B	F5-8-type-A-3	0.0132515540606032
7ZV2_A	SAM-dependent-MTase-PRMT-type	0.0132515540606032
4J1H_A	Peptidase-A1	0.0132515540606032
7LV3_B	Protein-kinase	0.0132515540606032
5HE5_B	Peptidase-A1	0.0132515540606032
6UVY_B	Peptidase-A1	0.0132515540606032
6YPH_A	Protein-kinase	0.0132515540606032
4H0W_A	Transferrin-like-1	0.0132515540606032
5T1W_A	Peptidase-A1	0.0132515540606032
2OEX_A	BRO1	0.0132515540606032
6VY2_C	GP120	0.0132515540606032
5ENM_A	Peptidase-A1	0.0132515540606032
7MW2_H	BetaCoV-S1-NTD	0.0132515540606032
7MYR_B	Peptidase-A1	0.0132515540606032
7R8M_B	BetaCoV-S1-NTD	0.0132515540606032
6X5U_G	GT23	0.0132515540606032
8HHX_B	BetaCoV-S1-NTD	0.0132515540606032
medoid5-a2-s2_A	Piwi	0.0132515540606032
5Y6K_A	Transferrin-like-2	0.0132515540606032
3H0B_C	Peptidase-A1	0.0132515540606032
3CIC_B	Peptidase-A1	0.0132515540606032
3ZKN_A	Peptidase-A1	0.0132515540606032
4QPP_A	SAM-dependent-MTase-PRMT-type	0.0132515540606032
3L58_A	Peptidase-A1	0.0132515540606032
7Z4Y_B	Helicase-C-terminal	0.0132515540606032
3HEC_A	Protein-kinase	0.0132515540606032
6W9E_A	Protein-kinase	0.0132515540606032
4EKC_C	G-alpha	0.0132515540606032
3NDM_C	Protein-kinase	0.0132515540606032
5MCQ_A	Peptidase-A1	0.0132515540606032
1M4H_B	Peptidase-A1	0.0132515540606032
4AY1_H	GH18	0.0132515540606032
5HDX_A	Peptidase-A1	0.0140843739056586
1NFI_C	RHD	0.0140843739056586
7YAE_S	G-alpha	0.0140843739056586
3FII_A	Peptidase-M27	0.0140843739056586
4QJ5_A	G-alpha	0.0140843739056586
3SKF_A	Peptidase-A1	0.0140843739056586
4ENZ_A	F5-8-type-A-2	0.0140843739056586
5SCL_H	PK	0.0140843739056586
5SC8_H	PK	0.0140843739056586
7X25_I	CoV-S2	0.0140843739056586
6AQR_A	USP	0.0140843739056586
3L9H_A	Kinesin-motor	0.0140843739056586
5QD6_B	Peptidase-A1	0.0140843739056586
2XNO_A	Protein-kinase	0.0140843739056586
5SCA_H	PK	0.0140843739056586
2IRZ_A	Peptidase-A1	0.0140843739056586
1FKN_A	Peptidase-A1	0.0140843739056586
4K9H_C	Peptidase-A1	0.0140843739056586
6H4H_B	USP	0.0140843739056586
5URM_A	SEC63-1	0.0140843739056586
2QMG_A	Peptidase-A1	0.0140843739056586
8H07_B	BetaCoV-S1-NTD	0.0140843739056586
5TCO_A	Protein-kinase	0.0140843739056586
5ML5_A	Protein-kinase	0.0140843739056586
8FU6_R	G-alpha	0.0140843739056586
7SQ2_A	G-alpha	0.0140843739056586
4G5Q_C	G-alpha	0.0140843739056586
5DO7_C	ABC-transporter	0.0140843739056586
3J2T_D	NB-ARC	0.0140843739056586
2P4N_B	Kinesin-motor	0.0140843739056586
3WIL_A	Protein-kinase	0.0140843739056586
7V6O_A	CoV-S2	0.0140843739056586
7TR1_K	Kinesin-motor	0.0140843739056586
5HLP_A	Protein-kinase	0.0142855519524551
3BG3_B	Biotin-carboxylation	0.0142855519524551
3S2O_A	Peptidase-A1	0.0142855519524551
6W5X_A	UmuC	0.0142855519524551
4EJX_A	F5-8-type-A-3	0.0142855519524551
3L3A_A	Peptidase-A1	0.0142855519524551
7V89_F	BetaCoV-S1-NTD	0.0142855519524551
7E5E_D	G-alpha	0.0142855519524551
6BFD_B	Peptidase-A1	0.0142855519524551
7SY3_C	BetaCoV-S1-CTD	0.0142855519524551
3HM8_D	Hexokinase-1	0.0142855519524551
6NB4_A	Corona-S2	0.0142855519524551
7BAN_B	Teneurin-N-terminal	0.0142855519524551
4W7P_B	Protein-kinase	0.0142855519524551
5MO6_A	Protein-kinase	0.0142855519524551
6D04_D	Transferrin-like-1	0.0142855519524551
3BG9_D	Biotin-carboxylation	0.0142855519524551
4D8C_B	Peptidase-A1	0.0142855519524551
2OHS_A	Peptidase-A1	0.0142855519524551
6UVY_A	Peptidase-A1	0.0142855519524551
6UVV_B	Peptidase-A1	0.0142855519524551
3VV8_A	Peptidase-A1	0.0142855519524551
5OAM_B	Kinesin-motor	0.0142855519524551
4G5S_B	G-alpha	0.0142855519524551
4LX1_A	Myosin-motor	0.0142855519524551
2VA6_A	Peptidase-A1	0.0142855519524551
6CDS_A	FERM	0.0142855519524551
7LAA_L	BetaCoV-S1-NTD	0.0142855519524551
3SD0_A	Protein-kinase	0.0142855519524551
7X4H_A	Protein-kinase	0.0142855519524551
7L06_B	BetaCoV-S1-NTD	0.0142855519524551
4W4X_A	Protein-kinase	0.0142855519524551
5OQU_B	Protein-kinase	0.0142855519524551
3IXJ_B	Peptidase-A1	0.0150906633237464
7FJN_B	BetaCoV-S1-NTD	0.0150906633237464
3R2F_D	Peptidase-A1	0.0150906633237464
5SC8_F	PK	0.0150906633237464
8SAL_E	Human-immunodeficiency-virus-1-envelope-glycoprotein-Gp120	0.0150906633237464
7EW2_B	G-alpha	0.0150906633237464
3S41_A	Hexokinase	0.0150906633237464
3INF_A	Peptidase-A1	0.0150906633237464
8BWR_A	ABC-transmembrane-type-1-1	0.0150906633237464
3KMX_B	Peptidase-A1	0.0150906633237464
3EQD_A	Protein-kinase	0.0150906633237464
2XNP_A	Protein-kinase	0.0150906633237464
5SCB_F	PK	0.0150906633237464
7D7N_A	ABC-transmembrane-type-1	0.0150906633237464
4F9O_B	Hexokinase-1	0.0150906633237464
5SC9_H	PK	0.0150906633237464
3BRA_A	Peptidase-A1	0.0150906633237464
7V88_F	BetaCoV-S1-NTD	0.0150906633237464
5Y6K_A	Transferrin-like-1	0.0150906633237464
5SCA_F	PK	0.0150906633237464
2F3E_C	Peptidase-A1	0.0150906633237464
2F1Z_A	USP	0.0150906633237464
7U8F_D	Lon-N-terminal	0.0150906633237464
2R7E_B	F5-8-type-A-2	0.0150906633237464
5ENK_A	Peptidase-A1	0.0150906633237464
8ERA_A	PI3K-PI4K	0.0150906633237464
5QD9_C	Peptidase-A1	0.0150906633237464
1H43_A	Transferrin-like-1	0.0150906633237464
4O3N_A	UmuC	0.0153215732989637
3O8T_A	Protein-kinase	0.0153215732989637
5L1J_A	UmuC	0.0153215732989637
6HHF_A	Protein-kinase	0.0153215732989637
6MDZ_B	Piwi	0.0153215732989637
medoid7-a2-s1_A	Piwi	0.0153215732989637
7WRH_D	RBD	0.0153215732989637
3OCB_B	Protein-kinase	0.0153215732989637
6U2J_G	MACPF	0.0153215732989637
7WPP_G	VWFD-2	0.0153215732989637
7ZCE_C	BetaCoV-S1-NTD	0.0153215732989637
4LXA_A	Peptidase-A1	0.0153215732989637
1T5C_A	Kinesin-motor	0.0153215732989637
6TA3_K	Kinesin-motor	0.0153215732989637
7WN6_A	VWFD-2	0.0153215732989637
4LLI_B	Myosin-motor	0.0153215732989637
6TIW_A	Kinesin-motor	0.0153215732989637
1YRP_A	Protein-kinase	0.0153215732989637
5CSH_A	Protein-kinase	0.0153215732989637
8HAE_A	HECT	0.0153215732989637
7PZC_E	NACHT	0.0153215732989637
5UYU_A	Peptidase-A1	0.0153215732989637
2QP8_B	Peptidase-A1	0.0153215732989637
4EKK_A	Protein-kinase	0.0153215732989637
4YTC_A	FERM	0.0153215732989637
2JJD_D	Tyrosine-protein-phosphatase-1	0.0153215732989637
7EW2_R	G-alpha	0.0153215732989637
4Z32_B	FERM	0.0153215732989637
7LD3_A	G-alpha	0.0153215732989637
2HAU_A	Transferrin-like-1	0.0153215732989637
3ZNI_I	Cbl-PTB	0.0153215732989637
7WN6_B	VWFD-1	0.0153215732989637
3MDB_D	Kinesin-motor	0.0153215732989637
3HV6_A	Protein-kinase	0.0153215732989637
1HLG_B	AB-hydrolase-1	0.0153215732989637
7D00_B	BetaCoV-S1-NTD	0.0153215732989637
3V01_A	Protein-kinase	0.0153215732989637
3LPK_B	Peptidase-A1	0.0153215732989637
5QCV_B	Peptidase-A1	0.0160964977574751
5SCI_B	PK	0.0160964977574751
7NR4_B	SAM-dependent-MTase-PRMT-type	0.0160964977574751
7WBW_A	RPOLA-N	0.0160964977574751
4R92_B	Peptidase-A1	0.0160964977574751
8GTO_C	BetaCoV-S1-NTD	0.0160964977574751
5ZQ5_A	SidE-PDE	0.0160964977574751
3WAR_A	Protein-kinase	0.0160964977574751
6B0N_G	GP120	0.0160964977574751
2QMD_A	Peptidase-A1	0.0160964977574751
8BHY_A	PI3K-PI4K	0.0160964977574751
8BRC_A	Transferrin-like-1	0.0160964977574751
4R92_A	Peptidase-A1	0.0160964977574751
3HM8_A	Hexokinase-1	0.0160964977574751
5SCD_B	PK	0.0160964977574751
7UCG_G	Human-immunodeficiency-virus-1-envelope-glycoprotein-Gp120	0.0160964977574751
2NPQ_A	Protein-kinase	0.0160964977574751
7Q1L_B	Transferrin-like-2	0.0160964977574751
4FSE_D	Peptidase-A1	0.0160964977574751
6NV9_C	Peptidase-A1	0.0160964977574751
3J8X_B	Kinesin-motor	0.0160964977574751
4ZSR_A	Peptidase-A1	0.0160964977574751
6U2W_M	MACPF	0.0160964977574751
5Y3R_A	Ku	0.0160964977574751
7QXB_A	Reverse-transcriptase	0.0160964977574751
7WKD_R	G-alpha	0.0160964977574751
6DLW_R	MACPF	0.0160964977574751
7N0Z_A	PPM-type-phosphatase	0.0163601067821594
7KXY_A	F5-8-type-A-2	0.0163601067821594
2IS0_A	Peptidase-A1	0.0163601067821594
7TPQ_D	F5-8-type-A-2	0.0163601067821594
8ERR_A	BetaCoV-S1-NTD	0.0163601067821594
5MXD_C	Peptidase-A1	0.0163601067821594
7X0Z_B	ABC-transmembrane-type-1	0.0163601067821594
6HKY_C	Kinesin-motor	0.0163601067821594
3BG3_C	Biotin-carboxylation	0.0163601067821594
5DO9_A	G-alpha	0.0163601067821594
5ORJ_B	Protein-kinase	0.0163601067821594
5MOE_A	Protein-kinase	0.0163601067821594
7PZC_J	NACHT	0.0163601067821594
2D11_C	FERM	0.0163601067821594
4ZCA_A	Kinesin-motor	0.0163601067821594
7E2Z_B	G-alpha	0.0163601067821594
6SFK_A	Protein-kinase	0.0163601067821594
7W55_R	G-alpha	0.0163601067821594
7NVZ_7	Helicase-ATP-binding	0.0163601067821594
7PO5_A	CoV-S2	0.0163601067821594
5N9A_A	Helicase-ATP-binding	0.0163601067821594
3UFL_A	Peptidase-A1	0.0163601067821594
5CT0_B	Protein-kinase	0.0163601067821594
6U2W_N	MACPF	0.0163601067821594
7CZY_B	BetaCoV-S1-NTD	0.0163601067821594
5OTO_B	Protein-kinase	0.0163601067821594
3Q5E_A	GB1-RHD3-type-G	0.0163601067821594
7B7U_A	RPOLA-N	0.0163601067821594
6V0O_A	SAM-dependent-MTase-PRMT-type	0.0163601067821594
4F6S_A	Protein-kinase	0.0163601067821594
5OTH_B	Protein-kinase	0.0163601067821594
5VRP_A	Peptidase-A1	0.0163601067821594
7Y1Y_B	BetaCoV-S1-NTD	0.0163601067821594
7D5A_A	Peptidase-A1	0.0163601067821594
5F94_B	Protein-kinase	0.0163601067821594
4AY1_F	GH18	0.0163601067821594
7JOV_G	Protein-kinase	0.0163601067821594
7LQW_A	BetaCoV-S1-NTD	0.0163601067821594
6TIW_K	Kinesin-motor	0.0171028438612663
7E9N_Y	BetaCoV-S1-NTD	0.0171028438612663
3LHG_A	Peptidase-A1	0.0171028438612663
4KRE_A	Piwi	0.0171028438612663
6G2D_C	CoA-carboxyltransferase-N-terminal	0.0171028438612663
7UGQ_C	Human-immunodeficiency-virus-1-envelope-glycoprotein-Gp120	0.0171028438612663
7AXZ_B	Ku	0.0171028438612663
5N9F_A	Helicase-ATP-binding	0.0171028438612663
7CZT_L	BetaCoV-S1-NTD	0.0171028438612663
2QZK_A	Peptidase-A1	0.0171028438612663
7MYI_A	Peptidase-A1	0.0171028438612663
5N8S_B	Helicase-ATP-binding	0.0171028438612663
3HW1_B	Peptidase-A1	0.0171028438612663
4R91_A	Peptidase-A1	0.0171028438612663
7WOW_J	BetaCoV-S1-NTD	0.0171028438612663
8HVH_A	ABC-transmembrane-type-1-1	0.0171028438612663
2HAV_B	Transferrin-like-2	0.0171028438612663
8D1T_A	USP	0.0171028438612663
2JJD_C	Tyrosine-protein-phosphatase-1	0.0171028438612663
5YIJ_A	SidE-mono-ADP-ribosyltransferase	0.0171028438612663
2HM1_A	Peptidase-A1	0.0171028438612663
5QCW_C	Peptidase-A1	0.0171028438612663
4ISQ_C	Peptidase-M27	0.0171028438612663
2QP8_A	Peptidase-A1	0.0171028438612663
8H8X_A	HECT	0.0174001876755087
3K5D_A	Peptidase-A1	0.0174001876755087
6Y1I_B	Kinesin-motor	0.0174001876755087
7CJ2_A	GH18	0.0174001876755087
7WPQ_G	VWFD-2	0.0174001876755087
6HKY_A	Kinesin-motor	0.0174001876755087
6GJO_B	Protein-kinase	0.0174001876755087
3MH2_A	Protein-kinase	0.0174001876755087
7XW5_R	G-alpha	0.0174001876755087
5V8V_A	Peptidase-A1	0.0174001876755087
5N8R_A	Helicase-ATP-binding	0.0174001876755087
5DTQ_A	DOT1	0.0174001876755087
6NQD_I	GP120	0.0174001876755087
6Y1I_A	Kinesin-motor	0.0174001876755087
3BV3_A	Protein-kinase	0.0174001876755087
7BAN_A	Teneurin-N-terminal	0.0174001876755087
6W2J_B	ATP-grasp-2	0.0174001876755087
4J1K_A	Peptidase-A1	0.0174001876755087
3HM8_C	Hexokinase-1	0.0174001876755087
5OQU_A	Protein-kinase	0.0174001876755087
7WJY_D	BetaCoV-S1-NTD	0.0174001876755087
3R2F_A	Peptidase-A1	0.0174001876755087
1XS7_D	Peptidase-A1	0.0174001876755087
5KZ8_A	Protein-kinase	0.0174001876755087
5UQ1_C	Protein-kinase	0.0174001876755087
1CZA_N	Hexokinase-2	0.0174001876755087
3CDZ_B	F5-8-type-A-1	0.0174001876755087
2XKF_A	Protein-kinase	0.0174001876755087
4IB5_C	Protein-kinase	0.0174001876755087
4AFE_A	Protein-kinase	0.0174001876755087
4E5B_A	Protein-kinase	0.018108730237069
4H3F_B	Peptidase-A1	0.018108730237069
6ULC_C	GP120	0.018108730237069
7XJH_A	G-alpha	0.018108730237069
6FN4_A	ABC-transmembrane-type-1-1	0.018108730237069
2IWY_A	Ketosynthase-family-3-KS3	0.018108730237069
7NVW_0	Helicase-ATP-binding	0.018108730237069
7S0C_B	BetaCoV-S1-NTD	0.018108730237069
7S0C_A	BetaCoV-S1-NTD	0.018108730237069
4K9H_A	Peptidase-A1	0.018108730237069
5HDU_B	Peptidase-A1	0.018108730237069
3FIE_B	Peptidase-M27	0.018108730237069
6DLW_L	MACPF	0.018108730237069
2FSL_X	Protein-kinase	0.018108730237069
5SC8_B	PK	0.018108730237069
6DLW_P	MACPF	0.018108730237069
8DM3_A	RBD	0.018108730237069
2W42_A	Piwi	0.018108730237069
7WPQ_E	VWFD-2	0.018108730237069
5OGC_B	Kinesin-motor	0.018108730237069
6DLW_E	MACPF	0.018108730237069
7XBW_D	G-alpha	0.018108730237069
6GZH_A	Protein-kinase	0.018108730237069
4GID_B	Peptidase-A1	0.018108730237069
4MMZ_B	VWFA	0.0184427898172117
3OOZ_A	Peptidase-A1	0.0184427898172117
3H0B_A	Peptidase-A1	0.0184427898172117
medoid1-a2-s1_A	Piwi	0.0184427898172117
6L1Z_A	Protein-kinase	0.0184427898172117
6NV9_A	Peptidase-A1	0.0184427898172117
medoid3-a2-s2_A	Piwi	0.0184427898172117
8DEY_A	Lon-N-terminal	0.0184427898172117
6EII_A	Protein-kinase	0.0184427898172117
7ZWH_E	VWFD-2	0.0184427898172117
3E7O_B	Protein-kinase	0.0184427898172117
7E3L_L	BetaCoV-S1-NTD	0.0184427898172117
1MKJ_A	Kinesin-motor	0.0184427898172117
2XAE_B	Kinesin-motor	0.0184427898172117
7WTE_C	Pyruvate-carboxyltransferase	0.0184427898172117
4XXS_A	Peptidase-A1	0.0184427898172117
5W5O_M	Protein-kinase	0.0184427898172117
5M53_A	Protein-kinase	0.0184427898172117
5CX9_A	Protein-kinase	0.0184427898172117
7MX7_A	SAM-dependent-MTase-PRMT-type	0.0184427898172117
6HWV_A	Protein-kinase	0.0184427898172117
5SZ9_B	Peptidase-A1	0.0184427898172117
7E2Y_B	G-alpha	0.0184427898172117
7L02_B	BetaCoV-S1-NTD	0.0184427898172117
3QBH_A	Peptidase-A1	0.0184427898172117
5M4C_A	Protein-kinase	0.0184427898172117
3GC9_B	Protein-kinase	0.0184427898172117
7V1N_A	GT44	0.0184427898172117
5QCP_A	Peptidase-A1	0.0184427898172117
7APJ_A	Protein-kinase	0.0184427898172117
7WPQ_A	VWFD-2	0.0184427898172117
6GFJ_D	Protein-kinase	0.0184427898172117
2JJD_B	Tyrosine-protein-phosphatase-1	0.0184427898172117
5L1Z_A	Protein-kinase	0.0184427898172117
5QCO_A	Peptidase-A1	0.0184427898172117
4L8M_A	Protein-kinase	0.0184427898172117
5C9Z_A	SAM-dependent-MTase-PRMT-type	0.0184427898172117
8BH3_L	Ku	0.0184427898172117
3Q04_A	Protein-kinase	0.0184427898172117
3DV5_B	Peptidase-A1	0.0191146395025525
5SCE_H	PK	0.0191146395025525
7N80_A	PIPK	0.0191146395025525
5QDB_C	Peptidase-A1	0.0191146395025525
4AYX_A	ABC-transmembrane-type-1	0.0191146395025525
3SKF_B	Peptidase-A1	0.0191146395025525
4H3J_B	Peptidase-A1	0.0191146395025525
6MHF_A	G-alpha	0.0191146395025525
4H3I_B	Peptidase-A1	0.0191146395025525
7DX9_D	BetaCoV-S1-NTD	0.0191146395025525
1QHA_B	Hexokinase-1	0.0191146395025525
3PI5_C	Peptidase-A1	0.0191146395025525
5SCK_B	PK	0.0191146395025525
4X63_A	SAM-dependent-MTase-PRMT-type	0.0194869465164286
3D91_B	Peptidase-A1	0.0194869465164286
6U2J_K	MACPF	0.0194869465164286
6U2J_I	MACPF	0.0194869465164286
7MYJ_E	Protein-kinase	0.0194869465164286
6P7I_C	SAM-dependent-MTase-PRMT-type	0.0194869465164286
6FN4_A	ABC-transmembrane-type-1-2	0.0194869465164286
5QCY_A	Peptidase-A1	0.0194869465164286
2X7C_B	Kinesin-motor	0.0194869465164286
3D91_A	Peptidase-A1	0.0194869465164286
7WPP_G	VWFD-1	0.0194869465164286
7T6T_A	G-alpha	0.0194869465164286
3QFC_A	FAD-binding-FR-type	0.0194869465164286
7WPP_E	VWFD-1	0.0194869465164286
2YBU_C	GH18	0.0194869465164286
7PP6_D	VWFD-1	0.0194869465164286
7PZC_F	NACHT	0.0194869465164286
2WJO_A	Peptidase-A1	0.0194869465164286
7DCZ_A	Peptidase-A1	0.0194869465164286
4EH8_A	Protein-kinase	0.0194869465164286
7CZ5_B	G-alpha	0.0194869465164286
1JNK_A	Protein-kinase	0.0194869465164286
7T9K_C	BetaCoV-S1-CTD	0.0194869465164286
3UQR_A	Peptidase-A1	0.0194869465164286
2YL2_B	Biotin-carboxylation	0.0194869465164286
medoid13-a2-s3_A	Piwi	0.0194869465164286
6MSM_A	ABC-transmembrane-type-1-2	0.0194869465164286
7X9B_B	G-alpha	0.0194869465164286
3TTI_A	Protein-kinase	0.0194869465164286
5MW3_B	DOT1	0.0194869465164286
7V3L_B	CoV-S2	0.0194869465164286
4TRY_A	Peptidase-A1	0.0194869465164286
4O3O_A	UmuC	0.0194869465164286
7L06_C	BetaCoV-S1-NTD	0.0194869465164286
7EKL_B	ABC-transmembrane-type-1	0.0194869465164286
6C0V_A	ABC-transmembrane-type-1-1	0.0194869465164286
8EIQ_A	ABC-transmembrane-type-1-1	0.0194869465164286
5SCH_F	PK	0.0194869465164286
7TM0_C	BetaCoV-S1-NTD	0.0194869465164286
5OTL_B	Protein-kinase	0.0194869465164286
7K1K_C	Ku	0.0194869465164286
6RLN_A	Protein-kinase	0.0194869465164286
3INE_A	Peptidase-A1	0.0194869465164286
5MP8_A	Protein-kinase	0.0194869465164286
4DUS_A	Peptidase-A1	0.0194869465164286
7PX3_B	SEC63-1	0.0194869465164286
7PNF_B	VWFD-1	0.0194869465164286
7V68_R	G-alpha	0.0194869465164286
4W5O_A	Piwi	0.0201205697607655
8EIQ_A	ABC-transmembrane-type-1-2	0.0201205697607655
5X5P_A	Transferrin-like-1	0.0201205697607655
5SCK_F	PK	0.0201205697607655
2P4J_C	Peptidase-A1	0.0201205697607655
2Z6E_A	GBD-FH3	0.0201205697607655
3ZNI_E	Cbl-PTB	0.0201205697607655
5SCH_B	PK	0.0201205697607655
5HD0_B	Peptidase-A1	0.0201205697607655
5SCG_H	PK	0.0201205697607655
6DHC_C	Peptidase-A1	0.0201205697607655
6U2W_A	MACPF	0.0201205697607655
5SCE_F	PK	0.0201205697607655
1LCT_A	Transferrin-like-1	0.0201205697607655
7WLY_B	BetaCoV-S1-NTD	0.0201205697607655
5OCH_C	ABC-transmembrane-type-1	0.0201205697607655
4H1E_B	Peptidase-A1	0.0201205697607655
3IXK_B	Peptidase-A1	0.0201205697607655
4AS7_A	Kinesin-motor	0.0201205697607655
2YIS_A	Protein-kinase	0.0201205697607655
4DJY_B	Peptidase-A1	0.0201205697607655
8SAV_A	Human-immunodeficiency-virus-1-envelope-glycoprotein-Gp120	0.0201205697607655
8FLU_G	G-alpha	0.0201205697607655
5DQC_C	Peptidase-A1	0.0201205697607655
5OAM_A	Kinesin-motor	0.0205341202479885
5MVS_A	DOT1	0.0205341202479885
5MP8_B	Protein-kinase	0.0205341202479885
2D10_B	FERM	0.0205341202479885
medoid18-a2-s3_A	Piwi	0.0205341202479885
3CKR_B	Peptidase-A1	0.0205341202479885
5M56_A	Protein-kinase	0.0205341202479885
2AYO_A	USP	0.0205341202479885
5MOE_B	Protein-kinase	0.0205341202479885
7TPP_E	Peptidase-S1	0.0205341202479885
2EWY_B	Peptidase-A1	0.0205341202479885
3OW4_B	Protein-kinase	0.0205341202479885
3BHY_A	Protein-kinase	0.0205341202479885
3FIE_A	Peptidase-M27	0.0205341202479885
4K8S_B	Peptidase-A1	0.0205341202479885
6MFR_A	Piwi	0.0205341202479885
3L43_A	Dynamin-type-G	0.0205341202479885
6TEN_A	DOT1	0.0205341202479885
7Y48_B	ABC-transmembrane-type-1	0.0205341202479885
6SFI_A	Protein-kinase	0.0205341202479885
7W68_F	MCM	0.0205341202479885
4GJ9_B	Peptidase-A1	0.0205341202479885
6UXX_A	SAM-dependent-MTase-PRMT-type	0.0205341202479885
4OGR_A	Protein-kinase	0.0205341202479885
6L21_A	Protein-kinase	0.0205341202479885
7CZU_K	BetaCoV-S1-NTD	0.0205341202479885
2OHK_A	Peptidase-A1	0.0205341202479885
8FLU_B	G-alpha	0.0205341202479885
3TNI_A	Protein-kinase	0.0205341202479885
7YQX_A	BetaCoV-S1-NTD	0.0205341202479885
3TPR_A	Peptidase-A1	0.0205341202479885
3HUC_A	Protein-kinase	0.0205341202479885
4X1B_A	Transferrin-like-2	0.0205341202479885
2NTR_A	Peptidase-A1	0.0205341202479885
5CLP_A	Protein-kinase	0.0205341202479885
8AV1_B	Protein-kinase	0.0205341202479885
3WPN_A	Kinesin-motor	0.0205341202479885
7D4G_B	BetaCoV-S1-NTD	0.0205341202479885
7PNM_C	CoV-S2	0.0205341202479885
7M05_A	SAM-dependent-MTase-PRMT-type	0.0205341202479885
3FF6_D	Biotin-carboxylation	0.0205341202479885
6ANL_A	Protein-kinase	0.0205341202479885
7E14_R	G-alpha	0.0205341202479885
3K5C_A	Peptidase-A1	0.0205341202479885
6N4B_B	G-alpha	0.0205341202479885
7M05_C	SAM-dependent-MTase-PRMT-type	0.0205341202479885
5NG0_A	Protein-kinase	0.0205341202479885
3HV7_A	Protein-kinase	0.0211265191128235
8I4B_A	ABC-transmembrane-type-1-1	0.0211265191128235
5SCG_F	PK	0.0211265191128235
7V5K_B	CoV-S2	0.0211265191128235
1JEY_B	Ku	0.0211265191128235
5N90_A	Helicase-ATP-binding	0.0211265191128235
6DLW_K	MACPF	0.0211265191128235
6DLW_T	MACPF	0.0211265191128235
6FN1_A	ABC-transmembrane-type-1-1	0.0211265191128235
7BFI_A	SERPIN	0.0211265191128235
7YAC_S	G-alpha	0.0211265191128235
3VEV_A	Hexokinase	0.0211265191128235
3QOF_B	GB1-RHD3-type-G	0.0211265191128235
5OHN_A	USP	0.0211265191128235
4L7G_A	Peptidase-A1	0.0211265191128235
2FME_A	Kinesin-motor	0.0215828567205209
medoid5-a2-s3_A	Piwi	0.0215828567205209
2OF0_A	Peptidase-A1	0.0215828567205209
5N9L_A	Protein-kinase	0.0215828567205209
6RLQ_A	SAM-dependent-MTase-PRMT-type	0.0215828567205209
8FF8_A	Protein-kinase	0.0215828567205209
6SZJ_A	Protein-kinase	0.0215828567205209
2X7D_B	Kinesin-motor	0.0215828567205209
5QD6_A	Peptidase-A1	0.0215828567205209
6UM5_I	GP120	0.0215828567205209
7WN3_B	VWFD-1	0.0215828567205209
4AY1_A	GH18	0.0215828567205209
7MXG_C	SAM-dependent-MTase-PRMT-type	0.0215828567205209
medoid4-a2-s1_A	Piwi	0.0215828567205209
5CWZ_C	Protein-kinase	0.0215828567205209
6NV7_A	Peptidase-A1	0.0215828567205209
3E64_A	FERM	0.0215828567205209
7PNQ_A	CoV-S2	0.0215828567205209
4J0Z_A	Peptidase-A1	0.0215828567205209
6NPZ_A	Protein-kinase	0.0215828567205209
4YTH_A	FERM	0.0215828567205209
6D05_D	Transferrin-like-1	0.0215828567205209
6SGD_A	Protein-kinase	0.0215828567205209
1W51_A	Peptidase-A1	0.0215828567205209
7YQX_C	BetaCoV-S1-NTD	0.0215828567205209
3DS6_C	Protein-kinase	0.0215828567205209
4F3T_A	Piwi	0.0215828567205209
7V8A_F	BetaCoV-S1-NTD	0.0215828567205209
4FOE_B	Hexokinase-1	0.0215828567205209
5OT5_B	Protein-kinase	0.0215828567205209
5OUE_A	Protein-kinase	0.0215828567205209
3WIK_A	Protein-kinase	0.0215828567205209
3K5F_B	Peptidase-A1	0.0215828567205209
4O3Q_A	UmuC	0.0215828567205209
8DJD_A	Protein-kinase	0.0215828567205209
4KXT_A	Piwi	0.0215828567205209
6N4R_B	Ion-trans	0.0215828567205209
4W4W_A	Protein-kinase	0.0215828567205209
6CRQ_A	GP120	0.0215828567205209
6CBD_A	Piwi	0.0215828567205209
7SVD_A	ABC-transmembrane-type-1-1	0.0215828567205209
7W55_B	G-alpha	0.02213297304878
7XKD_A	G-alpha	0.02213297304878
3FF6_C	Biotin-carboxylation	0.02213297304878
1XN3_D	Peptidase-A1	0.02213297304878
7ZWA_A	Ku	0.02213297304878
5QCU_C	Peptidase-A1	0.02213297304878
4R95_B	Peptidase-A1	0.02213297304878
7CMV_B	G-alpha	0.02213297304878
7KMZ_E	BetaCoV-S1-NTD	0.02213297304878
6DLW_I	MACPF	0.02213297304878
2XAE_C	Kinesin-motor	0.02213297304878
8FLR_B	G-alpha	0.02213297304878
3LFD_A	Protein-kinase	0.02213297304878
3ZKM_A	Peptidase-A1	0.02213297304878
8D0A_A	USP	0.02213297304878
8D6J_A	Piwi	0.02213297304878
5HE5_A	Peptidase-A1	0.02213297304878
7NVY_0	Helicase-ATP-binding	0.02213297304878
4H3F_A	Peptidase-A1	0.02213297304878
1FKN_B	Peptidase-A1	0.02213297304878
5SCD_D	PK	0.02213297304878
8P4B_B	RNA-pol-Rpb2-1	0.02213297304878
5EGS_B	SAM-dependent-MTase-PRMT-type	0.02213297304878
7WCH_B	BetaCoV-S1-NTD	0.02213297304878
5HTZ_B	Peptidase-A1	0.02213297304878
5K16_A	USP	0.02213297304878
5QDC_C	Peptidase-A1	0.02213297304878
4KRF_A	Piwi	0.02213297304878
5KG8_D	Myosin-motor	0.02213297304878
4FSL_D	Peptidase-A1	0.02213297304878
5SCB_D	PK	0.02213297304878
3R2F_B	Peptidase-A1	0.0226336461702254
5M57_A	Protein-kinase	0.0226336461702254
7MW3_B	BetaCoV-S1-NTD	0.0226336461702254
6P7I_A	SAM-dependent-MTase-PRMT-type	0.0226336461702254
4J1F_A	Peptidase-A1	0.0226336461702254
6O1V_A	ABC-transmembrane-type-1-2	0.0226336461702254
7ZWH_E	VWFD-1	0.0226336461702254
6L23_A	Protein-kinase	0.0226336461702254
3RSV_A	Peptidase-A1	0.0226336461702254
7K1J_B	Ku	0.0226336461702254
7WOQ_A	BetaCoV-S1-NTD	0.0226336461702254
5DYH_B	Transferrin-like-1	0.0226336461702254
6FF4_B	tr-type-G	0.0226336461702254
7WS5_B	BetaCoV-S1-NTD	0.0226336461702254
3Q5E_G	GB1-RHD3-type-G	0.0226336461702254
4W4Y_A	Protein-kinase	0.0226336461702254
7RKF_A	G-alpha	0.0226336461702254
5ZO8_B	Kinesin-motor	0.0226336461702254
5MMF_B	Protein-kinase	0.0226336461702254
6HHI_A	Protein-kinase	0.0226336461702254
4YR8_C	Protein-kinase	0.0226336461702254
5OTP_B	Protein-kinase	0.0226336461702254
5EML_A	SAM-dependent-MTase-PRMT-type	0.0226336461702254
7WTC_C	Biotin-carboxylation	0.0226336461702254
7WTE_B	Biotin-carboxylation	0.0226336461702254
2B8L_A	Peptidase-A1	0.0226336461702254
7LAA_B	RBD	0.0226336461702254
6RBF_A	VWFD-1	0.0226336461702254
7T39_A	SAM-dependent-MTase-PRMT-type-1	0.0226336461702254
6H04_L	MACPF	0.0226336461702254
8H3N_A	BetaCoV-S1-NTD	0.0226336461702254
3G90_X	Protein-kinase	0.0226336461702254
7UAI_H	Peptidase-M12A	0.0226336461702254
7JOZ_R	G-alpha	0.0226336461702254
6H0F_E	Lon-N-terminal	0.0226336461702254
6MET_G	GP120	0.0226336461702254
8SAY_F	GP120	0.0226336461702254
7YQX_B	BetaCoV-S1-NTD	0.0231389553638574
2QU2_A	Peptidase-A1	0.0231389553638574
4B05_A	Peptidase-A1	0.0231389553638574
2VKM_D	Peptidase-A1	0.0231389553638574
6CQ5_A	Protein-kinase	0.0231389553638574
6OON_A	Piwi	0.0231389553638574
7XZ6_B	G-alpha	0.0231389553638574
7E3L_E	BetaCoV-S1-NTD	0.0231389553638574
4ZSQ_A	Peptidase-A1	0.0231389553638574
3L59_B	Peptidase-A1	0.0231389553638574
3L5E_A	Peptidase-A1	0.0231389553638574
6ERH_D	Ku	0.0231389553638574
4DJU_A	Peptidase-A1	0.0231389553638574
6FML_G	AAA	0.0231389553638574
3HV4_A	Protein-kinase	0.0231389553638574
6DLW_J	MACPF	0.0231389553638574
7X0T_A	ABC-transmembrane-type-1	0.0231389553638574
7V7Z_E	BetaCoV-S1-NTD	0.0231389553638574
5IZR_D	PLA2c	0.0231389553638574
5HE4_A	Peptidase-A1	0.0231389553638574
2WF3_A	Peptidase-A1	0.0231389553638574
4AU2_D	SERPIN	0.0231389553638574
6UWV_B	Peptidase-A1	0.0231389553638574
5SC8_D	PK	0.0231389553638574
3S7L_A	Peptidase-A1	0.0231389553638574
7W56_R	G-alpha	0.0231389553638574
4KE1_A	Peptidase-A1	0.023686980845901
4J0T_A	Peptidase-A1	0.023686980845901
6SK9_A	Protein-kinase	0.023686980845901
7XGK_B	Peptidase-A1	0.023686980845901
4WTU_A	Peptidase-A1	0.023686980845901
5VPM_A	Peptidase-A1	0.023686980845901
7PMC_C	Myosin-motor	0.023686980845901
7L09_C	BetaCoV-S1-NTD	0.023686980845901
5I3W_A	Peptidase-A1	0.023686980845901
4LWZ_D	Myosin-motor	0.023686980845901
3JBT_G	NB-ARC	0.023686980845901
5DTM_A	DOT1	0.023686980845901
7PNF_D	VWFD-3	0.023686980845901
7OS1_B	SEC63-1	0.023686980845901
4W5R_A	Piwi	0.023686980845901
3J2Q_A	F5-8-type-A-2	0.023686980845901
6UJ6_A	Transferrin-like	0.023686980845901
7MXC_A	SAM-dependent-MTase-PRMT-type	0.023686980845901
4J0Y_A	Peptidase-A1	0.023686980845901
7F54_B	G-alpha	0.023686980845901
6L8U_C	Bin3-type-SAM	0.023686980845901
1YM2_A	Peptidase-A1	0.023686980845901
2OH2_B	UmuC	0.023686980845901
3BG3_D	Biotin-carboxylation	0.023686980845901
3R0T_A	Protein-kinase	0.023686980845901
7V9L_B	G-alpha	0.023686980845901
7PZC_G	NACHT	0.023686980845901
4IMY_C	Protein-kinase	0.023686980845901
5OUU_A	Protein-kinase	0.023686980845901
7V89_G	BetaCoV-S1-NTD	0.023686980845901
7S5X_E	ABC-transmembrane-type-1-2	0.023686980845901
6V0N_A	SAM-dependent-MTase-PRMT-type	0.023686980845901
6ERF_F	Ku	0.023686980845901
5YGX_A	Peptidase-A1	0.023686980845901
8SB2_A	GP120	0.023686980845901
6X5T_D	GT23	0.023686980845901
7N91_B	Protein-kinase	0.023686980845901
7CZR_B	BetaCoV-S1-NTD	0.023686980845901
6GMD_A	Protein-kinase	0.023686980845901
6GMD_B	Protein-kinase	0.023686980845901
6HLB_A	Peptidase-S8	0.023686980845901
5NZZ_G	PPM-type-phosphatase	0.023686980845901
5QDC_A	Peptidase-A1	0.023686980845901
4X1D_B	Transferrin-like-2	0.023686980845901
2A2A_B	Protein-kinase	0.023686980845901
7QXS_A	Reverse-transcriptase	0.0241449510645854
5QD1_C	Peptidase-A1	0.0241449510645854
4G5O_B	G-alpha	0.0241449510645854
2J5W_A	F5-8-type-A-1	0.0241449510645854
5N8S_A	Helicase-ATP-binding	0.0241449510645854
6G2D_D	CoA-carboxyltransferase-C-terminal	0.0241449510645854
5QDD_B	Peptidase-A1	0.0241449510645854
5QCX_C	Peptidase-A1	0.0241449510645854
7M6J_A	Septin-type-G	0.0247423777489943
3ZLS_A	Protein-kinase	0.0247423777489943
3TTJ_A	Protein-kinase	0.0247423777489943
3FHT_B	Helicase-ATP-binding	0.0247423777489943
3BUH_A	Peptidase-A1	0.0247423777489943
7N91_A	Protein-kinase	0.0247423777489943
5TDH_A	G-alpha	0.0247423777489943
7WRH_A	BetaCoV-S1-NTD	0.0247423777489943
4RCF_A	Peptidase-A1	0.0247423777489943
6HWT_A	Protein-kinase	0.0247423777489943
4HND_A	PI3K-PI4K	0.0247423777489943
3MSJ_B	Peptidase-A1	0.0247423777489943
6U2J_C	MACPF	0.0247423777489943
7D36_A	Peptidase-A1	0.0247423777489943
7U31_A	Protein-kinase	0.0247423777489943
7LLL_B	G-alpha	0.0247423777489943
7DX8_B	BetaCoV-S1-NTD	0.0247423777489943
medoid21-a2-s2_A	Piwi	0.0247423777489943
5ZO8_A	Kinesin-motor	0.0247423777489943
7WCM_B	G-alpha	0.0247423777489943
7WCD_A	BetaCoV-S1-NTD	0.0247423777489943
6VI0_I	GP120	0.0247423777489943
5QD0_A	Peptidase-A1	0.0247423777489943
6TE6_B	DOT1	0.0247423777489943
4RCD_A	Peptidase-A1	0.0247423777489943
7OPM_A	Protein-kinase	0.0247423777489943
5IE1_A	Peptidase-A1	0.0247423777489943
6L20_G	Protein-kinase	0.0247423777489943
3V04_A	Protein-kinase	0.0247423777489943
medoid15-a2-s3_A	Piwi	0.0247423777489943
6SOY_C	Transferrin-like-1	0.0247423777489943
3HEG_A	Protein-kinase	0.0247423777489943
5NZZ_E	PPM-type-phosphatase	0.0247423777489943
2QU3_A	Peptidase-A1	0.0247423777489943
4BCF_A	Protein-kinase	0.0247423777489943
5NZZ_C	PPM-type-phosphatase	0.0247423777489943
2OHM_A	Peptidase-A1	0.0247423777489943
7CWM_B	BetaCoV-S1-NTD	0.0247423777489943
7CZQ_B	BetaCoV-S1-NTD	0.0247423777489943
4A51_B	Kinesin-motor	0.0247423777489943
medoid10-a2-s3_A	Piwi	0.0247423777489943
4EKK_B	Protein-kinase	0.0247423777489943
7OY5_A	Protein-kinase	0.0247423777489943
3QNU_A	GB1-RHD3-type-G	0.0247423777489943
7KNI_A	RBD	0.0247423777489943
6RBF_C	VWFD-1	0.0247423777489943
1LT7_A	Hcy-binding	0.0247423777489943
6S1F_C	Protein-kinase	0.0247423777489943
4BN2_A	Kinesin-motor	0.0247423777489943
7ZUY_A	SAM-dependent-MTase-PRMT-type	0.0247423777489943
6CQD_B	Protein-kinase	0.0247423777489943
5OTO_A	Protein-kinase	0.0247423777489943
7NIV_A	ABC-transmembrane-type-1-1	0.0247423777489943
2ZHV_A	Peptidase-A1	0.0247423777489943
3HW1_C	Peptidase-A1	0.0247423777489943
4U7D_B	Helicase-ATP-binding	0.0247423777489943
4H3J_A	Peptidase-A1	0.0251509582443987
6JSN_A	Peptidase-A1	0.0251509582443987
8JLZ_A	G-alpha	0.0251509582443987
7BFI_B	SERPIN	0.0251509582443987
7WWI_A	BetaCoV-S1-NTD	0.0251509582443987
7ND6_H	BetaCoV-S1-NTD	0.0251509582443987
6U2W_P	MACPF	0.0251509582443987
4HA5_B	Peptidase-A1	0.0251509582443987
5ZQ7_C	SidE-PDE	0.0251509582443987
5YT3_A	Protein-kinase	0.0251509582443987
5SC9_D	PK	0.0251509582443987
4R93_B	Peptidase-A1	0.0251509582443987
8HHZ_B	BetaCoV-S1-NTD	0.0251509582443987
4PO6_A	FERM	0.0251509582443987
1SGZ_C	Peptidase-A1	0.0251509582443987
2WCG_B	Glyco-hydro-30	0.0251509582443987
6BFW_A	Peptidase-A1	0.0251509582443987
7RKV_A	BetaCoV-S1-NTD	0.0251509582443987
7ZYG_A	Ku	0.0251509582443987
5SCK_D	PK	0.0251509582443987
6HK3_A	Protein-kinase	0.0257998410196613
1Z6T_D	NB-ARC	0.0257998410196613
3OHM_A	G-alpha	0.0257998410196613
7TZO_A	PI3K-PI4K	0.0257998410196613
2ZHR_A	Peptidase-A1	0.0257998410196613
4G5S_D	G-alpha	0.0257998410196613
2ZHT_A	Peptidase-A1	0.0257998410196613
6HOR_A	Protein-kinase	0.0257998410196613
4EC9_A	Protein-kinase	0.0257998410196613
medoid15-a2-s2_A	Piwi	0.0257998410196613
5MMR_A	Protein-kinase	0.0257998410196613
7E9Q_A	RBD	0.0257998410196613
7V85_H	BetaCoV-S1-NTD	0.0257998410196613
7VVL_R	G-alpha	0.0257998410196613
5KR8_A	Peptidase-A1	0.0257998410196613
4E6A_A	Protein-kinase	0.0257998410196613
7OPO_G	Protein-kinase-1	0.0257998410196613
7NDL_A	Glutamine-amidotransferase-type-2	0.0257998410196613
8SB0_K	GP120	0.0257998410196613
2IWZ_B	Ketosynthase-family-3-KS3	0.0257998410196613
4AU3_A	SERPIN	0.0257998410196613
3WI6_A	Protein-kinase	0.0257998410196613
6A1C_A	Protein-kinase	0.0257998410196613
8DLQ_E	RBD	0.0257998410196613
7WLZ_B	BetaCoV-S1-NTD	0.0257998410196613
3ZXT_A	Protein-kinase	0.0257998410196613
2XKE_A	Protein-kinase	0.0257998410196613
4W4V_A	Protein-kinase	0.0257998410196613
7R1A_F	RBD	0.0257998410196613
7E9O_Y	BetaCoV-S1-NTD	0.0257998410196613
7PRL_A	VWFD-1	0.0257998410196613
7CZW_H	BetaCoV-S1-NTD	0.0257998410196613
4Z32_C	FERM	0.0257998410196613
6UDA_I	GP120	0.0257998410196613
6M9L_A	Protein-kinase	0.0257998410196613
5H8G_A	Protein-kinase	0.0257998410196613
7XKF_A	G-alpha	0.0257998410196613
5GNH_B	Myotubularin-phosphatase	0.0257998410196613
3QOW_A	DOT1	0.0257998410196613
5FA6_A	FAD-binding-FR-type	0.0257998410196613
4LG4_F	Protein-kinase	0.0257998410196613
medoid8-a2-s2_A	Piwi	0.0257998410196613
3JBT_K	NB-ARC	0.0257998410196613
7ZUU_A	SAM-dependent-MTase-PRMT-type	0.0257998410196613
6PXP_B	Protein-kinase	0.0257998410196613
medoid23-a2-s2_A	Piwi	0.0257998410196613
6PZ3_A	UmuC	0.0257998410196613
3INH_A	Peptidase-A1	0.0257998410196613
5EMK_A	SAM-dependent-MTase-PRMT-type	0.0257998410196613
5F94_A	Protein-kinase	0.0257998410196613
5CU2_A	Protein-kinase	0.0257998410196613
5B4W_A	Sema	0.0261569749948251
4ASI_B	Biotin-carboxylation	0.0261569749948251
4AU2_B	SERPIN	0.0261569749948251
6ERG_D	Ku	0.0261569749948251
5KG8_C	Myosin-motor	0.0261569749948251
7RBQ_A	SAM-dependent-MTase-PRMT-type-1	0.0261569749948251
3QI2_B	G-alpha	0.0261569749948251
5SCC_H	PK	0.0261569749948251
3K5D_B	Peptidase-A1	0.0261569749948251
5N9F_B	Helicase-ATP-binding	0.0261569749948251
4DHY_A	Hexokinase	0.0261569749948251
5QCS_A	Peptidase-A1	0.0261569749948251
7X9B_A	G-alpha	0.0261569749948251
3D3L_A	Lipoxygenase	0.0261569749948251
5SCI_H	PK	0.0261569749948251
2NZT_B	Hexokinase-1	0.0261569749948251
7VG7_A	Sema	0.0261569749948251
2VIE_A	Peptidase-A1	0.0261569749948251
2VA7_A	Peptidase-A1	0.0261569749948251
5OCH_F	ABC-transmembrane-type-1	0.0261569749948251
2F3F_C	Peptidase-A1	0.0261569749948251
3PI5_A	Peptidase-A1	0.026859374808243
medoid7-a2-s2_A	Piwi	0.026859374808243
4BXN_A	Kinesin-motor	0.026859374808243
7PMV_D	VWFD-2	0.026859374808243
3KYR_C	Peptidase-A1	0.026859374808243
5OCU_A	Kinesin-motor	0.026859374808243
2WAJ_A	Protein-kinase	0.026859374808243
3RTN_A	Peptidase-A1	0.026859374808243
6D04_C	Transferrin-like-1	0.026859374808243
7L26_C	Protein-kinase	0.026859374808243
7UGQ_A	Human-immunodeficiency-virus-1-envelope-glycoprotein-Gp120	0.026859374808243
3OWN_B	Peptidase-A1	0.026859374808243
8SB5_F	GP120	0.026859374808243
4BN2_B	Kinesin-motor	0.026859374808243
4O3R_A	UmuC	0.026859374808243
7ORE_A	Protein-kinase	0.026859374808243
3K3J_A	Protein-kinase	0.026859374808243
5N9N_A	Protein-kinase	0.026859374808243
3RTM_A	Peptidase-A1	0.026859374808243
7WOW_L	BetaCoV-S1-CTD	0.026859374808243
7UYW_A	FERM	0.026859374808243
2R9S_B	Protein-kinase	0.026859374808243
6N4R_D	Ion-trans	0.026859374808243
2ZJM_A	Peptidase-A1	0.026859374808243
6R9T_A	FERM	0.026859374808243
3V8S_A	Protein-kinase	0.026859374808243
7BDJ_B	Helicase-C-terminal-1	0.026859374808243
4DLJ_A	Protein-kinase	0.026859374808243
4EJX_A	F5-8-type-A-2	0.026859374808243
7WTA_D	Biotin-carboxylation	0.026859374808243
5OTL_A	Protein-kinase	0.026859374808243
5OT5_A	Protein-kinase	0.026859374808243
2Z6E_C	GBD-FH3	0.026859374808243
6SFO_A	Protein-kinase	0.026859374808243
7KID_A	SAM-dependent-MTase-PRMT-type	0.026859374808243
5MOV_A	Protein-kinase	0.026859374808243
8HCB_B	BetaCoV-S1-NTD	0.026859374808243
7Q1L_A	Transferrin-like-2	0.026859374808243
4LXK_A	Peptidase-A1	0.026859374808243
3TPL_C	Peptidase-A1	0.026859374808243
5MOD_A	Protein-kinase	0.026859374808243
6SVO_A	Glutamine-amidotransferase-type-2	0.026859374808243
7WTD_C	Pyruvate-carboxyltransferase	0.026859374808243
6U2J_D	MACPF	0.026859374808243
4RCE_A	Peptidase-A1	0.026859374808243
8SAT_A	GP120	0.026859374808243
1PMV_A	Protein-kinase	0.026859374808243
4ZPE_A	Peptidase-A1	0.026859374808243
5OMG_A	Protein-kinase	0.026859374808243
2Q2Z_A	Kinesin-motor	0.026859374808243
6JLQ_B	USP	0.026859374808243
3G33_A	Protein-kinase	0.026859374808243
6SZE_A	Protein-kinase	0.026859374808243
3N4L_B	Peptidase-A1	0.026859374808243
2ETR_A	Protein-kinase	0.026859374808243
7MBX_A	G-alpha	0.0271629994054913
8BHV_b	Ku	0.0271629994054913
3TPJ_A	Peptidase-A1	0.0271629994054913
3OC1_A	Protein-kinase	0.0271629994054913
6H0F_H	Lon-N-terminal	0.0271629994054913
6H04_M	MACPF	0.0271629994054913
4G5Q_A	G-alpha	0.0271629994054913
7V5K_A	CoV-S2	0.0271629994054913
4ASI_A	Biotin-carboxylation	0.0271629994054913
2G94_B	Peptidase-A1	0.0271629994054913
2RGN_A	G-alpha	0.0271629994054913
7BFI_D	SERPIN	0.0271629994054913
7WBW_b	RNA-pol-Rpb2-6	0.0271629994054913
3HVG_B	Peptidase-A1	0.0271629994054913
5SCH_D	PK	0.0271629994054913
4D83_B	Peptidase-A1	0.0279214734263297
6WK6_A	UmuC	0.0279214734263297
6IIL_B	USP	0.0279214734263297
8HBD_B	G-alpha	0.0279214734263297
6FN1_A	ABC-transmembrane-type-1-2	0.0279214734263297
7NVW_7	Helicase-ATP-binding	0.0279214734263297
6C2I_A	Peptidase-A1	0.0279214734263297
3DAK_D	Protein-kinase	0.0279214734263297
5ORH_B	Protein-kinase	0.0279214734263297
2EWY_A	Peptidase-A1	0.0279214734263297
7L02_A	BetaCoV-S1-NTD	0.0279214734263297
2XKC_A	Protein-kinase	0.0279214734263297
5TQX_A	Protein-kinase	0.0279214734263297
6D05_F	Transferrin-like-1	0.0279214734263297
4F93_B	SEC63-1	0.0279214734263297
7PLZ_F	Myosin-motor	0.0279214734263297
3GCS_A	Protein-kinase	0.0279214734263297
5HBF_A	GH18	0.0279214734263297
4G5O_D	G-alpha	0.0279214734263297
4AY1_I	GH18	0.0279214734263297
5I3V_A	Peptidase-A1	0.0279214734263297
3OW4_A	Protein-kinase	0.0279214734263297
7LV3_A	Protein-kinase	0.0279214734263297
8E05_A	Protein-kinase	0.0279214734263297
3R1G_B	Peptidase-A1	0.0279214734263297
1YM4_A	Peptidase-A1	0.0279214734263297
7X0T_B	ABC-transmembrane-type-1	0.0279214734263297
2IWZ_A	Ketosynthase-family-3-KS3	0.0279214734263297
3K5G_A	Peptidase-A1	0.0279214734263297
7TCO_A	GP120	0.0279214734263297
7NVY_7	Helicase-ATP-binding	0.0279214734263297
8FDG_A	F5-8-type-A-1	0.0279214734263297
7CKW_A	G-alpha	0.0279214734263297
7PZC_H	NACHT	0.0279214734263297
4GJ6_B	Peptidase-A1	0.0279214734263297
7DNZ_B	ABC-transmembrane-type-1	0.0279214734263297
3JY9_A	FERM	0.0279214734263297
7KSI_A	Protein-kinase	0.0279214734263297
3L8X_A	Protein-kinase	0.0279214734263297
3J2T_G	NB-ARC	0.0279214734263297
3VV7_A	Peptidase-A1	0.0281690295641283
5SCI_G	PK	0.0281690295641283
5SCH_H	PK	0.0281690295641283
5HDU_A	Peptidase-A1	0.0281690295641283
4DPF_A	Peptidase-A1	0.0281690295641283
8EZB_A	Ku	0.0281690295641283
5SCL_B	PK	0.0281690295641283
5SDT_B	PK	0.0281690295641283
5HDZ_B	Peptidase-A1	0.0281690295641283
6DLW_M	MACPF	0.0281690295641283
6LFO_R	G-alpha	0.0281690295641283
7VV5_A	G-alpha	0.0281690295641283
4ZSM_B	Peptidase-A1	0.0281690295641283
5O76_C	Cbl-PTB	0.0281690295641283
3ONW_B	G-alpha	0.0281690295641283
4FS4_A	Peptidase-A1	0.0281690295641283
3NSH_B	Peptidase-A1	0.0281690295641283
4FSL_A	Peptidase-A1	0.0281690295641283
5N65_A	Protein-kinase	0.0281690295641283
3N4L_C	Peptidase-A1	0.0281690295641283
8HC3_A	RBD	0.0289856519083209
7YQZ_A	BetaCoV-S1-NTD	0.0289856519083209
6HMC_A	Protein-kinase	0.0289856519083209
3OBJ_A	Protein-kinase	0.0289856519083209
7DNZ_A	ABC-transmembrane-type-1	0.0289856519083209
5AEP_A	FERM	0.0289856519083209
5JUW_A	DOT1	0.0289856519083209
4A50_A	Kinesin-motor	0.0289856519083209
8DOK_A	GP120	0.0289856519083209
4IWO_A	Protein-kinase	0.0289856519083209
6TED_B	RNA-pol-Rpb2-2	0.0289856519083209
1H45_A	Transferrin-like-1	0.0289856519083209
6XR0_M	Transferrin-like-2	0.0289856519083209
5I9Q_A	GP120	0.0289856519083209
8FLS_N	G-alpha	0.0289856519083209
medoid2-a2-s3_A	Piwi	0.0289856519083209
7SHM_A	ABC-transmembrane-type-1	0.0289856519083209
7KIB_A	SAM-dependent-MTase-PRMT-type	0.0289856519083209
medoid12-a2-s3_A	Piwi	0.0289856519083209
3ODY_X	Protein-kinase	0.0289856519083209
4KA3_A	Protein-kinase	0.0289856519083209
2OKR_D	Protein-kinase	0.0289856519083209
7EPX_H	BetaCoV-S1-NTD	0.0289856519083209
2X7E_A	Kinesin-motor	0.0289856519083209
7SVD_A	ABC-transmembrane-type-1-2	0.0289856519083209
2I4Q_B	Peptidase-A1	0.0289856519083209
3D0E_B	Protein-kinase	0.0289856519083209
7XOD_B	RBD	0.0289856519083209
8E3Y_G	G-alpha	0.0289856519083209
4AY1_G	GH18	0.0289856519083209
6X5R_B	GT23	0.0289856519083209
4YTF_A	FERM	0.0289856519083209
5F9L_A	UmuC	0.0289856519083209
6X5Z_A	Myosin-motor	0.0289856519083209
7Y9Z_A	RBD	0.0289856519083209
8EIG_A	ABC-transmembrane-type-1-1	0.0289856519083209
7U31_B	Protein-kinase	0.0289856519083209
7ZUQ_A	SAM-dependent-MTase-PRMT-type	0.0289856519083209
6YM5_A	PIPK	0.0289856519083209
3BHH_C	Protein-kinase	0.0289856519083209
6SGK_A	Protein-kinase	0.0289856519083209
6HEK_A	USP	0.0291750635565768
7PNQ_B	CoV-S2	0.0291750635565768
4DI2_B	Peptidase-A1	0.0291750635565768
5HU0_A	Peptidase-A1	0.0291750635565768
7OKX_B	RNA-pol-Rpb2-1	0.0291750635565768
6WPW_R	G-alpha	0.0291750635565768
2VNM_A	Peptidase-A1	0.0291750635565768
7YQY_B	BetaCoV-S1-NTD	0.0291750635565768
6NW3_B	Peptidase-A1	0.0291750635565768
4ACU_A	Peptidase-A1	0.0291750635565768
2G94_D	Peptidase-A1	0.0291750635565768
7FJO_B	BetaCoV-S1-NTD	0.0291750635565768
2VKM_C	Peptidase-A1	0.0291750635565768
1W50_A	Peptidase-A1	0.0291750635565768
4EKL_A	Protein-kinase	0.0291750635565768
8BHY_C	Ku	0.0291750635565768
5SCJ_D	PK	0.0291750635565768
6Q1P_B	Glyco-hydro-30	0.0291750635565768
7DX7_D	BetaCoV-S1-NTD	0.0291750635565768
5ORH_A	Protein-kinase	0.0300519144382522
7XMK_A	Protein-kinase	0.0300519144382522
4A28_A	Kinesin-motor	0.0300519144382522
3CDZ_A	F5-8-type-A-2	0.0300519144382522
7B0Y_b	RNA-pol-Rpb2-1	0.0300519144382522
8EFI_C	Myosin-motor	0.0300519144382522
6M4I_B	Kinesin-motor	0.0300519144382522
4KKH_A	Protein-kinase	0.0300519144382522
5MOW_B	Protein-kinase	0.0300519144382522
medoid28-a2-s2_A	Piwi	0.0300519144382522
7XDB_A	BetaCoV-S1-NTD	0.0300519144382522
2OHQ_A	Peptidase-A1	0.0300519144382522
3ZS5_A	Protein-kinase	0.0300519144382522
7PZC_A	NACHT	0.0300519144382522
2RGN_E	G-alpha	0.0300519144382522
7T6U_A	G-alpha	0.0300519144382522
8BC8_B	Helicase-C-terminal-1	0.0300519144382522
5OHN_C	USP	0.0300519144382522
3MGY_A	Protein-kinase	0.0300519144382522
4U80_A	Protein-kinase	0.0300519144382522
4U79_A	Protein-kinase	0.0300519144382522
7U36_B	Protein-kinase	0.0300519144382522
7ABI_s	SEC63-1	0.0300519144382522
7K1K_B	Ku	0.0300519144382522
3VW8_A	Sema	0.0300519144382522
3MSL_A	Peptidase-A1	0.0300519144382522
7YQY_A	BetaCoV-S1-NTD	0.0300519144382522
7O1U_A	Peptidase-S8	0.0300519144382522
7K8V_C	BetaCoV-S1-NTD	0.0300519144382522
6UM7_I	GP120	0.0300519144382522
7Z87_C	Ku	0.0300519144382522
6MDZ_A	Piwi	0.0300519144382522
4Z32_A	FERM	0.0300519144382522
6UIA_A	ATP-grasp	0.0300519144382522
5JXG_A	Peptidase-S8	0.0300519144382522
4BFD_A	Peptidase-A1	0.0300519144382522
3VYD_B	Peptidase-A1	0.0300519144382522
8HFH_A	Kinesin-motor	0.0300519144382522
5QD2_A	Peptidase-A1	0.0300519144382522
7MW2_F	BetaCoV-S1-NTD	0.0300519144382522
8IHI_B	G-alpha	0.0300519144382522
2HAU_B	Transferrin-like-2	0.0300519144382522
5KPM_A	Protein-kinase	0.0300519144382522
7WPQ_B	VWFD-2	0.0300519144382522
2OK1_A	Protein-kinase	0.0300519144382522
5SCD_H	PK	0.0301810994667925
2G94_C	Peptidase-A1	0.0301810994667925
7FFM_A	Transferrin-like-1	0.0301810994667925
5SDT_H	PK	0.0301810994667925
5QCS_B	Peptidase-A1	0.0301810994667925
6E0E_A	Hexokinase	0.0301810994667925
7C2E_A	G-alpha	0.0301810994667925
5SCG_B	PK	0.0301810994667925
4EKC_A	G-alpha	0.0301810994667925
2XAE_A	Kinesin-motor	0.0301810994667925
8DEY_D	Lon-N-terminal	0.0301810994667925
5SCC_B	PK	0.0301810994667925
8SAT_I	GP120	0.0301810994667925
3LFF_A	Protein-kinase	0.0301810994667925
8SAL_I	Human-immunodeficiency-virus-1-envelope-glycoprotein-Gp120	0.0301810994667925
3K5F_A	Peptidase-A1	0.0301810994667925
1XN3_B	Peptidase-A1	0.0301810994667925
3NVQ_B	Sema	0.0301810994667925
3NVN_B	Sema	0.0301810994667925
7L09_B	BetaCoV-S1-NTD	0.0301810994667925
8HHX_A	RBD	0.0301810994667925
5VN8_E	GP120	0.0301810994667925
4ISG_A	Hexokinase	0.0301810994667925
5L8H_A	USP	0.0301810994667925
4P8U_A	GH18	0.0301810994667925
4LXM_C	Peptidase-A1	0.0301810994667925
7WBW_B	RNA-pol-Rpb2-6	0.0301810994667925
4ZRJ_A	FERM	0.0311202652104596
7NDA_C	BetaCoV-S1-NTD	0.0311202652104596
5TX5_B	Protein-kinase	0.0311202652104596
6MF0_B	Plastocyanin-like-4	0.0311202652104596
3G6Z_B	Peptidase-A1	0.0311202652104596
3VYF_B	Peptidase-A1	0.0311202652104596
7K1J_C	Ku	0.0311202652104596
7Y71_B	BetaCoV-S1-NTD	0.0311202652104596
5QD5_A	Peptidase-A1	0.0311202652104596
4IW0_A	Protein-kinase	0.0311202652104596
4AU3_D	SERPIN	0.0311202652104596
5M7U_B	GH84	0.0311202652104596
3V83_F	Transferrin-like-1	0.0311202652104596
3OY1_A	Protein-kinase	0.0311202652104596
7ZY5_A	Protein-kinase	0.0311202652104596
6CKC_A	SAM-dependent-MTase-PRMT-type	0.0311202652104596
1HJX_D	GH18	0.0311202652104596
8SAW_A	GP120	0.0311202652104596
4Z4I_A	Piwi	0.0311202652104596
5N8U_A	Helicase-ATP-binding	0.0311202652104596
2PVR_A	Protein-kinase	0.0311202652104596
8EFI_E	Myosin-motor	0.0311202652104596
7RMP_C	ATP-grasp	0.0311202652104596
7LWH_A	FERM	0.0311202652104596
5JMO_A	Peptidase-S8	0.0311202652104596
3RSX_A	Peptidase-A1	0.0311202652104596
6I44_A	Peptidase-S1	0.0311202652104596
6FU5_A	Protein-kinase	0.0311202652104596
7V69_R	G-alpha	0.0311202652104596
4BFB_A	Peptidase-A1	0.0311202652104596
5QIG_A	FMN-hydroxy-acid-dehydrogenase	0.0311202652104596
7NVR_2	Helicase-ATP-binding	0.0311202652104596
5DT2_A	DOT1	0.0311202652104596
5CU3_A	Protein-kinase	0.0311202652104596
7PNF_B	VWFD-3	0.0311202652104596
8CYI_A	SAM-dependent-MTase-PRMT-type	0.0311202652104596
4A1Z_A	Kinesin-motor	0.0311202652104596
medoid13-a2-s1_A	Piwi	0.0311202652104596
7LB0_A	Protein-kinase-1	0.0311202652104596
7NVX_0	Helicase-ATP-binding	0.0311202652104596
1SHZ_A	G-alpha	0.0311202652104596
6U23_O	MACPF	0.0311202652104596
1KV2_A	Protein-kinase	0.0311202652104596
5QD8_C	Peptidase-A1	0.0311871353768524
7PO5_B	CoV-S2	0.0311871353768524
7KBT_A	F5-8-type-A-1	0.0311871353768524
5QCV_C	Peptidase-A1	0.0311871353768524
7YRQ_A	ABC-transmembrane-type-1	0.0311871353768524
4G5S_A	G-alpha	0.0311871353768524
3FKT_A	Peptidase-A1	0.0311871353768524
7TTJ_B	Lipoxygenase	0.0311871353768524
7PNM_B	CoV-S2	0.0311871353768524
2ZJ3_A	Glutamine-amidotransferase-type-2	0.0311871353768524
3DV1_C	Peptidase-A1	0.0311871353768524
5SC9_C	PK	0.0311871353768524
6R4E_A	Glutamine-amidotransferase-type-2	0.0321912006166056
5WVE_G	NB-ARC	0.0321912006166056
5ZN3_A	Protein-kinase	0.0321912006166056
3GC8_B	Protein-kinase	0.0321912006166056
8SAS_K	GP120	0.0321912006166056
3S9L_C	Transferrin-like-1	0.0321912006166056
4EH9_A	Protein-kinase	0.0321912006166056
4J1R_B	Protein-kinase	0.0321912006166056
medoid14-a2-s3_A	Piwi	0.0321912006166056
6UP6_D	BAR	0.0321912006166056
7CZT_H	BetaCoV-S1-NTD	0.0321912006166056
3VE1_D	Transferrin-like-1	0.0321912006166056
6HLE_A	Peptidase-S8	0.0321912006166056
7WS8_C	BetaCoV-S1-NTD	0.0321912006166056
2PH8_A	Peptidase-A1	0.0321912006166056
7WCD_B	BetaCoV-S1-NTD	0.0321912006166056
2P4N_K	Kinesin-motor	0.0321912006166056
5OUU_B	Protein-kinase	0.0321912006166056
5DSX_A	DOT1	0.0321912006166056
3JBT_E	NB-ARC	0.0321912006166056
7QY0_A	Peptidase-S8	0.0321912006166056
2ODE_A	G-alpha	0.0321912006166056
5ZO9_B	Kinesin-motor	0.0321912006166056
2Y1N_C	Cbl-PTB	0.0321912006166056
4J1I_A	Peptidase-A1	0.0321912006166056
3ZL7_A	Peptidase-A1	0.0321912006166056
[truncated: 92,572 more rows]
