# Supplementary material for: Comparative structural insights and functional analysis for the distinct unbound states of Human AGO proteins
Source: Sci Rep. 2025 Mar 19;15:9432. doi: 10.1038/s41598-025-91849-5 (PMC11923369; doi:10.1038/s41598-025-91849-5)
Supplement: Supplementary file 24 — Supplementary Information 12. [file 41598_2025_91849_MOESM24_ESM.zip › 4Z4Dp_A_mddomain_HL2REF/metrics/4Z4Dp_A_Piwi_w-rdist.csv]

structureId	domain	w-rdist
4Z4Dp_A	Piwi	0.0
5VM9_C	Piwi	0.0260403504272094
3BUF_A	Peptidase-A1	0.0269517146438886
2QU2_A	Peptidase-A1	0.0271357867411213
6JSN_A	Peptidase-A1	0.0323638672691901
5SCL_A	PK	0.0330568914856448
5SCE_A	PK	0.0346039403298144
4DV9_A	Peptidase-A1	0.0348668199060068
3U6A_C	Peptidase-A1	0.0350369551347209
5SCD_A	PK	0.0351286370424622
5SCC_A	PK	0.0354071499376668
3NSH_B	Peptidase-A1	0.0356659121279131
4J1K_A	Peptidase-A1	0.0363316833023127
2ZE1_A	Peptidase-A1	0.0363486296351994
5SCA_A	PK	0.0370561760146713
5SCB_A	PK	0.0371718886605578
5SCH_A	PK	0.0372511482641472
3K5F_B	Peptidase-A1	0.037609998013071
3L5D_A	Peptidase-A1	0.0376514338235383
1W50_A	Peptidase-A1	0.0376799981280855
7B1P_A	Peptidase-A1	0.0378795830238879
3HW1_A	Peptidase-A1	0.0380158996347742
2PH8_A	Peptidase-A1	0.038271762004977
6PZ4_A	Peptidase-A1	0.0383155821674877
2HIZ_A	Peptidase-A1	0.0389959821769333
5SCG_A	PK	0.0390258053038928
3L5B_A	Peptidase-A1	0.0391660807474738
5F01_A	Peptidase-A1	0.0392134264050365
5SCF_A	PK	0.0394646406225206
5F00_A	Peptidase-A1	0.040065578931713
3INH_A	Peptidase-A1	0.0401159880120891
5SC8_A	PK	0.0401248361282502
4J1I_A	Peptidase-A1	0.0403838540317589
3BUG_A	Peptidase-A1	0.0405964195462692
4J0T_A	Peptidase-A1	0.0407198919085576
6JSG_A	Peptidase-A1	0.0407518035041913
4L7G_A	Peptidase-A1	0.0408445444765776
4K8S_C	Peptidase-A1	0.0409406574688922
3KMY_A	Peptidase-A1	0.0411912014510472
4J1C_A	Peptidase-A1	0.0414907419124389
5YGX_A	Peptidase-A1	0.0415692324622804
5HTZ_B	Peptidase-A1	0.0416400698062847
3ZMG_A	Peptidase-A1	0.0416666337224562
4LXK_C	Peptidase-A1	0.0417281608135412
3VV7_A	Peptidase-A1	0.0419083752047854
6JT3_A	Peptidase-A1	0.041997782351828
5HD0_A	Peptidase-A1	0.0420487907074914
4IVT_A	Peptidase-A1	0.0421334610208691
3RTM_A	Peptidase-A1	0.0421447279388267
2P83_A	Peptidase-A1	0.0422764118705731
2OAH_A	Peptidase-A1	0.042503507985576
4LXK_A	Peptidase-A1	0.0426679013930924
3RTH_A	Peptidase-A1	0.04272101428178
4ZSR_A	Peptidase-A1	0.0427607248307072
5EZX_A	Peptidase-A1	0.0429283492613363
3TPL_A	Peptidase-A1	0.0429438166656727
7DCZ_A	Peptidase-A1	0.0429558133355707
4HA5_A	Peptidase-A1	0.0431163648085809
4I0I_C	Peptidase-A1	0.0433739215134117
5EZZ_A	Peptidase-A1	0.0433976932912139
5MXD_A	Peptidase-A1	0.0434985891141304
5QDA_C	Peptidase-A1	0.043943135841154
3UQP_A	Peptidase-A1	0.0439508334905241
6OD6_A	Peptidase-A1	0.0439565571530191
3L38_A	Peptidase-A1	0.0440015588804685
4H3G_A	Peptidase-A1	0.044277250964236
4D89_A	Peptidase-A1	0.0443074192880506
3FKT_A	Peptidase-A1	0.0444713263311291
2OHT_A	Peptidase-A1	0.0444998746779902
4XXS_A	Peptidase-A1	0.0446732903959594
4K8S_B	Peptidase-A1	0.0446760709858819
4I0I_B	Peptidase-A1	0.0448436954975051
7D36_A	Peptidase-A1	0.0449825736212886
6WNY_A	Peptidase-A1	0.045033462819846
7D5A_A	Peptidase-A1	0.0451775978818334
4J0V_A	Peptidase-A1	0.0452149268884118
4DJW_B	Peptidase-A1	0.045320977000003
4J0Z_A	Peptidase-A1	0.045464998001256
5QCQ_C	Peptidase-A1	0.0455310634854694
4J1E_A	Peptidase-A1	0.0455586203356168
7D2X_A	Peptidase-A1	0.0456196693469085
4H3I_A	Peptidase-A1	0.0456326955611054
7D2V_A	Peptidase-A1	0.0456529345835742
5QD8_B	Peptidase-A1	0.0456547289484998
4IVS_A	Peptidase-A1	0.0458066537084738
5SCK_A	PK	0.0459841434783123
6JT4_A	Peptidase-A1	0.0460372786513773
2Q11_A	Peptidase-A1	0.0462500989955005
2P83_C	Peptidase-A1	0.0462778901179807
6UVV_A	Peptidase-A1	0.0463020106963286
2NTR_A	Peptidase-A1	0.0463147888275091
4KE0_A	Peptidase-A1	0.046380986072189
7B1E_A	Peptidase-A1	0.0463976711409233
2VA5_A	Peptidase-A1	0.0464478588106582
5SDT_A	PK	0.046490266551811
4YBI_B	Peptidase-A1	0.0465229999336732
4J0Y_A	Peptidase-A1	0.0466141464964142
2Q15_A	Peptidase-A1	0.0466684411217042
6JSF_A	Peptidase-A1	0.0466777294565104
2HIZ_B	Peptidase-A1	0.0467868611169468
2HIZ_C	Peptidase-A1	0.0468534363338258
5HDV_A	Peptidase-A1	0.0468850389660608
5YGY_A	Peptidase-A1	0.0471116557001047
3OOZ_A	Peptidase-A1	0.0471180453274572
7N66_A	Peptidase-A1	0.0472094934396308
4DI2_A	Peptidase-A1	0.0472788850486703
4FRI_A	Peptidase-A1	0.0473265875822144
4RCE_A	Peptidase-A1	0.0473363779255251
4X2L_A	Peptidase-A1	0.0475280025486899
3K5C_C	Peptidase-A1	0.0476032400088043
2OHM_A	Peptidase-A1	0.0476201014128852
3TPR_A	Peptidase-A1	0.0477506271163968
4H3F_A	Peptidase-A1	0.0477677395238171
6JSE_A	Peptidase-A1	0.0479415836682096
6EQM_A	Peptidase-A1	0.0479595248530585
4J1F_A	Peptidase-A1	0.0480470542752043
6OD6_C	Peptidase-A1	0.0481460829884908
4BFD_A	Peptidase-A1	0.0482097667314712
3UQW_A	Peptidase-A1	0.0482316049406425
2QU3_A	Peptidase-A1	0.0483295130285211
3MSJ_A	Peptidase-A1	0.048406758139932
3VV6_A	Peptidase-A1	0.0484428875589874
3L59_A	Peptidase-A1	0.0484573063565904
5QDD_B	Peptidase-A1	0.048497638503366
4EXG_A	Peptidase-A1	0.0487925967005369
3UQX_A	Peptidase-A1	0.0488922709259128
2QZK_A	Peptidase-A1	0.0489771187131727
2F3F_C	Peptidase-A1	0.0490657901798588
5HU0_A	Peptidase-A1	0.049089430067692
2OHP_A	Peptidase-A1	0.0493519133737924
3KMX_A	Peptidase-A1	0.0493685540034612
4DPF_A	Peptidase-A1	0.0493895262420494
5QDB_A	Peptidase-A1	0.0494372970040107
5I3V_A	Peptidase-A1	0.0494847101095366
7ZGU_D	NACHT	0.049534875835592
5TOL_A	Peptidase-A1	0.0495847792543774
6UWP_A	Peptidase-A1	0.0496995019483335
7F1D_A	Peptidase-A1	0.0497035807651786
6DMI_A	Peptidase-A1	0.0497278266441975
5QCR_C	Peptidase-A1	0.0498507778071438
5SCI_A	PK	0.0498989536196926
3L5C_A	Peptidase-A1	0.0500931344860584
4FGX_A	Peptidase-A1	0.0501056430246611
5KQF_A	Peptidase-A1	0.0503136171212953
4L7J_A	Peptidase-A1	0.0504864474946485
2ZDZ_A	Peptidase-A1	0.050542418365846
6NW3_A	Peptidase-A1	0.0505832539344219
5QDB_B	Peptidase-A1	0.0506726674132575
2OF0_A	Peptidase-A1	0.0507241237663163
4DJW_A	Peptidase-A1	0.050742177430225
3RU1_A	Peptidase-A1	0.0508739090418112
5QDA_B	Peptidase-A1	0.050878997575638
2XFI_A	Peptidase-A1	0.0509356799104902
3DV1_B	Peptidase-A1	0.0511009622542747
2OHK_A	Peptidase-A1	0.0512554723205992
4LXA_B	Peptidase-A1	0.0512827974733529
4J1H_A	Peptidase-A1	0.0513548664716985
5QD6_C	Peptidase-A1	0.0513754941243774
4J17_A	Peptidase-A1	0.051375996251976
2Q11_C	Peptidase-A1	0.0514160360649796
2ZHV_A	Peptidase-A1	0.0514164933333112
3QBH_C	Peptidase-A1	0.0514760860609864
4RCD_A	Peptidase-A1	0.0515402159443127
4K9H_B	Peptidase-A1	0.0516095406478311
4DJV_B	Peptidase-A1	0.0516249054209525
2IS0_A	Peptidase-A1	0.0516883986738183
3DUY_A	Peptidase-A1	0.0517625619808059
5QCU_A	Peptidase-A1	0.0518788690996899
2F3F_B	Peptidase-A1	0.0519131617592415
3NSH_C	Peptidase-A1	0.0519692524791646
3NSH_A	Peptidase-A1	0.0520550347881422
4J0P_A	Peptidase-A1	0.0521128125572652
4DJV_A	Peptidase-A1	0.0523196239124724
3QBH_B	Peptidase-A1	0.052461264582032
6NV7_A	Peptidase-A1	0.0525133555371451
5QD6_B	Peptidase-A1	0.0527298436824012
2OHU_A	Peptidase-A1	0.0528739445362517
4I0H_A	Peptidase-A1	0.0529683872162891
3S2O_A	Peptidase-A1	0.0530808079860796
3L5E_A	Peptidase-A1	0.0531052900923038
4W5T_A	Piwi	0.0531228565185144
6DHC_B	Peptidase-A1	0.0531400235505279
1SGZ_D	Peptidase-A1	0.053406669849769
5HE5_A	Peptidase-A1	0.0534585263645345
3MSJ_B	Peptidase-A1	0.0535663500579739
4FRK_A	Peptidase-A1	0.0535999226808658
4ZSQ_B	Peptidase-A1	0.0537287103483591
4EWO_A	Peptidase-A1	0.0537771443285112
2WF2_A	Peptidase-A1	0.0538730901743863
5HDU_A	Peptidase-A1	0.0539108662912337
4GMI_A	Peptidase-A1	0.0539564343365744
5QCX_B	Peptidase-A1	0.0540693091199231
3QBH_A	Peptidase-A1	0.0540831812417871
3DV1_A	Peptidase-A1	0.0540900026222378
3K5C_A	Peptidase-A1	0.0542290108891725
2OHN_A	Peptidase-A1	0.0542529054516845
5HDX_A	Peptidase-A1	0.0544176311322951
medoid5-a2-s3_A	Piwi	0.0544187147417497
5SC9_A	PK	0.0544570202812356
5QCV_C	Peptidase-A1	0.0544748854765474
2F3F_A	Peptidase-A1	0.0545196983371777
5QCZ_A	Peptidase-A1	0.0545559183867552
2OHS_A	Peptidase-A1	0.0548034570139025
5QD1_B	Peptidase-A1	0.0548036334063736
5QD4_B	Peptidase-A1	0.0548878027927875
5QCS_A	Peptidase-A1	0.0549624564250467
3L3A_A	Peptidase-A1	0.0550092749638134
5HE4_A	Peptidase-A1	0.0550314719734157
6NV9_B	Peptidase-A1	0.0551457964858526
4B78_A	Peptidase-A1	0.0551647317444543
3K5F_A	Peptidase-A1	0.0551938636247546
2WF1_A	Peptidase-A1	0.0552104170553268
4FRJ_A	Peptidase-A1	0.055251574308981
4DH6_A	Peptidase-A1	0.0553304978905582
1YM4_B	Peptidase-A1	0.0553677765377867
6NV9_C	Peptidase-A1	0.0553958149388439
5QCW_B	Peptidase-A1	0.0554359830689838
4BEK_A	Peptidase-A1	0.055440992250304
3K5C_B	Peptidase-A1	0.0555387793133857
5QCV_B	Peptidase-A1	0.0555642149361746
1HJV_B	GH18	0.055741153073313
5QDD_C	Peptidase-A1	0.0557496917560222
4TRZ_C	Peptidase-A1	0.0557856701429769
2VIY_A	Peptidase-A1	0.055810647056997
5QCZ_C	Peptidase-A1	0.055998967492548
5QDA_A	Peptidase-A1	0.0560121476501121
5I3W_A	Peptidase-A1	0.0560496181335188
4DVF_B	Peptidase-A1	0.0560796958490485
7ZGU_C	NACHT	0.0561189802951327
3BUH_A	Peptidase-A1	0.0561394990869577
5QCV_A	Peptidase-A1	0.0563447736460561
3VV8_A	Peptidase-A1	0.0563540429543419
5QCQ_A	Peptidase-A1	0.0564974674286478
5QD1_C	Peptidase-A1	0.0565148575624505
3L5D_B	Peptidase-A1	0.0565432705118911
5MCO_A	Peptidase-A1	0.0566175703726424
5QCZ_B	Peptidase-A1	0.0566324482305022
5QD3_B	Peptidase-A1	0.0566442013886101
5SCE_E	PK	0.0566455164434652
5QD8_C	Peptidase-A1	0.0568494796586651
5QD4_A	Peptidase-A1	0.0569674799104395
5SC9_E	PK	0.0569700004867848
3MSK_A	Peptidase-A1	0.0569909264028423
3PI5_B	Peptidase-A1	0.0570172348912327
5QD1_A	Peptidase-A1	0.0570399029485072
4RCF_A	Peptidase-A1	0.0570611568808887
5QCX_A	Peptidase-A1	0.0571013155632908
4DPI_A	Peptidase-A1	0.0571604257045867
4FS4_B	Peptidase-A1	0.0572139002230974
5SCJ_A	PK	0.0572610585898311
5QCT_C	Peptidase-A1	0.0572617394089759
5QCO_A	Peptidase-A1	0.057291012937147
4LXK_B	Peptidase-A1	0.0574064939759445
5HTZ_A	Peptidase-A1	0.0574269700874286
5QD8_A	Peptidase-A1	0.0574684591065888
4H3J_A	Peptidase-A1	0.0575020873793198
5SCD_E	PK	0.0575835700718414
3RSV_A	Peptidase-A1	0.0575891013335631
5QD0_B	Peptidase-A1	0.0576027239452187
5HDZ_A	Peptidase-A1	0.0576474318111187
5QD0_C	Peptidase-A1	0.0576477193809219
5QD5_A	Peptidase-A1	0.0577725357591043
3IXJ_A	Peptidase-A1	0.0578096309061009
3TPP_A	Peptidase-A1	0.0578149107597527
5QCR_B	Peptidase-A1	0.0578478203109309
7MYU_A	Peptidase-A1	0.0578605903372952
3RVI_A	Peptidase-A1	0.0579523303421384
2F3E_A	Peptidase-A1	0.0581127992872454
5QDB_C	Peptidase-A1	0.0581758037513904
3K5G_B	Peptidase-A1	0.058206051239902
5QCX_C	Peptidase-A1	0.0582774187779957
3TPJ_A	Peptidase-A1	0.0583506173822835
5QDC_A	Peptidase-A1	0.0584044336461834
5SCH_E	PK	0.0584183899384634
7MYR_A	Peptidase-A1	0.0584470524880583
2OHQ_A	Peptidase-A1	0.0584677745886935
7ZGU_E	NACHT	0.0586231556873738
3IXK_A	Peptidase-A1	0.0586306291816511
4DJX_A	Peptidase-A1	0.0586900052239221
2XFK_A	Peptidase-A1	0.0587155581108347
3HW1_B	Peptidase-A1	0.0587221410802554
5QCR_A	Peptidase-A1	0.0588108119528161
3N4L_A	Peptidase-A1	0.0589916054376419
3K5F_C	Peptidase-A1	0.0590158931045196
5QCP_B	Peptidase-A1	0.0590328458666154
5UYU_A	Peptidase-A1	0.0590370170207522
5QD7_B	Peptidase-A1	0.059039263320303
5QD4_C	Peptidase-A1	0.0590435601242616
5SCJ_G	PK	0.059126550448637
4LXA_A	Peptidase-A1	0.0592972541000211
2OHL_A	Peptidase-A1	0.0593341150689688
4FSL_A	Peptidase-A1	0.0593787667412865
2P83_B	Peptidase-A1	0.0593800529972467
2VNN_A	Peptidase-A1	0.0594467139442003
6DHC_A	Peptidase-A1	0.0594602931190429
4LXA_C	Peptidase-A1	0.0594712838320463
2WF4_A	Peptidase-A1	0.0595659523664192
4H3I_B	Peptidase-A1	0.0595971651391493
5SCI_G	PK	0.0596249672317129
8DF1_A	GH18	0.0596295161664158
1SGZ_C	Peptidase-A1	0.0597054573830139
2WF3_A	Peptidase-A1	0.0597736717021724
1WAW_A	GH18	0.059796010649491
2VIJ_A	Peptidase-A1	0.0598481602421643
5QCW_A	Peptidase-A1	0.05988615400693
4YBI_A	Peptidase-A1	0.0600334639313453
1HJW_A	GH18	0.0602740597154259
1HJW_B	GH18	0.0603125988697392
4WTU_A	Peptidase-A1	0.0603681048361092
4DJU_A	Peptidase-A1	0.060518775573063
4I0I_A	Peptidase-A1	0.0605380004586271
4K8S_A	Peptidase-A1	0.0605592187006922
1SGZ_B	Peptidase-A1	0.0605762022245152
5HU1_A	Peptidase-A1	0.0606508872276296
5QD9_A	Peptidase-A1	0.0607005290063594
6JJR_A	GH18	0.0607605722794358
6NV9_A	Peptidase-A1	0.0609008234379658
2WJO_A	Peptidase-A1	0.0612482430940744
4LXM_A	Peptidase-A1	0.0613277385488755
5QCP_A	Peptidase-A1	0.0613838978895997
7ZGU_F	NACHT	0.0614569585106906
4FS4_A	Peptidase-A1	0.0614577845579915
4LXM_B	Peptidase-A1	0.0614679724929234
1XN3_A	Peptidase-A1	0.0616364909349693
6UWP_B	Peptidase-A1	0.0617447599407252
7ZGU_B	NACHT	0.0618179394592295
5QD5_B	Peptidase-A1	0.061820781894055
2VNM_A	Peptidase-A1	0.0618626530795475
5QCS_C	Peptidase-A1	0.0618743837615397
5QD7_A	Peptidase-A1	0.0618816451067599
3DV1_C	Peptidase-A1	0.0619021928418632
5SCL_G	PK	0.0619263408805038
4H1E_B	Peptidase-A1	0.0620212532692659
2ZHS_A	Peptidase-A1	0.0620738197649662
5I3Y_A	Peptidase-A1	0.0620985488151987
1HJV_D	GH18	0.0621849820554923
4ZSM_A	Peptidase-A1	0.0624243827811834
3L5B_B	Peptidase-A1	0.0624348100733773
7MYI_A	Peptidase-A1	0.0624702921410865
5SCF_E	PK	0.0624963196279549
3MSJ_C	Peptidase-A1	0.0625092949658085
5SCA_E	PK	0.0625137918448023
5SCG_E	PK	0.0626034492495693
1NWT_D	GH18	0.0626330650941819
2Q11_B	Peptidase-A1	0.0626564434252802
2VIE_A	Peptidase-A1	0.0626673536932537
6DHC_C	Peptidase-A1	0.0626820917581483
1W51_A	Peptidase-A1	0.062785171322597
1HJX_A	GH18	0.0627945676380515
4TRW_A	Peptidase-A1	0.0629441860140347
2QK5_A	Peptidase-A1	0.0631271535931578
5SC9_C	PK	0.0631766357859855
7B1Q_A	Peptidase-A1	0.0632536080678279
6UVY_A	Peptidase-A1	0.0632584339667769
5QD6_A	Peptidase-A1	0.0633007469016742
1NWU_D	GH18	0.0633626425447476
4K9H_A	Peptidase-A1	0.0634111554976455
4WY6_A	Peptidase-A1	0.0634464232083691
5HD0_B	Peptidase-A1	0.0634598376200854
3UQR_B	Peptidase-A1	0.0635010139936815
5QCY_B	Peptidase-A1	0.0635358910625838
5QDC_B	Peptidase-A1	0.0635690561826945
5QCO_B	Peptidase-A1	0.0635808983002983
5QD0_A	Peptidase-A1	0.0635864291822985
5SCC_E	PK	0.0636994109176699
4WKF_A	GH18	0.0637201276911063
5KR8_A	Peptidase-A1	0.0637647649010648
5QCU_B	Peptidase-A1	0.063806685447669
5QD3_A	Peptidase-A1	0.0638394736086704
4LXM_C	Peptidase-A1	0.063912425211166
4TRZ_A	Peptidase-A1	0.064017979869278
5CLM_A	Peptidase-A1	0.0641225212716637
5QD7_C	Peptidase-A1	0.0642374138316131
5HDX_B	Peptidase-A1	0.0642730400838452
5SC8_E	PK	0.0645099821374459
4L7H_A	Peptidase-A1	0.0645179247913843
5QCY_A	Peptidase-A1	0.0645668796364297
5SCL_D	PK	0.0646414607213286
3INE_A	Peptidase-A1	0.0646504149962514
5SC9_G	PK	0.0647302512883138
5SDT_E	PK	0.0647514392603446
7ZGU_A	NACHT	0.0647886081715016
4TRY_C	Peptidase-A1	0.0648175364705662
6NV7_C	Peptidase-A1	0.0649203594336983
3PI5_A	Peptidase-A1	0.0649599611398682
3IN4_A	Peptidase-A1	0.064961123957535
5T1U_A	Peptidase-A1	0.0649857984554839
5QCQ_B	Peptidase-A1	0.0650022851014016
4R92_A	Peptidase-A1	0.0650877061979079
2ZHT_A	Peptidase-A1	0.0651924799287826
5HE7_A	Peptidase-A1	0.0651966025615909
5SCH_H	PK	0.0652035086968318
4DVF_A	Peptidase-A1	0.0652879101224658
4FSL_D	Peptidase-A1	0.0654767295147708
3WB5_A	Peptidase-A1	0.0655839981048667
5QD2_B	Peptidase-A1	0.0656182350828273
8DF1_D	GH18	0.0656516652742356
5SCF_H	PK	0.0657699239137024
8DF1_F	GH18	0.0658058680242448
8DF1_C	GH18	0.065954799693702
3L5F_A	Peptidase-A1	0.065996272319836
1YM2_A	Peptidase-A1	0.0660227725016899
5SCC_H	PK	0.0660337292347648
5SCD_G	PK	0.0660350227771828
3MSL_A	Peptidase-A1	0.0660394300658141
6FGY_A	Peptidase-A1	0.066080292190975
5HDZ_B	Peptidase-A1	0.0660872923154594
5V0N_C	Peptidase-A1	0.0662656215781787
1YM2_B	Peptidase-A1	0.0663703408249647
5SCF_G	PK	0.066389883585376
medoid6-a2-s1_A	Piwi	0.06643413489042
5SCK_E	PK	0.0664520515678245
5SCK_H	PK	0.0664960741333062
4ZSQ_A	Peptidase-A1	0.066539242813794
3RSX_A	Peptidase-A1	0.0665559097585583
1SGZ_A	Peptidase-A1	0.0666166525747625
5QD9_B	Peptidase-A1	0.0666294673264918
8DF1_E	GH18	0.0666312740250139
5SCC_G	PK	0.0666366160147344
5SCB_E	PK	0.0667167526557118
5QD2_A	Peptidase-A1	0.0667615186277525
5SC8_H	PK	0.0667872749410233
2WEZ_A	Peptidase-A1	0.0667918220078616
3RTN_A	Peptidase-A1	0.0668167256561178
1NWU_A	GH18	0.0668380082873843
5QCW_C	Peptidase-A1	0.0668676350763894
5SCI_E	PK	0.0669230119957869
1NWS_D	GH18	0.0669466532801977
5I3X_A	Peptidase-A1	0.0669787659665616
5SCJ_E	PK	0.0669992835502269
5DQC_A	Peptidase-A1	0.0670625593274953
3DV5_C	Peptidase-A1	0.0672205391681856
5SCG_G	PK	0.0672385786397535
4DUS_A	Peptidase-A1	0.0672594429114077
8DF1_B	GH18	0.0672644401997511
1HJX_C	GH18	0.0672974471430563
1LG2_A	GH18	0.0673554777970612
6UWV_A	Peptidase-A1	0.0673881712257393
5QDD_A	Peptidase-A1	0.0673918732511398
5T1W_A	Peptidase-A1	0.0673934329911861
3QI1_A	Peptidase-A1	0.0674308740991772
4DJU_B	Peptidase-A1	0.0674678326034648
4H1E_A	Peptidase-A1	0.0678017563523936
5SCD_D	PK	0.0678228877551989
3PI5_C	Peptidase-A1	0.0679662375824791
4K9H_C	Peptidase-A1	0.0679682534290052
5SCB_H	PK	0.067989856424559
1HJV_C	GH18	0.0682567916645519
3N4L_B	Peptidase-A1	0.0682575673184317
5SCE_G	PK	0.0682733574873194
1NWS_C	GH18	0.0683923245124612
5SCI_D	PK	0.0684023869516459
2IRZ_A	Peptidase-A1	0.0684464949700496
5SCC_D	PK	0.0686138762118642
3IVH_A	Peptidase-A1	0.0686356366868218
5SCE_H	PK	0.0686488549475879
5QCU_C	Peptidase-A1	0.0688076522108822
5SCK_D	PK	0.0689520303498147
5SC9_H	PK	0.0691619544276443
1HJX_D	GH18	0.0691714863347307
5SCA_G	PK	0.0692077015115096
1NWS_B	GH18	0.069328782954722
3IXJ_B	Peptidase-A1	0.0693554978190983
1YM4_A	Peptidase-A1	0.0694455336705213
6NW3_B	Peptidase-A1	0.0695387202160673
4B0Q_A	Peptidase-A1	0.0695451385550093
4FRS_A	Peptidase-A1	0.0696671689149403
4TRY_A	Peptidase-A1	0.0697121683594688
4TRY_B	Peptidase-A1	0.0697748578040317
4R95_A	Peptidase-A1	0.0699800332217479
5SCI_H	PK	0.0700263722345371
5SCJ_D	PK	0.0700375608386857
5SCL_H	PK	0.0702205116987723
3TPL_C	Peptidase-A1	0.070256206174964
5SCB_D	PK	0.070360405710363
4TRZ_B	Peptidase-A1	0.0704486610909524
4X7I_A	Peptidase-A1	0.0704686681179212
5QD3_C	Peptidase-A1	0.070500349852806
4HA5_B	Peptidase-A1	0.0705815969994467
4ZSM_B	Peptidase-A1	0.0706089515999615
5SCH_G	PK	0.0706616445539433
4FSL_B	Peptidase-A1	0.0706617308360814
5HU0_B	Peptidase-A1	0.0707176236347616
3U6A_B	Peptidase-A1	0.0707556372508265
3WB4_A	Peptidase-A1	0.0707916369267395
3HVG_A	Peptidase-A1	0.070939005770878
5SCA_D	PK	0.0710061873450885
6C2I_A	Peptidase-A1	0.071028055389605
2ZHU_A	Peptidase-A1	0.0713388936640646
5SCA_H	PK	0.0713485539880769
4FSE_E	Peptidase-A1	0.0713769225842211
2G94_D	Peptidase-A1	0.0714929514883598
7PZC_B	NACHT	0.0715826109783976
5SCF_D	PK	0.0716341806339088
3L5E_B	Peptidase-A1	0.0716498433632166
3N4L_C	Peptidase-A1	0.0717074873929702
3ZOV_A	Peptidase-A1	0.0717200392970173
2P4J_C	Peptidase-A1	0.0717321516690718
4FSE_D	Peptidase-A1	0.0717653054943706
3UQR_A	Peptidase-A1	0.0717825511745447
7MYR_B	Peptidase-A1	0.071787923430841
5SDT_D	PK	0.0719803730491931
3IND_A	Peptidase-A1	0.0719833173490488
5SC8_D	PK	0.072107754472023
5ENK_A	Peptidase-A1	0.0721236134672194
5SCG_H	PK	0.0721485800060273
4FSL_E	Peptidase-A1	0.0722435121114622
5SC8_C	PK	0.0722448911085199
6EJ3_A	Peptidase-A1	0.072256036480916
5SCJ_H	PK	0.0723351272071826
5SDT_C	PK	0.0723485866744743
5KI6_A	Piwi	0.0728274037952416
4XKX_A	Peptidase-A1	0.0731250575680254
5SCK_G	PK	0.0732346068977353
4ZSP_B	Peptidase-A1	0.0732752932177867
3SKG_D	Peptidase-A1	0.073369994437075
5DQC_B	Peptidase-A1	0.0733947708536441
1YM2_C	Peptidase-A1	0.0734141650992956
5SCL_E	PK	0.0736077844717294
3BRA_A	Peptidase-A1	0.0736201655214939
5SCB_G	PK	0.0736720492167749
7MYI_B	Peptidase-A1	0.0737281530831261
1NWT_B	GH18	0.0738427941811763
5SCE_D	PK	0.0739064729506306
6BFW_B	Peptidase-A1	0.0739985586230597
3IXK_B	Peptidase-A1	0.0740013184588088
6NW3_C	Peptidase-A1	0.0740763596632561
4R8Y_A	Peptidase-A1	0.0742162703114919
3SKF_B	Peptidase-A1	0.0744253543582911
1HJX_B	GH18	0.0744432842587821
5SCL_C	PK	0.0745519819357096
1YM4_C	Peptidase-A1	0.0746721410208398
1XN2_D	Peptidase-A1	0.0747287383337629
3KMY_B	Peptidase-A1	0.074761782646163
5SCI_C	PK	0.0747840289869818
3S7L_A	Peptidase-A1	0.0747936339479692
5SCA_C	PK	0.0748813954510961
3L5F_B	Peptidase-A1	0.0750106050344791
3SKG_E	Peptidase-A1	0.0751636178830356
2QMD_A	Peptidase-A1	0.0752724108725778
4AY1_B	GH18	0.0754155680950181
3S7M_A	Peptidase-A1	0.0754969737435104
5SCH_D	PK	0.0756373259695338
1XN3_B	Peptidase-A1	0.0757698953149169
1XN3_C	Peptidase-A1	0.0758343845712583
3KMX_B	Peptidase-A1	0.0759040799371767
5QD5_C	Peptidase-A1	0.075904782554577
5J3X_E	Cbl-PTB	0.0759301556411088
4R93_A	Peptidase-A1	0.0760057365335862
5SCG_C	PK	0.0762767574285406
4KE0_C	Peptidase-A1	0.0763647700055563
3CID_A	Peptidase-A1	0.0765089207321803
4H3G_B	Peptidase-A1	0.0766011101699855
3L58_A	Peptidase-A1	0.0766118556068975
1HKJ_A	GH18	0.076670085614959
2B8L_A	Peptidase-A1	0.0766941744455552
6UVP_A	Peptidase-A1	0.0767293916650588
5SCC_C	PK	0.0768533135732536
3SKF_A	Peptidase-A1	0.0769162161440476
4AY1_K	GH18	0.07697244751813
7MYU_B	Peptidase-A1	0.0771017205840557
1GUV_A	GH18	0.0771062468195055
2QMG_A	Peptidase-A1	0.0771444734281283
5SCK_C	PK	0.0772545576331454
4AY1_J	GH18	0.0772623435842574
5SCD_H	PK	0.0773109073583637
5SCJ_C	PK	0.0773225998444854
1NWS_A	GH18	0.0774488149434755
5SCG_D	PK	0.0774709016986396
7PZC_C	NACHT	0.0774957982038147
4R93_B	Peptidase-A1	0.077538863789781
3IN3_A	Peptidase-A1	0.0775699167939423
1HJV_A	GH18	0.0775988113553602
1LW3_A	Myotubularin-phosphatase	0.077665344995608
4I0H_B	Peptidase-A1	0.0777189675484003
5SC9_D	PK	0.0777288143139886
4GID_A	Peptidase-A1	0.077778023455568
5V0N_A	Peptidase-A1	0.0779070467774865
5HU1_B	Peptidase-A1	0.0779602911791275
3L5C_B	Peptidase-A1	0.0779678835023745
4AY1_L	GH18	0.0779849754731027
2XAE_B	Kinesin-motor	0.0780250654289325
2G94_C	Peptidase-A1	0.0780884105663511
3LNK_A	Peptidase-A1	0.0781278135975372
1NWT_A	GH18	0.0783776735240375
5QCT_A	Peptidase-A1	0.0784554673765148
4AY1_H	GH18	0.0784567866910227
6BFX_A	Peptidase-A1	0.0784818861469212
3KN0_A	Peptidase-A1	0.0785426994847375
5QCT_B	Peptidase-A1	0.0786233117465804
4AY1_E	GH18	0.0786855952876016
3K5D_A	Peptidase-A1	0.0787859483841031
5MBW_A	Peptidase-A1	0.0789079624345841
7PZC_D	NACHT	0.0789355773151162
4AY1_C	GH18	0.07901916592493
3U6A_A	Peptidase-A1	0.0790752650467085
1XN3_D	Peptidase-A1	0.0791933172553182
7PZC_G	NACHT	0.079260605118521
4AY1_G	GH18	0.0793178796060791
3L59_B	Peptidase-A1	0.0793258056467817
2G94_A	Peptidase-A1	0.079472911161342
4KE1_A	Peptidase-A1	0.0795287500806608
4AY1_I	GH18	0.0796457716831708
3HW1_C	Peptidase-A1	0.0798958629083924
4DJX_B	Peptidase-A1	0.0800929749055181
4DJY_B	Peptidase-A1	0.0800995742603248
3OHH_B	Peptidase-A1	0.0801451671656205
3IVI_B	Peptidase-A1	0.0801531876209941
2P4J_A	Peptidase-A1	0.0801755152894301
4R91_A	Peptidase-A1	0.0801923495168433
5QD2_C	Peptidase-A1	0.0802892427256486
1NWU_C	GH18	0.0802914755487357
5SCD_C	PK	0.0804146964926791
2XFJ_A	Peptidase-A1	0.0804910797170169
5SCE_C	PK	0.0804950271490858
1NWR_D	GH18	0.0805796850244906
6E3Z_A	Peptidase-A1	0.0805812766954106
1NWT_C	GH18	0.0806280019520196
2P8H_A	Peptidase-A1	0.08074192975847
medoid15-a2-s1_A	Piwi	0.0808374647447832
7CJ2_A	GH18	0.0808824830177504
1HKK_A	GH18	0.0812313780388628
4AY1_D	GH18	0.0812354433104945
3LPI_A	Peptidase-A1	0.0813307466638187
4H3J_B	Peptidase-A1	0.0813545775161328
1XN2_C	Peptidase-A1	0.081459925211752
2WF0_A	Peptidase-A1	0.0815228411930805
1NWR_A	GH18	0.0815257589602039
3LPJ_A	Peptidase-A1	0.0816007936661723
3SKG_A	Peptidase-A1	0.0818076091384494
3CIB_A	Peptidase-A1	0.0820127063188828
1WB0_A	GH18	0.0820380613937861
1XN2_B	Peptidase-A1	0.0824406373397871
1M7R_B	Myotubularin-phosphatase	0.0824460146646682
3OHF_B	Peptidase-A1	0.0825670614196748
3OHH_A	Peptidase-A1	0.0825849130418202
4AY1_F	GH18	0.0826425833148445
4B1D_A	Peptidase-A1	0.08267755859314
5QCY_C	Peptidase-A1	0.0828599255034007
2F3E_C	Peptidase-A1	0.0830188997733207
4GID_B	Peptidase-A1	0.0830319465225055
4X7I_B	Peptidase-A1	0.0830457952269577
4R92_B	Peptidase-A1	0.0830496646820631
4ZSR_B	Peptidase-A1	0.0831708573302287
1NWR_B	GH18	0.0832259424449664
2VKM_A	Peptidase-A1	0.0832359979754163
2G94_B	Peptidase-A1	0.0835070395261816
5SCB_C	PK	0.08351788142499
1NWU_B	GH18	0.0836596948582114
4P8V_A	GH18	0.0843160302358471
5HDU_B	Peptidase-A1	0.0843162259651021
4B00_A	Peptidase-A1	0.0843402467081078
2F3E_B	Peptidase-A1	0.0844676257957266
5SCF_F	PK	0.0844698255412232
4P8U_A	GH18	0.0846461434626771
5SCH_C	PK	0.0851008879899178
3LPK_B	Peptidase-A1	0.0851088736827193
6E3Z_C	Peptidase-A1	0.08524088640029
5MCQ_A	Peptidase-A1	0.0853474805986373
5SDT_F	PK	0.0854111252152019
4AY1_A	GH18	0.0854704440829997
6UWV_B	Peptidase-A1	0.085514721876252
4R91_B	Peptidase-A1	0.08554828062635
2WCG_B	Glyco-hydro-30	0.0855711746556671
4TRW_B	Peptidase-A1	0.0855789803528156
4FSE_A	Peptidase-A1	0.0856540012409041
4P8W_A	GH18	0.085691129202207
3I25_A	Peptidase-A1	0.0856920557083521
5SC9_F	PK	0.0857950153316614
3DM6_B	Peptidase-A1	0.0860140603609665
5SCK_F	PK	0.0861705335569004
6Q1P_B	Glyco-hydro-30	0.0861972374568253
5SCD_F	PK	0.0862861641161133
2YF0_A	Myotubularin-phosphatase	0.0863258278626946
7PZC_I	NACHT	0.0863570278416353
5QCS_B	Peptidase-A1	0.0865959375573483
5SCA_F	PK	0.0865961623526693
5SCC_F	PK	0.0867074189538054
6JK6_A	GH18	0.0868785016683494
4DI2_C	Peptidase-A1	0.0869790223143345
1SQY_A	Transferrin-like-1	0.0870459545423545
5SCJ_B	PK	0.0872479293502353
7CJ2_B	GH18	0.0872805382402535
3LPK_A	Peptidase-A1	0.0872896454418204
5SC8_F	PK	0.0873390106258598
4P8X_A	GH18	0.0875549534978793
3CIC_A	Peptidase-A1	0.087583316951857
4DJY_A	Peptidase-A1	0.0876310529153849
2GM1_D	Kinesin-motor	0.0877395974432996
1ZVR_A	Myotubularin-phosphatase	0.0878508996059061
5SDT_H	PK	0.0879722535498107
6UVV_B	Peptidase-A1	0.0880060494301869
6T13_A	Glyco-hydro-30	0.0884515672955839
5SC8_B	PK	0.0885310462289401
4A51_G	Kinesin-motor	0.0886409787851437
1HKM_A	GH18	0.0888591647355851
5SCJ_F	PK	0.0889861639888124
4H3F_B	Peptidase-A1	0.0890581530439966
5SCB_F	PK	0.0890647724349601
1M4H_B	Peptidase-A1	0.0890659223797486
3CIC_B	Peptidase-A1	0.0891710750758147
2QMG_B	Peptidase-A1	0.0892046624092562
3LNK_B	Peptidase-A1	0.0892599426316364
5SCG_F	PK	0.0893689398481737
1XN2_A	Peptidase-A1	0.0894582349721977
7PZC_E	NACHT	0.0894837186450045
5QD9_C	Peptidase-A1	0.0895164450577761
4FRS_B	Peptidase-A1	0.0895920328249322
2VA6_A	Peptidase-A1	0.0896092356334862
2Y1M_F	Cbl-PTB	0.0896402676128791
5GNH_A	Myotubularin-phosphatase	0.0897718867275046
5IE1_A	Peptidase-A1	0.0897936633927734
3TPL_B	Peptidase-A1	0.0898352866327609
2VJ7_A	Peptidase-A1	0.0899096568178927
5SCF_C	PK	0.0901948568751054
5SC8_G	PK	0.0903394724045791
5SDT_G	PK	0.09044037892283
5SDT_B	PK	0.090466919461403
4B1C_A	Peptidase-A1	0.090531812565099
2WCG_A	Glyco-hydro-30	0.0907970675185584
2P4J_D	Peptidase-A1	0.0908538372511401
4OLA_A	Piwi	0.0911133849974047
4D88_A	Peptidase-A1	0.0911764118211453
5SCH_F	PK	0.0913939051830812
2Y1M_E	Cbl-PTB	0.0914023867330345
7PZC_J	NACHT	0.091410494090683
4R8Y_B	Peptidase-A1	0.0915194061481334
3R2F_E	Peptidase-A1	0.0916628045480673
5SCA_B	PK	0.0917040253079088
6UVY_B	Peptidase-A1	0.0917232906262004
2VKM_C	Peptidase-A1	0.0917979063944548
medoid11-a2-s1_A	Piwi	0.0918177957724041
1NWR_C	GH18	0.0919585840625003
3OHF_A	Peptidase-A1	0.0919960590990919
5DQC_C	Peptidase-A1	0.0920199203697165
5V0N_B	Peptidase-A1	0.0920377669860488
3IVI_A	Peptidase-A1	0.0921142022801546
6ZE8_A	GH18	0.0921976845915934
3HVG_C	Peptidase-A1	0.0922190060331865
4AZY_A	Peptidase-A1	0.0922287061474818
3INF_A	Peptidase-A1	0.092324452322354
4B1E_A	Peptidase-A1	0.0923703173971662
6BFX_B	Peptidase-A1	0.092555461805783
3LHG_A	Peptidase-A1	0.0926454843696554
3IGB_A	Peptidase-A1	0.0926877066178697
5SCD_B	PK	0.0927802062404684
5SCK_B	PK	0.0928325045138835
4TRW_C	Peptidase-A1	0.0929861214480259
6BFD_A	Peptidase-A1	0.0933445550154657
2QK5_B	Peptidase-A1	0.0934134151325102
1XS7_D	Peptidase-A1	0.0935882583074785
5J3X_D	Cbl-PTB	0.0937118687745637
1M4H_A	Peptidase-A1	0.0937171260670425
2QMF_A	Peptidase-A1	0.0937250273803061
5SCI_B	PK	0.0937662130068553
4WKA_A	GH18	0.0938329734845982
4B70_A	Peptidase-A1	0.0938352174249454
5ENM_A	Peptidase-A1	0.0939092748078517
3I25_C	Peptidase-A1	0.0939544598171821
3K5G_C	Peptidase-A1	0.0940574934119176
4WKH_A	GH18	0.0940746011537511
2P4J_B	Peptidase-A1	0.094176364890342
1ZSQ_A	Myotubularin-phosphatase	0.0943980510754963
6BFE_A	Peptidase-A1	0.0944706199918455
1B0L_A	Transferrin-like-1	0.0944889089248345
6ZE8_F	GH18	0.0946141390510428
5SCG_B	PK	0.0946287436110612
5HDV_B	Peptidase-A1	0.0946991764608757
4ZSP_A	Peptidase-A1	0.0948779357495975
4GID_D	Peptidase-A1	0.0951296927695901
5J3X_F	Cbl-PTB	0.095143092669423
4GID_C	Peptidase-A1	0.0954864189303024
5J3X_C	Cbl-PTB	0.0955512570828285
3KYR_A	Peptidase-A1	0.0955612639196528
2QMD_B	Peptidase-A1	0.0956215739026827
4I0H_C	Peptidase-A1	0.0956510990020257
3K5D_B	Peptidase-A1	0.0956832737006278
5SCF_B	PK	0.095719400549831
4B05_A	Peptidase-A1	0.0958812185512728
3CKP_B	Peptidase-A1	0.0959286547817169
5SCI_F	PK	0.0959486223231593
1LFI_A	Transferrin-like-1	0.0960339479719482
4R95_B	Peptidase-A1	0.0960979072492027
5HE5_B	Peptidase-A1	0.0962201491375558
7SUD_A	PI3K-PI4K	0.0964427051775182
1M7R_A	Myotubularin-phosphatase	0.0964929339652447
2Y1M_A	Cbl-PTB	0.0966641173334731
3CKR_B	Peptidase-A1	0.096829848078263
4B72_A	Peptidase-A1	0.0970409993333487
1FCK_A	Transferrin-like-1	0.0970452859109997
3LPI_B	Peptidase-A1	0.097289755999858
3KN0_B	Peptidase-A1	0.0973141929841866
2VKM_B	Peptidase-A1	0.0973861529430526
1BKA_A	Transferrin-like-1	0.097576798095694
4CFF_E	Protein-kinase	0.0978355457187933
2OHR_A	Peptidase-A1	0.0981682678690136
6BFW_A	Peptidase-A1	0.0981911344198525
5SCE_B	PK	0.0982402567115803
5GNH_B	Myotubularin-phosphatase	0.0983159234429042
6OD6_B	Peptidase-A1	0.0983529443842433
2VIZ_A	Peptidase-A1	0.0985623350599608
3CIB_B	Peptidase-A1	0.0989460168902427
2QP8_A	Peptidase-A1	0.0991615450862548
3DV5_A	Peptidase-A1	0.0994629568342339
3K5G_A	Peptidase-A1	0.0995504392469724
3DM6_A	Peptidase-A1	0.0996254319980793
5SCE_F	PK	0.0996464597343652
medoid6-a2-s3_A	Piwi	0.1000636779916157
3HVG_B	Peptidase-A1	0.1000751275251455
medoid19-a2-s3_A	Piwi	0.1004145351145928
3R2F_A	Peptidase-A1	0.1005474485546751
1LFG_A	Transferrin-like-1	0.1007419520594681
1LCF_A	Transferrin-like-1	0.100929368171159
3CID_B	Peptidase-A1	0.1009781613481836
3LPJ_B	Peptidase-A1	0.1011961266648216
2VKM_D	Peptidase-A1	0.1012235054814787
3VG1_A	Peptidase-A1	0.1012987996478001
4FCO_A	Peptidase-A1	0.1013918205212012
6Q1N_B	Glyco-hydro-30	0.1014626799003265
7TYR_A	PI3K-PI4K	0.1017557383831879
2VJ6_A	Peptidase-A1	0.1017612911226175
2QP8_B	Peptidase-A1	0.1022389393427941
5SCC_B	PK	0.1022604840384569
5SCH_B	PK	0.102304356288412
3DUY_C	Peptidase-A1	0.1025717815615204
4B77_A	Peptidase-A1	0.103148889407885
1HKI_A	GH18	0.1033687469077492
3IXK_C	Peptidase-A1	0.1034237122095963
6Q1N_A	Glyco-hydro-30	0.1035703464382893
4REW_G	Protein-kinase	0.1037858812386213
6UVP_B	Peptidase-A1	0.1038286240073935
3K3B_B	Kinesin-motor	0.1038840849836189
5SCL_F	PK	0.1040405957848122
3R2F_D	Peptidase-A1	0.1040424479438108
medoid15-a2-s3_A	Piwi	0.104264222278863
4W5R_A	Piwi	0.1043395509177576
4A51_F	Kinesin-motor	0.1045735251525594
2QA5_A	Septin-type-G	0.1046086551185782
5QCO_C	Peptidase-A1	0.1046517041059642
2QMF_B	Peptidase-A1	0.1049979450306727
medoid4-a2-s3_A	Piwi	0.1054808020638011
4A1Z_B	Kinesin-motor	0.1059538424528973
2WOG_B	Kinesin-motor	0.1061581879780932
4ACU_A	Peptidase-A1	0.106396550175323
5SC9_B	PK	0.106484662635054
3KYR_B	Peptidase-A1	0.1066384764941485
4EJX_A	F5-8-type-A-3	0.1066659610087908
1LQ0_A	GH18	0.106676082870469
2Y1N_C	Cbl-PTB	0.1070982406333501
5HE4_B	Peptidase-A1	0.1071091333606654
4WJX_A	GH18	0.1072279092116422
3SKG_B	Peptidase-A1	0.1073711873670465
1FKN_A	Peptidase-A1	0.1076390206392367
4FSE_B	Peptidase-A1	0.1080956440625318
6NT9_A	Protein-kinase	0.1081058375355292
6BFD_B	Peptidase-A1	0.1083368026833335
5SCB_B	PK	0.1083420147162995
3UQU_A	Peptidase-A1	0.1083444239065141
3VF3_A	Peptidase-A1	0.1084211362689344
2PH6_A	Peptidase-A1	0.1085175091979693
1KCW_A	F5-8-type-A-3	0.1085257664835661
5SCL_B	PK	0.1089140668410011
7MYJ_F	Protein-kinase	0.1090756462060585
2ZHR_B	Peptidase-A1	0.1092766946995712
2FME_A	Kinesin-motor	0.1096927240802629
4ACX_A	Peptidase-A1	0.1099093751134717
2IWY_A	Ketosynthase-family-3-KS3	0.1102127697103726
7KXY_A	F5-8-type-A-2	0.1103621457639277
2BJJ_X	Transferrin-like-1	0.1103788072574442
4D83_B	Peptidase-A1	0.1103896138670166
3DV5_B	Peptidase-A1	0.1105640283294986
4WK9_A	GH18	0.1107046251036094
4D83_A	Peptidase-A1	0.1108597935470014
2Y1N_A	Cbl-PTB	0.1109661241648359
6CQ5_A	Protein-kinase	0.111255613868709
3L58_B	Peptidase-A1	0.1113726459842069
6TLE_A	Kinesin-motor	0.1114096319104056
4ZHX_F	Protein-kinase	0.1118842503585384
6ZE8_B	GH18	0.112023443735887
medoid8-a2-s1_A	Piwi	0.1121974656170746
5QDC_C	Peptidase-A1	0.1122046164398684
2W42_A	Piwi	0.1125579198636292
5J3X_A	Cbl-PTB	0.1125739581177797
6BFE_B	Peptidase-A1	0.1126346445954918
6K9K_A	PI3K-PI4K	0.1129906204924232
2ZHR_A	Peptidase-A1	0.1130469555326116
3K5D_C	Peptidase-A1	0.1131041487554365
medoid4-a2-s1_A	Piwi	0.1132812987582617
2Y1M_C	Cbl-PTB	0.1133062838803824
7SGL_A	PI3K-PI4K	0.1134699762722186
medoid7-a2-s3_A	Piwi	0.113549608399894
1LG1_A	GH18	0.113661961917193
6ZE8_E	GH18	0.1137496796389342
3KYR_C	Peptidase-A1	0.1137806747086125
6ZE8_D	GH18	0.1148423632586657
5J3X_B	Cbl-PTB	0.1153122477672755
medoid18-a2-s1_A	Piwi	0.1153475142147239
4AS7_A	Kinesin-motor	0.1155168820019025
4D8C_B	Peptidase-A1	0.1156346580299283
1FBV_A	Cbl-PTB	0.1157647956157855
1N76_A	Transferrin-like-1	0.1159919239780585
7PZC_F	NACHT	0.1165518413286675
3R2F_B	Peptidase-A1	0.1170749763312798
4AP0_A	Kinesin-motor	0.1178120117813227
6E3Z_B	Peptidase-A1	0.1178769936478111
6Q1P_A	Glyco-hydro-30	0.118248139856167
5FEC_C	GP120	0.1182487398293676
5HE7_B	Peptidase-A1	0.1182962924775879
2ZJM_A	Peptidase-A1	0.1185151124754662
2GM1_B	Kinesin-motor	0.1185289275596912
6BOE_A	Protein-kinase	0.1186079131686461
4BBG_A	Kinesin-motor	0.1190552976959418
3IXJ_C	Peptidase-A1	0.1193887099858483
medoid13-a2-s3_A	Piwi	0.1194984098286318
6NT9_B	Protein-kinase	0.1201341413830712
6ZE8_C	GH18	0.1204605097588099
3V8X_B	Transferrin-like-2	0.1209024111538977
4A5Y_A	Kinesin-motor	0.1211131662563872
5QCP_C	Peptidase-A1	0.1211357446139137
2Y1M_D	Cbl-PTB	0.1211955113185087
4D8C_A	Peptidase-A1	0.1214281167924445
2WOG_A	Kinesin-motor	0.1215868449714792
medoid1-a2-s3_A	Piwi	0.1217533907556944
3CKR_C	Peptidase-A1	0.1217819799871617
medoid13-a2-s1_A	Piwi	0.1217998710040016
2VA7_A	Peptidase-A1	0.1219598389136683
2XT3_A	Kinesin-motor	0.1221506059951821
3VEU_A	Peptidase-A1	0.1221572571204387
2X2R_B	Kinesin-motor	0.1226407133936533
medoid12-a2-s3_A	Piwi	0.1227119040415986
3UQR_C	Peptidase-A1	0.1230321281736777
medoid17-a2-s1_A	Piwi	0.1234036263264777
4ENZ_A	F5-8-type-A-3	0.123811081044434
3J2Q_A	F5-8-type-A-2	0.1241711458218348
4D8C_C	Peptidase-A1	0.1246496216543882
2FDP_A	Peptidase-A1	0.1249421891379594
4A1Z_A	Kinesin-motor	0.125010331919455
4AP0_B	Kinesin-motor	0.1250573648702307
6NV7_B	Peptidase-A1	0.1259505185395487
4AP0_C	Kinesin-motor	0.1261498918196504
3HQD_B	Kinesin-motor	0.1262582743781032
3FY1_B	GH18	0.1263081959857443
5FA2_B	GP120	0.1263100872402889
1URW_A	Protein-kinase	0.1265121212446363
3I25_B	Peptidase-A1	0.1265890850722265
5FEC_D	GP120	0.1266728589968795
6G6Z_A	Kinesin-motor	0.1266780642619333
medoid5-a2-s1_A	Piwi	0.127362777674275
3K5E_B	Kinesin-motor	0.1276237900985889
medoid3-a2-s1_A	Piwi	0.1276814768270268
8D71_A	Piwi	0.1277142452918478
medoid8-a2-s3_A	Piwi	0.127731933538587
medoid0-a2-s1_A	Piwi	0.1279160043022116
5ZO7_B	Kinesin-motor	0.1282094773773376
5L8W_B	USP	0.1285581377513287
4CFH_E	Protein-kinase	0.128685767070211
3H0B_A	Peptidase-A1	0.1293581846133752
3RM9_B	GH18	0.1295571385184299
5FA2_A	GP120	0.1297826438083973
5OGC_A	Kinesin-motor	0.1301189584499884
4D83_C	Peptidase-A1	0.130208199656102
7K1N_A	PI3K-PI4K	0.1303304858956473
5I9Q_G	GP120	0.1312769009779323
5MXD_C	Peptidase-A1	0.1313913402260236
3DUY_B	Peptidase-A1	0.1314761968617304
4IWO_A	Protein-kinase	0.1315282246428132
6CQ0_A	Protein-kinase	0.1317908280281474
5FEC_G	GP120	0.1318656931859093
3RM8_B	GH18	0.1323533921003032
3CKP_C	Peptidase-A1	0.1324155325744183
1FKN_B	Peptidase-A1	0.1332333264548525
6RST_A	Protein-kinase	0.1335389518418053
5ZO9_B	Kinesin-motor	0.1339329660162338
6HKY_B	Kinesin-motor	0.1342713689195198
2B8V_A	Peptidase-A1	0.1353576187734327
3ZKS_A	Peptidase-A1	0.1354926520978454
3ZKN_A	Peptidase-A1	0.1355901440585866
6QTG_A	Protein-kinase	0.1356540671101775
3H0B_C	Peptidase-A1	0.1357614079488039
4A50_A	Kinesin-motor	0.1360180420953096
3CDZ_A	F5-8-type-A-2	0.1361925030807316
5ZO9_A	Kinesin-motor	0.1363426953882535
7K1J_A	PI3K-PI4K	0.136459357528986
3ZKM_B	Peptidase-A1	0.1367511913219856
3ZKN_B	Peptidase-A1	0.137375952334718
3ZKM_A	Peptidase-A1	0.1374231674662442
3H0B_B	Peptidase-A1	0.1375853475191332
3K3B_A	Kinesin-motor	0.1377583799572017
7PP6_B	VWFD-3	0.1381595875083476
medoid10-a2-s1_A	Piwi	0.1382548844838337
7XLP_A	Protein-kinase	0.138294860789946
medoid14-a2-s1_A	Piwi	0.13872349686446
2XAE_A	Kinesin-motor	0.1392034123675922
4ZCA_B	Kinesin-motor	0.1393774860880959
3EQF_A	Protein-kinase	0.139502307388555
3RME_B	GH18	0.1409420694714032
medoid2-a2-s1_A	Piwi	0.1413790502686361
7RX0_C	Kinesin-motor	0.1414826882701836
medoid29-a2-s2_A	Piwi	0.1423699973800073
5MXD_B	Peptidase-A1	0.1430219362867644
5HBH_A	Protein-kinase	0.1430600767690832
2GM1_A	Kinesin-motor	0.1432020626650147
3ZKQ_A	Peptidase-A1	0.1434400832592326
4A51_B	Kinesin-motor	0.1435485906153866
6YID_C	Protein-kinase	0.1438757113348688
3HQD_A	Kinesin-motor	0.1441427059619902
2Y4P_C	Protein-kinase	0.1444657883253028
medoid7-a2-s1_A	Piwi	0.1446287471295002
2YBT_A	GH18	0.1446624285878089
3RM4_A	GH18	0.1446806077955847
2NXY_A	GP120	0.145595720308219
3B6U_A	Kinesin-motor	0.1456311668480844
4A28_A	Kinesin-motor	0.14675818002307
2YBU_A	GH18	0.147447797070002
4ZCA_A	Kinesin-motor	0.1474907279104232
6JLQ_B	USP	0.1475471795818248
4Z4E_A	Piwi	0.1477279781842629
6D05_D	Transferrin-like-1	0.1480198003941059
medoid9-a2-s1_A	Piwi	0.1483377121715151
2Y1M_B	Cbl-PTB	0.1483387263083973
2J5W_A	F5-8-type-A-3	0.1486378977046902
4BDV_A	F5-8-type-A-2	0.1490891006386148
3CTJ_A	Sema	0.1491407521610257
medoid0-a2-s3_A	Piwi	0.1491738510156137
2YBU_D	GH18	0.15007431885333
4BXN_B	Kinesin-motor	0.1502665835013625
1II6_B	Kinesin-motor	0.1512259690698048
3UFL_A	Peptidase-A1	0.1513656109621526
7K1B_A	PI3K-PI4K	0.1513675778161191
5I9Q_A	GP120	0.1514522364264829
6D05_C	Transferrin-like-1	0.1515581306288897
7SU3_A	PI3K-PI4K	0.1517296132627942
3DM6_C	Peptidase-A1	0.1519120473726783
4A28_B	Kinesin-motor	0.152097152564303
6Y1I_B	Kinesin-motor	0.1523320146632007
4DI2_B	Peptidase-A1	0.1527707569261203
4KE0_B	Peptidase-A1	0.1527837580758376
1TQF_A	Peptidase-A1	0.1531921903844254
5XS2_A	Protein-kinase	0.1531945634659222
3IVI_C	Peptidase-A1	0.1536020734184754
6D03_C	Transferrin-like-1	0.1538886673801475
6D03_D	Transferrin-like-1	0.1541975002815137
2IWZ_B	Ketosynthase-family-3-KS3	0.1543002456956888
medoid12-a2-s1_A	Piwi	0.1547263133189145
2NY3_A	GP120	0.1548719743793069
7PP6_D	VWFD-3	0.1551458148582763
3VRR_A	Cbl-PTB	0.1563547960121305
3ZGO_A	Deacetylase-sirtuin-type	0.156435398856054
2YBU_B	GH18	0.1564961384905813
2IWZ_A	Ketosynthase-family-3-KS3	0.1566293551243993
medoid9-a2-s2_A	Piwi	0.1570909255679942
2C9H_A	Ketosynthase-family-3-KS3	0.1571690699779033
3OP0_A	Cbl-PTB	0.1574714462268696
1EQF_A	Protein-kinase-1	0.157737856775272
5NRA_A	GH18	0.1581352547176024
3OP0_B	Cbl-PTB	0.1581622051056201
4CCZ_A	Hcy-binding	0.1582973337774964
5OHK_A	USP	0.1585002497432082
3V83_F	Transferrin-like-1	0.1585721341261278
medoid14-a2-s3_A	Piwi	0.1595872111608059
6D04_C	Transferrin-like-1	0.160243065419894
6D04_D	Transferrin-like-1	0.1606614705723419
2NY2_A	GP120	0.1608306930971884
6QTJ_A	Protein-kinase	0.1612953932458174
6TA3_K	Kinesin-motor	0.1617653817219928
3V83_B	Transferrin-like-1	0.1619404391426547
4Z4F_A	Piwi	0.1619638517833448
3CKR_A	Peptidase-A1	0.1620147214964193
6JSZ_A	Peptidase-A1	0.1620464991715725
6C9H_C	Protein-kinase	0.1620944222521095
4D85_A	Peptidase-A1	0.1621348958884857
4F7S_A	Protein-kinase	0.162376546787294
medoid3-a2-s3_A	Piwi	0.1626164504383512
2IWY_B	Ketosynthase-family-3-KS3	0.162926616099553
4Z4H_A	Piwi	0.1630199995389748
2YBT_B	GH18	0.1630791175727501
6YID_A	Protein-kinase	0.163579417041508
6CBD_A	Piwi	0.1637469364249406
4A51_A	Kinesin-motor	0.1637716227756153
2YBU_F	GH18	0.1638501046817381
3R1G_B	Peptidase-A1	0.1638907124185842
6BNY_A	Protein-kinase	0.1639653190407111
4ZPE_A	Peptidase-A1	0.1640025605695051
2NY1_A	GP120	0.1644274741044412
2VJ9_A	Peptidase-A1	0.164993890982159
5NRF_A	GH18	0.1649963848760715
5NR8_A	GH18	0.1654661659900375
5BNJ_A	Protein-kinase	0.1655174188987546
medoid16-a2-s3_A	Piwi	0.1656023036509264
2ZJ4_A	Glutamine-amidotransferase-type-2	0.1656281189542422
7TR2_K	Kinesin-motor	0.1657309752454977
3RM8_A	GH18	0.1661080362824212
6CQ4_A	Protein-kinase	0.1662605411831912
2YBU_E	GH18	0.1662658920552068
7K0Y_A	PI3K-PI4K	0.1663300947634538
3NVN_B	Sema	0.1663627647749409
5CEI_A	Protein-kinase	0.1668431292961613
6BOD_A	Protein-kinase	0.1671986608997337
4ZHX_E	Protein-kinase	0.1674813658200115
4B7B_A	Kinesin-motor	0.1676620977826682
3V83_D	Transferrin-like-1	0.1676828980952358
5IDP_A	Protein-kinase	0.1680638881850352
5ZO8_A	Kinesin-motor	0.1685511126244588
6C9G_C	Protein-kinase	0.1687434566529023
6YZH_A	Protein-kinase	0.1687603853515014
3RME_A	GH18	0.1690695310816233
2YBU_C	GH18	0.1691200148472722
2QAG_B	Septin-type-G	0.1692179412389774
5I5Z_A	Protein-kinase	0.1692580684900689
3RM4_B	GH18	0.1692827201490774
5ICP_A	Protein-kinase	0.1696062493686624
7TPQ_D	F5-8-type-A-1	0.1696278344396774
5HBJ_A	Protein-kinase	0.169641575587668
3BUX_D	Sema	0.1696775113435627
4RER_G	Protein-kinase	0.1697591034091369
2YBT_D	GH18	0.1698443839653128
2ZJ3_A	Glutamine-amidotransferase-type-2	0.1701824419020388
3RM9_A	GH18	0.1703022406067735
3V83_A	Transferrin-like-1	0.170551310845256
3EQH_A	Protein-kinase	0.1706366095275995
4CRL_A	Protein-kinase	0.1707085809364952
3V83_C	Transferrin-like-1	0.1708963775651844
2ZJN_A	Peptidase-A1	0.1709291919066047
5HBE_A	Protein-kinase	0.1712726357528641
3BUX_B	Sema	0.1718405356710102
6Y1I_A	Kinesin-motor	0.1719232786908004
7K1K_A	PI3K-PI4K	0.1720586165493118
5OHN_A	USP	0.1721954642995005
3CKP_A	Peptidase-A1	0.1722280027187165
7Z87_A	PI3K-PI4K	0.1724618477102347
4A14_A	Kinesin-motor	0.1727398480287307
3UDP_A	Peptidase-A1	0.1734015356782945
6R3S_A	Protein-kinase	0.1735947885499591
3JRW_A	Biotin-carboxylation	0.1736395946923124
5IDN_A	Protein-kinase	0.1738382765707005
7M74_G	Protein-kinase	0.1739100869447842
5XQX_A	Protein-kinase	0.1739376523958288
4G6L_A	Protein-kinase	0.1739404889971071
3GBJ_C	Kinesin-motor	0.1740416178454678
7KAC_A	Protein-kinase	0.1741396580407281
6HKX_A	Kinesin-motor	0.1743812273508662
2YBT_F	GH18	0.1750942795370337
medoid18-a2-s3_A	Piwi	0.1752422081027911
5ZO8_B	Kinesin-motor	0.1753630916461401
7N4N_A	Peptidase-A1	0.1756283838480794
6M4I_A	Kinesin-motor	0.1756641959841651
medoid5-a2-s2_A	Piwi	0.1759223024753116
3FY1_A	GH18	0.1765994704672517
6Y0A_A	Protein-kinase	0.176823892450131
3UDN_A	Peptidase-A1	0.177216774624865
4YR8_F	Protein-kinase	0.1772998213985203
2IQG_A	Peptidase-A1	0.1777957252075067
5HNB_A	Protein-kinase	0.1777980747333858
medoid8-a2-s2_A	Piwi	0.1778735671821771
3UDR_A	Peptidase-A1	0.1789950175981628
4CNS_B	Amidohydrolase-related	0.1790490978173907
5FEC_I	GP120	0.1791616948661684
7PMV_E	VWFD-1	0.1791838780223075
6RSR_A	Protein-kinase	0.1792133881697787
3V83_E	Transferrin-like-1	0.1792575881646762
7TR1_K	Kinesin-motor	0.179451317465592
7N42_A	Protein-kinase-1	0.1801443184542429
1II6_A	Kinesin-motor	0.1801522938763267
2V4M_A	Glutamine-amidotransferase-type-2	0.1802626657657761
medoid1-a2-s1_A	Piwi	0.1805588010674528
4ZPG_A	Peptidase-A1	0.1805935828149142
7LIW_B	ATP-grasp	0.1808654236724148
4W5O_A	Piwi	0.1808678785711408
3C1X_A	Sema	0.1812827986728384
1J8F_A	Deacetylase-sirtuin-type	0.1814153829349221
5NZZ_E	PPM-type-phosphatase	0.1814815178478029
6T41_A	Protein-kinase	0.1815112954207582
2FDP_B	Peptidase-A1	0.1815287867483899
4Z4I_A	Piwi	0.1819424763650334
3ZL7_A	Peptidase-A1	0.1820180051291535
5K8D_A	F5-8-type-A-2	0.1822742728790543
4CNT_C	Amidohydrolase-related	0.1823575121935571
4Z4C_A	Piwi	0.1829411621702147
3ZKI_A	Peptidase-A1	0.1829722895429273
3ZKG_A	Peptidase-A1	0.1830637177009745
7K27_A	Protein-kinase-1	0.1836813121199961
4I0J_A	Peptidase-A1	0.1838532514159649
4CNT_B	Amidohydrolase-related	0.1842789679453614
2OK1_A	Protein-kinase	0.1842935713902955
1T5C_A	Kinesin-motor	0.1843845292404199
3UDH_A	Peptidase-A1	0.184473600855396
4IWQ_A	Protein-kinase	0.1845586849881894
7T36_A	Protein-kinase-1	0.1847241220203903
2V4M_C	Glutamine-amidotransferase-type-2	0.1848257632106223
4CNS_A	Amidohydrolase-related	0.184845427970765
3TTJ_A	Protein-kinase	0.1853140531738953
4CNT_A	Amidohydrolase-related	0.1859045340972815
2YBT_C	GH18	0.1859789815207241
4CNS_C	Amidohydrolase-related	0.1860608161825306
6VXK_A	Sema	0.1861623674266404
3UDY_A	Peptidase-A1	0.1862330217714491
7T2I_A	Protein-kinase-1	0.1865077259517017
4KBA_D	Protein-kinase	0.1873823846455482
5NZZ_F	PPM-type-phosphatase	0.1874799182079172
4JXF_A	Protein-kinase	0.1874913854143963
2YBT_E	GH18	0.1876349550655886
medoid0-a2-s2_A	Piwi	0.1878428551760179
5A6O_B	Protein-kinase	0.1879548412671332
3B6U_B	Kinesin-motor	0.1879588565483035
4BEL_B	Peptidase-A1	0.1879979501478051
5A6N_A	Protein-kinase	0.1880471469296216
2POP_A	PPM-type-phosphatase	0.1880832748553174
2ZJI_A	Peptidase-A1	0.1881172322216889
4W5N_A	Piwi	0.1881903213313736
5HX6_B	Protein-kinase	0.1882627414893963
3PFV_B	Cbl-PTB	0.1883921066152777
4FM8_A	Peptidase-A1	0.1889900196419341
4Z4D_A	Piwi	0.1890049998687175
3ZM4_A	Protein-kinase	0.189030531813179
3ZLQ_B	Peptidase-A1	0.1890377769742339
1X88_B	Kinesin-motor	0.189078837321438
4BN2_B	Kinesin-motor	0.1891893629651106
2G1Q_A	Kinesin-motor	0.1892271205319236
4CNS_D	Amidohydrolase-related	0.1892391544289873
2GM1_E	Kinesin-motor	0.1892939984849471
2EWY_C	Peptidase-A1	0.1895625511382859
4CNT_D	Amidohydrolase-related	0.1897655981784743
4Z4G_A	Piwi	0.1897992521424759
2FDP_C	Peptidase-A1	0.1898690706904563
2X7C_B	Kinesin-motor	0.1899677346099036
6QAT_A	Protein-kinase	0.1901907114205903
4BN2_A	Kinesin-motor	0.1904616510395012
7LB0_A	Protein-kinase-1	0.1905432912025299
3ZGO_B	Deacetylase-sirtuin-type	0.190710622640038
5OHN_C	USP	0.1909538782811145
2R9S_A	Protein-kinase	0.191112845740366
5TX5_B	Protein-kinase	0.191218304217854
3UDM_A	Peptidase-A1	0.1913667048509797
2R3L_A	Protein-kinase	0.1915250033297082
5ETA_B	Protein-kinase	0.1916752166723273
6GQ3_A	Asparagine-synthetase	0.1918238971637559
5A6O_A	Protein-kinase	0.1918613639523892
1PMN_A	Protein-kinase	0.1920260695494601
4ZPF_A	Peptidase-A1	0.1920288071934748
3CGO_A	Protein-kinase	0.1923282880725374
4BFB_B	Peptidase-A1	0.1925651284805339
7LB2_A	Protein-kinase-1	0.1928548065858301
2ZDU_A	Protein-kinase	0.1930193147252331
2EWY_A	Peptidase-A1	0.1930395716656743
7N88_B	Transferrin-like-1	0.1931977426842399
5A6N_B	Protein-kinase	0.19333635400075
6VXK_C	Sema	0.1935889208972589
6QAU_A	Protein-kinase	0.1937608748401576
2HM1_A	Peptidase-A1	0.1939021784767548
4IMY_C	Protein-kinase	0.1940026091098506
medoid9-a2-s3_A	Piwi	0.1941348392292345
4OGR_E	Protein-kinase	0.1942090281828305
3OY1_A	Protein-kinase	0.1942928438925523
4YR8_E	Protein-kinase	0.1943425676518513
5YKS_A	Protein-kinase	0.1946672913949981
3S9L_C	Transferrin-like-1	0.1954156633369623
4BXN_A	Kinesin-motor	0.1958876052691508
1HTR_B	Peptidase-A1	0.1959383676735827
5J0A_A	Protein-kinase	0.1963428348131249
3EXO_A	Peptidase-A1	0.1964920749352183
2WAJ_A	Protein-kinase	0.1964934960303086
2QAG_C	Septin-type-G	0.1969935709480827
1YRS_A	Kinesin-motor	0.1970506412503724
2B1P_A	Protein-kinase	0.1971563343710127
5NZZ_G	PPM-type-phosphatase	0.1972601902700574
medoid16-a2-s1_A	Piwi	0.1973160965053905
medoid16-a2-s2_A	Piwi	0.1975804283961236
medoid15-a2-s2_A	Piwi	0.1979530647103741
2NY6_A	GP120	0.1981046020402162
medoid17-a2-s3_A	Piwi	0.1981395995550713
4F6W_A	Protein-kinase	0.1982812391362921
3TTI_A	Protein-kinase	0.1984740750559515
medoid14-a2-s2_A	Piwi	0.1986404005530274
3ZKX_A	Peptidase-A1	0.1988493090365522
6I2Y_A	Protein-kinase	0.19893972835071
6GL3_A	PIK-helical	0.1989643442118752
medoid13-a2-s2_A	Piwi	0.1992299527212788
2WOG_C	Kinesin-motor	0.1993141927956538
4U79_A	Protein-kinase	0.1994594558204535
3BQR_A	Protein-kinase	0.1996260472636075
2UYM_A	Kinesin-motor	0.1999207315157985
6QAT_D	Protein-kinase	0.2000734003281971
5NZZ_H	PPM-type-phosphatase	0.2001086870549844
2J90_B	Protein-kinase	0.2002061018513214
3CGF_A	Protein-kinase	0.200439888116416
2EWY_D	Peptidase-A1	0.2007198547694169
4A5Y_C	Kinesin-motor	0.2008127479466358
2V4M_D	Glutamine-amidotransferase-type-2	0.2011041440351515
3EQG_A	Protein-kinase	0.2012255091714459
4W4X_A	Protein-kinase	0.2014385720777818
5HVY_A	Protein-kinase	0.2017179748502876
7KSK_A	Protein-kinase	0.2018696612947096
4Z9L_A	Protein-kinase	0.2019457617690058
3G9L_X	Protein-kinase	0.2024739985160206
7KSI_A	Protein-kinase	0.2026247886094709
3FI3_A	Protein-kinase	0.2026363226527022
4A51_D	Kinesin-motor	0.202744858260221
2ZJK_C	Peptidase-A1	0.2028878649204012
4KKH_A	Protein-kinase	0.2029082555168241
2JC6_C	Protein-kinase	0.2030918290933116
4WHZ_A	Protein-kinase	0.2033266509259441
2O0U_A	Protein-kinase	0.2033425446422149
7VTP_A	NACHT	0.2033495788271525
5ZO7_A	Kinesin-motor	0.2035329968819028
2POP_C	PPM-type-phosphatase	0.2037881553994641
6U3I_A	Peptidase-S8	0.2037899905312586
7MYJ_E	Protein-kinase	0.2038321304437089
3PFV_A	Cbl-PTB	0.2043544242172541
6FU5_B	Protein-kinase	0.2047437369203509
4IC8_B	Protein-kinase	0.2047769912220841
1PMV_A	Protein-kinase	0.2053284345743454
7JHG_G	Protein-kinase	0.2053376003631872
3DA6_A	Protein-kinase	0.205424900657427
7ORF_A	Protein-kinase	0.2054263608396603
medoid6-a2-s2_A	Piwi	0.2059854679869596
5ETA_A	Protein-kinase	0.2059870568120445
2W0U_A	FMN-hydroxy-acid-dehydrogenase	0.2061312193932692
2EXC_X	Protein-kinase	0.2062337647297787
3KEN_A	Kinesin-motor	0.206242544265278
2LAV_A	Protein-kinase	0.2064022360996109
2QAG_A	Septin-type-G	0.2065514735460533
7YL1_A	Protein-kinase	0.2066626235309868
5ISO_F	Protein-kinase	0.2067150872601402
5K1C_B	USP	0.2067325420521125
6U2F_A	Peptidase-S8	0.2067776494474062
6RSU_A	Protein-kinase	0.2067892999523626
2R9S_B	Protein-kinase	0.2069080190593306
7ORE_A	Protein-kinase	0.2071965308529209
4W4V_A	Protein-kinase	0.2072437736577854
2Q2Z_A	Kinesin-motor	0.2072484757607981
2ZJK_A	Peptidase-A1	0.207708723668432
3G90_X	Protein-kinase	0.2077951832396497
3G9N_A	Protein-kinase	0.2082375021412651
3UDQ_A	Peptidase-A1	0.2083091785338475
4AWI_A	Protein-kinase	0.2083924386779935
medoid4-a2-s2_A	Piwi	0.2084327078127855
4AU2_C	SERPIN	0.2085222712188526
4I0G_A	Peptidase-A1	0.2085313376310412
7S1N_A	Protein-kinase	0.2086853701591551
4W4W_A	Protein-kinase	0.2088197788550733
1JNK_A	Protein-kinase	0.2090896256649921
4AMT_A	Peptidase-A1	0.209189642202865
1J8F_B	Deacetylase-sirtuin-type	0.2093106024826157
1BLX_A	Protein-kinase	0.2093319570827933
2PG2_A	Kinesin-motor	0.2093907009416662
2V4M_B	Glutamine-amidotransferase-type-2	0.2096551814729848
4WY1_A	Peptidase-A1	0.2100166383427661
3SKP_A	Transferrin-like-1	0.2103401724086344
medoid10-a2-s2_A	Piwi	0.2105282401326754
2P33_A	Protein-kinase	0.2105399365259838
4YR8_C	Protein-kinase	0.2105620472950905
8P4Z_A	Protein-kinase	0.2106577874640291
6M4I_B	Kinesin-motor	0.2110627512799199
3ZLY_A	Protein-kinase	0.211443974269782
7PMV_A	VWFD-1	0.2114489613496589
4B99_A	Protein-kinase	0.2116776916627664
7KSJ_A	Protein-kinase	0.2118498742323313
2FL2_A	Kinesin-motor	0.2120663596274495
medoid2-a2-s2_A	Piwi	0.2123129022230984
3VRP_A	Cbl-PTB	0.2123373280247469
4KKG_A	Protein-kinase	0.2125703465105165
6VLD_B	GT23	0.2128616674455046
medoid11-a2-s3_A	Piwi	0.2129748637983147
4I0Z_A	Peptidase-A1	0.2131506646755566
6VLD_A	GT23	0.2131627861147425
6TKV_A	GT23	0.2134339427127032
4RRS_A	Peptidase-A1	0.2135437751293245
4OR5_A	Protein-kinase	0.2136653918598731
medoid19-a2-s1_A	Piwi	0.2136904438328653
medoid28-a2-s2_A	Piwi	0.2137865158033641
4HZT_A	Peptidase-A1	0.2137887727066194
1KV2_A	Protein-kinase	0.2138515757015812
6X5H_B	GT23	0.2138731105165713
6UX9_A	PIPK	0.2139280287618614
6ZR5_B	Protein-kinase	0.2139634736542277
3HEC_A	Protein-kinase	0.2139704473919366
5W5V_A	Protein-kinase	0.2141095233235236
4L7F_A	Protein-kinase	0.2142881809676754
1J8F_C	Deacetylase-sirtuin-type	0.2143355949797207
3PZE_A	Protein-kinase	0.2144659078487098
3RTP_A	Protein-kinase	0.2144961168266396
3ELJ_A	Protein-kinase	0.2145465380603956
5HBF_A	GH18	0.2147240960101746
4BEL_A	Peptidase-A1	0.2147744594765995
7LB1_A	Protein-kinase-1	0.2150798923694996
2J90_A	Protein-kinase	0.2150868878361605
3VW8_A	Sema	0.2151624539079287
1B47_C	Cbl-PTB	0.2152263944358935
7M6J_D	Septin-type-G	0.2152280600361386
2ZDT_A	Protein-kinase	0.2152492094755333
4KKE_A	Protein-kinase	0.2154323183203063
2XRW_A	Protein-kinase	0.2155182080293213
5N63_A	Protein-kinase	0.2155823212582703
5VLP_A	Peptidase-S8	0.2157054705430155
4Y46_A	Protein-kinase	0.2157281669641798
3VRO_A	Cbl-PTB	0.2157385013844163
7K03_A	Protein-kinase-1	0.2160238123269967
medoid2-a2-s3_A	Piwi	0.2161339363783423
7S4T_A	Protein-kinase	0.216139440120761
7JHH_G	Protein-kinase	0.2161956794408167
2XS0_A	Protein-kinase	0.2162198764928003
3L9H_A	Kinesin-motor	0.216407856963725
3BXW_A	GH18	0.2164148077866979
6O03_B	Cbl-PTB	0.2166473368264531
4ITH_B	Protein-kinase	0.2167153312117922
4QTD_A	Protein-kinase	0.216806050175956
3VGO_C	Cbl-PTB	0.2168202995776909
1B47_B	Cbl-PTB	0.2168528639843321
2EWY_B	Peptidase-A1	0.2172293729158697
6B2E_C	Protein-kinase	0.2173168664634609
2FME_B	Kinesin-motor	0.2173328428634969
5TDH_H	G-alpha	0.2173926736027133
6SZE_B	Protein-kinase	0.2174129600311123
medoid22-a2-s2_A	Piwi	0.2174890914200415
2VV9_A	Protein-kinase	0.2176850288473815
medoid10-a2-s3_A	Piwi	0.2177144080507549
6C9F_C	Protein-kinase	0.2177258340909402
6O02_A	Cbl-PTB	0.2177274343515995
1TZS_A	Peptidase-A1	0.2177681637019694
3O17_A	Protein-kinase	0.218252095049643
5TET_A	ATP-grasp	0.2182782217030496
4R3C_A	Protein-kinase	0.2183362102880913
3E7O_A	Protein-kinase	0.2184641636019401
4IC7_D	Protein-kinase	0.2187588093533885
6X5H_A	GT23	0.2189182927637586
6OON_A	Piwi	0.2190164690795893
4YR8_A	Protein-kinase	0.2191507284632579
4IWP_A	Protein-kinase	0.2195101419941251
6X5U_F	GT23	0.2197132312029001
6X5U_C	GT23	0.2198697260806037
4RRO_A	Peptidase-A1	0.2198753446606012
3LFF_A	Protein-kinase	0.2200099079213266
7M6J_C	Septin-type-G	0.2201110214912066
2CBL_A	Cbl-PTB	0.2201550404251785
4W4Y_A	Protein-kinase	0.2201903062117865
3O8U_A	Protein-kinase	0.2202803090685215
4AGU_C	Protein-kinase	0.2205536722477818
4KB8_B	Protein-kinase	0.2209339163339406
1BI7_A	Protein-kinase	0.2210767759927015
6HKY_C	Kinesin-motor	0.221218317365947
6X5R_B	GT23	0.2212880143992172
5YQL_A	Deacetylase-sirtuin-type	0.2213167252460046
3VUL_A	Protein-kinase	0.221374228970579
4BCH_A	Protein-kinase	0.2214268409496569
5OWQ_A	Protein-kinase	0.2214344240174938
3ZXT_A	Protein-kinase	0.2214476982749859
1B47_A	Cbl-PTB	0.2214591666333811
2UYI_A	Kinesin-motor	0.2216013257000179
4IM2_A	Protein-kinase	0.2216053208678959
5HKW_A	Cbl-PTB	0.2220358496122649
5LT3_E	Kinesin-motor	0.2222124122462508
7XNC_A	Protein-kinase	0.2222379652822918
3VUM_A	Protein-kinase	0.2222433375031477
2YIW_A	Protein-kinase	0.2223761464307581
4Y5H_A	Protein-kinase	0.2226219669345518
5HKW_C	Cbl-PTB	0.2226716547287262
6GQ3_B	Asparagine-synthetase	0.2227323574413455
4IZ7_A	Protein-kinase	0.2227470770878777
7PMV_D	VWFD-1	0.2228495058462289
8GHG_A	RCK-N-terminal	0.2228622065551245
6X5U_A	GT23	0.2228678930921813
3NWN_A	Kinesin-motor	0.2230313678232616
4PZX_A	Peptidase-A1	0.2230386524965113
5YQO_A	Deacetylase-sirtuin-type	0.2230434307207956
3VRN_A	Cbl-PTB	0.223118990590693
6X5U_G	GT23	0.2232917076946864
3G33_C	Protein-kinase	0.2233232857168262
3HV4_B	Protein-kinase	0.2233588814202461
6UI9_B	ATP-grasp	0.2234567722593852
4EEV_A	Sema	0.2236517632118438
1KV1_A	Protein-kinase	0.2236968628447455
7ALV_A	NACHT	0.2237634859314505
5OAM_A	Kinesin-motor	0.224032180540309
3UDJ_A	Peptidase-A1	0.2242553369626665
6X5T_A	GT23	0.2244424580918511
6X5R_A	GT23	0.2247764179428417
5YQM_A	Deacetylase-sirtuin-type	0.2247990719288722
1G3N_E	Protein-kinase	0.2248144031069021
3Q6U_A	Sema	0.2249775077025476
7D5B_A	Peptidase-A1	0.2249985549636276
6XAR_A	Cbl-PTB	0.2250081863572977
3V3V_A	Protein-kinase	0.2250875521594978
6X5S_B	GT23	0.2251034994557983
6QDZ_A	Protein-kinase	0.2251867483296596
7F1G_A	Peptidase-A1	0.2254056734189196
1BG2_A	Kinesin-motor	0.2257571108810309
2FL2_B	Kinesin-motor	0.2257770586812875
5HKY_A	Cbl-PTB	0.2258610211792504
3S9N_C	Transferrin-like-1	0.2258883612918964
2Q2Y_A	Kinesin-motor	0.2260116698277711
1G3N_A	Protein-kinase	0.2260311733421306
4I0F_A	Peptidase-A1	0.2260724703900016
6O03_A	Cbl-PTB	0.2261931846880504
4GPL_B	Cbl-PTB	0.2261948396035357
6X5U_E	GT23	0.2261989719307885
5TDZ_A	ATP-grasp	0.2262334628793614
7PNF_B	VWFD-1	0.2262413924883145
6HKY_A	Kinesin-motor	0.22625644364107
4UX9_A	Protein-kinase	0.2262880743705343
3ODZ_X	Protein-kinase	0.2264480661676813
6X5T_C	GT23	0.2265531935439303
6UV5_B	ATP-grasp	0.2266694948159048
6X5T_F	GT23	0.2267236698497011
4I0E_A	Peptidase-A1	0.2267274096647131
5W1R_A	PI3K-PI4K	0.2267408726900394
4KBA_B	Protein-kinase	0.2267414575027541
2QZL_A	Peptidase-A1	0.2267829903677438
4HYU_A	Protein-kinase	0.2267897207362804
5J0A_B	Protein-kinase	0.2268792472831529
6X5T_E	GT23	0.2269219133494853
5L1Z_A	Protein-kinase	0.2269448859733312
2ZJK_B	Peptidase-A1	0.2270236329230971
6EKD_A	Protein-kinase	0.2271340106551557
3V89_B	Transferrin-like-1	0.2273588201553689
6NCT_A	PI3K-PI4K	0.2274579151687851
6YID_B	Protein-kinase	0.2274666452574927
3UDK_A	Peptidase-A1	0.2274702320906068
3DKG_A	Sema	0.227699155059888
6CYT_A	Protein-kinase	0.2279115000495777
3MI9_A	Protein-kinase	0.2281522016573146
4X21_A	Protein-kinase	0.2284533371403989
4EH6_A	Protein-kinase	0.2285937042702079
3G33_A	Protein-kinase	0.228603155856278
2X7D_B	Kinesin-motor	0.2286958360045018
1PMU_A	Protein-kinase	0.2287833534535236
7D5U_A	Peptidase-A1	0.2288316463406094
2YIS_A	Protein-kinase	0.228836828008575
6X5T_D	GT23	0.2288448615608113
3ZLQ_A	Peptidase-A1	0.2290351388317296
2Q2Z_B	Kinesin-motor	0.2292859555730767
3FXY_B	GH18	0.2293478913295904
6X5S_A	GT23	0.2293760745077949
3ZLX_A	Protein-kinase	0.2294113720968773
2GMX_A	Protein-kinase	0.2294686852577182
4BCF_A	Protein-kinase	0.2294781814938762
5HKX_A	Cbl-PTB	0.2294876073764547
2X7D_A	Kinesin-motor	0.2295223014422167
4IM0_A	Protein-kinase	0.2295546063584062
5HKW_B	Cbl-PTB	0.2297207320021475
3OC1_A	Protein-kinase	0.2297669577410284
6X5T_B	GT23	0.2297849745144929
4I10_A	Peptidase-A1	0.2299012045911486
7L24_C	Protein-kinase	0.2299366840478914
5NP1_A	PI3K-PI4K	0.230099879768356
2VWI_A	Protein-kinase	0.2301987025166686
5SW8_A	PI3K-PI4K	0.2303272431691619
5VM9_A	Piwi	0.2304024450913942
6X5U_B	GT23	0.2304488459219121
5LW1_E	Protein-kinase	0.2305569129928454
6X5U_D	GT23	0.2306584376213486
5N66_A	Protein-kinase	0.2306634227036976
5AX3_A	Protein-kinase	0.2308795751218716
2RSV_A	Protein-kinase	0.2309085758376637
3ZGO_C	Deacetylase-sirtuin-type	0.2309607219635177
6ZR5_A	Protein-kinase	0.2310094285161341
3HV7_A	Protein-kinase	0.2310278108266033
2HAU_B	Transferrin-like-2	0.2312412896098692
3LQ5_A	Protein-kinase	0.2312688934810648
4FM7_A	Peptidase-A1	0.2314472815479479
7RKZ_D	ATP-grasp	0.2316432634287272
3MIA_A	Protein-kinase	0.2317047122636947
6XAR_B	Cbl-PTB	0.2319399557943358
4RMA_B	FERM	0.2319642652339673
4CFE_F	Protein-kinase	0.232070459842727
6X5U_H	GT23	0.23215077694556
7TPP_C	Peptidase-S1	0.2321792935701959
5YQN_A	Deacetylase-sirtuin-type	0.2321983925474182
3IG7_A	Protein-kinase	0.232214687781066
4EAJ_C	Protein-kinase	0.2322526181208083
6UV5_D	ATP-grasp	0.2323225875845856
5TX5_A	Protein-kinase	0.2323508046221133
1WZY_A	Protein-kinase	0.2323793012465762
7SB5_A	BetaCoV-S1-NTD	0.2323967293525449
3MY1_A	Protein-kinase	0.2324832640711259
5HL0_A	Cbl-PTB	0.232517316445683
6UIA_C	ATP-grasp	0.2325217399506752
5HKZ_A	Cbl-PTB	0.2325462664903848
6UJ0_B	Peptidase-A1	0.2325626921719917
4JPE_A	Peptidase-A1	0.2328902767387756
2QA5_B	Septin-type-G	0.2329931793981911
1YVH_A	Cbl-PTB	0.2330068982573299
6ZPI_A	Kinesin-motor	0.2330347216028629
7SB3_B	BetaCoV-S1-NTD	0.2331348526548317
8GH9_A	RCK-N-terminal	0.2331713639154626
6TLE_B	Kinesin-motor	0.2331849147925145
8HFH_A	Kinesin-motor	0.2331885908672362
4EC8_A	Protein-kinase	0.2332657283007075
3BXW_B	GH18	0.2332672884825225
2P4N_K	Kinesin-motor	0.2333115163202447
6TPA_A	Protein-kinase	0.2333198060119518
4IC7_A	Protein-kinase	0.2333617895878104
5BYZ_A	Protein-kinase	0.2333894186396794
3FXY_A	GH18	0.23341028903923
3VUH_A	Protein-kinase	0.2334382840062624
4LC7_A	Peptidase-A1	0.2336022470116491
1X88_A	Kinesin-motor	0.2336918516231488
4EHV_A	Protein-kinase	0.2337452205961662
6X5T_G	GT23	0.2337646267808674
5D7P_A	Deacetylase-sirtuin-type	0.2339433303754362
7M6J_B	Septin-type-G	0.2339478638040964
4A51_E	Kinesin-motor	0.2340489688535212
3O8T_A	Protein-kinase	0.2340661641876001
2G01_A	Protein-kinase	0.2341000170412812
3DS6_D	Protein-kinase	0.2341031311065886
4IZY_A	Protein-kinase	0.2341263486448749
6YLL_A	Protein-kinase	0.2341307001727072
4OGR_A	Protein-kinase	0.2341807898779942
7FCZ_A	Protein-kinase	0.2342669241583717
6UV5_A	ATP-grasp	0.2343687482346324
2H96_A	Protein-kinase	0.234403946078854
2P4N_A	Kinesin-motor	0.2344094123557418
2BAQ_A	Protein-kinase	0.234450532110697
6QE1_A	Protein-kinase	0.2345582402524539
2HAU_A	Transferrin-like-2	0.2345690739341959
4EQU_A	Protein-kinase	0.2345842428603204
2X7E_B	Kinesin-motor	0.2345958598889126
4IZA_C	Protein-kinase	0.2346148105162345
7QE0_A	Helicase-C-terminal	0.2346691297412291
7SX6_A	GP120	0.234689446675919
3VUI_A	Protein-kinase	0.2347195375145708
3BUO_D	Cbl-PTB	0.2347305583193751
2GMX_B	Protein-kinase	0.2347621242761674
5MAR_A	Deacetylase-sirtuin-type	0.2347769849967675
6R5F_C	Protein-kinase	0.2348060955123316
5G4C_A	Deacetylase-sirtuin-type	0.2349030250694105
6G6Y_A	Kinesin-motor	0.2349845137241003
4E73_A	Protein-kinase	0.2349931076200439
3VUK_A	Protein-kinase	0.2350093531909113
4FKW_A	Protein-kinase	0.2351527622230797
7SBV_A	BetaCoV-S1-NTD	0.2351601975284601
3E93_A	Protein-kinase	0.2351664030361439
3FXY_C	GH18	0.2351850512469671
6QAT_C	Protein-kinase	0.2352455668682403
6X5T_H	GT23	0.2352592975425252
5DO9_A	G-alpha	0.2353297574508583
4FUY_A	Protein-kinase	0.2354187893629438
3VUD_A	Protein-kinase	0.2354446604629236
7SX7_A	GP120	0.2355331743814752
4A51_C	Kinesin-motor	0.2355539649885385
5LW1_B	Protein-kinase	0.2355941720418027
6ZWP_A	Protein-kinase	0.2356952164724843
6GU7_G	Protein-kinase	0.2358019316736472
3VGO_A	Cbl-PTB	0.2359398540139198
2H96_B	Protein-kinase	0.2359702988105776
6XR0_M	Transferrin-like-1	0.2361264866771807
4CFE_E	Protein-kinase	0.2361511982130525
4BCJ_A	Protein-kinase	0.2361775029583878
6W4C_A	FMN-hydroxy-acid-dehydrogenase	0.2362283975360166
3VGO_B	Cbl-PTB	0.2362517690752062
4BFB_A	Peptidase-A1	0.2362895520997765
4BCG_A	Protein-kinase	0.2363028042361178
1OZ1_A	Protein-kinase	0.236306022423799
3OBJ_A	Protein-kinase	0.2363310329224228
2ZJJ_A	Peptidase-A1	0.2363977204348391
6GZH_A	Protein-kinase	0.2366458227059687
1MKJ_A	Kinesin-motor	0.2366716406938614
2QNR_B	Septin-type-G	0.2367232573786415
1UKH_A	Protein-kinase	0.236884554256582
6CRK_A	G-alpha	0.2369028135916507
6Z45_A	Protein-kinase	0.2369029575917881
7PMV_B	VWFD-1	0.2369485313680712
6NR0_B	Deacetylase-sirtuin-type	0.2369793314873174
4EWQ_A	Protein-kinase	0.2369974325274878
6HKM_A	Protein-kinase	0.2370550569008084
4IC8_A	Protein-kinase	0.2371135508216416
2X7C_A	Kinesin-motor	0.2372233363929919
5TEQ_A	ATP-grasp	0.2372917088862461
4NJ3_A	Protein-kinase	0.2375224290376124
6UIA_A	ATP-grasp	0.2377943328183054
5YKS_B	Protein-kinase	0.2378275204161693
8GH9_D	RCK-N-terminal	0.2378422049577022
3O2M_A	Protein-kinase	0.2379164023406742
4N00_A	Peptidase-A1	0.2379594543444292
4IMY_E	Protein-kinase	0.2381380340514503
3AB3_C	G-alpha	0.2381910413323594
4KBA_C	Protein-kinase	0.2382366842440214
5E9W_D	mRNA-cap-0-methyltransferase	0.2382891672330533
6L71_A	Deacetylase-sirtuin-type	0.2384866765185513
4JPC_A	Peptidase-A1	0.2385359853726151
5OMH_A	Protein-kinase	0.2385858913376471
medoid21-a2-s2_A	Piwi	0.2386579901034121
1AVF_A	Peptidase-A1	0.2386814311392671
6HKN_A	Protein-kinase	0.2387180839055884
3HV5_B	Protein-kinase	0.238738205159066
4F6S_A	Protein-kinase	0.238793205273214
4EH7_A	Protein-kinase	0.2389176715275285
2Y4P_A	Protein-kinase	0.2389830806320483
3F82_A	Sema	0.2390020174527912
2O2U_A	Protein-kinase	0.2390025140205306
5MAR_B	Deacetylase-sirtuin-type	0.2390446720478688
7SIY_A	Cbl-PTB	0.239078012891768
3OD6_X	Protein-kinase	0.2390941144756934
1ZYJ_A	Protein-kinase	0.2391609786150653
6W9E_A	Protein-kinase	0.2392036018133954
3NNX_A	Protein-kinase	0.2392375552003573
8FH4_C	Protein-kinase	0.2392847517341945
5D7Q_A	Deacetylase-sirtuin-type	0.2393264735048844
7LLA_D	ATP-grasp	0.2393617682819936
3O17_B	Protein-kinase	0.2394156213766715
4AAA_A	Protein-kinase	0.239427569855031
4X21_B	Protein-kinase	0.2394599205831263
3V6S_A	Protein-kinase	0.2394791071123041
4EH5_A	Protein-kinase	0.2395486239797404
1YRS_B	Kinesin-motor	0.2396094351431767
3TNI_A	Protein-kinase	0.2396308004920282
4PZW_A	Peptidase-A1	0.2396889849334633
4G1W_A	Protein-kinase	0.2397571464654691
3K3I_A	Protein-kinase	0.2397651985739831
3K3J_A	Protein-kinase	0.2398280038794107
4FKS_A	Protein-kinase	0.2398759183236725
4EC9_A	Protein-kinase	0.2399058611664704
4RRN_A	Peptidase-A1	0.2399533504888963
4ZSL_A	Protein-kinase	0.2399579641188133
7L6X_A	Protein-kinase-1	0.2399811895679585
3BUO_B	Cbl-PTB	0.2400370225793772
medoid25-a2-s2_A	Piwi	0.2401656263783176
6V3G_D	RCK-N-terminal	0.2402776360058386
medoid1-a2-s2_A	Piwi	0.2403566931020534
6UV5_C	ATP-grasp	0.2405010193324641
2NO3_B	Protein-kinase	0.2405319501422226
4EH8_A	Protein-kinase	0.2405558776510999
3BLR_A	Protein-kinase	0.2407748973808972
4FV8_A	Protein-kinase	0.2407845345641353
6V3G_C	RCK-N-terminal	0.2408878088464012
5O7I_A	Protein-kinase	0.2410190272975751
4KIK_B	Protein-kinase	0.2410710760296643
3O2M_B	Protein-kinase	0.2412607931518854
2G01_B	Protein-kinase	0.2413329776548941
5C16_D	Myotubularin-phosphatase	0.241365532004637
4JP9_A	Peptidase-A1	0.2413803486414655
3HV4_A	Protein-kinase	0.2414242995511615
1UKI_A	Protein-kinase	0.2414350429793597
medoid18-a2-s2_A	Piwi	0.241459247273241
3K5E_A	Kinesin-motor	0.2414703252657925
5D7Q_B	Deacetylase-sirtuin-type	0.2414975840924753
4R5N_A	Peptidase-A1	0.2415635747231607
5O8V_A	Protein-kinase	0.2416594379236657
1WBT_A	Protein-kinase	0.2417337220058094
5SWO_A	PI3K-PI4K	0.2418092018821117
3OCG_A	Protein-kinase	0.241848572282765
5LW1_H	Protein-kinase	0.2421052387146202
4BCI_A	Protein-kinase	0.2421891174946769
1WBV_A	Protein-kinase	0.2422764319565198
4HYS_A	Protein-kinase	0.2423842992949077
7R4O_A	FMN-hydroxy-acid-dehydrogenase	0.2423880114244682
4FG8_B	Protein-kinase	0.2425295613305581
1WBS_A	Protein-kinase	0.2425816301652241
2OKR_D	Protein-kinase	0.2426981043903431
1R1W_A	Sema	0.2427913372347635
2NO3_A	Protein-kinase	0.2428706452926665
6FF4_B	tr-type-G	0.2429151553350156
5V62_A	Protein-kinase	0.2429260247349386
8BZP_A	Protein-kinase	0.243019140686137
4ZSJ_A	Protein-kinase	0.2430282318931766
4IZA_A	Protein-kinase	0.2431071311957619
7N8T_A	Protein-kinase	0.2432164991012594
8A8M_A	Protein-kinase	0.2432221132950972
6L66_A	Deacetylase-sirtuin-type	0.2432898821129577
4ZSG_A	Protein-kinase	0.2432919657518434
7LLA_B	ATP-grasp	0.2432940374888736
4X3P_A	Deacetylase-sirtuin-type	0.2434357529910957
3DS6_C	Protein-kinase	0.2435220031848119
2Q2Y_B	Kinesin-motor	0.2435247804939515
6OHD_A	Protein-kinase	0.2435416642641336
5XYY_A	Protein-kinase	0.2437352624871608
4X3O_A	Deacetylase-sirtuin-type	0.2438427248689028
4JOO_A	Peptidase-A1	0.2440395513134776
6TKV_B	GT23	0.2440628890135955
7RPV_C	RBD	0.2442388614936614
6EMH_B	Protein-kinase	0.2442607965285852
5SXD_A	PI3K-PI4K	0.2442678019065093
5L2Q_A	Protein-kinase	0.244399630848479
6G9J_A	Protein-kinase	0.2444653543791636
2VWI_B	Protein-kinase	0.2445020984091048
4UX9_D	Protein-kinase	0.2445666726530022
6QAQ_A	Protein-kinase	0.2445742964396241
5SXB_A	PI3K-PI4K	0.244645536777647
3UVR_A	Protein-kinase	0.2447020508209462
5WP1_A	Protein-kinase	0.2447707835275759
4I11_A	Peptidase-A1	0.2447966762517466
5J7B_B	Protein-kinase	0.2448560989582693
6JAS_A	Transferrin-like-2	0.2448939495319501
8AOJ_A	Protein-kinase	0.2449076210501875
6SFO_A	Protein-kinase	0.244983362345533
6Q7K_A	Protein-kinase	0.2449838495148307
3V6R_A	Protein-kinase	0.2451960038593632
5SWT_A	PI3K-PI4K	0.2452423972767074
6QLY_A	FERM	0.2452624057416107
6G9A_A	Protein-kinase	0.2452710349807958
5N64_A	Protein-kinase	0.2454459114843824
6UX9_B	PIPK	0.2454845787182236
3GC9_A	Protein-kinase	0.2455128503062877
3ZSI_A	Protein-kinase	0.2455254736318636
4ZZM_A	Protein-kinase	0.2456939817521729
7R9P_A	Protein-kinase	0.2457847744876137
5BYY_A	Protein-kinase	0.2458487363643151
4E3C_F	Protein-kinase	0.2459150750709187
3CJO_A	Kinesin-motor	0.2459606314401848
7VTP_F	NACHT	0.2460043062830209
5N68_A	Protein-kinase	0.2460216813184052
4E5A_X	Protein-kinase	0.2460429655289949
4FKV_A	Protein-kinase	0.2461036176362161
4N0S_A	Protein-kinase	0.2461191605988275
6SFK_A	Protein-kinase	0.2461411470182795
5MAT_A	Deacetylase-sirtuin-type	0.2462047808353466
6EMH_A	Protein-kinase	0.2462256680346503
4F9W_A	Protein-kinase	0.2462280450705688
4FV6_A	Protein-kinase	0.2463148432826942
7SBX_A	BetaCoV-S1-NTD	0.2463196575641144
4FV0_A	Protein-kinase	0.2463814839880844
7RPV_B	RBD	0.2466675675812614
8ELC_A	Protein-kinase	0.246678659248841
5SWR_A	PI3K-PI4K	0.2467082398428708
1W83_A	Protein-kinase	0.2468901545114296
7AT9_A	Protein-kinase	0.247002226417291
5C16_C	Myotubularin-phosphatase	0.2470053079285864
3VUG_A	Protein-kinase	0.2470418021989043
3LFB_A	Protein-kinase	0.247052782074873
7OPM_A	Protein-kinase	0.2471343265089378
3HV3_A	Protein-kinase	0.2471785042949884
8AOE_A	Protein-kinase	0.2472256093810939
7RPV_D	RBD	0.2472484423260601
3FML_A	Protein-kinase	0.2473574255544183
3MPA_A	Protein-kinase	0.2474330802557935
6G9K_A	Protein-kinase	0.247521621453931
2XAE_C	Kinesin-motor	0.2475216263636893
3GCU_B	Protein-kinase	0.247536693391647
3ZGV_B	Deacetylase-sirtuin-type	0.2475487651967159
3ZGV_A	Deacetylase-sirtuin-type	0.2475760382136435
6HKX_B	Kinesin-motor	0.2475815519499282
1M7Q_A	Protein-kinase	0.2476183565274721
4EH4_A	Protein-kinase	0.2476210321031476
1R3C_A	Protein-kinase	0.2476478778685488
5O8U_A	Protein-kinase	0.2478077964185157
6EQ9_A	Protein-kinase	0.2479679793267629
1OUY_A	Protein-kinase	0.2480639771070168
6GJB_A	Protein-kinase	0.2482082613031665
4FA2_A	Protein-kinase	0.2482191546236808
7XW2_A	Helicase-ATP-binding	0.2482269687203899
5SX8_A	PI3K-PI4K	0.2483010914776643
4ZTH_A	Protein-kinase	0.2483040613658859
1OUK_A	Protein-kinase	0.2484042203755402
2I6L_A	Protein-kinase	0.2484261318788127
5D7O_B	Deacetylase-sirtuin-type	0.2485085220489183
8P4Z_B	Protein-kinase	0.2485192319824818
3HVC_A	Protein-kinase	0.2485584192437112
3L1S_B	Protein-kinase	0.248568531038474
7PNF_D	VWFD-1	0.2485773070035315
7SBV_B	BetaCoV-S1-NTD	0.2486452947645168
3NPC_A	Protein-kinase	0.2486469437483084
6GN1_B	Protein-kinase	0.248662954386056
3GBJ_B	Kinesin-motor	0.2486775711500336
4A9Y_A	Protein-kinase	0.2486875194209236
medoid3-a2-s2_A	Piwi	0.2486932077538944
3HV6_A	Protein-kinase	0.2486984368345798
4UX9_C	Protein-kinase	0.2487109111432006
6G92_A	Protein-kinase	0.2487241342531448
6V3G_B	RCK-N-terminal	0.2487942080468481
7X4U_A	Protein-kinase	0.2488673909369784
2BAL_A	Protein-kinase	0.2488675394518923
5D7P_B	Deacetylase-sirtuin-type	0.2489499693110838
3ZKI_B	Peptidase-A1	0.2489524762075508
5XYX_A	Protein-kinase	0.2489630815710754
5LT3_K	Kinesin-motor	0.248980285966064
7R9N_B	Protein-kinase	0.2490505924610089
2W0U_D	FMN-hydroxy-acid-dehydrogenase	0.2490678440859664
7F46_C	BetaCoV-S1-NTD	0.2490741479772154
4AA0_A	Protein-kinase	0.2490800640695813
6QCN_A	Deacetylase-sirtuin-type	0.2491381438297621
7CX4_B	G-alpha	0.2491484916900379
5DO9_C	G-alpha	0.2492039660041702
6G93_A	Protein-kinase	0.2492151658939098
2FKY_A	Kinesin-motor	0.2492396472108182
7SJ3_A	Protein-kinase	0.2492585023389504
7AUV_A	Protein-kinase	0.2493013162626087
7M6J_F	Septin-type-G	0.2493229999681375
6Q7S_A	Protein-kinase	0.2493795986451095
4E3C_E	Protein-kinase	0.2494341523017345
4E3C_D	Protein-kinase	0.249542060895512
4C8B_A	Protein-kinase	0.2495508793101732
4IMY_A	Protein-kinase	0.2495851130702077
3NNV_A	Protein-kinase	0.2495901135098377
6G9H_A	Protein-kinase	0.2496184240687924
5ETF_A	Protein-kinase	0.2496274163660935
6G9D_A	Protein-kinase	0.2497468774037218
7LLA_C	ATP-grasp	0.2497560279581701
4E3C_C	Protein-kinase	0.2498909170062117
6RFO_A	Protein-kinase	0.2499043039177927
8GH9_B	RCK-N-terminal	0.2499941404240925
6QAH_A	Protein-kinase	0.250119683401697
4QPA_A	Protein-kinase	0.2502136208194402
8AO5_A	Protein-kinase	0.2502143561390624
7YR5_A	Ig-like-V-type-2	0.2502263569350446
4H3P_A	Protein-kinase	0.2502715760850776
4QP1_B	Protein-kinase	0.2503061056280574
3RGF_A	Protein-kinase	0.2504249410357705
4AP0_D	Kinesin-motor	0.2504270252519909
8AOI_A	Protein-kinase	0.2504390265037388
4FUX_A	Protein-kinase	0.2504738878374316
6L65_A	Deacetylase-sirtuin-type	0.2504783963962739
2IEH_B	Kinesin-motor	0.2504812970758729
6ZQS_A	Protein-kinase	0.2506476953163163
3DS6_A	Protein-kinase	0.2506576565432891
4H3P_D	Protein-kinase	0.2506871113449024
3FXY_D	GH18	0.2507621893342154
6YID_D	Protein-kinase	0.2508409619006888
6NBS_A	Protein-kinase	0.2508616684491137
3NUP_A	Protein-kinase	0.2508817962961668
3KF7_A	Protein-kinase	0.2509058193254058
6UI9_C	ATP-grasp	0.2509537625353497
8AOD_A	Protein-kinase	0.2509575260553592
6QYX_A	Protein-kinase	0.251005752166837
6UIA_D	ATP-grasp	0.2510272464584667
3CTQ_A	Protein-kinase	0.2510799797590218
3NNW_A	Protein-kinase	0.25126887913316
7NR3_A	Protein-kinase	0.2512844197711013
8AO2_A	Protein-kinase	0.2512897218892131
3DS6_B	Protein-kinase	0.2512908478179156
7AQB_A	Protein-kinase	0.2513100497572559
3GI3_A	Protein-kinase	0.2513174979976378
5LT4_A	Kinesin-motor	0.2513527965088467
5DO7_C	ABC-transporter	0.251361667025239
2DE0_X	GT23	0.251382439833651
3CJO_B	Kinesin-motor	0.2513906510303689
4QTE_A	Protein-kinase	0.2514542123188192
4UX9_B	Protein-kinase	0.2514766499369568
3HP2_A	Protein-kinase	0.251477463836598
3NEW_A	Protein-kinase	0.2515077345047189
5L2S_A	Protein-kinase	0.2515603481791262
2BAK_A	Protein-kinase	0.2516317978080607
6UPR_A	Septin-type-G	0.2516452878003614
3V6R_B	Protein-kinase	0.251655619776748
5TDH_A	G-alpha	0.2516676882173069
8AOG_A	Protein-kinase	0.2517264476470239
5AIR_B	Protein-kinase	0.2517654716602017
6GE0_A	Protein-kinase	0.2518023050160987
1DI9_A	Protein-kinase	0.2518359027424861
4RMJ_A	Deacetylase-sirtuin-type	0.2518364002595658
5MAT_C	Deacetylase-sirtuin-type	0.251867562026464
3D83_A	Protein-kinase	0.2518841613293655
8AOA_A	Protein-kinase	0.2519447368659624
7NWK_A	Protein-kinase	0.2519764948151027
8FKO_A	Protein-kinase	0.2520279835101057
3GCQ_A	Protein-kinase	0.2520513112086412
4QP7_A	Protein-kinase	0.2523129034158362
6G9M_A	Protein-kinase	0.2523309120142849
4ZXT_A	Protein-kinase	0.2523586216375181
2FSO_X	Protein-kinase	0.2524297243906097
7SBX_B	BetaCoV-S1-NTD	0.2524646427288341
6VLE_B	GT23	0.2524987059671997
3BV3_A	Protein-kinase	0.252572515516937
5D7O_A	Deacetylase-sirtuin-type	0.2526986290760802
5NHF_A	Protein-kinase	0.2527798549376934
6M9L_A	Protein-kinase	0.2528372252257608
7E75_A	Protein-kinase	0.2529256598776712
3GV5_B	UmuC	0.2529462391549519
5MZ3_A	Protein-kinase	0.2529888573718364
3NPC_B	Protein-kinase	0.2533103288575447
3HLL_A	Protein-kinase	0.25340593830338
6MDZ_B	Piwi	0.2534072001340807
3SA0_A	Protein-kinase	0.2534931371532496
2FL6_A	Kinesin-motor	0.2535709559015551
4FV5_A	Protein-kinase	0.25357113530591
6V3G_A	RCK-N-terminal	0.2536040855145988
7NR8_A	Protein-kinase	0.253687550449001
7R9N_A	Protein-kinase	0.2538456831458586
3TN8_A	Protein-kinase	0.2539508916449033
4QP8_B	Protein-kinase	0.2540317934196385
2W0U_C	FMN-hydroxy-acid-dehydrogenase	0.2540482435253564
1LEW_A	Protein-kinase	0.2540617120788698
6W2J_B	ATP-grasp-2	0.2541204178837684
1AVF_J	Peptidase-A1	0.2541601785855467
5SWG_A	PI3K-PI4K	0.2541640618937414
8DXS_B	BetaCoV-S1-NTD	0.254308249322511
4EAI_C	Protein-kinase	0.2543373698944215
4CFF_F	Protein-kinase	0.2543497958561286
6L72_A	Deacetylase-sirtuin-type	0.254353697045166
4QTA_A	Protein-kinase	0.2544800807747281
5LCK_A	Protein-kinase	0.2545012492071413
4DLJ_A	Protein-kinase	0.2545142907435236
1Q0B_B	Kinesin-motor	0.2546165182753866
5TCO_A	Protein-kinase	0.2546635715307858
6HHF_A	Protein-kinase	0.2547182456700375
5DO9_E	G-alpha	0.2547253883592221
2ONL_A	Protein-kinase	0.2547271866973628
4B9D_B	Protein-kinase	0.2547486572498592
5K4I_A	Protein-kinase	0.254750977823431
5C16_A	Myotubularin-phosphatase	0.2547609903242925
6QFB_C	ATP-grasp	0.2547817745555576
6G91_A	Protein-kinase	0.2548163911758046
7ATV_A	Protein-kinase	0.2548545848866442
6YA7_A	Protein-kinase	0.2549467384515913
3FC1_X	Protein-kinase	0.2549995946439852
6VLE_A	GT23	0.255079812359602
3HEG_A	Protein-kinase	0.2551176406322103
5Y6K_A	Transferrin-like-2	0.2552339553884205
6QCN_B	Deacetylase-sirtuin-type	0.2552388059749252
4QP6_A	Protein-kinase	0.2552624853050652
6QA1_A	Protein-kinase	0.2552959981298396
[truncated: 92,572 more rows]
