# Supplementary material for: Comparative structural insights and functional analysis for the distinct unbound states of Human AGO proteins
Source: Sci Rep. 2025 Mar 19;15:9432. doi: 10.1038/s41598-025-91849-5 (PMC11923369; doi:10.1038/s41598-025-91849-5)
Supplement: Supplementary file 24 — Supplementary Information 12. [file 41598_2025_91849_MOESM24_ESM.zip › 4Z4Dp_A_mdwhole_AF4REF/candidates/4Z4Dp_A-merged-allclusters.csv]

structureId	b-phipsi	w-rdist	t-alpha	cluster	originalLabels	outlierScores	probabilities
AF-Q9UKV8-F1-model-v4_A	0.0001086267780307	0.2592605461549681	0.0155326816144203	0	0	0.2741383134000406	0.7258616865999594
AF-Q9UL18-F1-model-v4_A	0.0003066883135033	0.2414011170953403	0.0338857136971153	0	0	0.12893007163039374	0.8710699283696063
AF-Q9H9G7-F1-model-v4_A	0.0002325967977732	0.2272140051911793	0.0433130906697325	0	0	0.23901962382977632	0.7609803761702236
AF-Q9HCK5-F1-model-v4_A	0.0003211657497325	0.3246924841095752	0.0400581238241422	0	0	0.0	1.0
AF-Q9BQA5-F1-model-v4_A	0.0036085707396194	0.2436731661417707	0.0029134192830806	0	0	0.13505270244753664	0.8649472975524634
AF-Q16706-F1-model-v4_A	0.0005764987810473	0.2866969025230809	0.0466131781632361	0	0	0.0	1.0
AF-Q5T447-F1-model-v4_A	0.0020124814544824	0.1250475819111011	0.0131099992438439	-1	-1	0.6037151421886009	0.0
AF-Q8TF42-F1-model-v4_A	0.0004591038273828	0.3530341349448036	0.0487983623453289	0	0	0.0	1.0
AF-Q7Z3Z4-F1-model-v4_A	0.0010308215497335	0.2602270777763357	0.0238627234462787	0	0	0.12893007163039374	0.8710699283696063
medoid13-a2-s1_A	0.0004828413953367	0.211538110049125	0.1413134371902269	-1	-1	0.21804538502522214	0.0
AF-Q01518-F1-model-v4_A	0.0019179877394586	0.232862702747337	0.0147818972725322	0	0	0.12893007163039374	0.8710699283696063
AF-Q9BQ95-F1-model-v4_A	0.0023386543279668	0.3124109051506253	0.0058607467412064	0	0	0.1465332597627426	0.8534667402372574
medoid1-a2-s1_A	0.0008245282101966	0.126918154976435	0.0922832032974407	-1	-1	0.4013623060998337	0.0
AF-Q9Y2X0-F1-model-v4_A	0.0006540061423279	0.3409170187502385	0.0504970964456714	0	0	0.0	1.0
AF-P40123-F1-model-v4_A	0.0042100057616756	0.3365787471877647	0.0036549441753579	0	0	0.0	1.0
medoid14-a2-s2_A	0.0007634532491989	0.3283335027321256	0.0521072715569208	0	0	0.0	1.0
AF-Q15349-F1-model-v4_A	0.0031808232338456	0.4826721997624241	0.0007283954918235	1	1	0.0	1.0
medoid19-a2-s2_A	0.0003091543449222	0.4864928881258495	0.0354447525832375	-1	-1	0.12025925266870166	0.0
AF-Q96PZ0-F1-model-v4_A	0.0001858762358365	0.4191341047581966	0.0502551818524676	1	1	0.0	1.0
AF-Q6ZN11-F1-model-v4_A	0.010119332571359	0.336461673011481	0.0007288726764216	0	0	0.0	1.0
AF-Q969S9-F1-model-v4_A	0.0042403497796089	0.3558217782507487	0.0029220273949486	0	0	0.0	1.0
medoid0-a2-s2_A	0.0008501021956341	0.3764123033155971	0.0095587741674756	0	0	0.0	1.0
AF-O14841-F1-model-v4_A	0.0022705853567763	0.3169074966484093	0.0072833804367331	0	0	0.07504333326033795	0.924956666739662
AF-O75366-F1-model-v4_A	0.0018895590721252	0.6103435241245627	0.0014568440116902	1	1	0.0	1.0
medoid12-a2-s1_A	0.0008211321753828	0.2128416509273367	0.1153534949912769	-1	-1	0.21804538502522214	0.0
AF-Q9NZI8-F1-model-v4_A	0.0033699174017986	0.2326820128783328	0.0196648853517085	0	0	0.12893007163039374	0.8710699283696063
AF-Q9UL01-F1-model-v4_A	0.0063405358476029	0.3143093020434866	0.004389354417605	0	0	0.16952133499579936	0.8304786650042006
AF-Q9HAU4-F1-model-v4_A	0.0025582991345086	0.1905597379585445	0.0429718680332931	-1	-1	0.07374657518435736	0.0
medoid4-a2-s1_A	0.00075801238337	0.0757524473448006	0.158649868380915	-1	-1	0.4073916466747057	0.0
AF-Q7Z7A4-F1-model-v4_A	0.0024869909773614	0.5892044925053923	0.0014568440116902	1	1	0.0	1.0
medoid16-a2-s1_A	0.0008648304746488	0.2791394040169022	0.0931528332891025	-1	-1	0.060591558196224575	0.0
AF-Q9UJT9-F1-model-v4_A	0.0024712597230505	0.5103150504933838	0.0021896458253802	1	1	0.0	1.0
AF-P51178-F1-model-v4_A	0.0004648621423469	0.6664643217119542	0.0140326350426887	1	1	0.0	1.0
AF-O00425-F1-model-v4_A	0.004126510224361	0.2475192168276953	0.0131099992438439	0	0	0.12893007163039374	0.8710699283696063
AF-Q9H091-F1-model-v4_A	0.0006017139735541	0.7112768607270422	0.0065550134155867	1	1	0.0	1.0
AF-Q9UBK8-F1-model-v4_A	0.0039205102940396	0.4525836838142585	0.0014587541408541	1	1	0.0	1.0
AF-Q8NC26-F1-model-v4_A	0.000356967053683	0.2795029796716288	0.2367084387255091	-1	-1	0.5632806167805933	0.0
AF-Q9BQ52-F1-model-v4_A	0.0005140182652912	0.3290255873397046	0.1347419169217441	0	0	0.23672907291464335	0.7632709270853567
AF-O75676-F1-model-v4_A	0.0055462909778492	0.2879867832640781	0.0065550134155867	0	0	0.2327877677198756	0.7672122322801244
AF-O75879-F1-model-v4_A	0.0006677332420321	0.4302073861233585	0.036416391876046	1	1	0.0	1.0
AF-Q3KNW1-F1-model-v4_A	0.0068505572928429	0.3710780999405203	0.0021848670241468	0	0	0.0	1.0
medoid6-a2-s2_A	0.002151338469819	0.3106986249130327	0.0307805727451215	0	0	0.0	1.0
AF-P34931-F1-model-v4_A	0.0038482057661098	0.6465642499995109	0.0	1	1	0.0	1.0
AF-Q460N3-F1-model-v4_A	0.0043972934414173	0.2148140264615601	0.0262200978972946	0	0	0.28105306179667194	0.7189469382033281
AF-Q68DD2-F1-model-v4_A	0.0010669735979758	0.283534365650539	0.0597231737029493	0	0	0.0	1.0
AF-Q96RQ3-F1-model-v4_A	0.0074347470562844	0.4424766538404435	0.0	1	1	0.0	1.0
medoid6-a2-s1_A	0.0009433449873913	0.1444845022594741	0.1365896088049003	-1	-1	0.21804538502522214	0.0
medoid23-a2-s2_A	0.0017747167023666	0.6236832170051766	0.0029134192830806	1	1	0.0	1.0
AF-Q6ZTN6-F1-model-v4_A	0.0011798042362088	0.7003385349343969	0.0021896458253802	1	1	0.0	1.0
AF-Q96J94-F1-model-v4_A	0.0042312013965369	0.161129481858615	0.0433130906697325	-1	-1	0.3943094918375992	0.0
AF-Q9UL63-F1-model-v4_A	0.002588793135836	0.220002540272522	0.0594134606378968	-1	-1	0.15391280154656853	0.0
AF-Q96Q07-F1-model-v4_A	0.0051682106218869	0.5969901155099623	0.0	1	1	0.0	1.0
AF-Q3V5L5-F1-model-v4_A	0.0065632410055385	0.1784341883601119	0.0218498381101377	-1	-1	0.380720608626073	0.0
AF-Q9NZ08-F1-model-v4_A	0.0057167306902904	0.4471017878761965	0.0014587541408541	1	1	0.0	1.0
AF-Q9Y2L1-F1-model-v4_A	0.0028120019946062	0.3429913086807502	0.011653569134763	0	0	0.0	1.0
medoid17-a2-s1_A	0.0004205039543597	0.3546629374120906	0.1441665367574605	0	0	0.00670794960348091	0.9932920503965191
AF-Q6PI48-F1-model-v4_A	0.0008214877266426	0.4981159655023905	0.0167517699463162	1	1	0.0	1.0
medoid18-a2-s2_A	0.0007788290452572	0.4134245727819136	0.0401513644150786	1	1	0.0	1.0
AF-Q9HA65-F1-model-v4_A	0.0054616787489352	0.4302324415165067	0.0021896458253802	1	1	0.0	1.0
AF-Q9BZQ2-F1-model-v4_A	0.0007562863597093	0.6112300151029483	0.011653569134763	1	1	0.0	1.0
medoid7-a2-s1_A	0.0011518818518372	0.137768565457939	0.1019261860869742	-1	-1	0.36214483467704006	0.0
AF-Q8N806-F1-model-v4_A	0.0028946051857684	0.3486717173004471	0.0080762040238695	0	0	0.0	1.0
AF-P26639-F1-model-v4_A	0.0039036435431503	0.6812127095093964	0.0007288726764216	1	1	0.0	1.0
AF-Q96JY0-F1-model-v4_A	0.0078197713547741	0.4469270525686398	0.0007288726764216	1	1	0.0	1.0
AF-O15033-F1-model-v4_A	0.0001790186060663	0.6607314685895532	0.0569667321740288	-1	-1	0.47716913729462845	0.0
AF-Q9N2K0-F1-model-v4_A	0.0005356855461661	0.7275527246016726	0.0223381852496014	1	1	0.0	1.0
AF-Q86UX7-F1-model-v4_A	0.0005937517805737	0.6000422467498301	0.0385778104072074	-1	-1	0.18909089510269442	0.0
AF-O43300-F1-model-v4_A	0.0033656760644481	0.7353118763821469	0.0007288726764216	1	1	0.0	1.0
AF-Q8NC60-F1-model-v4_A	0.0038158934084664	0.2935365331803353	0.036416391876046	0	0	0.0	1.0
medoid10-a2-s1_A	0.0009966860652099	0.1235434319543248	0.1528126760301813	-1	-1	0.21804538502522214	0.0
AF-Q9NXP7-F1-model-v4_A	0.0009282682336035	0.7580636669368799	0.0050984212340619	1	1	0.0	1.0
AF-Q96IC2-F1-model-v4_A	0.0011488324023699	0.347294735122389	0.0401513644150786	0	0	0.0	1.0
AF-O43143-F1-model-v4_A	0.0070687491050394	0.3288788143183344	0.0058607467412064	0	0	0.0	1.0
AF-Q8N3E9-F1-model-v4_A	0.0006990186097381	0.4610178658390951	0.0480914507615701	-1	-1	0.21560863442265826	0.0
medoid29-a2-s2_A	0.0012159930573701	0.3557921147742547	0.0331075673737624	0	0	0.0	1.0
medoid25-a2-s2_A	0.0011029399346562	0.3581688628499703	0.0362266357400147	0	0	0.0	1.0
AF-Q06124-F1-model-v4_A	0.0014725198006469	0.6792013901033762	0.0036549441753579	1	1	0.0	1.0
AF-Q5T2T1-F1-model-v4_A	0.0006668754822545	0.7541804982952017	0.0073366962737499	1	1	0.0	1.0
AF-Q86TM3-F1-model-v4_A	0.0022229814935704	0.3168191759715351	0.0496939342883562	0	0	0.0	1.0
AF-Q9Y6W3-F1-model-v4_A	0.0003718395327692	0.5366244752050346	0.0853753468743623	-1	-1	0.487498592689732	0.0
AF-A8K7I4-F1-model-v4_A	0.0092153687135678	0.3443020268967584	0.0050984212340619	0	0	0.0	1.0
AF-Q9BW92-F1-model-v4_A	0.0038171275749441	0.4778945967650733	0.0043701973936818	1	1	0.0	1.0
medoid10-a2-s3_A	0.0033468157023717	0.2810294822865328	0.0537219245165994	0	0	0.0	1.0
AF-Q9H4B4-F1-model-v4_A	0.0055116885652779	0.2497847911477329	0.0393298454728356	0	0	0.18315250460609803	0.816847495393902
medoid5-a2-s2_A	0.0010915933188319	0.379055378600432	0.0185457488706886	0	0	0.0	1.0
AF-Q15937-F1-model-v4_A	0.005700844600732	0.6467686143441221	0.0007288726764216	1	1	0.0	1.0
AF-O14638-F1-model-v4_A	0.0006726220772263	0.4713324155635693	0.0582668457273456	-1	-1	0.0887982835117778	0.0
AF-Q86XP0-F1-model-v4_A	0.0024402545807624	0.3670877089562501	0.0152949457801805	0	0	0.0	1.0
AF-Q9BXC9-F1-model-v4_A	0.005201582138507	0.2877726865368891	0.0307805727451215	0	0	0.0	1.0
medoid9-a2-s3_A	0.0034003650608986	0.278849855211059	0.057781007302982	0	0	0.0	1.0
AF-P47989-F1-model-v4_A	0.0022801674041496	0.2820338587600785	0.0706484408514722	0	0	0.0	1.0
AF-Q8NHY0-F1-model-v4_A	0.0008155775641725	0.594488439764107	0.0254917294284022	1	1	0.0	1.0
AF-P19525-F1-model-v4_A	0.0050308277013414	0.4843364547647412	0.0029220273949486	1	1	0.0	1.0
AF-Q8NI99-F1-model-v4_A	0.0049043390449329	0.5801165434274829	0.0021896458253802	1	1	0.0	1.0
AF-Q16394-F1-model-v4_A	0.0030875247654264	0.3224269055254203	0.0441063918932529	0	0	0.0	1.0
medoid3-a2-s1_A	0.0011703931398551	0.0907861277858799	0.1422629527700643	-1	-1	0.21804538502522214	0.0
medoid0-a2-s1_A	0.0010478876323122	0.0827948053803544	0.168510394629179	-1	-1	0.3466078984418256	0.0
medoid9-a2-s1_A	0.0012990220549827	0.1859103898039063	0.1328383476439747	-1	-1	0.21804538502522214	0.0
AF-Q04759-F1-model-v4_A	0.0038502741964588	0.3432908775635467	0.0240350781259224	0	0	0.0	1.0
medoid19-a2-s3_A	0.006062802526451	0.2724994645812382	0.0401513644150786	0	0	0.017856094830179546	0.9821439051698204
medoid13-a2-s2_A	0.0010098840910696	0.4255379415567727	0.0284642139866488	1	1	0.0	1.0
medoid19-a2-s1_A	0.0011353789401557	0.3154385128496652	0.0836620663263969	0	0	0.17168224200539356	0.8283177579946065
medoid14-a2-s1_A	0.0010781518472046	0.1059495109077782	0.1615906165511234	-1	-1	0.21804538502522214	0.0
AF-Q9NTJ4-F1-model-v4_A	0.0040094948776726	0.3498729971703247	0.0177907956813867	0	0	0.0	1.0
medoid7-a2-s3_A	0.0036777512421	0.1086115508103717	0.100160025020499	-1	-1	0.376885891484804	0.0
AF-Q13724-F1-model-v4_A	0.0058577936741673	0.550983490103152	0.0029134192830806	1	1	0.0	1.0
AF-Q5SY16-F1-model-v4_A	0.0027391727755097	0.3419605918737526	0.0451564268098936	0	0	0.0	1.0
AF-O43374-F1-model-v4_A	0.0015941302092716	0.281857134440261	0.0992795788492999	-1	-1	0.0037620413616970667	0.0
AF-O15067-F1-model-v4_A	0.0020240751194128	0.3481920953462453	0.0502551818524676	0	0	0.0	1.0
AF-Q9BTE3-F1-model-v4_A	0.0007687198393503	0.5746857737484894	0.0466131781632361	-1	-1	0.3500891870755495	0.0
AF-Q9UHY1-F1-model-v4_A	0.0010469760437791	0.4131229866030809	0.0323309912234826	1	1	0.011187700837893218	0.9888122991621068
AF-P49641-F1-model-v4_A	0.0008378236730446	0.3891243083991874	0.0619083860998908	0	0	0.0	1.0
AF-Q14CN2-F1-model-v4_A	0.0067515005016211	0.3025317400716028	0.0247633892798655	0	0	0.0	1.0
AF-Q9UIF7-F1-model-v4_A	0.0077515402109007	0.3142194774777452	0.0087397720309874	0	0	0.0029887903527013107	0.9970112096472987
AF-Q8NAM6-F1-model-v4_A	0.0124778807331227	0.2806169138594115	0.0065982109973949	0	0	0.29178259988266203	0.708217400117338
medoid11-a2-s3_A	0.0045261669725015	0.2945936754187181	0.0449007945645392	0	0	0.0	1.0
AF-Q86VW2-F1-model-v4_A	0.0109622102440941	0.3804506943663119	0.0029134192830806	0	0	0.0	1.0
medoid5-a2-s1_A	0.0011055347211323	0.1308841881139876	0.158649868380915	-1	-1	0.23763104100750815	0.0
AF-Q9NZW5-F1-model-v4_A	0.0009935617215847	0.4491236973794088	0.0393640418205993	-1	-1	0.0887982835117778	0.0
AF-Q96K75-F1-model-v4_A	0.0134297143720729	0.357478014322832	0.0036415440256147	0	0	0.0	1.0
AF-Q53H47-F1-model-v4_A	0.0004628941738695	0.8612814372511362	0.0370091093109781	-1	-1	0.2015388825983431	0.0
AF-Q8N653-F1-model-v4_A	0.0029837745014629	0.8785268036146492	0.0014568440116902	1	1	0.0	1.0
AF-P37173-F1-model-v4_A	0.0006678049967396	0.4981645968350738	0.0718186926297554	-1	-1	0.300344577101737	0.0
medoid5-a2-s3_A	0.0044491774201066	0.0892710239860886	0.0931528332891025	-1	-1	0.4223662554802562	0.0
AF-Q9NXH9-F1-model-v4_A	0.0010043165317791	0.5232902773990337	0.0246270663199015	1	1	0.0	1.0
medoid8-a2-s1_A	0.0016786245380657	0.2101978568540568	0.1422629527700643	-1	-1	0.21804538502522214	0.0
AF-Q8IYK4-F1-model-v4_A	0.000126657664718	0.6837187327758599	0.0983998372896508	-1	-1	0.5864063809417471	0.0
medoid2-a2-s1_A	0.0022444258813424	0.152447038620826	0.1441665367574605	-1	-1	0.21804538502522214	0.0
AF-Q9Y2E5-F1-model-v4_A	0.0008884216162606	0.4273546844619379	0.0618714226546988	-1	-1	0.12985971500457555	0.0
AF-O95294-F1-model-v4_A	0.0020597790941192	0.3071952770108285	0.0983998372896508	0	0	0.15670169155577746	0.8432983084442225
AF-Q9BXB7-F1-model-v4_A	0.0105049420779871	0.5195828102537532	0.0014587541408541	1	1	0.0	1.0
AF-Q9BYG8-F1-model-v4_A	0.0029950272427551	0.7832353614791551	0.0029220273949486	-1	-1	0.02779752827446514	0.0
medoid4-a2-s2_A	0.0031898180149152	0.3231666385414137	0.0626935301476931	0	0	0.0	1.0
medoid15-a2-s1_A	0.0026285043767332	0.0884389481759	0.1537816613453546	-1	-1	0.21804538502522214	0.0
AF-Q3SY69-F1-model-v4_A	0.0039434315632253	0.8603669333884739	0.0014568440116902	1	1	0.0	1.0
AF-A6NFN9-F1-model-v4_A	0.0052218789764719	0.615837825135609	0.0036415440256147	1	1	0.0	1.0
AF-Q9H4Z3-F1-model-v4_A	0.0043897278722179	0.4824532503792904	0.0058266934612722	1	1	0.0	1.0
AF-P48443-F1-model-v4_A	0.0077681238914425	0.4628940679633859	0.0036549441753579	1	1	0.0	1.0
AF-Q6ZQR2-F1-model-v4_A	0.0062560505946834	0.7417069042512422	0.0014587541408541	1	1	0.0	1.0
medoid26-a2-s2_A	0.002667993889404	0.3702414247876612	0.0425208893008459	0	0	0.0	1.0
AF-Q96JB8-F1-model-v4_A	0.0032429518311675	0.9004176631043326	0.0014587541408541	1	1	0.0	1.0
AF-Q9H6W3-F1-model-v4_A	0.0028343760052904	0.3250819344203794	0.077931746040353	0	0	0.06808600891886686	0.9319139910811332
AF-Q15046-F1-model-v4_A	0.0009114007633423	0.5772297390597452	0.0472921254005003	-1	-1	0.36944933175008876	0.0
AF-Q7Z4K8-F1-model-v4_A	0.000462315557246	1.4537677052906823	0.0036549441753579	-1	-1	0.6315735191888348	0.0
AF-P17028-F1-model-v4_A	0.0148055914583024	0.2368202066699873	0.0230999264545257	0	0	0.12893007163039374	0.8710699283696063
AF-Q5JTZ5-F1-model-v4_A	0.0113891210624455	0.5359682123755116	0.0021848670241468	1	1	0.0	1.0
AF-Q8NA19-F1-model-v4_A	0.0063791606537925	0.3592782377117982	0.0160233389937762	0	0	0.0	1.0
AF-Q09013-F1-model-v4_A	0.00673114318516	0.3122734161616992	0.0458847982169747	0	0	0.0	1.0
AF-P0CF97-F1-model-v4_A	0.0324240392418705	0.1334478098667424	0.0065550134155867	-1	-1	0.614568318288972	0.0
AF-Q9UJX5-F1-model-v4_A	0.0018342075040473	0.6848330801471858	0.0065982109973949	1	1	0.0	1.0
AF-Q6NUM6-F1-model-v4_A	0.0071696606896772	0.417714599733502	0.0058266934612722	-1	-1	0.038059752139346814	0.0
AF-Q9BQS7-F1-model-v4_A	0.0076970520360819	0.2692708188389689	0.0582668457273456	0	0	0.0	1.0
AF-Q658Y4-F1-model-v4_A	0.0076142851566125	0.1809325273307173	0.0786598128498576	-1	-1	0.3492087712034566	0.0
medoid10-a2-s2_A	0.0014541673920452	0.3829745326133268	0.0504970964456714	0	0	0.0	1.0
medoid0-a2-s3_A	0.0039625761791359	0.2190252749098991	0.1300409768952239	-1	-1	0.21804538502522214	0.0
AF-O15259-F1-model-v4_A	0.0023579591307223	0.1720848408264949	0.1893660442320035	-1	-1	0.5097862536035288	0.0
AF-C9J798-F1-model-v4_A	0.0029370363098615	0.3287344208525272	0.0896826187952655	0	0	0.20058113144249107	0.7994188685575089
AF-Q8WZA1-F1-model-v4_A	0.0009259634641494	0.3857122208357022	0.0954111582921788	0	0	0.0	1.0
AF-Q8IY47-F1-model-v4_A	0.0044407059730991	0.3372460929795613	0.0545316885212077	0	0	0.0	1.0
AF-Q96M94-F1-model-v4_A	0.0030293439558428	0.7109888925068348	0.0058266934612722	1	1	0.0	1.0
AF-A0A087X1G2-F1-model-v4_A	0.0080424083104011	0.5609837492119722	0.0036549441753579	1	1	0.0	1.0
AF-Q92562-F1-model-v4_A	0.0011704336034589	0.2993597449417604	0.1507652002007882	-1	-1	0.11614845463962818	0.0
AF-Q8IVL6-F1-model-v4_A	0.0139602974334313	0.2852311170796359	0.0182082568765367	0	0	0.0	1.0
AF-Q2NL67-F1-model-v4_A	0.000484484409048	0.7139439124022491	0.0975966865124746	-1	-1	0.5400472583465462	0.0
AF-P0C7X1-F1-model-v4_A	0.0094691812807584	0.50920055388851	0.0036549441753579	1	1	0.0	1.0
medoid1-a2-s3_A	0.0031882808692366	0.3006707471179906	0.1144481357306117	0	0	0.2494596678085397	0.7505403321914603
AF-Q9UBT2-F1-model-v4_A	0.0030811237314507	0.3506266636387898	0.0699196593590019	0	0	0.0	1.0
AF-Q96NY9-F1-model-v4_A	0.0062497877206543	0.296695775513759	0.0651667209447612	0	0	0.09090036977700831	0.9090996302229917
medoid2-a2-s2_A	0.0010405671911345	0.5230928223534842	0.0496939342883562	-1	-1	0.2736709105780241	0.0
AF-Q9UQF0-F1-model-v4_A	0.0011163376996854	1.0891829235199946	0.0021848670241468	-1	-1	0.6315735191888348	0.0
AF-Q13822-F1-model-v4_A	0.0008158690196115	0.450699000955563	0.1108414573859111	-1	-1	0.49481598641670177	0.0
AF-P50747-F1-model-v4_A	0.0064986879068654	0.3172814914589946	0.0560815732405199	0	0	0.0	1.0
AF-Q86VX9-F1-model-v4_A	0.0009508774876915	0.4997650752281402	0.0706484408514722	-1	-1	0.28124713915034427	0.0
AF-Q9BSQ5-F1-model-v4_A	0.0135926152283923	0.7109856222425024	0.0	1	1	0.0	1.0
medoid16-a2-s3_A	0.0040157092813618	0.2139671361887769	0.1432138034259678	-1	-1	0.21804538502522214	0.0
AF-P35858-F1-model-v4_A	0.0131446652442243	0.6377010139207502	0.0014568440116902	1	1	0.0	1.0
AF-P29350-F1-model-v4_A	0.0042591278331811	0.5504215305057711	0.0065982109973949	1	1	0.0	1.0
medoid8-a2-s3_A	0.0035324319858064	0.3280766022335569	0.0940236773146412	0	0	0.1307868772106347	0.8692131227893652
AF-Q2TBF2-F1-model-v4_A	0.0079974622940905	0.3345703202600886	0.0407864162082982	0	0	0.0	1.0
AF-Q9H0J9-F1-model-v4_A	0.0004652080392326	0.4807038764037619	0.2012245600058226	-1	-1	0.6749352199850236	0.0
AF-Q14644-F1-model-v4_A	0.0015708078011562	0.3669429172606573	0.0896826187952655	0	0	0.0	1.0
AF-Q8NFF5-F1-model-v4_A	0.0024719891117185	0.2222047513206378	0.2053902107995835	-1	-1	0.556015620628505	0.0
AF-P60608-F1-model-v4_A	0.0028895151978894	0.3650968334886395	0.0662781018568299	0	0	0.0	1.0
medoid11-a2-s1_A	0.001614218514816	0.3430975014053232	0.1254099544123212	0	0	0.15765771763636852	0.8423422823636315
AF-Q8N6K7-F1-model-v4_A	0.0201639954090353	0.2490157942196151	0.0155326816144203	0	0	0.17458512425924663	0.8254148757407533
AF-Q8WXF8-F1-model-v4_A	0.0008142147202946	0.4792248841800336	0.1199020159026713	-1	-1	0.4653404131094902	0.0
AF-P98170-F1-model-v4_A	0.0094358197041599	0.3623675587146288	0.0095587741674756	0	0	0.0	1.0
AF-Q92784-F1-model-v4_A	0.0076674587628302	0.3578809093848499	0.0276945584914771	0	0	0.0	1.0
AF-Q9Y4C4-F1-model-v4_A	0.0061302645820028	0.8132194259922555	0.0029134192830806	1	1	0.03327459709055357	0.9667254029094464
AF-Q13490-F1-model-v4_A	0.0107827105989036	0.3471403324255783	0.0167517699463162	0	0	0.0	1.0
AF-P57075-F1-model-v4_A	0.0021089599507186	0.3459944437666244	0.1201749287180127	0	0	0.170907249173387	0.829092750826613
AF-Q9NRJ5-F1-model-v4_A	0.0006560784794131	0.4170041153328041	0.1806258887665859	-1	-1	0.4108730142994256	0.0
AF-Q7Z3Z3-F1-model-v4_A	0.0037795281495148	0.3797007034518374	0.0466131781632361	0	0	0.0	1.0
AF-Q9Y6M1-F1-model-v4_A	0.0136470490759857	0.1680837302286414	0.0604515833997143	-1	-1	0.3163568234796755	0.0
AF-Q9H8H0-F1-model-v4_A	0.0029536574058474	1.179597535666648	0.0	-1	-1	0.6315735191888348	0.0
AF-Q9HB09-F1-model-v4_A	0.0071080085314798	0.2625334403642033	0.0946832683923559	-1	-1	0.22967471828033567	0.0
AF-Q96PZ2-F1-model-v4_A	0.0010614427845567	0.4041066529385497	0.0879557950251648	0	0	0.31307403786909793	0.6869259621309021
AF-O15091-F1-model-v4_A	0.0102548750417591	0.338416570863013	0.0327750996298437	0	0	0.0	1.0
AF-Q9NPH2-F1-model-v4_A	3.981630393709759e-05	0.8494310341031235	0.1337737842211765	-1	-1	0.5137546597957096	0.0
AF-P82933-F1-model-v4_A	0.0032418741970928	0.808778158842713	0.0058266934612722	1	1	0.0	1.0
AF-P10075-F1-model-v4_A	0.0094889680017092	0.4493987551791102	0.0058607467412064	1	1	0.0	1.0
AF-A5YM72-F1-model-v4_A	0.0060775857674449	0.386528536286097	0.0200592812463542	0	0	0.0	1.0
medoid4-a2-s3_A	0.0034860193381539	0.3117648332209909	0.1365896088049003	0	0	0.2494596678085397	0.7505403321914603
AF-P19878-F1-model-v4_A	0.0007994965761571	0.3846761875444723	0.1762563687134875	-1	-1	0.12537617686631958	0.0
AF-Q53T94-F1-model-v4_A	0.0091540819694272	0.5630361518319429	0.00512430205411	1	1	0.0	1.0
AF-Q9NV66-F1-model-v4_A	0.0058944895406606	0.3856915224136211	0.0261584429252026	0	0	0.0	1.0
AF-Q9NXZ2-F1-model-v4_A	0.0050956371594539	0.2503889479931973	0.1412960222621002	-1	-1	0.21804538502522214	0.0
AF-P55055-F1-model-v4_A	0.0174400111555667	0.4564343533940381	0.0029220273949486	1	1	0.0	1.0
AF-Q96JF0-F1-model-v4_A	0.0145412706197889	0.6550829037816979	0.0021848670241468	1	1	0.0	1.0
AF-P06241-F1-model-v4_A	0.0100938138204664	0.754768302450633	0.0021896458253802	1	1	0.0	1.0
AF-A0A1W2PPF3-F1-model-v4_A	0.0140542301364198	0.6902624269980466	0.0014587541408541	1	1	0.0	1.0
AF-Q9NVM9-F1-model-v4_A	0.0032871730733774	0.989039621902734	0.0029220273949486	-1	-1	0.6315735191888348	0.0
AF-Q06278-F1-model-v4_A	0.003858773970025	0.2879809327676016	0.1478518582637831	0	0	0.2936938707350957	0.7063061292649043
AF-P00747-F1-model-v4_A	0.0170870898624695	0.2468638535541327	0.0449007945645392	0	0	0.28330249395877366	0.7166975060412263
AF-P35626-F1-model-v4_A	0.0115076399202463	0.3672642929552895	0.0073366962737499	0	0	0.0	1.0
medoid14-a2-s3_A	0.0032921508137207	0.3774375526276308	0.0693147599636081	0	0	0.0	1.0
AF-P58317-F1-model-v4_A	0.0234746584861469	0.2936894787936283	0.0088172167453031	0	0	0.17513291018180027	0.8248670898181997
AF-P0CB48-F1-model-v4_A	0.0211915848272602	0.2804717909226824	0.0269259686475575	0	0	0.16232017092675977	0.8376798290732402
AF-P61565-F1-model-v4_A	0.0012099556115467	1.0422136649842335	0.004389354417605	-1	-1	0.6315735191888348	0.0
AF-Q59H18-F1-model-v4_A	0.0169316596001556	0.3167857245129189	0.0247633892798655	0	0	0.18146728754146282	0.8185327124585372
AF-Q9P2G3-F1-model-v4_A	0.0058043898139466	0.3470644663925947	0.0718186926297554	0	0	0.0	1.0
AF-Q8NBJ5-F1-model-v4_A	0.0007117617398835	0.5623472081470287	0.1499160832876762	-1	-1	0.6211007126374076	0.0
AF-A2RUS2-F1-model-v4_A	0.0007718333656717	0.8649797841543752	0.0597231737029493	-1	-1	0.4801053109231908	0.0
AF-P23743-F1-model-v4_A	0.0074480352916007	0.3395627258952075	0.0626935301476931	0	0	0.0	1.0
AF-Q96LW9-F1-model-v4_A	0.009590788977138	0.3168802853344089	0.0610509630466473	0	0	0.0	1.0
AF-Q6ZW61-F1-model-v4_A	0.0050016568448761	0.3276489438453355	0.1056082980484882	0	0	0.2466744003851114	0.7533255996148887
AF-Q96LI5-F1-model-v4_A	0.0005690064528616	0.635563997244491	0.167516791817055	-1	-1	0.6309111645746768	0.0
AF-Q86UR1-F1-model-v4_A	0.0072412954531341	0.6975145087617888	0.00512430205411	1	1	0.0	1.0
AF-P0DPD6-F1-model-v4_A	0.0255751736483944	0.5849142648993597	0.0007288726764216	1	1	0.0	1.0
AF-Q6DHY5-F1-model-v4_A	0.0112688928996026	0.5400508613606334	0.00512430205411	1	1	0.0	1.0
AF-Q9Y6K8-F1-model-v4_A	0.0211840871537855	0.2149209991383703	0.0458847982169747	-1	-1	0.11444591784685021	0.0
AF-P49759-F1-model-v4_A	0.0177630619242392	0.7130649239938054	0.0007288726764216	1	1	0.0	1.0
AF-P63136-F1-model-v4_A	0.0001600993715179	1.2436157909344512	0.0407864162082982	-1	-1	0.6315735191888348	0.0
AF-O43462-F1-model-v4_A	0.0188739430833399	0.5427384806850134	0.0029134192830806	1	1	0.0	1.0
AF-Q9NXT0-F1-model-v4_A	0.0179216878373015	0.6863964696216153	0.0014568440116902	1	1	0.0	1.0
AF-Q9Y6X5-F1-model-v4_A	0.0009472779458055	0.8965512595100545	0.0370091093109781	-1	-1	0.22908263271785956	0.0
AF-P63252-F1-model-v4_A	0.0002364367315247	0.938486535034007	0.1180782532791766	-1	-1	0.37760208323535777	0.0
AF-P26599-F1-model-v4_A	0.029452813531033	0.4874255477628775	0.0014587541408541	-1	-1	0.03726161249211789	0.0
AF-P15144-F1-model-v4_A	0.0121494941918525	0.3828999998600786	0.0072833804367331	0	0	0.0	1.0
medoid18-a2-s1_A	0.0010761924562179	0.4459704966768913	0.1081517725047538	-1	-1	0.49016346449565334	0.0
AF-P38435-F1-model-v4_A	0.0198900691971443	0.3096766166381665	0.0300077103542844	0	0	0.10563023077461386	0.8943697692253861
AF-P54578-F1-model-v4_A	0.0001718393533977	0.9331803905644516	0.1309719463952541	-1	-1	0.37760208323535777	0.0
AF-Q9H1B5-F1-model-v4_A	0.0052422037708676	0.2217247573734986	0.1922801396614761	-1	-1	0.45332510514857105	0.0
AF-Q9NXG6-F1-model-v4_A	0.0007891923617567	0.624751400694471	0.1403652546715101	-1	-1	0.5913355940276529	0.0
AF-Q07075-F1-model-v4_A	0.0099923175539561	0.3303110088827435	0.0597231737029493	0	0	0.0	1.0
AF-Q6IPX1-F1-model-v4_A	0.0137154756089536	0.5458997420745172	0.0050984212340619	1	1	0.0	1.0
AF-P14735-F1-model-v4_A	0.0041709594731243	0.3826834536981023	0.0640930305320786	0	0	0.0	1.0
AF-Q9NZ20-F1-model-v4_A	0.0039579865645511	0.3741050973943929	0.0785543772618266	0	0	0.0	1.0
AF-Q8N323-F1-model-v4_A	0.0006316544751415	0.8705671429580509	0.0966450803523832	-1	-1	0.488896330430228	0.0
AF-Q9H9S5-F1-model-v4_A	0.0002350438521717	0.6394213345584349	0.3126193326963351	-1	-1	0.7355671122102441	0.0
AF-O43610-F1-model-v4_A	0.0066680120166681	0.3560618763039662	0.0684824353053381	0	0	0.0	1.0
AF-Q96HU1-F1-model-v4_A	0.0394025409557985	0.2934907803591357	0.0073366962737499	-1	-1	0.16107024541546597	0.0
AF-P49619-F1-model-v4_A	0.0121346584721191	0.1270939400849973	0.1230876410749617	-1	-1	0.21804538502522214	0.0
AF-Q9BWW7-F1-model-v4_A	0.0292157374257912	0.2553647258257979	0.034664446127588	0	0	0.28991036415804355	0.7100896358419564
AF-Q96BT7-F1-model-v4_A	0.0054919026432885	0.3775016427102492	0.0619083860998908	0	0	0.0	1.0
AF-Q8NCR0-F1-model-v4_A	0.0005745722169182	0.5992439215785053	0.2414102545444916	-1	-1	0.653471279332305	0.0
AF-Q9UFP1-F1-model-v4_A	0.0068823033142212	0.6364247528528346	0.0072833804367331	1	1	0.0	1.0
AF-P53671-F1-model-v4_A	0.0095972444331817	0.5885753563384579	0.0065550134155867	1	1	0.0	1.0
AF-Q9H489-F1-model-v4_A	0.0220329876607045	0.7682337064050373	0.0	1	1	0.0	1.0
AF-Q9UL40-F1-model-v4_A	0.0072854119915906	0.2676687558933344	0.1479930802623299	0	0	0.3244921954362395	0.6755078045637605
AF-Q08J23-F1-model-v4_A	0.0044057271545451	0.3559402542329443	0.1070653702560531	0	0	0.0	1.0
AF-D6RBQ6-F1-model-v4_A	0.0152462628448476	0.6925468522320191	0.0029220273949486	1	1	0.0	1.0
AF-P51795-F1-model-v4_A	0.0259562757549254	0.5809193206240013	0.0021848670241468	1	1	0.0	1.0
medoid12-a2-s3_A	0.0043022994012088	0.3720389691100319	0.0905480982534083	0	0	0.0	1.0
AF-Q8N427-F1-model-v4_A	0.0026684638644661	0.3679275925098015	0.1403652546715101	0	0	0.0	1.0
AF-O00255-F1-model-v4_A	0.0143114446452935	0.525195533964344	0.0058266934612722	1	1	0.0	1.0
AF-Q8N428-F1-model-v4_A	0.0008080623150027	0.5646267737679016	0.1755134337987387	-1	-1	0.6166913140910328	0.0
AF-Q13237-F1-model-v4_A	0.0038153182239671	0.3890965101151216	0.0823013369141532	0	0	0.0	1.0
AF-Q16581-F1-model-v4_A	0.0174429259872644	0.8509061936931689	0.0007283954918235	1	1	0.0	1.0
AF-Q15916-F1-model-v4_A	0.0125615221010701	0.3602274755772214	0.0385778104072074	0	0	0.0	1.0
AF-O95567-F1-model-v4_A	0.0120001764116078	0.7844253268118814	0.0029220273949486	1	1	0.0	1.0
AF-Q53QZ3-F1-model-v4_A	0.0010968448808832	0.6156223155127968	0.087399807391695	-1	-1	0.5062618820057194	0.0
AF-Q9ULM6-F1-model-v4_A	0.0006368297730471	0.6518864016207632	0.2054430912450047	-1	-1	0.6311768993748659	0.0
AF-Q14493-F1-model-v4_A	0.0002207093287502	0.9133487133296476	0.1547520117601062	-1	-1	0.37760208323535777	0.0
AF-Q96KR4-F1-model-v4_A	0.0099341821693515	0.5472790211135828	0.0072833804367331	1	1	0.0	1.0
AF-Q9Y6S9-F1-model-v4_A	0.0087364671331537	0.3630998367823632	0.0604515833997143	0	0	0.0	1.0
AF-O95786-F1-model-v4_A	0.0206569046700866	0.3060544504829142	0.0444280646304331	0	0	0.1354590461355477	0.8645409538644523
AF-Q8IUH3-F1-model-v4_A	0.0048911502469206	0.3793855675723064	0.0757463891855267	0	0	0.0	1.0
AF-Q6P179-F1-model-v4_A	0.0067844858092569	0.3713992514025492	0.0640930305320786	0	0	0.0	1.0
AF-Q9Y4K3-F1-model-v4_A	0.0005332724078942	1.2610756881929357	0.0385778104072074	-1	-1	0.6315735191888348	0.0
AF-P58335-F1-model-v4_A	0.0034737243228714	1.369196400586786	0.0007288726764216	-1	-1	0.6315735191888348	0.0
AF-Q9H5U6-F1-model-v4_A	0.0004082879448305	0.7898708471474833	0.2086265064684453	-1	-1	0.4858631459958693	0.0
AF-P0C860-F1-model-v4_A	0.0048998565084514	0.87695673945548	0.0058607467412064	1	1	0.0	1.0
AF-Q01432-F1-model-v4_A	0.0152520603625432	0.662142529314279	0.0043701973936818	1	1	0.0	1.0
AF-P10253-F1-model-v4_A	0.0120819302408245	0.3783443248652706	0.0276945584914771	0	0	0.0	1.0
AF-P31751-F1-model-v4_A	0.0002575757271148	0.8845925216454777	0.1836207206904445	-1	-1	0.37760208323535777	0.0
AF-Q5RL73-F1-model-v4_A	0.015968691413419	0.9234378166087776	0.0	1	1	0.0	1.0
AF-Q15036-F1-model-v4_A	0.0002546804897874	1.0398015686319686	0.1144481357306117	-1	-1	0.6640683752678043	0.0
AF-Q14147-F1-model-v4_A	0.0089031056171326	0.985349639108765	0.0021896458253802	-1	-1	0.6315735191888348	0.0
AF-B1APH4-F1-model-v4_A	0.0090385789429338	0.374137813790806	0.0553531458501084	0	0	0.0	1.0
AF-A8K5M9-F1-model-v4_A	0.0021497062974897	0.3285843358352993	0.3051330241412824	-1	-1	0.5632806167805933	0.0
AF-Q6ZV50-F1-model-v4_A	0.0151456486751385	0.3783349106625225	0.0170368870295003	0	0	0.0	1.0
AF-Q96FL9-F1-model-v4_A	0.0004311284257682	0.7637980008248744	0.2584782099371299	-1	-1	0.4858631459958693	0.0
AF-Q9BRP7-F1-model-v4_A	0.0009975278061812	0.5197026968831318	0.1537816613453546	-1	-1	0.5951220150891244	0.0
AF-O43155-F1-model-v4_A	0.0088345445860484	0.893884544571828	0.0043701973936818	1	1	0.0	1.0
AF-Q9NYK6-F1-model-v4_A	0.0342332764368122	0.2731365081665022	0.0433130906697325	-1	-1	0.0917032613143748	0.0
AF-Q96LQ0-F1-model-v4_A	0.0366082173254729	0.7459778093528502	0.0	1	1	0.0	1.0
AF-Q96K49-F1-model-v4_A	0.021693217859689	0.8701314787760128	0.0	1	1	0.0	1.0
AF-Q96EX3-F1-model-v4_A	0.0185675831741942	0.702555587515691	0.0029220273949486	1	1	0.0	1.0
AF-Q13087-F1-model-v4_A	0.0003827175793844	0.845109396460867	0.222618037107644	-1	-1	0.4858631459958693	0.0
AF-Q8IUK5-F1-model-v4_A	0.0084457065407007	0.7518890729732086	0.0065550134155867	1	1	0.0	1.0
AF-O94923-F1-model-v4_A	0.0109876678070464	0.3819235168833608	0.0422430403347799	0	0	0.0	1.0
AF-Q6R6M4-F1-model-v4_A	0.0150077279935169	0.6523277075687883	0.00512430205411	1	1	0.0	1.0
AF-Q16819-F1-model-v4_A	0.010121866211703	0.3611029939016067	0.0659939212028208	0	0	0.0	1.0
medoid15-a2-s3_A	0.0043482306404179	0.3894163989697656	0.0931528332891025	0	0	0.0	1.0
AF-Q8N4A0-F1-model-v4_A	0.0007763488953606	0.7142205421645128	0.1596281837125226	-1	-1	0.5829137000260749	0.0
AF-A4D0V7-F1-model-v4_A	0.0003787943078209	0.978720148579054	0.1456667763786574	-1	-1	0.40374635899340144	0.0
AF-Q6ZNX1-F1-model-v4_A	0.0008371914281085	0.8071730148446888	0.1217319626680046	-1	-1	0.5189424233037687	0.0
AF-Q9NSD9-F1-model-v4_A	0.0010350964140166	0.6866932511759242	0.1081517725047538	-1	-1	0.5913355940276529	0.0
AF-Q8WTU2-F1-model-v4_A	0.0425861079720018	0.4125034565741186	0.004389354417605	-1	-1	0.3666755037875947	0.0
AF-A8MPY1-F1-model-v4_A	0.0043154717433203	1.3237165428903654	0.0014568440116902	-1	-1	0.6315735191888348	0.0
AF-Q9Y5X1-F1-model-v4_A	0.0110785201948137	0.28946739316761	0.1332851641169676	0	0	0.2466744003851114	0.7533255996148887
AF-P42336-F1-model-v4_A	0.0092381773541685	0.3840889015150408	0.0553531458501084	0	0	0.0	1.0
AF-O43781-F1-model-v4_A	0.021478819301069	0.6404878459473814	0.0036549441753579	1	1	0.0	1.0
AF-Q96LR2-F1-model-v4_A	0.0096611885484151	0.2807947211752024	0.1537816613453546	-1	-1	0.03478417540194801	0.0
AF-O15499-F1-model-v4_A	0.0065600265353868	0.2417100414372007	0.2807832558099548	-1	-1	0.5931378395797213	0.0
AF-O00329-F1-model-v4_A	0.0100335240841902	0.3631810265744986	0.0699196593590019	0	0	0.0	1.0
AF-P27694-F1-model-v4_A	0.0166386082079155	0.6802401405619731	0.0050984212340619	1	1	0.0	1.0
AF-Q9H0K6-F1-model-v4_A	0.0005917121136602	0.7854416325848377	0.2061180954314494	-1	-1	0.4858631459958693	0.0
AF-Q92670-F1-model-v4_A	0.02677265218668	0.1977831091690551	0.0866720592869298	-1	-1	0.3601658214085751	0.0
AF-Q96HY7-F1-model-v4_A	0.0095241990182733	0.3524013185433681	0.0975218464555562	0	0	0.0	1.0
AF-P42338-F1-model-v4_A	0.0110634918968404	0.3736814253267493	0.0575384238750913	0	0	0.0	1.0
AF-P0CH99-F1-model-v4_A	0.0117882346716223	0.3111432732030536	0.1226491277029568	0	0	0.2466744003851114	0.7533255996148887
AF-Q8NFW8-F1-model-v4_A	0.0006555095638663	0.7481890693583438	0.2313901212502505	-1	-1	0.4858631459958693	0.0
AF-O14772-F1-model-v4_A	0.0001294277195516	0.9161884573429762	0.2527370901804473	-1	-1	0.37760208323535777	0.0
AF-Q9H2W6-F1-model-v4_A	0.0003551580032185	0.7684271321409855	0.4010201385071092	-1	-1	0.6389436464595232	0.0
AF-Q8N3Y3-F1-model-v4_A	0.0093391648258036	0.3724698209968327	0.0718186926297554	0	0	0.0	1.0
AF-C9JVI0-F1-model-v4_A	0.0114515568619637	0.6465712941609049	0.0072833804367331	1	1	0.0	1.0
AF-Q8IUF8-F1-model-v4_A	0.0004839017024336	0.8123481492057824	0.2689462558288373	-1	-1	0.4971566198820943	0.0
AF-Q68CQ4-F1-model-v4_A	0.0048908273490057	0.3843161325552537	0.1143477037129587	0	0	0.04169204915136032	0.9583079508486396
AF-Q9UK28-F1-model-v4_A	0.0091932884760405	1.011839918715995	0.0029220273949486	-1	-1	0.6315735191888348	0.0
AF-Q14566-F1-model-v4_A	0.0010065579646908	0.9878077213082744	0.0472921254005003	-1	-1	0.6315735191888348	0.0
AF-Q6UX15-F1-model-v4_A	0.0064250415627869	0.8498142081700608	0.0072833804367331	1	1	0.0	1.0
AF-Q9BW62-F1-model-v4_A	0.0086098983077988	0.3620296600793498	0.1056082980484882	0	0	0.0	1.0
AF-Q6P050-F1-model-v4_A	0.0005323240631689	0.8273060595287087	0.2459166461742072	-1	-1	0.5060474466588578	0.0
AF-Q07869-F1-model-v4_A	0.0170796009151354	0.6848405444263151	0.00512430205411	1	1	0.0	1.0
AF-Q96GV9-F1-model-v4_A	0.006437660144995	0.386359155997419	0.0905480982534083	0	0	0.0	1.0
AF-Q13505-F1-model-v4_A	0.0116171118265345	0.8153337441402437	0.00512430205411	1	1	0.0	1.0
AF-Q8NHX9-F1-model-v4_A	0.0766141061247681	0.6951184363664187	0.0007288726764216	-1	-1	0.5289768309896479	0.0
AF-Q7L190-F1-model-v4_A	0.0180406548935233	0.7528443727028664	0.0036549441753579	1	1	0.0	1.0
AF-O95460-F1-model-v4_A	0.0022246858571013	1.3338861012623835	0.004389354417605	-1	-1	0.6315735191888348	0.0
AF-Q3SY52-F1-model-v4_A	0.0106324450309902	0.7453449424919754	0.0065982109973949	1	1	0.0	1.0
AF-P58215-F1-model-v4_A	0.026210004411101	0.3529590980660269	0.0292354274430095	0	0	0.2459734611185726	0.7540265388814273
AF-P51449-F1-model-v4_A	0.0231989323510456	0.3372080261731116	0.0480914507615701	0	0	0.016565156586806032	0.983434843413194
AF-Q96BR6-F1-model-v4_A	0.0057961438448748	0.9946301528297232	0.0058266934612722	-1	-1	0.6315735191888348	0.0
AF-P10266-F1-model-v4_A	0.0002108412659632	1.2344953669636003	0.1077930415888199	-1	-1	0.6315735191888348	0.0
AF-Q6ZV89-F1-model-v4_A	0.0009820317763146	0.7505604585759833	0.1394189465197122	-1	-1	0.5189424233037687	0.0
AF-Q9Y6F1-F1-model-v4_A	0.0005896710816439	0.7965620018737113	0.2493177459002025	-1	-1	0.4858631459958693	0.0
AF-Q86X45-F1-model-v4_A	0.0006364822234046	1.1360651814476794	0.0772031433552034	-1	-1	0.6423095043044497	0.0
AF-Q9BYG3-F1-model-v4_A	0.0008809777801687	0.6378323603125371	0.2447871814631508	-1	-1	0.6309111645746768	0.0
AF-Q5TFG8-F1-model-v4_A	0.0043751819402655	0.3886482270617329	0.1309719463952541	0	0	0.34442165107695094	0.655578348923049
AF-Q6GPH6-F1-model-v4_A	0.0259506029571624	0.321797955169068	0.0569667321740288	0	0	0.07004953283211644	0.9299504671678835
AF-Q96DL1-F1-model-v4_A	0.0005369754035797	0.89686813412969	0.2096914347494454	-1	-1	0.37760208323535777	0.0
AF-Q9BVP2-F1-model-v4_A	0.0089032046115684	0.3524310636378391	0.1340127658618555	0	0	0.0	1.0
AF-Q14654-F1-model-v4_A	0.0004336012709773	0.9901797236778164	0.1826012993691217	-1	-1	0.37760208323535777	0.0
AF-Q53FZ2-F1-model-v4_A	0.0004514067306201	0.917018895067969	0.2447871814631508	-1	-1	0.37760208323535777	0.0
AF-Q9UKJ1-F1-model-v4_A	0.0208562371342903	0.8066632522504877	0.0029220273949486	1	1	0.0	1.0
AF-Q969Y0-F1-model-v4_A	0.0002745736064844	0.8927140465472272	0.3189241522520512	-1	-1	0.5367152334641838	0.0
AF-O43847-F1-model-v4_A	0.0063821158038643	0.3630886481794448	0.1463946744398983	0	0	0.0	1.0
AF-A0A494C086-F1-model-v4_A	0.0087477333723804	1.1194341871620437	0.0029134192830806	-1	-1	0.6315735191888348	0.0
AF-O43791-F1-model-v4_A	0.0010732379687126	0.4563763623379918	0.2459166461742072	-1	-1	0.6728984156954453	0.0
AF-Q9NTG7-F1-model-v4_A	0.001077257485396	0.8839273035527456	0.0768626469088202	-1	-1	0.37760208323535777	0.0
AF-Q96GY3-F1-model-v4_A	0.0109209748594852	0.3642264590738177	0.0966450803523832	0	0	0.0	1.0
AF-P78508-F1-model-v4_A	0.000530789341703	0.7875292933530408	0.3868684636625106	-1	-1	0.67490792155435	0.0
AF-Q3MJ62-F1-model-v4_A	0.0113903707288877	0.3486445962645892	0.1180782532791766	0	0	0.0	1.0
AF-P31749-F1-model-v4_A	0.0009356619530009	0.9022124573277236	0.1081517725047538	-1	-1	0.37760208323535777	0.0
AF-Q49A17-F1-model-v4_A	0.0010828207262928	0.7702380278797324	0.1092498194584445	-1	-1	0.5365439815874612	0.0
AF-Q96DV4-F1-model-v4_A	0.0004827855885384	0.8553929758009393	0.313875500163689	-1	-1	0.5414409169507018	0.0
AF-Q6J4K2-F1-model-v4_A	0.0759955496792755	0.7780180021282012	0.0007288726764216	-1	-1	0.3345264467143276	0.0
AF-Q8IYR2-F1-model-v4_A	0.0277038593472584	0.2458377498980847	0.1036978139084012	-1	-1	0.35342252648955863	0.0
AF-Q9BZG8-F1-model-v4_A	0.0009477536497923	0.821585301123462	0.1432138034259678	-1	-1	0.5778438355040811	0.0
AF-O60304-F1-model-v4_A	0.0162172612866993	0.8568382555782694	0.004389354417605	1	1	0.0	1.0
AF-Q9UH90-F1-model-v4_A	0.0005596889180414	0.963321325345868	0.1922801396614761	-1	-1	0.37760208323535777	0.0
AF-Q6STE5-F1-model-v4_A	0.0006994627199166	1.188445231532925	0.0768626469088202	-1	-1	0.6315735191888348	0.0
AF-B2RU33-F1-model-v4_A	0.0227065681246375	0.3424184009986506	0.0640930305320786	0	0	0.0296160584832069	0.9703839415167931
AF-Q8WW27-F1-model-v4_A	0.0003960256773135	0.9469673282772608	0.2940622142691544	-1	-1	0.5051852275005758	0.0
AF-Q96JB6-F1-model-v4_A	0.0223399326995598	0.2777022147665202	0.1272580390591406	-1	-1	0.12299323851210692	0.0
AF-Q6GPH4-F1-model-v4_A	0.0006913059555457	1.0250641023482785	0.1356491413888314	-1	-1	0.545946674739374	0.0
AF-P63133-F1-model-v4_A	0.0007359587649904	1.30791296002388	0.0553531458501084	-1	-1	0.6315735191888348	0.0
AF-Q8TA94-F1-model-v4_A	0.0126774370787668	0.7188752734607529	0.0073366962737499	1	1	0.0	1.0
AF-Q6EMK4-F1-model-v4_A	0.0120805140842388	1.018761039202812	0.0036415440256147	-1	-1	0.6315735191888348	0.0
AF-Q96PH1-F1-model-v4_A	0.0221923956281096	0.5521833703138233	0.0072833804367331	1	1	0.0	1.0
AF-Q9UBS4-F1-model-v4_A	0.0009061514140885	0.7399635865580287	0.2369366769879393	-1	-1	0.5075368916637154	0.0
AF-Q8N987-F1-model-v4_A	0.0238279316583477	0.3105518754056445	0.0975218464555562	0	0	0.3329967034905236	0.6670032965094764
AF-P59910-F1-model-v4_A	0.0004099644242606	0.8651916718248995	0.4684490442190427	-1	-1	0.6575369246931119	0.0
AF-Q8N7R0-F1-model-v4_A	0.0108434731243497	0.3719451460043952	0.1081517725047538	0	0	0.0	1.0
AF-E9PJI5-F1-model-v4_A	0.0106050750912351	1.13923424674157	0.0029134192830806	-1	-1	0.6315735191888348	0.0
AF-Q9Y615-F1-model-v4_A	0.0006320367009935	0.9926570931706852	0.1635591445426425	-1	-1	0.37760208323535777	0.0
AF-P07237-F1-model-v4_A	0.0027090564576518	0.3830783518674703	0.2879923131027375	-1	-1	0.5632806167805933	0.0
AF-Q6UXV4-F1-model-v4_A	0.0175911973557736	0.921721542396868	0.0036415440256147	1	1	0.0	1.0
AF-P19113-F1-model-v4_A	0.0086278687156296	0.3500612532889257	0.1835400150513015	-1	-1	0.0929246088079661	0.0
AF-Q5T8I9-F1-model-v4_A	0.0007738751351111	0.7720094035959715	0.2952827110519931	-1	-1	0.5815699967084116	0.0
AF-Q9BSL1-F1-model-v4_A	0.0301800369107336	0.336743891304395	0.0626935301476931	0	0	0.1884804844255361	0.8115195155744639
AF-Q8IYM1-F1-model-v4_A	0.0003821685337091	0.9256265898410516	0.4110998156919059	-1	-1	0.5736931632122014	0.0
AF-P34903-F1-model-v4_A	0.0040368695964422	1.2009701312475196	0.0058607467412064	-1	-1	0.6315735191888348	0.0
AF-Q09161-F1-model-v4_A	0.1133467745848225	0.3662854057961	0.0087397720309874	-1	-1	0.7126234384040648	0.0
AF-Q5H8A4-F1-model-v4_A	0.0581099322163253	0.6088352767376606	0.0050984212340619	-1	-1	0.4574956059972786	0.0
AF-Q9NQ86-F1-model-v4_A	0.0007202711128196	1.4418969123977483	0.0546247180047534	-1	-1	0.6315735191888348	0.0
AF-Q92519-F1-model-v4_A	0.0003339577981493	1.0456876965551023	0.247048324988869	-1	-1	0.5428458773507009	0.0
AF-Q9UHR4-F1-model-v4_A	0.0080946208590419	1.1586221321478325	0.0043701973936818	-1	-1	0.6315735191888348	0.0
AF-Q99689-F1-model-v4_A	0.0157851276230259	1.1816226930225633	0.0007288726764216	-1	-1	0.6315735191888348	0.0
AF-Q13946-F1-model-v4_A	0.0461031044983175	0.7474202755311686	0.0036415440256147	-1	-1	0.10916587444226926	0.0
AF-Q9Y6H8-F1-model-v4_A	0.0158566087549068	1.1881249297112526	0.0007288726764216	-1	-1	0.6315735191888348	0.0
AF-Q9BYE2-F1-model-v4_A	0.0236923922786828	0.7436869860112411	0.0058266934612722	1	1	0.0	1.0
AF-Q9UBP9-F1-model-v4_A	0.0006827884082567	0.8252259148142825	0.346078343986026	-1	-1	0.6077906657151231	0.0
AF-P28288-F1-model-v4_A	0.0456635409945025	0.78055378099984	0.0029220273949486	-1	-1	0.09477203819546946	0.0
AF-A8MX76-F1-model-v4_A	0.0010583570955238	0.768321015753217	0.1615906165511234	-1	-1	0.4858631459958693	0.0
AF-P07992-F1-model-v4_A	0.0009824585291641	0.6683746081925614	0.2977314906825847	-1	-1	0.6956581478165335	0.0
AF-Q9UJV3-F1-model-v4_A	0.0005431783360962	1.4723658551144507	0.0888183453868016	-1	-1	0.6697957254410346	0.0
AF-Q9BXS4-F1-model-v4_A	0.017338202900123	1.081619137597251	0.0021848670241468	-1	-1	0.6315735191888348	0.0
AF-P08833-F1-model-v4_A	0.0006839614943642	0.8183105932168729	0.4110998156919059	-1	-1	0.5736931632122014	0.0
AF-Q5TAQ9-F1-model-v4_A	0.0248001998951011	0.620613469812032	0.0072833804367331	1	1	0.0	1.0
AF-O00330-F1-model-v4_A	0.020282666207896	0.8980219617954455	0.004389354417605	1	1	0.0	1.0
AF-P31314-F1-model-v4_A	0.0194742822237529	1.0120004421584865	0.0029134192830806	-1	-1	0.6315735191888348	0.0
AF-Q9Y625-F1-model-v4_A	0.0347999930138775	0.9564480726404884	0.0014587541408541	-1	-1	0.6315735191888348	0.0
AF-Q8N9L1-F1-model-v4_A	0.0138027122618661	0.3534138274683455	0.1422629527700643	0	0	0.0	1.0
AF-Q9HAH1-F1-model-v4_A	0.0067593576117885	1.223011386796644	0.00512430205411	-1	-1	0.6315735191888348	0.0
AF-Q13049-F1-model-v4_A	0.0004497652580305	1.399755516375773	0.1319042225962123	-1	-1	0.6820924753987236	0.0
AF-Q04741-F1-model-v4_A	0.0441149071942628	0.9918553625535816	0.0007288726764216	-1	-1	0.6315735191888348	0.0
AF-Q7Z7E8-F1-model-v4_A	0.0009590930985912	0.9214119023448866	0.1537816613453546	-1	-1	0.37760208323535777	0.0
AF-Q8NFJ9-F1-model-v4_A	0.0126711568919239	0.9078421435425578	0.0065982109973949	1	1	0.0	1.0
AF-Q6NSI4-F1-model-v4_A	0.0096810685955499	0.3691109827048018	0.1595043286742896	0	0	0.0895751611588188	0.9104248388411812
AF-Q7RTS3-F1-model-v4_A	0.0355131869515116	1.0210124433015282	0.0007288726764216	-1	-1	0.6315735191888348	0.0
AF-P14868-F1-model-v4_A	0.0009537372700033	0.7041711925355375	0.3594060058461437	-1	-1	0.6943464058238265	0.0
AF-Q8N1L9-F1-model-v4_A	0.0156025623947439	1.1622608861558898	0.0021896458253802	-1	-1	0.6315735191888348	0.0
AF-O75541-F1-model-v4_A	0.0123565955019646	0.3681611064056664	0.1391114704263809	0	0	0.0	1.0
AF-O95704-F1-model-v4_A	0.0183531499971693	0.3385147467860121	0.1394189465197122	0	0	0.2441869415888486	0.7558130584111514
AF-P0C7M4-F1-model-v4_A	0.0235198542178941	0.9140764895792248	0.0043701973936818	1	1	0.0	1.0
AF-O94886-F1-model-v4_A	0.0761939693577914	0.5064898881328116	0.0065982109973949	-1	-1	0.5799151134948995	0.0
AF-O95872-F1-model-v4_A	0.0220599542864814	0.8712278657414065	0.00512430205411	1	1	0.0	1.0
AF-P31152-F1-model-v4_A	0.0099170421323852	0.3616003636189393	0.200291277483134	-1	-1	0.2349005760543679	0.0
AF-Q6ZMU1-F1-model-v4_A	0.0008026645300554	0.8981550543071795	0.2807832558099548	-1	-1	0.37760208323535777	0.0
AF-Q9BXL8-F1-model-v4_A	0.0208283525756243	0.3644254103675913	0.0940236773146412	0	0	0.014586740854910471	0.9854132591450895
AF-A6NLC5-F1-model-v4_A	0.0244064961177631	0.3723322997833454	0.0651667209447612	0	0	0.0	1.0
AF-O94776-F1-model-v4_A	8.142956996077073e-05	1.077779041150841	0.4297159062814497	-1	-1	0.5745362661645994	0.0
AF-Q86X67-F1-model-v4_A	0.0005303606449945	0.9628102030773468	0.4452630955285339	-1	-1	0.5736931632122014	0.0
AF-Q96AY2-F1-model-v4_A	0.0004999574743037	1.154840034769327	0.2068464196023396	-1	-1	0.7150765458872067	0.0
AF-Q7L5Y6-F1-model-v4_A	0.0010685812388412	0.9027417372228852	0.1422629527700643	-1	-1	0.37760208323535777	0.0
AF-Q9P2I0-F1-model-v4_A	0.0010112024470758	0.9273426305997616	0.1456667763786574	-1	-1	0.37760208323535777	0.0
AF-Q6ICH7-F1-model-v4_A	0.0006827688555879	0.8788696648407774	0.4331942862850146	-1	-1	0.5736931632122014	0.0
AF-B7ZC32-F1-model-v4_A	0.000913229473514	0.8993819378971263	0.2119443043382731	-1	-1	0.37760208323535777	0.0
AF-P63132-F1-model-v4_A	0.0002027592204408	1.23917965078773	0.2352515380442414	-1	-1	0.6793959556446204	0.0
AF-A8MXV6-F1-model-v4_A	0.0167551448206844	1.0474748740705309	0.0036549441753579	-1	-1	0.6315735191888348	0.0
AF-P20592-F1-model-v4_A	0.0156836523884983	1.2548330333304134	0.0014587541408541	-1	-1	0.6315735191888348	0.0
AF-Q9NZM6-F1-model-v4_A	0.0579625288466359	0.837466033896149	0.0036415440256147	-1	-1	0.3348926237203654	0.0
AF-P0C6A0-F1-model-v4_A	0.0714619253454017	0.1814316413620896	0.1499160832876762	-1	-1	0.6322160256749949	0.0
AF-P0C2L3-F1-model-v4_A	0.0109513422307413	0.3083614917022754	0.4198552688658383	-1	-1	0.7369625091335202	0.0
AF-Q9HB96-F1-model-v4_A	0.0224778609314053	0.3785776165083168	0.0706484408514722	0	0	0.0	1.0
AF-A6NNY8-F1-model-v4_A	0.0008162381169493	1.004283670861004	0.1949523474570458	-1	-1	0.37760208323535777	0.0
AF-Q8IV36-F1-model-v4_A	0.035975574837334	0.3916147541863886	0.0409402761272381	-1	-1	0.16171002141940244	0.0
AF-Q13554-F1-model-v4_A	0.0146685057911347	0.31134351118801	0.2825928899009824	-1	-1	0.5632806167805933	0.0
AF-Q9H9P8-F1-model-v4_A	0.0007329467563386	1.0302493612187589	0.2193605569322374	-1	-1	0.5374737710310341	0.0
AF-Q9Y6Y0-F1-model-v4_A	0.0154746594358681	0.3886755851337689	0.1048799544056959	0	0	0.0	1.0
AF-Q96MR7-F1-model-v4_A	0.0152425149316361	0.2822389729560417	0.3356030792065776	-1	-1	0.5848388006637009	0.0
AF-P0DMS9-F1-model-v4_A	0.000466657435559	1.0113135814944625	0.4637525526241222	-1	-1	0.5736931632122014	0.0
AF-Q9H5I1-F1-model-v4_A	0.0008731600210539	0.8245180810848936	0.4096512089211832	-1	-1	0.5736931632122014	0.0
AF-Q8TBX8-F1-model-v4_A	0.0006892823057585	0.9470626455072236	0.3607530159404146	-1	-1	0.5736931632122014	0.0
AF-P56192-F1-model-v4_A	0.0160947822062811	0.3300893586694921	0.2053902107995835	-1	-1	0.5237180258311779	0.0
AF-Q9UIW0-F1-model-v4_A	0.019911215932936	1.0371396633997505	0.0036549441753579	-1	-1	0.6315735191888348	0.0
AF-Q9UHY8-F1-model-v4_A	0.0174532457440844	1.0984675165539357	0.0036415440256147	-1	-1	0.6315735191888348	0.0
AF-Q9H5J8-F1-model-v4_A	0.0077991273001032	1.2096832191150924	0.0058607467412064	-1	-1	0.6315735191888348	0.0
AF-Q7Z4H8-F1-model-v4_A	0.0007334845943222	0.9232498817127688	0.3910840986011614	-1	-1	0.5736931632122014	0.0
AF-Q99748-F1-model-v4_A	0.0038809207804278	0.3829574039790581	0.4684490442190427	-1	-1	0.7226938312870346	0.0
AF-Q9GZY0-F1-model-v4_A	0.0007381677723383	0.9674747267114516	0.3058993445495244	-1	-1	0.6006084791937871	0.0
AF-Q68CJ6-F1-model-v4_A	0.052667647232322	0.2862442683280552	0.1403652546715101	-1	-1	0.42506104729569516	0.0
AF-Q8NI77-F1-model-v4_A	0.0003229287314775	1.1949168569870023	0.2986166858779318	-1	-1	0.6310108189552085	0.0
AF-P29144-F1-model-v4_A	0.0008668013192426	0.9704541921390863	0.2345225541085771	-1	-1	0.45193643608536066	0.0
AF-P26196-F1-model-v4_A	0.000992639077888	0.9415116976246312	0.1908063014656433	-1	-1	0.37760208323535777	0.0
AF-Q9Y6R7-F6-model-v4_A	0.0243119001258341	1.2253550382265153	0.0007288726764216	-1	-1	0.6315735191888348	0.0
AF-O94832-F1-model-v4_A	0.0148157163932768	1.585513994116993	0.0007288726764216	-1	-1	0.6315735191888348	0.0
AF-Q03154-F1-model-v4_A	0.0005512489337888	1.023151982138574	0.3981670975043241	-1	-1	0.5736931632122014	0.0
AF-Q75V66-F1-model-v4_A	0.0630139744689156	0.7948908311096035	0.0050984212340619	-1	-1	0.3348926237203654	0.0
AF-Q13426-F1-model-v4_A	0.0082296662397272	1.2250446348554624	0.0058607467412064	-1	-1	0.6315735191888348	0.0
AF-Q07866-F1-model-v4_A	0.090455680264757	1.01758988534155	0.0007288726764216	-1	-1	0.6315735191888348	0.0
AF-Q9UQG0-F1-model-v4_A	0.0010196952856067	1.2342372621741509	0.0713766970124236	-1	-1	0.6315735191888348	0.0
AF-Q7Z4G4-F1-model-v4_A	0.0009953497488959	0.91633607209118	0.2065023380700259	-1	-1	0.37760208323535777	0.0
AF-Q96C57-F1-model-v4_A	0.0487932664346796	1.032069131645535	0.0014587541408541	-1	-1	0.6315735191888348	0.0
AF-Q9Y471-F1-model-v4_A	0.0009719050751169	0.9771269442409654	0.185665027205609	-1	-1	0.37760208323535777	0.0
AF-P49748-F1-model-v4_A	0.0303348170698882	0.8274206109807366	0.0058607467412064	1	1	0.0	1.0
AF-O95279-F1-model-v4_A	0.0271732523300751	0.974272563766068	0.0043701973936818	-1	-1	0.6315735191888348	0.0
AF-Q9ULA0-F1-model-v4_A	0.0005791083769807	0.984678661143282	0.4700211588074106	-1	-1	0.5736931632122014	0.0
AF-Q32M78-F1-model-v4_A	0.0133334399423691	1.170906743965817	0.0050984212340619	-1	-1	0.6315735191888348	0.0
AF-P48547-F1-model-v4_A	0.0392804891663654	0.8926933948021034	0.0050984212340619	-1	-1	0.018083950284284698	0.0
AF-P13056-F1-model-v4_A	0.0122193777491991	1.09024190857087	0.0058607467412064	-1	-1	0.6315735191888348	0.0
AF-P53794-F1-model-v4_A	0.0733508873002607	0.7192774728878673	0.0058607467412064	-1	-1	0.48435977892711696	0.0
AF-Q9HAV7-F1-model-v4_A	0.0005036758526236	1.011287422750007	0.6562123706107199	-1	-1	0.7176068794539644	0.0
AF-Q5VY09-F1-model-v4_A	0.0418577217692672	1.0200596836837783	0.0029134192830806	-1	-1	0.6315735191888348	0.0
AF-Q8TDJ6-F4-model-v4_A	0.0005233942865872	1.2101096097411814	0.2636562010650927	-1	-1	0.640016207737421	0.0
AF-P0C7M7-F1-model-v4_A	0.0009343847014158	0.9331481081416624	0.2724745369855814	-1	-1	0.37760208323535777	0.0
AF-A6NCN8-F1-model-v4_A	0.0325016225619356	0.2376013748630809	0.2493177459002025	-1	-1	0.5622559065934396	0.0
AF-P17024-F1-model-v4_A	0.0216867206791953	1.1795129863432865	0.0029134192830806	-1	-1	0.6315735191888348	0.0
AF-P22735-F1-model-v4_A	0.0201100436004473	0.3781249354945216	0.1201749287180127	0	0	0.18324642342522174	0.8167535765747782
AF-A6NFK2-F1-model-v4_A	0.0246418122231984	0.323741782610417	0.1775302618623218	-1	-1	0.3872413461090081	0.0
AF-Q3ZCT1-F1-model-v4_A	0.0277035872825448	0.8060858252721834	0.0072833804367331	1	1	0.0	1.0
AF-Q6ZNG1-F1-model-v4_A	0.0045956662760383	1.3988986474281977	0.0072833804367331	-1	-1	0.6315735191888348	0.0
AF-Q86XR7-F1-model-v4_A	0.000903320849565	0.827985406611928	0.5289533786135319	-1	-1	0.778572677152374	0.0
AF-Q9H7Z6-F1-model-v4_A	0.0010130390317369	0.8894698521920887	0.2831777012648411	-1	-1	0.3779501368589056	0.0
AF-Q96JP0-F1-model-v4_A	0.0529965518477877	0.3657789791061433	0.0819540697927871	-1	-1	0.32414368314462566	0.0
AF-Q9H2S6-F1-model-v4_A	0.0006998261143005	0.9776314904027356	0.4590863880066733	-1	-1	0.5736931632122014	0.0
AF-Q9Y4K4-F1-model-v4_A	0.012272182339631	0.3846377700712211	0.1697011570161091	-1	-1	0.0964890245118126	0.0
AF-Q8NCU7-F1-model-v4_A	0.0284035202523032	1.0725552647679215	0.0036415440256147	-1	-1	0.6315735191888348	0.0
AF-Q9Y485-F4-model-v4_A	0.0004998750571918	1.2035897701000668	0.3088130963638931	-1	-1	0.6310108189552085	0.0
AF-Q6ZNH5-F1-model-v4_A	0.0102009858501347	1.1964891404565694	0.0065550134155867	-1	-1	0.6315735191888348	0.0
AF-Q9UK80-F1-model-v4_A	0.0155720525136663	0.3752735333689553	0.1660602202799717	0	0	0.25325298174011224	0.7467470182598878
AF-Q9Y4L5-F1-model-v4_A	0.0181911576848363	0.3691197113823051	0.1528126760301813	0	0	0.04292231123521408	0.9570776887647859
AF-Q9ULY5-F1-model-v4_A	0.0004623178622026	1.0724371841655105	0.7761965965812012	-1	-1	0.767314996302638	0.0
AF-Q9C0B6-F1-model-v4_A	0.000776202316993	1.4894854424313757	0.1300409768952239	-1	-1	0.7583153996314174	0.0
AF-Q9GZR2-F1-model-v4_A	0.0180767789522683	1.0762467542324448	0.0058266934612722	-1	-1	0.6315735191888348	0.0
AF-O95800-F1-model-v4_A	0.0131780041545809	1.0355306395030903	0.0073366962737499	-1	-1	0.6315735191888348	0.0
AF-Q15822-F1-model-v4_A	0.0010619378803657	1.30325094868864	0.0870944463336922	-1	-1	0.6315735191888348	0.0
AF-Q8TAQ5-F1-model-v4_A	0.0239594129443445	1.5517476219791482	0.0007283954918235	-1	-1	0.6315735191888348	0.0
AF-Q99523-F1-model-v4_A	0.0492799455165221	0.7692989543335191	0.0072833804367331	-1	-1	0.011245378506363295	0.0
AF-Q9UI47-F1-model-v4_A	0.1905507189573614	0.8945297919814079	0.0043701973936818	-1	-1	0.8201788809498729	0.0
AF-Q02241-F1-model-v4_A	0.000549368163566	1.377255259640782	0.2214124262080892	-1	-1	0.7824399668498072	0.0
AF-Q99435-F1-model-v4_A	0.0340114062348794	1.3930554548255272	0.0	-1	-1	0.6315735191888348	0.0
AF-P78356-F1-model-v4_A	0.0008942584059071	0.9393469537403688	0.4272351578282072	-1	-1	0.5736931632122014	0.0
AF-Q9Y251-F1-model-v4_A	0.0010835346077914	0.9416495980766182	0.2139698011127386	-1	-1	0.37760208323535777	0.0
AF-Q9UET6-F1-model-v4_A	0.0008098104901924	0.9624751509135528	0.5238620870942268	-1	-1	0.6369963966106716	0.0
AF-Q8NDG6-F1-model-v4_A	0.0010965981413398	0.9692255951204176	0.1966498397026195	-1	-1	0.37760208323535777	0.0
AF-Q92730-F1-model-v4_A	0.0006296338390971	1.0116932316299876	0.7270435870604988	-1	-1	0.6348589349718075	0.0
AF-Q9NP66-F1-model-v4_A	0.019625555465384	1.103782458953677	0.00512430205411	-1	-1	0.6315735191888348	0.0
AF-Q5VZT2-F1-model-v4_A	0.0163111764865125	0.327008621465065	0.4096512089211832	-1	-1	0.6949826454392111	0.0
AF-Q8N8U2-F1-model-v4_A	0.0297855861009524	0.8502000192405936	0.0073366962737499	1	1	0.0	1.0
AF-Q9NXC5-F1-model-v4_A	0.0009988337264455	1.2640038159585514	0.1217319626680046	-1	-1	0.6415011982301252	0.0
AF-P18509-F1-model-v4_A	0.0444067610258895	0.2413538152047985	0.3038932978199846	-1	-1	0.6387069105453799	0.0
AF-Q96QS6-F1-model-v4_A	0.0008205490490191	1.0864408341557663	0.2928434839907625	-1	-1	0.5374737710310341	0.0
AF-Q99797-F1-model-v4_A	0.0405505127430707	0.8740910197709011	0.0065982109973949	-1	-1	0.046085472567923655	0.0
AF-Q8TAM6-F1-model-v4_A	0.0599215073225381	1.1066984539906894	0.0021896458253802	-1	-1	0.6315735191888348	0.0
AF-Q8IYN6-F1-model-v4_A	0.0158991191435697	0.3127481056647898	0.5426963486396443	-1	-1	0.7867676951935465	0.0
AF-P43004-F1-model-v4_A	0.0918914936241162	0.7470699896923683	0.0072833804367331	-1	-1	0.4769207821644387	0.0
AF-Q8IV77-F1-model-v4_A	0.0340547468878599	1.2358929773815692	0.0021848670241468	-1	-1	0.6315735191888348	0.0
AF-Q9Y4E6-F1-model-v4_A	0.0007057471394095	1.1274163079650952	0.3175532080847634	-1	-1	0.6310108189552085	0.0
AF-Q96IR2-F1-model-v4_A	0.0094366766167364	1.566429123180765	0.0058266934612722	-1	-1	0.6315735191888348	0.0
AF-Q9Y234-F1-model-v4_A	0.0008900384283807	0.9814171324490444	0.4227980207919202	-1	-1	0.5736931632122014	0.0
AF-Q96GL9-F1-model-v4_A	0.0150343420040723	0.3506699490373669	0.3953251891745846	-1	-1	0.6759735249449561	0.0
AF-Q96MI6-F1-model-v4_A	0.0006462588744333	1.0950703983806038	0.4859308238291024	-1	-1	0.6099427831456578	0.0
AF-Q8TF45-F1-model-v4_A	0.0119937067848554	1.301699844630393	0.0058607467412064	-1	-1	0.6315735191888348	0.0
AF-P0C866-F1-model-v4_A	0.0008228684509185	1.0089053666998886	0.4513743136001449	-1	-1	0.5736931632122014	0.0
AF-Q7RTV5-F1-model-v4_A	0.0001328296863177	1.2812749874082532	0.6971570131404303	-1	-1	0.7987017550619281	0.0
AF-Q9NSG2-F1-model-v4_A	0.2035597322035471	1.0553849351707096	0.0021896458253802	-1	-1	0.8129391450018912	0.0
AF-P04818-F1-model-v4_A	0.0005405118402384	1.130397603211029	0.6191034313350332	-1	-1	0.6099427831456578	0.0
AF-Q08462-F1-model-v4_A	0.0520168385011786	1.2301728954786957	0.0014587541408541	-1	-1	0.6315735191888348	0.0
AF-Q15040-F1-model-v4_A	0.0004081534526463	1.2587288007047095	0.5426963486396443	-1	-1	0.7843657371314118	0.0
AF-Q14689-F1-model-v4_A	0.0005737517331962	1.2402173046143534	0.3750912177807666	-1	-1	0.6562943739195237	0.0
AF-P0C024-F1-model-v4_A	0.0002388959274154	1.2851409271647252	0.6723507164561369	-1	-1	0.7843657371314118	0.0
AF-P07911-F1-model-v4_A	0.0439917999472915	1.3940364190374332	0.0007288726764216	-1	-1	0.6315735191888348	0.0
AF-P45381-F1-model-v4_A	0.0005509784908983	1.195846456626206	0.5238620870942268	-1	-1	0.6771972234328785	0.0
AF-P16422-F1-model-v4_A	0.0007703995887902	1.0084874472028045	0.7670527563021641	-1	-1	0.7426662250693642	0.0
AF-Q9BQ24-F1-model-v4_A	0.0005627482839742	1.1560529559401482	0.6482590666191546	-1	-1	0.6581889306058791	0.0
AF-Q9BZ23-F1-model-v4_A	0.0188166024764356	0.3599794282697021	0.2651128206331343	-1	-1	0.5632806167805933	0.0
AF-O75629-F1-model-v4_A	0.0006267200947288	1.1234293813336067	0.5745409296631607	-1	-1	0.6460658148702355	0.0
AF-P62995-F1-model-v4_A	0.0998145249972169	1.1353164836841731	0.0021896458253802	-1	-1	0.6773019526917415	0.0
AF-Q8TEA1-F1-model-v4_A	0.0009873439265071	1.0775239283196103	0.2584782099371299	-1	-1	0.5374737710310341	0.0
AF-P82930-F1-model-v4_A	0.000926768125363	0.9515305243311272	0.5655645269348346	-1	-1	0.7583400320999689	0.0
AF-Q8N8L6-F1-model-v4_A	0.0006454033708921	1.1253284253481173	0.54617088683965	-1	-1	0.6099427831456578	0.0
AF-Q8WUH2-F1-model-v4_A	0.0075605939024178	1.4715920246742562	0.0073366962737499	-1	-1	0.6315735191888348	0.0
AF-P35638-F1-model-v4_A	0.0207835613941511	0.3433644832258138	0.3176581314030211	-1	-1	0.5632806167805933	0.0
AF-P11230-F1-model-v4_A	0.0009251586256177	1.3168943538604585	0.1566973677436389	-1	-1	0.6852731540557332	0.0
AF-Q6DHV5-F1-model-v4_A	0.000569213935581	1.5011613748591537	0.264384301088878	-1	-1	0.8192044027100944	0.0
AF-Q13137-F1-model-v4_A	0.0177799132143805	1.929167495106405	0.0029134192830806	-1	-1	0.8841062988216356	0.0
AF-Q969E3-F1-model-v4_A	0.0172705066112217	0.3674084757297893	0.2940622142691544	-1	-1	0.5632806167805933	0.0
AF-P20336-F1-model-v4_A	0.00066917590695	1.0613096760552392	1.0370915016213322	-1	-1	0.8450585348738259	0.0
AF-Q63ZY6-F1-model-v4_A	0.0010020446722776	1.0103143026496435	0.3291386707808175	-1	-1	0.6616861896153564	0.0
AF-Q63HN8-F21-model-v4_A	0.052732028958741	1.0474726750025558	0.0050984212340619	-1	-1	0.6315735191888348	0.0
AF-Q96E17-F1-model-v4_A	0.0007522956348411	1.027389086299345	1.0043792954684103	-1	-1	0.8642997240218467	0.0
AF-Q9NXX6-F1-model-v4_A	0.0310943327933709	1.272091906580028	0.0029220273949486	-1	-1	0.6315735191888348	0.0
AF-Q9UMW8-F1-model-v4_A	0.0009687212283403	1.0880873130766806	0.2928434839907625	-1	-1	0.5428458773507009	0.0
AF-P26715-F1-model-v4_A	0.0008904196780595	1.050597646415497	0.4272351578282072	-1	-1	0.5884151702758568	0.0
AF-P13010-F1-model-v4_A	0.0010159510399597	1.0969451897800102	0.2410776229138844	-1	-1	0.5757906060190312	0.0
AF-O43511-F1-model-v4_A	0.0500537826488355	0.9672654708732789	0.0065550134155867	-1	-1	0.6315735191888348	0.0
AF-P19235-F1-model-v4_A	0.0284562258960879	1.3873809441440412	0.0029134192830806	-1	-1	0.6315735191888348	0.0
AF-Q96KB5-F1-model-v4_A	0.0007983376680812	1.096813078339111	0.4940152935476167	-1	-1	0.6178077348443026	0.0
AF-Q8TC94-F1-model-v4_A	0.0010475734537222	0.9451803049761396	0.4376960654520414	-1	-1	0.5736931632122014	0.0
AF-Q9H0M5-F1-model-v4_A	0.0119844404196025	1.429449694168285	0.0065550134155867	-1	-1	0.6315735191888348	0.0
AF-Q04760-F1-model-v4_A	0.0005571720411259	1.201620124811215	0.7401773376357526	-1	-1	0.7620814888796698	0.0
AF-Q9BXK1-F1-model-v4_A	0.0205556174652347	0.3847057238713109	0.2001745250914763	-1	-1	0.20174949721268737	0.0
AF-P40855-F1-model-v4_A	0.0730191907880134	0.307085023044832	0.2783987647377453	-1	-1	0.6289281389064133	0.0
AF-Q9NVU7-F1-model-v4_A	0.0585801092036907	0.9853808418733068	0.0058607467412064	-1	-1	0.6315735191888348	0.0
AF-Q9Y2L9-F1-model-v4_A	0.0006921822393505	1.2742356812822373	0.3597956390671519	-1	-1	0.6910746261974906	0.0
AF-Q8TB05-F1-model-v4_A	0.0226365806625142	0.3525512877247173	0.307619131659183	-1	-1	0.5632806167805933	0.0
AF-A6NNF4-F1-model-v4_A	0.0137878645775635	1.5531667954338964	0.0058266934612722	-1	-1	0.6315735191888348	0.0
AF-O43264-F1-model-v4_A	0.1199726838036604	1.4204950878780496	0.0007283954918235	-1	-1	0.6799479010951472	0.0
AF-P55160-F1-model-v4_A	0.1617910377441415	1.2699708944160442	0.0014587541408541	-1	-1	0.7817342607851658	0.0
AF-Q96DA2-F1-model-v4_A	0.0006219212009011	1.188889664061598	0.9042991059388596	-1	-1	0.7781905872482593	0.0
AF-Q14532-F1-model-v4_A	0.0718505583114304	1.655877890781794	0.0007283954918235	-1	-1	0.6315735191888348	0.0
AF-A6NFU8-F1-model-v4_A	0.0005494089635062	1.238406762597509	0.9898548854088384	-1	-1	0.7961542570945701	0.0
AF-Q5T011-F11-model-v4_A	0.0008624685002177	1.5984254900497648	0.1755285681652634	-1	-1	0.83498326883814	0.0
AF-P78509-F6-model-v4_A	0.0431849513553879	1.6028662018843731	0.0014587541408541	-1	-1	0.6315735191888348	0.0
AF-Q8WXI8-F1-model-v4_A	0.0008619920005595	1.0765678013905804	0.7248741558575302	-1	-1	0.6136295300243243	0.0
AF-Q2WGJ8-F1-model-v4_A	0.000925900834903	1.0342538925074591	0.6992575519326867	-1	-1	0.6099427831456578	0.0
AF-P55259-F1-model-v4_A	0.0318342716498891	1.0570496095692248	0.0072833804367331	-1	-1	0.6315735191888348	0.0
AF-Q02083-F1-model-v4_A	0.0008864141792909	1.110778902014867	0.5673512199485278	-1	-1	0.6178077348443026	0.0
AF-Q8IVF4-F14-model-v4_A	0.0785397127557206	1.5770616349945266	0.0014568440116902	-1	-1	0.6315735191888348	0.0
AF-Q8WZ82-F1-model-v4_A	0.0006080885504118	1.2860070585892809	0.7423859560666775	-1	-1	0.8014933173622485	0.0
AF-Q9Y264-F1-model-v4_A	0.0119981269126123	1.58158291813309	0.0072833804367331	-1	-1	0.6315735191888348	0.0
AF-Q8IWA4-F1-model-v4_A	0.0721890622129476	1.620442091842729	0.0014568440116902	-1	-1	0.6315735191888348	0.0
AF-Q6ZRQ5-F1-model-v4_A	0.1584891342354302	1.493054672352055	0.0014568440116902	-1	-1	0.7587813119079517	0.0
AF-Q8N8Q3-F1-model-v4_A	0.0008998218023613	1.1150483054644975	0.5928071625401776	-1	-1	0.6099427831456578	0.0
AF-Q99445-F1-model-v4_A	0.0010145553924193	0.9656715670713082	1.3390119211824625	-1	-1	0.9235682160929352	0.0
AF-Q96PP4-F1-model-v4_A	0.0256989904446644	1.1068514853689269	0.0073366962737499	-1	-1	0.6315735191888348	0.0
AF-Q6P9F7-F1-model-v4_A	0.0175518080969384	1.3941372569318875	0.0065550134155867	-1	-1	0.6315735191888348	0.0
AF-P62910-F1-model-v4_A	0.000903079467158	1.112244239676817	0.6602172562591797	-1	-1	0.6136295300243243	0.0
AF-Q8NFV4-F1-model-v4_A	0.0009455000902153	1.1618107344793556	0.4559915152873357	-1	-1	0.6211014191877999	0.0
AF-Q86U42-F1-model-v4_A	0.0670491811790029	1.0908536326804763	0.0058607467412064	-1	-1	0.6315735191888348	0.0
AF-Q99572-F1-model-v4_A	0.0010891483023973	1.4075458659780502	0.1557237293482958	-1	-1	0.6937202491022996	0.0
AF-O94812-F1-model-v4_A	0.0159693596912808	1.5504668809969278	0.0065982109973949	-1	-1	0.6315735191888348	0.0
AF-O75594-F1-model-v4_A	0.0007895993406634	1.1849047184457742	1.239804036071395	-1	-1	0.8814299627385983	0.0
AF-P55290-F1-model-v4_A	0.0272290340198293	1.601562995038173	0.0043701973936818	-1	-1	0.6315735191888348	0.0
AF-O95071-F2-model-v4_A	0.0009782276766542	1.2670100660114167	0.307356032104314	-1	-1	0.6310108189552085	0.0
AF-P63135-F1-model-v4_A	0.000926215865881	1.2864497765803051	0.3590683276233792	-1	-1	0.7055809229415366	0.0
AF-A6NP61-F1-model-v4_A	0.035368269706328	0.391251163661398	0.202476181715995	-1	-1	0.35769935448231005	0.0
AF-O95873-F1-model-v4_A	0.0321887980829361	1.3584917751127166	0.00512430205411	-1	-1	0.6315735191888348	0.0
AF-Q6NSJ5-F1-model-v4_A	0.0161276041513417	1.390412933319282	0.0073366962737499	-1	-1	0.6315735191888348	0.0
AF-P62070-F1-model-v4_A	0.0008528083536273	1.1874412411506865	0.8680268214080953	-1	-1	0.7781905872482593	0.0
AF-Q9HBG7-F1-model-v4_A	0.0284366627086675	1.505022737771871	0.0050984212340619	-1	-1	0.6315735191888348	0.0
AF-Q4W4Y0-F1-model-v4_A	0.0010323154411592	1.1235582342019648	0.471597061629184	-1	-1	0.5745362661645994	0.0
AF-Q9H9E3-F1-model-v4_A	0.1861348713717644	1.443504153750211	0.0029134192830806	-1	-1	0.8082665341075207	0.0
AF-Q9NUL5-F1-model-v4_A	0.0010632040696501	1.072675291077266	0.6522258120583067	-1	-1	0.6099427831456578	0.0
AF-Q8N5S3-F1-model-v4_A	0.0645498829932179	1.229288736087537	0.0058266934612722	-1	-1	0.6315735191888348	0.0
AF-Q14CZ8-F1-model-v4_A	0.0512692143860034	1.3658713078308131	0.0050984212340619	-1	-1	0.6315735191888348	0.0
AF-Q9P1W9-F1-model-v4_A	0.001066402089961	1.173343874790623	0.4242737205531668	-1	-1	0.7019353819592289	0.0
AF-Q8IYX3-F1-model-v4_A	0.0010001778691399	1.34870922058532	0.3051709871846573	-1	-1	0.7789434403347318	0.0
AF-O75608-F1-model-v4_A	0.0008050582849222	1.2970192531799891	0.8380189876649526	-1	-1	0.7912072490536369	0.0
AF-Q3KRA6-F1-model-v4_A	0.0007074627579279	1.3640948035856988	1.1058285810634971	-1	-1	0.8724749166869181	0.0
AF-Q8N8D1-F1-model-v4_A	0.0377666884921889	1.4546071442468484	0.0058266934612722	-1	-1	0.6315735191888348	0.0
AF-P41219-F1-model-v4_A	0.104603072550183	1.6692991098076593	0.0029220273949486	-1	-1	0.6350869298832965	0.0
AF-Q9Y487-F1-model-v4_A	0.037474104571008	1.2385518291347275	0.0072833804367331	-1	-1	0.6315735191888348	0.0
AF-P0CAP1-F1-model-v4_A	0.0784761020506889	1.9932742047081269	0.0029220273949486	-1	-1	0.8795730781299114	0.0
AF-Q99487-F1-model-v4_A	0.0010985439045555	1.185819666603115	0.4529101351111235	-1	-1	0.6994976826589787	0.0
AF-Q96DT5-F16-model-v4_A	0.0874231444993692	1.5875837499649872	0.0036549441753579	-1	-1	0.6315735191888348	0.0
AF-P09758-F1-model-v4_A	0.0010705435399987	1.1033617895980978	0.9530580997962405	-1	-1	0.7961542570945701	0.0
AF-Q9Y6W8-F1-model-v4_A	0.0010014632206026	1.175339560613221	1.1353035574607393	-1	-1	0.8335400009309218	0.0
AF-P51160-F1-model-v4_A	0.0373997416237076	1.347579482103516	0.0065982109973949	-1	-1	0.6315735191888348	0.0
AF-Q12756-F1-model-v4_A	0.0009581746579332	1.3531694493018258	0.531681772119877	-1	-1	0.8457404374356974	0.0
AF-Q8NCM8-F12-model-v4_A	0.0629899640222277	1.5835150935347364	0.0050984212340619	-1	-1	0.6315735191888348	0.0
AF-O60667-F1-model-v4_A	0.0258826750119587	1.4590906297007202	0.0072833804367331	-1	-1	0.6315735191888348	0.0
AF-A6NEM1-F1-model-v4_A	0.026556825636141	1.6662839721032232	0.0065550134155867	-1	-1	0.6350869298832965	0.0
AF-Q9Y5E1-F1-model-v4_A	0.0243537401354999	1.8052329404677547	0.0065982109973949	-1	-1	0.8180757523653306	0.0
AF-Q5VST9-F16-model-v4_A	0.0574664182343403	1.9050106583121893	0.0050984212340619	-1	-1	0.8572471523198787	0.0
AF-Q9P225-F11-model-v4_A	0.0487905718551149	1.5864317029121977	0.0058607467412064	-1	-1	0.6315735191888348	0.0
AF-H3BQW9-F1-model-v4_A	0.1078339631110849	0.3508908471244742	0.7248741558575302	-1	-1	0.9116238482528788	0.0
AF-Q13404-F1-model-v4_A	0.0009671190996117	1.3212280464792294	1.225283491262589	-1	-1	0.8856756358918424	0.0
AF-Q96A22-F1-model-v4_A	0.0532384327572825	0.3768028208510821	0.525555357896593	-1	-1	0.7852047244822605	0.0
AF-Q16352-F1-model-v4_A	0.1329549401354309	1.671298092322386	0.0050984212340619	-1	-1	0.7006272175436141	0.0
AF-Q96CV9-F1-model-v4_A	0.1365028766435943	1.7792249336592325	0.0050984212340619	-1	-1	0.7521854490003694	0.0
AF-P60604-F1-model-v4_A	0.001011074107885	1.3138255971832031	0.8834016474385145	-1	-1	0.8014933173622485	0.0
AF-Q9Y2D4-F1-model-v4_A	0.1587684943894436	1.7189085532589163	0.0050984212340619	-1	-1	0.734474727187858	0.0
AF-Q13519-F1-model-v4_A	0.0900716866778576	0.3732104901695553	0.532366274953326	-1	-1	0.8123702366919523	0.0
AF-Q17RH7-F1-model-v4_A	0.1608221933569198	1.3045707455879747	0.0072833804367331	-1	-1	0.781702666175886	0.0
AF-A0A3B3IRV3-F1-model-v4_A	0.0010770061535918	1.30766096855276	1.0280652739481408	-1	-1	0.833667488255261	0.0
AF-Q5JSS6-F1-model-v4_A	0.0010385108854258	1.391939866908111	1.51005527606545	-1	-1	0.9378796298684807	0.0
AF-Q0VFZ6-F1-model-v4_A	0.2355546310649429	1.667910665820791	0.0058607467412064	-1	-1	0.8089862590317783	0.0
AF-P60371-F1-model-v4_A	0.0968696691662063	1.5542812355915991	0.0072833804367331	-1	-1	0.6315735191888348	0.0
AF-Q03001-F21-model-v4_A	0.3929505750349089	1.9716604357916567	0.0058607467412064	-1	-1	0.916598808115416	0.0
AF-O95995-F1-model-v4_A	0.2370452602834016	1.817273887704167	0.0065550134155867	-1	-1	0.8563494053739117	0.0
