# Supplementary material for: Comparative structural insights and functional analysis for the distinct unbound states of Human AGO proteins
Source: Sci Rep. 2025 Mar 19;15:9432. doi: 10.1038/s41598-025-91849-5 (PMC11923369; doi:10.1038/s41598-025-91849-5)
Supplement: Supplementary file 24 — Supplementary Information 12. [file 41598_2025_91849_MOESM24_ESM.zip › 4Z4Dp_A_mdwhole_AF4REF/candidates/4Z4Dp_A-merged-enriched.csv]

pdbId	chainId	chainLength	resolution	geneId	taxonomy	molecularFunction	cellularComponent	biologicalProcess	uniprotId	b-phipsi	w-rdist	t-alpha
4Z4Dp	A	803.0	1.6	#	9606	0001046#0003725#0090624#0070551#0046872#0035198#0035925#0098808#0000340#0003723#0004521#0000993#0003727#0035197#0003743	0005737#0036464#0005829#0030425#0070062#0016020#0005845#0005654#0005634#0000932#0005844#1990904#0016442#0070578	0010586#0035196#0035278#0035279#0035194#0042985#0045947#0045766#1900153#0060213#0045944#0045727#1901165#0009791#0031054#0070922#0010501#0031047#0030422#0090625#0006412	Q9UKV8	0.0	0.0	0.0
AF-Q9UL18-F1-model-v4	A	857.0	-1.0	26523	9606	0001046#0003725#0035198#0003723#0000993#0003727	0005737#0036464#0005829#0005654#0005634#0000932#0005844#1990904#0016442#0070578	0035196#0035278#0016525#0000956#0045944#0031054#0070922#0010501	Q9UL18	0.0003066883135033	0.2414011170953403	0.0338857136971153
AF-Q9H9G7-F1-model-v4	A	860.0	-1.0	192669	9606	0003725#0090624#0046872#0035198#0003723#0004521#0003727	0000794#0005737#0036464#0005829#0016020#0005654#0000932#0016442#0070578	0035196#0035278#0006402#0010628#1901224#0031054#0072091#0070922#0010501	Q9H9G7	0.0002325967977732	0.2272140051911793	0.0433130906697325
AF-Q9BQA5-F1-model-v4	A	517.0	-1.0	511965	9913	0000981#0046872#0000978	0005634	0048856#0006357	Q9BQA5	0.0036085707396194	0.2436731661417707	0.0029134192830806
AF-Q9HCK5-F1-model-v4	A	861.0	-1.0	419629	9031	0035198#0004521#0003727	0000932#0016442	0035278#0006402	Q9HCK5	0.0003211657497325	0.3246924841095752	0.0400581238241422
AF-Q16706-F1-model-v4	A	1144.0	-1.0	4124	9606	0004559#0030246#0016799#0004572#0046872#0042803	0005801#0070062#0005797#0000139#0016020	0001701#0001889#0048286#0006013#0007005#0006491#0050769#0006517#0006486#0007585#0060042#0007033#0019082	Q16706	0.0005764987810473	0.2866969025230809	0.0466131781632361
AF-Q8TF42-F1-model-v4	A	649.0	-1.0	84959	9606	0042802#0051219#0004725#0031625	0005737#0005634	0038063#0045779#0045671#0090331#0006469#0009968#0035335#0070527#0045670#0043393#0051279	Q8TF42	0.0004591038273828	0.3530341349448036	0.0487983623453289
AF-Q5T447-F1-model-v4	A	861.0	-1.0	79654	9606	0019905#0004842	0048471	0043161#0016567	Q5T447	0.0020124814544824	0.1250475819111011	0.0131099992438439
AF-Q9BQ95-F1-model-v4	A	431.0	-1.0	507245	9913	0060090	0005737#0005829#0005739#0005654#0005634	0045087#0051341#0061635#0034142	Q9BQ95	0.0023386543279668	0.3124109051506253	0.0058607467412064
AF-Q7Z3Z4-F1-model-v4	A	852.0	-1.0	143689	9606	0034584#0004521	0005737#0005739#0005654#0005634#0043186#0071547	0010669#0071514#0051321#0006417#0141005#0031047#0140965#0007283	Q7Z3Z4	0.0010308215497335	0.2602270777763357	0.0238627234462787
AF-Q15349-F1-model-v4	A	733.0	-1.0	6196	9606	0005524#0000287#0106310#0004674#0004712#0004711	0005737#0005829#0072687#0005654#0005634#0045202	0002035#0010659#0071322#0007268#0060047#0007507#0035556#0045786#0008285#0045835#0001556#0018105#0043065#0010628#0070613#0007165	Q15349	0.0031808232338456	0.4826721997624241	0.0007283954918235
AF-P40123-F1-model-v4	A	477.0	-1.0	10486	9606	0003779#0008179#0042802	0005737#0005886#0014069	0007015#0007190#0019933#0000902#0007163#0099140#0007165	P40123	0.0042100057616756	0.3365787471877647	0.0036549441753579
AF-Q01518-F1-model-v4	A	475.0	-1.0	10487	9606	0003779#0008179	0035578#0030864#0005737#0070062#0005576#0005925#0005886	0007015#0007190#0001667#0019933#0000902#0007163#0006898#0007165	Q01518	0.0019179877394586	0.232862702747337	0.0147818972725322
AF-Q6ZN11-F1-model-v4	A	406.0	-1.0	390927	9606	0000981#0046872#0000978	0005634	0006357	Q6ZN11	0.010119332571359	0.336461673011481	0.0007288726764216
AF-Q9Y2X0-F1-model-v4	A	877.0	-1.0	10025	9606	0046966#0042809#0003713	0070847#0016592#0016020#0005654#0005634	0045893#0032968#0060261#0006357#0051123#0006366	Q9Y2X0	0.0006540061423279	0.3409170187502385	0.0504970964456714
AF-Q969S9-F1-model-v4	A	779.0	-1.0	527467	9913	0005525#0003924	0005739	0032543#0032790	Q969S9	0.0042403497796089	0.3558217782507487	0.0029220273949486
AF-Q96PZ0-F1-model-v4	A	661.0	-1.0	615644	9913	0009982#0003723	0005634	0006397#1990481#0017148#0001522#1902036#2000380#0008380#0031119	Q96PZ0	0.0001858762358365	0.4191341047581966	0.0502551818524676
AF-O75366-F1-model-v4	A	819.0	-1.0	10677	9606	0003779#0051015#0071933#0005546	0015629#0005884#0030424#0042995#0005737#0005925#0030027#0043005	0007015#0051014#0008154#0051016#0060271#0007399#0010592#0010976#1900480	O75366	0.0018895590721252	0.6103435241245627	0.0014568440116902
AF-Q9UL01-F1-model-v4	A	958.0	-1.0	29940	9606	0047757#0046872	0030659#0005783#0005789#0005794#0000139	0030206#0030204#0030208#0030205#0015012	Q9UL01	0.0063405358476029	0.3143093020434866	0.004389354417605
AF-O14841-F1-model-v4	A	1288.0	-1.0	26873	9606	0017168#0005524#0042802	0005829	0006749	O14841	0.0022705853567763	0.3169074966484093	0.0072833804367331
AF-Q7Z7A4-F1-model-v4	A	578.0	-1.0	54899	9606	0003779#0035091	0034451#0005737#0005829#0005769#0031313#0005770#0005634#0005886#0032991	0045022#0008333#0006954#0050804#0032780#0043271#0006622	Q7Z7A4	0.0024869909773614	0.5892044925053923	0.0014568440116902
AF-Q9UBK8-F1-model-v4	A	698.0	-1.0	507991	9913	0030586#0050660#0010181#0016723	0005829	0006306#0046655#0050667#0009086	Q9UBK8	0.0039205102940396	0.4525836838142585	0.0014587541408541
AF-Q9UJT9-F1-model-v4	A	491.0	-1.0	569430	7955	#	0005737#0005815#0019005	0016567#0031146	Q9UJT9	0.0024712597230505	0.5103150504933838	0.0021896458253802
AF-Q9NZI8-F1-model-v4	A	577.0	-1.0	395953	9031	0003730#0003729#1990247	0070937#0005737#0010494#0005829#0030175#0030426#0030027#0005634#0000932#0048471	0070934#0051028#0017148#0007399#0010976#0010468	Q9NZI8	0.0033699174017986	0.2326820128783328	0.0196648853517085
AF-P34931-F1-model-v4	A	641.0	-1.0	540190	9913	0005524#0016887#0140662#0031072#0044183#0031625#0051082	0044297#0008180#0005737#0005829#0005634#0002199	0007339#0051085#1903955#0042026	P34931	0.0038482057661098	0.6465642499995109	0.0
AF-Q3KNW1-F1-model-v4	A	292.0	-1.0	333929	9606	0005507#0000981#0001227#0000978#1990837	0005634#0005667	0006355	Q3KNW1	0.0068505572928429	0.3710780999405203	0.0021848670241468
AF-Q96RQ3-F1-model-v4	A	725.0	-1.0	56922	9606	0005524#0009374#0004075#0046872#0004485	0002169#0005829#1905202#0005759#0005739	0006768#0009083#0006552	Q96RQ3	0.0074347470562844	0.4424766538404435	0.0
AF-Q9HAU4-F1-model-v4	A	748.0	-1.0	64750	9606	0042802#0046332#0061630#0004842	0005737#0005829#0045121#0016607#0005654#0005634#0005886#0000151	0030514#0045892#0000122#0030512#0090263#1901165#0043161#0016567#0017015#0006511#0030579#0060071	Q9HAU4	0.0025582991345086	0.1905597379585445	0.0429718680332931
AF-Q8NC26-F1-model-v4	A	417.0	-1.0	163071	9606	0000981#0042802#0046872#0000978	0070062#0005634	0006355	Q8NC26	0.000356967053683	0.2795029796716288	0.2367084387255091
AF-O00425-F1-model-v4	A	579.0	-1.0	10643	9606	0003730#0048027#1990247#0003723#0045182	0005737#0010494#0005829#0005634#0000932	0009653#0070934#0051028#0017148#0007399#0001817#0010468#0006412	O00425	0.004126510224361	0.2475192168276953	0.0131099992438439
AF-O75676-F1-model-v4	A	772.0	-1.0	8986	9606	0005524#0035175#0044022#0000287#0106310#0004674#0004711	0005737#0005829#0005654#0005634#0045202	0006954#0070498#0035556#0001818#0018105#0032793#0051092#0045944#0043687#0006468#0006355	O75676	0.0055462909778492	0.2879867832640781	0.0065550134155867
AF-Q9BQ52-F1-model-v4	A	826.0	-1.0	101145069	9595	0042781#0046872	0042645#0005739#0005634	1990180	Q9BQ52	0.0005140182652912	0.3290255873397046	0.1347419169217441
AF-Q96Q07-F1-model-v4	A	612.0	-1.0	505504	9913	#	0005737	0008344#0048512#0050804	Q96Q07	0.0051682106218869	0.5969901155099623	0.0
AF-P51178-F1-model-v4	A	756.0	-1.0	403811	9615	0005524#0019955#0019838#0046872#0002020#0042803#0042169#0005020#0004714	0005911#0009897#0005615#0001650#0043235	0031532#0030183#0060326#0097067#0019221#0050910#0048565#0035234#0035162#0030218#0038162#0038093#0006687#0002244#0035701#0002327#0006954#0035556#0038109#0030032#0002320#0008584#0002551#0043303#0060374#0070662#0035855#0097326#0030318#0097324#0002318#0051093#0043069#2000242#0001541#0018108#0043473#0030335#0002732#0051091#0043406#0032765#0070668#0046427#0042531#1905065#0046777#0008360#0009314#0007286…	P51178	0.0004648621423469	0.6664643217119542	0.0140326350426887
AF-Q9NZ08-F1-model-v4	A	941.0	-1.0	51752	9606	0004177#0004175#0005151#0005138#0070006#0008235#0042277#0008270	0005737#0005829#0005783#0005788#0005789#0070062#0005576#0005615#0016020	0002250#0001525#0019885#0002474#0045444#0006509#0043171#0045766#0006508#0008217#0045088#0009617	Q9NZ08	0.0057167306902904	0.4471017878761965	0.0014587541408541
AF-Q9H091-F1-model-v4	A	742.0	-1.0	84225	9606	0042826#0046872	0005737#0001673	0045892#0007286	Q9H091	0.0006017139735541	0.7112768607270422	0.0065550134155867
AF-Q460N3-F1-model-v4	A	678.0	-1.0	165631	9606	0003950#0070403#1990404#0016779#0003714	0005737#0005634	0010629#0000122#0070212	Q460N3	0.0043972934414173	0.2148140264615601	0.0262200978972946
AF-O75879-F1-model-v4	A	557.0	-1.0	5188	9606	0005524#0050567	0030956#0005739	0070681#0032543	O75879	0.0006677332420321	0.4302073861233585	0.036416391876046
AF-Q9HA65-F1-model-v4	A	648.0	-1.0	79735	9606	0005096	0005776#0005829#0055037	0090630#0006914#0015031#0042147	Q9HA65	0.0054616787489352	0.4302324415165067	0.0021896458253802
AF-Q96JY0-F1-model-v4	A	434.0	-1.0	84944	9606	0043565	0030849#0000785#0033391#0005737#0001673#0005634#0043186#0048471#0071547#0001741	0000902#0035234#0071514#0009566#0007129#0008630#0007140#0043066#0051093#0045892#2000242#0000122#0034587#0060964#0046620#0031047#0007283	Q96JY0	0.0078197713547741	0.4469270525686398	0.0007288726764216
AF-Q6ZTN6-F1-model-v4	A	518.0	-1.0	338692	9606	0140036	0005737#0005770#0048471#0005886	0002091	Q6ZTN6	0.0011798042362088	0.7003385349343969	0.0021896458253802
AF-P26639-F1-model-v4	A	723.0	-1.0	8626539	44689	0005524#0004829	0005737#0045335	0006435	P26639	0.0039036435431503	0.6812127095093964	0.0007288726764216
AF-Q68DD2-F1-model-v4	A	849.0	-1.0	255189	9606	0005509#0047498#0005544#0004622#0008970	0005829#0005739#0032587#0031982	0050482#0071236#0071407#0046475#0036148#0001516	Q68DD2	0.0010669735979758	0.283534365650539	0.0597231737029493
AF-Q96J94-F1-model-v4	A	861.0	-1.0	9271	9606	0046872#0003729#0140262#0034584#1905538#0019901#0004521#0003727	0033391#0005737#0097433#0005634#0043186	0051321#0141006#0140990#0006417#0031047#0035092#0007286#0007283	Q96J94	0.0042312013965369	0.161129481858615	0.0433130906697325
AF-Q9UL63-F1-model-v4	A	735.0	-1.0	4289	9606	0042802#0042803	0005938#0005737#0005829#0005654#0098794#0001726#0000151	0031532#0007160#0008360#0002090#0007165	Q9UL63	0.002588793135836	0.220002540272522	0.0594134606378968
AF-O43300-F1-model-v4	A	516.0	-1.0	26045	9606	0042043	0060076#0005615#0098982#0098978#0098686#0098839#0099634#0098685	0060291#0002091#0051965#0099151#0050808	O43300	0.0033656760644481	0.7353118763821469	0.0007288726764216
AF-Q3V5L5-F1-model-v4	A	792.0	-1.0	146664	9606	0030144#0030145	0005794#0000139	0006487#0018242	Q3V5L5	0.0065632410055385	0.1784341883601119	0.0218498381101377
AF-Q9Y2L1-F1-model-v4	A	958.0	-1.0	22894	9606	0000175#0004519#0005085#0003723	0000177#0005829#0000178#0016020#0000176#0005654#0005634	0071034#0043928#0006401#0006396#0016075#0006364	Q9Y2L1	0.0028120019946062	0.3429913086807502	0.011653569134763
AF-Q8N806-F1-model-v4	A	425.0	-1.0	#	9606	0061630#0008270	#	0016567	Q8N806	0.0028946051857684	0.3486717173004471	0.0080762040238695
AF-O43143-F1-model-v4	A	795.0	-1.0	1665	9606	0005524#0016887#0008186#0003725#0004386#0003723#0003724	0016607#0005730#0005654#0005634#0005681#0005689	0140374#0042742#0051607#0006397#0000398#0043123#0043279#0009636#0008380	O43143	0.0070687491050394	0.3288788143183344	0.0058607467412064
AF-Q8NC60-F1-model-v4	A	698.0	-1.0	539773	9913	0005525	0005743	0006915#0061668#0007005#0043457	Q8NC60	0.0038158934084664	0.2935365331803353	0.036416391876046
AF-Q15937-F1-model-v4	A	498.0	-1.0	7633	9606	0001227#0046872#0000977	0005634	0000122	Q15937	0.005700844600732	0.6467686143441221	0.0007288726764216
AF-O15033-F1-model-v4	A	823.0	-1.0	9870	9606	0061630#0004842	0005737#0005829	0006915#0043066#0070979#1990390#0000209#0016567#0050727#0006511	O15033	0.0001790186060663	0.6607314685895532	0.0569667321740288
AF-Q6PI48-F1-model-v4	A	645.0	-1.0	538772	9913	0004815#0005524#0003676	0005759#0005739#0031090	0006422#0070145	Q6PI48	0.0008214877266426	0.4981159655023905	0.0167517699463162
AF-Q9BW92-F1-model-v4	A	718.0	-1.0	80222	9606	0002161#0005524#0042803#0004829	0005759	0070159#0006435	Q9BW92	0.0038171275749441	0.4778945967650733	0.0043701973936818
AF-Q8NI99-F1-model-v4	A	470.0	-1.0	83854	9606	0005102	0062023#0070062#0005615#0030141	0001525#0030154	Q8NI99	0.0049043390449329	0.5801165434274829	0.0021896458253802
AF-P19525-F1-model-v4	A	551.0	-1.0	5610	9606	0005524#0003725#0004694#0042802#0016301#0004715#0004672#0019888#0106310#0004674#0003723	0005737#0005829#0016020#0005634#0048471#0005840	0140374#0034198#0051607#0030968#0043066#0008285#0033689#0017148#0045071#0032722#0001819#0043410#0051092#1901224#0032874#0046777#0006468#1901532#1902036#1902033#1900225#0035455#0009615#0006412	P19525	0.0050308277013414	0.4843364547647412	0.0029220273949486
AF-A8K7I4-F1-model-v4	A	914.0	-1.0	1179	9606	0005254#0005229#0046872#0004222	0005615#0005902#0005886#0042589	0006816#0071456#0034220#0006508	A8K7I4	0.0092153687135678	0.3443020268967584	0.0050984212340619
AF-Q9BZQ2-F1-model-v4	A	653.0	-1.0	81626	9606	#	0005737#0072687	0030154#0007112#2001252#0007283	Q9BZQ2	0.0007562863597093	0.6112300151029483	0.011653569134763
AF-Q86UX7-F1-model-v4	A	667.0	-1.0	83706	9606	0005178#0008289	0042995#0030055#0070062#0005576#0016020#0031093#0002102	0007160#0033622#0007229#0007159#0070527#0030335#0033632#0034446	Q86UX7	0.0005937517805737	0.6000422467498301	0.0385778104072074
AF-Q06124-F1-model-v4	A	593.0	-1.0	395815	9031	0050839#0004726#0004725#0030971	0005737#0005634	0071364#0071310#0032331#0070374#0045778#0006470	Q06124	0.0014725198006469	0.6792013901033762	0.0036549441753579
AF-Q9N2K0-F1-model-v4	A	584.0	-1.0	#	9606	#	0005886	0000768	Q9N2K0	0.0005356855461661	0.7275527246016726	0.0223381852496014
AF-Q96IC2-F1-model-v4	A	774.0	-1.0	532864	9913	0004527#0003723	0005730#0005634	#	Q96IC2	0.0011488324023699	0.347294735122389	0.0401513644150786
AF-Q9NXP7-F1-model-v4	A	522.0	-1.0	504972	9913	0003676	#	0015074	Q9NXP7	0.0009282682336035	0.7580636669368799	0.0050984212340619
AF-Q86TM3-F1-model-v4	A	631.0	-1.0	168400	9606	0005524#0016887#0003723#0003724	0005829#0043231#0005730#0005654	#	Q86TM3	0.0022229814935704	0.3168191759715351	0.0496939342883562
AF-Q8N3E9-F1-model-v4	A	789.0	-1.0	113026	9606	0046872#0004435	0032154#0005737#0005654#0005886	0001525#0035556#0060716#0016042#0042127	Q8N3E9	0.0006990186097381	0.4610178658390951	0.0480914507615701
AF-Q9Y6W3-F1-model-v4	A	813.0	-1.0	23473	9606	0004198#0004197#0004175#0090541	0005813#0005829#0070062#0005634	0010634#0006508#0097264	Q9Y6W3	0.0003718395327692	0.5366244752050346	0.0853753468743623
AF-Q9H4B4-F1-model-v4	A	646.0	-1.0	1263	9606	0005524#0002039#0106310#0004674	0005813#0005737#0030425#0005795#0000776#0043025#0005730#0005654#0005634#0000922	0006915#0031122#0006974#0006977#0007113#0000082#0000086#0090166#0044819#0007052#0043066#0000122#1904716#0090316#2000777#0043491#0006468#0051302#0032465#1901796#0006970#0009314#0000302	Q9H4B4	0.0055116885652779	0.2497847911477329	0.0393298454728356
AF-Q9BXC9-F1-model-v4	A	721.0	-1.0	259187	7955	#	0034464#0036064#0060170#0005737#0016020#0031514#0043005	0060271#0007368#0007369#0046907#0070121#0032402#1905515#0045494#0051877#0042478	Q9BXC9	0.005201582138507	0.2877726865368891	0.0307805727451215
AF-P47989-F1-model-v4	A	1333.0	-1.0	280960	9913	0051537#0071949#0050660#0005506#0030151#0043546#0042803#0004854#0004855	0005615#0005777#0002197	0009115	P47989	0.0022801674041496	0.2820338587600785	0.0706484408514722
AF-Q13724-F1-model-v4	A	837.0	-1.0	5142394	654912	0003677#0003887#0000166	#	0006260#0039693	Q13724	0.0058577936741673	0.550983490103152	0.0029134192830806
AF-Q86XP0-F1-model-v4	A	818.0	-1.0	283748	9606	0005509#0047498#0005544#0008970	0005829#0016020	0006631#0046475#0036148#0036149	Q86XP0	0.0024402545807624	0.3670877089562501	0.0152949457801805
AF-O14638-F1-model-v4	A	875.0	-1.0	529405	9913	0005509#0003676#0047429#0004528#0008270	0016324#0009897#0005576#0048471	0046034#0002276#0050728#0033007#0070667#0009143#0055062#0006220	O14638	0.0006726220772263	0.4713324155635693	0.0582668457273456
AF-Q16394-F1-model-v4	A	746.0	-1.0	2131	9606	0008375#0050508#0015020#0016757#0042328#0046872#0050509#0046982#0042803	0005783#0005789#0005794#0000139#0016020#0045202	0019882#0007411#0071711#0001974#0030509#0045453#0060070#0060351#0033627#0045165#0098586#0003415#0035988#0030204#0030199#1904888#0070593#0036336#0060560#0072498#0003416#0001958#0007492#0060441#0042596#0008543#0042044#0007369#0010467#0002067#0032836#0006024#0031069#0060047#0003128#0060218#0061484#0097241#0015012#0015014#0030210#0002524#0050901#0036022#0036339#0097021#1901706#0007498#0061744#0035264…	Q16394	0.0030875247654264	0.3224269055254203	0.0441063918932529
AF-Q5T2T1-F1-model-v4	A	576.0	-1.0	143098	9606	0045296#0060090#0019904#0035591	0005912#0005923#0005938#0030054#0005911#0016328#0097025#0005654#0005886	0070830#0030010#0031334#0071896	Q5T2T1	0.0006668754822545	0.7541804982952017	0.0073366962737499
AF-Q04759-F1-model-v4	A	706.0	-1.0	5588	9606	0005524#0004698#0046872#0004672#0004697#0106310#0004674	0016235#0034451#0005829#0001772#0005886	0007411#0035739#0060326#0038095#0006954#0035556#0006509#0046627#0070233#0018105#2000563#0032740#0032743#0032753#0051092#0050870#2000318#2000570#0051973#1904355#0032212#0006468#0001558#0006355#0090330	Q04759	0.0038502741964588	0.3432908775635467	0.0240350781259224
AF-Q86VW2-F1-model-v4	A	580.0	-1.0	115557	9606	0005085	0005737#0005829#0019898#0030016#0005886#0030017	0007411#0051056	Q86VW2	0.0109622102440941	0.3804506943663119	0.0029134192830806
AF-Q8NHY0-F1-model-v4	A	566.0	-1.0	124872	9606	0008376	0000139#0016020	0030259#0022408#0009312#0018279#0019276#0006047	Q8NHY0	0.0008155775641725	0.594488439764107	0.0254917294284022
AF-Q9NTJ4-F1-model-v4	A	1040.0	-1.0	4123	9606	0004559#0030246#0046872	0005829#0005654	0006013#0009313	Q9NTJ4	0.0040094948776726	0.3498729971703247	0.0177907956813867
AF-Q5SY16-F1-model-v4	A	702.0	-1.0	523474	9913	0005524#0046404#0051731#0003723	0005730#0005634	0000448#0000460#0016310#0006396	Q5SY16	0.0027391727755097	0.3419605918737526	0.0451564268098936
AF-O43374-F1-model-v4	A	803.0	-1.0	10156	9606	0005096#0046872#0005543	0005829#0005886	0071277#0035556#0034260#0046580	O43374	0.0015941302092716	0.281857134440261	0.0992795788492999
AF-Q14CN2-F1-model-v4	A	919.0	-1.0	#	10090	0005254#0005229#0015276#0046872#0008237	0016324#0005576#0005886	0006821#0006508	Q14CN2	0.0067515005016211	0.3025317400716028	0.0247633892798655
AF-O15067-F1-model-v4	A	1338.0	-1.0	5198	9606	0005524#0046872#0004642	0005737#0005829#0070062	0044208#0006189#0097294#0097065#0006541#0006177#0006164#0009168#0009410	O15067	0.0020240751194128	0.3481920953462453	0.0502551818524676
AF-Q96K75-F1-model-v4	A	400.0	-1.0	84874	9606	0000981#0046872#0000978	0005634	0006357	Q96K75	0.0134297143720729	0.357478014322832	0.0036415440256147
AF-Q9UIF7-F1-model-v4	A	546.0	-1.0	4595	9606	0051539#0034039#0035485#0019104#0046872#0032407#0032357#0000701	0005739#0005654#0005634	0006284#0045007#0006281#0006298#0060546	Q9UIF7	0.0077515402109007	0.3142194774777452	0.0087397720309874
AF-Q8N653-F1-model-v4	A	840.0	-1.0	8216	9606	0031267	0031463#0012505#0005794#0055038	0046580#0016567	Q8N653	0.0029837745014629	0.8785268036146492	0.0014568440116902
AF-Q8NAM6-F1-model-v4	A	433.0	-1.0	#	9646	0003677#0046872	0000781#0005634	0010833	Q8NAM6	0.0124778807331227	0.2806169138594115	0.0065982109973949
AF-Q9BXB7-F1-model-v4	A	569.0	-1.0	83893	9606	#	0001669#0005794	0007286#0007283	Q9BXB7	0.0105049420779871	0.5195828102537532	0.0014587541408541
AF-P49641-F1-model-v4	A	1150.0	-1.0	4122	9606	0004559#0030246#0016799#0004572#0046872	0000139	0006013#0006491#0006517#0006486	P49641	0.0008378236730446	0.3891243083991874	0.0619083860998908
AF-Q9BTE3-F1-model-v4	A	642.0	-1.0	514863	9913	0003682	0030054#0005829#0042555#0005654#0005634	0051301#0006261#0007062	Q9BTE3	0.0007687198393503	0.5746857737484894	0.0466131781632361
AF-A6NFN9-F1-model-v4	A	502.0	-1.0	389161	9606	#	#	#	A6NFN9	0.0052218789764719	0.615837825135609	0.0036415440256147
AF-Q8IYK4-F1-model-v4	A	626.0	-1.0	23127	9606	0050211	0005788	0030199	Q8IYK4	0.000126657664718	0.6837187327758599	0.0983998372896508
AF-Q9UHY1-F1-model-v4	A	535.0	-1.0	29959	9606	0005524#0042803#0004674	0005938#0005737#0012505#0030027#0016020#0005654	0006888#0006468	Q9UHY1	0.0010469760437791	0.4131229866030809	0.0323309912234826
AF-P37173-F1-model-v4	A	567.0	-1.0	7048	9606	0048185#0017002#0005524#0005539#0019209#0046872#0060090#0046332#0050431#0005024#0005026#0004675#0034713#0034714	0005901#0005829#0009897#0005576#0005615#0016020#0045121#0005886#0043235#0070021	0032147#0035909#0003180#0006915#0048844#0003181#0001568#0007420#0001569#0060434#0003214#0071363#0048701#0035162#0003274#0007369#0003430#0007507#0001947#0001701#1905317#0061520#0002088#1990086#0060463#0060443#0003149#1990428#0043011#0007219#0003151#0003148#0060389#0018105#0018107#0045766#0002663#2000563#0008284#0010634#0010718#1905007#0002053#0051138#0010862#2000379#0060391#0002666#0002651#0006468…	P37173	0.0006678049967396	0.4981645968350738	0.0718186926297554
AF-Q9NZW5-F1-model-v4	A	540.0	-1.0	51678	9606	#	0005911#0070062#0016020#0005886	0065003	Q9NZW5	0.0009935617215847	0.4491236973794088	0.0393640418205993
AF-Q3SY69-F1-model-v4	A	923.0	-1.0	160428	9606	0004029#0016155#0016742	0070062#0005759#0005739#0005654	0009258#0009058#0006635#0046655#0006740#0006730	Q3SY69	0.0039434315632253	0.8603669333884739	0.0014568440116902
AF-Q9H4Z3-F1-model-v4	A	704.0	-1.0	553360	7955	0016422#0099122#1904047	0005634	0080009#0045727	Q9H4Z3	0.0043897278722179	0.4824532503792904	0.0058266934612722
AF-Q6ZQR2-F1-model-v4	A	320.0	-1.0	389799	9606	#	0005879	#	Q6ZQR2	0.0062560505946834	0.7417069042512422	0.0014587541408541
AF-P48443-F1-model-v4	A	463.0	-1.0	#	7955	0003700#0004879#0003707#0044323#0008270	0090575	0048856#0030154#0045893#0045944#0032526#0048384	P48443	0.0077681238914425	0.4628940679633859	0.0036549441753579
AF-Q9BYG8-F1-model-v4	A	508.0	-1.0	56169	9606	0005546#0070273#0001786	0005737#0005829#0005886	0042742#0070269	Q9BYG8	0.0029950272427551	0.7832353614791551	0.0029220273949486
AF-O95294-F1-model-v4	A	804.0	-1.0	8437	9606	0005096#0046872#0005543	0005829	0030154#0071277#0035556#0046580#1903861#0043087#0007165	O95294	0.0020597790941192	0.3071952770108285	0.0983998372896508
