# Supplementary material for: Comparative structural insights and functional analysis for the distinct unbound states of Human AGO proteins
Source: Sci Rep. 2025 Mar 19;15:9432. doi: 10.1038/s41598-025-91849-5 (PMC11923369; doi:10.1038/s41598-025-91849-5)
Supplement: Supplementary file 24 — Supplementary Information 12. [file 41598_2025_91849_MOESM24_ESM.zip › 4Z4Dp_A_mdwhole_AF4REF/candidates/4Z4Dp_A-merged-enriched_eval_full.csv]

pdbId	chainId	chainLength	resolution	geneId	taxonomy	molecularFunction	cellularComponent	biologicalProcess	uniprotId	b-phipsi	w-rdist	t-alpha	1D-score	1D-identity	1D-identity-ng	1D-identity-gaps	1D-content	1DPDB-score	1DPDB-identity	1DPDB-identity-ng	1DPDB-identity-gaps	1DPDB-content	2D-score	2D-identity	2D-identity-ng	2D-identity-gaps	2D-content	5UTR-score	5UTR-identity	5UTR-identity-ng	5UTR-identity-gaps	5UTR-content	CDS-score	CDS-identity	CDS-identity-ng	CDS-identity-gaps	CDS-content	3UTR-score	3UTR-identity	3UTR-identity-ng	3UTR-identity-gaps	3UTR-content	3D-score	3D-score-cand	length	chemSim	molecularFunctionSim	cellularComponentSim	biologicalProcessSim
4Z4Dp	A	803.0	1.6	#	9606	0001046#0003725#0090624#0070551#0046872#0035198#0035925#0098808#0000340#0003723#0004521#0000993#0003727#0035197#0003743	0005737#0036464#0005829#0030425#0070062#0016020#0005845#0005654#0005634#0000932#0005844#1990904#0016442#0070578	0010586#0035196#0035278#0035279#0035194#0042985#0045947#0045766#1900153#0060213#0045944#0045727#1901165#0009791#0031054#0070922#0010501#0031047#0030422#0090625#0006412	Q9UKV8	0.0	0.0	0.0
AF-Q9UL18-F1-model-v4	A	857.0	-1.0	26523	9606	0001046#0003725#0035198#0003723#0000993#0003727	0005737#0036464#0005829#0005654#0005634#0000932#0005844#1990904#0016442#0070578	0035196#0035278#0016525#0000956#0045944#0031054#0070922#0010501	Q9UL18	0.0003066883135033	0.2414011170953403	0.0338857136971153	3819.0	0.8257839721254355	0.8315789473684211	6.0	{'A': 6.19, 'G': 7.03, 'P': 6.61, 'Q': 6.61, 'F': 4.36, 'R': 6.33, 'T': 6.05, 'I': 5.91, 'K': 6.33, 'L': 7.17, 'N': 2.67, 'E': 4.92, 'D': 4.78, 'Y': 3.66, 'H': 3.23, 'C': 2.81, 'V': 8.02, 'M': 2.25, 'S': 4.22, 'W': 0.84}	2936.0	0.8197674418604651	0.844311377245509	25.0	{'F': 4.4, 'P': 6.24, 'R': 6.38, 'G': 6.95, 'T': 6.1, 'I': 6.1, 'K': 6.38, 'L': 7.38, 'A': 5.82, 'N': 2.7, 'E': 4.96, 'D': 4.82, 'Y': 3.69, 'H': 3.26, 'C': 2.84, 'V': 8.09, 'M': 2.27, 'Q': 6.52, 'S': 4.26, 'W': 0.85}	3705.0	0.9195804195804196	0.942652329749104	21.0	{'.': 19.77, 'B': 1.65, 'E': 27.38, 'T': 18.5, 'H': 30.29, 'G': 2.28, 'b': 0.13}	135.0	0.4222222222222222	0.8260869565217391	110.0	{'T': 3.16, 'G': 49.47, 'C': 44.21, 'A': 3.16}	7225.0	0.7521008403361344	0.7764195583596214	82.0	{'A': 24.94, 'T': 19.3, 'G': 27.78, 'C': 27.98}	6816.0	0.4487323943661971	0.7398119122257053	5587.0	{'A': 25.3, 'G': 22.05, 'C': 18.97, 'T': 33.68}	0.966	0.945	857.0	1.0	0.4	0.7142857142857143	0.2857142857142857
AF-Q9H9G7-F1-model-v4	A	860.0	-1.0	192669	9606	0003725#0090624#0046872#0035198#0003723#0004521#0003727	0000794#0005737#0036464#0005829#0016020#0005654#0000932#0016442#0070578	0035196#0035278#0006402#0010628#1901224#0031054#0072091#0070922#0010501	Q9H9G7	0.0002325967977732	0.2272140051911793	0.0433130906697325	3675.0	0.7951668584579977	0.8129411764705883	19.0	{'M': 2.17, 'G': 7.09, 'A': 6.8, 'P': 6.8, 'R': 6.66, 'T': 6.37, 'I': 5.21, 'K': 5.35, 'L': 7.67, 'N': 2.32, 'F': 4.49, 'D': 4.78, 'Y': 3.62, 'E': 4.78, 'C': 2.75, 'V': 8.54, 'Q': 6.08, 'H': 3.47, 'S': 4.34, 'W': 0.72}	2764.0	0.7923875432525952	0.8267148014440433	36.0	{'P': 6.7, 'R': 6.84, 'G': 6.84, 'T': 6.4, 'I': 5.24, 'K': 5.53, 'L': 7.86, 'A': 6.4, 'N': 2.33, 'F': 4.51, 'D': 4.8, 'Y': 3.64, 'E': 4.8, 'C': 2.77, 'V': 8.59, 'M': 2.04, 'Q': 6.11, 'H': 3.49, 'S': 4.37, 'W': 0.73}	3734.0	0.9158986175115208	0.9578313253012049	38.0	{'.': 19.12, 'B': 1.64, 'E': 27.3, 'T': 20.13, 'H': 29.81, 'G': 1.89, 'b': 0.13}	0.0	-1.0	-1.0	-1.0	'-'	0.0	-1.0	-1.0	-1.0	'-'	0.0	-1.0	-1.0	-1.0	'-'	0.9567	0.9329	860.0	1.0	0.4666666666666667	0.5714285714285714	0.238095238095238
AF-Q9BQA5-F1-model-v4	A	517.0	-1.0	511965	9913	0000981#0046872#0000978	0005634	0048856#0006357	Q9BQA5	0.0036085707396194	0.2436731661417707	0.0029134192830806	-47.0	0.1076280041797283	0.2458233890214797	538.0	{'P': 11.65, 'K': 5.83, 'R': 3.88, 'N': 2.91, 'E': 10.68, 'H': 4.85, 'Q': 3.88, 'G': 9.71, 'S': 3.88, 'W': 1.94, 'C': 6.8, 'L': 4.85, 'D': 4.85, 'F': 4.85, 'A': 2.91, 'V': 3.88, 'T': 5.83, 'I': 2.91, 'M': 2.91, 'Y': 0.97}	-487.0	0.01896813353566	0.6756756756756757	1281.0	{'M': 4.0, 'P': 12.0, 'K': 16.0, 'V': 4.0, 'E': 12.0, 'G': 4.0, 'D': 4.0, 'R': 4.0, 'F': 4.0, 'S': 12.0, 'I': 4.0, 'W': 4.0, 'L': 8.0, 'Q': 4.0, 'A': 4.0}	705.0	0.3873015873015873	0.8926829268292683	535.0	{'.': 28.69, 'E': 14.75, 'H': 38.52, 'T': 16.94, 'B': 0.27, 'G': 0.82}	0.0	-1.0	-1.0	-1.0	'-'	0.0	-1.0	-1.0	-1.0	'-'	0.0	-1.0	-1.0	-1.0	'-'	0.1895	0.2728	517.0	0.9570596797671034	0.0666666666666666	0.0714285714285714	0.0
AF-Q9HCK5-F1-model-v4	A	861.0	-1.0	419629	9031	0035198#0004521#0003727	0000932#0016442	0035278#0006402	Q9HCK5	0.0003211657497325	0.3246924841095752	0.0400581238241422	3629.0	0.7738231917336394	0.7938751472320377	22.0	{'P': 7.42, 'F': 4.45, 'R': 6.23, 'G': 7.27, 'T': 6.08, 'I': 5.19, 'L': 7.57, 'A': 6.08, 'N': 2.37, 'K': 5.49, 'D': 4.75, 'Y': 3.86, 'H': 3.12, 'E': 4.75, 'V': 8.16, 'M': 2.08, 'Q': 6.68, 'S': 4.75, 'W': 0.89, 'C': 2.82}	2640.0	0.7784222737819025	0.8016726403823178	25.0	{'F': 4.47, 'P': 7.0, 'R': 6.26, 'G': 7.3, 'T': 6.11, 'I': 5.22, 'L': 7.6, 'A': 6.11, 'N': 2.38, 'K': 5.51, 'D': 4.77, 'Y': 3.87, 'H': 3.13, 'E': 4.77, 'V': 8.2, 'M': 2.09, 'Q': 6.71, 'S': 4.77, 'W': 0.89, 'C': 2.83}	3686.0	0.9112903225806452	0.9518652226233454	37.0	{'.': 19.09, 'B': 1.64, 'E': 27.43, 'T': 19.6, 'H': 30.21, 'G': 1.9, 'b': 0.13}	47.0	0.2573529411764705	0.875	288.0	{'G': 46.67, 'T': 5.71, 'C': 45.71, 'A': 1.9}	6089.0	0.6932835820895522	0.7473853580048271	194.0	{'A': 26.26, 'T': 20.99, 'G': 27.02, 'C': 25.73}	2971.0	0.2123970867637745	0.7576955662242304	9091.0	{'G': 22.74, 'T': 33.92, 'C': 17.7, 'A': 25.64}	0.9534	0.9286	861.0	0.9962092494313874	0.2	0.1428571428571428	0.0476190476190476
AF-Q16706-F1-model-v4	A	1144.0	-1.0	4124	9606	0004559#0030246#0016799#0004572#0046872#0042803	0005801#0070062#0005797#0000139#0016020	0001701#0001889#0048286#0006013#0007005#0006491#0050769#0006517#0006486#0007585#0060042#0007033#0019082	Q16706	0.0005764987810473	0.2866969025230809	0.0466131781632361	-220.0	0.139776357827476	0.233022636484687	501.0	{'K': 9.71, 'L': 10.29, 'F': 6.29, 'I': 6.29, 'D': 6.29, 'P': 6.86, 'R': 8.0, 'E': 4.57, 'H': 4.57, 'V': 7.43, 'G': 5.14, 'N': 4.0, 'W': 1.71, 'Q': 3.43, 'A': 2.29, 'M': 1.71, 'Y': 3.43, 'C': 1.14, 'T': 4.57, 'S': 2.29}	-1067.0	0.0295047418335089	0.6666666666666666	1814.0	{'Q': 8.93, 'G': 7.14, 'A': 3.57, 'S': 3.57, 'V': 17.86, 'P': 7.14, 'H': 1.79, 'L': 17.86, 'K': 7.14, 'N': 7.14, 'Y': 1.79, 'I': 3.57, 'D': 1.79, 'T': 7.14, 'M': 1.79, 'R': 1.79}	997.0	0.3696113074204947	0.9223985890652556	848.0	{'.': 22.37, 'T': 25.05, 'H': 33.08, 'E': 17.21, 'G': 1.72, 'B': 0.57}	-86.0	0.2137096774193548	0.8688524590163934	374.0	{'C': 42.45, 'T': 7.55, 'G': 47.17, 'A': 2.83}	1315.0	0.4241388377596634	0.7292043399638336	1591.0	{'A': 28.33, 'T': 22.26, 'G': 24.92, 'C': 24.49}	2065.0	0.1337879525897061	0.7501137915339099	10121.0	{'A': 29.85, 'C': 14.14, 'T': 39.5, 'G': 16.5}	0.2528	0.2005	1144.0	0.971997052321297	0.0666666666666666	0.1428571428571428	0.0
AF-Q8TF42-F1-model-v4	A	649.0	-1.0	84959	9606	0042802#0051219#0004725#0031625	0005737#0005634	0038063#0045779#0045671#0090331#0006469#0009968#0035335#0070527#0045670#0043393#0051279	Q8TF42	0.0004591038273828	0.3530341349448036	0.0487983623453289	-83.0	0.125	0.218978102189781	412.0	{'G': 10.83, 'P': 10.0, 'R': 5.0, 'L': 13.33, 'Y': 2.5, 'W': 2.5, 'S': 7.5, 'V': 5.0, 'D': 4.17, 'Q': 4.17, 'F': 5.83, 'K': 5.0, 'E': 5.83, 'H': 1.67, 'A': 4.17, 'C': 3.33, 'N': 2.5, 'T': 3.33, 'I': 2.5, 'M': 0.83}	-600.0	0.0252277505255781	0.6	1367.0	{'A': 8.33, 'G': 11.11, 'P': 8.33, 'L': 8.33, 'R': 2.78, 'V': 13.89, 'Q': 8.33, 'S': 5.56, 'K': 5.56, 'N': 2.78, 'I': 2.78, 'D': 2.78, 'T': 2.78, 'F': 8.33, 'E': 8.33}	882.0	0.3941747572815534	0.888402625820569	573.0	{'.': 23.21, 'H': 33.09, 'T': 21.48, 'E': 21.23, 'G': 0.74, 'B': 0.25}	67.0	0.3042168674698795	0.8211382113821138	209.0	{'C': 43.56, 'T': 6.93, 'G': 47.52, 'A': 1.98}	1323.0	0.4075845575674752	0.7442295695570805	1324.0	{'A': 24.06, 'G': 27.66, 'C': 29.92, 'T': 18.36}	3279.0	0.2168457375892087	0.7424812030075187	9027.0	{'A': 29.58, 'C': 15.99, 'G': 18.37, 'T': 36.06}	0.2352	0.2831	649.0	0.990203466465712	0.0	0.1428571428571428	0.0
AF-Q5T447-F1-model-v4	A	861.0	-1.0	79654	9606	0019905#0004842	0048471	0043161#0016567	Q5T447	0.0020124814544824	0.1250475819111011	0.0131099992438439	-110.0	0.1630434782608695	0.2330508474576271	304.0	{'G': 10.91, 'P': 9.7, 'F': 5.45, 'R': 6.67, 'Y': 2.42, 'K': 4.85, 'V': 9.7, 'E': 6.06, 'L': 12.12, 'D': 7.27, 'T': 6.06, 'S': 5.45, 'W': 1.21, 'M': 1.82, 'H': 0.61, 'N': 1.21, 'Q': 4.24, 'A': 3.03, 'I': 0.61, 'C': 0.61}	-804.0	0.023780487804878	0.6610169491525424	1581.0	{'S': 10.26, 'L': 17.95, 'A': 7.69, 'R': 7.69, 'P': 10.26, 'E': 5.13, 'T': 7.69, 'I': 2.56, 'D': 2.56, 'V': 5.13, 'H': 2.56, 'M': 2.56, 'Y': 2.56, 'F': 5.13, 'G': 7.69, 'N': 2.56}	1039.0	0.4045608108108108	0.9300970873786408	669.0	{'.': 16.49, 'H': 39.87, 'T': 19.0, 'E': 23.17, 'G': 1.25, 'B': 0.21}	90.0	0.3828125	0.7424242424242424	62.0	{'G': 38.78, 'C': 51.02, 'T': 10.2}	1684.0	0.4701986754966887	0.7473684210526316	1176.0	{'A': 22.74, 'T': 17.44, 'G': 31.32, 'C': 28.5}	686.0	0.0484953991544391	0.7607282184655396	11294.0	{'G': 21.88, 'T': 26.32, 'C': 30.77, 'A': 21.03}	0.2722	0.2669	861.0	0.9939713639788996	0.0	0.0	0.0
AF-Q9BQ95-F1-model-v4	A	431.0	-1.0	507245	9913	0060090	0005737#0005829#0005739#0005654#0005634	0045087#0051341#0061635#0034142	Q9BQ95	0.0023386543279668	0.3124109051506253	0.0058607467412064	-35.0	0.104	0.2192771084337349	460.0	{'T': 4.4, 'L': 7.69, 'C': 2.2, 'G': 8.79, 'S': 5.49, 'R': 10.99, 'A': 7.69, 'E': 6.59, 'P': 10.99, 'V': 6.59, 'D': 6.59, 'Q': 6.59, 'K': 2.2, 'I': 2.2, 'F': 2.2, 'Y': 3.3, 'M': 1.1, 'H': 3.3, 'N': 1.1}	-392.0	0.0176991150442477	0.8461538461538461	1217.0	{'A': 9.09, 'L': 18.18, 'G': 4.55, 'R': 9.09, 'P': 13.64, 'V': 13.64, 'F': 4.55, 'E': 4.55, 'T': 4.55, 'I': 4.55, 'Q': 4.55, 'D': 4.55, 'S': 4.55}	633.0	0.2808988764044944	0.9482758620689656	689.0	{'.': 20.36, 'T': 25.82, 'H': 41.45, 'G': 2.18, 'E': 10.18}	68.0	0.4028776978417266	0.6666666666666666	55.0	{'C': 33.93, 'T': 8.93, 'G': 53.57, 'A': 3.57}	1049.0	0.2778969957081545	0.7194444444444444	1716.0	{'T': 15.57, 'G': 30.63, 'C': 33.85, 'A': 19.95}	223.0	0.0135033129245995	0.7318181818181818	11703.0	{'T': 23.6, 'C': 27.33, 'G': 31.06, 'A': 18.01}	0.17	0.2855	431.0	0.9916981132075472	0.0	0.2857142857142857	0.0
AF-Q7Z3Z4-F1-model-v4	A	852.0	-1.0	143689	9606	0034584#0004521	0005737#0005739#0005654#0005634#0043186#0071547	0010669#0071514#0051321#0006417#0141005#0031047#0140965#0007283	Q7Z3Z4	0.0010308215497335	0.2602270777763357	0.0238627234462787	417.0	0.2244467860906217	0.2795275590551181	187.0	{'S': 5.16, 'G': 9.39, 'A': 3.29, 'P': 8.45, 'F': 5.63, 'D': 5.63, 'K': 6.1, 'L': 9.86, 'N': 2.82, 'Y': 5.16, 'R': 6.57, 'H': 1.88, 'E': 3.76, 'V': 7.98, 'T': 6.57, 'I': 4.23, 'Q': 4.69, 'W': 1.41, 'C': 1.41}	-746.0	0.0611842105263157	0.5470588235294118	1350.0	{'S': 5.38, 'A': 7.53, 'V': 11.83, 'G': 5.38, 'M': 1.08, 'D': 7.53, 'H': 4.3, 'R': 7.53, 'C': 2.15, 'T': 7.53, 'Q': 7.53, 'E': 1.08, 'I': 5.38, 'Y': 6.45, 'K': 2.15, 'P': 5.38, 'L': 6.45, 'F': 2.15, 'N': 3.23}	2371.0	0.675392670157068	0.8775510204081632	220.0	{'.': 15.19, 'E': 31.63, 'T': 18.6, 'H': 33.18, 'G': 0.47, 'B': 0.93}	63.0	0.3820224719101123	0.68	78.0	{'G': 38.24, 'T': 16.18, 'C': 42.65, 'A': 2.94}	1767.0	0.4683177870697974	0.7172413793103448	1079.0	{'A': 28.64, 'T': 21.29, 'G': 25.34, 'C': 24.73}	395.0	0.0240107086087174	0.7884615384615384	11589.0	{'T': 36.24, 'G': 19.16, 'A': 33.45, 'C': 11.15}	0.7529	0.7415	852.0	0.9939713639788996	0.0666666666666666	0.2142857142857142	0.0476190476190476
AF-Q15349-F1-model-v4	A	733.0	-1.0	6196	9606	0005524#0000287#0106310#0004674#0004712#0004711	0005737#0005829#0072687#0005654#0005634#0045202	0002035#0010659#0071322#0007268#0060047#0007507#0035556#0045786#0008285#0045835#0001556#0018105#0043065#0010628#0070613#0007165	Q15349	0.0031808232338456	0.4826721997624241	0.0007283954918235	-86.0	0.1613566289825282	0.2536348949919224	354.0	{'K': 6.37, 'R': 7.64, 'F': 5.1, 'L': 12.1, 'E': 6.37, 'I': 5.73, 'D': 5.73, 'H': 3.18, 'P': 5.73, 'Q': 7.01, 'Y': 3.82, 'V': 7.64, 'A': 3.82, 'T': 5.73, 'G': 5.1, 'S': 3.82, 'C': 1.91, 'N': 3.18}	-675.0	0.0257425742574257	0.6964285714285714	1459.0	{'D': 5.13, 'R': 10.26, 'K': 10.26, 'V': 12.82, 'F': 5.13, 'L': 15.38, 'Y': 2.56, 'A': 5.13, 'M': 2.56, 'E': 5.13, 'P': 2.56, 'G': 5.13, 'I': 2.56, 'W': 2.56, 'S': 7.69, 'Q': 2.56, 'H': 2.56}	1067.0	0.4055045871559633	0.918918918918919	609.0	{'.': 17.19, 'H': 46.15, 'T': 18.55, 'E': 16.52, 'G': 1.36, 'B': 0.23}	150.0	0.4132231404958678	0.8547008547008547	125.0	{'C': 42.0, 'T': 8.0, 'G': 48.0, 'A': 2.0}	1718.0	0.4533333333333333	0.7631874298540965	1218.0	{'G': 29.85, 'A': 24.19, 'C': 28.38, 'T': 17.57}	2523.0	0.1729250604351329	0.7461752433936022	9534.0	{'C': 24.93, 'G': 24.32, 'T': 29.73, 'A': 21.02}	0.2301	0.2545	733.0	0.990203466465712	0.0	0.2857142857142857	0.0
AF-P40123-F1-model-v4	A	477.0	-1.0	10486	9606	0003779#0008179#0042802	0005737#0005886#0014069	0007015#0007190#0019933#0000902#0007163#0099140#0007165	P40123	0.0042100057616756	0.3365787471877647	0.0036549441753579	-45.0	0.0869098712446351	0.2004950495049505	528.0	{'A': 7.41, 'S': 4.94, 'P': 11.11, 'E': 4.94, 'V': 6.17, 'F': 3.7, 'D': 7.41, 'L': 7.41, 'I': 8.64, 'G': 7.41, 'T': 1.23, 'H': 4.94, 'Q': 8.64, 'M': 1.23, 'N': 3.7, 'K': 4.94, 'Y': 1.23, 'R': 2.47, 'C': 1.23, 'W': 1.23}	-438.0	0.02109375	0.7714285714285715	1245.0	{'M': 3.7, 'N': 3.7, 'I': 7.41, 'V': 11.11, 'S': 7.41, 'A': 11.11, 'T': 3.7, 'F': 7.41, 'Y': 3.7, 'K': 11.11, 'Q': 7.41, 'P': 3.7, 'E': 11.11, 'C': 3.7, 'D': 3.7}	543.0	0.2956609485368315	0.904320987654321	667.0	{'H': 56.31, '.': 9.9, 'G': 2.05, 'T': 13.65, 'E': 18.09}	81.0	0.4195402298850574	0.6886792452830188	68.0	{'G': 47.95, 'C': 43.84, 'A': 4.11, 'T': 4.11}	895.0	0.2831159917638984	0.75	1814.0	{'A': 29.94, 'T': 20.36, 'G': 23.76, 'C': 25.94}	1130.0	0.0744521912350597	0.7614601018675722	10870.0	{'C': 16.5, 'T': 38.68, 'A': 31.88, 'G': 12.93}	0.178	0.272	477.0	0.9946929492039424	0.0	0.0714285714285714	0.0
AF-Q01518-F1-model-v4	A	475.0	-1.0	10487	9606	0003779#0008179	0035578#0030864#0005737#0070062#0005576#0005925#0005886	0007015#0007190#0001667#0019933#0000902#0007163#0006898#0007165	Q01518	0.0019179877394586	0.232862702747337	0.0147818972725322	-16.0	0.0953367875647668	0.2493224932249322	596.0	{'D': 4.35, 'Q': 5.43, 'V': 13.04, 'G': 6.52, 'H': 4.35, 'M': 1.09, 'R': 3.26, 'Y': 4.35, 'P': 7.61, 'A': 3.26, 'K': 7.61, 'E': 4.35, 'T': 3.26, 'L': 8.7, 'C': 4.35, 'N': 5.43, 'S': 5.43, 'W': 1.09, 'F': 3.26, 'I': 3.26}	-437.0	0.0211267605633802	0.7714285714285715	1243.0	{'V': 18.52, 'S': 18.52, 'I': 7.41, 'K': 3.7, 'Q': 3.7, 'A': 11.11, 'L': 14.81, 'D': 7.41, 'G': 3.7, 'P': 7.41, 'T': 3.7}	556.0	0.2947686116700201	0.9184952978056428	675.0	{'H': 53.24, 'T': 15.02, '.': 10.92, 'G': 2.05, 'E': 18.77}	0.0	-1.0	-1.0	-1.0	'-'	0.0	-1.0	-1.0	-1.0	'-'	0.0	-1.0	-1.0	-1.0	'-'	0.1858	0.2861	475.0	0.9962092494313874	0.0	0.1428571428571428	0.0
AF-Q6ZN11-F1-model-v4	A	406.0	-1.0	390927	9606	0000981#0046872#0000978	0005634	0006357	Q6ZN11	0.010119332571359	0.336461673011481	0.0007288726764216	-31.0	0.0941306755260243	0.2348066298342541	541.0	{'E': 5.88, 'P': 7.06, 'K': 11.76, 'D': 3.53, 'W': 2.35, 'S': 5.88, 'L': 7.06, 'V': 5.88, 'R': 5.88, 'G': 9.41, 'A': 4.71, 'C': 9.41, 'Q': 2.35, 'M': 1.18, 'F': 3.53, 'I': 2.35, 'H': 4.71, 'T': 4.71, 'N': 1.18, 'Y': 1.18}	-370.0	0.0172555464256368	0.7777777777777778	1190.0	{'M': 9.52, 'I': 9.52, 'R': 14.29, 'A': 4.76, 'P': 4.76, 'D': 4.76, 'Q': 4.76, 'E': 9.52, 'S': 14.29, 'K': 4.76, 'L': 4.76, 'F': 4.76, 'N': 4.76, 'T': 4.76}	635.0	0.2848167539267016	0.9411764705882352	666.0	{'.': 24.63, 'G': 2.21, 'H': 53.68, 'T': 14.34, 'E': 5.15}	0.0	-1.0	-1.0	-1.0	'-'	0.0	-1.0	-1.0	-1.0	'-'	0.0	-1.0	-1.0	-1.0	'-'	0.136	0.2404	406.0	0.9612005856515372	0.0666666666666666	0.0714285714285714	0.0
AF-Q9Y2X0-F1-model-v4	A	877.0	-1.0	10025	9606	0046966#0042809#0003713	0070847#0016592#0016020#0005654#0005634	0045893#0032968#0060261#0006357#0051123#0006366	Q9Y2X0	0.0006540061423279	0.3409170187502385	0.0504970964456714	-122.0	0.1470588235294117	0.2094972067039106	304.0	{'R': 8.67, 'P': 11.33, 'G': 6.67, 'L': 15.33, 'Y': 2.67, 'D': 7.33, 'I': 2.67, 'W': 1.33, 'C': 4.67, 'S': 7.33, 'V': 4.0, 'A': 3.33, 'H': 2.67, 'F': 3.33, 'E': 2.67, 'K': 3.33, 'T': 5.33, 'Q': 6.67, 'M': 0.67}	-817.0	0.0354090354090354	0.7532467532467533	1561.0	{'M': 3.45, 'P': 10.34, 'L': 15.52, 'I': 3.45, 'G': 6.9, 'K': 6.9, 'V': 8.62, 'T': 5.17, 'D': 1.72, 'F': 1.72, 'S': 13.79, 'W': 1.72, 'Q': 1.72, 'A': 5.17, 'H': 3.45, 'R': 5.17, 'E': 3.45, 'Y': 1.72}	1072.0	0.393964794635373	0.9003831417624522	671.0	{'.': 15.53, 'E': 27.23, 'T': 21.7, 'H': 33.62, 'G': 1.91}	132.0	0.4375	0.8045977011494253	73.0	{'A': 4.29, 'G': 47.14, 'C': 44.29, 'T': 4.29}	1793.0	0.4380923265056557	0.7375193000514668	1328.0	{'A': 18.7, 'T': 15.7, 'G': 31.96, 'C': 33.64}	143.0	0.0076477014875199	0.7165354330708661	11772.0	{'C': 32.97, 'G': 34.07, 'T': 16.48, 'A': 16.48}	0.2323	0.2246	877.0	0.9648609077598828	0.0	0.2142857142857142	0.0
AF-Q969S9-F1-model-v4	A	779.0	-1.0	527467	9913	0005525#0003924	0005739	0032543#0032790	Q969S9	0.0042403497796089	0.3558217782507487	0.0029220273949486	-81.0	0.1412103746397694	0.2462311557788944	444.0	{'L': 12.24, 'A': 6.8, 'S': 4.08, 'P': 8.16, 'V': 9.52, 'I': 4.76, 'G': 8.16, 'R': 6.8, 'C': 3.4, 'H': 2.04, 'K': 3.4, 'M': 0.68, 'D': 4.08, 'T': 8.84, 'F': 2.04, 'E': 5.44, 'Q': 5.44, 'N': 2.72, 'Y': 1.36}	-725.0	0.0372305682560418	0.6627906976744186	1445.0	{'I': 8.77, 'F': 1.75, 'G': 8.77, 'D': 7.02, 'V': 10.53, 'R': 8.77, 'N': 1.75, 'L': 14.04, 'A': 5.26, 'P': 7.02, 'K': 5.26, 'E': 5.26, 'T': 5.26, 'S': 8.77, 'Q': 1.75}	1175.0	0.4365808823529412	0.8979206049149339	559.0	{'.': 13.68, 'E': 35.37, 'T': 17.89, 'H': 31.79, 'G': 1.26}	0.0	-1.0	-1.0	-1.0	'-'	0.0	-1.0	-1.0	-1.0	'-'	0.0	-1.0	-1.0	-1.0	'-'	0.2347	0.248	779.0	0.9857464366091524	0.0	0.0	0.0
AF-Q96PZ0-F1-model-v4	A	661.0	-1.0	615644	9913	0009982#0003723	0005634	0006397#1990481#0017148#0001522#1902036#2000380#0008380#0031119	Q96PZ0	0.0001858762358365	0.4191341047581966	0.0502551818524676	-57.0	0.1380368098159509	0.2490774907749077	436.0	{'E': 6.67, 'K': 11.85, 'D': 6.67, 'P': 5.93, 'V': 5.93, 'L': 12.59, 'G': 10.37, 'R': 2.96, 'S': 5.19, 'M': 2.96, 'H': 2.22, 'F': 3.7, 'T': 5.93, 'A': 2.96, 'I': 3.7, 'Q': 4.44, 'Y': 2.96, 'N': 1.48, 'W': 0.74, 'C': 0.74}	-622.0	0.0191649555099247	0.7368421052631579	1423.0	{'G': 7.14, 'A': 10.71, 'V': 17.86, 'E': 7.14, 'P': 7.14, 'R': 7.14, 'H': 3.57, 'L': 14.29, 'K': 7.14, 'N': 3.57, 'T': 7.14, 'Y': 3.57, 'Q': 3.57}	959.0	0.400956937799043	0.922907488986784	591.0	{'.': 16.71, 'T': 21.96, 'H': 40.1, 'E': 20.76, 'G': 0.48}	0.0	-1.0	-1.0	-1.0	'-'	0.0	-1.0	-1.0	-1.0	'-'	0.0	-1.0	-1.0	-1.0	'-'	0.1927	0.2293	661.0	0.9924471299093656	0.0666666666666666	0.0714285714285714	0.0
AF-O75366-F1-model-v4	A	819.0	-1.0	10677	9606	0003779#0051015#0071933#0005546	0015629#0005884#0030424#0042995#0005737#0005925#0030027#0043005	0007015#0051014#0008154#0051016#0060271#0007399#0010592#0010976#1900480	O75366	0.0018895590721252	0.6103435241245627	0.0014568440116902	-80.0	0.1569548872180451	0.2719869706840391	450.0	{'P': 7.78, 'A': 7.19, 'F': 6.59, 'R': 5.39, 'K': 8.38, 'N': 2.4, 'E': 5.99, 'D': 5.39, 'I': 4.19, 'C': 1.8, 'V': 5.39, 'Q': 5.39, 'H': 1.2, 'G': 10.78, 'Y': 2.4, 'L': 9.58, 'W': 0.6, 'S': 3.59, 'M': 1.8, 'T': 4.19}	-763.0	0.0230099502487562	0.7551020408163265	1559.0	{'M': 2.7, 'P': 8.11, 'L': 10.81, 'I': 5.41, 'G': 10.81, 'D': 5.41, 'K': 10.81, 'V': 10.81, 'E': 5.41, 'T': 2.7, 'R': 5.41, 'F': 5.41, 'S': 10.81, 'Q': 2.7, 'H': 2.7}	1248.0	0.4578754578754578	0.8849557522123894	527.0	{'.': 13.8, 'E': 28.8, 'T': 26.8, 'H': 28.8, 'G': 1.8}	0.0	-1.0	-1.0	-1.0	'-'	0.0	-1.0	-1.0	-1.0	'-'	0.0	-1.0	-1.0	-1.0	'-'	0.2502	0.2546	819.0	0.9827973074046372	0.0	0.0714285714285714	0.0
AF-Q9UL01-F1-model-v4	A	958.0	-1.0	29940	9606	0047757#0046872	0030659#0005783#0005789#0005794#0000139	0030206#0030204#0030208#0030205#0015012	Q9UL01	0.0063405358476029	0.3143093020434866	0.004389354417605	-177.0	0.1420560747663551	0.2034805890227577	323.0	{'P': 9.21, 'Y': 3.29, 'D': 6.58, 'E': 4.61, 'N': 3.95, 'H': 1.97, 'F': 5.92, 'T': 4.61, 'L': 11.18, 'K': 6.58, 'S': 4.61, 'W': 0.66, 'A': 7.24, 'I': 3.95, 'M': 1.32, 'G': 9.87, 'C': 1.32, 'Q': 4.61, 'R': 5.26, 'V': 3.29}	-892.0	0.0253456221198156	0.7333333333333333	1676.0	{'M': 2.27, 'K': 4.55, 'V': 9.09, 'Q': 4.55, 'R': 2.27, 'T': 9.09, 'P': 13.64, 'L': 11.36, 'S': 4.55, 'I': 9.09, 'N': 4.55, 'G': 6.82, 'F': 4.55, 'A': 9.09, 'D': 2.27, 'H': 2.27}	787.0	0.3437978560490046	0.9163265306122448	816.0	{'.': 14.92, 'H': 47.22, 'T': 26.06, 'G': 1.34, 'E': 10.24, 'B': 0.22}	0.0	-1.0	-1.0	-1.0	'-'	0.0	-1.0	-1.0	-1.0	'-'	0.0	-1.0	-1.0	-1.0	'-'	0.208	0.188	958.0	0.9633431085043987	0.0666666666666666	0.0	0.0
AF-O14841-F1-model-v4	A	1288.0	-1.0	26873	9606	0017168#0005524#0042802	0005829	0006749	O14841	0.0022705853567763	0.3169074966484093	0.0072833804367331	-266.0	0.1625954198473282	0.2544802867383512	473.0	{'M': 0.94, 'S': 3.76, 'G': 12.68, 'A': 7.51, 'P': 9.39, 'D': 5.16, 'T': 6.57, 'R': 7.98, 'H': 3.76, 'L': 9.39, 'K': 1.88, 'E': 3.29, 'V': 9.39, 'Q': 5.63, 'F': 4.69, 'I': 2.82, 'C': 2.35, 'Y': 2.35, 'N': 0.47}	-1205.0	0.0346706290242694	0.6542056074766355	1912.0	{'R': 7.14, 'G': 11.43, 'T': 7.14, 'V': 15.71, 'A': 11.43, 'Q': 8.57, 'K': 2.86, 'L': 11.43, 'I': 4.29, 'N': 1.43, 'P': 8.57, 'F': 1.43, 'D': 1.43, 'H': 1.43, 'S': 1.43, 'Y': 1.43, 'C': 1.43, 'E': 1.43}	1442.0	0.4226027397260274	0.9264264264264264	794.0	{'.': 16.21, 'E': 27.88, 'T': 20.42, 'H': 33.39, 'B': 0.65, 'G': 1.46}	86.0	0.3971631205673759	0.7088607594936709	62.0	{'G': 41.07, 'A': 3.57, 'C': 50.0, 'T': 5.36}	1793.0	0.4219764366434239	0.7670454545454546	1871.0	{'A': 18.8, 'T': 16.58, 'G': 31.79, 'C': 32.82}	89.0	0.0040373454453696	0.8135593220338984	11830.0	{'G': 29.17, 'A': 18.75, 'T': 16.67, 'C': 35.42}	0.2726	0.1946	1288.0	0.9924755455229496	0.0	0.0714285714285714	0.0
AF-Q7Z7A4-F1-model-v4	A	578.0	-1.0	54899	9606	0003779#0035091	0034451#0005737#0005829#0005769#0031313#0005770#0005634#0005886#0032991	0045022#0008333#0006954#0050804#0032780#0043271#0006622	Q7Z7A4	0.0024869909773614	0.5892044925053923	0.0014568440116902	-39.0	0.1282327586206896	0.2337917485265226	419.0	{'F': 3.36, 'P': 10.92, 'K': 5.88, 'L': 10.08, 'V': 6.72, 'T': 4.2, 'A': 6.72, 'Q': 7.56, 'E': 8.4, 'S': 4.2, 'D': 4.2, 'I': 2.52, 'G': 8.4, 'M': 0.84, 'R': 5.88, 'C': 1.68, 'Y': 3.36, 'N': 3.36, 'H': 1.68}	-541.0	0.0373134328358208	0.6578947368421053	1264.0	{'M': 6.0, 'P': 12.0, 'L': 14.0, 'I': 6.0, 'G': 8.0, 'R': 6.0, 'K': 8.0, 'E': 6.0, 'V': 6.0, 'D': 2.0, 'S': 12.0, 'C': 2.0, 'F': 4.0, 'T': 4.0, 'Q': 2.0, 'Y': 2.0}	932.0	0.3931104356636271	0.9044289044289044	558.0	{'.': 21.39, 'E': 16.24, 'T': 14.18, 'H': 48.2}	0.0	-1.0	-1.0	-1.0	'-'	0.0	-1.0	-1.0	-1.0	'-'	0.0	-1.0	-1.0	-1.0	'-'	0.1987	0.2632	578.0	0.973997028231798	0.0	0.2142857142857142	0.0
AF-Q9UBK8-F1-model-v4	A	698.0	-1.0	507991	9913	0030586#0050660#0010181#0016723	0005829	0006306#0046655#0050667#0009086	Q9UBK8	0.0039205102940396	0.4525836838142585	0.0014587541408541	-52.0	0.1220930232558139	0.24	507.0	{'R': 5.56, 'L': 10.32, 'Q': 7.14, 'G': 9.52, 'E': 3.97, 'C': 2.38, 'V': 8.73, 'I': 0.79, 'D': 7.14, 'T': 7.94, 'P': 8.73, 'K': 5.56, 'W': 1.59, 'F': 5.56, 'A': 7.14, 'H': 3.97, 'S': 2.38, 'Y': 1.59}	-642.0	0.0320381731424676	0.6811594202898551	1398.0	{'M': 2.13, 'A': 6.38, 'T': 8.51, 'Q': 8.51, 'K': 10.64, 'V': 12.77, 'L': 10.64, 'I': 8.51, 'G': 8.51, 'N': 4.26, 'P': 8.51, 'F': 4.26, 'H': 2.13, 'S': 4.26}	1026.0	0.377079482439926	0.8986784140969163	628.0	{'.': 13.24, 'E': 25.0, 'T': 20.34, 'H': 41.42}	30.0	0.2377622377622377	0.6666666666666666	92.0	{'G': 52.94, 'C': 32.35, 'T': 14.71}	1307.0	0.430888813788442	0.7421420256111758	1241.0	{'A': 27.61, 'T': 22.82, 'G': 23.84, 'C': 25.73}	954.0	0.0591652145050203	0.7993273542600897	11159.0	{'A': 31.42, 'G': 13.32, 'T': 39.69, 'C': 15.57}	0.2209	0.2529	698.0	0.9954716981132076	0.0	0.0714285714285714	0.0
AF-Q9UJT9-F1-model-v4	A	491.0	-1.0	569430	7955	#	0005737#0005815#0019005	0016567#0031146	Q9UJT9	0.0024712597230505	0.5103150504933838	0.0021896458253802	-41.0	0.1143174250832408	0.2293986636971046	452.0	{'M': 0.97, 'Y': 1.94, 'E': 4.85, 'K': 3.88, 'V': 6.8, 'H': 3.88, 'T': 8.74, 'L': 14.56, 'P': 5.83, 'G': 5.83, 'R': 7.77, 'S': 7.77, 'Q': 4.85, 'F': 2.91, 'C': 6.8, 'W': 1.94, 'N': 0.97, 'D': 4.85, 'A': 2.91, 'I': 1.94}	-454.0	0.0232738557020946	0.75	1249.0	{'G': 10.0, 'S': 3.33, 'E': 10.0, 'F': 3.33, 'Q': 6.67, 'L': 13.33, 'H': 10.0, 'A': 6.67, 'R': 6.67, 'I': 10.0, 'K': 6.67, 'T': 6.67, 'V': 6.67}	520.0	0.2660731948565776	0.8459119496855346	693.0	{'.': 12.27, 'T': 32.71, 'H': 45.72, 'G': 1.12, 'E': 8.18}	0.0	-1.0	-1.0	-1.0	'-'	0.0	-1.0	-1.0	-1.0	'-'	0.0	-1.0	-1.0	-1.0	'-'	0.1697	0.2533	491.0	0.9850411368735976	0.0	0.0714285714285714	0.0
AF-Q9NZI8-F1-model-v4	A	577.0	-1.0	395953	9031	0003730#0003729#1990247	0070937#0005737#0010494#0005829#0030175#0030426#0030027#0005634#0000932#0048471	0070934#0051028#0017148#0007399#0010976#0010468	Q9NZI8	0.0033699174017986	0.2326820128783328	0.0196648853517085	20.0	0.1372972972972973	0.24853228962818	414.0	{'G': 10.24, 'S': 3.15, 'V': 8.66, 'P': 7.87, 'L': 6.3, 'K': 11.81, 'F': 3.15, 'C': 3.15, 'E': 7.87, 'I': 4.72, 'T': 3.15, 'H': 2.36, 'R': 6.3, 'Q': 7.09, 'A': 5.51, 'Y': 1.57, 'N': 2.36, 'D': 3.94, 'M': 0.79}	-541.0	0.0327137546468401	0.6285714285714286	1275.0	{'R': 9.09, 'K': 9.09, 'I': 4.55, 'S': 4.55, 'G': 11.36, 'P': 9.09, 'Q': 4.55, 'A': 9.09, 'V': 13.64, 'E': 4.55, 'M': 4.55, 'L': 9.09, 'N': 2.27, 'T': 4.55}	993.0	0.4147088866189989	0.9311926605504588	543.0	{'.': 13.58, 'E': 28.15, 'H': 45.93, 'T': 11.6, 'G': 0.74}	70.0	0.3038674033149171	0.873015873015873	236.0	{'C': 43.64, 'T': 10.91, 'G': 42.73, 'A': 2.73}	1292.0	0.339946200403497	0.7544776119402985	1634.0	{'A': 27.79, 'G': 29.87, 'C': 26.51, 'T': 15.83}	4464.0	0.3200954360040021	0.7432094353109364	7397.0	{'C': 23.03, 'A': 23.11, 'G': 23.13, 'T': 30.73}	0.1741	0.2269	577.0	0.9939668174962292	0.0	0.2857142857142857	0.0
AF-P34931-F1-model-v4	A	641.0	-1.0	540190	9913	0005524#0016887#0140662#0031072#0044183#0031625#0051082	0044297#0008180#0005737#0005829#0005634#0002199	0007339#0051085#1903955#0042026	P34931	0.0038482057661098	0.6465642499995109	0.0	-52.0	0.1261730969760167	0.2236598890942698	418.0	{'A': 4.96, 'Y': 3.31, 'V': 9.09, 'G': 11.57, 'E': 9.09, 'N': 2.48, 'F': 6.61, 'K': 7.44, 'T': 8.26, 'P': 6.61, 'I': 4.13, 'D': 4.13, 'L': 9.09, 'R': 4.96, 'Q': 2.48, 'H': 0.83, 'S': 2.48, 'C': 1.65, 'M': 0.83}	-596.0	0.0411552346570397	0.6063829787234043	1291.0	{'T': 3.51, 'A': 8.77, 'I': 5.26, 'G': 8.77, 'D': 5.26, 'K': 3.51, 'V': 15.79, 'E': 8.77, 'L': 8.77, 'R': 7.02, 'F': 1.75, 'S': 8.77, 'P': 8.77, 'Q': 1.75, 'M': 1.75, 'C': 1.75}	1095.0	0.4416498993963783	0.9051546391752576	509.0	{'.': 10.48, 'E': 26.88, 'T': 13.9, 'H': 48.06, 'G': 0.68}	0.0	-1.0	-1.0	-1.0	'-'	0.0	-1.0	-1.0	-1.0	'-'	0.0	-1.0	-1.0	-1.0	'-'	0.2193	0.2681	641.0	0.98796992481203	0.0	0.2142857142857142	0.0
AF-Q3KNW1-F1-model-v4	A	292.0	-1.0	333929	9606	0005507#0000981#0001227#0000978#1990837	0005634#0005667	0006355	Q3KNW1	0.0068505572928429	0.3710780999405203	0.0021848670241468	-17.0	0.0728929384965831	0.2344322344322344	605.0	{'L': 6.25, 'V': 6.25, 'P': 14.06, 'Y': 6.25, 'G': 4.69, 'C': 6.25, 'I': 1.56, 'D': 6.25, 'S': 4.69, 'A': 3.12, 'H': 10.94, 'R': 7.81, 'T': 7.81, 'E': 3.12, 'M': 1.56, 'F': 1.56, 'K': 6.25, 'Q': 1.56}	-259.0	0.0152877697841726	0.9444444444444444	1094.0	{'M': 5.88, 'P': 17.65, 'L': 17.65, 'R': 5.88, 'D': 5.88, 'K': 5.88, 'E': 17.65, 'V': 5.88, 'T': 5.88, 'G': 11.76}	266.0	0.1849462365591397	0.86	730.0	{'.': 33.72, 'T': 25.58, 'E': 8.14, 'H': 32.56}	118.0	0.4924242424242424	0.6770833333333334	36.0	{'G': 40.0, 'C': 55.38, 'T': 3.08, 'A': 1.54}	813.0	0.2082413539367181	0.7638326585695007	1977.0	{'A': 17.67, 'T': 15.55, 'C': 38.52, 'G': 28.27}	546.0	0.0407669862442684	0.7488514548238897	11342.0	{'G': 28.43, 'A': 19.02, 'T': 21.06, 'C': 31.49}	0.1074	0.2438	292.0	0.9619326500732064	0.0	0.0714285714285714	0.0
AF-Q96RQ3-F1-model-v4	A	725.0	-1.0	56922	9606	0005524#0009374#0004075#0046872#0004485	0002169#0005829#1905202#0005759#0005739	0006768#0009083#0006552	Q96RQ3	0.0074347470562844	0.4424766538404435	0.0	-48.0	0.1485355648535564	0.2261146496815286	328.0	{'A': 6.34, 'P': 7.75, 'R': 9.86, 'T': 3.52, 'K': 7.75, 'I': 2.11, 'L': 4.93, 'V': 10.56, 'Q': 5.63, 'D': 5.63, 'Y': 2.82, 'E': 9.15, 'S': 3.52, 'H': 4.93, 'F': 4.23, 'G': 7.04, 'C': 2.11, 'M': 1.41, 'N': 0.7}	-680.0	0.0286284953395472	0.7049180327868853	1441.0	{'M': 9.3, 'A': 13.95, 'S': 6.98, 'D': 9.3, 'R': 6.98, 'Q': 2.33, 'E': 6.98, 'I': 9.3, 'K': 2.33, 'F': 4.65, 'N': 4.65, 'Y': 4.65, 'V': 2.33, 'T': 6.98, 'G': 4.65, 'L': 2.33, 'P': 2.33}	1076.0	0.4236641221374045	0.8621359223300971	533.0	{'.': 18.69, 'E': 27.7, 'H': 32.88, 'T': 20.5, 'B': 0.23}	68.0	0.3070866141732283	0.6964285714285714	71.0	{'G': 48.72, 'T': 15.38, 'C': 35.9}	1371.0	0.4201652892561983	0.7334102712060011	1292.0	{'A': 26.99, 'T': 19.98, 'G': 29.03, 'C': 24.0}	238.0	0.0124171490896887	0.783068783068783	11730.0	{'A': 32.43, 'C': 17.57, 'T': 32.43, 'G': 17.57}	0.2404	0.2677	725.0	0.990203466465712	0.0666666666666666	0.0714285714285714	0.0
AF-Q9HAU4-F1-model-v4	A	748.0	-1.0	64750	9606	0042802#0046332#0061630#0004842	0005737#0005829#0045121#0016607#0005654#0005634#0005886#0000151	0030514#0045892#0000122#0030512#0090263#1901165#0043161#0016567#0017015#0006511#0030579#0060071	Q9HAU4	0.0025582991345086	0.1905597379585445	0.0429718680332931	-113.0	0.1565656565656565	0.2512155591572123	373.0	{'P': 10.97, 'G': 8.39, 'K': 3.23, 'V': 6.45, 'C': 3.87, 'D': 3.87, 'R': 9.03, 'L': 12.9, 'F': 5.16, 'Y': 2.58, 'S': 2.58, 'T': 8.39, 'N': 1.94, 'I': 7.74, 'Q': 5.81, 'H': 3.23, 'E': 1.94, 'A': 1.29, 'M': 0.65}	-694.0	0.0267798824297844	0.7454545454545455	1476.0	{'K': 9.76, 'V': 9.76, 'D': 4.88, 'G': 9.76, 'N': 2.44, 'L': 17.07, 'Y': 2.44, 'T': 4.88, 'A': 7.32, 'P': 7.32, 'R': 4.88, 'E': 7.32, 'S': 4.88, 'I': 2.44, 'W': 2.44, 'Q': 2.44}	1183.0	0.4477186311787072	0.8820224719101124	518.0	{'.': 17.83, 'E': 24.84, 'T': 19.32, 'H': 36.73, 'G': 1.27}	34.0	0.2564102564102564	0.88	304.0	{'C': 43.64, 'T': 10.0, 'G': 43.64, 'A': 2.73}	1274.0	0.413022351797862	0.7327586206896551	1347.0	{'A': 29.18, 'T': 21.18, 'G': 26.27, 'C': 23.37}	2543.0	0.1829032258064516	0.7426326129666012	9346.0	{'C': 14.68, 'A': 30.11, 'G': 17.2, 'T': 38.01}	0.2446	0.2662	748.0	0.990203466465712	0.0	0.2857142857142857	0.0476190476190476
AF-Q8NC26-F1-model-v4	A	417.0	-1.0	163071	9606	0000981#0042802#0046872#0000978	0070062#0005634	0006355	Q8NC26	0.000356967053683	0.2795029796716288	0.2367084387255091	-31.0	0.0874089490114464	0.2666666666666666	646.0	{'D': 5.95, 'S': 4.76, 'V': 7.14, 'F': 4.76, 'P': 8.33, 'Y': 2.38, 'L': 8.33, 'A': 4.76, 'T': 9.52, 'C': 8.33, 'K': 7.14, 'R': 8.33, 'H': 10.71, 'E': 2.38, 'G': 4.76, 'N': 1.19, 'Q': 1.19}	-390.0	0.0171428571428571	0.7	1195.0	{'L': 9.52, 'A': 9.52, 'R': 9.52, 'E': 9.52, 'C': 4.76, 'K': 14.29, 'D': 4.76, 'Q': 9.52, 'G': 4.76, 'T': 9.52, 'V': 9.52, 'H': 4.76}	368.0	0.1877431906614786	0.8502202643171806	801.0	{'.': 27.46, 'G': 1.55, 'H': 49.22, 'T': 15.54, 'E': 6.22}	-126.0	0.2088974854932301	0.864	392.0	{'C': 42.59, 'T': 9.26, 'G': 45.37, 'A': 2.78}	850.0	0.2779978393950306	0.7303689687795648	1720.0	{'T': 17.88, 'G': 27.33, 'C': 23.45, 'A': 31.35}	531.0	0.0395626408480093	0.7441130298273155	11344.0	{'A': 35.23, 'T': 25.11, 'G': 20.68, 'C': 18.99}	0.133	0.2229	417.0	0.9698529411764706	0.0666666666666666	0.1428571428571428	0.0
AF-O00425-F1-model-v4	A	579.0	-1.0	10643	9606	0003730#0048027#1990247#0003723#0045182	0005737#0010494#0005829#0005634#0000932	0009653#0070934#0051028#0017148#0007399#0001817#0010468#0006412	O00425	0.004126510224361	0.2475192168276953	0.0131099992438439	-21.0	0.1248642779587405	0.2224371373307543	404.0	{'G': 11.3, 'P': 11.3, 'S': 4.35, 'L': 8.7, 'F': 2.61, 'V': 5.22, 'C': 2.61, 'E': 8.7, 'K': 9.57, 'I': 5.22, 'H': 4.35, 'R': 6.09, 'Q': 5.22, 'Y': 1.74, 'A': 3.48, 'D': 3.48, 'T': 2.61, 'M': 0.87, 'N': 2.61}	-533.0	0.021849963583394	0.6818181818181818	1329.0	{'F': 6.67, 'V': 10.0, 'E': 10.0, 'L': 6.67, 'D': 3.33, 'S': 6.67, 'Q': 13.33, 'P': 3.33, 'T': 10.0, 'K': 13.33, 'I': 6.67, 'G': 6.67, 'R': 3.33}	1011.0	0.4173469387755102	0.9359267734553776	543.0	{'.': 14.46, 'E': 27.94, 'H': 44.36, 'T': 12.5, 'G': 0.74}	-139.0	0.2256410256410256	0.7457627118644068	272.0	{'G': 43.18, 'T': 13.64, 'C': 38.64, 'A': 4.55}	1117.0	0.3991477272727273	0.7473404255319149	1312.0	{'T': 19.57, 'A': 27.94, 'C': 25.98, 'G': 26.51}	1742.0	0.1084032928519031	0.7505643340857788	10497.0	{'A': 33.38, 'G': 16.17, 'C': 14.29, 'T': 36.17}	0.1804	0.2349	579.0	0.9939668174962292	0.0666666666666666	0.2857142857142857	0.0476190476190476
AF-O75676-F1-model-v4	A	772.0	-1.0	8986	9606	0005524#0035175#0044022#0000287#0106310#0004674#0004711	0005737#0005829#0005654#0005634#0045202	0006954#0070498#0035556#0001818#0018105#0032793#0051092#0045944#0043687#0006468#0006355	O75676	0.0055462909778492	0.2879867832640781	0.0065550134155867	-102.0	0.1659919028340081	0.255054432348367	345.0	{'E': 7.32, 'D': 3.05, 'S': 7.32, 'C': 3.05, 'V': 4.88, 'L': 15.85, 'G': 14.63, 'Y': 1.83, 'F': 4.27, 'H': 4.27, 'T': 3.66, 'Q': 7.32, 'K': 1.83, 'R': 4.88, 'N': 1.83, 'P': 6.71, 'A': 4.88, 'I': 2.44}	-721.0	0.0257731958762886	0.6896551724137931	1494.0	{'G': 10.0, 'D': 2.5, 'K': 7.5, 'V': 12.5, 'F': 5.0, 'R': 7.5, 'L': 15.0, 'Y': 2.5, 'A': 2.5, 'M': 2.5, 'E': 7.5, 'T': 2.5, 'I': 5.0, 'S': 12.5, 'Q': 2.5, 'P': 2.5}	1063.0	0.4283088235294117	0.89272030651341	566.0	{'.': 19.1, 'E': 13.52, 'H': 46.14, 'T': 19.1, 'B': 0.21, 'G': 1.93}	121.0	0.421875	0.7397260273972602	55.0	{'G': 38.89, 'C': 59.26, 'T': 1.85}	1674.0	0.4650233177881412	0.7358987875593042	1105.0	{'T': 15.33, 'G': 33.74, 'A': 19.13, 'C': 31.81}	602.0	0.0380009978380176	0.7654941373534339	11429.0	{'T': 24.29, 'A': 16.85, 'G': 31.29, 'C': 27.57}	0.2416	0.2564	772.0	0.9916981132075472	0.0	0.2857142857142857	0.0476190476190476
AF-Q9BQ52-F1-model-v4	A	826.0	-1.0	101145069	9595	0042781#0046872	0042645#0005739#0005634	1990180	Q9BQ52	0.0005140182652912	0.3290255873397046	0.1347419169217441	-86.0	0.1485053037608486	0.2376543209876543	389.0	{'M': 0.65, 'S': 5.84, 'A': 8.44, 'G': 11.69, 'Q': 5.84, 'P': 9.74, 'R': 5.84, 'D': 2.6, 'T': 8.44, 'L': 9.09, 'Y': 1.3, 'E': 3.9, 'C': 3.9, 'V': 6.49, 'H': 5.19, 'F': 1.95, 'I': 1.95, 'K': 3.9, 'N': 3.25}	-775.0	0.0171779141104294	0.8235294117647058	1596.0	{'G': 17.86, 'N': 7.14, 'I': 7.14, 'L': 7.14, 'P': 14.29, 'Q': 10.71, 'R': 3.57, 'F': 7.14, 'V': 7.14, 'A': 7.14, 'D': 7.14, 'H': 3.57}	1269.0	0.471837488457987	0.8795180722891566	502.0	{'.': 12.92, 'H': 40.12, 'T': 19.96, 'E': 26.81, 'B': 0.2}	87.0	0.3503649635036496	0.6857142857142857	67.0	{'T': 10.42, 'G': 62.5, 'C': 27.08}	1614.0	0.4376175548589341	0.7473233404710921	1322.0	{'A': 23.14, 'T': 17.69, 'G': 29.8, 'C': 29.37}	898.0	0.0588816602157621	0.7518401682439537	11192.0	{'G': 24.34, 'T': 30.35, 'C': 21.4, 'A': 23.92}	0.2375	0.24	826.0	0.9962235649546828	0.0666666666666666	0.0714285714285714	0.0
AF-Q96Q07-F1-model-v4	A	612.0	-1.0	505504	9913	#	0005737	0008344#0048512#0050804	Q96Q07	0.0051682106218869	0.5969901155099623	0.0	-38.0	0.1416752843846949	0.2718253968253968	463.0	{'S': 9.49, 'F': 2.19, 'T': 6.57, 'E': 5.11, 'I': 3.65, 'H': 5.11, 'G': 5.11, 'V': 8.76, 'P': 8.03, 'Q': 5.11, 'Y': 3.65, 'L': 8.03, 'A': 5.84, 'K': 5.11, 'D': 5.84, 'M': 1.46, 'W': 1.46, 'N': 1.46, 'R': 5.11, 'C': 2.92}	-562.0	0.0271041369472182	0.7916666666666666	1354.0	{'M': 2.63, 'P': 10.53, 'L': 15.79, 'R': 5.26, 'D': 5.26, 'V': 10.53, 'E': 7.89, 'G': 5.26, 'K': 7.89, 'I': 2.63, 'F': 2.63, 'S': 13.16, 'W': 2.63, 'C': 2.63, 'A': 5.26}	592.0	0.2754010695187165	0.9420731707317072	794.0	{'T': 19.42, '.': 16.18, 'H': 41.1, 'E': 21.68, 'B': 0.65, 'G': 0.97}	0.0	-1.0	-1.0	-1.0	'-'	0.0	-1.0	-1.0	-1.0	'-'	0.0	-1.0	-1.0	-1.0	'-'	0.1921	0.243	612.0	0.994712990936556	0.0	0.0714285714285714	0.0
AF-P51178-F1-model-v4	A	756.0	-1.0	403811	9615	0005524#0019955#0019838#0046872#0002020#0042803#0042169#0005020#0004714	0005911#0009897#0005615#0001650#0043235	0031532#0030183#0060326#0097067#0019221#0050910#0048565#0035234#0035162#0030218#0038162#0038093#0006687#0002244#0035701#0002327#0006954#0035556#0038109#0030032#0002320#0008584#0002551#0043303#0060374#0070662#0035855#0097326#0030318#0097324#0002318#0051093#0043069#2000242#0001541#0018108#0043473#0030335#0002732#0051091#0043406#0032765#0070668#0046427#0042531#1905065#0046777#0008360#0009314#0007286…	P51178	0.0004648621423469	0.6664643217119542	0.0140326350426887	-50.0	0.1551219512195122	0.2694915254237288	435.0	{'G': 7.55, 'R': 8.18, 'F': 4.4, 'T': 4.4, 'E': 5.03, 'L': 13.21, 'V': 8.18, 'S': 3.77, 'W': 1.26, 'Y': 2.52, 'K': 3.77, 'Q': 6.29, 'D': 8.18, 'I': 3.14, 'H': 4.4, 'C': 1.89, 'P': 9.43, 'N': 2.52, 'A': 1.89}	-697.0	0.0252918287937743	0.75	1490.0	{'M': 2.56, 'L': 7.69, 'N': 2.56, 'I': 7.69, 'D': 5.13, 'S': 7.69, 'T': 7.69, 'A': 5.13, 'F': 7.69, 'Y': 2.56, 'K': 12.82, 'Q': 10.26, 'C': 2.56, 'V': 5.13, 'E': 7.69, 'P': 2.56, 'G': 2.56}	964.0	0.3466204506065858	0.9090909090909092	714.0	{'.': 20.25, 'H': 40.0, 'E': 17.0, 'T': 20.0, 'G': 2.25, 'B': 0.5}	121.0	0.4642857142857143	0.7222222222222222	50.0	{'T': 10.77, 'A': 3.08, 'G': 38.46, 'C': 47.69}	1750.0	0.4427959116386416	0.7387238723872387	1215.0	{'T': 16.75, 'G': 29.56, 'C': 31.05, 'A': 22.64}	248.0	0.0167982529816899	0.7722007722007722	11647.0	{'C': 32.0, 'T': 23.5, 'G': 26.0, 'A': 18.5}	0.2428	0.2622	756.0	0.98796992481203	0.0666666666666666	0.0	0.0
AF-Q9NZ08-F1-model-v4	A	941.0	-1.0	51752	9606	0004177#0004175#0005151#0005138#0070006#0008235#0042277#0008270	0005737#0005829#0005783#0005788#0005789#0070062#0005576#0005615#0016020	0002250#0001525#0019885#0002474#0045444#0006509#0043171#0045766#0006508#0008217#0045088#0009617	Q9NZ08	0.0057167306902904	0.4471017878761965	0.0014587541408541	-127.0	0.1526717557251908	0.2127659574468085	296.0	{'F': 5.0, 'P': 9.38, 'T': 11.88, 'N': 4.38, 'E': 5.0, 'H': 2.5, 'I': 5.62, 'L': 11.25, 'G': 9.38, 'K': 4.38, 'V': 6.25, 'S': 5.0, 'R': 3.12, 'A': 3.75, 'Y': 3.75, 'Q': 3.12, 'D': 3.12, 'C': 2.5, 'M': 0.62}	-868.0	0.0298769771528998	0.7083333333333334	1635.0	{'M': 1.96, 'V': 7.84, 'L': 9.8, 'I': 9.8, 'F': 7.84, 'Y': 5.88, 'K': 9.8, 'S': 3.92, 'T': 5.88, 'P': 3.92, 'D': 3.92, 'H': 1.96, 'E': 7.84, 'R': 7.84, 'A': 1.96, 'C': 1.96, 'Q': 3.92, 'G': 1.96, 'N': 1.96}	982.0	0.3880355699272433	0.8856088560885609	695.0	{'.': 16.46, 'E': 32.08, 'T': 18.33, 'G': 1.88, 'H': 31.25}	0.0	-1.0	-1.0	-1.0	'-'	0.0	-1.0	-1.0	-1.0	'-'	0.0	-1.0	-1.0	-1.0	'-'	0.2531	0.2322	941.0	0.9662509170946442	0.0	0.2857142857142857	0.0476190476190476
AF-Q9H091-F1-model-v4	A	742.0	-1.0	84225	9606	0042826#0046872	0005737#0001673	0045892#0007286	Q9H091	0.0006017139735541	0.7112768607270422	0.0065550134155867	-116.0	0.1654450261780104	0.2445820433436532	309.0	{'M': 1.27, 'G': 11.39, 'R': 7.59, 'D': 6.96, 'L': 12.03, 'T': 6.96, 'F': 4.43, 'K': 4.43, 'V': 6.96, 'A': 3.8, 'P': 11.39, 'S': 5.7, 'E': 5.7, 'I': 1.27, 'C': 2.53, 'Q': 2.53, 'H': 2.53, 'W': 0.63, 'Y': 1.27, 'N': 0.63}	-699.0	0.0325365205843293	0.6621621621621622	1432.0	{'E': 2.04, 'K': 8.16, 'R': 4.08, 'V': 12.24, 'D': 4.08, 'T': 8.16, 'L': 12.24, 'G': 12.24, 'M': 2.04, 'A': 4.08, 'C': 2.04, 'Q': 6.12, 'P': 14.29, 'S': 2.04, 'I': 4.08, 'F': 2.04}	904.0	0.4167450611476952	0.8568665377176016	546.0	{'.': 23.93, 'H': 35.21, 'T': 23.02, 'E': 17.16, 'G': 0.68}	64.0	0.2797202797202797	0.8	93.0	{'G': 50.0, 'A': 2.5, 'T': 12.5, 'C': 35.0}	1451.0	0.418945963975984	0.7414403778040142	1304.0	{'A': 21.34, 'G': 30.73, 'T': 16.08, 'C': 31.85}	138.0	0.0064640698455339	0.7333333333333333	11807.0	{'A': 49.35, 'T': 23.38, 'G': 15.58, 'C': 11.69}	0.2677	0.2938	742.0	0.9947209653092006	0.0666666666666666	0.0714285714285714	0.0
AF-Q460N3-F1-model-v4	A	678.0	-1.0	165631	9606	0003950#0070403#1990404#0016779#0003714	0005737#0005634	0010629#0000122#0070212	Q460N3	0.0043972934414173	0.2148140264615601	0.0262200978972946	-57.0	0.1458998935037273	0.2290969899665551	341.0	{'A': 8.76, 'G': 6.57, 'L': 8.03, 'P': 5.84, 'E': 4.38, 'V': 9.49, 'R': 5.84, 'S': 5.11, 'K': 10.95, 'N': 4.38, 'Y': 2.92, 'Q': 3.65, 'D': 2.92, 'T': 9.49, 'C': 2.92, 'H': 2.19, 'F': 3.65, 'I': 2.19, 'M': 0.73}	-636.0	0.024793388429752	0.5625	1388.0	{'A': 5.56, 'P': 5.56, 'V': 16.67, 'I': 8.33, 'E': 13.89, 'L': 5.56, 'F': 2.78, 'S': 2.78, 'Q': 5.56, 'D': 2.78, 'T': 8.33, 'G': 5.56, 'K': 5.56, 'R': 5.56, 'Y': 2.78, 'N': 2.78}	1097.0	0.3815298507462686	0.9211711711711712	628.0	{'.': 12.96, 'E': 32.27, 'T': 20.54, 'H': 34.23}	-27.0	0.2035928143712574	0.6181818181818182	112.0	{'T': 17.65, 'C': 32.35, 'A': 5.88, 'G': 44.12}	863.0	0.2828854314002829	0.7359705611775529	1741.0	{'A': 32.38, 'T': 21.0, 'G': 22.5, 'C': 24.12}	2236.0	0.1403283940728874	0.745531914893617	10135.0	{'A': 24.77, 'T': 38.58, 'G': 17.92, 'C': 18.72}	0.238	0.2777	678.0	0.9633699633699634	0.0	0.1428571428571428	0.0
AF-O75879-F1-model-v4	A	557.0	-1.0	5188	9606	0005524#0050567	0030956#0005739	0070681#0032543	O75879	0.0006677332420321	0.4302073861233585	0.036416391876046	-48.0	0.1112244897959183	0.25	544.0	{'A': 5.5, 'P': 10.09, 'G': 6.42, 'F': 3.67, 'R': 4.59, 'D': 5.5, 'T': 5.5, 'I': 5.5, 'N': 2.75, 'V': 8.26, 'E': 5.5, 'K': 9.17, 'Y': 2.75, 'L': 11.01, 'S': 4.59, 'H': 1.83, 'M': 1.83, 'Q': 5.5}	-504.0	0.037622272385252	0.7575757575757576	1263.0	{'A': 12.0, 'V': 10.0, 'G': 2.0, 'S': 2.0, 'P': 4.0, 'N': 2.0, 'R': 12.0, 'C': 2.0, 'T': 4.0, 'Q': 10.0, 'I': 8.0, 'D': 2.0, 'L': 14.0, 'E': 8.0, 'Y': 2.0, 'F': 2.0, 'K': 4.0}	999.0	0.422037422037422	0.9376443418013856	529.0	{'.': 17.73, 'E': 20.44, 'T': 17.98, 'H': 42.36, 'G': 1.48}	18.0	0.1338582677165354	0.68	102.0	{'C': 47.06, 'T': 11.76, 'G': 29.41, 'A': 11.76}	1213.0	0.3669950738916256	0.7386685552407932	1430.0	{'A': 26.27, 'T': 19.27, 'G': 28.0, 'C': 26.46}	517.0	0.0355325715238969	0.7486818980667839	11420.0	{'A': 27.23, 'T': 27.93, 'G': 22.54, 'C': 22.3}	0.2017	0.2751	557.0	0.990203466465712	0.0	0.0	0.0
AF-Q9HA65-F1-model-v4	A	648.0	-1.0	79735	9606	0005096	0005776#0005829#0055037	0090630#0006914#0015031#0042147	Q9HA65	0.0054616787489352	0.4302324415165067	0.0021896458253802	-94.0	0.1294363256784968	0.2258652094717668	409.0	{'K': 4.03, 'Y': 0.81, 'L': 7.26, 'R': 6.45, 'V': 7.26, 'E': 5.65, 'H': 2.42, 'G': 9.68, 'D': 8.06, 'T': 6.45, 'P': 12.9, 'W': 0.81, 'S': 9.68, 'Q': 3.23, 'A': 5.65, 'F': 4.03, 'C': 3.23, 'N': 1.61, 'I': 0.81}	-607.0	0.02009702009702	0.6744186046511628	1400.0	{'E': 6.9, 'G': 6.9, 'D': 6.9, 'R': 6.9, 'I': 6.9, 'V': 10.34, 'S': 10.34, 'C': 3.45, 'L': 17.24, 'A': 10.34, 'H': 3.45, 'P': 3.45, 'F': 3.45, 'Q': 3.45}	750.0	0.3281535648994516	0.9158163265306124	702.0	{'.': 13.93, 'T': 21.45, 'E': 14.48, 'H': 47.63, 'G': 2.51}	42.0	0.1259842519685039	0.7272727272727273	105.0	{'G': 50.0, 'T': 12.5, 'C': 37.5}	1451.0	0.4068205304857044	0.7272167487684729	1279.0	{'A': 19.31, 'T': 16.85, 'G': 30.91, 'C': 32.94}	150.0	0.0072208228379513	0.8269230769230769	11806.0	{'C': 37.21, 'G': 26.74, 'A': 15.12, 'T': 20.93}	0.2031	0.245	648.0	0.9954716981132076	0.0	0.0714285714285714	0.0
AF-Q96JY0-F1-model-v4	A	434.0	-1.0	84944	9606	0043565	0030849#0000785#0033391#0005737#0001673#0005634#0043186#0048471#0071547#0001741	0000902#0035234#0071514#0009566#0007129#0008630#0007140#0043066#0051093#0045892#2000242#0000122#0034587#0060964#0046620#0031047#0007283	Q96JY0	0.0078197713547741	0.4469270525686398	0.0007288726764216	-24.0	0.0928050052137643	0.2664670658682634	625.0	{'P': 8.99, 'R': 6.74, 'F': 3.37, 'G': 7.87, 'Y': 6.74, 'K': 4.49, 'A': 4.49, 'E': 3.37, 'T': 3.37, 'L': 12.36, 'V': 8.99, 'N': 3.37, 'S': 7.87, 'I': 4.49, 'Q': 2.25, 'D': 4.49, 'H': 4.49, 'C': 2.25}	-405.0	0.0176565008025682	0.8461538461538461	1220.0	{'P': 4.55, 'N': 4.55, 'R': 9.09, 'Y': 9.09, 'C': 4.55, 'A': 4.55, 'T': 4.55, 'V': 9.09, 'E': 4.55, 'I': 9.09, 'Q': 9.09, 'D': 4.55, 'L': 13.64, 'K': 4.55, 'S': 4.55}	612.0	0.2877697841726618	0.9364548494983278	674.0	{'T': 19.29, '.': 23.21, 'H': 48.57, 'G': 1.07, 'E': 7.86}	70.0	0.3161764705882353	0.671875	72.0	{'C': 41.86, 'T': 6.98, 'G': 48.84, 'A': 2.33}	849.0	0.2970831832913215	0.7445848375451264	1669.0	{'A': 27.76, 'T': 22.79, 'G': 25.09, 'C': 24.36}	325.0	0.0202079490189501	0.7507788161993769	11605.0	{'G': 16.6, 'T': 40.25, 'A': 30.29, 'C': 12.86}	0.1759	0.2982	434.0	0.9916981132075472	0.0	0.1428571428571428	0.0476190476190476
AF-Q6ZTN6-F1-model-v4	A	518.0	-1.0	338692	9606	0140036	0005737#0005770#0048471#0005886	0002091	Q6ZTN6	0.0011798042362088	0.7003385349343969	0.0021896458253802	-44.0	0.1212435233160621	0.2344689378757515	466.0	{'A': 5.98, 'G': 7.69, 'P': 11.97, 'L': 11.97, 'R': 9.4, 'V': 5.98, 'W': 1.71, 'H': 3.42, 'I': 2.56, 'E': 7.69, 'T': 9.4, 'Q': 9.4, 'D': 1.71, 'K': 3.42, 'C': 0.85, 'S': 3.42, 'N': 1.71, 'F': 0.85, 'M': 0.85}	-475.0	0.0316846986089644	0.6612903225806451	1232.0	{'M': 2.44, 'V': 9.76, 'K': 4.88, 'E': 9.76, 'T': 7.32, 'D': 2.44, 'R': 7.32, 'L': 7.32, 'Q': 9.76, 'P': 7.32, 'S': 4.88, 'A': 7.32, 'F': 4.88, 'H': 2.44, 'G': 2.44, 'I': 7.32, 'W': 2.44}	996.0	0.3949044585987261	0.8985507246376812	528.0	{'H': 44.35, '.': 16.4, 'E': 23.66, 'T': 15.59}	152.0	0.4475138121546961	0.7788461538461539	77.0	{'G': 43.21, 'C': 50.62, 'T': 3.7, 'A': 2.47}	1381.0	0.400278940027894	0.7503267973856209	1338.0	{'A': 22.04, 'T': 15.85, 'G': 30.31, 'C': 31.79}	165.0	0.0078885532057737	0.7580645161290323	11792.0	{'G': 40.43, 'C': 22.34, 'A': 19.15, 'T': 18.09}	0.1597	0.2346	518.0	0.9784706755753526	0.0	0.0714285714285714	0.0
AF-P26639-F1-model-v4	A	723.0	-1.0	8626539	44689	0005524#0004829	0005737#0045335	0006435	P26639	0.0039036435431503	0.6812127095093964	0.0007288726764216	-64.0	0.143595041322314	0.2263843648208469	354.0	{'E': 6.47, 'S': 2.88, 'P': 9.35, 'G': 10.79, 'K': 7.19, 'L': 8.63, 'I': 3.6, 'V': 6.47, 'Q': 5.04, 'Y': 4.32, 'C': 2.88, 'A': 4.32, 'T': 5.04, 'F': 5.04, 'D': 4.32, 'H': 3.6, 'N': 2.16, 'R': 6.47, 'M': 1.44}	-682.0	0.026542800265428	0.7407407407407407	1453.0	{'M': 2.5, 'P': 7.5, 'I': 10.0, 'G': 5.0, 'R': 7.5, 'L': 15.0, 'E': 7.5, 'V': 7.5, 'T': 5.0, 'K': 7.5, 'S': 7.5, 'C': 2.5, 'A': 7.5, 'D': 2.5, 'F': 2.5, 'Q': 2.5}	1101.0	0.4156570363466915	0.9139344262295082	585.0	{'.': 12.78, 'E': 31.17, 'T': 15.7, 'H': 39.69, 'G': 0.67}	101.0	0.4965034965034965	0.6698113207547169	37.0	{'G': 38.03, 'T': 9.86, 'C': 49.3, 'A': 2.82}	1238.0	0.4153291844087782	0.746321365509123	1354.0	{'A': 29.57, 'T': 20.82, 'G': 27.13, 'C': 22.48}	375.0	0.0208490329063049	0.7708978328173375	11620.0	{'T': 38.15, 'A': 39.36, 'C': 6.83, 'G': 15.66}	0.2542	0.2845	723.0	0.9865370231862378	0.0	0.0714285714285714	0.0
AF-Q68DD2-F1-model-v4	A	849.0	-1.0	255189	9606	0005509#0047498#0005544#0004622#0008970	0005829#0005739#0032587#0031982	0050482#0071236#0071407#0046475#0036148#0001516	Q68DD2	0.0010669735979758	0.283534365650539	0.0597231737029493	-119.0	0.1568627450980392	0.2325581395348837	332.0	{'M': 0.62, 'P': 11.25, 'G': 10.0, 'R': 5.62, 'K': 3.12, 'N': 1.88, 'D': 3.12, 'Y': 5.62, 'L': 14.37, 'I': 2.5, 'V': 8.12, 'F': 5.0, 'Q': 7.5, 'H': 1.25, 'T': 3.12, 'A': 5.62, 'E': 5.0, 'S': 2.5, 'C': 3.75}	-796.0	0.0291563275434243	0.6266666666666667	1537.0	{'M': 2.13, 'K': 6.38, 'R': 8.51, 'C': 4.26, 'V': 12.77, 'T': 6.38, 'A': 6.38, 'S': 2.13, 'Q': 14.89, 'F': 4.26, 'P': 4.26, 'L': 10.64, 'E': 4.26, 'G': 4.26, 'D': 2.13, 'Y': 4.26, 'I': 2.13}	1326.0	0.4648648648648649	0.8942807625649913	533.0	{'.': 17.83, 'E': 33.14, 'T': 21.32, 'H': 26.55, 'G': 1.16}	88.0	0.3714285714285714	0.7027027027027027	66.0	{'A': 1.92, 'G': 48.08, 'C': 44.23, 'T': 5.77}	1735.0	0.4414778019248681	0.7448926139339969	1312.0	{'A': 20.89, 'T': 17.93, 'G': 29.89, 'C': 31.29}	1987.0	0.1486050636994033	0.756568144499179	9966.0	{'A': 20.62, 'G': 27.51, 'C': 26.48, 'T': 25.39}	0.2198	0.2177	849.0	0.9962092494313874	0.0	0.0714285714285714	0.0
AF-Q96J94-F1-model-v4	A	861.0	-1.0	9271	9606	0046872#0003729#0140262#0034584#1905538#0019901#0004521#0003727	0033391#0005737#0097433#0005634#0043186	0051321#0141006#0140990#0006417#0031047#0035092#0007286#0007283	Q96J94	0.0042312013965369	0.161129481858615	0.0433130906697325	429.0	0.2186858316221765	0.2855227882037534	228.0	{'G': 11.27, 'P': 9.39, 'F': 5.16, 'R': 8.45, 'D': 6.1, 'S': 3.76, 'L': 9.86, 'N': 2.35, 'Y': 5.63, 'Q': 5.63, 'H': 2.35, 'T': 4.69, 'K': 3.76, 'V': 7.04, 'I': 3.29, 'M': 1.88, 'W': 0.94, 'E': 4.23, 'C': 1.41, 'A': 2.82}	-744.0	0.0493589743589743	0.5539568345323741	1421.0	{'M': 1.3, 'V': 7.79, 'R': 7.79, 'E': 1.3, 'L': 5.19, 'I': 5.19, 'Q': 5.19, 'F': 6.49, 'Y': 10.39, 'K': 3.9, 'S': 3.9, 'T': 7.79, 'P': 7.79, 'D': 7.79, 'G': 6.49, 'N': 1.3, 'A': 5.19, 'H': 3.9, 'C': 1.3}	2372.0	0.6584867075664622	0.8932038834951457	257.0	{'.': 17.29, 'E': 31.31, 'T': 16.98, 'H': 32.71, 'G': 0.93, 'B': 0.78}	0.0	-1.0	-1.0	-1.0	'-'	0.0	-1.0	-1.0	-1.0	'-'	0.0	-1.0	-1.0	-1.0	'-'	0.7688	0.7497	861.0	0.9939713639788996	0.2	0.1428571428571428	0.0476190476190476
AF-Q9UL63-F1-model-v4	A	735.0	-1.0	4289	9606	0042802#0042803	0005938#0005737#0005829#0005654#0098794#0001726#0000151	0031532#0007160#0008360#0002090#0007165	Q9UL63	0.002588793135836	0.220002540272522	0.0594134606378968	-89.0	0.1604675876726886	0.231240428790199	288.0	{'A': 8.61, 'G': 8.61, 'P': 7.95, 'Y': 2.65, 'S': 5.3, 'L': 8.61, 'N': 3.31, 'D': 7.28, 'E': 1.99, 'R': 3.31, 'I': 4.64, 'V': 7.28, 'K': 6.62, 'T': 6.62, 'F': 5.3, 'W': 1.32, 'H': 2.65, 'Q': 3.97, 'C': 3.31, 'M': 0.66}	-685.0	0.023514043109079	0.8571428571428571	1489.0	{'T': 11.11, 'Y': 2.78, 'L': 11.11, 'P': 2.78, 'E': 8.33, 'V': 5.56, 'C': 5.56, 'N': 5.56, 'I': 5.56, 'Q': 8.33, 'K': 8.33, 'D': 5.56, 'S': 5.56, 'M': 2.78, 'R': 2.78, 'A': 8.33}	1021.0	0.4253521126760563	0.8917322834645669	557.0	{'.': 20.53, 'E': 33.55, 'T': 22.74, 'H': 21.63, 'B': 0.22, 'G': 1.32}	56.0	0.1417322834645669	0.75	103.0	{'G': 55.56, 'C': 38.89, 'A': 5.56}	1349.0	0.4407233757535164	0.730299667036626	1184.0	{'A': 29.79, 'T': 23.33, 'G': 24.54, 'C': 22.34}	5950.0	0.3931630188126784	0.7531902958911794	6530.0	{'C': 16.24, 'T': 37.29, 'G': 17.72, 'A': 28.75}	0.2272	0.2499	735.0	0.9939713639788996	0.0	0.2142857142857142	0.0
AF-O43300-F1-model-v4	A	516.0	-1.0	26045	9606	0042043	0060076#0005615#0098982#0098978#0098686#0098839#0099634#0098685	0060291#0002091#0051965#0099151#0050808	O43300	0.0033656760644481	0.7353118763821469	0.0007288726764216	-44.0	0.112938596491228	0.2224622030237581	449.0	{'G': 3.88, 'L': 15.53, 'M': 0.97, 'Y': 4.85, 'V': 3.88, 'P': 4.85, 'A': 4.85, 'Q': 5.83, 'F': 6.8, 'D': 5.83, 'H': 3.88, 'N': 6.8, 'S': 4.85, 'T': 5.83, 'K': 3.88, 'R': 6.8, 'W': 0.97, 'E': 4.85, 'I': 2.91, 'C': 1.94}	-478.0	0.0221205186880244	0.6744186046511628	1268.0	{'L': 20.69, 'G': 6.9, 'M': 3.45, 'A': 3.45, 'T': 6.9, 'Q': 10.34, 'N': 13.79, 'R': 6.9, 'P': 10.34, 'S': 3.45, 'K': 6.9, 'I': 3.45, 'V': 3.45}	488.0	0.3090727816550349	0.8831908831908832	652.0	{'.': 21.94, 'H': 30.97, 'T': 33.23, 'E': 12.58, 'G': 0.97, 'B': 0.32}	-185.0	0.169683257918552	0.6880733944954128	333.0	{'C': 40.0, 'G': 44.0, 'T': 12.0, 'A': 4.0}	983.0	0.3485714285714286	0.7332832456799399	1469.0	{'A': 27.77, 'G': 23.57, 'T': 20.59, 'C': 28.07}	2737.0	0.1830151928320997	0.7476129853596435	9693.0	{'T': 35.93, 'C': 17.24, 'A': 32.57, 'G': 14.26}	0.1666	0.242	516.0	0.9691403379867743	0.0	0.0	0.0
AF-Q3V5L5-F1-model-v4	A	792.0	-1.0	146664	9606	0030144#0030145	0005794#0000139	0006487#0018242	Q3V5L5	0.0065632410055385	0.1784341883601119	0.0218498381101377	-120.0	0.134050880626223	0.2178060413354531	393.0	{'P': 10.95, 'V': 5.84, 'R': 6.57, 'F': 5.84, 'G': 11.68, 'A': 5.11, 'L': 11.68, 'E': 5.84, 'K': 5.84, 'S': 2.19, 'H': 2.92, 'I': 1.46, 'Q': 7.3, 'D': 3.65, 'W': 1.46, 'C': 3.65, 'M': 2.19, 'T': 2.92, 'N': 1.46, 'Y': 1.46}	-745.0	0.0329457364341085	0.6219512195121951	1466.0	{'M': 3.92, 'L': 9.8, 'I': 5.88, 'G': 9.8, 'R': 9.8, 'D': 3.92, 'K': 5.88, 'V': 7.84, 'E': 5.88, 'T': 5.88, 'P': 7.84, 'F': 7.84, 'S': 7.84, 'Q': 1.96, 'A': 1.96, 'H': 1.96, 'C': 1.96}	960.0	0.4144144144144144	0.8846153846153846	590.0	{'.': 21.96, 'H': 41.3, 'T': 22.61, 'G': 1.96, 'E': 12.17}	39.0	0.3421052631578947	0.6666666666666666	74.0	{'G': 36.54, 'C': 48.08, 'A': 1.92, 'T': 13.46}	1770.0	0.4669950738916256	0.732612055641422	1104.0	{'A': 18.85, 'T': 16.39, 'G': 30.94, 'C': 33.83}	1119.0	0.0801385110066782	0.7374810318664643	10811.0	{'A': 18.31, 'T': 24.07, 'C': 30.25, 'G': 27.37}	0.2418	0.2526	792.0	0.9698529411764706	0.0	0.0	0.0
AF-Q9Y2L1-F1-model-v4	A	958.0	-1.0	22894	9606	0000175#0004519#0005085#0003723	0000177#0005829#0000178#0016020#0000176#0005654#0005634	0071034#0043928#0006401#0006396#0016075#0006364	Q9Y2L1	0.0028120019946062	0.3429913086807502	0.011653569134763	-119.0	0.1673003802281368	0.2300653594771241	287.0	{'M': 0.57, 'A': 5.11, 'G': 7.95, 'P': 8.52, 'S': 4.55, 'Q': 2.84, 'D': 5.11, 'R': 9.66, 'V': 6.82, 'K': 7.39, 'Y': 2.27, 'T': 6.82, 'E': 5.68, 'W': 1.14, 'L': 8.52, 'N': 1.7, 'I': 7.39, 'F': 2.84, 'H': 3.41, 'C': 1.7}	-896.0	0.022349570200573	0.7647058823529411	1694.0	{'M': 2.56, 'V': 7.69, 'R': 7.69, 'E': 7.69, 'L': 10.26, 'Q': 7.69, 'F': 5.13, 'Y': 2.56, 'K': 10.26, 'S': 5.13, 'T': 5.13, 'P': 2.56, 'I': 10.26, 'D': 2.56, 'G': 2.56, 'H': 5.13, 'A': 5.13}	1155.0	0.4196207749381698	0.8730703259005146	630.0	{'.': 17.09, 'E': 19.65, 'T': 23.18, 'H': 36.74, 'G': 2.95, 'B': 0.39}	42.0	0.2129032258064516	0.825	115.0	{'G': 57.58, 'T': 15.15, 'C': 21.21, 'A': 6.06}	1236.0	0.4279847462599002	0.71240234375	1361.0	{'A': 30.09, 'T': 20.97, 'G': 25.09, 'C': 23.85}	4981.0	0.3529767301299486	0.7441860465116279	6958.0	{'C': 18.21, 'T': 33.9, 'A': 29.49, 'G': 18.39}	0.2441	0.2211	958.0	0.9947209653092006	0.0666666666666666	0.2857142857142857	0.0
AF-Q8N806-F1-model-v4	A	425.0	-1.0	#	9606	0061630#0008270	#	0016567	Q8N806	0.0028946051857684	0.3486717173004471	0.0080762040238695	-30.0	0.0795811518324607	0.2310030395136778	626.0	{'M': 3.95, 'A': 5.26, 'P': 9.21, 'V': 3.95, 'E': 2.63, 'D': 9.21, 'S': 3.95, 'G': 6.58, 'K': 9.21, 'R': 6.58, 'Y': 2.63, 'T': 2.63, 'H': 1.32, 'F': 3.95, 'L': 9.21, 'C': 7.89, 'I': 2.63, 'Q': 6.58, 'N': 2.63}	-393.0	0.0187144019528071	0.6764705882352942	1195.0	{'A': 8.7, 'G': 8.7, 'Q': 4.35, 'L': 13.04, 'V': 26.09, 'P': 4.35, 'K': 8.7, 'Y': 4.35, 'E': 4.35, 'D': 4.35, 'T': 4.35, 'M': 4.35, 'C': 4.35}	522.0	0.2713097713097713	0.867109634551495	661.0	{'.': 24.14, 'H': 47.13, 'T': 16.09, 'E': 11.49, 'G': 1.15}	61.0	0.183206106870229	0.75	99.0	{'G': 58.33, 'C': 29.17, 'A': 4.17, 'T': 8.33}	882.0	0.2853562477622628	0.748356807511737	1728.0	{'A': 29.36, 'G': 30.61, 'C': 20.08, 'T': 19.95}	1619.0	0.1062899700477616	0.7655976676384839	10638.0	{'A': 24.45, 'G': 20.49, 'T': 36.79, 'C': 18.28}	0.1557	0.2624	425.0	0.9916981132075472	0.0	0.0	0.0
AF-O43143-F1-model-v4	A	795.0	-1.0	1665	9606	0005524#0016887#0008186#0003725#0004386#0003723#0003724	0016607#0005730#0005654#0005634#0005681#0005689	0140374#0042742#0051607#0006397#0000398#0043123#0043279#0009636#0008380	O43143	0.0070687491050394	0.3288788143183344	0.0058607467412064
AF-Q8NC60-F1-model-v4	A	698.0	-1.0	539773	9913	0005525	0005743	0006915#0061668#0007005#0043457	Q8NC60	0.0038158934084664	0.2935365331803353	0.036416391876046	-98.0	0.1472945891783567	0.2629695885509839	439.0	{'L': 12.24, 'P': 9.52, 'R': 6.12, 'Q': 6.12, 'Y': 2.04, 'V': 8.16, 'E': 6.12, 'G': 10.88, 'F': 4.08, 'K': 4.08, 'S': 3.4, 'D': 2.04, 'H': 4.76, 'C': 2.72, 'A': 4.08, 'N': 2.72, 'T': 4.76, 'I': 5.44, 'W': 0.68}	-645.0	0.0311653116531165	0.7666666666666667	1416.0	{'P': 8.7, 'A': 2.17, 'S': 4.35, 'Q': 15.22, 'F': 2.17, 'L': 15.22, 'G': 6.52, 'V': 13.04, 'C': 2.17, 'T': 2.17, 'R': 4.35, 'Y': 4.35, 'E': 4.35, 'K': 6.52, 'H': 2.17, 'N': 2.17, 'I': 4.35}	837.0	0.3782771535580524	0.8632478632478633	600.0	{'.': 22.03, 'T': 23.02, 'H': 36.14, 'E': 18.07, 'G': 0.74}	36.0	0.0970149253731343	0.9285714285714286	120.0	{'C': 61.54, 'G': 23.08, 'A': 7.69, 'T': 7.69}	1222.0	0.3262996941896025	0.7583511016346838	1863.0	{'A': 21.56, 'T': 15.84, 'G': 28.96, 'C': 33.65}	130.0	0.0060534723389944	0.7659574468085106	11800.0	{'G': 11.11, 'C': 22.22, 'A': 36.11, 'T': 30.56}	0.2196	0.2531	698.0	0.9887133182844244	0.0	0.0	0.0
AF-Q15937-F1-model-v4	A	498.0	-1.0	7633	9606	0001227#0046872#0000977	0005634	0000122	Q15937	0.005700844600732	0.6467686143441221	0.0007288726764216	-32.0	0.1043203371970495	0.2426470588235294	541.0	{'M': 2.02, 'G': 11.11, 'L': 6.06, 'P': 9.09, 'A': 4.04, 'R': 5.05, 'F': 5.05, 'C': 7.07, 'E': 7.07, 'S': 6.06, 'I': 2.02, 'V': 5.05, 'N': 2.02, 'Q': 8.08, 'K': 4.04, 'Y': 2.02, 'H': 9.09, 'T': 4.04, 'D': 1.01}	-478.0	0.0137090632140137	0.782608695652174	1290.0	{'F': 16.67, 'K': 11.11, 'P': 11.11, 'D': 5.56, 'G': 11.11, 'T': 11.11, 'S': 5.56, 'R': 5.56, 'Q': 5.56, 'A': 5.56, 'N': 5.56, 'E': 5.56}	572.0	0.2888446215139442	0.8734939759036144	672.0	{'.': 28.62, 'T': 21.38, 'H': 41.72, 'E': 8.28}	-41.0	0.2469437652811736	0.8145161290322581	285.0	{'T': 8.91, 'G': 47.52, 'C': 41.58, 'A': 1.98}	1125.0	0.3385546457814168	0.75	1541.0	{'A': 27.13, 'T': 15.98, 'G': 28.71, 'C': 28.18}	168.0	0.0116816539204975	0.8475609756097561	11735.0	{'C': 19.42, 'T': 20.14, 'G': 26.62, 'A': 33.81}	0.1438	0.217	498.0	0.9625	0.0666666666666666	0.0714285714285714	0.0
AF-O15033-F1-model-v4	A	823.0	-1.0	9870	9606	0061630#0004842	0005737#0005829	0006915#0043066#0070979#1990390#0000209#0016567#0050727#0006511	O15033	0.0001790186060663	0.6607314685895532	0.0569667321740288	-80.0	0.1558073654390935	0.2648475120385232	436.0	{'G': 4.85, 'T': 7.27, 'A': 6.06, 'F': 6.67, 'E': 7.27, 'L': 12.73, 'R': 6.06, 'I': 3.64, 'D': 3.03, 'K': 6.06, 'P': 9.7, 'V': 8.48, 'S': 4.24, 'H': 2.42, 'Y': 1.82, 'Q': 3.03, 'C': 2.42, 'N': 4.24}	-766.0	0.0327455919395466	0.7123287671232876	1515.0	{'M': 3.85, 'R': 7.69, 'S': 3.85, 'F': 3.85, 'N': 1.92, 'D': 3.85, 'Y': 3.85, 'V': 9.62, 'E': 5.77, 'G': 9.62, 'I': 7.69, 'K': 5.77, 'T': 7.69, 'Q': 3.85, 'P': 5.77, 'L': 3.85, 'A': 7.69, 'W': 1.92, 'H': 1.92}	1121.0	0.4345076784101174	0.868231046931408	553.0	{'H': 32.22, 'T': 23.49, '.': 13.93, 'E': 28.27, 'G': 1.87, 'B': 0.21}	0.0	-1.0	-1.0	-1.0	'-'	0.0	-1.0	-1.0	-1.0	'-'	0.0	-1.0	-1.0	-1.0	'-'	0.2133	0.2162	823.0	0.9939713639788996	0.0	0.1428571428571428	0.0
AF-Q6PI48-F1-model-v4	A	645.0	-1.0	538772	9913	0004815#0005524#0003676	0005759#0005739#0031090	0006422#0070145	Q6PI48	0.0008214877266426	0.4981159655023905	0.0167517699463162	-37.0	0.145985401459854	0.2568807339449541	414.0	{'P': 6.43, 'S': 7.14, 'W': 0.71, 'L': 12.14, 'Q': 7.86, 'R': 9.29, 'E': 7.86, 'V': 7.14, 'C': 3.57, 'G': 6.43, 'H': 3.57, 'Y': 3.57, 'T': 3.57, 'I': 3.57, 'A': 5.0, 'F': 3.57, 'K': 2.14, 'M': 1.43, 'D': 3.57, 'N': 1.43}	-597.0	0.0194579569145239	0.6363636363636364	1395.0	{'E': 10.71, 'L': 14.29, 'V': 14.29, 'T': 3.57, 'G': 7.14, 'D': 7.14, 'R': 3.57, 'F': 3.57, 'S': 14.29, 'I': 3.57, 'W': 3.57, 'Q': 3.57, 'A': 3.57, 'H': 3.57, 'P': 3.57}	1168.0	0.4715025906735751	0.8783783783783784	447.0	{'.': 20.22, 'H': 35.6, 'T': 20.22, 'E': 23.52, 'B': 0.44}	-172.0	0.1889483065953654	0.8617886178861789	438.0	{'G': 41.51, 'T': 10.38, 'C': 44.34, 'A': 3.77}	1227.0	0.3992575092811339	0.7607717041800643	1408.0	{'A': 27.3, 'T': 21.05, 'G': 26.12, 'C': 25.53}	713.0	0.0459885028742814	0.7603305785123967	11277.0	{'A': 34.42, 'T': 37.32, 'G': 14.31, 'C': 13.95}	0.2132	0.2599	645.0	0.975501113585746	0.0	0.0	0.0
AF-Q9BW92-F1-model-v4	A	718.0	-1.0	80222	9606	0002161#0005524#0042803#0004829	0005759	0070159#0006435	Q9BW92	0.0038171275749441	0.4778945967650733	0.0043701973936818	-84.0	0.150313152400835	0.2326332794830371	339.0	{'Y': 1.39, 'C': 3.47, 'R': 8.33, 'V': 3.47, 'F': 4.86, 'L': 13.89, 'A': 3.47, 'P': 12.5, 'G': 9.03, 'K': 2.78, 'D': 4.86, 'S': 6.25, 'E': 4.17, 'T': 8.33, 'Q': 5.56, 'H': 4.17, 'N': 1.39, 'I': 2.08}	-662.0	0.0378378378378378	0.7368421052631579	1404.0	{'L': 10.71, 'W': 1.79, 'D': 3.57, 'R': 8.93, 'F': 3.57, 'S': 12.5, 'E': 5.36, 'Q': 8.93, 'T': 5.36, 'C': 1.79, 'V': 7.14, 'I': 1.79, 'P': 1.79, 'Y': 3.57, 'A': 12.5, 'H': 5.36, 'G': 3.57, 'K': 1.79}	1078.0	0.4295238095238095	0.8913043478260869	544.0	{'.': 13.97, 'H': 36.81, 'T': 18.18, 'E': 30.38, 'G': 0.67}	32.0	0.1461538461538461	0.6551724137931034	101.0	{'G': 57.89, 'T': 15.79, 'A': 10.53, 'C': 15.79}	1418.0	0.4456010745466756	0.7544059124502558	1219.0	{'A': 21.7, 'T': 19.97, 'G': 29.16, 'C': 29.16}	386.0	0.0288389200033436	0.7451403887688985	11500.0	{'G': 23.48, 'C': 22.32, 'T': 19.13, 'A': 35.07}	0.2453	0.2752	718.0	0.9865370231862378	0.0	0.0	0.0
AF-Q8NI99-F1-model-v4	A	470.0	-1.0	83854	9606	0005102	0062023#0070062#0005615#0030141	0001525#0030154	Q8NI99	0.0049043390449329	0.5801165434274829	0.0021896458253802	-37.0	0.1087190527448869	0.2525	529.0	{'M': 1.98, 'R': 11.88, 'L': 13.86, 'Q': 5.94, 'A': 9.9, 'F': 2.97, 'T': 1.98, 'G': 11.88, 'E': 3.96, 'P': 6.93, 'V': 3.96, 'C': 3.96, 'D': 4.95, 'H': 6.93, 'I': 0.99, 'S': 3.96, 'Y': 3.96}	-438.0	0.0140296180826188	0.72	1258.0	{'G': 11.11, 'S': 5.56, 'E': 16.67, 'Q': 16.67, 'V': 5.56, 'L': 22.22, 'H': 5.56, 'A': 5.56, 'C': 5.56, 'K': 5.56}	595.0	0.2821535393818544	0.9278688524590164	698.0	{'.': 9.89, 'H': 50.88, 'T': 20.49, 'E': 16.96, 'G': 1.06, 'B': 0.71}	0.0	-1.0	-1.0	-1.0	'-'	0.0	-1.0	-1.0	-1.0	'-'	0.0	-1.0	-1.0	-1.0	'-'	0.1952	0.2999	470.0	0.9698529411764706	0.0	0.0714285714285714	0.0
AF-P19525-F1-model-v4	A	551.0	-1.0	5610	9606	0005524#0003725#0004694#0042802#0016301#0004715#0004672#0019888#0106310#0004674#0003723	0005737#0005829#0016020#0005634#0048471#0005840	0140374#0034198#0051607#0030968#0043066#0008285#0033689#0017148#0045071#0032722#0001819#0043410#0051092#1901224#0032874#0046777#0006468#1901532#1902036#1902033#1900225#0035455#0009615#0006412	P19525	0.0050308277013414	0.4843364547647412	0.0029220273949486	-77.0	0.1185567010309278	0.2613636363636363	530.0	{'D': 8.7, 'S': 5.22, 'A': 1.74, 'F': 5.22, 'Y': 2.61, 'V': 4.35, 'L': 12.17, 'P': 4.35, 'R': 7.83, 'I': 6.09, 'G': 8.7, 'K': 11.3, 'N': 4.35, 'E': 6.09, 'H': 1.74, 'C': 1.74, 'Q': 4.35, 'T': 2.61, 'M': 0.87}	-518.0	0.0162241887905604	0.6666666666666666	1323.0	{'M': 4.55, 'F': 4.55, 'N': 4.55, 'T': 13.64, 'Y': 4.55, 'Q': 4.55, 'V': 22.73, 'I': 4.55, 'L': 4.55, 'P': 4.55, 'G': 9.09, 'K': 9.09, 'R': 4.55, 'D': 4.55}	848.0	0.3145631067961165	0.9025069637883008	671.0	{'.': 11.73, 'H': 46.6, 'E': 26.23, 'T': 15.43}	0.0	-1.0	-1.0	-1.0	'-'	0.0	-1.0	-1.0	-1.0	'-'	0.0	-1.0	-1.0	-1.0	'-'	0.196	0.2686	551.0	0.9894419306184012	0.1333333333333333	0.2857142857142857	0.0476190476190476
AF-A8K7I4-F1-model-v4	A	914.0	-1.0	1179	9606	0005254#0005229#0046872#0004222	0005615#0005902#0005886#0042589	0006816#0071456#0034220#0006508	A8K7I4	0.0092153687135678	0.3443020268967584	0.0050984212340619	-133.0	0.1540516473731077	0.2661538461538461	473.0	{'F': 6.36, 'K': 5.78, 'G': 9.25, 'N': 2.89, 'Y': 1.16, 'I': 6.94, 'E': 6.36, 'T': 10.98, 'L': 5.78, 'D': 5.2, 'S': 4.62, 'P': 7.51, 'V': 6.36, 'H': 1.73, 'R': 4.05, 'Q': 6.36, 'C': 2.89, 'A': 4.62, 'W': 1.16}	-858.0	0.0180863477246207	0.8157894736842105	1676.0	{'T': 6.45, 'E': 6.45, 'F': 6.45, 'D': 12.9, 'Y': 3.23, 'L': 9.68, 'C': 3.23, 'S': 16.13, 'A': 3.23, 'G': 6.45, 'I': 6.45, 'R': 6.45, 'H': 3.23, 'V': 3.23, 'W': 3.23, 'N': 3.23}	1078.0	0.4147157190635451	0.8920863309352518	640.0	{'.': 20.97, 'E': 25.0, 'T': 27.22, 'H': 26.41, 'B': 0.4}	0.0	-1.0	-1.0	-1.0	'-'	0.0	-1.0	-1.0	-1.0	'-'	0.0	-1.0	-1.0	-1.0	'-'	0.2237	0.2098	914.0	0.9434907010014306	0.0666666666666666	0.0	0.0
AF-Q9BZQ2-F1-model-v4	A	653.0	-1.0	81626	9606	#	0005737#0072687	0030154#0007112#2001252#0007283	Q9BZQ2	0.0007562863597093	0.6112300151029483	0.011653569134763	-77.0	0.1275559883154819	0.2701030927835051	542.0	{'M': 3.05, 'S': 3.82, 'G': 8.4, 'P': 9.92, 'A': 6.87, 'R': 4.58, 'T': 5.34, 'L': 8.4, 'E': 6.11, 'C': 3.05, 'V': 8.4, 'D': 6.87, 'K': 9.92, 'Y': 2.29, 'F': 3.82, 'W': 0.76, 'I': 3.05, 'H': 3.05, 'Q': 0.76, 'N': 1.53}	-602.0	0.0157211209842788	0.8214285714285714	1435.0	{'M': 4.35, 'P': 13.04, 'L': 13.04, 'I': 8.7, 'R': 8.7, 'D': 8.7, 'V': 13.04, 'E': 13.04, 'G': 4.35, 'F': 4.35, 'K': 4.35, 'S': 4.35}	804.0	0.384321223709369	0.903370786516854	601.0	{'.': 13.93, 'T': 25.37, 'H': 36.57, 'E': 21.89, 'G': 2.24}	55.0	0.1953125	0.78125	96.0	{'C': 44.0, 'G': 48.0, 'T': 8.0}	1015.0	0.3915846623685103	0.7235109717868339	1352.0	{'A': 27.47, 'T': 21.4, 'G': 30.5, 'C': 20.62}	176.0	0.0074802487813077	0.8240740740740741	11790.0	{'A': 43.82, 'G': 8.99, 'T': 39.33, 'C': 7.87}	0.2127	0.257	653.0	0.9598832968636032	0.0	0.0714285714285714	0.0
AF-Q86UX7-F1-model-v4	A	667.0	-1.0	83706	9606	0005178#0008289	0042995#0030055#0070062#0005576#0016020#0031093#0002102	0007160#0033622#0007229#0007159#0070527#0030335#0033632#0034446	Q86UX7	0.0005937517805737	0.6000422467498301	0.0385778104072074	-73.0	0.127789046653144	0.2333333333333333	446.0	{'A': 3.17, 'K': 7.94, 'P': 7.14, 'S': 2.38, 'T': 4.76, 'E': 8.73, 'I': 3.97, 'G': 8.73, 'Q': 8.73, 'R': 9.52, 'F': 5.56, 'H': 3.17, 'L': 11.9, 'C': 0.79, 'W': 1.59, 'D': 2.38, 'V': 7.14, 'Y': 1.59, 'N': 0.79}	-624.0	0.0204638472032742	0.7692307692307693	1427.0	{'M': 6.67, 'I': 6.67, 'A': 10.0, 'R': 10.0, 'S': 13.33, 'P': 6.67, 'Q': 3.33, 'E': 10.0, 'L': 3.33, 'F': 6.67, 'T': 3.33, 'D': 6.67, 'V': 6.67, 'G': 3.33, 'K': 3.33}	1103.0	0.4280117531831537	0.9028925619834712	537.0	{'T': 24.03, 'E': 23.57, '.': 13.27, 'H': 35.7, 'G': 3.43}	0.0	-1.0	-1.0	-1.0	'-'	0.0	-1.0	-1.0	-1.0	'-'	0.0	-1.0	-1.0	-1.0	'-'	0.2326	0.2754	667.0	0.9827973074046372	0.0	0.1428571428571428	0.0
AF-Q06124-F1-model-v4	A	593.0	-1.0	395815	9031	0050839#0004726#0004725#0030971	0005737#0005634	0071364#0071310#0032331#0070374#0045778#0006470	Q06124	0.0014725198006469	0.6792013901033762	0.0036549441753579	-21.0	0.1210191082802547	0.2235294117647059	432.0	{'F': 3.51, 'I': 1.75, 'L': 9.65, 'P': 6.14, 'K': 9.65, 'V': 7.02, 'H': 4.39, 'Q': 6.14, 'G': 10.53, 'D': 5.26, 'A': 2.63, 'C': 5.26, 'S': 2.63, 'E': 7.89, 'R': 7.02, 'Y': 3.51, 'T': 4.39, 'N': 1.75, 'M': 0.88}	-548.0	0.0209235209235209	0.6444444444444445	1341.0	{'V': 10.34, 'G': 3.45, 'S': 6.9, 'A': 13.79, 'P': 3.45, 'N': 3.45, 'R': 13.79, 'Y': 3.45, 'T': 3.45, 'Q': 10.34, 'H': 3.45, 'E': 6.9, 'I': 3.45, 'D': 3.45, 'L': 6.9, 'K': 3.45}	883.0	0.4055727554179567	0.8506493506493507	507.0	{'.': 11.2, 'H': 36.9, 'T': 24.43, 'E': 25.7, 'G': 1.53, 'B': 0.25}	0.0	-1.0	-1.0	-1.0	'-'	0.0	-1.0	-1.0	-1.0	'-'	0.0	-1.0	-1.0	-1.0	'-'	0.209	0.2713	593.0	0.9924471299093656	0.0	0.1428571428571428	0.0
AF-Q9N2K0-F1-model-v4	A	584.0	-1.0	#	9606	#	0005886	0000768	Q9N2K0	0.0005356855461661	0.7275527246016726	0.0223381852496014	-80.0	0.1053169734151329	0.221505376344086	513.0	{'I': 2.91, 'F': 4.85, 'P': 17.48, 'N': 4.85, 'T': 6.8, 'M': 0.97, 'L': 16.5, 'V': 2.91, 'W': 1.94, 'C': 3.88, 'S': 7.77, 'H': 2.91, 'E': 2.91, 'D': 2.91, 'G': 3.88, 'Q': 9.71, 'K': 2.91, 'R': 1.94, 'A': 1.94}	-547.0	0.0224800580130529	0.7209302325581395	1336.0	{'Y': 3.23, 'F': 3.23, 'D': 6.45, 'R': 9.68, 'L': 22.58, 'P': 6.45, 'H': 3.23, 'C': 6.45, 'V': 3.23, 'G': 3.23, 'E': 3.23, 'N': 6.45, 'I': 6.45, 'K': 6.45, 'Q': 3.23, 'T': 3.23, 'A': 3.23}	892.0	0.3314065510597302	0.8958333333333334	654.0	{'.': 16.28, 'H': 39.83, 'T': 19.19, 'E': 24.71}	0.0	-1.0	-1.0	-1.0	'-'	0.0	-1.0	-1.0	-1.0	'-'	0.0	-1.0	-1.0	-1.0	'-'	0.1677	0.2213	584.0	0.971153846153846	0.0	0.0	0.0
AF-Q96IC2-F1-model-v4	A	774.0	-1.0	532864	9913	0004527#0003723	0005730#0005634	#	Q96IC2	0.0011488324023699	0.347294735122389	0.0401513644150786	-67.0	0.1649269311064718	0.234074074074074	283.0	{'P': 6.96, 'G': 10.76, 'V': 8.86, 'L': 12.66, 'A': 5.7, 'R': 3.8, 'F': 4.43, 'Y': 1.9, 'S': 3.8, 'C': 4.43, 'H': 3.8, 'Q': 6.33, 'E': 4.43, 'D': 1.9, 'T': 6.33, 'K': 8.23, 'N': 1.27, 'I': 3.8, 'M': 0.63}	-719.0	0.0284605433376455	0.6666666666666666	1480.0	{'M': 2.27, 'T': 4.55, 'D': 4.55, 'V': 9.09, 'L': 6.82, 'Q': 11.36, 'P': 6.82, 'S': 6.82, 'I': 11.36, 'G': 6.82, 'K': 11.36, 'R': 6.82, 'N': 2.27, 'F': 4.55, 'E': 4.55}	1127.0	0.4390018484288355	0.8962264150943396	552.0	{'.': 19.16, 'E': 19.58, 'T': 16.84, 'H': 44.42}	0.0	-1.0	-1.0	-1.0	'-'	0.0	-1.0	-1.0	-1.0	'-'	0.0	-1.0	-1.0	-1.0	'-'	0.2524	0.2679	774.0	0.9954716981132076	0.0666666666666666	0.0714285714285714	0.0
AF-Q9NXP7-F1-model-v4	A	522.0	-1.0	504972	9913	0003676	#	0015074	Q9NXP7	0.0009282682336035	0.7580636669368799	0.0050984212340619	-21.0	0.1128860489882854	0.2398190045248869	497.0	{'R': 6.6, 'S': 5.66, 'N': 0.94, 'D': 5.66, 'T': 5.66, 'G': 8.49, 'I': 7.55, 'K': 5.66, 'F': 2.83, 'C': 3.77, 'E': 4.72, 'H': 6.6, 'L': 9.43, 'A': 9.43, 'V': 5.66, 'P': 3.77, 'Y': 3.77, 'Q': 3.77}	-477.0	0.0188394875659382	0.7575757575757576	1294.0	{'V': 16.0, 'T': 4.0, 'L': 8.0, 'P': 4.0, 'E': 4.0, 'G': 4.0, 'K': 8.0, 'D': 8.0, 'R': 4.0, 'I': 8.0, 'F': 4.0, 'S': 12.0, 'W': 4.0, 'C': 4.0, 'A': 4.0, 'H': 4.0}	812.0	0.3461928934010152	0.9093333333333332	610.0	{'.': 19.94, 'H': 43.7, 'T': 21.7, 'E': 14.37, 'B': 0.29}	0.0	-1.0	-1.0	-1.0	'-'	0.0	-1.0	-1.0	-1.0	'-'	0.0	-1.0	-1.0	-1.0	'-'	0.1781	0.2554	522.0	0.990188679245283	0.0	0.0	0.0
AF-Q86TM3-F1-model-v4	A	631.0	-1.0	168400	9606	0005524#0016887#0003723#0003724	0005829#0043231#0005730#0005654	#	Q86TM3	0.0022229814935704	0.3168191759715351	0.0496939342883562	-43.0	0.1306165099268547	0.2345215759849906	424.0	{'E': 4.0, 'K': 4.0, 'G': 12.8, 'R': 8.8, 'P': 8.0, 'H': 2.4, 'Q': 6.4, 'S': 5.6, 'C': 3.2, 'F': 1.6, 'V': 8.0, 'T': 4.8, 'N': 1.6, 'I': 8.8, 'A': 2.4, 'D': 7.2, 'W': 0.8, 'L': 8.8, 'Y': 0.8}	-583.0	0.0313167259786476	0.6875	1341.0	{'M': 4.55, 'P': 6.82, 'L': 13.64, 'I': 9.09, 'G': 4.55, 'R': 9.09, 'D': 6.82, 'V': 13.64, 'E': 6.82, 'F': 4.55, 'K': 2.27, 'S': 4.55, 'Q': 4.55, 'A': 4.55, 'H': 4.55}	990.0	0.4249748237663645	0.8865546218487395	517.0	{'.': 20.14, 'E': 18.01, 'H': 49.05, 'T': 12.8}	29.0	0.3012820512820512	0.6811594202898551	87.0	{'G': 42.55, 'C': 46.81, 'A': 2.13, 'T': 8.51}	1044.0	0.3753784056508577	0.7425149700598802	1470.0	{'A': 32.17, 'G': 26.25, 'C': 21.68, 'T': 19.89}	1272.0	0.0889403207141676	0.7545582047685835	10672.0	{'A': 31.69, 'G': 16.17, 'T': 39.59, 'C': 12.55}	0.2285	0.2855	631.0	0.9916981132075472	0.0666666666666666	0.1428571428571428	0.0
AF-Q8N3E9-F1-model-v4	A	789.0	-1.0	113026	9606	0046872#0004435	0032154#0005737#0005654#0005886	0001525#0035556#0060716#0016042#0042127	Q8N3E9	0.0006990186097381	0.4610178658390951	0.0480914507615701	-75.0	0.1448275862068965	0.2322274881516587	382.0	{'M': 2.04, 'G': 9.52, 'P': 10.88, 'A': 6.8, 'D': 6.8, 'T': 6.12, 'R': 10.88, 'K': 2.72, 'Y': 5.44, 'H': 1.36, 'V': 4.76, 'Q': 4.76, 'F': 5.44, 'L': 10.2, 'W': 0.68, 'S': 2.72, 'E': 4.76, 'N': 2.04, 'C': 1.36, 'I': 0.68}	-732.0	0.0295629820051413	0.647887323943662	1485.0	{'L': 8.7, 'C': 4.35, 'R': 13.04, 'S': 6.52, 'V': 8.7, 'I': 2.17, 'P': 4.35, 'A': 19.57, 'D': 6.52, 'K': 2.17, 'E': 4.35, 'G': 4.35, 'H': 4.35, 'T': 4.35, 'Q': 6.52}	978.0	0.3838737949167397	0.9012345679012346	655.0	{'.': 19.18, 'T': 19.86, 'H': 38.36, 'E': 20.09, 'G': 2.05, 'B': 0.46}	152.0	0.5071428571428571	0.7717391304347826	48.0	{'T': 5.63, 'G': 39.44, 'C': 53.52, 'A': 1.41}	1638.0	0.4591669399803214	0.7364544976328248	1148.0	{'T': 15.21, 'C': 32.64, 'G': 31.86, 'A': 20.29}	2354.0	0.1833480246814648	0.746249184605349	9413.0	{'G': 27.88, 'C': 27.01, 'T': 24.3, 'A': 20.8}	0.2279	0.2387	789.0	0.9916981132075472	0.0666666666666666	0.1428571428571428	0.0
AF-Q9Y6W3-F1-model-v4	A	813.0	-1.0	23473	9606	0004198#0004197#0004175#0090541	0005813#0005829#0070062#0005634	0010634#0006508#0097264	Q9Y6W3	0.0003718395327692	0.5366244752050346	0.0853753468743623	-125.0	0.1559086395233366	0.2360902255639097	342.0	{'A': 5.1, 'R': 5.73, 'G': 9.55, 'Q': 6.37, 'E': 3.82, 'H': 1.27, 'K': 9.55, 'P': 8.28, 'V': 8.92, 'T': 5.73, 'F': 5.73, 'D': 5.73, 'N': 1.91, 'L': 7.01, 'S': 4.46, 'I': 5.73, 'W': 1.27, 'C': 1.27, 'Y': 2.55}	-759.0	0.020573566084788	0.7021276595744681	1557.0	{'A': 12.12, 'T': 9.09, 'R': 12.12, 'D': 9.09, 'E': 9.09, 'I': 3.03, 'S': 9.09, 'K': 6.06, 'L': 6.06, 'F': 6.06, 'N': 3.03, 'P': 3.03, 'M': 3.03, 'V': 6.06, 'Q': 3.03}	782.0	0.3292181069958848	0.9174311926605504	779.0	{'.': 21.75, 'H': 42.5, 'T': 13.5, 'E': 20.25, 'B': 0.5, 'G': 1.5}	126.0	0.3558052434456928	0.8636363636363636	157.0	{'G': 47.37, 'A': 3.16, 'C': 45.26, 'T': 4.21}	1344.0	0.44770819883796	0.7208939708939709	1174.0	{'A': 30.14, 'T': 20.84, 'G': 25.16, 'C': 23.86}	1367.0	0.093481138318994	0.7760989010989011	10632.0	{'T': 37.79, 'G': 14.51, 'A': 35.13, 'C': 12.57}	0.2173	0.2223	813.0	0.9962235649546828	0.0	0.2142857142857142	0.0
AF-Q9H4B4-F1-model-v4	A	646.0	-1.0	1263	9606	0005524#0002039#0106310#0004674	0005813#0005737#0030425#0005795#0000776#0043025#0005730#0005654#0005634#0000922	0006915#0031122#0006974#0006977#0007113#0000082#0000086#0090166#0044819#0007052#0043066#0000122#1904716#0090316#2000777#0043491#0006468#0051302#0032465#1901796#0006970#0009314#0000302	Q9H4B4	0.0055116885652779	0.2497847911477329	0.0393298454728356	-59.0	0.1226415094339622	0.2123411978221415	403.0	{'A': 5.98, 'F': 5.13, 'P': 12.82, 'L': 10.26, 'E': 4.27, 'D': 4.27, 'R': 9.4, 'T': 3.42, 'G': 8.55, 'K': 5.13, 'Y': 3.42, 'V': 7.69, 'S': 4.27, 'Q': 4.27, 'H': 4.27, 'C': 3.42, 'N': 1.71, 'I': 0.85, 'W': 0.85}	-591.0	0.0243562978427279	0.7446808510638298	1390.0	{'E': 8.57, 'L': 14.29, 'T': 5.71, 'P': 5.71, 'G': 5.71, 'K': 8.57, 'R': 2.86, 'I': 5.71, 'F': 2.86, 'V': 11.43, 'S': 11.43, 'C': 2.86, 'A': 8.57, 'H': 2.86, 'Q': 2.86}	1008.0	0.419740777666999	0.8752598752598753	522.0	{'.': 18.29, 'T': 18.53, 'H': 40.14, 'E': 22.33, 'G': 0.71}	129.0	0.4042553191489361	0.7808219178082192	68.0	{'G': 54.39, 'C': 45.61}	1449.0	0.4365606431317721	0.7524096385542168	1201.0	{'A': 19.78, 'T': 17.45, 'G': 29.38, 'C': 33.39}	292.0	0.0172673931265716	0.762962962962963	11660.0	{'G': 21.36, 'C': 30.58, 'A': 16.02, 'T': 32.04}	0.2137	0.2599	646.0	0.9732540861812778	0.0	0.2857142857142857	0.0
AF-Q9BXC9-F1-model-v4	A	721.0	-1.0	259187	7955	#	0034464#0036064#0060170#0005737#0016020#0031514#0043005	0060271#0007368#0007369#0046907#0070121#0032402#1905515#0045494#0051877#0042478	Q9BXC9	0.005201582138507	0.2877726865368891	0.0307805727451215	-73.0	0.1344621513944223	0.234375	428.0	{'M': 1.48, 'L': 13.33, 'P': 5.19, 'R': 7.41, 'K': 7.41, 'G': 11.11, 'F': 4.44, 'S': 6.67, 'V': 8.89, 'A': 8.15, 'D': 5.93, 'W': 0.74, 'N': 1.48, 'E': 3.7, 'T': 4.44, 'H': 2.22, 'C': 0.74, 'Y': 1.48, 'Q': 2.96, 'I': 2.22}	-655.0	0.0445510623714873	0.65	1359.0	{'L': 10.77, 'P': 3.08, 'G': 7.69, 'R': 12.31, 'V': 9.23, 'F': 4.62, 'Q': 10.77, 'A': 6.15, 'D': 6.15, 'K': 3.08, 'S': 4.62, 'N': 1.54, 'Y': 3.08, 'H': 3.08, 'I': 6.15, 'E': 4.62, 'T': 3.08}	1101.0	0.4198687910028116	0.9105691056910568	575.0	{'.': 15.4, 'E': 31.25, 'T': 16.96, 'H': 36.16, 'B': 0.22}	164.0	0.4913294797687861	0.7327586206896551	57.0	{'A': 3.53, 'G': 42.35, 'C': 45.88, 'T': 8.24}	1283.0	0.4362304362304362	0.7515777395295468	1260.0	{'A': 25.88, 'T': 21.91, 'G': 27.02, 'C': 25.19}	367.0	0.0219467247445133	0.803680981595092	11612.0	{'G': 14.89, 'T': 39.31, 'A': 34.73, 'C': 11.07}	0.2122	0.2377	721.0	0.9954716981132076	0.0	0.1428571428571428	0.0
AF-P47989-F1-model-v4	A	1333.0	-1.0	280960	9913	0051537#0071949#0050660#0005506#0030151#0043546#0042803#0004854#0004855	0005615#0005777#0002197	0009115	P47989	0.0022801674041496	0.2820338587600785	0.0706484408514722	-355.0	0.1443223443223443	0.2382103990326481	538.0	{'M': 0.51, 'A': 7.61, 'L': 8.12, 'P': 9.14, 'Q': 2.03, 'K': 6.09, 'F': 7.11, 'T': 10.15, 'G': 10.15, 'N': 3.55, 'Y': 4.06, 'C': 2.54, 'V': 5.58, 'E': 4.57, 'W': 0.51, 'D': 4.57, 'R': 4.06, 'S': 2.54, 'I': 3.55, 'H': 3.55}	-1253.0	0.0358180058083252	0.7047619047619048	1961.0	{'L': 9.46, 'V': 17.57, 'I': 2.7, 'G': 8.11, 'K': 5.41, 'T': 10.81, 'A': 9.46, 'E': 1.35, 'R': 6.76, 'M': 4.05, 'Q': 4.05, 'N': 4.05, 'S': 2.7, 'P': 5.41, 'F': 2.7, 'D': 2.7, 'H': 1.35, 'C': 1.35}	1387.0	0.4173387096774194	0.9092240117130308	805.0	{'.': 13.04, 'E': 28.99, 'T': 21.9, 'H': 35.1, 'B': 0.48, 'G': 0.48}	33.0	0.24	0.6792452830188679	97.0	{'C': 33.33, 'G': 50.0, 'A': 2.78, 'T': 13.89}	1667.0	0.4178789300797748	0.7676724137931035	1942.0	{'A': 23.98, 'T': 18.75, 'G': 28.47, 'C': 28.8}	1209.0	0.0814735805710535	0.7427075542258789	10851.0	{'A': 32.33, 'G': 18.03, 'C': 16.62, 'T': 33.03}	0.2936	0.2055	1333.0	0.9924755455229496	0.0	0.0	0.0
AF-Q13724-F1-model-v4	A	837.0	-1.0	5142394	654912	0003677#0003887#0000166	#	0006260#0039693	Q13724	0.0058577936741673	0.550983490103152	0.0029134192830806	-171.0	0.1462962962962962	0.2564935064935065	464.0	{'G': 13.29, 'R': 7.59, 'P': 13.29, 'A': 11.39, 'D': 3.8, 'V': 9.49, 'L': 11.39, 'W': 1.9, 'H': 2.53, 'C': 0.63, 'F': 5.06, 'S': 1.9, 'T': 4.43, 'K': 3.16, 'E': 2.53, 'Y': 2.53, 'N': 1.27, 'Q': 3.16, 'I': 0.63}	-780.0	0.0398734177215189	0.6631578947368421	1485.0	{'D': 3.17, 'G': 9.52, 'R': 3.17, 'K': 1.59, 'L': 15.87, 'T': 4.76, 'A': 6.35, 'P': 11.11, 'V': 11.11, 'E': 1.59, 'I': 3.17, 'S': 11.11, 'Q': 3.17, 'F': 7.94, 'H': 1.59, 'W': 1.59, 'N': 1.59, 'Y': 1.59}	1252.0	0.4580703336339044	0.8975265017667845	543.0	{'.': 17.13, 'H': 35.63, 'T': 22.64, 'E': 22.64, 'G': 1.77, 'B': 0.2}	113.0	0.48125	0.7549019607843137	58.0	{'G': 51.95, 'C': 40.26, 'T': 5.19, 'A': 2.6}	1662.0	0.4294099474822366	0.7485191168551427	1380.0	{'A': 18.13, 'T': 17.19, 'C': 32.52, 'G': 32.16}	211.0	0.0111464968152866	0.764367816091954	11758.0	{'A': 24.06, 'G': 24.06, 'C': 19.55, 'T': 32.33}	0.2287	0.2289	837.0	0.9827973074046372	0.0	0.0	0.0
AF-Q86XP0-F1-model-v4	A	818.0	-1.0	283748	9606	0005509#0047498#0005544#0008970	0005829#0016020	0006631#0046475#0036148#0036149	Q86XP0	0.0024402545807624	0.3670877089562501	0.0152949457801805	-106.0	0.1454545454545454	0.240506329113924	413.0	{'L': 15.79, 'P': 13.16, 'Q': 5.26, 'G': 7.89, 'A': 5.26, 'F': 3.29, 'T': 3.29, 'K': 5.26, 'D': 5.26, 'I': 1.97, 'Y': 3.29, 'R': 5.92, 'E': 5.92, 'V': 5.26, 'S': 6.58, 'C': 1.32, 'N': 1.32, 'H': 2.63, 'W': 1.32}	-754.0	0.0314465408805031	0.7575757575757576	1524.0	{'Q': 10.0, 'L': 16.0, 'V': 16.0, 'I': 4.0, 'P': 8.0, 'G': 8.0, 'K': 6.0, 'T': 10.0, 'E': 2.0, 'D': 2.0, 'M': 2.0, 'A': 2.0, 'C': 2.0, 'R': 4.0, 'S': 2.0, 'N': 6.0}	1318.0	0.4708063021316033	0.8804159445407279	502.0	{'.': 18.31, 'E': 31.3, 'T': 18.7, 'H': 30.51, 'G': 1.18}	45.0	0.3943661971830985	0.6363636363636364	54.0	{'G': 41.07, 'A': 5.36, 'T': 12.5, 'C': 41.07}	1800.0	0.4630937098844672	0.7511712649661635	1195.0	{'A': 21.34, 'T': 16.22, 'G': 29.87, 'C': 32.57}	1278.0	0.0907520157972684	0.7659722222222223	10714.0	{'G': 21.58, 'T': 35.9, 'C': 23.12, 'A': 19.4}	0.2356	0.2399	818.0	0.965592972181552	0.0	0.1428571428571428	0.0
AF-O14638-F1-model-v4	A	875.0	-1.0	529405	9913	0005509#0003676#0047429#0004528#0008270	0016324#0009897#0005576#0048471	0046034#0002276#0050728#0033007#0070667#0009143#0055062#0006220	O14638	0.0006726220772263	0.4713324155635693	0.0582668457273456	-140.0	0.1595441595441595	0.2466960352422907	372.0	{'E': 5.95, 'T': 7.14, 'L': 10.71, 'K': 4.17, 'C': 1.79, 'A': 5.36, 'S': 6.55, 'R': 7.74, 'F': 5.95, 'G': 7.14, 'W': 0.6, 'M': 1.19, 'N': 2.98, 'D': 3.57, 'Q': 5.95, 'P': 8.33, 'H': 4.17, 'Y': 3.57, 'I': 1.19, 'V': 5.95}	-812.0	0.0384138785625774	0.6262626262626263	1515.0	{'M': 4.84, 'F': 1.61, 'R': 3.23, 'L': 9.68, 'N': 8.06, 'T': 6.45, 'A': 6.45, 'G': 9.68, 'V': 12.9, 'I': 4.84, 'P': 11.29, 'K': 6.45, 'D': 4.84, 'C': 1.61, 'Q': 4.84, 'S': 1.61, 'H': 1.61}	1054.0	0.431184668989547	0.8761061946902655	583.0	{'.': 18.38, 'H': 34.95, 'T': 27.07, 'E': 17.58, 'G': 1.21, 'B': 0.81}	-23.0	0.2	0.64	110.0	{'C': 34.38, 'T': 21.88, 'G': 37.5, 'A': 6.25}	1370.0	0.4329490291262136	0.7463389121338913	1384.0	{'A': 28.17, 'T': 23.13, 'G': 24.18, 'C': 24.53}	432.0	0.0226342604192767	0.7344173441734417	11604.0	{'T': 45.39, 'A': 36.16, 'C': 11.81, 'G': 6.64}	0.2235	0.2164	875.0	0.966275659824047	0.0	0.0	0.0
AF-Q16394-F1-model-v4	A	746.0	-1.0	2131	9606	0008375#0050508#0015020#0016757#0042328#0046872#0050509#0046982#0042803	0005783#0005789#0005794#0000139#0016020#0045202	0019882#0007411#0071711#0001974#0030509#0045453#0060070#0060351#0033627#0045165#0098586#0003415#0035988#0030204#0030199#1904888#0070593#0036336#0060560#0072498#0003416#0001958#0007492#0060441#0042596#0008543#0042044#0007369#0010467#0002067#0032836#0006024#0031069#0060047#0003128#0060218#0061484#0097241#0015012#0015014#0030210#0002524#0050901#0036022#0036339#0097021#1901706#0007498#0061744#0035264…	Q16394	0.0030875247654264	0.3224269055254203	0.0441063918932529	-86.0	0.1363163371488033	0.2034161490683229	317.0	{'K': 3.82, 'R': 8.4, 'F': 6.11, 'S': 6.11, 'C': 2.29, 'L': 6.87, 'G': 7.63, 'P': 9.92, 'V': 8.4, 'D': 7.63, 'H': 2.29, 'E': 3.82, 'Q': 3.82, 'N': 3.82, 'I': 3.05, 'Y': 5.34, 'T': 6.11, 'M': 0.76, 'A': 2.29, 'W': 1.53}	-692.0	0.0214424951267056	0.7333333333333333	1494.0	{'F': 3.03, 'R': 12.12, 'A': 12.12, 'H': 12.12, 'E': 6.06, 'D': 6.06, 'S': 12.12, 'G': 6.06, 'T': 6.06, 'N': 3.03, 'Q': 6.06, 'L': 6.06, 'K': 3.03, 'V': 6.06}	932.0	0.3916591115140526	0.8981288981288982	622.0	{'H': 40.28, 'T': 23.84, '.': 16.2, 'E': 18.29, 'G': 1.39}	-373.0	0.1414012738853503	0.9098360655737704	663.0	{'T': 6.31, 'G': 45.05, 'C': 45.05, 'A': 3.6}	1443.0	0.4340118187787262	0.7447887323943662	1271.0	{'T': 19.97, 'C': 28.74, 'A': 25.57, 'G': 25.72}	3476.0	0.2649734947385078	0.7490494296577946	8168.0	{'G': 18.99, 'A': 28.52, 'T': 34.46, 'C': 18.04}	0.2394	0.2609	746.0	0.9661764705882352	0.0666666666666666	0.0714285714285714	0.0
AF-Q5T2T1-F1-model-v4	A	576.0	-1.0	143098	9606	0045296#0060090#0019904#0035591	0005912#0005923#0005938#0030054#0005911#0016328#0097025#0005654#0005886	0070830#0030010#0031334#0071896	Q5T2T1	0.0006668754822545	0.7541804982952017	0.0073366962737499	-39.0	0.1259500542888165	0.22568093385214	407.0	{'P': 8.62, 'T': 8.62, 'G': 6.9, 'A': 4.31, 'E': 6.03, 'W': 0.86, 'F': 5.17, 'S': 2.59, 'L': 6.03, 'K': 10.34, 'Y': 1.72, 'Q': 5.17, 'D': 8.62, 'R': 6.03, 'H': 2.59, 'V': 6.9, 'I': 5.17, 'C': 1.72, 'N': 2.59}	-506.0	0.024	0.8461538461538461	1336.0	{'E': 9.09, 'L': 9.09, 'A': 6.06, 'I': 12.12, 'R': 12.12, 'K': 12.12, 'D': 6.06, 'Q': 6.06, 'G': 3.03, 'T': 9.09, 'F': 6.06, 'V': 3.03, 'H': 3.03, 'N': 3.03}	799.0	0.3493150684931507	0.9107142857142856	630.0	{'.': 20.73, 'H': 42.02, 'T': 16.81, 'E': 20.45}	0.0	-1.0	-1.0	-1.0	'-'	0.0	-1.0	-1.0	-1.0	'-'	0.0	-1.0	-1.0	-1.0	'-'	0.1768	0.2353	576.0	0.9871698113207548	0.0	0.0714285714285714	0.0
AF-Q04759-F1-model-v4	A	706.0	-1.0	5588	9606	0005524#0004698#0046872#0004672#0004697#0106310#0004674	0016235#0034451#0005829#0001772#0005886	0007411#0035739#0060326#0038095#0006954#0035556#0006509#0046627#0070233#0018105#2000563#0032740#0032743#0032753#0051092#0050870#2000318#2000570#0051973#1904355#0032212#0006468#0001558#0006355#0090330	Q04759	0.0038502741964588	0.3432908775635467	0.0240350781259224	-69.0	0.1462409886714727	0.239057239057239	377.0	{'C': 5.63, 'S': 3.52, 'Q': 4.93, 'A': 4.93, 'E': 7.75, 'P': 7.75, 'M': 2.82, 'Y': 2.82, 'F': 6.34, 'G': 10.56, 'W': 1.41, 'N': 3.52, 'T': 3.52, 'V': 4.23, 'K': 7.75, 'R': 4.93, 'H': 3.52, 'L': 8.45, 'I': 3.52, 'D': 2.11}	-665.0	0.0179163901791639	0.7297297297297297	1470.0	{'M': 3.7, 'K': 7.41, 'N': 14.81, 'V': 7.41, 'T': 11.11, 'P': 11.11, 'Q': 3.7, 'L': 18.52, 'C': 3.7, 'I': 7.41, 'G': 7.41, 'R': 3.7}	961.0	0.4227099236641221	0.8931451612903226	552.0	{'.': 21.67, 'E': 26.64, 'T': 23.02, 'H': 27.09, 'G': 1.35, 'B': 0.23}	0.0	-1.0	-1.0	-1.0	'-'	0.0	-1.0	-1.0	-1.0	'-'	0.0	-1.0	-1.0	-1.0	'-'	0.2615	0.2975	706.0	0.990188679245283	0.0666666666666666	0.0714285714285714	0.0
AF-Q86VW2-F1-model-v4	A	580.0	-1.0	115557	9606	0005085	0005737#0005829#0019898#0030016#0005886#0030017	0007411#0051056	Q86VW2	0.0109622102440941	0.3804506943663119	0.0029134192830806	-59.0	0.1056268509378084	0.2511737089201878	587.0	{'G': 13.08, 'C': 4.67, 'Y': 2.8, 'A': 5.61, 'S': 5.61, 'P': 6.54, 'D': 1.87, 'K': 6.54, 'H': 1.87, 'L': 14.02, 'V': 3.74, 'Q': 7.48, 'E': 4.67, 'T': 4.67, 'R': 9.35, 'M': 1.87, 'F': 2.8, 'I': 2.8}	-531.0	0.0225454545454545	0.7209302325581395	1332.0	{'R': 6.45, 'K': 9.68, 'V': 9.68, 'E': 6.45, 'L': 12.9, 'T': 3.23, 'P': 6.45, 'G': 9.68, 'D': 3.23, 'I': 6.45, 'S': 12.9, 'C': 3.23, 'Q': 3.23, 'A': 6.45}	657.0	0.3323699421965317	0.9078947368421052	658.0	{'.': 11.59, 'T': 16.23, 'H': 57.1, 'E': 13.33, 'G': 1.74}	-64.0	0.2136752136752136	0.8403361344537815	349.0	{'T': 6.0, 'G': 44.0, 'C': 49.0, 'A': 1.0}	1263.0	0.3943262411347518	0.739853626081171	1317.0	{'A': 22.3, 'T': 18.35, 'G': 31.56, 'C': 27.79}	315.0	0.0173782270866404	0.7703703703703704	11699.0	{'C': 21.63, 'T': 30.77, 'G': 32.21, 'A': 15.38}	0.1947	0.2603	580.0	0.9661764705882352	0.0	0.1428571428571428	0.0
AF-Q8NHY0-F1-model-v4	A	566.0	-1.0	124872	9606	0008376	0000139#0016020	0030259#0022408#0009312#0018279#0019276#0006047	Q8NHY0	0.0008155775641725	0.594488439764107	0.0254917294284022	-57.0	0.1263269639065817	0.2463768115942029	459.0	{'S': 5.04, 'F': 5.04, 'V': 8.4, 'R': 5.88, 'T': 4.2, 'P': 5.88, 'G': 12.61, 'A': 5.88, 'C': 3.36, 'L': 12.61, 'W': 1.68, 'H': 3.36, 'K': 5.04, 'Q': 6.72, 'E': 3.36, 'D': 4.2, 'Y': 3.36, 'I': 2.52, 'N': 0.84}	-524.0	0.0213078618662748	0.6744186046511628	1318.0	{'M': 3.45, 'P': 10.34, 'L': 13.79, 'G': 3.45, 'R': 3.45, 'D': 6.9, 'V': 17.24, 'E': 6.9, 'T': 3.45, 'K': 6.9, 'I': 3.45, 'S': 3.45, 'C': 3.45, 'Q': 3.45, 'A': 6.9, 'H': 3.45}	829.0	0.3890020366598778	0.90521327014218	560.0	{'.': 19.11, 'T': 16.75, 'H': 38.22, 'E': 25.92}	0.0	-1.0	-1.0	-1.0	'-'	0.0	-1.0	-1.0	-1.0	'-'	0.0	-1.0	-1.0	-1.0	'-'	0.1916	0.2576	566.0	0.9748520710059172	0.0	0.0714285714285714	0.0
AF-Q9NTJ4-F1-model-v4	A	1040.0	-1.0	4123	9606	0004559#0030246#0046872	0005829#0005654	0006013#0009313	Q9NTJ4	0.0040094948776726	0.3498729971703247	0.0177907956813867	-187.0	0.1668107173725151	0.2601078167115903	415.0	{'P': 8.81, 'R': 7.25, 'E': 5.7, 'V': 8.81, 'F': 6.22, 'G': 9.84, 'T': 5.18, 'L': 10.36, 'D': 3.63, 'W': 1.55, 'Q': 6.22, 'H': 4.15, 'S': 3.63, 'C': 1.55, 'K': 4.66, 'M': 2.07, 'A': 5.18, 'I': 2.59, 'N': 1.55, 'Y': 1.04}	-964.0	0.0317725752508361	0.6785714285714286	1710.0	{'V': 8.77, 'G': 5.26, 'Q': 8.77, 'E': 7.02, 'T': 10.53, 'L': 7.02, 'C': 1.75, 'N': 5.26, 'I': 5.26, 'A': 8.77, 'K': 3.51, 'D': 3.51, 'S': 5.26, 'R': 8.77, 'F': 3.51, 'P': 5.26, 'Y': 1.75}	1019.0	0.3853211009174312	0.8842105263157894	738.0	{'.': 15.67, 'E': 25.99, 'T': 27.18, 'H': 30.36, 'B': 0.2, 'G': 0.6}	48.0	0.123076923076923	0.7619047619047619	109.0	{'G': 68.75, 'A': 6.25, 'C': 25.0}	1874.0	0.4468322634663689	0.755188679245283	1463.0	{'A': 20.36, 'T': 17.74, 'G': 30.61, 'C': 31.29}	121.0	0.006048895236495	0.7272727272727273	11804.0	{'G': 25.0, 'C': 13.89, 'T': 37.5, 'A': 23.61}	0.2575	0.2192	1040.0	0.9792130660727544	0.0666666666666666	0.1428571428571428	0.0
AF-Q5SY16-F1-model-v4	A	702.0	-1.0	523474	9913	0005524#0046404#0051731#0003723	0005730#0005634	0000448#0000460#0016310#0006396	Q5SY16	0.0027391727755097	0.3419605918737526	0.0451564268098936	-106.0	0.1378621378621378	0.2464285714285714	441.0	{'G': 10.14, 'L': 14.49, 'A': 4.35, 'P': 12.32, 'I': 5.07, 'R': 7.25, 'D': 2.17, 'N': 2.9, 'E': 2.17, 'V': 5.07, 'F': 4.35, 'S': 9.42, 'C': 3.62, 'H': 2.17, 'K': 5.07, 'T': 5.07, 'Y': 0.72, 'Q': 2.9, 'M': 0.72}	-656.0	0.0263513513513513	0.65	1420.0	{'M': 5.13, 'P': 10.26, 'I': 5.13, 'Q': 7.69, 'G': 7.69, 'A': 5.13, 'S': 2.56, 'V': 15.38, 'F': 2.56, 'H': 2.56, 'L': 12.82, 'K': 5.13, 'N': 2.56, 'Y': 2.56, 'T': 5.13, 'E': 2.56, 'R': 2.56, 'C': 2.56}	1048.0	0.4111531190926276	0.9024896265560166	576.0	{'.': 24.6, 'H': 29.66, 'T': 20.69, 'E': 23.68, 'G': 1.38}	0.0	-1.0	-1.0	-1.0	'-'	0.0	-1.0	-1.0	-1.0	'-'	0.0	-1.0	-1.0	-1.0	'-'	0.2145	0.2455	702.0	0.9939668174962292	0.0666666666666666	0.0714285714285714	0.0
AF-O43374-F1-model-v4	A	803.0	-1.0	10156	9606	0005096#0046872#0005543	0005829#0005886	0071277#0035556#0034260#0046580	O43374	0.0015941302092716	0.281857134440261	0.0992795788492999	-74.0	0.1769067796610169	0.2325905292479108	226.0	{'L': 10.78, 'E': 7.19, 'P': 8.98, 'D': 4.79, 'I': 2.4, 'C': 4.19, 'V': 6.59, 'K': 4.19, 'T': 2.99, 'G': 10.18, 'F': 1.2, 'Y': 2.4, 'R': 9.58, 'A': 6.59, 'H': 2.99, 'S': 7.19, 'Q': 5.39, 'W': 1.2, 'N': 0.6, 'M': 0.6}	-741.0	0.0251572327044025	0.7843137254901961	1539.0	{'M': 2.5, 'L': 15.0, 'P': 10.0, 'I': 5.0, 'G': 7.5, 'R': 7.5, 'D': 5.0, 'K': 10.0, 'V': 10.0, 'E': 5.0, 'F': 2.5, 'S': 10.0, 'W': 2.5, 'C': 2.5, 'Q': 2.5, 'H': 2.5}	1237.0	0.4583333333333333	0.8823529411764706	519.0	{'.': 18.18, 'E': 27.47, 'T': 19.19, 'H': 34.55, 'G': 0.61}	90.0	0.359375	0.696969696969697	62.0	{'G': 34.78, 'C': 60.87, 'T': 2.17, 'A': 2.17}	1779.0	0.4712007809957696	0.7545596664929651	1154.0	{'A': 20.79, 'T': 15.12, 'G': 30.8, 'C': 33.29}	2136.0	0.1560983500485279	0.7285768214420536	9715.0	{'G': 25.75, 'C': 26.32, 'T': 26.17, 'A': 21.76}	0.2208	0.2281	803.0	0.989497374343586	0.0666666666666666	0.0714285714285714	0.0
AF-Q14CN2-F1-model-v4	A	919.0	-1.0	#	10090	0005254#0005229#0015276#0046872#0008237	0016324#0005576#0005886	0006821#0006508	Q14CN2	0.0067515005016211	0.3025317400716028	0.0247633892798655	-127.0	0.1737488196411709	0.2559109874826147	340.0	{'G': 7.07, 'F': 5.98, 'I': 6.52, 'K': 7.07, 'L': 7.61, 'N': 3.8, 'E': 4.89, 'D': 5.98, 'P': 11.41, 'M': 1.09, 'V': 6.52, 'T': 6.52, 'C': 2.17, 'H': 2.72, 'A': 5.98, 'R': 3.26, 'S': 6.52, 'Y': 1.09, 'Q': 2.72, 'W': 1.09}	-861.0	0.036680697534576	0.648936170212766	1569.0	{'L': 9.84, 'C': 1.64, 'K': 4.92, 'I': 11.48, 'N': 3.28, 'V': 13.11, 'P': 11.48, 'G': 3.28, 'R': 6.56, 'F': 3.28, 'Q': 3.28, 'D': 4.92, 'T': 3.28, 'A': 6.56, 'S': 4.92, 'Y': 3.28, 'H': 1.64, 'E': 3.28}	1021.0	0.3998351195383347	0.8915441176470589	669.0	{'.': 20.62, 'E': 27.22, 'T': 21.86, 'H': 28.87, 'B': 0.82, 'G': 0.62}	0.0	0.1041666666666666	0.6	119.0	{'G': 53.33, 'A': 13.33, 'C': 33.33}	1373.0	0.4243672748675691	0.7425334706488157	1456.0	{'A': 30.17, 'T': 22.4, 'G': 24.34, 'C': 23.09}	420.0	0.0231291376854102	0.7582417582417582	11569.0	{'A': 45.29, 'C': 7.61, 'T': 34.42, 'G': 12.68}	0.239	0.2235	919.0	0.9633431085043987	0.0666666666666666	0.0	0.0
AF-O15067-F1-model-v4	A	1338.0	-1.0	5198	9606	0005524#0046872#0004642	0005737#0005829#0070062	0044208#0006189#0097294#0097065#0006541#0006177#0006164#0009168#0009410	O15067	0.0020240751194128	0.3481920953462453	0.0502551818524676	-325.0	0.1659388646288209	0.2770352369380316	551.0	{'P': 8.77, 'K': 4.82, 'L': 9.21, 'Q': 5.7, 'E': 5.26, 'Y': 1.32, 'F': 6.58, 'D': 5.7, 'G': 10.09, 'V': 8.77, 'R': 5.26, 'S': 3.95, 'H': 3.95, 'A': 7.46, 'W': 1.32, 'N': 2.63, 'I': 0.88, 'T': 4.82, 'C': 3.07, 'M': 0.44}	-1259.0	0.0367149758454106	0.7169811320754716	1964.0	{'R': 11.84, 'V': 13.16, 'E': 6.58, 'I': 3.95, 'Q': 3.95, 'H': 2.63, 'F': 2.63, 'K': 3.95, 'G': 6.58, 'D': 5.26, 'P': 9.21, 'N': 1.32, 'L': 11.84, 'T': 3.95, 'M': 1.32, 'S': 9.21, 'A': 1.32, 'Y': 1.32}	1484.0	0.4249158249158249	0.9131693198263386	794.0	{'.': 16.64, 'E': 29.48, 'H': 33.76, 'T': 19.18, 'G': 0.95}	54.0	0.4379084967320261	0.6442307692307693	49.0	{'A': 2.99, 'C': 50.75, 'G': 35.82, 'T': 10.45}	1671.0	0.415962441314554	0.7582370560547711	1923.0	{'A': 19.7, 'T': 19.3, 'G': 30.76, 'C': 30.25}	891.0	0.0614865421022306	0.777315296566077	11188.0	{'C': 25.44, 'G': 21.95, 'A': 21.29, 'T': 31.33}	0.3183	0.2212	1338.0	0.9947209653092006	0.0666666666666666	0.2142857142857142	0.0
AF-Q96K75-F1-model-v4	A	400.0	-1.0	84874	9606	0000981#0046872#0000978	0005634	0006357	Q96K75	0.0134297143720729	0.357478014322832	0.0036415440256147	-19.0	0.0886917960088691	0.2240896358543417	545.0	{'E': 5.0, 'P': 5.0, 'R': 8.75, 'M': 2.5, 'F': 7.5, 'I': 3.75, 'G': 12.5, 'K': 10.0, 'V': 3.75, 'S': 8.75, 'A': 2.5, 'H': 5.0, 'L': 5.0, 'T': 6.25, 'W': 1.25, 'N': 1.25, 'Y': 5.0, 'C': 5.0, 'Q': 1.25}	-370.0	0.0165016501650165	0.7692307692307693	1186.0	{'M': 5.0, 'T': 15.0, 'D': 5.0, 'V': 10.0, 'G': 15.0, 'L': 10.0, 'Q': 5.0, 'S': 5.0, 'I': 5.0, 'R': 5.0, 'N': 5.0, 'K': 5.0, 'A': 10.0}	594.0	0.3153347732181425	0.935897435897436	614.0	{'H': 57.19, '.': 25.34, 'T': 11.3, 'E': 6.16}	0.0	-1.0	-1.0	-1.0	'-'	0.0	-1.0	-1.0	-1.0	'-'	0.0	-1.0	-1.0	-1.0	'-'	0.1507	0.2668	400.0	0.9849284099472494	0.0666666666666666	0.0714285714285714	0.0
AF-Q9UIF7-F1-model-v4	A	546.0	-1.0	4595	9606	0051539#0034039#0035485#0019104#0046872#0032407#0032357#0000701	0005739#0005654#0005634	0006284#0045007#0006281#0006298#0060546	Q9UIF7	0.0077515402109007	0.3142194774777452	0.0087397720309874	-32.0	0.1189710610932476	0.2351694915254237	461.0	{'P': 12.61, 'L': 8.11, 'M': 0.9, 'G': 9.01, 'K': 4.5, 'C': 1.8, 'A': 7.21, 'E': 6.31, 'V': 11.71, 'H': 3.6, 'F': 2.7, 'W': 2.7, 'Q': 8.11, 'R': 4.5, 'D': 3.6, 'Y': 1.8, 'T': 7.21, 'N': 0.9, 'S': 2.7}	-496.0	0.0390206579954093	0.6623376623376623	1230.0	{'A': 7.84, 'S': 3.92, 'E': 3.92, 'H': 1.96, 'K': 1.96, 'N': 3.92, 'G': 9.8, 'L': 19.61, 'Q': 9.8, 'V': 11.76, 'P': 9.8, 'R': 3.92, 'D': 1.96, 'T': 3.92, 'C': 3.92, 'I': 1.96}	736.0	0.3661257606490872	0.907035175879397	588.0	{'.': 19.67, 'T': 18.56, 'H': 49.03, 'G': 0.83, 'E': 11.63, 'B': 0.28}	0.0	-1.0	-1.0	-1.0	'-'	0.0	-1.0	-1.0	-1.0	'-'	0.0	-1.0	-1.0	-1.0	'-'	0.1929	0.2642	546.0	0.9962235649546828	0.0666666666666666	0.1428571428571428	0.0
AF-Q8N653-F1-model-v4	A	840.0	-1.0	8216	9606	0031267	0031463#0012505#0005794#0055038	0046580#0016567	Q8N653	0.0029837745014629	0.8785268036146492	0.0014568440116902	-122.0	0.1528046421663443	0.237593984962406	369.0	{'G': 9.49, 'K': 6.96, 'P': 8.23, 'D': 5.7, 'F': 5.7, 'S': 2.53, 'H': 6.96, 'C': 5.06, 'V': 8.86, 'I': 3.16, 'L': 8.23, 'W': 1.9, 'A': 4.43, 'Y': 3.8, 'T': 4.43, 'Q': 4.43, 'E': 3.16, 'N': 1.9, 'R': 3.8, 'M': 1.27}	-785.0	0.0265104808877928	0.7678571428571429	1566.0	{'M': 2.33, 'R': 11.63, 'E': 9.3, 'L': 13.95, 'Q': 11.63, 'F': 9.3, 'K': 6.98, 'T': 2.33, 'I': 13.95, 'Y': 2.33, 'A': 4.65, 'D': 2.33, 'P': 2.33, 'V': 4.65, 'H': 2.33}	950.0	0.3929794520547945	0.9	658.0	{'.': 21.57, 'E': 27.23, 'T': 15.03, 'G': 0.65, 'H': 35.29, 'B': 0.22}	115.0	0.3840579710144927	0.828125	74.0	{'T': 13.21, 'G': 49.06, 'C': 35.85, 'A': 1.89}	1752.0	0.4759306803594352	0.7463512833417212	1129.0	{'A': 20.63, 'T': 16.45, 'G': 30.88, 'C': 32.03}	1230.0	0.0908040283968961	0.7544581618655692	10656.0	{'G': 29.27, 'C': 29.73, 'T': 22.73, 'A': 18.27}	0.2456	0.2451	840.0	0.9857357357357356	0.0	0.0	0.0
AF-Q8NAM6-F1-model-v4	A	433.0	-1.0	#	9646	0003677#0046872	0000781#0005634	0010833	Q8NAM6	0.0124778807331227	0.2806169138594115	0.0065982109973949	-39.0	0.0971615720524017	0.2367021276595744	540.0	{'L': 5.62, 'I': 7.87, 'A': 6.74, 'R': 7.87, 'E': 4.49, 'S': 5.62, 'F': 4.49, 'Y': 1.12, 'K': 3.37, 'D': 1.12, 'V': 7.87, 'G': 12.36, 'W': 1.12, 'T': 6.74, 'Q': 10.11, 'P': 5.62, 'N': 3.37, 'H': 3.37, 'C': 1.12}	-400.0	0.025368248772504	0.6326530612244898	1173.0	{'L': 12.9, 'E': 9.68, 'C': 3.23, 'N': 3.23, 'A': 16.13, 'R': 12.9, 'I': 6.45, 'T': 9.68, 'D': 3.23, 'Q': 6.45, 'S': 12.9, 'M': 3.23}	542.0	0.2494929006085192	0.8631578947368421	701.0	{'.': 22.76, 'T': 22.36, 'H': 54.07, 'E': 0.81}	0.0	-1.0	-1.0	-1.0	'-'	0.0	-1.0	-1.0	-1.0	'-'	0.0	-1.0	-1.0	-1.0	'-'	0.1612	0.266	433.0	0.9909433962264153	0.0666666666666666	0.0714285714285714	0.0
AF-Q9BXB7-F1-model-v4	A	569.0	-1.0	83893	9606	#	0001669#0005794	0007286#0007283	Q9BXB7	0.0105049420779871	0.5195828102537532	0.0014587541408541	-47.0	0.1325842696629213	0.2193308550185873	352.0	{'D': 5.93, 'G': 4.24, 'S': 5.93, 'R': 8.47, 'N': 2.54, 'P': 9.32, 'K': 12.71, 'I': 6.78, 'M': 5.93, 'Q': 5.93, 'E': 3.39, 'L': 9.32, 'Y': 1.69, 'V': 5.08, 'F': 3.39, 'C': 1.69, 'A': 3.39, 'T': 2.54, 'H': 0.85, 'W': 0.85}	-521.0	0.025735294117647	0.7446808510638298	1313.0	{'D': 2.86, 'A': 8.57, 'S': 11.43, 'R': 8.57, 'L': 11.43, 'P': 11.43, 'T': 5.71, 'Q': 2.86, 'V': 5.71, 'H': 2.86, 'Y': 2.86, 'F': 2.86, 'E': 5.71, 'C': 2.86, 'N': 2.86, 'G': 8.57, 'W': 2.86}	680.0	0.3470185728250244	0.9244791666666666	639.0	{'.': 18.87, 'T': 13.24, 'H': 62.82, 'E': 5.07}	100.0	0.4333333333333333	0.7959183673469388	82.0	{'G': 47.44, 'C': 43.59, 'A': 2.56, 'T': 6.41}	1054.0	0.3816713483146067	0.7538141470180305	1406.0	{'A': 31.28, 'G': 26.49, 'T': 19.96, 'C': 22.26}	203.0	0.011923755143169	0.7395833333333334	11717.0	{'A': 35.92, 'T': 27.46, 'G': 17.61, 'C': 19.01}	0.1897	0.2528	569.0	0.9924471299093656	0.0	0.0	0.0
AF-P49641-F1-model-v4	A	1150.0	-1.0	4122	9606	0004559#0030246#0016799#0004572#0046872	0000139	0006013#0006491#0006517#0006486	P49641	0.0008378236730446	0.3891243083991874	0.0619083860998908	-227.0	0.1583333333333333	0.2348578491965389	391.0	{'M': 1.05, 'G': 10.0, 'A': 3.68, 'P': 12.11, 'R': 8.42, 'F': 5.26, 'L': 11.05, 'Q': 4.74, 'D': 6.32, 'I': 4.21, 'E': 2.11, 'V': 7.37, 'K': 4.21, 'Y': 3.16, 'T': 4.74, 'W': 1.58, 'H': 3.68, 'S': 3.68, 'C': 1.58, 'N': 1.05}	-1073.0	0.0259740259740259	0.7936507936507936	1862.0	{'I': 6.0, 'F': 8.0, 'V': 12.0, 'K': 2.0, 'W': 2.0, 'S': 14.0, 'L': 14.0, 'Q': 4.0, 'A': 4.0, 'D': 4.0, 'G': 4.0, 'R': 8.0, 'P': 10.0, 'E': 2.0, 'T': 4.0, 'Y': 2.0}	1025.0	0.3717128642501777	0.9001721170395869	826.0	{'.': 19.31, 'H': 32.5, 'T': 28.68, 'E': 17.59, 'G': 1.72, 'B': 0.19}	0.0	-1.0	-1.0	-1.0	'-'	0.0	-1.0	-1.0	-1.0	'-'	0.0	-1.0	-1.0	-1.0	'-'	0.2565	0.2024	1150.0	0.9733727810650888	0.0666666666666666	0.0	0.0
AF-Q9BTE3-F1-model-v4	A	642.0	-1.0	514863	9913	0003682	0030054#0005829#0042555#0005654#0005634	0051301#0006261#0007062	Q9BTE3	0.0007687198393503	0.5746857737484894	0.0466131781632361	-36.0	0.1333333333333333	0.247148288973384	449.0	{'P': 13.08, 'S': 6.15, 'H': 5.38, 'Q': 8.46, 'F': 5.38, 'E': 4.62, 'V': 4.62, 'Y': 2.31, 'K': 7.69, 'L': 6.92, 'N': 4.62, 'R': 6.92, 'C': 3.08, 'I': 5.38, 'D': 4.62, 'A': 3.85, 'G': 4.62, 'T': 2.31}	-585.0	0.0317124735729386	0.7377049180327869	1358.0	{'P': 8.89, 'G': 6.67, 'D': 4.44, 'K': 8.89, 'V': 13.33, 'E': 6.67, 'L': 17.78, 'T': 2.22, 'F': 2.22, 'S': 11.11, 'I': 4.44, 'A': 6.67, 'H': 2.22, 'R': 4.44}	971.0	0.4093161546085233	0.8768577494692145	538.0	{'.': 13.8, 'H': 40.68, 'T': 21.31, 'E': 23.97, 'B': 0.24}	168.0	0.4037735849056604	0.8842975206611571	144.0	{'T': 8.41, 'G': 42.06, 'C': 46.73, 'A': 2.8}	1249.0	0.4002736914129319	0.7377049180327869	1337.0	{'A': 27.69, 'T': 21.54, 'G': 25.13, 'C': 25.64}	1653.0	0.1019342201909736	0.7483523067705212	10584.0	{'A': 30.18, 'G': 17.53, 'T': 37.23, 'C': 15.05}	0.2033	0.2501	642.0	0.9939713639788996	0.0	0.2142857142857142	0.0
AF-A6NFN9-F1-model-v4	A	502.0	-1.0	389161	9606	#	#	#	A6NFN9	0.0052218789764719	0.615837825135609	0.0036415440256147	-9.0	0.1132686084142394	0.2419354838709677	493.0	{'R': 2.86, 'S': 5.71, 'F': 4.76, 'E': 4.76, 'V': 6.67, 'Y': 4.76, 'K': 11.43, 'L': 6.67, 'G': 5.71, 'C': 3.81, 'D': 4.76, 'T': 7.62, 'A': 6.67, 'I': 2.86, 'P': 9.52, 'W': 0.95, 'Q': 7.62, 'H': 1.9, 'N': 0.95}	-463.0	0.0216550657385924	0.5957446808510638	1246.0	{'T': 7.14, 'V': 14.29, 'E': 7.14, 'A': 7.14, 'Y': 7.14, 'F': 3.57, 'K': 10.71, 'H': 3.57, 'L': 17.86, 'P': 7.14, 'Q': 10.71, 'C': 3.57}	825.0	0.3870967741935484	0.8780487804878049	520.0	{'E': 15.83, 'T': 16.94, 'H': 46.11, '.': 19.17, 'G': 1.67, 'B': 0.28}	-34.0	0.3155339805825243	0.5963302752293578	97.0	{'G': 41.54, 'T': 15.38, 'C': 40.0, 'A': 3.08}	1017.0	0.3173611111111111	0.7559966914805625	1671.0	{'A': 29.21, 'T': 21.55, 'G': 24.62, 'C': 24.62}	427.0	0.0296556923850213	0.7436974789915967	11461.0	{'T': 30.51, 'G': 22.32, 'C': 22.32, 'A': 24.86}	0.177	0.2604	502.0	0.9954682779456192	0.0	0.0	0.0
AF-Q8IYK4-F1-model-v4	A	626.0	-1.0	23127	9606	0050211	0005788	0030199	Q8IYK4	0.000126657664718	0.6837187327758599	0.0983998372896508	-67.0	0.1233435270132517	0.2400793650793651	477.0	{'R': 6.61, 'P': 14.05, 'A': 4.96, 'L': 11.57, 'S': 3.31, 'E': 4.96, 'H': 3.31, 'T': 2.48, 'I': 4.96, 'D': 9.09, 'K': 8.26, 'V': 4.96, 'N': 1.65, 'G': 5.79, 'F': 4.13, 'W': 1.65, 'C': 1.65, 'Y': 3.31, 'Q': 2.48, 'M': 0.83}	-563.0	0.026241134751773	0.6851851851851852	1356.0	{'M': 2.7, 'K': 8.11, 'N': 10.81, 'V': 5.41, 'Q': 5.41, 'R': 5.41, 'T': 8.11, 'P': 16.22, 'L': 16.22, 'S': 2.7, 'C': 2.7, 'I': 5.41, 'G': 2.7, 'A': 2.7, 'D': 2.7, 'H': 2.7}	988.0	0.4304568527918782	0.8851774530271399	506.0	{'.': 19.15, 'E': 19.86, 'H': 39.95, 'T': 20.8, 'B': 0.24}	47.0	0.2941176470588235	0.8870967741935484	250.0	{'C': 45.45, 'T': 5.45, 'G': 45.45, 'A': 3.64}	1269.0	0.3918688076528869	0.7477183833116037	1393.0	{'G': 27.46, 'C': 27.72, 'T': 18.13, 'A': 26.68}	2069.0	0.1456857694784288	0.7570054370556253	10033.0	{'A': 22.82, 'G': 21.71, 'C': 20.66, 'T': 34.81}	0.202	0.2505	626.0	0.9654411764705882	0.0	0.0	0.0
AF-Q9UHY1-F1-model-v4	A	535.0	-1.0	29959	9606	0005524#0042803#0004674	0005938#0005737#0012505#0030027#0016020#0005654	0006888#0006468	Q9UHY1	0.0010469760437791	0.4131229866030809	0.0323309912234826	-31.0	0.1180327868852459	0.2254697286012526	436.0	{'G': 9.26, 'Q': 10.19, 'V': 9.26, 'S': 5.56, 'A': 5.56, 'P': 8.33, 'E': 11.11, 'I': 5.56, 'C': 2.78, 'N': 4.63, 'F': 0.93, 'R': 3.7, 'L': 7.41, 'K': 4.63, 'T': 4.63, 'H': 3.7, 'D': 1.85, 'Y': 0.93}	-496.0	0.0163325909428359	0.8461538461538461	1321.0	{'M': 4.55, 'K': 9.09, 'R': 13.64, 'Y': 4.55, 'V': 9.09, 'N': 4.55, 'T': 9.09, 'P': 9.09, 'A': 4.55, 'H': 4.55, 'Q': 13.64, 'L': 4.55, 'E': 4.55, 'S': 4.55}	991.0	0.4310160427807487	0.9200913242009132	497.0	{'.': 18.66, 'H': 41.29, 'T': 18.66, 'E': 20.4, 'B': 0.25, 'G': 0.75}	110.0	0.4733333333333333	0.7244897959183674	52.0	{'G': 54.93, 'C': 35.21, 'A': 4.23, 'T': 5.63}	1219.0	0.3604938271604938	0.7553584626755359	1482.0	{'A': 26.32, 'T': 18.69, 'G': 28.18, 'C': 26.81}	367.0	0.0229606746263672	0.7681564245810056	11619.0	{'G': 30.91, 'C': 30.55, 'T': 25.45, 'A': 13.09}	0.1783	0.2493	535.0	0.9916981132075472	0.0	0.2142857142857142	0.0
AF-P37173-F1-model-v4	A	567.0	-1.0	7048	9606	0048185#0017002#0005524#0005539#0019209#0046872#0060090#0046332#0050431#0005024#0005026#0004675#0034713#0034714	0005901#0005829#0009897#0005576#0005615#0016020#0045121#0005886#0043235#0070021	0032147#0035909#0003180#0006915#0048844#0003181#0001568#0007420#0001569#0060434#0003214#0071363#0048701#0035162#0003274#0007369#0003430#0007507#0001947#0001701#1905317#0061520#0002088#1990086#0060463#0060443#0003149#1990428#0043011#0007219#0003151#0003148#0060389#0018105#0018107#0045766#0002663#2000563#0008284#0010634#0010718#1905007#0002053#0051138#0010862#2000379#0060391#0002666#0002651#0006468…	P37173	0.0006678049967396	0.4981645968350738	0.0718186926297554	-60.0	0.1247311827956989	0.2338709677419354	434.0	{'L': 12.93, 'W': 1.72, 'I': 5.17, 'P': 7.76, 'K': 8.62, 'S': 5.17, 'V': 7.76, 'F': 2.59, 'C': 5.17, 'T': 8.62, 'Q': 4.31, 'E': 5.17, 'A': 3.45, 'H': 4.31, 'N': 1.72, 'G': 6.9, 'R': 5.17, 'D': 3.45}	-528.0	0.0273871206513693	0.6851851851851852	1297.0	{'M': 2.7, 'R': 5.41, 'L': 13.51, 'I': 10.81, 'S': 5.41, 'T': 5.41, 'F': 8.11, 'K': 5.41, 'P': 5.41, 'Y': 5.41, 'V': 5.41, 'E': 10.81, 'Q': 2.7, 'H': 2.7, 'A': 5.41, 'D': 2.7, 'G': 2.7}	840.0	0.3320350535540409	0.902116402116402	649.0	{'.': 15.84, 'E': 22.58, 'T': 20.23, 'H': 41.35}	114.0	0.3576388888888889	0.8442622950819673	166.0	{'T': 7.77, 'G': 41.75, 'C': 49.51, 'A': 0.97}	1209.0	0.3694356817385208	0.7365478686233403	1422.0	{'G': 28.18, 'T': 17.55, 'C': 28.94, 'A': 25.33}	1923.0	0.1341860844060615	0.7635605006954103	10117.0	{'T': 36.37, 'C': 18.15, 'G': 15.73, 'A': 29.75}	0.2206	0.2946	567.0	0.9668874172185432	0.0666666666666666	0.1428571428571428	0.0476190476190476
AF-Q9NZW5-F1-model-v4	A	540.0	-1.0	51678	9606	#	0005911#0070062#0016020#0005886	0065003	Q9NZW5	0.0009935617215847	0.4491236973794088	0.0393640418205993	-43.0	0.1225596529284164	0.2368972746331236	445.0	{'N': 4.42, 'L': 9.73, 'T': 4.42, 'P': 8.85, 'G': 11.5, 'I': 5.31, 'K': 10.62, 'S': 1.77, 'H': 2.65, 'V': 8.85, 'E': 4.42, 'D': 5.31, 'A': 4.42, 'Y': 2.65, 'Q': 4.42, 'R': 6.19, 'F': 3.54, 'W': 0.88}	-498.0	0.0148148148148148	0.7142857142857143	1322.0	{'Q': 15.0, 'V': 5.0, 'L': 10.0, 'H': 5.0, 'E': 15.0, 'A': 10.0, 'I': 10.0, 'R': 5.0, 'K': 10.0, 'D': 5.0, 'G': 5.0, 'T': 5.0}	793.0	0.3383383383383383	0.8918205804749341	620.0	{'T': 19.53, '.': 17.75, 'H': 37.57, 'E': 23.37, 'G': 1.78}	0.0	-1.0	-1.0	-1.0	'-'	0.0	-1.0	-1.0	-1.0	'-'	0.0	-1.0	-1.0	-1.0	'-'	0.1871	0.2568	540.0	0.9790575916230366	0.0	0.1428571428571428	0.0
AF-Q3SY69-F1-model-v4	A	923.0	-1.0	160428	9606	0004029#0016155#0016742	0070062#0005759#0005739#0005654	0009258#0009058#0006635#0046655#0006740#0006730	Q3SY69	0.0039434315632253	0.8603669333884739	0.0014568440116902	-105.0	0.1800373134328358	0.271830985915493	362.0	{'M': 2.07, 'A': 6.74, 'L': 5.18, 'P': 10.88, 'G': 9.33, 'T': 8.81, 'I': 6.74, 'K': 6.74, 'F': 5.18, 'D': 2.59, 'H': 1.04, 'R': 3.63, 'V': 8.81, 'E': 4.66, 'Q': 4.66, 'S': 3.63, 'N': 4.15, 'W': 1.55, 'Y': 2.07, 'C': 1.55}	-863.0	0.0335128665469778	0.6222222222222222	1581.0	{'P': 5.36, 'D': 7.14, 'G': 7.14, 'T': 7.14, 'I': 14.29, 'K': 10.71, 'A': 1.79, 'F': 3.57, 'M': 1.79, 'Y': 3.57, 'H': 1.79, 'E': 8.93, 'L': 8.93, 'R': 5.36, 'V': 10.71, 'Q': 1.79}	1419.0	0.4692640692640693	0.8943894389438944	549.0	{'.': 16.61, 'E': 22.69, 'T': 19.37, 'H': 40.04, 'G': 1.11, 'B': 0.18}	0.0	-1.0	-1.0	-1.0	'-'	0.0	-1.0	-1.0	-1.0	'-'	0.0	-1.0	-1.0	-1.0	'-'	0.224	0.2077	923.0	0.9827973074046372	0.0	0.1428571428571428	0.0
AF-Q9H4Z3-F1-model-v4	A	704.0	-1.0	553360	7955	0016422#0099122#1904047	0005634	0080009#0045727	Q9H4Z3	0.0043897278722179	0.4824532503792904	0.0058266934612722	-62.0	0.1590668080593849	0.2419354838709677	323.0	{'P': 15.33, 'R': 12.0, 'G': 8.0, 'T': 4.0, 'S': 7.33, 'D': 4.0, 'H': 4.67, 'E': 6.67, 'K': 6.0, 'C': 2.67, 'N': 1.33, 'F': 2.0, 'Q': 2.0, 'V': 7.33, 'A': 6.0, 'L': 7.33, 'I': 2.0, 'M': 0.67, 'Y': 0.67}	-658.0	0.029689608636977	0.7333333333333333	1422.0	{'A': 13.64, 'D': 4.55, 'V': 13.64, 'T': 6.82, 'P': 11.36, 'G': 6.82, 'K': 6.82, 'I': 4.55, 'S': 2.27, 'M': 4.55, 'R': 11.36, 'Y': 2.27, 'C': 2.27, 'H': 2.27, 'E': 2.27, 'L': 2.27, 'F': 2.27}	798.0	0.368755676657584	0.9206349206349206	660.0	{'.': 19.21, 'H': 45.57, 'E': 16.75, 'T': 18.23, 'B': 0.25}	0.0	-1.0	-1.0	-1.0	'-'	0.0	-1.0	-1.0	-1.0	'-'	0.0	-1.0	-1.0	-1.0	'-'	0.225	0.2583	704.0	0.9857464366091524	0.0	0.0714285714285714	0.0476190476190476
AF-Q6ZQR2-F1-model-v4	A	320.0	-1.0	389799	9606	#	0005879	#	Q6ZQR2	0.0062560505946834	0.7417069042512422	0.0014587541408541	11.0	0.0914221218961625	0.2764505119453925	593.0	{'G': 9.88, 'W': 1.23, 'C': 1.23, 'P': 8.64, 'R': 11.11, 'T': 7.41, 'S': 2.47, 'E': 6.17, 'D': 3.7, 'K': 7.41, 'A': 6.17, 'V': 8.64, 'Q': 7.41, 'L': 7.41, 'N': 1.23, 'I': 2.47, 'F': 2.47, 'M': 1.23, 'H': 2.47, 'Y': 1.23}	-287.0	0.0176522506619594	0.8	1108.0	{'F': 5.0, 'Q': 10.0, 'L': 20.0, 'H': 10.0, 'E': 15.0, 'I': 10.0, 'R': 5.0, 'A': 5.0, 'K': 10.0, 'D': 5.0, 'P': 5.0}	371.0	0.2511160714285714	0.8587786259541985	634.0	{'H': 38.22, '.': 37.33, 'T': 20.44, 'E': 2.67, 'G': 1.33}	75.0	0.2846715328467153	0.7647058823529411	86.0	{'C': 46.15, 'G': 46.15, 'T': 5.13, 'A': 2.56}	800.0	0.229893499816379	0.7634146341463415	1903.0	{'A': 20.13, 'T': 14.54, 'C': 35.62, 'G': 29.71}	613.0	0.0448295975335388	0.7729885057471264	11305.0	{'C': 29.93, 'T': 29.74, 'G': 19.52, 'A': 20.82}	0.1243	0.2535	320.0	0.9880059970014992	0.0	0.0	0.0
AF-P48443-F1-model-v4	A	463.0	-1.0	#	7955	0003700#0004879#0003707#0044323#0008270	0090575	0048856#0030154#0045893#0045944#0032526#0048384	P48443	0.0077681238914425	0.4628940679633859	0.0036549441753579	-35.0	0.099889012208657	0.2137767220902612	480.0	{'K': 6.67, 'H': 2.22, 'P': 12.22, 'S': 6.67, 'T': 7.78, 'D': 1.11, 'V': 8.89, 'G': 7.78, 'N': 2.22, 'L': 8.89, 'A': 3.33, 'Q': 4.44, 'E': 6.67, 'I': 2.22, 'C': 5.56, 'F': 5.56, 'Y': 2.22, 'R': 4.44, 'W': 1.11}	-427.0	0.0264423076923076	0.6226415094339622	1195.0	{'P': 9.09, 'A': 12.12, 'G': 9.09, 'S': 6.06, 'M': 3.03, 'D': 3.03, 'H': 3.03, 'N': 3.03, 'R': 6.06, 'Y': 3.03, 'C': 3.03, 'V': 3.03, 'Q': 9.09, 'E': 6.06, 'I': 6.06, 'L': 9.09, 'K': 3.03, 'T': 3.03}	472.0	0.3140495867768595	0.9129129129129128	635.0	{'.': 16.78, 'T': 20.39, 'E': 3.95, 'H': 57.89, 'G': 0.99}	17.0	0.3346774193548387	0.7410714285714286	136.0	{'C': 40.96, 'A': 4.82, 'G': 45.78, 'T': 8.43}	1043.0	0.3266331658291457	0.7672849915682968	1600.0	{'T': 18.79, 'G': 27.25, 'A': 23.96, 'C': 30.0}	346.0	0.0183632399798759	0.7227722772277227	11623.0	{'C': 20.55, 'A': 28.31, 'G': 20.09, 'T': 31.05}	0.1759	0.2744	463.0	0.9857464366091524	0.0	0.0	0.0476190476190476
AF-Q9BYG8-F1-model-v4	A	508.0	-1.0	56169	9606	0005546#0070273#0001786	0005737#0005829#0005886	0042742#0070269	Q9BYG8	0.0029950272427551	0.7832353614791551	0.0029220273949486	-58.0	0.1029252437703141	0.2139639639639639	479.0	{'E': 9.47, 'I': 3.16, 'V': 6.32, 'K': 6.32, 'F': 3.16, 'D': 8.42, 'R': 5.26, 'P': 7.37, 'T': 3.16, 'S': 6.32, 'A': 4.21, 'L': 13.68, 'G': 7.37, 'W': 1.05, 'Q': 7.37, 'Y': 4.21, 'C': 2.11, 'H': 1.05}	-475.0	0.0174904942965779	0.7419354838709677	1284.0	{'M': 4.35, 'P': 13.04, 'I': 4.35, 'Q': 13.04, 'G': 8.7, 'F': 8.7, 'K': 4.35, 'Y': 8.7, 'A': 8.7, 'D': 4.35, 'S': 4.35, 'E': 4.35, 'R': 4.35, 'L': 4.35, 'T': 4.35}	883.0	0.3517948717948718	0.9245283018867924	604.0	{'.': 13.7, 'H': 48.4, 'T': 15.16, 'E': 21.87, 'G': 0.87}	-286.0	0.159935379644588	0.7857142857142857	493.0	{'C': 40.4, 'T': 12.12, 'G': 43.43, 'A': 4.04}	1075.0	0.3188304907761921	0.7423014586709886	1639.0	{'A': 28.49, 'T': 21.18, 'G': 26.09, 'C': 24.24}	299.0	0.018352467946032	0.8423076923076923	11673.0	{'G': 20.09, 'C': 15.53, 'T': 31.51, 'A': 32.88}	0.1856	0.2716	508.0	0.9954510993176648	0.0	0.1428571428571428	0.0
AF-O95294-F1-model-v4	A	804.0	-1.0	8437	9606	0005096#0046872#0005543	0005829	0030154#0071277#0035556#0046580#1903861#0043087#0007165	O95294	0.0020597790941192	0.3071952770108285	0.0983998372896508	-91.0	0.1532492725509214	0.25	399.0	{'L': 12.66, 'E': 5.7, 'P': 10.13, 'D': 5.06, 'C': 2.53, 'V': 7.59, 'G': 12.03, 'Y': 2.53, 'K': 5.06, 'T': 3.8, 'S': 5.06, 'Q': 8.23, 'R': 8.23, 'A': 5.06, 'F': 1.9, 'W': 1.27, 'N': 1.9, 'I': 0.63, 'H': 0.63}	-755.0	0.0187265917602996	0.75	1562.0	{'M': 3.33, 'L': 6.67, 'N': 3.33, 'D': 10.0, 'V': 13.33, 'S': 10.0, 'A': 6.67, 'T': 3.33, 'F': 6.67, 'Y': 3.33, 'K': 10.0, 'P': 3.33, 'I': 3.33, 'E': 6.67, 'Q': 6.67, 'R': 3.33}	1119.0	0.4329710144927536	0.8884758364312267	566.0	{'.': 15.69, 'E': 29.71, 'T': 20.08, 'H': 33.89, 'G': 0.63}	0.0	-1.0	-1.0	-1.0	'-'	0.0	-1.0	-1.0	-1.0	'-'	0.0	-1.0	-1.0	-1.0	'-'	0.24	0.2477	804.0	0.9887556221889056	0.0666666666666666	0.0714285714285714	0.0
[truncated: 5 more columns]
