# Supplementary material for: Comparative structural insights and functional analysis for the distinct unbound states of Human AGO proteins
Source: Sci Rep. 2025 Mar 19;15:9432. doi: 10.1038/s41598-025-91849-5 (PMC11923369; doi:10.1038/s41598-025-91849-5)
Supplement: Supplementary file 24 — Supplementary Information 12. [file 41598_2025_91849_MOESM24_ESM.zip › 4Z4Dp_A_mdwhole_AF4REF/candidates/4Z4Dp_A-merged-enriched_full.csv]

pdbId	chainId	chainLength	resolution	geneId	taxonomy	molecularFunction	cellularComponent	biologicalProcess	uniprotId	b-phipsi	w-rdist	t-alpha
4Z4D	A	803.0	1.6	#	9606	0001046#0003725#0090624#0070551#0046872#0035198#0035925#0098808#0000340#0003723#0004521#0000993#0003727#0035197#0003743	0005737#0036464#0005829#0030425#0070062#0016020#0005845#0005654#0005634#0000932#0005844#1990904#0016442#0070578	0010586#0035196#0035278#0035279#0035194#0042985#0045947#0045766#1900153#0060213#0045944#0045727#1901165#0009791#0031054#0070922#0010501#0031047#0030422#0090625#0006412	Q9UKV8	0.0	0.0	0.0
AF-Q9UKV8-F1-model-v4	A	859.0	-1.0	404130	9913	0070551#0046872#0035198#0000340#0004521#0003727#0035197	0005845#0005634#0000932#0005844#1990904#0016442#0070578	0035278#0035279#0045947#0031054#0006355	Q9UKV8	0.0001086267780307	0.2592605461549681	0.0155326816144203
AF-Q9UL18-F1-model-v4	A	857.0	-1.0	26523	9606	0001046#0003725#0035198#0003723#0000993#0003727	0005737#0036464#0005829#0005654#0005634#0000932#0005844#1990904#0016442#0070578	0035196#0035278#0016525#0000956#0045944#0031054#0070922#0010501	Q9UL18	0.0003066883135033	0.2414011170953403	0.0338857136971153
AF-Q9H9G7-F1-model-v4	A	860.0	-1.0	192669	9606	0003725#0090624#0046872#0035198#0003723#0004521#0003727	0000794#0005737#0036464#0005829#0016020#0005654#0000932#0016442#0070578	0035196#0035278#0006402#0010628#1901224#0031054#0072091#0070922#0010501	Q9H9G7	0.0002325967977732	0.2272140051911793	0.0433130906697325
AF-Q9BQA5-F1-model-v4	A	517.0	-1.0	511965	9913	0000981#0046872#0000978	0005634	0048856#0006357	Q9BQA5	0.0036085707396194	0.2436731661417707	0.0029134192830806
AF-Q9HCK5-F1-model-v4	A	861.0	-1.0	419629	9031	0035198#0004521#0003727	0000932#0016442	0035278#0006402	Q9HCK5	0.0003211657497325	0.3246924841095752	0.0400581238241422
AF-Q16706-F1-model-v4	A	1144.0	-1.0	4124	9606	0004559#0030246#0016799#0004572#0046872#0042803	0005801#0070062#0005797#0000139#0016020	0001701#0001889#0048286#0006013#0007005#0006491#0050769#0006517#0006486#0007585#0060042#0007033#0019082	Q16706	0.0005764987810473	0.2866969025230809	0.0466131781632361
AF-Q5T447-F1-model-v4	A	861.0	-1.0	79654	9606	0019905#0004842	0048471	0043161#0016567	Q5T447	0.0020124814544824	0.1250475819111011	0.0131099992438439
AF-Q8TF42-F1-model-v4	A	649.0	-1.0	84959	9606	0042802#0051219#0004725#0031625	0005737#0005634	0038063#0045779#0045671#0090331#0006469#0009968#0035335#0070527#0045670#0043393#0051279	Q8TF42	0.0004591038273828	0.3530341349448036	0.0487983623453289
AF-Q9BQ95-F1-model-v4	A	431.0	-1.0	507245	9913	0060090	0005737#0005829#0005739#0005654#0005634	0045087#0051341#0061635#0034142	Q9BQ95	0.0023386543279668	0.3124109051506253	0.0058607467412064
AF-Q7Z3Z4-F1-model-v4	A	852.0	-1.0	143689	9606	0034584#0004521	0005737#0005739#0005654#0005634#0043186#0071547	0010669#0071514#0051321#0006417#0141005#0031047#0140965#0007283	Q7Z3Z4	0.0010308215497335	0.2602270777763357	0.0238627234462787
AF-Q15349-F1-model-v4	A	733.0	-1.0	6196	9606	0005524#0000287#0106310#0004674#0004712#0004711	0005737#0005829#0072687#0005654#0005634#0045202	0002035#0010659#0071322#0007268#0060047#0007507#0035556#0045786#0008285#0045835#0001556#0018105#0043065#0010628#0070613#0007165	Q15349	0.0031808232338456	0.4826721997624241	0.0007283954918235
AF-P40123-F1-model-v4	A	477.0	-1.0	10486	9606	0003779#0008179#0042802	0005737#0005886#0014069	0007015#0007190#0019933#0000902#0007163#0099140#0007165	P40123	0.0042100057616756	0.3365787471877647	0.0036549441753579
AF-Q01518-F1-model-v4	A	475.0	-1.0	10487	9606	0003779#0008179	0035578#0030864#0005737#0070062#0005576#0005925#0005886	0007015#0007190#0001667#0019933#0000902#0007163#0006898#0007165	Q01518	0.0019179877394586	0.232862702747337	0.0147818972725322
AF-Q6ZN11-F1-model-v4	A	406.0	-1.0	390927	9606	0000981#0046872#0000978	0005634	0006357	Q6ZN11	0.010119332571359	0.336461673011481	0.0007288726764216
AF-Q969S9-F1-model-v4	A	779.0	-1.0	527467	9913	0005525#0003924	0005739	0032543#0032790	Q969S9	0.0042403497796089	0.3558217782507487	0.0029220273949486
AF-Q9Y2X0-F1-model-v4	A	877.0	-1.0	10025	9606	0046966#0042809#0003713	0070847#0016592#0016020#0005654#0005634	0045893#0032968#0060261#0006357#0051123#0006366	Q9Y2X0	0.0006540061423279	0.3409170187502385	0.0504970964456714
AF-O75366-F1-model-v4	A	819.0	-1.0	10677	9606	0003779#0051015#0071933#0005546	0015629#0005884#0030424#0042995#0005737#0005925#0030027#0043005	0007015#0051014#0008154#0051016#0060271#0007399#0010592#0010976#1900480	O75366	0.0018895590721252	0.6103435241245627	0.0014568440116902
AF-Q96PZ0-F1-model-v4	A	661.0	-1.0	615644	9913	0009982#0003723	0005634	0006397#1990481#0017148#0001522#1902036#2000380#0008380#0031119	Q96PZ0	0.0001858762358365	0.4191341047581966	0.0502551818524676
AF-Q9UL01-F1-model-v4	A	958.0	-1.0	29940	9606	0047757#0046872	0030659#0005783#0005789#0005794#0000139	0030206#0030204#0030208#0030205#0015012	Q9UL01	0.0063405358476029	0.3143093020434866	0.004389354417605
AF-O14841-F1-model-v4	A	1288.0	-1.0	26873	9606	0017168#0005524#0042802	0005829	0006749	O14841	0.0022705853567763	0.3169074966484093	0.0072833804367331
AF-Q7Z7A4-F1-model-v4	A	578.0	-1.0	54899	9606	0003779#0035091	0034451#0005737#0005829#0005769#0031313#0005770#0005634#0005886#0032991	0045022#0008333#0006954#0050804#0032780#0043271#0006622	Q7Z7A4	0.0024869909773614	0.5892044925053923	0.0014568440116902
AF-Q9UBK8-F1-model-v4	A	698.0	-1.0	507991	9913	0030586#0050660#0010181#0016723	0005829	0006306#0046655#0050667#0009086	Q9UBK8	0.0039205102940396	0.4525836838142585	0.0014587541408541
AF-Q9UJT9-F1-model-v4	A	491.0	-1.0	569430	7955	#	0005737#0005815#0019005	0016567#0031146	Q9UJT9	0.0024712597230505	0.5103150504933838	0.0021896458253802
AF-Q9NZI8-F1-model-v4	A	577.0	-1.0	395953	9031	0003730#0003729#1990247	0070937#0005737#0010494#0005829#0030175#0030426#0030027#0005634#0000932#0048471	0070934#0051028#0017148#0007399#0010976#0010468	Q9NZI8	0.0033699174017986	0.2326820128783328	0.0196648853517085
AF-P34931-F1-model-v4	A	641.0	-1.0	540190	9913	0005524#0016887#0140662#0031072#0044183#0031625#0051082	0044297#0008180#0005737#0005829#0005634#0002199	0007339#0051085#1903955#0042026	P34931	0.0038482057661098	0.6465642499995109	0.0
AF-Q3KNW1-F1-model-v4	A	292.0	-1.0	333929	9606	0005507#0000981#0001227#0000978#1990837	0005634#0005667	0006355	Q3KNW1	0.0068505572928429	0.3710780999405203	0.0021848670241468
AF-Q96RQ3-F1-model-v4	A	725.0	-1.0	56922	9606	0005524#0009374#0004075#0046872#0004485	0002169#0005829#1905202#0005759#0005739	0006768#0009083#0006552	Q96RQ3	0.0074347470562844	0.4424766538404435	0.0
AF-Q9HAU4-F1-model-v4	A	748.0	-1.0	64750	9606	0042802#0046332#0061630#0004842	0005737#0005829#0045121#0016607#0005654#0005634#0005886#0000151	0030514#0045892#0000122#0030512#0090263#1901165#0043161#0016567#0017015#0006511#0030579#0060071	Q9HAU4	0.0025582991345086	0.1905597379585445	0.0429718680332931
AF-Q8NC26-F1-model-v4	A	417.0	-1.0	163071	9606	0000981#0042802#0046872#0000978	0070062#0005634	0006355	Q8NC26	0.000356967053683	0.2795029796716288	0.2367084387255091
AF-O00425-F1-model-v4	A	579.0	-1.0	10643	9606	0003730#0048027#1990247#0003723#0045182	0005737#0010494#0005829#0005634#0000932	0009653#0070934#0051028#0017148#0007399#0001817#0010468#0006412	O00425	0.004126510224361	0.2475192168276953	0.0131099992438439
AF-O75676-F1-model-v4	A	772.0	-1.0	8986	9606	0005524#0035175#0044022#0000287#0106310#0004674#0004711	0005737#0005829#0005654#0005634#0045202	0006954#0070498#0035556#0001818#0018105#0032793#0051092#0045944#0043687#0006468#0006355	O75676	0.0055462909778492	0.2879867832640781	0.0065550134155867
AF-Q9BQ52-F1-model-v4	A	826.0	-1.0	101145069	9595	0042781#0046872	0042645#0005739#0005634	1990180	Q9BQ52	0.0005140182652912	0.3290255873397046	0.1347419169217441
AF-Q96Q07-F1-model-v4	A	612.0	-1.0	505504	9913	#	0005737	0008344#0048512#0050804	Q96Q07	0.0051682106218869	0.5969901155099623	0.0
AF-P51178-F1-model-v4	A	756.0	-1.0	403811	9615	0005524#0019955#0019838#0046872#0002020#0042803#0042169#0005020#0004714	0005911#0009897#0005615#0001650#0043235	0031532#0030183#0060326#0097067#0019221#0050910#0048565#0035234#0035162#0030218#0038162#0038093#0006687#0002244#0035701#0002327#0006954#0035556#0038109#0030032#0002320#0008584#0002551#0043303#0060374#0070662#0035855#0097326#0030318#0097324#0002318#0051093#0043069#2000242#0001541#0018108#0043473#0030335#0002732#0051091#0043406#0032765#0070668#0046427#0042531#1905065#0046777#0008360#0009314#0007286…	P51178	0.0004648621423469	0.6664643217119542	0.0140326350426887
AF-Q9NZ08-F1-model-v4	A	941.0	-1.0	51752	9606	0004177#0004175#0005151#0005138#0070006#0008235#0042277#0008270	0005737#0005829#0005783#0005788#0005789#0070062#0005576#0005615#0016020	0002250#0001525#0019885#0002474#0045444#0006509#0043171#0045766#0006508#0008217#0045088#0009617	Q9NZ08	0.0057167306902904	0.4471017878761965	0.0014587541408541
AF-Q9H091-F1-model-v4	A	742.0	-1.0	84225	9606	0042826#0046872	0005737#0001673	0045892#0007286	Q9H091	0.0006017139735541	0.7112768607270422	0.0065550134155867
AF-Q460N3-F1-model-v4	A	678.0	-1.0	165631	9606	0003950#0070403#1990404#0016779#0003714	0005737#0005634	0010629#0000122#0070212	Q460N3	0.0043972934414173	0.2148140264615601	0.0262200978972946
AF-O75879-F1-model-v4	A	557.0	-1.0	5188	9606	0005524#0050567	0030956#0005739	0070681#0032543	O75879	0.0006677332420321	0.4302073861233585	0.036416391876046
AF-Q9HA65-F1-model-v4	A	648.0	-1.0	79735	9606	0005096	0005776#0005829#0055037	0090630#0006914#0015031#0042147	Q9HA65	0.0054616787489352	0.4302324415165067	0.0021896458253802
AF-Q96JY0-F1-model-v4	A	434.0	-1.0	84944	9606	0043565	0030849#0000785#0033391#0005737#0001673#0005634#0043186#0048471#0071547#0001741	0000902#0035234#0071514#0009566#0007129#0008630#0007140#0043066#0051093#0045892#2000242#0000122#0034587#0060964#0046620#0031047#0007283	Q96JY0	0.0078197713547741	0.4469270525686398	0.0007288726764216
AF-Q6ZTN6-F1-model-v4	A	518.0	-1.0	338692	9606	0140036	0005737#0005770#0048471#0005886	0002091	Q6ZTN6	0.0011798042362088	0.7003385349343969	0.0021896458253802
AF-P26639-F1-model-v4	A	723.0	-1.0	8626539	44689	0005524#0004829	0005737#0045335	0006435	P26639	0.0039036435431503	0.6812127095093964	0.0007288726764216
AF-Q68DD2-F1-model-v4	A	849.0	-1.0	255189	9606	0005509#0047498#0005544#0004622#0008970	0005829#0005739#0032587#0031982	0050482#0071236#0071407#0046475#0036148#0001516	Q68DD2	0.0010669735979758	0.283534365650539	0.0597231737029493
AF-Q96J94-F1-model-v4	A	861.0	-1.0	9271	9606	0046872#0003729#0140262#0034584#1905538#0019901#0004521#0003727	0033391#0005737#0097433#0005634#0043186	0051321#0141006#0140990#0006417#0031047#0035092#0007286#0007283	Q96J94	0.0042312013965369	0.161129481858615	0.0433130906697325
AF-Q9UL63-F1-model-v4	A	735.0	-1.0	4289	9606	0042802#0042803	0005938#0005737#0005829#0005654#0098794#0001726#0000151	0031532#0007160#0008360#0002090#0007165	Q9UL63	0.002588793135836	0.220002540272522	0.0594134606378968
AF-O43300-F1-model-v4	A	516.0	-1.0	26045	9606	0042043	0060076#0005615#0098982#0098978#0098686#0098839#0099634#0098685	0060291#0002091#0051965#0099151#0050808	O43300	0.0033656760644481	0.7353118763821469	0.0007288726764216
AF-Q3V5L5-F1-model-v4	A	792.0	-1.0	146664	9606	0030144#0030145	0005794#0000139	0006487#0018242	Q3V5L5	0.0065632410055385	0.1784341883601119	0.0218498381101377
AF-Q9Y2L1-F1-model-v4	A	958.0	-1.0	22894	9606	0000175#0004519#0005085#0003723	0000177#0005829#0000178#0016020#0000176#0005654#0005634	0071034#0043928#0006401#0006396#0016075#0006364	Q9Y2L1	0.0028120019946062	0.3429913086807502	0.011653569134763
AF-Q8N806-F1-model-v4	A	425.0	-1.0	#	9606	0061630#0008270	#	0016567	Q8N806	0.0028946051857684	0.3486717173004471	0.0080762040238695
AF-O43143-F1-model-v4	A	795.0	-1.0	1665	9606	0005524#0016887#0008186#0003725#0004386#0003723#0003724	0016607#0005730#0005654#0005634#0005681#0005689	0140374#0042742#0051607#0006397#0000398#0043123#0043279#0009636#0008380	O43143	0.0070687491050394	0.3288788143183344	0.0058607467412064
AF-Q15937-F1-model-v4	A	498.0	-1.0	7633	9606	0001227#0046872#0000977	0005634	0000122	Q15937	0.005700844600732	0.6467686143441221	0.0007288726764216
AF-Q8NC60-F1-model-v4	A	698.0	-1.0	539773	9913	0005525	0005743	0006915#0061668#0007005#0043457	Q8NC60	0.0038158934084664	0.2935365331803353	0.036416391876046
AF-O15033-F1-model-v4	A	823.0	-1.0	9870	9606	0061630#0004842	0005737#0005829	0006915#0043066#0070979#1990390#0000209#0016567#0050727#0006511	O15033	0.0001790186060663	0.6607314685895532	0.0569667321740288
AF-Q9BW92-F1-model-v4	A	718.0	-1.0	80222	9606	0002161#0005524#0042803#0004829	0005759	0070159#0006435	Q9BW92	0.0038171275749441	0.4778945967650733	0.0043701973936818
AF-Q6PI48-F1-model-v4	A	645.0	-1.0	538772	9913	0004815#0005524#0003676	0005759#0005739#0031090	0006422#0070145	Q6PI48	0.0008214877266426	0.4981159655023905	0.0167517699463162
AF-Q8NI99-F1-model-v4	A	470.0	-1.0	83854	9606	0005102	0062023#0070062#0005615#0030141	0001525#0030154	Q8NI99	0.0049043390449329	0.5801165434274829	0.0021896458253802
AF-P19525-F1-model-v4	A	551.0	-1.0	5610	9606	0005524#0003725#0004694#0042802#0016301#0004715#0004672#0019888#0106310#0004674#0003723	0005737#0005829#0016020#0005634#0048471#0005840	0140374#0034198#0051607#0030968#0043066#0008285#0033689#0017148#0045071#0032722#0001819#0043410#0051092#1901224#0032874#0046777#0006468#1901532#1902036#1902033#1900225#0035455#0009615#0006412	P19525	0.0050308277013414	0.4843364547647412	0.0029220273949486
AF-A8K7I4-F1-model-v4	A	914.0	-1.0	1179	9606	0005254#0005229#0046872#0004222	0005615#0005902#0005886#0042589	0006816#0071456#0034220#0006508	A8K7I4	0.0092153687135678	0.3443020268967584	0.0050984212340619
AF-Q9BZQ2-F1-model-v4	A	653.0	-1.0	81626	9606	#	0005737#0072687	0030154#0007112#2001252#0007283	Q9BZQ2	0.0007562863597093	0.6112300151029483	0.011653569134763
AF-Q06124-F1-model-v4	A	593.0	-1.0	395815	9031	0050839#0004726#0004725#0030971	0005737#0005634	0071364#0071310#0032331#0070374#0045778#0006470	Q06124	0.0014725198006469	0.6792013901033762	0.0036549441753579
AF-Q86UX7-F1-model-v4	A	667.0	-1.0	83706	9606	0005178#0008289	0042995#0030055#0070062#0005576#0016020#0031093#0002102	0007160#0033622#0007229#0007159#0070527#0030335#0033632#0034446	Q86UX7	0.0005937517805737	0.6000422467498301	0.0385778104072074
AF-Q96IC2-F1-model-v4	A	774.0	-1.0	532864	9913	0004527#0003723	0005730#0005634	#	Q96IC2	0.0011488324023699	0.347294735122389	0.0401513644150786
AF-Q9N2K0-F1-model-v4	A	584.0	-1.0	#	9606	#	0005886	0000768	Q9N2K0	0.0005356855461661	0.7275527246016726	0.0223381852496014
AF-Q9NXP7-F1-model-v4	A	522.0	-1.0	504972	9913	0003676	#	0015074	Q9NXP7	0.0009282682336035	0.7580636669368799	0.0050984212340619
AF-Q86TM3-F1-model-v4	A	631.0	-1.0	168400	9606	0005524#0016887#0003723#0003724	0005829#0043231#0005730#0005654	#	Q86TM3	0.0022229814935704	0.3168191759715351	0.0496939342883562
AF-Q9H4B4-F1-model-v4	A	646.0	-1.0	1263	9606	0005524#0002039#0106310#0004674	0005813#0005737#0030425#0005795#0000776#0043025#0005730#0005654#0005634#0000922	0006915#0031122#0006974#0006977#0007113#0000082#0000086#0090166#0044819#0007052#0043066#0000122#1904716#0090316#2000777#0043491#0006468#0051302#0032465#1901796#0006970#0009314#0000302	Q9H4B4	0.0055116885652779	0.2497847911477329	0.0393298454728356
AF-Q8N3E9-F1-model-v4	A	789.0	-1.0	113026	9606	0046872#0004435	0032154#0005737#0005654#0005886	0001525#0035556#0060716#0016042#0042127	Q8N3E9	0.0006990186097381	0.4610178658390951	0.0480914507615701
AF-Q9Y6W3-F1-model-v4	A	813.0	-1.0	23473	9606	0004198#0004197#0004175#0090541	0005813#0005829#0070062#0005634	0010634#0006508#0097264	Q9Y6W3	0.0003718395327692	0.5366244752050346	0.0853753468743623
AF-Q9BXC9-F1-model-v4	A	721.0	-1.0	259187	7955	#	0034464#0036064#0060170#0005737#0016020#0031514#0043005	0060271#0007368#0007369#0046907#0070121#0032402#1905515#0045494#0051877#0042478	Q9BXC9	0.005201582138507	0.2877726865368891	0.0307805727451215
AF-P47989-F1-model-v4	A	1333.0	-1.0	280960	9913	0051537#0071949#0050660#0005506#0030151#0043546#0042803#0004854#0004855	0005615#0005777#0002197	0009115	P47989	0.0022801674041496	0.2820338587600785	0.0706484408514722
AF-Q13724-F1-model-v4	A	837.0	-1.0	5142394	654912	0003677#0003887#0000166	#	0006260#0039693	Q13724	0.0058577936741673	0.550983490103152	0.0029134192830806
AF-Q86XP0-F1-model-v4	A	818.0	-1.0	283748	9606	0005509#0047498#0005544#0008970	0005829#0016020	0006631#0046475#0036148#0036149	Q86XP0	0.0024402545807624	0.3670877089562501	0.0152949457801805
AF-O14638-F1-model-v4	A	875.0	-1.0	529405	9913	0005509#0003676#0047429#0004528#0008270	0016324#0009897#0005576#0048471	0046034#0002276#0050728#0033007#0070667#0009143#0055062#0006220	O14638	0.0006726220772263	0.4713324155635693	0.0582668457273456
AF-Q16394-F1-model-v4	A	746.0	-1.0	2131	9606	0008375#0050508#0015020#0016757#0042328#0046872#0050509#0046982#0042803	0005783#0005789#0005794#0000139#0016020#0045202	0019882#0007411#0071711#0001974#0030509#0045453#0060070#0060351#0033627#0045165#0098586#0003415#0035988#0030204#0030199#1904888#0070593#0036336#0060560#0072498#0003416#0001958#0007492#0060441#0042596#0008543#0042044#0007369#0010467#0002067#0032836#0006024#0031069#0060047#0003128#0060218#0061484#0097241#0015012#0015014#0030210#0002524#0050901#0036022#0036339#0097021#1901706#0007498#0061744#0035264…	Q16394	0.0030875247654264	0.3224269055254203	0.0441063918932529
AF-Q5T2T1-F1-model-v4	A	576.0	-1.0	143098	9606	0045296#0060090#0019904#0035591	0005912#0005923#0005938#0030054#0005911#0016328#0097025#0005654#0005886	0070830#0030010#0031334#0071896	Q5T2T1	0.0006668754822545	0.7541804982952017	0.0073366962737499
AF-Q04759-F1-model-v4	A	706.0	-1.0	5588	9606	0005524#0004698#0046872#0004672#0004697#0106310#0004674	0016235#0034451#0005829#0001772#0005886	0007411#0035739#0060326#0038095#0006954#0035556#0006509#0046627#0070233#0018105#2000563#0032740#0032743#0032753#0051092#0050870#2000318#2000570#0051973#1904355#0032212#0006468#0001558#0006355#0090330	Q04759	0.0038502741964588	0.3432908775635467	0.0240350781259224
AF-Q86VW2-F1-model-v4	A	580.0	-1.0	115557	9606	0005085	0005737#0005829#0019898#0030016#0005886#0030017	0007411#0051056	Q86VW2	0.0109622102440941	0.3804506943663119	0.0029134192830806
AF-Q8NHY0-F1-model-v4	A	566.0	-1.0	124872	9606	0008376	0000139#0016020	0030259#0022408#0009312#0018279#0019276#0006047	Q8NHY0	0.0008155775641725	0.594488439764107	0.0254917294284022
AF-Q9NTJ4-F1-model-v4	A	1040.0	-1.0	4123	9606	0004559#0030246#0046872	0005829#0005654	0006013#0009313	Q9NTJ4	0.0040094948776726	0.3498729971703247	0.0177907956813867
AF-Q5SY16-F1-model-v4	A	702.0	-1.0	523474	9913	0005524#0046404#0051731#0003723	0005730#0005634	0000448#0000460#0016310#0006396	Q5SY16	0.0027391727755097	0.3419605918737526	0.0451564268098936
AF-O43374-F1-model-v4	A	803.0	-1.0	10156	9606	0005096#0046872#0005543	0005829#0005886	0071277#0035556#0034260#0046580	O43374	0.0015941302092716	0.281857134440261	0.0992795788492999
AF-Q14CN2-F1-model-v4	A	919.0	-1.0	#	10090	0005254#0005229#0015276#0046872#0008237	0016324#0005576#0005886	0006821#0006508	Q14CN2	0.0067515005016211	0.3025317400716028	0.0247633892798655
AF-O15067-F1-model-v4	A	1338.0	-1.0	5198	9606	0005524#0046872#0004642	0005737#0005829#0070062	0044208#0006189#0097294#0097065#0006541#0006177#0006164#0009168#0009410	O15067	0.0020240751194128	0.3481920953462453	0.0502551818524676
AF-Q96K75-F1-model-v4	A	400.0	-1.0	84874	9606	0000981#0046872#0000978	0005634	0006357	Q96K75	0.0134297143720729	0.357478014322832	0.0036415440256147
AF-Q9UIF7-F1-model-v4	A	546.0	-1.0	4595	9606	0051539#0034039#0035485#0019104#0046872#0032407#0032357#0000701	0005739#0005654#0005634	0006284#0045007#0006281#0006298#0060546	Q9UIF7	0.0077515402109007	0.3142194774777452	0.0087397720309874
AF-Q8N653-F1-model-v4	A	840.0	-1.0	8216	9606	0031267	0031463#0012505#0005794#0055038	0046580#0016567	Q8N653	0.0029837745014629	0.8785268036146492	0.0014568440116902
AF-Q8NAM6-F1-model-v4	A	433.0	-1.0	#	9646	0003677#0046872	0000781#0005634	0010833	Q8NAM6	0.0124778807331227	0.2806169138594115	0.0065982109973949
AF-Q9BXB7-F1-model-v4	A	569.0	-1.0	83893	9606	#	0001669#0005794	0007286#0007283	Q9BXB7	0.0105049420779871	0.5195828102537532	0.0014587541408541
AF-P49641-F1-model-v4	A	1150.0	-1.0	4122	9606	0004559#0030246#0016799#0004572#0046872	0000139	0006013#0006491#0006517#0006486	P49641	0.0008378236730446	0.3891243083991874	0.0619083860998908
AF-Q9BTE3-F1-model-v4	A	642.0	-1.0	514863	9913	0003682	0030054#0005829#0042555#0005654#0005634	0051301#0006261#0007062	Q9BTE3	0.0007687198393503	0.5746857737484894	0.0466131781632361
AF-A6NFN9-F1-model-v4	A	502.0	-1.0	389161	9606	#	#	#	A6NFN9	0.0052218789764719	0.615837825135609	0.0036415440256147
AF-Q8IYK4-F1-model-v4	A	626.0	-1.0	23127	9606	0050211	0005788	0030199	Q8IYK4	0.000126657664718	0.6837187327758599	0.0983998372896508
AF-Q9UHY1-F1-model-v4	A	535.0	-1.0	29959	9606	0005524#0042803#0004674	0005938#0005737#0012505#0030027#0016020#0005654	0006888#0006468	Q9UHY1	0.0010469760437791	0.4131229866030809	0.0323309912234826
AF-P37173-F1-model-v4	A	567.0	-1.0	7048	9606	0048185#0017002#0005524#0005539#0019209#0046872#0060090#0046332#0050431#0005024#0005026#0004675#0034713#0034714	0005901#0005829#0009897#0005576#0005615#0016020#0045121#0005886#0043235#0070021	0032147#0035909#0003180#0006915#0048844#0003181#0001568#0007420#0001569#0060434#0003214#0071363#0048701#0035162#0003274#0007369#0003430#0007507#0001947#0001701#1905317#0061520#0002088#1990086#0060463#0060443#0003149#1990428#0043011#0007219#0003151#0003148#0060389#0018105#0018107#0045766#0002663#2000563#0008284#0010634#0010718#1905007#0002053#0051138#0010862#2000379#0060391#0002666#0002651#0006468…	P37173	0.0006678049967396	0.4981645968350738	0.0718186926297554
AF-Q3SY69-F1-model-v4	A	923.0	-1.0	160428	9606	0004029#0016155#0016742	0070062#0005759#0005739#0005654	0009258#0009058#0006635#0046655#0006740#0006730	Q3SY69	0.0039434315632253	0.8603669333884739	0.0014568440116902
AF-Q9NZW5-F1-model-v4	A	540.0	-1.0	51678	9606	#	0005911#0070062#0016020#0005886	0065003	Q9NZW5	0.0009935617215847	0.4491236973794088	0.0393640418205993
AF-Q9H4Z3-F1-model-v4	A	704.0	-1.0	553360	7955	0016422#0099122#1904047	0005634	0080009#0045727	Q9H4Z3	0.0043897278722179	0.4824532503792904	0.0058266934612722
AF-P48443-F1-model-v4	A	463.0	-1.0	#	7955	0003700#0004879#0003707#0044323#0008270	0090575	0048856#0030154#0045893#0045944#0032526#0048384	P48443	0.0077681238914425	0.4628940679633859	0.0036549441753579
AF-Q6ZQR2-F1-model-v4	A	320.0	-1.0	389799	9606	#	0005879	#	Q6ZQR2	0.0062560505946834	0.7417069042512422	0.0014587541408541
AF-Q9BYG8-F1-model-v4	A	508.0	-1.0	56169	9606	0005546#0070273#0001786	0005737#0005829#0005886	0042742#0070269	Q9BYG8	0.0029950272427551	0.7832353614791551	0.0029220273949486
AF-O95294-F1-model-v4	A	804.0	-1.0	8437	9606	0005096#0046872#0005543	0005829	0030154#0071277#0035556#0046580#1903861#0043087#0007165	O95294	0.0020597790941192	0.3071952770108285	0.0983998372896508
AF-Q9NXH9-F1-model-v4	A	659.0	-1.0	55621	9606	0046872#0003723#0004809#0000049	0005654#0005634	0006400#0002940	Q9NXH9	0.0010043165317791	0.5232902773990337	0.0246270663199015
AF-Q9Y2E5-F1-model-v4	A	1009.0	-1.0	23324	9606	0004559#0030246#0046872	0070062#0043202#0005764	0006013#0009313	Q9Y2E5	0.0008884216162606	0.4273546844619379	0.0618714226546988
AF-Q53H47-F1-model-v4	A	684.0	-1.0	511299	9913	0003690#0140954#0046975#0042800#0042054#0008270	0005694#0005634	0034968#0016571	Q53H47	0.0004628941738695	0.8612814372511362	0.0370091093109781
AF-Q5JTZ5-F1-model-v4	A	239.0	-1.0	401546	9606	#	#	#	Q5JTZ5	0.0113891210624455	0.5359682123755116	0.0021848670241468
AF-Q96JB8-F1-model-v4	A	637.0	-1.0	58538	9606	#	0015629#0005912#0005829#0005886#0032991	0035418	Q96JB8	0.0032429518311675	0.9004176631043326	0.0014587541408541
AF-Q9H6W3-F1-model-v4	A	641.0	-1.0	79697	9606	0016706#0051864#0140680#0032453#0034647#0005506#0036139#0140457	0005730#0005654#0005634	0045892#0045668#0006482	Q9H6W3	0.0028343760052904	0.3250819344203794	0.077931746040353
AF-Q6NUM6-F1-model-v4	A	668.0	-1.0	441250	9606	0051539#0010181#0046872#0102521	#	0031591	Q6NUM6	0.0071696606896772	0.417714599733502	0.0058266934612722
AF-Q09013-F1-model-v4	A	629.0	-1.0	1760	9606	0005524#0046872#0017020#0106310#0004674	0005829#0005789#0005741#0031965#0005640#0005886#0033017	0006874#0010657#0006998#0018105#0006468#0014853#0008016#0010830#0014722#0002028#0051823	Q09013	0.00673114318516	0.3122734161616992	0.0458847982169747
AF-Q8NA19-F1-model-v4	A	623.0	-1.0	91133	9606	0003682#0042393#0008270	0005634	0006325#0045892	Q8NA19	0.0063791606537925	0.3592782377117982	0.0160233389937762
AF-O15259-F1-model-v4	A	732.0	-1.0	4867	9606	0005198	0005912#0005923#0005911#0005929#0005737#0005856#0005829#0016020#0031514#0032391	0030036#0030030#0098609#1903348#0090251#0060041#0007165#0048515#0007632	O15259	0.0023579591307223	0.1720848408264949	0.1893660442320035
AF-A0A087X1G2-F1-model-v4	A	549.0	-1.0	101060351	9606	0005096	0005886	0090630	A0A087X1G2	0.0080424083104011	0.5609837492119722	0.0036549441753579
AF-Q8IY47-F1-model-v4	A	623.0	-1.0	25948	9606	#	#	0010467#0006006#0006629#0014065#0016567#0032868	Q8IY47	0.0044407059730991	0.3372460929795613	0.0545316885212077
AF-Q15046-F1-model-v4	A	597.0	-1.0	100766627	10029	0003877#0005524#0004824#0003676	0017101#0005829#0005576#0005634#0005886	0015966#0006430	Q15046	0.0009114007633423	0.5772297390597452	0.0472921254005003
AF-Q9BQS7-F1-model-v4	A	1158.0	-1.0	9843	9606	0005507#0008198#0004322#0016491	0016323#0048471#0005886	0006825#0034755#0006826	Q9BQS7	0.0076970520360819	0.2692708188389689	0.0582668457273456
AF-P0C7X1-F1-model-v4	A	549.0	-1.0	729877	9606	0005096	0005886	0090630	P0C7X1	0.0094691812807584	0.50920055388851	0.0036549441753579
AF-C9J798-F1-model-v4	A	803.0	-1.0	#	9606	0005096#0046872#0005543	0005829#0005886	0071277#0035556#0046580#0043087	C9J798	0.0029370363098615	0.3287344208525272	0.0896826187952655
AF-Q9UJX5-F1-model-v4	A	808.0	-1.0	29945	9606	0019903#0004842	0005680#0005829#0034399#0005654#0005634	0031145#0007049#0051301#0070979#0051445#0007346#0030071	Q9UJX5	0.0018342075040473	0.6848330801471858	0.0065982109973949
AF-Q658Y4-F1-model-v4	A	838.0	-1.0	157769	9606	#	0031410#0005802	0006886#0099041	Q658Y4	0.0076142851566125	0.1809325273307173	0.0786598128498576
AF-P17028-F1-model-v4	A	368.0	-1.0	1024736; 72533945	623	0004519#0019843	#	#	P17028	0.0148055914583024	0.2368202066699873	0.0230999264545257
AF-Q92562-F1-model-v4	A	907.0	-1.0	9896	9606	0034485#0043813#0004438#0004439#0043812#0004722	0031901#0010008#0000139#0043231#0031902#0005811#0055037	0007626#0032288#0031642#0048666#0006661#0046856#0043473#0010976#0007033	Q92562	0.0011704336034589	0.2993597449417604	0.1507652002007882
AF-Q96M94-F1-model-v4	A	604.0	-1.0	445186	7955	1990756	0031463#0005634	2000042#0071630#0016567	Q96M94	0.0030293439558428	0.7109888925068348	0.0058266934612722
AF-Q96NY9-F1-model-v4	A	551.0	-1.0	80198	9606	0048257#0008821#0003677#0004519#0046872	1905347#0048476#0043596#0005730#0005654#0005634#0005657	0006308#0006281#0006302#0000727#0031573#0033687#0031297#0000712#0072429	Q96NY9	0.0062497877206543	0.296695775513759	0.0651667209447612
AF-Q8WZA1-F1-model-v4	A	660.0	-1.0	#	9913	0008375#0047223#0030145	0000139#0016020	0016266#0006493	Q8WZA1	0.0009259634641494	0.3857122208357022	0.0954111582921788
AF-Q9BSQ5-F1-model-v4	A	444.0	-1.0	83605	9606	#	0005737#0005739#0032991	0060837#0045216#0001885#0061154#0003158#0007507#0001701#0048839#0007229#0035264#0060039#0045765#0051403#0001570#0048845	Q9BSQ5	0.0135926152283923	0.7109856222425024	0.0
AF-P35858-F1-model-v4	A	605.0	-1.0	3483	9606	0005520	0070062#0031012#0005576#0005615#0042567	0007155#0007165	P35858	0.0131446652442243	0.6377010139207502	0.0014568440116902
AF-Q9UBT2-F1-model-v4	A	640.0	-1.0	10054	9606	0005524#0000287#0046982#0044388#0019948#0032183#0016740#0044390	0005737#0005654#0031510	0033235#0016925	Q9UBT2	0.0030811237314507	0.3506266636387898	0.0699196593590019
AF-P50747-F1-model-v4	A	726.0	-1.0	3141	9606	0005524#0009374#0004077#0004078#0004079#0004080#0018271#0019899#0042802	0000785#0005737#0005829#0005739#0005652#0016363	0006768#0043687#0070781	P50747	0.0064986879068654	0.3172814914589946	0.0560815732405199
AF-Q7Z4K8-F1-model-v4	A	759.0	-1.0	80128	9606	0008270	1904115#0043194#0005856#0044304#1990769	0048490#0007409#0001578#0030517#0001764#1901953#0099612#0032880	Q7Z4K8	0.000462315557246	1.4537677052906823	0.0036549441753579
AF-Q8NFF5-F1-model-v4	A	587.0	-1.0	80308	9606	0005524#0003919#0042802	0005829#0005759#0005886	0006747#0006771	Q8NFF5	0.0024719891117185	0.2222047513206378	0.2053902107995835
AF-Q9H0J9-F1-model-v4	A	701.0	-1.0	64761	9606	0046872#0003950#0140803#1990404#0016779#0003723	0005634	0070213	Q9H0J9	0.0004652080392326	0.4807038764037619	0.2012245600058226
AF-Q2NL67-F1-model-v4	A	630.0	-1.0	56965	9606	0019900#0003950#0140806#0140803#0016779#0043539	0071782#0005635	0030968#0050775#0070213	Q2NL67	0.000484484409048	0.7139439124022491	0.0975966865124746
AF-P29350-F1-model-v4	A	595.0	-1.0	5777	9606	0050839#0004726#0140031#0001784#0019901#0004725#0042169#0017124#0005001	0042105#0005911#0005737#0005829#0070062#0005576#0016020#0005730#0005654#0005634#0032991#0035580#1904724	0050853#0030154#0019221#1905867#0007186#0002244#0035556#0000165#0035855#0000278#0042267#0008285#0002924#0106015#0032715#0043407#0033007#0050732#0042130#0050860#0032720#0035335#0018108#0070527#0030220#0033630#0008284#0014068#0006470#0042981#0045577#0070372#2000045#0051279#0060338#0031295#0042098#0050852	P29350	0.0042591278331811	0.5504215305057711	0.0065982109973949
AF-P0CF97-F1-model-v4	A	657.0	-1.0	285550	9606	#	#	#	P0CF97	0.0324240392418705	0.1334478098667424	0.0065550134155867
AF-Q8IVL6-F1-model-v4	A	736.0	-1.0	10536	9606	0005506#0031418#0019797	1902494#0005783	0032964#0032963#0008285#0017185	Q8IVL6	0.0139602974334313	0.2852311170796359	0.0182082568765367
AF-Q2TBF2-F1-model-v4	A	565.0	-1.0	9671	9606	0008146	0000139	#	Q2TBF2	0.0079974622940905	0.3345703202600886	0.0407864162082982
AF-Q13822-F1-model-v4	A	863.0	-1.0	5168	9606	0047391#0005509#0016787#0004622#0003676#0004528#0030247#0005044#0008270	0005615#0005886	0048870#0006935#0006955#0034638#0009395#0010634#2000394#0050731#0030334#0030149	Q13822	0.0008158690196115	0.450699000955563	0.1108414573859111
AF-Q9Y4C4-F1-model-v4	A	1052.0	-1.0	9258	9606	0005525#0051721#0031625	0005737	0030218#0006954#0045087#0050728#0035308#1900181#0034136#0034144#0070374#0046330#1900745#0051897#0034137#0043030#0034121#0007165	Q9Y4C4	0.0061302645820028	0.8132194259922555	0.0029134192830806
AF-P60608-F1-model-v4	A	527.0	-1.0	#	9606	#	#	#	P60608	0.0028895151978894	0.3650968334886395	0.0662781018568299
AF-Q86VX9-F1-model-v4	A	652.0	-1.0	520286	9913	0005085	0035658	0009306#0006623#0016192	Q86VX9	0.0009508774876915	0.4997650752281402	0.0706484408514722
AF-Q9NRJ5-F1-model-v4	A	636.0	-1.0	56903	9606	0005524#0046872#1990817#0003723	0005737#0005634	0006378#0043631	Q9NRJ5	0.0006560784794131	0.4170041153328041	0.1806258887665859
AF-Q14644-F1-model-v4	A	834.0	-1.0	22821	9606	0015278#0005096#0046872	0009898#0005829	0046580#0043087#0007165	Q14644	0.0015708078011562	0.3669429172606573	0.0896826187952655
AF-P57075-F1-model-v4	A	661.0	-1.0	53347	9606	#	0005737#0005829#0070062#0005794#0005654	0050860#0001817	P57075	0.0021089599507186	0.3459944437666244	0.1201749287180127
AF-Q9UQF0-F1-model-v4	A	538.0	-1.0	105221760	9595	#	0005886	0006949	Q9UQF0	0.0011163376996854	1.0891829235199946	0.0021848670241468
AF-Q7Z3Z3-F1-model-v4	A	882.0	-1.0	440822	9606	0034584#0004521	0005737#0005634#0043186	0030154#0051321#0006417#0031047#0007283	Q7Z3Z3	0.0037795281495148	0.3797007034518374	0.0466131781632361
AF-Q92784-F1-model-v4	A	378.0	-1.0	8110	9606	0008270	0035060#0000785#0071565#0005654#0016514	0006338#0007517#0007399#0045597#2000781#0045663#0070316#2000045#0030071#2000819#0006357	Q92784	0.0076674587628302	0.3578809093848499	0.0276945584914771
AF-P98170-F1-model-v4	A	497.0	-1.0	331	9606	0004869#0043027#0061135#0042802#0046872#0120283#0061630#0004842	0005737#0005829#0005654#0005634	0055070#0006974#0097340#1990001#0043066#0043154#0010804#0051402#0070431#0090263#0043123#0046330#1902530#0031398#0032481#0070534#0060785#0042981#0030510#0051726#0042127#0050727#0045088#0070424#0016055	P98170	0.0094358197041599	0.3623675587146288	0.0095587741674756
AF-Q9HB09-F1-model-v4	A	334.0	-1.0	83596	9606	#	0016020#0005634	0006915#1990001#0045944#2001236	Q9HB09	0.0071080085314798	0.2625334403642033	0.0946832683923559
AF-Q8WXF8-F1-model-v4	A	326.0	-1.0	162989	9606	0003677#0030159	0005730#0005654	0030262#0019725#0008625#0035556#0045892#2001238#0006396#0016075	Q8WXF8	0.0008142147202946	0.4792248841800336	0.1199020159026713
AF-Q13490-F1-model-v4	A	618.0	-1.0	329	9606	0043027#0098770#0042802#0044877#0051087#0003713#0016740#0043130#0061630#0004842#0008270	0035631#0005737#0009898#0005829#0005634#0001741	0006915#0007166#0007249#0070266#0043066#0060546#1902443#0038061#0001890#0043123#1902524#1902523#1902527#0031398#0043161#0000209#0042981#0051726#0045595#0042127#2000116#0050727#0045088#0060544#1901222#0070424#2000377#0039535#0034121#0051591#0045471#0001666#0033209	Q13490	0.0107827105989036	0.3471403324255783	0.0167517699463162
AF-Q9NXZ2-F1-model-v4	A	648.0	-1.0	55510	9606	0005524#0016887#0003723#0003724	#	#	Q9NXZ2	0.0050956371594539	0.2503889479931973	0.1412960222621002
AF-Q06278-F1-model-v4	A	1338.0	-1.0	100720210	10141	0051537#0004031#0071949#0050660#0005506#0043546#0051287#0042803	0005829	0006629#0006805	Q06278	0.003858773970025	0.2879809327676016	0.1478518582637831
AF-P10075-F1-model-v4	A	376.0	-1.0	2738	9606	0000981#0046872#0000978	0005634	0006355	P10075	0.0094889680017092	0.4493987551791102	0.0058607467412064
AF-Q9H8H0-F1-model-v4	A	719.0	-1.0	517743	9913	#	0005730#0034455	0030490#1901838	Q9H8H0	0.0029536574058474	1.179597535666648	0.0
AF-P19878-F1-model-v4	A	526.0	-1.0	4688	9606	0009055#0031267#0016175#0016176	0001669#0005829#0016020#0043020#0032010	0006968#0045087#0006909#0045730#0042554#0006801	P19878	0.0007994965761571	0.3846761875444723	0.1762563687134875
AF-Q8N6K7-F1-model-v4	A	520.0	-1.0	154075	9606	#	#	#	Q8N6K7	0.0201639954090353	0.2490157942196151	0.0155326816144203
AF-A5YM72-F1-model-v4	A	827.0	-1.0	57571	9606	0005524#0016887#0047730#0102102#0046872	0005829	0035499#0006548	A5YM72	0.0060775857674449	0.386528536286097	0.0200592812463542
AF-O15091-F1-model-v4	A	583.0	-1.0	9692	9606	0046872#0004526	0005759#0042645#0030678#0005739#0005654	0097745#0001682	O15091	0.0102548750417591	0.338416570863013	0.0327750996298437
AF-Q53T94-F1-model-v4	A	588.0	-1.0	511236	9913	0046872#0001164	0005654#0070860#0005668	0042790#0001188	Q53T94	0.0091540819694272	0.5630361518319429	0.00512430205411
AF-Q9Y6M1-F1-model-v4	A	599.0	-1.0	10644	9606	0003730#0048027#1990247#0003723#0045182#0090079	0005737#0010494#0005856#0005829#0005634#0000932	0009653#0106106#0070934#0097009#0051028#0017148#0007399#0001817#0010468	Q9Y6M1	0.0136470490759857	0.1680837302286414	0.0604515833997143
AF-P82933-F1-model-v4	A	396.0	-1.0	64965	9606	0003723#0003735	0005743#0005763#0005739#0005730	0032543	P82933	0.0032418741970928	0.808778158842713	0.0058266934612722
AF-Q9NPH2-F1-model-v4	A	558.0	-1.0	51477	9606	0004512	0005737#0005829	0006021#0008654	Q9NPH2	3.981630393709759e-05	0.8494310341031235	0.1337737842211765
AF-Q96PZ2-F1-model-v4	A	611.0	-1.0	63901	9606	0008233#0003697	0000785#0005737#0001650#0005654#0005634	0006974#0006260#0045071#0016540#0106300#0006508#0031297	Q96PZ2	0.0010614427845567	0.4041066529385497	0.0879557950251648
AF-Q96JF0-F1-model-v4	A	529.0	-1.0	84620	9606	0003835	0005794#0032580#0000139	0009311#0006486#0097503	Q96JF0	0.0145412706197889	0.6550829037816979	0.0021848670241468
AF-P55055-F1-model-v4	A	460.0	-1.0	7376	9606	0034191#0051117#0031490#0003677#0001228#0000981#0004879#0046965#0000978#0008270	0000785#0005737#0005829#0005654#0005634#0090575	0030154#0042632#0009755#0042789#0010887#0120163#0045892#0032369#0010745#0048550#0045861#1903573#0000122#0060336#0036151#0010875#0032376#0045893#0045723#0090108#0010884#0051006#1902895#0090187#0051247#0090340#0045944#0010867	P55055	0.0174400111555667	0.4564343533940381	0.0029220273949486
AF-P06241-F1-model-v4	A	537.0	-1.0	2534	9606	0043014#0005524#0097718#0019899#0046875#0070851#0042802#0046872#0004715#0016004#0043274#0004713#0097110#0005102#0048156#0050321#0044325#0031802	0005884#0044297#0005829#0030425#0005768#0031234#0097386#0045121#0005739#0005634#0043204#0097038#0048471#0005886#0014069#0098685	0050798#0002250#0007411#0006816#0030154#1904646#1905430#0070301#1905232#0036120#0071560#0048813#0097062#0050966#0048013#0038096#0007631#0030900#0003015#0007249#0045087#0035556#0007612#0050900#0050804#1902951#0010629#0010730#0002862#1902176#0042177#0031397#0001764#0018108#2001056#0043123#1901216#0010976#1905477#1900182#0090314#0042531#0046777#0030163#0006468#0016567#1905664#0008360#1900449#0050730…	P06241	0.0100938138204664	0.754768302450633	0.0021896458253802
AF-Q9NV66-F1-model-v4	A	732.0	-1.0	55253	9606	0051539#0010181#0046872#0102521	#	0031591	Q9NV66	0.0058944895406606	0.3856915224136211	0.0261584429252026
AF-A0A1W2PPF3-F1-model-v4	A	345.0	-1.0	#	9606	0000981#0000977	0005634	0006357	A0A1W2PPF3	0.0140542301364198	0.6902624269980466	0.0014587541408541
AF-Q6ZW61-F1-model-v4	A	710.0	-1.0	166379	9606	0005524	0005929	0051131#0042755#0045444#0042073#0045599#2000737#0045494#0048863	Q6ZW61	0.0050016568448761	0.3276489438453355	0.1056082980484882
AF-Q9P2G3-F1-model-v4	A	628.0	-1.0	421100	9031	#	0005737#0005829#0005783#0005789#0043005#0043025	#	Q9P2G3	0.0058043898139466	0.3470644663925947	0.0718186926297554
AF-Q9NVM9-F1-model-v4	A	706.0	-1.0	55726	9606	#	0005737#0032039#0043231#0016604#0005654#0005634	0051301#0051642#0030317#0007052#0090435#0080154#0007346#0034243#0016180	Q9NVM9	0.0032871730733774	0.989039621902734	0.0029220273949486
AF-P23743-F1-model-v4	A	735.0	-1.0	1606	9606	0005524#0004143#0005509#0016301#0008289#0005543	0005829#0016020#0005886	0046339#0046486#0035556#0046834#0006654#0030168#0007205	P23743	0.0074480352916007	0.3395627258952075	0.0626935301476931
AF-Q96LI5-F1-model-v4	A	555.0	-1.0	246175	9606	0046872#0004535	0030014#0005737#0005829#0005634	0006397#0000289#0008284#0010606#0031047	Q96LI5	0.0005690064528616	0.635563997244491	0.167516791817055
AF-P35626-F1-model-v4	A	688.0	-1.0	157	9606	0005524#0047696#0001664#0004703#0004672	0042995#0005829#0005886#0098794#0098793	0002029#0007186#0006468#0031623#0007165	P35626	0.0115076399202463	0.3672642929552895	0.0073366962737499
AF-Q9H1B5-F1-model-v4	A	865.0	-1.0	493990	9615	0000287#0030145#0030158	0005615#0000139	0030206#0050650#0015012#0030210	Q9H1B5	0.0052422037708676	0.2217247573734986	0.1922801396614761
AF-Q86UR1-F1-model-v4	A	476.0	-1.0	10811	9606	0019899#0042802#0017124#0031267#0016176	0005829#0043020	0010310#0060263#0042554#0006801	Q86UR1	0.0072412954531341	0.6975145087617888	0.00512430205411
AF-Q96LW9-F1-model-v4	A	406.0	-1.0	64288	9606	0000981#0046872#0000978#1990837	0005634	0006357	Q96LW9	0.009590788977138	0.3168802853344089	0.0610509630466473
AF-Q8NBJ5-F1-model-v4	A	622.0	-1.0	79709	9606	0050211	0005788#0016020	0030199#1904028	Q8NBJ5	0.0007117617398835	0.5623472081470287	0.1499160832876762
AF-P0DPD6-F1-model-v4	A	811.0	-1.0	281134	9913	0046872#0004222	0030659#0000139#0005886#0030658	0007420#0010002#0007507#0016486#0016485	P0DPD6	0.0255751736483944	0.5849142648993597	0.0007288726764216
AF-Q6DHY5-F1-model-v4	A	549.0	-1.0	101060389	9606	0005096	0005886	0090630	Q6DHY5	0.0112688928996026	0.5400508613606334	0.00512430205411
AF-P00747-F1-model-v4	A	810.0	-1.0	#	9615	0004175#0004252#0005102	0005615	0007596#0042730#0006508#0048771	P00747	0.0170870898624695	0.2468638535541327	0.0449007945645392
AF-P49759-F1-model-v4	A	484.0	-1.0	#	451804	0008422#0102483	0005576	0030245	P49759	0.0177630619242392	0.7130649239938054	0.0007288726764216
AF-O43462-F1-model-v4	A	519.0	-1.0	533134	9913	0046872#0004222	0005737#0016020	0070977#0008203#0031293#0051091#1990440#1905897	O43462	0.0188739430833399	0.5427384806850134	0.0029134192830806
AF-Q9NXT0-F1-model-v4	A	402.0	-1.0	54807	9606	0000981#0046872#0000978	0005634	0006357	Q9NXT0	0.0179216878373015	0.6863964696216153	0.0014568440116902
AF-Q59H18-F1-model-v4	A	835.0	-1.0	100526835; 51086	9606	0005524#0046872#0004672#0106310#0004674	0005737#0005634	0086069#0006468#1903779#0055117#0002027	Q59H18	0.0169316596001556	0.3167857245129189	0.0247633892798655
AF-P58317-F1-model-v4	A	390.0	-1.0	7675	9606	0000981#0046872#0000978	0005634	0006357	P58317	0.0234746584861469	0.2936894787936283	0.0088172167453031
AF-P26599-F1-model-v4	A	531.0	-1.0	5725	9606	0003677#0003729#0008187#0036002#0003723	0070062#0016020#0005730#0005654#0005634	0075522#0006397#0048025#0051148#0045665#0033119#0022008#0070886#0035307#0045944#0000381#0045595#0043484#0008380	P26599	0.029452813531033	0.4874255477628775	0.0014587541408541
AF-P14735-F1-model-v4	A	1019.0	-1.0	523752	9913	0005524#0004175#0043559#0004222#0042803#0140036#0008270	0016323#0005829#0009897#0005615#0005739#0005634#0005782	0150094#0050435#0019885#0010815#0042447#1901143#0043171#0032092#0030163#0051603#1903715#0010992	P14735	0.0041709594731243	0.3826834536981023	0.0640930305320786
AF-Q07075-F1-model-v4	A	957.0	-1.0	504350	9913	0004177#0070006#0042277#0008270	0005737#0005886	0016477#0008283#0043171#0006508#0008217#0003081	Q07075	0.0099923175539561	0.3303110088827435	0.0597231737029493
AF-P0CB48-F1-model-v4	A	400.0	-1.0	#	9606	0001164#0001181	0005634	0045943#0006360	P0CB48	0.0211915848272602	0.2804717909226824	0.0269259686475575
AF-P61565-F1-model-v4	A	698.0	-1.0	#	9606	0005198	0005886	#	P61565	0.0012099556115467	1.0422136649842335	0.004389354417605
AF-Q9NZ20-F1-model-v4	A	509.0	-1.0	50487	9606	0047498#0046872	0005814#0005576#0005615#0005886#0055037	0001675#0050482#0048469#0060271#0034375#0019372#0034374#0042116#0043303#1900222#0010629#0043524#0046473#0046470#0046337#0046471#0046488#0006658#0006644#1900017#1903595#0010744#0060376#0010976#0031394#0032308#0002532#2001135#0007288	Q9NZ20	0.0039579865645511	0.3741050973943929	0.0785543772618266
AF-Q6IPX1-F1-model-v4	A	549.0	-1.0	101060321; 414060; 729873	9606	0005096	0005886	0090630	Q6IPX1	0.0137154756089536	0.5458997420745172	0.0050984212340619
AF-O43610-F1-model-v4	A	288.0	-1.0	236576	10090	#	0005829#0016020	0048513#0070373#0040037#0043407#0043409#0150013#0046580#0007399	O43610	0.0066680120166681	0.3560618763039662	0.0684824353053381
AF-Q9Y6K8-F1-model-v4	A	562.0	-1.0	26289	9606	0004017#0005524#0004550	0034451#0005737#0005829	0006172#0046034#0006173#0009142#0016310#0009220	Q9Y6K8	0.0211840871537855	0.2149209991383703	0.0458847982169747
AF-P15144-F1-model-v4	A	967.0	-1.0	404191	9913	0070006#0042277#0001618#0008270	0005737#0005886	0001525#0030154#0043171#0006508	P15144	0.0121494941918525	0.3828999998600786	0.0072833804367331
AF-A2RUS2-F1-model-v4	A	1198.0	-1.0	22898	9606	0005085	0031410#0005829	0008333#0030163#0032483	A2RUS2	0.0007718333656717	0.8649797841543752	0.0597231737029493
AF-Q9H9S5-F1-model-v4	A	495.0	-1.0	79147	9606	0002162#0042802#0046872#0016780	0005829#0005615#0005794#0000139#0005654#0005791#0042383	0007420#0051674#0035269#0016485#0051262#0043403	Q9H9S5	0.0002350438521717	0.6394213345584349	0.3126193326963351
AF-Q9NXG6-F1-model-v4	A	502.0	-1.0	54681	9606	0016706#0005509#0005506#0031418#0004656	0005783#0005789	0018401#0045646	Q9NXG6	0.0007891923617567	0.624751400694471	0.1403652546715101
AF-Q9UL40-F1-model-v4	A	294.0	-1.0	23567	9606	0003725#0019899#0035198#0003723#0008270	0005737#0005730#0005654#0005634	#	Q9UL40	0.0072854119915906	0.2676687558933344	0.1479930802623299
AF-Q96BT7-F1-model-v4	A	664.0	-1.0	781788	9913	0016706#0005506#0106335#0016300#0000049#0008270	0005737#0005829#0005634	0006974#0030488#0002098	Q96BT7	0.0054919026432885	0.3775016427102492	0.0619083860998908
AF-Q08J23-F1-model-v4	A	767.0	-1.0	420938	9031	0062152#0016428#0000049	0005737#0070062#0005739#0005730#0005634#0005819	0080009#0010793#2000736#0030488#0036416	Q08J23	0.0044057271545451	0.3559402542329443	0.1070653702560531
AF-P63252-F1-model-v4	A	427.0	-1.0	538479	9913	0005242	0016020#0005886	1990573#0006813#0051289#0034765	P63252	0.0002364367315247	0.938486535034007	0.1180782532791766
AF-P54578-F1-model-v4	A	494.0	-1.0	505106	9913	0004843#0070628	0005737#0005886#0000502	0045087#0043161#0016579#0061136	P54578	0.0001718393533977	0.9331803905644516	0.1309719463952541
AF-Q8NCR0-F1-model-v4	A	500.0	-1.0	148789	9606	0008376#0008194	0005783#0005789#0000139#0016020	0006486#0006493	Q8NCR0	0.0005745722169182	0.5992439215785053	0.2414102545444916
AF-Q9UFP1-F1-model-v4	A	575.0	-1.0	729085	9606	#	0005901#0005783#0005576#0005794#0043231	#	Q9UFP1	0.0068823033142212	0.6364247528528346	0.0072833804367331
AF-P38435-F1-model-v4	A	758.0	-1.0	2677	9606	0008488#0019842	0005789#0016020	0007596#0017187#0036211#0042373	P38435	0.0198900691971443	0.3096766166381665	0.0300077103542844
AF-P53671-F1-model-v4	A	638.0	-1.0	513539	9913	0005524#0046872#0106310#0004674	0005813#0005737#0072686#0005634	0030036#0030953#0051650#1902018#1900182#0001934#0006468	P53671	0.0095972444331817	0.5885753563384579	0.0065550134155867
AF-Q9H489-F1-model-v4	A	355.0	-1.0	#	9606	0003682#0042393	0000785#0005634	0006334	Q9H489	0.0220329876607045	0.7682337064050373	0.0
AF-Q8N427-F1-model-v4	A	588.0	-1.0	51314	9606	0008017	0005930#0005737#0005829#0016607#0005634#0036157#0097598#0097225#0097228	0030154#0034614#0060271#0030317#0007283	Q8N427	0.0026684638644661	0.3679275925098015	0.1403652546715101
AF-P49619-F1-model-v4	A	791.0	-1.0	1608	9606	0005524#0004143#0005509#0008289	0005856#0005829#0016020#0005886	0046339#0046486#0035556#0046834#0090038#0048666#0006654#0030168#0007205#0050773	P49619	0.0121346584721191	0.1270939400849973	0.1230876410749617
AF-D6RBQ6-F1-model-v4	A	530.0	-1.0	100287327	9606	0004843#0004197	0005829#0005783#0005634	0016579#0042981#0006511	D6RBQ6	0.0152462628448476	0.6925468522320191	0.0029220273949486
AF-Q9Y6X5-F1-model-v4	A	453.0	-1.0	538583	9913	0047710#0046872	0005886	0007596#0030194#0046130	Q9Y6X5	0.0009472779458055	0.8965512595100545	0.0370091093109781
AF-Q8N428-F1-model-v4	A	558.0	-1.0	57452	9606	0030246#0046872#0004653	0005794#0000139	0006493#0018242#0018243	Q8N428	0.0008080623150027	0.5646267737679016	0.1755134337987387
AF-Q8N323-F1-model-v4	A	547.0	-1.0	120400	9606	#	0005576	#	Q8N323	0.0006316544751415	0.8705671429580509	0.0966450803523832
AF-Q8IUH3-F1-model-v4	A	476.0	-1.0	129831	9606	0042802#0003723	0005737#0005654#0005634#1990904	0030154#0007399	Q8IUH3	0.0048911502469206	0.3793855675723064	0.0757463891855267
AF-Q13237-F1-model-v4	A	762.0	-1.0	5593	9606	0005524#0030553#0004692#0042802#0051019#0004672#0106310	0016324#0005829#0031965	2001226#0036289#0032332#1903829#0072659#0006468#0007165#0046146	Q13237	0.0038153182239671	0.3890965101151216	0.0823013369141532
AF-P51795-F1-model-v4	A	816.0	-1.0	1184	9606	0015297#0005524#0042802#0005247	0045177#0005829#0005769#0010008#0005794#0000139#0005765#0016020#0005886#0008021	0006821#0006897#0034220#0003014	P51795	0.0259562757549254	0.5809193206240013	0.0021848670241468
AF-P63136-F1-model-v4	A	954.0	-1.0	#	9606	0003677#0035613#0003964#0004523#0008270	#	0015074#0006310#0006281	P63136	0.0001600993715179	1.2436157909344512	0.0407864162082982
AF-O00255-F1-model-v4	A	615.0	-1.0	539431	9913	0003682#0000400#0051219#0030674#0070412#0000976#0000403	0000785#0032154#0005829#0035097#0071339#0016363#0017053	0006974#0000165#0045786#0008285#0045736#0043433#0046329#0045668#0051974#0000122#0002076#0045944#0030511#0006357#0010332#0009411#0045064#0045815	O00255	0.0143114446452935	0.525195533964344	0.0058266934612722
AF-Q6P179-F1-model-v4	A	960.0	-1.0	64167	9606	0004177#0004175#0070006#0008237#0042277#0008270	0005737#0005788#0005789	0002250#0019885#0002474#0043171#0006508#0008217	Q6P179	0.0067844858092569	0.3713992514025492	0.0640930305320786
AF-Q16581-F1-model-v4	A	482.0	-1.0	100379246	10141	0004876#0004930	0005886	0006935#0045766#0051482#0010759#0090023#0010575	Q16581	0.0174429259872644	0.8509061936931689	0.0007283954918235
AF-O95567-F1-model-v4	A	290.0	-1.0	25770	9606	#	#	#	O95567	0.0120001764116078	0.7844253268118814	0.0029220273949486
AF-Q9Y6S9-F1-model-v4	A	549.0	-1.0	83694	9606	0005524#0106310#0004674	1990904#0005840	0006468	Q9Y6S9	0.0087364671331537	0.3630998367823632	0.0604515833997143
AF-Q9ULM6-F1-model-v4	A	557.0	-1.0	#	9606	0046872#0030374#0004535#0003723#0004532	0030014#0005737#0005829#0016020#0005634	0043928#0035195#0070966#0000289#0008284#0010606	Q9ULM6	0.0006368297730471	0.6518864016207632	0.2054430912450047
AF-Q96KR4-F1-model-v4	A	655.0	-1.0	89782	9606	0046872#0004222#0008233	0005737#0005829#0005925#0005811#0016020	0007155#0007049#0051301#0006508	Q96KR4	0.0099341821693515	0.5472790211135828	0.0072833804367331
AF-Q15916-F1-model-v4	A	424.0	-1.0	540218	9913	0001227#0046872#0000978	0005654	0000122#0001817#0002682	Q15916	0.0125615221010701	0.3602274755772214	0.0385778104072074
AF-Q96HU1-F1-model-v4	A	749.0	-1.0	27352	9606	0005096#0031267	0005829#0005921	0090630#0007049#0048227#0043547#0045732#0032486#0051726#0032483	Q96HU1	0.0394025409557985	0.2934907803591357	0.0073366962737499
AF-Q14493-F1-model-v4	A	270.0	-1.0	7884	9606	0071208#0071207#0042802#0003729#0003723	0005737#0005829#0062073#0071204#0005730#0005654#0005634#1990904	0002191#0006398#0051028	Q14493	0.0002207093287502	0.9133487133296476	0.1547520117601062
AF-Q9BWW7-F1-model-v4	A	348.0	-1.0	83482	9606	0003700#0000981#0001227#0046872#0000978#0000977#0043565#1990837	0016604	0000122#0006355#2001222	Q9BWW7	0.0292157374257912	0.2553647258257979	0.034664446127588
AF-A8K5M9-F1-model-v4	A	175.0	-1.0	#	9606	0031267	0005737#0005856#0005739#0005886	0030838#0031274#0008360#0007266	A8K5M9	0.0021497062974897	0.3285843358352993	0.3051330241412824
AF-Q9H5U6-F1-model-v4	A	513.0	-1.0	#	9913	0003676#0008988#1904047#0008270	0005737#0005730	0045727#0031167	Q9H5U6	0.0004082879448305	0.7898708471474833	0.2086265064684453
AF-Q01432-F1-model-v4	A	767.0	-1.0	272	9606	0003876#0046872	0005829#0005576#1904813#0034774	0006196#0046033#0006188#0032264	Q01432	0.0152520603625432	0.662142529314279	0.0043701973936818
AF-P0C860-F1-model-v4	A	447.0	-1.0	#	9606	#	0072487#0035267#0005634	0006325#0043968#0043984#0006355	P0C860	0.0048998565084514	0.87695673945548	0.0058607467412064
AF-Q53QZ3-F1-model-v4	A	475.0	-1.0	616246	9913	0005096	0005737#0016020	0008360#0043087#0007165	Q53QZ3	0.0010968448808832	0.6156223155127968	0.087399807391695
AF-P31751-F1-model-v4	A	481.0	-1.0	208	9606	0005524#0046872#0140677#0106310#0004674	0005938#0005829#0005769#0043231#0005654#0005634#0005886#0032991#0032587	0090630#0008643#0071486#0032869#0045444#0006006#0005978#0008286#0065002#0035556#0060644#0043066#0010748#0018105#0032287#0030335#2000147#0008284#0032000#0046326#0010907#0045725#0010918#0001934#0090314#0031340#0072659#0036211#0051726#0030334#0006417#0097473#0007165	P31751	0.0002575757271148	0.8845925216454777	0.1836207206904445
AF-B1APH4-F1-model-v4	A	448.0	-1.0	#	9606	0000981#0001227#0046872#0000977	0000785#0005634	0000122	B1APH4	0.0090385789429338	0.374137813790806	0.0553531458501084
AF-Q5RL73-F1-model-v4	A	367.0	-1.0	505408	9913	0003723	0005654#0005681	0006397#0008380	Q5RL73	0.015968691413419	0.9234378166087776	0.0
AF-O95786-F1-model-v4	A	925.0	-1.0	23586	9606	0005524#0016887#0003690#0003725#0005525#0042802#0038187#0003724#0003727#0031625#0008270	0015629#0005923#0005737#0005829#1990904#0032587	0140374#0071360#0002753#0051607#0009597#0010467#0045087#0002230#0051091#0010628#0032725#0032727#0032728#0032755#0032757#0002735#0060760#0045944#0032760#0030334#0034344#0043330#0009615#0039529	O95786	0.0206569046700866	0.3060544504829142	0.0444280646304331
AF-Q14147-F1-model-v4	A	1143.0	-1.0	9704	9606	0005524#0016887#0004386#0044877#0003723#0003724	0016020	2000623#0000956#0000184#0042327	Q14147	0.0089031056171326	0.985349639108765	0.0021896458253802
AF-P58335-F1-model-v4	A	489.0	-1.0	118429	9606	0046872#0004888	0009986#0005789#0010008#0005576#0005886	1901998	P58335	0.0034737243228714	1.369196400586786	0.0007288726764216
AF-Q9BRP7-F1-model-v4	A	624.0	-1.0	91893	9606	0070042	0005737	0070475	Q9BRP7	0.0009975278061812	0.5197026968831318	0.1537816613453546
AF-P10253-F1-model-v4	A	952.0	-1.0	2548	9606	0004558#0090599#0030246#0032450	0120282#0035577#0070062#0101003#0043231#0043202#0005765#0005764#0016020#0005886#0070821	0035904#0060048#0002086#0006006#0005980#0061723#0003007#0007626#0007040#0000023#0046716#0050885#0050884#0002026#0005985#0009888#0043181	P10253	0.0120819302408245	0.3783443248652706	0.0276945584914771
AF-Q96FL9-F1-model-v4	A	552.0	-1.0	79623	9606	0030246#0046872#0004653	0005794#0000139	0016266#0006493	Q96FL9	0.0004311284257682	0.7637980008248744	0.2584782099371299
AF-O43155-F1-model-v4	A	660.0	-1.0	23768	9606	0045499#0005104#0030674	0005911#0005789#0070062#0031012#0005615#0005925#0043005#0005886#0045202	0007411#0071711#0061343#0008543#0003007#0051965#2001222	O43155	0.0088345445860484	0.893884544571828	0.0043701973936818
AF-O15499-F1-model-v4	A	205.0	-1.0	2928	9606	0003677#0003700#0000981#0000978#0043565#1990837	0000785#0005634	0009653#0006357	O15499	0.0065600265353868	0.2417100414372007	0.2807832558099548
AF-Q96LR2-F1-model-v4	A	239.0	-1.0	541468	9606	#	0005737#0005829#0043231	0001819#0043123	Q96LR2	0.0096611885484151	0.2807947211752024	0.1537816613453546
AF-Q96LQ0-F1-model-v4	A	422.0	-1.0	145376	9606	0019902#0004864	#	0010923	Q96LQ0	0.0366082173254729	0.7459778093528502	0.0
AF-Q96K49-F1-model-v4	A	555.0	-1.0	84910	9606	#	0005829#0005794#0000139#0016020	0042147	Q96K49	0.021693217859689	0.8701314787760128	0.0
AF-Q6ZV50-F1-model-v4	A	586.0	-1.0	731220	9606	0000981#0000978	0000785#0005634	0021914#0006357	Q6ZV50	0.0151456486751385	0.3783349106625225	0.0170368870295003
AF-Q96EX3-F1-model-v4	A	536.0	-1.0	89891	9606	0045504#0045503	0005930#0005814#0005813#0036064#0097014#0097542#0005929#0005737#0005868#0005829#0030175	0060271#0035721#0042073	Q96EX3	0.0185675831741942	0.702555587515691	0.0029220273949486
AF-Q13087-F1-model-v4	A	525.0	-1.0	64714	9606	0015036#0003756#0015035#0005496	0005783#0005788	0070527#0006457#0034975#0006621#0034976	Q13087	0.0003827175793844	0.845109396460867	0.222618037107644
AF-Q8IUK5-F1-model-v4	A	500.0	-1.0	57125	9606	#	0005923#0005737#0030425#0005576#0005615#0043025#0005886#0043235	0001525#0021510	Q8IUK5	0.0084457065407007	0.7518890729732086	0.0065550134155867
AF-O94923-F1-model-v4	A	617.0	-1.0	26035	9606	0005509#0047464#0042803#0016857	0005794#0000139	0015012#0030210	O94923	0.0109876678070464	0.3819235168833608	0.0422430403347799
AF-Q16819-F1-model-v4	A	746.0	-1.0	4224	9606	0070573#0004222#0008237#0008270	0070062#0005615#0017090#0005886	0038004#0140448	Q16819	0.010121866211703	0.3611029939016067	0.0659939212028208
AF-Q6R6M4-F1-model-v4	A	530.0	-1.0	401447	9606	0004843#0004197	0005829#0005783#0005634	0006915#0016579#0042981#0006511	Q6R6M4	0.0150077279935169	0.6523277075687883	0.00512430205411
AF-Q9Y5X1-F1-model-v4	A	595.0	-1.0	51429	9606	0005545#0071933#0045296#0042802#0035091#0042803#0031625	0005905#0030136#0032437#0005737#0031410#0030659#0005829#0070062#0005886#0098793#0001726#0005802	0036089#0006897#0016197#0006886#0060988#0000281#0097320#0030838#0043547#0051044#0045860#0065003#0006898#1900242	Q9Y5X1	0.0110785201948137	0.28946739316761	0.1332851641169676
AF-Q8N4A0-F1-model-v4	A	578.0	-1.0	100528030; 8693	9606	0030246#0030145#0004653	0070062#0000139#0048471	0016266#0006493#0018242#0018243	Q8N4A0	0.0007763488953606	0.7142205421645128	0.1596281837125226
AF-Q15036-F1-model-v4	A	470.0	-1.0	89958	9606	#	0045179#0043296#0016324#0005923#0005829#0005730#0005654	0000132#1904777#0008284#0090175#0098725	Q15036	0.0002546804897874	1.0398015686319686	0.1144481357306117
AF-P42336-F1-model-v4	A	1068.0	-1.0	282306	9913	0052812#0016303#0046934#0035005#0005524#0043560#0030295#0106310#0004674	0005737#0014704#0030027#0048471#0005942#0005943#0005944#0005886	0030036#0060612#0001525#0086003#0071333#0071464#0097009#0071514#0006006#0008286#0048009#0001889#0030835#2000811#2000270#0043524#0006909#0014065#0046854#0036092#0016310#0044029#0010592#0033138#0051897#0043491#0043457#0040014#0055119#0035994#0038084	P42336	0.0092381773541685	0.3840889015150408	0.0553531458501084
AF-O00329-F1-model-v4	A	1044.0	-1.0	5480911	665079	#	0005829#0005854#0005634#0042788	0015031	O00329	0.0100335240841902	0.3631810265744986	0.0699196593590019
AF-Q68CQ4-F1-model-v4	A	756.0	-1.0	27042	9606	0003723#0019843#0034511	0005730#0005654#0032040	0048568#0000462#0040019#0030163#0031648#1902570	Q68CQ4	0.0048908273490057	0.3843161325552537	0.1143477037129587
AF-O43781-F1-model-v4	A	588.0	-1.0	427864	9031	0005524#0000287#0030145#0106310#0004674#0004712#0004713	0005737#0005856#0005634	0042771#0018105#0018107#0045725#0006468	O43781	0.021478819301069	0.6404878459473814	0.0036549441753579
AF-Q9Y4K3-F1-model-v4	A	522.0	-1.0	539124	9913	0042826#0042802#0043422#0005164#0032813#0031624#0061630#0031625#0004842#0034450#0008270	0035631#0005938#0005829#0031234#0005811#0005634#0048471	0007250#0019886#0140374#0045453#0002753#0006974#0007249#0001701#0070498#0097400#0038173#0031663#0043011#0000122#0001843#0042475#0001503#0030316#0043123#0032735#0032743#0032755#0046330#0043507#1904996#0031666#0051092#1901224#0045672#0002726#0042102#0045944#2000679#0051865#0070534#0042981#0043122#0002637#0050852#0042088#0034142#0033209	Q9Y4K3	0.0005332724078942	1.2610756881929357	0.0385778104072074
AF-A4D0V7-F1-model-v4	A	1026.0	-1.0	79974	9606	#	0005783	#	A4D0V7	0.0003787943078209	0.978720148579054	0.1456667763786574
AF-Q96HY7-F1-model-v4	A	919.0	-1.0	494076	7955	0004591#0030976	0005739	0006096#0006099	Q96HY7	0.0095241990182733	0.3524013185433681	0.0975218464555562
AF-Q9NYK6-F1-model-v4	A	297.0	-1.0	54149	9606	#	#	0021895#0060999	Q9NYK6	0.0342332764368122	0.2731365081665022	0.0433130906697325
AF-Q9NSD9-F1-model-v4	A	589.0	-1.0	#	6239	0005524#0000287#0004826#0003723	0009328	0006432	Q9NSD9	0.0010350964140166	0.6866932511759242	0.1081517725047538
AF-A8MPY1-F1-model-v4	A	467.0	-1.0	200959	9606	0005254#0005230#0004890#0030594	0034707#1902711#0043005#0005886#0045211#0045202	0007268#1902476#0007214	A8MPY1	0.0043154717433203	1.3237165428903654	0.0014568440116902
AF-P27694-F1-model-v4	A	616.0	-1.0	417563	9031	0003684#0046872#0003697#0043047	0005662#0005654#0005634#0016605	0006260#0000724#0051321#0006289#0034502#0007004	P27694	0.0166386082079155	0.6802401405619731	0.0050984212340619
AF-P0CH99-F1-model-v4	A	300.0	-1.0	728957	9606	0001227#0046872#0000977	0005634	0000122	P0CH99	0.0117882346716223	0.3111432732030536	0.1226491277029568
AF-Q8WTU2-F1-model-v4	A	575.0	-1.0	136853	9606	0005044	0005576#0016020	#	Q8WTU2	0.0425861079720018	0.4125034565741186	0.004389354417605
AF-Q9H0K6-F1-model-v4	A	701.0	-1.0	83448	9606	0009982#0003723	0005634	0006397#1990481#0001522	Q9H0K6	0.0005917121136602	0.7854416325848377	0.2061180954314494
AF-Q6ZNX1-F1-model-v4	A	250.0	-1.0	#	9606	#	0000785#0005694#0035861	0006281#2000042#2001034#0045830#0002208#0043247	Q6ZNX1	0.0008371914281085	0.8071730148446888	0.1217319626680046
AF-Q9BW62-F1-model-v4	A	490.0	-1.0	84056	9606	0005524#0016887#0042802#0016853#0008017#0008568	0005813#0005737#0008352#0005874#0015630#0005819#0000922	0031122#0051013#0007283	Q9BW62	0.0086098983077988	0.3620296600793498	0.1056082980484882
AF-P42338-F1-model-v4	A	1070.0	-1.0	5291	9606	0052812#0016303#0046934#0035005#0005524#0043560#0016301#0106310	0005737#0005829#0043231#0030496#0005730#0005654#0005634#0005942#0005943#0005886	0060055#0006914#0016477#0006935#0040016#0006897#0001935#0007186#0007156#0006874#1903298#0043407#0051898#1903671#1900747#0014065#0046854#0036092#0016310#0030168#0070527#0010508#0010595#0010628#0033031#0051000#0051897#0035022#0001952#2000369#0002931#0007165#0003376#0007169	P42338	0.0110634918968404	0.3736814253267493	0.0575384238750913
AF-Q8N3Y3-F1-model-v4	A	721.0	-1.0	120071	9606	0015020#0030145#0035252#0042285	0005794#0000139	0046716#0006493#0035269	Q8N3Y3	0.0093391648258036	0.3724698209968327	0.0718186926297554
AF-Q8NFW8-F1-model-v4	A	434.0	-1.0	55907	9606	0008781	0016020#0005654#0005634	0006054	Q8NFW8	0.0006555095638663	0.7481890693583438	0.2313901212502505
AF-Q96GV9-F1-model-v4	A	206.0	-1.0	538782	9913	#	0035869#0005737	0060271#0006954#1900016#0010764#0050728#0015031	Q96GV9	0.006437660144995	0.386359155997419	0.0905480982534083
AF-O14772-F1-model-v4	A	607.0	-1.0	8790	9606	0003824#0047341#0005525	0005737#0005829	0006004	O14772	0.0001294277195516	0.9161884573429762	0.2527370901804473
AF-Q5TFG8-F1-model-v4	A	222.0	-1.0	153918	9606	0046872	#	#	Q5TFG8	0.0043751819402655	0.3886482270617329	0.1309719463952541
AF-Q8IUF8-F1-model-v4	A	465.0	-1.0	540466	9913	0051864#0032453#0046872	0005730	0042254	Q8IUF8	0.0004839017024336	0.8123481492057824	0.2689462558288373
AF-Q9H2W6-F1-model-v4	A	279.0	-1.0	26589	9606	0003735	0030054#0005743#0005762#0005739#0005654	0032543	Q9H2W6	0.0003551580032185	0.7684271321409855	0.4010201385071092
AF-C9JVI0-F1-model-v4	A	530.0	-1.0	100287178	9606	0004843#0004197	0005829#0005783#0005634	0016579#0042981#0006511	C9JVI0	0.0114515568619637	0.6465712941609049	0.0072833804367331
AF-O43847-F1-model-v4	A	1151.0	-1.0	4898	9606	0048408#0046872#0004222	0009986#0005829#0030425#0005739	0120163#0050772#0051044#0031643#0006508#0052548	O43847	0.0063821158038643	0.3630886481794448	0.1463946744398983
AF-Q9UK28-F1-model-v4	A	342.0	-1.0	507157	9913	#	0000139	0001658	Q9UK28	0.0091932884760405	1.011839918715995	0.0029220273949486
AF-Q6UX15-F1-model-v4	A	382.0	-1.0	100689416	10029	0030246	0009986#0016020#0001726	#	Q6UX15	0.0064250415627869	0.8498142081700608	0.0072833804367331
AF-Q6P050-F1-model-v4	A	247.0	-1.0	283807	9606	0061630	0005829#0005730#0030018	0043161#0016567	Q6P050	0.0005323240631689	0.8273060595287087	0.2459166461742072
AF-Q07869-F1-model-v4	A	468.0	-1.0	5465	9606	0003677#0001216#0001228#0003700#0000981#0140297#0001227#0008289#0097371#0031435#0051525#0004879#0003707#0019902#0019904#0044877#0000978#0061629#0043565#0001223#0031624#0008270	0000785#0005654#0005634	0035095#0030154#0009267#0032922#0070166#0008544#0006631#0006094#0007507#0009755#0042157#0032099#0045776#0061052#0010887#1900016#0045820#1903944#0050728#1903038#0010745#1902894#1901215#0032091#0051898#1903427#0010891#2000272#0000122#0030512#2001171#0045893#0032000#0045923#0046321#0045722#0046889#0045944#1904189#0010565#0042752#0019217#2000191#0045471#0001666#0032868#0042060	Q07869	0.0170796009151354	0.6848405444263151	0.00512430205411
AF-Q92670-F1-model-v4	A	426.0	-1.0	#	9606	0000981#0046872#0000978	0005634	0006357	Q92670	0.02677265218668	0.1977831091690551	0.0866720592869298
AF-Q13505-F1-model-v4	A	466.0	-1.0	4580	9606	#	0005737#0016020#0140275#0005741#0001401	0007007#0007595#0007005#0045040	Q13505	0.0116171118265345	0.8153337441402437	0.00512430205411
AF-Q7L190-F1-model-v4	A	304.0	-1.0	55211	9606	0003682	0005654#0005634	0060484#0048731	Q7L190	0.0180406548935233	0.7528443727028664	0.0036549441753579
AF-Q9BVP2-F1-model-v4	A	549.0	-1.0	26354	9606	0005525#0048027#0003723	0005694#0005615#0016020#0030496#0016604#0005730#0005634	1902895#1904816#0033235#0032206#0042127#0017145#0019827	Q9BVP2	0.0089032046115684	0.3524310636378391	0.1340127658618555
AF-Q8NHX9-F1-model-v4	A	752.0	-1.0	219931	9606	0005262#0042802#0097682#0015280#0072345#0080025#0019901#0005245	0005829#0036020#0010008#0031902#0005765#0005764#0033162	0019722#0075509#0090117#0006874#0051452#0007040#0034220#0048086#0019065#0010506#0017157#0034765#0033280#0006939#0035725	Q8NHX9	0.0766141061247681	0.6951184363664187	0.0007288726764216
AF-Q3SY52-F1-model-v4	A	487.0	-1.0	284307	9606	0000981#0046872#0000978	0005634	0006357	Q3SY52	0.0106324450309902	0.7453449424919754	0.0065982109973949
AF-Q9BYG3-F1-model-v4	A	293.0	-1.0	84365	9606	0003723	0005694#0000794#0005737#0005730#0005654	0000463#0065003#0016072#0009303	Q9BYG3	0.0008809777801687	0.6378323603125371	0.2447871814631508
AF-Q9Y6F1-F1-model-v4	A	533.0	-1.0	10039	9606	0003824#0140294#0003950#0140806#0140804#1990404#0140807#0016779	0005814#0005737#0045171#0016604#0005730#0005654#0035861	0030592#0006302#0045829#1905662#0051106#2001034#0070213#1990166#0060236#0000723	Q9Y6F1	0.0005896710816439	0.7965620018737113	0.2493177459002025
AF-Q96BR6-F1-model-v4	A	464.0	-1.0	79862	9606	0001227#0046872#0000977	0005634	0000122	Q96BR6	0.0057961438448748	0.9946301528297232	0.0058266934612722
AF-Q6ZV89-F1-model-v4	A	423.0	-1.0	400745	9606	#	0014069	#	Q6ZV89	0.0009820317763146	0.7505604585759833	0.1394189465197122
AF-P51449-F1-model-v4	A	518.0	-1.0	6097	9606	0003700#0000981#0001227#0098531#0004879#0008142#0000978#1990837#0008270	0000785#0016604#0005654#0005634	0060612#0036315#0032922#0048535#0070244#0000122#0048541#0042753#0045893#0045598#0010906#0019218#0006357#0072539#0042093#0006805	P51449	0.0231989323510456	0.3372080261731116	0.0480914507615701
AF-O43791-F1-model-v4	A	374.0	-1.0	779391	8355	#	0031463#0016607#0005634	0043161#0016567	O43791	0.0010732379687126	0.4563763623379918	0.2459166461742072
AF-Q96DL1-F1-model-v4	A	559.0	-1.0	120406	9606	#	0016020	#	Q96DL1	0.0005369754035797	0.89686813412969	0.2096914347494454
AF-Q96GY3-F1-model-v4	A	246.0	-1.0	55957	9606	#	0031523#0005654#0017053	0000122	Q96GY3	0.0109209748594852	0.3642264590738177	0.0966450803523832
AF-Q3MJ62-F1-model-v4	A	389.0	-1.0	222696	9606	0000981#0046872#0000978#1990837	0005634	0006357	Q3MJ62	0.0113903707288877	0.3486445962645892	0.1180782532791766
AF-P58215-F1-model-v4	A	753.0	-1.0	84695	9606	0005507#0001968#0004720#0005044	0062023#0005737#0005576#0005615#0016020#0005634	0030199#0001837#1905590#0006954#0030324#0045892#2000329#0018057#2001046#0060021#0061053#0021510	P58215	0.026210004411101	0.3529590980660269	0.0292354274430095
AF-Q14654-F1-model-v4	A	390.0	-1.0	100135564	10141	0030506#0005524#0015272#0044325#0099508	0008282#0030315	0001508#0006915#0061762#0008340#0006006#0046676#0050877#1990573#0034765#0033198#0001666#0002931#1904638#0009410#0003229	Q14654	0.0004336012709773	0.9901797236778164	0.1826012993691217
AF-Q53FZ2-F1-model-v4	A	586.0	-1.0	6296	9606	0005524#0047760#0015645#0004321#0046872#0043759#0018729#0050218	0005759#0005739	0006637#0042632#0006633#0008217	Q53FZ2	0.0004514067306201	0.917018895067969	0.2447871814631508
AF-O95460-F1-model-v4	A	622.0	-1.0	8785	9606	0005509	0062023#0005576#0120216	0030198	O95460	0.0022246858571013	1.3338861012623835	0.004389354417605
AF-Q9UKJ1-F1-model-v4	A	303.0	-1.0	29992	9606	0042288	0070062#0005886	0007165	Q9UKJ1	0.0208562371342903	0.8066632522504877	0.0029220273949486
AF-Q6GPH6-F1-model-v4	A	555.0	-1.0	150771	9606	#	0016020	#	Q6GPH6	0.0259506029571624	0.321797955169068	0.0569667321740288
AF-Q14566-F1-model-v4	A	821.0	-1.0	517812	9913	0005524#0016887#0003678#0003697	0071162#0042555#0005634#0031090	0006270#0006268#0000727#1902969	Q14566	0.0010065579646908	0.9878077213082744	0.0472921254005003
AF-Q969Y0-F1-model-v4	A	559.0	-1.0	532838	9913	#	0005576	#	Q969Y0	0.0002745736064844	0.8927140465472272	0.3189241522520512
AF-A0A494C086-F1-model-v4	A	402.0	-1.0	#	9606	0019901	#	0045737	A0A494C086	0.0087477333723804	1.1194341871620437	0.0029134192830806
AF-P78508-F1-model-v4	A	379.0	-1.0	3766	9606	0005524#0015272#0005242	0097449#0016323#0044297#0097546#0005886#0098793	0007628#0035865#0022010#0051935#1905515#0055075#1990573#0006813#0048169#0034765#0060075#0007601	P78508	0.000530789341703	0.7875292933530408	0.3868684636625106
AF-P10266-F1-model-v4	A	1014.0	-1.0	#	9606	0003677#0035613#0003964#0004523#0008270	#	0015074#0006310#0006281	P10266	0.0002108412659632	1.2344953669636003	0.1077930415888199
AF-Q96DV4-F1-model-v4	A	380.0	-1.0	64978	9606	#	0005743#0005762#0005739	0032543	Q96DV4	0.0004827855885384	0.8553929758009393	0.313875500163689
AF-P19113-F1-model-v4	A	662.0	-1.0	515950	9913	0004398#0030170	0005737	0042423#0001694#0006548	P19113	0.0086278687156296	0.3500612532889257	0.1835400150513015
AF-Q49A17-F1-model-v4	A	601.0	-1.0	442117	9606	0030246#0046872#0004653	0005794#0000139	0006493#0018243	Q49A17	0.0010828207262928	0.7702380278797324	0.1092498194584445
AF-Q6J4K2-F1-model-v4	A	584.0	-1.0	80024	9606	0015368#0005432#0086038#0042803	0016020#0030061#0005743#0031966#0005886#0042383	0099093#0042593#0006874#0051560#0006851#0006811#0086036#0051480#0050796#1901623#2001256#0050896	Q6J4K2	0.0759955496792755	0.7780180021282012	0.0007288726764216
AF-P07237-F1-model-v4	A	508.0	-1.0	5034	9606	0003779#0019899#0005178#0004656#0003756#0046982#0015035#0003723#0016972	0005856#0005829#0005783#0034663#0005788#0005793#0009897#0070062#0005576#0005925#0030027#0042470#0016222#0032991	0071456#0098761#0006888#0030070#0035722#0038155#0018401#0045785#1900026#0046598#0006457#0034975#1902175#0034976	P07237	0.0027090564576518	0.3830783518674703	0.2879923131027375
AF-Q86X45-F1-model-v4	A	466.0	-1.0	527979	9913	#	0005737#0005829#0120293#0005576#0031514	0070286#0090660#0060287#0003351#0051649#0030317#0036158#0061512#0120229	Q86X45	0.0006364822234046	1.1360651814476794	0.0772031433552034
AF-Q8IYR2-F1-model-v4	A	804.0	-1.0	114826	9606	0042826#0046872#0008168	0005737#0005634	0007507#0032259	Q8IYR2	0.0277038593472584	0.2458377498980847	0.1036978139084012
AF-Q9BZG8-F1-model-v4	A	443.0	-1.0	1801	9606	0090560#0051539#0046872	0030054#0005829#0005654#0032991	0017183	Q9BZG8	0.0009477536497923	0.821585301123462	0.1432138034259678
AF-Q9UH90-F1-model-v4	A	709.0	-1.0	51725	9606	0061630#0008270	0005737#0005829	0042692	Q9UH90	0.0005596889180414	0.963321325345868	0.1922801396614761
AF-Q9NTG7-F1-model-v4	A	399.0	-1.0	23410	9606	0019899#0070403#0017136#0034979#0043565#0016740#0008270	0005759#0005739#0005654#0005634#0032991	0009060#0070373#2000378#0034983#1902553#2000304#0032024#1901671#0006476	Q9NTG7	0.001077257485396	0.8839273035527456	0.0768626469088202
AF-P31749-F1-model-v4	A	480.0	-1.0	280991	9913	0005524#0005516#0099104#0106310#0004674	0005737#0005634#0005886	0006915#0008643#0006006#0005978#0043154#0090201#0007399#0018105#0016310#0001938#0046889#0006468#0042981#0030334#0010975#0006417#0070848#0060416#1990418	P31749	0.0009356619530009	0.9022124573277236	0.1081517725047538
AF-O60304-F1-model-v4	A	480.0	-1.0	26048	9606	0000981#0046872#0000978	0005634	0006357	O60304	0.0162172612866993	0.8568382555782694	0.004389354417605
AF-Q8N7R0-F1-model-v4	A	232.0	-1.0	#	9606	0000981#0000978	0005634	0006357	Q8N7R0	0.0108434731243497	0.3719451460043952	0.1081517725047538
AF-B2RU33-F1-model-v4	A	542.0	-1.0	388468	9606	#	#	#	B2RU33	0.0227065681246375	0.3424184009986506	0.0640930305320786
AF-Q96JB6-F1-model-v4	A	756.0	-1.0	281904	9913	0005507#0004720#0005044	0062023#0005615#0016020	0030199#0018057	Q96JB6	0.0223399326995598	0.2777022147665202	0.1272580390591406
AF-Q9UBS4-F1-model-v4	A	358.0	-1.0	506316	9913	0051787#0005102#0051082	0005783#0005788#0005615#0005634#0101031	0016556#0050768#0032781#0006457#0051604	Q9UBS4	0.0009061514140885	0.7399635865580287	0.2369366769879393
AF-Q8WW27-F1-model-v4	A	367.0	-1.0	403314	9606	0016814#0008270	#	0006397	Q8WW27	0.0003960256773135	0.9469673282772608	0.2940622142691544
AF-Q8TA94-F1-model-v4	A	476.0	-1.0	147837	9606	0000981#0046872#0000977	0005634	0006357	Q8TA94	0.0126774370787668	0.7188752734607529	0.0073366962737499
AF-Q6EMK4-F1-model-v4	A	673.0	-1.0	114990	9606	0045296#0050431	0009986#0070062#0031012#0005615#0005765#0005739#0005886	0071456#0071461#0010719#0030512	Q6EMK4	0.0120805140842388	1.018761039202812	0.0036415440256147
AF-Q8N987-F1-model-v4	A	351.0	-1.0	64168	9606	0005509#0042802	0005737#0005829#0005654	0001835#0042984	Q8N987	0.0238279316583477	0.3105518754056445	0.0975218464555562
AF-Q96PH1-F1-model-v4	A	765.0	-1.0	79400	9606	0005509#0050660#0020037#0050661#0015252#0016175	0005783#0005789#0043020#0005886	0001525#0006915#0061640#0006952#0001935#0001819#2000379#1902600#0043012#0042554	Q96PH1	0.0221923956281096	0.5521833703138233	0.0072833804367331
AF-P59910-F1-model-v4	A	316.0	-1.0	374407	9606	0051087#0051082	0005930#0005829#0031514#0097224#0036126	1904158#0051085	P59910	0.0004099644242606	0.8651916718248995	0.4684490442190427
AF-Q9Y615-F1-model-v4	A	435.0	-1.0	10881	9606	0005200	0001669#0005737#0005856#0005794#0001673#0031514#0005634#0032991	0001675#0007338	Q9Y615	0.0006320367009935	0.9926570931706852	0.1635591445426425
AF-E9PJI5-F1-model-v4	A	369.0	-1.0	101059938; 101059953	9606	#	#	#	E9PJI5	0.0106050750912351	1.13923424674157	0.0029134192830806
AF-Q5T8I9-F1-model-v4	A	393.0	-1.0	113802	9606	0046872#0008171#0003723#0008173#0090486	0005737#0005634#0043186	0034587#0001510#0030422	Q5T8I9	0.0007738751351111	0.7720094035959715	0.2952827110519931
AF-Q6UXV4-F1-model-v4	A	268.0	-1.0	139322	9606	#	0005576#0140275#0061617#0044284#0005739#0031093#0001401	0042407#0007007	Q6UXV4	0.0175911973557736	0.921721542396868	0.0036415440256147
AF-Q6GPH4-F1-model-v4	A	301.0	-1.0	509740	9913	0046872	0005739#0005634	0006915	Q6GPH4	0.0006913059555457	1.0250641023482785	0.1356491413888314
AF-Q9BSL1-F1-model-v4	A	405.0	-1.0	10422	9606	0031593#0070628	0005829#0070062#0005794#0005886#0000151	0051604#0016567	Q9BSL1	0.0301800369107336	0.336743891304395	0.0626935301476931
AF-A8MX76-F1-model-v4	A	684.0	-1.0	440854	9606	0005509#0004198	0005737	0006508	A8MX76	0.0010583570955238	0.768321015753217	0.1615906165511234
AF-Q8IYM1-F1-model-v4	A	358.0	-1.0	618676	9913	0019003#0005525#0003924#0060090#0035091	0032153#0032154#0015630#0030496#0048471#0031105#0005940#0097227#0005819#0001725	0030154#0061640#0007283	Q8IYM1	0.0003821685337091	0.9256265898410516	0.4110998156919059
AF-Q92519-F1-model-v4	A	343.0	-1.0	403884	9615	0031434#0004860#0061629#0031625#0055106	0005737#0005856#0005634	0045599#0032693#0032436#0043405	Q92519	0.0003339577981493	1.0456876965551023	0.247048324988869
AF-Q5H8A4-F1-model-v4	A	983.0	-1.0	54872	9606	0051267#0016780#0016740	0005783#0005789#0016020	0006506#0016254	Q5H8A4	0.0581099322163253	0.6088352767376606	0.0050984212340619
AF-Q6STE5-F1-model-v4	A	483.0	-1.0	6604	9606	0003682#0140297#0016922#0030374#0005102#0003713#0003712#0001221	0035060#0000785#0005737#0071565#0071564#0005654#0005634#0016514	0003219#0006338#0042692#0007399#0003407#0006337#0045597#0045893#2000781#0010971#0045663#0002052#0051152#0045582#0070316#2000045#0030071#2000819#0043393#0006357#0003139	Q6STE5	0.0006994627199166	1.188445231532925	0.0768626469088202
AF-Q9UHR4-F1-model-v4	A	511.0	-1.0	55971	9606	0003779#0098641#0070064	0005912#0005856#0005829#0070062#0005654#0005886	0051764#0051017#0007009#2000251#0030838#0032956	Q9UHR4	0.0080946208590419	1.1586221321478325	0.0043701973936818
AF-P07992-F1-model-v4	A	297.0	-1.0	2067	9606	0003684#1990841#0003697#0001094	0000781#0005737#0070522#0005654#0000109#0000110	0008283#0008340#0006281#0006303#0048568#0048009#0036297#0045190#0008584#0006312#0035264#1905765#0032205#0006289#0048477#1904431#0060261#0035166#0000720#0090399#0046686#0035902#0007584#0006979#0009744#0010165#0007283#0006949#0090656#0061819#0009650#0070914	P07992	0.0009824585291641	0.6683746081925614	0.2977314906825847
AF-Q99689-F1-model-v4	A	392.0	-1.0	9638	9606	0043015#0005080	0030424#0005813#0005737#0030425#0005794#0030426#0005874#0043025#0005886	0007411#0007155#0071363#0030010#0051654#0021766#0070584#1902902#0007399#0061881#0010976	Q99689	0.0157851276230259	1.1816226930225633	0.0007288726764216
AF-P34903-F1-model-v4	A	492.0	-1.0	282237	9913	0004890#0022851#0005237	0034707#0032590#1902711#0043005#0098794#0045211#0045202	1902476#0007214#0060078#0051932	P34903	0.0040368695964422	1.2009701312475196	0.0058607467412064
AF-Q6NSI4-F1-model-v4	A	855.0	-1.0	55086	9606	0003723#0003697	0016607#0005657	2000042#0006282	Q6NSI4	0.0096810685955499	0.3691109827048018	0.1595043286742896
AF-Q13946-F1-model-v4	A	482.0	-1.0	5150	9606	0004115#0046872	0005829	0006198#0019933	Q13946	0.0461031044983175	0.7474202755311686	0.0036415440256147
AF-Q9UBP9-F1-model-v4	A	304.0	-1.0	51454	9606	#	0005737	0006915#0006869#0006911	Q9UBP9	0.0006827884082567	0.8252259148142825	0.346078343986026
AF-Q9Y6H8-F1-model-v4	A	435.0	-1.0	2700	9606	0005243#0055077	0005922#0005886	0007267#1990349#0007601	Q9Y6H8	0.0158566087549068	1.1881249297112526	0.0007288726764216
AF-Q9BYE2-F1-model-v4	A	586.0	-1.0	84000	9606	0005044#0004252	0072562#0016020	0006508	Q9BYE2	0.0236923922786828	0.7436869860112411	0.0058266934612722
AF-P28288-F1-model-v4	A	659.0	-1.0	5825	9606	0140359#0047617#0005524#0016887#0042626#0005324#0042803#0043621	0005829#0043231#0016020#0005739#0005782#0005778#0005777	0015721#0006699#0006635#0006633#0015910#0007031#1903512#0014070#0009410#0042760#0000038	P28288	0.0456635409945025	0.78055378099984	0.0029220273949486
AF-P63133-F1-model-v4	A	956.0	-1.0	#	9606	0003677#0035613#0003964#0004523#0008270	#	0015074#0006310#0006281	P63133	0.0007359587649904	1.30791296002388	0.0553531458501084
AF-Q8N9L1-F1-model-v4	A	334.0	-1.0	84107	9606	0003677#0000981#0046872#0000978#1990837	0005634	0007417#0006357	Q8N9L1	0.0138027122618661	0.3534138274683455	0.1422629527700643
AF-P31152-F1-model-v4	A	587.0	-1.0	225256	10090	0005509#0045295	0016324#0005911#0005737#0009898#0030057#0016328#0005634	0098609#0007156#0050821	P31152	0.0099170421323852	0.3616003636189393	0.200291277483134
AF-Q09161-F1-model-v4	A	790.0	-1.0	4686	9606	0060090#0003729#0000340#0003723#0000339	0005737#0005829#0005739#0005845#0005846#0005654#0005634#1990904#0034518	0006370#0000380#0002191#0051607#0008334#0035195#0031124#0006406#0016071#0000398#0042789#0000184#0030307#0031442#0048026#1905216#0032968#0031053#0050684#0006446#0006401#0008380#0006408#0000245	Q09161	0.1133467745848225	0.3662854057961	0.0087397720309874
AF-O75541-F1-model-v4	A	412.0	-1.0	55565	9606	0003700#0046872#0000978#1990837	0005634	0006357	O75541	0.0123565955019646	0.3681611064056664	0.1391114704263809
AF-Q9BXS4-F1-model-v4	A	323.0	-1.0	9528	9606	0004175	0070062#0000137#0005797#0000139#0000138#0005770#0031902#0005765#0005764#0005886	0006914#1903077#0010508#0006486	Q9BXS4	0.017338202900123	1.081619137597251	0.0021848670241468
AF-P08833-F1-model-v4	A	259.0	-1.0	3484	9606	0005520#0031994#0031995#0005102	0005788#0005576#0005615#0005794	0008286#0090090#0030307#0043567#0014070#0007165#0042246	P08833	0.0006839614943642	0.8183105932168729	0.4110998156919059
AF-Q5TAQ9-F1-model-v4	A	597.0	-1.0	#	9606	#	0080008#0005737#0005634	#	Q5TAQ9	0.0248001998951011	0.620613469812032	0.0072833804367331
AF-O00330-F1-model-v4	A	501.0	-1.0	8050	9606	0016746	0005759#0005967#0005739#0045254	0006086	O00330	0.020282666207896	0.8980219617954455	0.004389354417605
AF-O95704-F1-model-v4	A	486.0	-1.0	10307	9606	0001540#0050750	0015629#0005737#0005829#0016020#0005634	0050714#0006355	O95704	0.0183531499971693	0.3385147467860121	0.1394189465197122
AF-P31314-F1-model-v4	A	330.0	-1.0	3195	9606	0001228#0000981#0000978	0000785#0005634	0048513#0006357	P31314	0.0194742822237529	1.0120004421584865	0.0029134192830806
AF-Q9Y625-F1-model-v4	A	555.0	-1.0	10082	9606	1904929	0009986#0062023#0005615#0098978#0005796#0043202#0005634#0005886#0098552#0045202	0016477#0098696#0009966	Q9Y625	0.0347999930138775	0.9564480726404884	0.0014587541408541
AF-P14868-F1-model-v4	A	501.0	-1.0	1615	9606	0004046#0004815#0005524#0003723	0017101#0005737#0005829#0070062#0016020#0045202	0006422#0065003#0006412	P14868	0.0009537372700033	0.7041711925355375	0.3594060058461437
AF-Q7Z7E8-F1-model-v4	A	422.0	-1.0	55585	9606	0005524#0061631	0005829#0030175#0005634	0007566#0009566#0007617#0070459#0000209#0061458#0001967	Q7Z7E8	0.0009590930985912	0.9214119023448866	0.1537816613453546
AF-Q9NQ86-F1-model-v4	A	728.0	-1.0	55521	9606	0043014#0004842#0008270	0001669#0005737#0005856#0005829#0005886	0007340#0000281#0051726#0070507#0007051	Q9NQ86	0.0007202711128196	1.4418969123977483	0.0546247180047534
AF-Q9HAH1-F1-model-v4	A	456.0	-1.0	#	9606	0001227#0046872#0000977	0005634	0000122	Q9HAH1	0.0067593576117885	1.223011386796644	0.00512430205411
AF-P0C2L3-F1-model-v4	A	166.0	-1.0	642968	9606	#	0016020	#	P0C2L3	0.0109513422307413	0.3083614917022754	0.4198552688658383
AF-Q8NFJ9-F1-model-v4	A	593.0	-1.0	582	9606	0005113#0051219#0061629#0005119	0005930#0034464#0034451#0005813#0060170#0005829#0031514	0030534#0048854#0051216#0044255#0021987#0060271#0016358#0045444#0009566#0043001#0021766#0042445#0000226#0061351#0001764#1905515#0042048#0045494#0008594#0061512#0060296#0007608#0021756#0021591#0007601	Q8NFJ9	0.0126711568919239	0.9078421435425578	0.0065982109973949
AF-Q04741-F1-model-v4	A	290.0	-1.0	2016	9606	0000981#0000978#1990837	0000785#0005694#0005737#0005730#0005634	0007420#0048854#0007417#0021895#0021796#0048872#0001701#0060563#0030182#1990138#0009791#0060019#0070445#0006357#0009410	Q04741	0.0441149071942628	0.9918553625535816	0.0007288726764216
AF-Q9BXL8-F1-model-v4	A	241.0	-1.0	55038	9606	#	0005829#0005654#0005634#0005886	#	Q9BXL8	0.0208283525756243	0.3644254103675913	0.0940236773146412
AF-Q7RTS3-F1-model-v4	A	328.0	-1.0	256297	9606	0003682#0003677#0001228#0000981#0070888#0046983#0000977#1990837	0000785#0005737#0005634#0005667	0035881#0021549#0032502#0031017#0048663#0031016#0006355#0061074#0006357#0010842#0048384#0009888#0006366	Q7RTS3	0.0355131869515116	1.0210124433015282	0.0007288726764216
AF-Q8N1L9-F1-model-v4	A	274.0	-1.0	116071	9606	0000981#0000978	0000785#0005634#0090575	0042832#0140467#0043011#0006357	Q8N1L9	0.0156025623947439	1.1622608861558898	0.0021896458253802
AF-Q13554-F1-model-v4	A	666.0	-1.0	816	9606	0003779#0005524#0009931#0005516#0004683#0042802#0042803#0106310	0005954#0005737#0005829#0030666#0005815#0043005#0005654#0033017#0045202	0030154#0007399#0018105#0061003#0010976#0090129#0046777#0006468#0051924#0060998#0048169#2001222#0014733#0051823#0007165	Q13554	0.0146685057911347	0.31134351118801	0.2825928899009824
AF-Q9UJV3-F1-model-v4	A	735.0	-1.0	11043	9606	0019899#0042802#0008017#0051219#0042803#0003713#0016740#0008270	0005737#0070062#0005874	0045087#0046597#0032897#0010508#0051091#0043123#0051092#0035372#0016567#0044790	Q9UJV3	0.0005431783360962	1.4723658551144507	0.0888183453868016
AF-Q6ZMU1-F1-model-v4	A	363.0	-1.0	#	9606	0004866	0005615	#	Q6ZMU1	0.0008026645300554	0.8981550543071795	0.2807832558099548
AF-A6NLC5-F1-model-v4	A	250.0	-1.0	615631	9913	#	#	0048512#0007399	A6NLC5	0.0244064961177631	0.3723322997833454	0.0651667209447612
AF-P0C7M4-F1-model-v4	A	288.0	-1.0	727940	9606	0000981#0000977	0000785#0005634	0010628#0006357	P0C7M4	0.0235198542178941	0.9140764895792248	0.0043701973936818
AF-P56192-F1-model-v4	A	900.0	-1.0	512531	9913	0005524#0004825#0000049	0017101#0005829#0005730	0006431	P56192	0.0160947822062811	0.3300893586694921	0.2053902107995835
AF-B7ZC32-F1-model-v4	A	967.0	-1.0	#	9606	0005524#0016887#0008017#0003777	0005871#0005874#0031966	0030705#0007018#0007005#0072384	B7ZC32	0.000913229473514	0.8993819378971263	0.2119443043382731
AF-O95872-F1-model-v4	A	356.0	-1.0	7918	9606	0003676	#	#	O95872	0.0220599542864814	0.8712278657414065	0.00512430205411
AF-Q9P2I0-F1-model-v4	A	782.0	-1.0	327689	9913	0003723	0098978#0005847#0098794	0006398#0006378	Q9P2I0	0.0010112024470758	0.9273426305997616	0.1456667763786574
AF-Q99748-F1-model-v4	A	197.0	-1.0	4902	9606	0030116#0008083#0030971#0005102	0030424#0005576	0000165#0021675#0007399#0001755#0031175#0007169	Q99748	0.0038809207804278	0.3829574039790581	0.4684490442190427
AF-O94886-F1-model-v4	A	807.0	-1.0	9725	9606	0005227#0008381#0003676#1990760	0034451#0070062#0043231#0005765#0005886#0035579#0070821	#	O94886	0.0761939693577914	0.5064898881328116	0.0065982109973949
AF-Q7L5Y6-F1-model-v4	A	550.0	-1.0	55070	9606	0044877#1990756#0031625	0080008#0031464#0031461#0005634	0032436#0016567#0065003	Q7L5Y6	0.0010685812388412	0.9027417372228852	0.1422629527700643
AF-Q96AY2-F1-model-v4	A	570.0	-1.0	146956	9606	0003677#0004519#0046872	1905347#0000792#0048476#0043596#0005730#0005654	0006302#0031573#0031297#0000712#0072429	Q96AY2	0.0004999574743037	1.154840034769327	0.2068464196023396
AF-Q86X67-F1-model-v4	A	352.0	-1.0	25961	9606	0046872#0000210#0035529#0016462	0005759#0005739	0006734#0006742#0015949	Q86X67	0.0005303606449945	0.9628102030773468	0.4452630955285339
AF-Q96MR7-F1-model-v4	A	158.0	-1.0	#	9606	#	#	#	Q96MR7	0.0152425149316361	0.2822389729560417	0.3356030792065776
AF-Q6ICH7-F1-model-v4	A	369.0	-1.0	57168	9606	0051213#0046872	0016020	0018193	Q6ICH7	0.0006827688555879	0.8788696648407774	0.4331942862850146
AF-Q13049-F1-model-v4	A	653.0	-1.0	22954	9606	0042802#0017022#0043621#0003723#0030957#0003713#0031369#0043130#0061630#0004842#0008270	0005737#0005829#0005634#0005863	0007014#0061564#0045444#0010994#0045087#0046716#0048147#1902230#0032897#0010508#0045787#0030307#0030335#2000147#1903886#0051091#0043123#1903883#0050769#0045666#0051092#0045732#0045862#0051155#1903265#0070936#0000209#0016567#0034612#0009411#0044790#0001894#0006511	Q13049	0.0004497652580305	1.399755516375773	0.1319042225962123
AF-Q9Y6Y0-F1-model-v4	A	642.0	-1.0	387591	7955	#	0005737#0005856#0005634	#	Q9Y6Y0	0.0154746594358681	0.3886755851337689	0.1048799544056959
AF-O94776-F1-model-v4	A	668.0	-1.0	9219	9606	0003682#0004407#0042826#0046872#0061629#0043565#0003713#0003714	0000785#0000781#0000118#0016020#0005654#0005634#0016581#0032991#0005667	0006325#0006338#0006306#0016575#0045892#0000122#0045893#0045944#0042659#0010762#2000736	O94776	8.142956996077073e-05	1.077779041150841	0.4297159062814497
AF-Q9HB96-F1-model-v4	A	536.0	-1.0	2178	9606	#	0005813#0000785#0005694#0043240#0005654#0005634	0036297#0006513	Q9HB96	0.0224778609314053	0.3785776165083168	0.0706484408514722
AF-P0C6A0-F1-model-v4	A	271.0	-1.0	100125288	9606	0000981#0043565#0008270	0005654#0005634	0000122#0048599#0045944#0006357#0007283	P0C6A0	0.0714619253454017	0.1814316413620896	0.1499160832876762
AF-P63132-F1-model-v4	A	956.0	-1.0	#	9606	0003677#0003964#0004523#0008270	#	0015074#0006310#0006281	P63132	0.0002027592204408	1.23917965078773	0.2352515380442414
AF-A8MXV6-F1-model-v4	A	281.0	-1.0	256223	9606	#	0016020	#	A8MXV6	0.0167551448206844	1.0474748740705309	0.0036549441753579
AF-Q9NZM6-F1-model-v4	A	624.0	-1.0	27039	9606	0005262#0005509	0016020	0050982	Q9NZM6	0.0579625288466359	0.837466033896149	0.0036415440256147
AF-P20592-F1-model-v4	A	715.0	-1.0	#	9720	0005525#0003924	0005737#0005789#0048471	0051607#0045087	P20592	0.0156836523884983	1.2548330333304134	0.0014587541408541
AF-A6NNY8-F1-model-v4	A	438.0	-1.0	389856	9606	0004843#0004197#1990380#0061578	0005829#0005634	0051607#0045087#0043065#0060340#0016579#0071108#0070536#0050821#0006511	A6NNY8	0.0008162381169493	1.004283670861004	0.1949523474570458
AF-Q8IV36-F1-model-v4	A	788.0	-1.0	283987	9606	#	0005737#0005881#0098548#0005829#0070062#0005794#0005797#0000138#0016020	#	Q8IV36	0.035975574837334	0.3916147541863886	0.0409402761272381
AF-Q9H5I1-F1-model-v4	A	410.0	-1.0	79723	9606	0046974#0140949#1904047#0000976#1990756#0008270	0000785#0000775#0005654#0005634	0007049#0030154#0071456#0006325#0006338#0007623#0044725#0034968#0045892#0045814#0000122	Q9H5I1	0.0008731600210539	0.8245180810848936	0.4096512089211832
AF-Q9H9P8-F1-model-v4	A	463.0	-1.0	79944	9606	0047545	0016020#0005743#0005739	0006103#0044281	Q9H9P8	0.0007329467563386	1.0302493612187589	0.2193605569322374
AF-Q68CJ6-F1-model-v4	A	796.0	-1.0	389643	9606	0005525#0003924	0016607	0071222#0043066#0033262	Q68CJ6	0.052667647232322	0.2862442683280552	0.1403652546715101
AF-P26196-F1-model-v4	A	483.0	-1.0	100135517	10141	0005524#0016887#0003723#0003724	0005737#0005634#0000932	0035278#0017148#0033962	P26196	0.000992639077888	0.9415116976246312	0.1908063014656433
AF-P0DMS9-F1-model-v4	A	266.0	-1.0	57413	9606	0004888	0016020#0005886	0007190#0006954#0030336#0008285#0032088#0008016#0009611#0007165	P0DMS9	0.000466657435559	1.0113135814944625	0.4637525526241222
AF-P29144-F1-model-v4	A	1249.0	-1.0	7174	9606	0004177#0004175#0042802#0004252#0008240	0005737#0005829#0016604#0005654	0080144#0000209#0006508	P29144	0.0008668013192426	0.9704541921390863	0.2345225541085771
AF-Q8TBX8-F1-model-v4	A	421.0	-1.0	540005	9913	0016308#0016309#0005524#0042802	0005776#0005829#0005783#0005654#0005886	1902635#0090217#0046627#0046854#0016310#2000786	Q8TBX8	0.0006892823057585	0.9470626455072236	0.3607530159404146
AF-Q7Z4G4-F1-model-v4	A	463.0	-1.0	514867	9913	0004809#0000049	0005737	#	Q7Z4G4	0.0009953497488959	0.91633607209118	0.2065023380700259
AF-Q7Z4H8-F1-model-v4	A	507.0	-1.0	143888	9606	0140561#0140562#0046527#0035251#0035252	0012505#0005788	0018242	Q7Z4H8	0.0007334845943222	0.9232498817127688	0.3910840986011614
AF-Q9UIW0-F1-model-v4	A	290.0	-1.0	25806	9606	0031490#0003700#0000981#0001227#0000978#0001162#1990837	0000785#0005737#0005634	0007409#0007420#0007417#0009950#0007398#0048048#0030900#0030182#0006357#0060041#0007601#0016055	Q9UIW0	0.019911215932936	1.0371396633997505	0.0036549441753579
AF-Q9H5J8-F1-model-v4	A	278.0	-1.0	505533	9913	0003677#0042802	0034451#0005829#0072686#0005654#0005668	0006355	Q9H5J8	0.0077991273001032	1.2096832191150924	0.0058607467412064
AF-Q9UHY8-F1-model-v4	A	353.0	-1.0	9637	9606	#	0030424#0005737	0007411#1902902#0007399#0007165	Q9UHY8	0.0174532457440844	1.0984675165539357	0.0036415440256147
AF-Q9Y4K4-F1-model-v4	A	846.0	-1.0	11183	9606	0005524#0008349#0004672#0106310#0004674	0005737#0005829#0005886	0035556#0006468	Q9Y4K4	0.012272182339631	0.3846377700712211	0.1697011570161091
AF-Q9GZY0-F1-model-v4	A	626.0	-1.0	56001; 728343	9606	0003723	0005737#0005829#0042272#0005654#0005634	0006406#0016973#0050658	Q9GZY0	0.0007381677723383	0.9674747267114516	0.3058993445495244
AF-A6NFK2-F1-model-v4	A	248.0	-1.0	643226	9606	#	0005902#0120044#0120043	0060088#0033365#0007605	A6NFK2	0.0246418122231984	0.323741782610417	0.1775302618623218
AF-Q03154-F1-model-v4	A	408.0	-1.0	95	9606	0004046#0042802#0046872	0005829#0070062	0006520	Q03154	0.0005512489337888	1.023151982138574	0.3981670975043241
AF-Q9Y471-F1-model-v4	A	501.0	-1.0	#	9606	0030338	0005737#0005856#0016020#0005634	0046381#0030111	Q9Y471	0.0009719050751169	0.9771269442409654	0.185665027205609
AF-Q8NI77-F1-model-v4	A	898.0	-1.0	81930	9606	0003779#0005524#0016887#0008017#0051010#0008574#0070463	0005901#0005737#0005829#0005871#0000776#0005828#0015630#0005815#0061673#1990023#0005634#0001726	0071392#0007140#0007019#0007018#0007080#0000070#0015031#0070507#0072520	Q8NI77	0.0003229287314775	1.1949168569870023	0.2986166858779318
AF-Q9Y6R7-F6-model-v4	A	1400.0	-1.0	8857	9606	#	0070062#0031012#0005615	#	Q9Y6R7	0.0243119001258341	1.2253550382265153	0.0007288726764216
AF-O94832-F1-model-v4	A	1006.0	-1.0	4642	9606	0051015#0005524#0048306#0005516#0000146#0019904	0015629#0097440#0030673#0030424#0016323#0005903#0005938#0005737#0031410#0005829#0005769#0005768#0070062#0005902#0043209#0016459#0043005#0043025#0043204#0005886#0005790#0031982	0007015#0051641#0061502#0015031#0030050	O94832	0.0148157163932768	1.585513994116993	0.0007288726764216
AF-Q75V66-F1-model-v4	A	913.0	-1.0	203859	9606	0005254#0005229#0046983	0005789#0005886#0031982	1902476#0006821#0034220	Q75V66	0.0630139744689156	0.7948908311096035	0.0050984212340619
AF-P22735-F1-model-v4	A	817.0	-1.0	403630	9615	0046872#0003810	0016020	0031424#0018149#0045787#0010838	P22735	0.0201100436004473	0.3781249354945216	0.1201749287180127
AF-Q13426-F1-model-v4	A	336.0	-1.0	4848	9606	0003712#0001222	0030014#0030015#0005737#0005829#0016020#0005654#0005634#0000932#0005886	0033147#0000122#0000289#0010606#2000036#0006357#0090503#0031047#0001829	Q13426	0.0082296662397272	1.2250446348554624	0.0058607467412064
AF-Q07866-F1-model-v4	A	573.0	-1.0	3831	9606	0003774#0019894	0005737#0031410#0005829#0030426#0005871#0016020#0005874	0007155#0007018#0035617	Q07866	0.090455680264757	1.01758988534155	0.0007288726764216
AF-A6NCN8-F1-model-v4	A	305.0	-1.0	#	9606	#	#	#	A6NCN8	0.0325016225619356	0.2376013748630809	0.2493177459002025
AF-Q9UK80-F1-model-v4	A	565.0	-1.0	534273	9913	0004843#0008234#0019784#0046872#0003713	0005737#0005634	0016579#0045815#0006511	Q9UK80	0.0155720525136663	0.3752735333689553	0.1660602202799717
AF-Q96C57-F1-model-v4	A	262.0	-1.0	#	9606	#	0005635	0030178#0060061#0016055	Q96C57	0.0487932664346796	1.032069131645535	0.0014587541408541
AF-Q9ULA0-F1-model-v4	A	485.0	-1.0	506882	9913	0004177#0042802#0008237#0008270	0005829	0006508	Q9ULA0	0.0005791083769807	0.984678661143282	0.4700211588074106
AF-P49748-F1-model-v4	A	655.0	-1.0	37	9606	0003995#0000062#0050660#0042802#0004466#0017099	0005743#0005759#0031966#0042645#0005739#0005730#0005654	0015980#0030855#0033539#0045717#0046322#0090181#0009409#0001659	P49748	0.0303348170698882	0.8274206109807366	0.0058607467412064
AF-O95279-F1-model-v4	A	499.0	-1.0	8645	9606	0015271#0005267#0022841	0005886	0097623#1990573#0071805#0006813#0034765#0060075#0030322	O95279	0.0271732523300751	0.974272563766068	0.0043701973936818
AF-Q32M78-F1-model-v4	A	642.0	-1.0	374879	9606	0000981#0046872#0000978	0005634	0006357	Q32M78	0.0133334399423691	1.170906743965817	0.0050984212340619
AF-P48547-F1-model-v4	A	511.0	-1.0	3746	9606	0005251#0019894#0044325#0099508#0005249	0030673#0030424#0044305#0009986#0032590#0032809#0005886#0045211#0042734#0008076	0071466#0021549#0022038#0021759#0021554#1903818#0071805#0006813#0051260#0051262#0014075#0010996#0071774#0009642#1990089#0035864#0009636	P48547	0.0392804891663654	0.8926933948021034	0.0050984212340619
AF-P0C7M7-F1-model-v4	A	580.0	-1.0	341392	9606	0005524#0047760#0102391#0015645#0004321#0046872	0005759	0006637#0006633	P0C7M7	0.0009343847014158	0.9331481081416624	0.2724745369855814
AF-P13056-F1-model-v4	A	603.0	-1.0	68693157	478009	0008833#0003677#0008270	#	0006281	P13056	0.0122193777491991	1.09024190857087	0.0058607467412064
AF-Q9Y4L5-F1-model-v4	A	304.0	-1.0	27246	9606	0046872#0061630#0004842	0005737#0005829	0042059#0051865#0070936#0070534#0016567#0043162	Q9Y4L5	0.0181911576848363	0.3691197113823051	0.1528126760301813
AF-P53794-F1-model-v4	A	718.0	-1.0	4348647	39947	0010308#0010309#0005506#0016151	0005737#0005634	0019509#0006555	P53794	0.0733508873002607	0.7192774728878673	0.0058607467412064
AF-Q9HAV7-F1-model-v4	A	217.0	-1.0	80273	9606	0000774#0042802#0042803#0051087#0051082	0005759#0005739#0005654#0001405#0005744	0006886#0006457#0030150	Q9HAV7	0.0005036758526236	1.011287422750007	0.6562123706107199
AF-Q8TDJ6-F4-model-v4	A	1400.0	-1.0	23312	9606	0031267	0005615#0098992#0043291#0008021#0030672	0007035	Q8TDJ6	0.0005233942865872	1.2101096097411814	0.2636562010650927
AF-Q9UQG0-F1-model-v4	A	969.0	-1.0	#	9606	0003677#0035613#0003964#0004523#0008270	#	0015074#0006310#0006281	Q9UQG0	0.0010196952856067	1.2342372621741509	0.0713766970124236
AF-Q9H7Z6-F1-model-v4	A	458.0	-1.0	84148	9606	0019899#0046972#0046872#0061629#0003713#0003712	0000123#0000776#0071339#0072487#0044545#0016363#0005654#0005634	0043984#0043981#0043982#0030099#0045892#0022008#0045893#0051571#0045944#0010506#1900095	Q9H7Z6	0.0010130390317369	0.8894698521920887	0.2831777012648411
AF-Q5VY09-F1-model-v4	A	327.0	-1.0	51278	9606	0042802	0005737#0005730#0005654#0005634	0034605#1900036#0045944#0042127	Q5VY09	0.0418577217692672	1.0200596836837783	0.0029134192830806
AF-Q86XR7-F1-model-v4	A	235.0	-1.0	539350	9913	0005543#0019901	0042995#0005769#0005783#0005794#0005770#0001891#0005886	0071222#0051607#0006954#0045087#0031663#0006909#0071651#1900017#0043123#2000494#0032755#0002735#0032816#0051092#0034145#0032729#0043330#0070671#0035669#0035666	Q86XR7	0.000903320849565	0.827985406611928	0.5289533786135319
AF-P17024-F1-model-v4	A	532.0	-1.0	7568	9606	0001227#0046872#0000977	0005634	0000122	P17024	0.0216867206791953	1.1795129863432865	0.0029134192830806
AF-Q3ZCT1-F1-model-v4	A	412.0	-1.0	339324	9606	0000981#0046872#0000978	0005829#0005654#0005634	0006357	Q3ZCT1	0.0277035872825448	0.8060858252721834	0.0072833804367331
AF-Q96JP0-F1-model-v4	A	617.0	-1.0	541180	9913	1990756	0031462#0005829#0005654#0000151	0043161#0016567#0006511#0140627	Q96JP0	0.0529965518477877	0.3657789791061433	0.0819540697927871
AF-Q6ZNG1-F1-model-v4	A	722.0	-1.0	162966	9606	0001228#0046872#0000978	0005634	0006357	Q6ZNG1	0.0045956662760383	1.3988986474281977	0.0072833804367331
AF-Q9H2S6-F1-model-v4	A	317.0	-1.0	64102	9606	#	0005737#0016020#0005635	0001886#0016525#0001937	Q9H2S6	0.0006998261143005	0.9776314904027356	0.4590863880066733
AF-Q5VZT2-F1-model-v4	A	155.0	-1.0	#	#	#	#	#	Q5VZT2	0.0163111764865125	0.327008621465065	0.4096512089211832
AF-Q9Y485-F4-model-v4	A	1400.0	-1.0	1657	9606	#	0043291	0007035	Q9Y485	0.0004998750571918	1.2035897701000668	0.3088130963638931
AF-Q8NCU7-F1-model-v4	A	369.0	-1.0	145741	9606	#	0005730#0005654#0005634	0002675#0030155#0002528	Q8NCU7	0.0284035202523032	1.0725552647679215	0.0036415440256147
AF-Q6ZNH5-F1-model-v4	A	498.0	-1.0	162968	9606	0003700#0046872#0000978	0005634	0006357	Q6ZNH5	0.0102009858501347	1.1964891404565694	0.0065550134155867
AF-Q8NDG6-F1-model-v4	A	1382.0	-1.0	122402	9606	0005524#0016887#0004386#0003723#0003724	0005737#0005634#0071547	0071514#0009566#0007141#0007140#0034587#0141006#0007283	Q8NDG6	0.0010965981413398	0.9692255951204176	0.1966498397026195
AF-Q9Y251-F1-model-v4	A	543.0	-1.0	281230	9913	0030305	0031012#0005615#0005765#0005634	0060055#0007160#0030200	Q9Y251	0.0010835346077914	0.9416495980766182	0.2139698011127386
AF-Q8IYN6-F1-model-v4	A	164.0	-1.0	283991	9606	#	#	#	Q8IYN6	0.0158991191435697	0.3127481056647898	0.5426963486396443
AF-Q9ULY5-F1-model-v4	A	219.0	-1.0	26253	9606	0005509#0030246#0051861#0038187	0042995#0009897#0016020#0001891#0030670#0005886	0061760#0042742#0038094#0045087#0002221#0001819#0002292	Q9ULY5	0.0004623178622026	1.0724371841655105	0.7761965965812012
AF-Q96GL9-F1-model-v4	A	167.0	-1.0	148753	9606	#	0016020	#	Q96GL9	0.0150343420040723	0.3506699490373669	0.3953251891745846
AF-P18509-F1-model-v4	A	176.0	-1.0	1027112; 75173363	623	0008760	0005737	0007049#0051301#0071555#0009252#0008360#0019277	P18509	0.0444067610258895	0.2413538152047985	0.3038932978199846
AF-Q9GZR2-F1-model-v4	A	422.0	-1.0	57109	9606	0008408#0003690#0004519#0004527#0003723#0003697	0016607#0005730#0005654#0005634	0006308#0006281#0006355#0006364	Q9GZR2	0.0180767789522683	1.0762467542324448	0.0058266934612722
AF-P78356-F1-model-v4	A	416.0	-1.0	8396	9606	0016308#0016309#0005524#0005525#0042803	0005776#0005829#0005789#0005654#0005634#0005886	1902635#0061909#0007166#0046627#0046854#0016310#2000786#0010506	P78356	0.0008942584059071	0.9393469537403688	0.4272351578282072
AF-O95800-F1-model-v4	A	540.0	-1.0	10936	9606	0016493#0004930	0005886	0070098#0007186	O95800	0.0131780041545809	1.0355306395030903	0.0073366962737499
AF-Q99523-F1-model-v4	A	831.0	-1.0	406511	7955	#	0005829#0005789#0010008#0005794#0032580#0005765#0031965#0005886	0006897#0006895#0016050	Q99523	0.0492799455165221	0.7692989543335191	0.0072833804367331
AF-Q8TAQ5-F1-model-v4	A	688.0	-1.0	100124518	9913	0000981#0046872#0000978	0005634	0006357	Q8TAQ5	0.0239594129443445	1.5517476219791482	0.0007283954918235
AF-Q02241-F1-model-v4	A	960.0	-1.0	9493	9606	0005524#0016887#0008017#0003777	0097149#0005813#0005829#0090543#0005925#0005871#0005874#0030496#0072686#0005654#0005634#0005819	0007018#0000281#0000022#0051256#0032467	Q02241	0.000549368163566	1.377255259640782	0.2214124262080892
AF-Q9UET6-F1-model-v4	A	329.0	-1.0	24140	9606	1904047#0106339#0052666#0016423#0009020#0008175	0005737#0005829#0005634	0002181#0022008#0030488#0006400#0002128#0002130	Q9UET6	0.0008098104901924	0.9624751509135528	0.5238620870942268
AF-Q9UI47-F1-model-v4	A	895.0	-1.0	29119	9606	0051015#0008013#0045296	0005912#0005737#0005856#0030057#0005916#0030027	0086073#0016477#0098609#0086091#0098911	Q9UI47	0.1905507189573614	0.8945297919814079	0.0043701973936818
AF-Q99435-F1-model-v4	A	816.0	-1.0	524622	9913	0005509#0008201#0005080	0005737#0005576#0005615	0009566	Q99435	0.0340114062348794	1.3930554548255272	0.0
AF-Q92730-F1-model-v4	A	232.0	-1.0	27289	9606	0005525#0003924#0019901#0005102	0015629#0005912#0005829#0043231#0005886	0007015#0016477#0007162#0016322#0007165#0007264	Q92730	0.0006296338390971	1.0116932316299876	0.7270435870604988
AF-Q9C0B6-F1-model-v4	A	783.0	-1.0	57795	9606	#	0005737#0030425#0005783#0005576#0043025	0007049#0071300#0021953#0045930#0007399#0045666	Q9C0B6	0.000776202316993	1.4894854424313757	0.1300409768952239
AF-Q9NP66-F1-model-v4	A	347.0	-1.0	10363	9606	0003677#0042802	0005634	0006325#0045665#0033234#0000122#0006355#0010468	Q9NP66	0.019625555465384	1.103782458953677	0.00512430205411
AF-Q9BZ23-F1-model-v4	A	570.0	-1.0	80025	9606	0005524#0004594	0005829#0005758#0005739#0005634	0009060#0001525#0015937#0070584#0015939#0016310#1904251#0019217#0051881#0090207#0007286	Q9BZ23	0.0188166024764356	0.3599794282697021	0.2651128206331343
AF-Q96QS6-F1-model-v4	A	385.0	-1.0	85481	9606	0005524#0106310#0004674	#	0006468	Q96QS6	0.0008205490490191	1.0864408341557663	0.2928434839907625
AF-Q8N8U2-F1-model-v4	A	506.0	-1.0	124359	9606	0003824#0035064#0003714	0005634	#	Q8N8U2	0.0297855861009524	0.8502000192405936	0.0073366962737499
AF-Q9Y234-F1-model-v4	A	373.0	-1.0	51601	9606	0016746#0017118	0005737#0005759#0005739	0019752#0006629#0009249#0036211	Q9Y234	0.0008900384283807	0.9814171324490444	0.4227980207919202
AF-Q15822-F1-model-v4	A	529.0	-1.0	1135	9606	0015464#0022848#1901363#0050997	0005892#0045171#0016020#0043005#0120111#0005654#0005886#0045211#0045202	0071316#0051899#0098828#0006811#1905144#0035094#0007165#0007271	Q15822	0.0010619378803657	1.30325094868864	0.0870944463336922
AF-Q99797-F1-model-v4	A	713.0	-1.0	4285	9606	0046872#0004222	0005759#0005739	0006518#0006627	Q99797	0.0405505127430707	0.8740910197709011	0.0065982109973949
AF-Q8TAM6-F1-model-v4	A	284.0	-1.0	617274	9913	0051015	0005938#0005856#0030175#0097386#0033269#0043209#0043025#0033270	0007015#0001763#0031344#0008360	Q8TAM6	0.0599215073225381	1.1066984539906894	0.0021896458253802
AF-P43004-F1-model-v4	A	574.0	-1.0	#	340100	#	#	0030163#0006508	P43004	0.0918914936241162	0.7470699896923683	0.0072833804367331
AF-Q9Y4E6-F1-model-v4	A	1490.0	-1.0	23335	9606	#	0005737	0002244	Q9Y4E6	0.0007057471394095	1.1274163079650952	0.3175532080847634
AF-Q9NXC5-F1-model-v4	A	875.0	-1.0	495294	8355	#	0005765	#	Q9NXC5	0.0009988337264455	1.2640038159585514	0.1217319626680046
AF-P35638-F1-model-v4	A	169.0	-1.0	2875	9606	0004021#0030170	0005829#0070062	0009058#0032869#0042853#0045722#0042594	P35638	0.0207835613941511	0.3433644832258138	0.3176581314030211
AF-Q8IV77-F1-model-v4	A	575.0	-1.0	1262	9606	0030552#0030553#0005222#0005223#0044877	0060170#0030660#0017071#0005886	0098655#0050896#0007608	Q8IV77	0.0340547468878599	1.2358929773815692	0.0021848670241468
AF-Q96IR2-F1-model-v4	A	970.0	-1.0	91664	9606	0001228#0046872#0000978	0005634	0006357	Q96IR2	0.0094366766167364	1.566429123180765	0.0058266934612722
AF-P0C866-F1-model-v4	A	280.0	-1.0	#	9606	#	#	#	P0C866	0.0008228684509185	1.0089053666998886	0.4513743136001449
AF-Q969E3-F1-model-v4	A	161.0	-1.0	751573	9913	0051431#0051429#0005179	0005615	0007189#0031669#0007586#0009755	Q969E3	0.0172705066112217	0.3674084757297893	0.2940622142691544
AF-Q96MI6-F1-model-v4	A	270.0	-1.0	132160	9606	0004741#0030145#0017018	0005739#0005634	1904184#0006470	Q96MI6	0.0006462588744333	1.0950703983806038	0.4859308238291024
AF-P04818-F1-model-v4	A	313.0	-1.0	#	579112	0005524#0140664#0003684#0030983	#	0006298	P04818	0.0005405118402384	1.130397603211029	0.6191034313350332
AF-Q8TF45-F1-model-v4	A	676.0	-1.0	147686	9606	0000981#0046872#0000978	0005634	0006357	Q8TF45	0.0119937067848554	1.301699844630393	0.0058607467412064
AF-Q7RTV5-F1-model-v4	A	226.0	-1.0	616897	9913	#	#	0070374#0045821	Q7RTV5	0.0001328296863177	1.2812749874082532	0.6971570131404303
AF-Q9NSG2-F1-model-v4	A	853.0	-1.0	55732	9606	0019901	0000775#0005737#0000776#0030496#0005634#0051233	0007059#0000278#0045859	Q9NSG2	0.2035597322035471	1.0553849351707096	0.0021896458253802
AF-Q9BXK1-F1-model-v4	A	252.0	-1.0	83855	9606	0000981#0001227#0046872#0000978#1990837	0000785#0005634	0007212#0006357	Q9BXK1	0.0205556174652347	0.3847057238713109	0.2001745250914763
AF-Q08462-F1-model-v4	A	1091.0	-1.0	108	9606	0004016#0008179#0005524#0000287#0030145	0005737#0030425#0016020#0045121#0005886	0007189#0007193#0007188#0006171#0019933#1904322	Q08462	0.0520168385011786	1.2301728954786957	0.0014587541408541
AF-Q14689-F1-model-v4	A	1571.0	-1.0	23181	9606	0003987	0009986#0043197#0016020#0005739#0005886	0006085#0060997#0010629#2000758	Q14689	0.0005737517331962	1.2402173046143534	0.3750912177807666
AF-Q15040-F1-model-v4	A	202.0	-1.0	510781	9913	0004843	0005737#0005886	0016579	Q15040	0.0004081534526463	1.2587288007047095	0.5426963486396443
AF-Q8TEA1-F1-model-v4	A	469.0	-1.0	221078	9606	0016428#0000049	0005737#0005829	0001510#0002946#0030488#0006400	Q8TEA1	0.0009873439265071	1.0775239283196103	0.2584782099371299
AF-P16422-F1-model-v4	A	314.0	-1.0	4072	9606	0098641#0044877	0016324#0016323#0005923#0009986#0070062#0016328#0005886	2000048#0008284#2000648#0045944#0023019#0048863#0001657	P16422	0.0007703995887902	1.0084874472028045	0.7670527563021641
AF-P82930-F1-model-v4	A	218.0	-1.0	84634	9606	0008528#0008188	0009986#0005929#0043231#0016020#0005886	0007186#0007218	P82930	0.000926768125363	0.9515305243311272	0.5655645269348346
AF-P0C024-F1-model-v4	A	238.0	-1.0	283927	9606	0010945#0000287#0030145#0030515	0005829#0005782#0005777	0046356#0050873#0044580#0015938#2001294#0036114#0009132#1902859#1902858#1901289	P0C024	0.0002388959274154	1.2851409271647252	0.6723507164561369
AF-P45381-F1-model-v4	A	313.0	-1.0	#	9913	0019807#0016811#0016788#0046872	0005829#0005634	#	P45381	0.0005509784908983	1.195846456626206	0.5238620870942268
AF-Q9BQ24-F1-model-v4	A	234.0	-1.0	79038	9606	0046872	0005768#0005925	#	Q9BQ24	0.0005627482839742	1.1560529559401482	0.6482590666191546
AF-O75629-F1-model-v4	A	220.0	-1.0	8804	9606	0003714	0035578#0005768#0070062#0005576#0005615#0005667	0006914#0006897#0007042#0006357	O75629	0.0006267200947288	1.1234293813336067	0.5745409296631607
AF-P07911-F1-model-v4	A	640.0	-1.0	281567	9913	0005509	0016324#0016323#0009986#0060170#0005929#0005615#0016020#0098552#0000922	0140367#0050829#1990266	P07911	0.0439917999472915	1.3940364190374332	0.0007288726764216
AF-Q8TB05-F1-model-v4	A	177.0	-1.0	124402	9606	#	#	#	Q8TB05	0.0226365806625142	0.3525512877247173	0.307619131659183
AF-Q63ZY6-F1-model-v4	A	315.0	-1.0	#	9606	0008168#0003723	0005730	0070475	Q63ZY6	0.0010020446722776	1.0103143026496435	0.3291386707808175
AF-Q8N8L6-F1-model-v4	A	244.0	-1.0	285598	9606	0005525#0003924	#	#	Q8N8L6	0.0006454033708921	1.1253284253481173	0.54617088683965
AF-P11230-F1-model-v4	A	501.0	-1.0	1140	9606	0042166#0022848#0015267#0015276#0004888#1904315	0005892#0031594#0043005#0005886#0099634#0045202	0095500#0035095#0006812#0055001#0006936#0050877#0007274#0001941#0042391#0007165#0007271	P11230	0.0009251586256177	1.3168943538604585	0.1566973677436389
AF-P40855-F1-model-v4	A	299.0	-1.0	100689302	10029	0051117#0036105#0140597	0005737#0005829#0016020#0005654#0005634#0005778#0032991	0061077#1900131#0016559#0016557#0007031#0045046#0050821#0006625	P40855	0.0730191907880134	0.307085023044832	0.2783987647377453
AF-P62995-F1-model-v4	A	288.0	-1.0	615156	9913	0042802#0003729#0036002#0019904#0003723	0005637#0005654#0005634#0005681	0071333#0021796#1990403#0000398#0048026#0000381#0043484	P62995	0.0998145249972169	1.1353164836841731	0.0021896458253802
AF-Q8WUH2-F1-model-v4	A	860.0	-1.0	9392	9606	0046332#0005160	0033263#0005737#0005769#0043231#0016020	0006914#0034058#0008333#0006886#0006355#0035542#0007165#0007179	Q8WUH2	0.0075605939024178	1.4715920246742562	0.0073366962737499
AF-Q9UMW8-F1-model-v4	A	372.0	-1.0	11274	9606	0004843#0004197#0019785#0060090	0005737#0005829#0043231#0005634	0140374#0060339#0016579#0050727#0009617#0035634#0006511	Q9UMW8	0.0009687212283403	1.0880873130766806	0.2928434839907625
AF-Q6DHV5-F1-model-v4	A	1437.0	-1.0	387707	9606	#	0035869	1905515#1904491	Q6DHV5	0.000569213935581	1.5011613748591537	0.264384301088878
AF-P26715-F1-model-v4	A	233.0	-1.0	3821	9606	0030246#0062082#0023024#0004888	0009897#0005886#0043235	0002250#0002305#0007166#0045087#0002769#0045953#0001915#0045954#0032814#0002223	P26715	0.0008904196780595	1.050597646415497	0.4272351578282072
AF-P13010-F1-model-v4	A	732.0	-1.0	#	10244	0003677#0003899	0000428#0044423	0019083	P13010	0.0010159510399597	1.0969451897800102	0.2410776229138844
AF-Q8TC94-F1-model-v4	A	416.0	-1.0	540051	9913	0019901#0098973	0001669#0005884#0030424#0005737#0016020#0035267#0033011#0061827#0045202	0001675#0007409#0048870#0009566#0007338	Q8TC94	0.0010475734537222	0.9451803049761396	0.4376960654520414
AF-Q13137-F1-model-v4	A	446.0	-1.0	#	246195	0046933	0005886#0045263	#	Q13137	0.0177799132143805	1.929167495106405	0.0029134192830806
AF-P20336-F1-model-v4	A	220.0	-1.0	5864	9606	0005525#0030742#0003924#0031489#0030674	0001669#0030424#0060201#0061202#0060203#0070083#0005829#0005768#1903561#0005764#0048471#0005886#0098794#0098793#0048786#0030667#0008021#0030672#0043195	0060478#0007409#0017156#0045054#0061670#0006887#0030073#0030324#0032418#0048790#0007005#0007274#0001778#0045921#1903307#0009791#0072659#0009306#0045055#0017157#1905684#0099161#0048172#0031630#0003016#0051602#0050975#0097091#0016079#0016188#0036465#0048489#0006904	P20336	0.00066917590695	1.0613096760552392	1.0370915016213322
AF-Q96E17-F1-model-v4	A	227.0	-1.0	338100	9913	0005525#0030742#0003924#0031489	0005768#0048471#0005886#0008021	0019882#0072659#0009306#0017157#0006904	Q96E17	0.0007522956348411	1.027389086299345	1.0043792954684103
AF-Q63HN8-F21-model-v4	A	1207.0	-1.0	57674	9606	0005524#0016887#0046872#0061630#0004842	0005737#0005829#0005811#0016020#0005730	0001525#0042742#0002376#0140042#0120323#2000051#0051865#0070534#0016567#0019216#0002040#0006511#0098792	Q63HN8	0.052732028958741	1.0474726750025558	0.0050984212340619
AF-Q9NXX6-F1-model-v4	A	385.0	-1.0	527312	9913	#	0000781#0016604#0005634#0030915	0006974#0006310#0006281	Q9NXX6	0.0310943327933709	1.272091906580028	0.0029220273949486
AF-Q96KB5-F1-model-v4	A	322.0	-1.0	55872	9606	0005524#0004708#0106310#0004674#0004713	0005634	0034644#0000278#0050728#0032435#0001933#0032873#0018105#0043161#0051403	Q96KB5	0.0007983376680812	1.096813078339111	0.4940152935476167
AF-O43511-F1-model-v4	A	780.0	-1.0	5172	9606	0015106#0015108#0140900#0015111#0019531#0008271#0015116	0016324#0031526#0070062#0016020#0005886	0015698#0015705#0006811#0006885#0032880#0007605#0008272	O43511	0.0500537826488355	0.9672654708732789	0.0065550134155867
AF-P19235-F1-model-v4	A	508.0	-1.0	484943	9615	0004900	0009897	0019221#0030097#0008284	P19235	0.0284562258960879	1.3873809441440412	0.0029134192830806
AF-Q9H0M5-F1-model-v4	A	742.0	-1.0	90592	9606	0000981#0046872#0000977	0005634	0006357	Q9H0M5	0.0119844404196025	1.429449694168285	0.0065550134155867
AF-Q04760-F1-model-v4	A	184.0	-1.0	2739	9606	0004462#0008270	0005737#0005829#0070062#0005654#0005886	0005975#0006749#0009438#0043066#0030316#0006357	Q04760	0.0005571720411259	1.201620124811215	0.7401773376357526
AF-Q9NVU7-F1-model-v4	A	687.0	-1.0	55153	9606	#	0005730#0005654	0015031#0042273#0000055	Q9NVU7	0.0585801092036907	0.9853808418733068	0.0058607467412064
AF-Q9Y2L9-F1-model-v4	A	728.0	-1.0	#	9685	#	0005737	#	Q9Y2L9	0.0006921822393505	1.2742356812822373	0.3597956390671519
AF-A6NNF4-F1-model-v4	A	738.0	-1.0	#	9606	0000981#0046872#0000978	0005634	0006357	A6NNF4	0.0137878645775635	1.5531667954338964	0.0058266934612722
AF-O43264-F1-model-v4	A	779.0	-1.0	9183	9606	0019237	0005829#0070939#0005783#0005789#0000776#0005828#0005811#0016020#0005634#1990423#0000922	0051301#0006888#0000132#0007030#0051321#0007080#0000070#0007094#0034501#0015031#0065003#0007096#0006890	O43264	0.1199726838036604	1.4204950878780496	0.0007283954918235
AF-Q96DA2-F1-model-v4	A	213.0	-1.0	116442	9606	0005525#0003924#0031489	0030659#0005794#0043005#0005886#0031982	0006914#0015031#0032482#0010506#0050808#0016192	Q96DA2	0.0006219212009011	1.188889664061598	0.9042991059388596
AF-Q5T011-F11-model-v4	A	1400.0	-1.0	23334	9606	#	0140007#0005765#0005777	0034198#0042149#0007417#0021540#1904262#0043473#0009791#0061462#1901668	Q5T011	0.0008624685002177	1.5984254900497648	0.1755285681652634
AF-P55160-F1-model-v4	A	1127.0	-1.0	3071	9606	0005096#0030295#0044877#1904841	0005829#0070062#0101003#0016020#0005886#0031209#0030667	0070358#0001782#0050853#0016477#0000902#0030031#0006935#0030866#0048821#0034101#0030011#0002262#0043066#0043318#0032700#0032715#0035509#0048812#0030593#0030838#0045579#0030890#0043372#0043378#0033630#0045648#0045588#0002687#0045621#0090023#1902624#0060100#0042327#0042102#1904515#0065003#0009410#0043029	P55160	0.1617910377441415	1.2699708944160442	0.0014587541408541
AF-A6NFU8-F1-model-v4	A	196.0	-1.0	145814	9606	0008234	#	0006508	A6NFU8	0.0005494089635062	1.238406762597509	0.9898548854088384
AF-Q14532-F1-model-v4	A	448.0	-1.0	3882	9606	0005198	0005856#0005829#0070062#0005882	0008544#0030855#0045109	Q14532	0.0718505583114304	1.655877890781794	0.0007283954918235
AF-Q2WGJ8-F1-model-v4	A	235.0	-1.0	340393	9606	#	0036128#0097228	#	Q2WGJ8	0.000925900834903	1.0342538925074591	0.6992575519326867
AF-Q8WXI8-F1-model-v4	A	215.0	-1.0	338339	9606	0030246#0034987#0005537#0046872#0038187	0009897#0101003#0005886#0035579#0070821	0002250#0061760#0042742#0038094#0043123#0030887#0002292	Q8WXI8	0.0008619920005595	1.0765678013905804	0.7248741558575302
AF-P78509-F6-model-v4	A	1400.0	-1.0	5649	9606	0070325#0046872#0008236#0070326	0005737#0030425#0031012#0005576#0005615#0043005#0005886#0110157	0008306#0007411#0007420#0007155#0000904#0007417#0021800#0016358#0010001#0021766#1904936#0097477#0021819#0007626#0007616#0060291#0050804#0001764#0097114#0018108#2000969#0032793#0061003#2000463#1902078#1900273#0010976#0050731#0014068#0045860#0001934#0061098#0051057#0090129#0051968#0032008#0097119#0035418#0006508#0097120#0038026#0050795#0045664#2001222#2000310#0060025#0048265#0021511#0021517	P78509	0.0431849513553879	1.6028662018843731	0.0014587541408541
AF-Q02083-F1-model-v4	A	359.0	-1.0	27163	9606	0102121#0140297#0017064#0016810#0047412#0017040	0005737#0070062#0043202#0005764#0016020	0006631#0016042#0070291#0070292#0006670	Q02083	0.0008864141792909	1.110778902014867	0.5673512199485278
AF-A6NP61-F1-model-v4	A	321.0	-1.0	646799	9606	0046872#0003730	0005737#0036464#0043232	0017148#0001556#0006412	A6NP61	0.035368269706328	0.391251163661398	0.202476181715995
AF-P55259-F1-model-v4	A	537.0	-1.0	#	9615	#	0016324#0009986#0005768#0009897#0005615#0045121#0042589	0002412#0045087#1990266	P55259	0.0318342716498891	1.0570496095692248	0.0072833804367331
AF-Q99445-F1-model-v4	A	158.0	-1.0	2765	9606	#	0019898#0005886#0098552	0006915#0006977#0008285	Q99445	0.0010145553924193	0.9656715670713082	1.3390119211824625
AF-Q8WZ82-F1-model-v4	A	227.0	-1.0	513845	9913	0016787	0005737#0005634	0032526	Q8WZ82	0.0006080885504118	1.2860070585892809	0.7423859560666775
AF-Q8N8Q3-F1-model-v4	A	282.0	-1.0	284131	9606	0003677#0016888#0000287#0016891#0003727	0005737#0010494#0005730	0006281	Q8N8Q3	0.0008998218023613	1.1150483054644975	0.5928071625401776
AF-Q8IVF4-F14-model-v4	A	1400.0	-1.0	196385	9606	0005524#0045505#0051959#0008569	0097729#0005930#0030286#0005874	0007018	Q8IVF4	0.0785397127557206	1.5770616349945266	0.0014568440116902
AF-Q9Y264-F1-model-v4	A	503.0	-1.0	51378	9606	0030971#0030297	0062023#0005576#0005615	0001525#0071456#0016525#0043066#0043537#0007219#0045766#0043536#0010595#0050731#0007165	Q9Y264	0.0119981269126123	1.58158291813309	0.0072833804367331
AF-Q8IWA4-F1-model-v4	A	741.0	-1.0	55669	9606	0005525#0003924#0042802	0016020#0005741#0005739#0098799	0046039#0008053#0051646#0010918	Q8IWA4	0.0721890622129476	1.620442091842729	0.0014568440116902
AF-P62910-F1-model-v4	A	135.0	-1.0	607481	9615	0003735	0022625	0006412	P62910	0.000903079467158	1.112244239676817	0.6602172562591797
AF-Q8NFV4-F1-model-v4	A	315.0	-1.0	83451	9606	0052689	0005739	0044255	Q8NFV4	0.0009455000902153	1.1618107344793556	0.4559915152873357
AF-Q6ZRQ5-F1-model-v4	A	1243.0	-1.0	#	9031	0003697	0043596#0090734	0006325#0000724#0031297	Q6ZRQ5	0.1584891342354302	1.493054672352055	0.0014568440116902
AF-Q96PP4-F1-model-v4	A	275.0	-1.0	616493	9913	#	#	#	Q96PP4	0.0256989904446644	1.1068514853689269	0.0073366962737499
AF-Q6P9F7-F1-model-v4	A	803.0	-1.0	23507	9606	#	0005737#0005789#0034702#0005886	0098656#0007165	Q6P9F7	0.0175518080969384	1.3941372569318875	0.0065550134155867
AF-Q99572-F1-model-v4	A	595.0	-1.0	5027	9606	0005524#0004931#0042802#0001530#0001614#0005102	0032059#0005911#0005737#0009897#0016020#0005739#0031594#0043025#0005886#0098794#0098793	0097190#0032060#0070588#0035585#0000902#0007166#1905114#0071318#0071359#0031668#0046513#0032963#0050830#0097191#0014051#0014047#0048873#0006954#0000165#0051899#0006509#0051882#0007005#0043132#0045779#0045794#0043409#0001845#0006649#0017121#0046931#1904172#0030501#0010524#0051495#0014054#0010628#0014049#0045821#0032730#0032731#0032755#0060907#0043406#0051901#0034767#0032308#0050714#0070234#0001916…	Q99572	0.0010891483023973	1.4075458659780502	0.1557237293482958
AF-Q86U42-F1-model-v4	A	306.0	-1.0	282298	9913	0008143#0043621#0070063	0005737#0042405#0016607#0005634#1990904	0071222#0000165#0006397#1904247	Q86U42	0.0670491811790029	1.0908536326804763	0.0058607467412064
AF-O95071-F2-model-v4	A	1400.0	-1.0	51366	9606	0003723#0043130#0061630#0034450#0008270	0005737#0005829#0016020#0005654#0005634#0048471#0032991	0006974#0006281#0140861#0033696#1901315#0090263#0010628#0042307#0050847#0070936#0000209#2000779	O95071	0.0009782276766542	1.2670100660114167	0.307356032104314
AF-O75594-F1-model-v4	A	196.0	-1.0	#	377628	0004375	#	0019464	O75594	0.0007895993406634	1.1849047184457742	1.239804036071395
AF-P63135-F1-model-v4	A	1459.0	-1.0	#	9606	0003677#0035613#0003964#0004523#0005198#0008270	#	0015074#0006310#0006281	P63135	0.000926215865881	1.2864497765803051	0.3590683276233792
AF-O94812-F1-model-v4	A	1187.0	-1.0	8938	9606	0005509#0005543#0000149#0019905	0005829#0098982#0031902#0005886#0098793#0055038#0099503#0032588	1990502#0006887#0007186#0035774#0001956#0050795#1905413#0032228#0042147	O94812	0.0159693596912808	1.5504668809969278	0.0065982109973949
AF-P55290-F1-model-v4	A	713.0	-1.0	512302	9913	0045296#0005509	0005912#0016342#0098552	0034332#0016339#0000902#0044331#0007043#0007156#0002040	P55290	0.0272290340198293	1.601562995038173	0.0043701973936818
AF-P62070-F1-model-v4	A	204.0	-1.0	22800	9606	0019003#0005525#0003924	0005783#0070062#0005925#0000139#0016020#0005886	0001649#1900149#0007265#0036135	P62070	0.0008528083536273	1.1874412411506865	0.8680268214080953
AF-Q4W4Y0-F1-model-v4	A	310.0	-1.0	122525	9606	#	#	#	Q4W4Y0	0.0010323154411592	1.1235582342019648	0.471597061629184
AF-O95873-F1-model-v4	A	294.0	-1.0	#	9606	#	#	#	O95873	0.0321887980829361	1.3584917751127166	0.00512430205411
AF-Q6NSJ5-F1-model-v4	A	796.0	-1.0	527708	9913	0005225	0005737#0005789#0034702#0005886	0140361#0045444#0098656#0034214#0007165	Q6NSJ5	0.0161276041513417	1.390412933319282	0.0073366962737499
AF-Q9NUL5-F1-model-v4	A	291.0	-1.0	55337	9606	0042802#0043022#0003723#1990825	0005737#0005829#0005654#0005634#0000932	0051607#0045087#2001125#0045071#0006449#0035456#0034340#0034341#0034342#0075523	Q9NUL5	0.0010632040696501	1.072675291077266	0.6522258120583067
AF-Q9HBG7-F1-model-v4	A	655.0	-1.0	4063	9606	#	0009897#0005886	0007155#0045087#0032740#0042110#0072540	Q9HBG7	0.0284366627086675	1.505022737771871	0.0050984212340619
AF-Q9P1W9-F1-model-v4	A	311.0	-1.0	11040	9606	0005524#0106310#0004674	0005737	0008637#0000082#0016236#0043066#0008285#0032091#0010508#0045893#0043123#0016239#0046777#0006468#0050821#0007346#0009615	Q9P1W9	0.001066402089961	1.173343874790623	0.4242737205531668
AF-Q8IYX3-F1-model-v4	A	613.0	-1.0	164592	9606	#	0005813#0005737	#	Q8IYX3	0.0010001778691399	1.34870922058532	0.3051709871846573
AF-Q9H9E3-F1-model-v4	A	785.0	-1.0	25839	9606	0042802	0005829#0000139#0017119#0032588	0070085#0007030#0048213#0015031#0000301#0006890	Q9H9E3	0.1861348713717644	1.443504153750211	0.0029134192830806
AF-Q8N5S3-F1-model-v4	A	287.0	-1.0	129852	9606	#	#	#	Q8N5S3	0.0645498829932179	1.229288736087537	0.0058266934612722
AF-Q14CZ8-F1-model-v4	A	416.0	-1.0	521015	9913	#	0005911#0005737#0016020	0007155#0007049#0051726	Q14CZ8	0.0512692143860034	1.3658713078308131	0.0050984212340619
AF-O75608-F1-model-v4	A	230.0	-1.0	66844376	377628	0061459	0005886	#	O75608	0.0008050582849222	1.2970192531799891	0.8380189876649526
AF-Q3KRA6-F1-model-v4	A	126.0	-1.0	130355	9606	#	#	#	Q3KRA6	0.0007074627579279	1.3640948035856988	1.1058285810634971
AF-Q99487-F1-model-v4	A	392.0	-1.0	5051	9606	0003847#0005543#0047179	0005737#0005789	0007596#0016042#0006629	Q99487	0.0010985439045555	1.185819666603115	0.4529101351111235
AF-P09758-F1-model-v4	A	323.0	-1.0	69719726	345073	0008097#0003735	1990904#0005840	0006412	P09758	0.0010705435399987	1.1033617895980978	0.9530580997962405
AF-Q8N8D1-F1-model-v4	A	485.0	-1.0	10081	9606	#	0005654#0005689	0006915#0051384#0008380	Q8N8D1	0.0377666884921889	1.4546071442468484	0.0058266934612722
AF-Q9Y6W8-F1-model-v4	A	199.0	-1.0	29851	9606	#	0005576#0005886	0098609#0006955#0031295#0002517	Q9Y6W8	0.0010014632206026	1.175339560613221	1.1353035574607393
AF-P41219-F1-model-v4	A	470.0	-1.0	510082	9913	0005198	0030424#0005737#0043204#0005886#0045098	#	P41219	0.104603072550183	1.6692991098076593	0.0029220273949486
AF-P0CAP1-F1-model-v4	A	466.0	-1.0	100820829; 145781; 81488	9606	#	0070161#0030864#0009898#0031674#0005635#0016591#0030018	0035556#0051685	P0CAP1	0.0784761020506889	1.9932742047081269	0.0029220273949486
AF-Q9Y487-F1-model-v4	A	856.0	-1.0	338038	9913	0051117#0046961	0001669#0010008#0005925#0048471#0005886#1902495#0016471#0000220	0036295#0006879#0007035	Q9Y487	0.037474104571008	1.2385518291347275	0.0072833804367331
AF-Q12756-F1-model-v4	A	1690.0	-1.0	547	9606	0005524#0016887#0003774#0042802#0008017#0008574	0030424#1904115#0030425#0005871#0005874#0098992#0099012#0048471#0045202	0008089#1990048#0030705#0099519#0007018#0060998#0061001#1990049#0016192	Q12756	0.0009581746579332	1.3531694493018258	0.531681772119877
AF-Q96DT5-F16-model-v4	A	1400.0	-1.0	8701	9606	0005524#0045505#0051959#0008569	0097728#0097729#0005930#0030286#0005576#0005874#0031514#0120134	0060411#0003341#0035545#0007368#0060287#0030317#0007611#0120229#0003356	Q96DT5	0.0874231444993692	1.5875837499649872	0.0036549441753579
AF-P51160-F1-model-v4	A	858.0	-1.0	118446	10090	0005243#0042802	0005922#0005921#0043209	0007267#0042552#0007605	P51160	0.0373997416237076	1.347579482103516	0.0065982109973949
AF-Q96A22-F1-model-v4	A	123.0	-1.0	91894	9606	#	0070062	#	Q96A22	0.0532384327572825	0.3768028208510821	0.525555357896593
AF-H3BQW9-F1-model-v4	A	127.0	-1.0	100128071	9606	#	#	#	H3BQW9	0.1078339631110849	0.3508908471244742	0.7248741558575302
AF-Q8NCM8-F12-model-v4	A	1400.0	-1.0	79659	9606	0005524#0003774#0045505#0051959#0008569	0045177#0005930#0097542#0005929#0005868#0070062#0005794#0005874#0031514#0005886	0060976#0007368#0009953#0030326#0030900#0007030#0035721#0001822#1905515#0045880#0061512#0016485#0021522	Q8NCM8	0.0629899640222277	1.5835150935347364	0.0050984212340619
AF-O60667-F1-model-v4	A	390.0	-1.0	9214	9606	0004888	0005576#0005886	0006968#0002376#0043066	O60667	0.0258826750119587	1.4590906297007202	0.0072833804367331
AF-A6NEM1-F1-model-v4	A	432.0	-1.0	#	9606	#	#	#	A6NEM1	0.026556825636141	1.6662839721032232	0.0065550134155867
AF-Q9Y5E1-F1-model-v4	A	797.0	-1.0	56132	9606	0005509	0016020#0005886#0045202	0016339#0007155#0007268#0007156#0007399#0007416	Q9Y5E1	0.0243537401354999	1.8052329404677547	0.0065982109973949
AF-Q5VST9-F16-model-v4	A	1400.0	-1.0	84033	9606	0030506#0005524#0005516#0005085#0046872#0005547#0043325#0032266#0005546#0070273#0010314#0106310#0004674#0008307#0031432	0005829#0031430#0030016#0016604#0005886#0042383#0030018	0036309#0006468#0051056#0045214	Q5VST9	0.0574664182343403	1.9050106583121893	0.0050984212340619
AF-Q13519-F1-model-v4	A	176.0	-1.0	#	246195	0050660#0016645#0004808	0005737	0002097	Q13519	0.0900716866778576	0.3732104901695553	0.532366274953326
AF-Q13404-F1-model-v4	A	147.0	-1.0	3839	9606	0061608#0008139	0005829#0043657#0042564#0005643#0005654#0005634	0006607#0006606#0065003#0046718#0075732	Q13404	0.0009671190996117	1.3212280464792294	1.225283491262589
AF-Q9P225-F11-model-v4	A	1400.0	-1.0	146754	9606	0005524#0045505#0051959#0003777#0008569	0005858#0005930#0030286#0036156#0005874#0031514#0036126	0060285#0036159#0007018	Q9P225	0.0487905718551149	1.5864317029121977	0.0058607467412064
AF-P60604-F1-model-v4	A	165.0	-1.0	7327	9606	0005524#0042802#0061631#0004842	0005829#0005783#0005811	0035458#1904153#0070936#0030433#0006511	P60604	0.001011074107885	1.3138255971832031	0.8834016474385145
AF-Q16352-F1-model-v4	A	499.0	-1.0	9118	9606	0005200#0099184	0005737#0036464#0005615#0005882#0005883#0099160#0098685	0030154#1990830#0045109#0060052#0099170#0021762	Q16352	0.1329549401354309	1.671298092322386	0.0050984212340619
AF-Q96CV9-F1-model-v4	A	577.0	-1.0	10133	9606	0042802#0070530#0046872#0031593#0030674	0005776#0005737#0005829#0005794#0000139#0005654#0005634#0048471#0055038#0005802	0006914#0008219#0034620#0050829#0007030#0090161#0043001#0045087#0043124#0001920#0061734#0010508#1904417#0034067#0043122#0007165	Q96CV9	0.1365028766435943	1.7792249336592325	0.0050984212340619
AF-Q9Y2D4-F1-model-v4	A	811.0	-1.0	23233	9606	#	0000145	0006887#0006893#0006886#0090148#0000281#0006904#0090522	Q9Y2D4	0.1587684943894436	1.7189085532589163	0.0050984212340619
AF-A0A3B3IRV3-F1-model-v4	A	181.0	-1.0	#	9606	0003723	0005737	0001731	A0A3B3IRV3	0.0010770061535918	1.30766096855276	1.0280652739481408
AF-Q17RH7-F1-model-v4	A	258.0	-1.0	#	9606	0003677#0000981	0005634	0160021	Q17RH7	0.1608221933569198	1.3045707455879747	0.0072833804367331
AF-Q5JSS6-F1-model-v4	A	88.0	-1.0	644890	9606	#	0005829#0002177#0005634	1905198#0008104#0007288	Q5JSS6	0.0010385108854258	1.391939866908111	1.51005527606545
AF-Q0VFZ6-F1-model-v4	A	552.0	-1.0	129881	9606	#	0005879	#	Q0VFZ6	0.2355546310649429	1.667910665820791	0.0058607467412064
AF-P60371-F1-model-v4	A	365.0	-1.0	386674	9606	#	0005829#0045095	#	P60371	0.0968696691662063	1.5542812355915991	0.0072833804367331
AF-Q03001-F21-model-v4	A	1400.0	-1.0	667	9606	0003779#0005509#0005178#0008017#0051010#0042803#0005198	0015629#0030424#1904115#0009925#0005604#0005938#0031252#0005737#0031410#0005829#0005789#0005925#0031673#0030056#0005882#0045111#0016020#0015630#0035371#0005635#0005654#0005634#0030018	0007155#0048870#0007010#0031581#0007229#0045104#0030011#0000226#0009611#0008090#0042060	Q03001	0.3929505750349089	1.9716604357916567	0.0058607467412064
AF-O95995-F1-model-v4	A	478.0	-1.0	2622	9606	0008017#0031267	0005930#0036064#0005929#0005829#0005576#0005794#0005874#0031514#0005886#0036126	0035082#0007420#0060294#0007368#0003351#0051649#0030317#0008285#1903566#0045880#0008104#1904526	O95995	0.2370452602834016	1.817273887704167	0.0065550134155867
