# Supplementary material for: Comparative structural insights and functional analysis for the distinct unbound states of Human AGO proteins
Source: Sci Rep. 2025 Mar 19;15:9432. doi: 10.1038/s41598-025-91849-5 (PMC11923369; doi:10.1038/s41598-025-91849-5)
Supplement: Supplementary file 24 — Supplementary Information 12. [file 41598_2025_91849_MOESM24_ESM.zip › 4Z4Dp_A_mdwhole_AF4REF/candidates/4Z4Dp_A-merged-filtered.csv]

structureId	b-phipsi	w-rdist	t-alpha
AF-Q9UKV8-F1-model-v4_A	0.0001086267780307	0.2592605461549681	0.0155326816144203
medoid0-a2-s2_A	0.0008501021956341	0.3764123033155971	0.0095587741674756
AF-Q7Z3Z4-F1-model-v4_A	0.0010308215497335	0.2602270777763357	0.0238627234462787
medoid5-a2-s2_A	0.0010915933188319	0.379055378600432	0.0185457488706886
AF-Q14451-F1-model-v4_A	0.0015467405537108	0.4295383148261774	0.009468275938171
AF-Q9UL18-F1-model-v4_A	0.0003066883135033	0.2414011170953403	0.0338857136971153
AF-Q5T447-F1-model-v4_A	0.0020124814544824	0.1250475819111011	0.0131099992438439
AF-Q01518-F1-model-v4_A	0.0019179877394586	0.232862702747337	0.0147818972725322
AF-O14841-F1-model-v4_A	0.0022705853567763	0.3169074966484093	0.0072833804367331
AF-Q9BQ95-F1-model-v4_A	0.0023386543279668	0.3124109051506253	0.0058607467412064
AF-P0C869-F1-model-v4_A	0.0014951940879163	0.4743425738610766	0.0095587741674756
AF-Q13144-F1-model-v4_A	0.0011360585974947	0.4305668101167665	0.020817864153829
AF-Q6PI48-F1-model-v4_A	0.0008214877266426	0.4981159655023905	0.0167517699463162
AF-Q9HCE1-F1-model-v4_A	0.0019060872930881	0.4320890990757049	0.0087397720309874
AF-Q9HCK5-F1-model-v4_A	0.0003211657497325	0.3246924841095752	0.0400581238241422
AF-Q9H9G7-F1-model-v4_A	0.0002325967977732	0.2272140051911793	0.0433130906697325
medoid13-a2-s2_A	0.0010098840910696	0.4255379415567727	0.0284642139866488
AF-Q8N6T0-F1-model-v4_A	0.0011220757931845	0.5381067778545505	0.0123817636541396
medoid20-a2-s2_A	0.0017864429178019	0.4479451812944826	0.0147818972725322
AF-Q9UK32-F1-model-v4_A	0.0023221804719308	0.4301651107778295	0.0080762040238695
medoid29-a2-s2_A	0.0012159930573701	0.3557921147742547	0.0331075673737624
medoid27-a2-s2_A	0.001658241757288	0.4609933564340795	0.016284021422591
AF-Q9UHY1-F1-model-v4_A	0.0010469760437791	0.4131229866030809	0.0323309912234826
medoid25-a2-s2_A	0.0011029399346562	0.3581688628499703	0.0362266357400147
AF-O75879-F1-model-v4_A	0.0006677332420321	0.4302073861233585	0.036416391876046
AF-Q16706-F1-model-v4_A	0.0005764987810473	0.2866969025230809	0.0466131781632361
AF-Q9Y5Q8-F1-model-v4_A	0.0014078867874835	0.4982514051352493	0.020393494275321
AF-Q14168-F1-model-v4_A	0.0023850164044487	0.4480179878932246	0.009468275938171
medoid19-a2-s2_A	0.0003091543449222	0.4864928881258495	0.0354447525832375
medoid18-a2-s2_A	0.0007788290452572	0.4134245727819136	0.0401513644150786
AF-Q96IC2-F1-model-v4_A	0.0011488324023699	0.347294735122389	0.0401513644150786
AF-Q9NXH9-F1-model-v4_A	0.0010043165317791	0.5232902773990337	0.0246270663199015
AF-Q86XP0-F1-model-v4_A	0.0024402545807624	0.3670877089562501	0.0152949457801805
AF-Q8N806-F1-model-v4_A	0.0028946051857684	0.3486717173004471	0.0080762040238695
AF-Q9UJT9-F1-model-v4_A	0.0024712597230505	0.5103150504933838	0.0021896458253802
AF-Q9Y2L1-F1-model-v4_A	0.0028120019946062	0.3429913086807502	0.011653569134763
AF-Q8TF42-F1-model-v4_A	0.0004591038273828	0.3530341349448036	0.0487983623453289
AF-Q9BZQ2-F1-model-v4_A	0.0007562863597093	0.6112300151029483	0.011653569134763
AF-Q9NZW5-F1-model-v4_A	0.0009935617215847	0.4491236973794088	0.0393640418205993
AF-Q9Y2X0-F1-model-v4_A	0.0006540061423279	0.3409170187502385	0.0504970964456714
AF-Q9BQA5-F1-model-v4_A	0.0036085707396194	0.2436731661417707	0.0029134192830806
medoid11-a2-s2_A	0.0011154568981785	0.5153150659280881	0.0300077103542844
AF-Q9ULX3-F1-model-v4_A	0.001698923204226	0.5528818769205612	0.0132839260291477
medoid6-a2-s2_A	0.002151338469819	0.3106986249130327	0.0307805727451215
AF-Q96PZ0-F1-model-v4_A	0.0001858762358365	0.4191341047581966	0.0502551818524676
medoid14-a2-s2_A	0.0007634532491989	0.3283335027321256	0.0521072715569208
AF-O15195-F1-model-v4_A	0.0030164369806871	0.4094262086464838	0.010924934303695
medoid8-a2-s2_A	0.0015180405598665	0.4914235440904377	0.0307805727451215
AF-Q13131-F1-model-v4_A	0.0014139734325166	0.4448890158283831	0.0393640418205993
AF-O75366-F1-model-v4_A	0.0018895590721252	0.6103435241245627	0.0014568440116902
AF-Q15349-F1-model-v4_A	0.0031808232338456	0.4826721997624241	0.0007283954918235
medoid9-a2-s2_A	0.0026237538798413	0.4817273315734142	0.0117905783112548
AF-Q8IXL6-F1-model-v4_A	0.0014266064033476	0.5446753920572442	0.0254917294284022
AF-Q08AF3-F1-model-v4_A	0.0014703456639074	0.5646554453588049	0.020393494275321
AF-Q8TAP6-F1-model-v4_A	0.0011297406939847	0.4891928358801717	0.0400581238241422
medoid23-a2-s2_A	0.0017747167023666	0.6236832170051766	0.0029134192830806
AF-Q8N3E9-F1-model-v4_A	0.0006990186097381	0.4610178658390951	0.0480914507615701
AF-P28329-F1-model-v4_A	0.0017359265128806	0.5199457518467878	0.0269259686475575
AF-Q8NHY0-F1-model-v4_A	0.0008155775641725	0.594488439764107	0.0254917294284022
AF-Q8NAT1-F1-model-v4_A	0.0017545357668908	0.4009232420767801	0.0409402761272381
AF-Q9Y4C2-F1-model-v4_A	0.0031171490797642	0.4414582122853594	0.0110454531302417
medoid16-a2-s2_A	0.0014356921292661	0.4913799291114763	0.0385778104072074
AF-Q6IS24-F1-model-v4_A	0.002387379465146	0.5241948820760688	0.0155326816144203
AF-Q7Z7A4-F1-model-v4_A	0.0024869909773614	0.5892044925053923	0.0014568440116902
AF-Q3MJ16-F1-model-v4_A	0.0011826377505785	0.48395144944122	0.0441063918932529
AF-Q68DD2-F1-model-v4_A	0.0010669735979758	0.283534365650539	0.0597231737029493
medoid10-a2-s2_A	0.0014541673920452	0.3829745326133268	0.0504970964456714
AF-Q9NZI8-F1-model-v4_A	0.0033699174017986	0.2326820128783328	0.0196648853517085
AF-Q96M93-F1-model-v4_A	0.0016756379806296	0.5763270917467974	0.0230999264545257
AF-P51178-F1-model-v4_A	0.0004648621423469	0.6664643217119542	0.0140326350426887
medoid28-a2-s2_A	0.0015639942972218	0.4581559165451089	0.0456967989064831
AF-Q8TBY0-F1-model-v4_A	0.0031359809032191	0.4159769952917053	0.0193022341335096
AF-Q8NCW6-F1-model-v4_A	0.0016810283479932	0.6210290999579728	0.0131099992438439
AF-P49641-F1-model-v4_A	0.0008378236730446	0.3891243083991874	0.0619083860998908
AF-P40123-F1-model-v4_A	0.0042100057616756	0.3365787471877647	0.0036549441753579
AF-Q9UBK8-F1-model-v4_A	0.0039205102940396	0.4525836838142585	0.0014587541408541
AF-O14939-F1-model-v4_A	0.0018726001795573	0.6166783250113763	0.0117905783112548
AF-Q969S9-F1-model-v4_A	0.0042403497796089	0.3558217782507487	0.0029220273949486
AF-Q6PIY7-F1-model-v4_A	0.0013293067338483	0.6432474446211212	0.0147818972725322
medoid12-a2-s2_A	0.0015443667533195	0.4826101493941158	0.0456967989064831
AF-Q9HAU4-F1-model-v4_A	0.0025582991345086	0.1905597379585445	0.0429718680332931
AF-O75529-F1-model-v4_A	0.0024450235130563	0.4780769935882449	0.0305898827678434
AF-O14638-F1-model-v4_A	0.0006726220772263	0.4713324155635693	0.0582668457273456
AF-Q9Y2E5-F1-model-v4_A	0.0008884216162606	0.4273546844619379	0.0618714226546988
AF-Q5UE93-F1-model-v4_A	0.0016993278729326	0.5334856382900516	0.0371451014582198
AF-O15067-F1-model-v4_A	0.0020240751194128	0.3481920953462453	0.0502551818524676
AF-Q06124-F1-model-v4_A	0.0014725198006469	0.6792013901033762	0.0036549441753579
AF-Q86UX7-F1-model-v4_A	0.0005937517805737	0.6000422467498301	0.0385778104072074
AF-Q9BW92-F1-model-v4_A	0.0038171275749441	0.4778945967650733	0.0043701973936818
medoid2-a2-s2_A	0.0010405671911345	0.5230928223534842	0.0496939342883562
medoid24-a2-s2_A	0.0022572719765623	0.5623225336670001	0.0230999264545257
AF-Q6ZTN6-F1-model-v4_A	0.0011798042362088	0.7003385349343969	0.0021896458253802
AF-Q86TM3-F1-model-v4_A	0.0022229814935704	0.3168191759715351	0.0496939342883562
AF-O00425-F1-model-v4_A	0.004126510224361	0.2475192168276953	0.0131099992438439
AF-P23469-F1-model-v4_A	0.0020465807662265	0.5087468822075729	0.037792668599949
AF-Q9H091-F1-model-v4_A	0.0006017139735541	0.7112768607270422	0.0065550134155867
AF-Q9BTE3-F1-model-v4_A	0.0007687198393503	0.5746857737484894	0.0466131781632361
medoid26-a2-s2_A	0.002667993889404	0.3702414247876612	0.0425208893008459
AF-Q96ME1-F1-model-v4_A	0.0028802997668361	0.4649390142828871	0.0307805727451215
AF-Q15046-F1-model-v4_A	0.0009114007633423	0.5772297390597452	0.0472921254005003
AF-Q70CQ1-F1-model-v4_A	0.0018228113399656	0.4183850980142879	0.0560815732405199
AF-Q9NTJ4-F1-model-v4_A	0.0040094948776726	0.3498729971703247	0.0177907956813867
AF-Q5SY16-F1-model-v4_A	0.0027391727755097	0.3419605918737526	0.0451564268098936
AF-P19447-F1-model-v4_A	0.0020166489790069	0.4973633528260063	0.0456967989064831
AF-P13639-F1-model-v4_A	0.002224022793378	0.4484214853677812	0.0480914507615701
AF-Q04759-F1-model-v4_A	0.0038502741964588	0.3432908775635467	0.0240350781259224
AF-Q9UJX5-F1-model-v4_A	0.0018342075040473	0.6848330801471858	0.0065982109973949
AF-Q16394-F1-model-v4_A	0.0030875247654264	0.3224269055254203	0.0441063918932529
AF-Q9H4Z3-F1-model-v4_A	0.0043897278722179	0.4824532503792904	0.0058266934612722
AF-Q6ZS72-F1-model-v4_A	0.002277493642576	0.5897472670962542	0.0292354274430095
medoid22-a2-s2_A	0.0033815376973181	0.413218566480471	0.034664446127588
AF-P37173-F1-model-v4_A	0.0006678049967396	0.4981645968350738	0.0718186926297554
AF-Q92499-F1-model-v4_A	0.0038108714923568	0.4461872463280555	0.0238627234462787
AF-P48444-F1-model-v4_A	0.0043296850826941	0.4419235857376731	0.0138382752386696
medoid19-a2-s1_A	0.0011353789401557	0.3154385128496652	0.0836620663263969
AF-Q8NCL4-F1-model-v4_A	0.0024807339561223	0.4488689760121976	0.0504970964456714
AF-Q9UL63-F1-model-v4_A	0.002588793135836	0.220002540272522	0.0594134606378968
AF-Q86VX9-F1-model-v4_A	0.0009508774876915	0.4997650752281402	0.0706484408514722
medoid7-a2-s2_A	0.0016264732360745	0.4768746653803654	0.0635167812456465
medoid1-a2-s1_A	0.0008245282101966	0.126918154976435	0.0922832032974407
AF-Q9HB65-F1-model-v4_A	0.0022835810129584	0.5397385077322359	0.0444280646304331
AF-Q8NC60-F1-model-v4_A	0.0038158934084664	0.2935365331803353	0.036416391876046
AF-Q460N3-F1-model-v4_A	0.0043972934414173	0.2148140264615601	0.0262200978972946
medoid16-a2-s1_A	0.0008648304746488	0.2791394040169022	0.0931528332891025
AF-P47712-F1-model-v4_A	0.0034871765938771	0.5717681500684231	0.0147818972725322
medoid3-a2-s2_A	0.0019748439738771	0.418150717190053	0.0684824353053381
AF-O95479-F1-model-v4_A	0.0024057556438104	0.5557507572147733	0.0417297861962435
AF-O60942-F1-model-v4_A	0.0016654327550442	0.4964815174325487	0.0651667209447612
AF-P09327-F1-model-v4_A	0.001991248046326	0.4636140500134588	0.0635167812456465
medoid15-a2-s2_A	0.0018672471368702	0.4080527538234065	0.0718186926297554
AF-P47989-F1-model-v4_A	0.0022801674041496	0.2820338587600785	0.0706484408514722
AF-Q5T2T1-F1-model-v4_A	0.0006668754822545	0.7541804982952017	0.0073366962737499
AF-P34925-F1-model-v4_A	0.0024029428078238	0.47492882424695	0.0546247180047534
AF-Q9UBF1-F1-model-v4_A	0.0017286172667788	0.685514207827441	0.0200592812463542
AF-P29350-F1-model-v4_A	0.0042591278331811	0.5504215305057711	0.0065982109973949
AF-Q6L8Q7-F1-model-v4_A	0.0018797085123877	0.57165892759268	0.0488923864934398
AF-Q9NXP7-F1-model-v4_A	0.0009282682336035	0.7580636669368799	0.0050984212340619
AF-Q96PZ2-F1-model-v4_A	0.0010614427845567	0.4041066529385497	0.0879557950251648
AF-O75676-F1-model-v4_A	0.0055462909778492	0.2879867832640781	0.0065550134155867
AF-Q9BVA0-F1-model-v4_A	0.004846734589331	0.4111411138958716	0.0145665909728742
medoid21-a2-s2_A	0.0019537369881932	0.4393395259181267	0.070148243271072
AF-P19525-F1-model-v4_A	0.0050308277013414	0.4843364547647412	0.0029220273949486
AF-Q9BTF0-F1-model-v4_A	0.0021699269652913	0.6214764528621397	0.0349600148426103
AF-Q9N2K0-F1-model-v4_A	0.0005356855461661	0.7275527246016726	0.0223381852496014
AF-Q3ZCT8-F1-model-v4_A	0.0012607882232031	0.5897919581989879	0.057781007302982
AF-Q13177-F1-model-v4_A	0.002416738188993	0.6092567008495813	0.0338857136971153
AF-Q8TF46-F1-model-v4_A	0.0031964825507937	0.503380917968828	0.0400581238241422
AF-Q9HA65-F1-model-v4_A	0.0054616787489352	0.4302324415165067	0.0021896458253802
medoid10-a2-s3_A	0.0033468157023717	0.2810294822865328	0.0537219245165994
AF-O00754-F1-model-v4_A	0.0032690644942509	0.4864164891892951	0.0417297861962435
AF-Q13153-F1-model-v4_A	0.0028506822262268	0.6400480269935331	0.0182082568765367
AF-Q9UBL6-F1-model-v4_A	0.0032097145587819	0.4541168022929931	0.0472921254005003
AF-Q9Y2F9-F1-model-v4_A	0.0012485814114714	0.4810966355948585	0.081102112321876
AF-Q9Y546-F1-model-v4_A	0.0018951454801922	0.6394823388578398	0.0385778104072074
AF-Q8WZA1-F1-model-v4_A	0.0009259634641494	0.3857122208357022	0.0954111582921788
AF-Q9Y263-F1-model-v4_A	0.0016171736880057	0.509853758575693	0.0713766970124236
AF-Q7Z6J6-F1-model-v4_A	0.0027533731202333	0.5600502138228336	0.0422430403347799
AF-O43824-F1-model-v4_A	0.0020062392702651	0.5714997322208005	0.0537219245165994
AF-Q13555-F1-model-v4_A	0.0029955777931865	0.6295932599516859	0.020393494275321
AF-Q8N3T1-F1-model-v4_A	0.0043688155860356	0.4503378947168945	0.0269259686475575
medoid7-a2-s1_A	0.0011518818518372	0.137768565457939	0.1019261860869742
AF-Q13043-F1-model-v4_A	0.0046387157969841	0.4495196801081548	0.0218498381101377
AF-Q8NA66-F1-model-v4_A	0.0014949771985674	0.6238090656534	0.0513018757330945
AF-P34931-F1-model-v4_A	0.0038482057661098	0.6465642499995109	0.0
AF-Q14644-F1-model-v4_A	0.0015708078011562	0.3669429172606573	0.0896826187952655
AF-Q9Y6W3-F1-model-v4_A	0.0003718395327692	0.5366244752050346	0.0853753468743623
AF-Q96J94-F1-model-v4_A	0.0042312013965369	0.161129481858615	0.0433130906697325
medoid9-a2-s3_A	0.0034003650608986	0.278849855211059	0.057781007302982
AF-Q8TAT6-F1-model-v4_A	0.0011625109437911	0.5034340387307105	0.0836620663263969
AF-Q9NZ08-F1-model-v4_A	0.0057167306902904	0.4471017878761965	0.0014587541408541
AF-Q7Z3Z3-F1-model-v4_A	0.0037795281495148	0.3797007034518374	0.0466131781632361
AF-P60608-F1-model-v4_A	0.0028895151978894	0.3650968334886395	0.0662781018568299
AF-Q92935-F1-model-v4_A	0.0022905494350043	0.4146902470829491	0.076018803228731
medoid4-a2-s2_A	0.0031898180149152	0.3231666385414137	0.0626935301476931
medoid2-a2-s3_A	0.0034189051592249	0.4611989889421903	0.0480914507615701
AF-Q68D06-F1-model-v4_A	0.0029781327454641	0.5262359731277089	0.0487983623453289
AF-P10644-F1-model-v4_A	0.0029387342685713	0.6654210851190093	0.0152949457801805
AF-O15033-F1-model-v4_A	0.0001790186060663	0.6607314685895532	0.0569667321740288
AF-P41250-F1-model-v4_A	0.0025175346714933	0.6048714915760782	0.0422430403347799
medoid17-a2-s2_A	0.0032514914566406	0.4938062281309801	0.0496939342883562
AF-Q86YJ7-F1-model-v4_A	0.0038462319582101	0.4882548671557116	0.0400581238241422
AF-Q05655-F1-model-v4_A	0.002515328728944	0.4709607077727277	0.0684630747798777
AF-O43374-F1-model-v4_A	0.0015941302092716	0.281857134440261	0.0992795788492999
AF-Q8NI99-F1-model-v4_A	0.0049043390449329	0.5801165434274829	0.0021896458253802
AF-Q8NCN5-F1-model-v4_A	0.0046449730703329	0.5445851004384297	0.0147818972725322
AF-Q53GS9-F1-model-v4_A	0.0023270755527057	0.5673323267956225	0.0568099994807522
AF-Q8N531-F1-model-v4_A	0.0017943191205007	0.6399693761962454	0.0502551818524676
AF-Q9UL01-F1-model-v4_A	0.0063405358476029	0.3143093020434866	0.004389354417605
AF-Q9UBT2-F1-model-v4_A	0.0030811237314507	0.3506266636387898	0.0699196593590019
medoid12-a2-s1_A	0.0008211321753828	0.2128416509273367	0.1153534949912769
AF-Q8N159-F1-model-v4_A	0.0049642353077021	0.5357988540382566	0.0125367354532617
AF-Q07837-F1-model-v4_A	0.0013746611580677	0.718056572668157	0.0331075673737624
medoid11-a2-s3_A	0.0045261669725015	0.2945936754187181	0.0449007945645392
AF-Q9BXC9-F1-model-v4_A	0.005201582138507	0.2877726865368891	0.0307805727451215
AF-Q9H6W3-F1-model-v4_A	0.0028343760052904	0.3250819344203794	0.077931746040353
AF-Q8N3R9-F1-model-v4_A	0.0011027533225991	0.4224297810765898	0.1048799544056959
AF-Q66K79-F1-model-v4_A	0.0021314292785417	0.6330927346302777	0.0488923864934398
AF-Q96M94-F1-model-v4_A	0.0030293439558428	0.7109888925068348	0.0058266934612722
AF-B6SEH8-F1-model-v4_A	0.0026482597013221	0.4453583177408651	0.0751761334794158
AF-Q16610-F1-model-v4_A	0.0013281875710076	0.6787390188723536	0.0495267695540877
AF-Q8IZ07-F1-model-v4_A	0.0027168334173634	0.4959327969145237	0.0670064380342809
AF-Q9NYY3-F1-model-v4_A	0.004282526508354	0.5059229076736859	0.0354447525832375
AF-Q3MIN7-F1-model-v4_A	0.0048080773687847	0.550861270386455	0.016284021422591
AF-P26639-F1-model-v4_A	0.0039036435431503	0.6812127095093964	0.0007288726764216
AF-Q96MH7-F1-model-v4_A	0.0031352832787869	0.4968671385656849	0.058994759372676
medoid1-a2-s2_A	0.0019235264916874	0.4136870155200892	0.0940236773146412
AF-P52741-F1-model-v4_A	0.0048735014314466	0.5652629839388936	0.0132839260291477
AF-P52849-F1-model-v4_A	0.003182774194965	0.7054796960704349	0.0073366962737499
AF-O95294-F1-model-v4_A	0.0020597790941192	0.3071952770108285	0.0983998372896508
AF-Q96Q07-F1-model-v4_A	0.0051682106218869	0.5969901155099623	0.0
medoid13-a2-s3_A	0.0039822224737483	0.3971921744164001	0.0537219245165994
medoid14-a2-s3_A	0.0032921508137207	0.3774375526276308	0.0693147599636081
AF-Q2M385-F1-model-v4_A	0.0014957151860074	0.7722152628313069	0.0110454531302417
medoid18-a2-s1_A	0.0010761924562179	0.4459704966768913	0.1081517725047538
AF-Q9C0I1-F1-model-v4_A	0.0040787754918709	0.4449156459509761	0.0502551818524676
AF-P54646-F1-model-v4_A	0.0025790734045207	0.4581474921289521	0.0794022682036177
AF-Q13822-F1-model-v4_A	0.0008158690196115	0.450699000955563	0.1108414573859111
AF-P18031-F1-model-v4_A	0.0018761242425742	0.659198815000935	0.0513018757330945
AF-Q53H54-F1-model-v4_A	0.0019867009806019	0.5536501846342341	0.0777081801365642
AF-Q9UI10-F1-model-v4_A	0.0036338921477118	0.4208589346858937	0.0633651618828348
AF-Q96SZ6-F1-model-v4_A	0.0014065639727565	0.734262762389404	0.0335032202501839
AF-Q3KNW1-F1-model-v4_A	0.0068505572928429	0.3710780999405203	0.0021848670241468
AF-Q8N6M6-F1-model-v4_A	0.0041997066083581	0.4702913824399133	0.0466131781632361
AF-Q86SF2-F1-model-v4_A	0.0055552541597155	0.5200932616870327	0.0131099992438439
AF-Q9Y297-F1-model-v4_A	0.005096891123119	0.483654097030918	0.0284048760941568
AF-Q8IXK2-F1-model-v4_A	0.0017292886746159	0.5812790050398351	0.0785543772618266
AF-Q8IY47-F1-model-v4_A	0.0044407059730991	0.3372460929795613	0.0545316885212077
AF-Q13724-F1-model-v4_A	0.0058577936741673	0.550983490103152	0.0029134192830806
AF-Q9H0H3-F1-model-v4_A	0.0020933888093898	0.5794734020767555	0.0734948207675663
AF-P26374-F1-model-v4_A	0.0033843169848452	0.5344236246150418	0.0568099994807522
AF-Q15418-F1-model-v4_A	0.0024684920442288	0.4996747814527637	0.0819540697927871
AF-Q96HM7-F1-model-v4_A	0.0026620791926266	0.7506155979089194	0.0080762040238695
AF-Q8NA19-F1-model-v4_A	0.0063791606537925	0.3592782377117982	0.0160233389937762
AF-O15198-F1-model-v4_A	0.0031664464951056	0.5860041145012523	0.0521072715569208
AF-A5YM72-F1-model-v4_A	0.0060775857674449	0.386528536286097	0.0200592812463542
AF-Q7Z7L1-F1-model-v4_A	0.0021980481055191	0.5832607942904117	0.0728331610517756
AF-A6NFN9-F1-model-v4_A	0.0052218789764719	0.615837825135609	0.0036415440256147
AF-Q8NHP6-F1-model-v4_A	0.0045849440905541	0.4558037152561534	0.0458847982169747
AF-O95453-F1-model-v4_A	0.0019238634888784	0.5310347148855202	0.088856766054028
AF-Q9H3R1-F1-model-v4_A	0.0039547886751623	0.5834512062916084	0.0378733336061549
AF-Q9BQL6-F1-model-v4_A	0.004397093254295	0.6179049943143544	0.0200592812463542
AF-Q9H4B4-F1-model-v4_A	0.0055116885652779	0.2497847911477329	0.0393298454728356
AF-O43300-F1-model-v4_A	0.0033656760644481	0.7353118763821469	0.0007288726764216
AF-C9J798-F1-model-v4_A	0.0029370363098615	0.3287344208525272	0.0896826187952655
AF-O43353-F1-model-v4_A	0.0036333177352946	0.5640189418402886	0.0495267695540877
AF-Q9NV66-F1-model-v4_A	0.0058944895406606	0.3856915224136211	0.0261584429252026
AF-O43143-F1-model-v4_A	0.0070687491050394	0.3288788143183344	0.0058607467412064
AF-Q6PJQ5-F1-model-v4_A	0.0015101499473801	0.4493571364803009	0.1090467283444061
AF-P20248-F1-model-v4_A	0.0045493906698978	0.6442415733635153	0.0110454531302417
AF-Q6ZNG0-F1-model-v4_A	0.0048992254171591	0.4883910101608568	0.0378733336061549
AF-P55786-F1-model-v4_A	0.0051360341282966	0.4795860751859929	0.034664446127588
AF-Q53QZ3-F1-model-v4_A	0.0010968448808832	0.6156223155127968	0.087399807391695
AF-P14735-F1-model-v4_A	0.0041709594731243	0.3826834536981023	0.0640930305320786
AF-Q3V5L5-F1-model-v4_A	0.0065632410055385	0.1784341883601119	0.0218498381101377
AF-P31321-F1-model-v4_A	0.0014300415530578	0.4021013901690818	0.1171685514347264
AF-Q658N2-F1-model-v4_A	0.0051936629708757	0.5788709735067437	0.0185457488706886
AF-Q8WXF8-F1-model-v4_A	0.0008142147202946	0.4792248841800336	0.1199020159026713
AF-Q9BQ52-F1-model-v4_A	0.0005140182652912	0.3290255873397046	0.1347419169217441
AF-Q15437-F1-model-v4_A	0.0019778261052556	0.6877130122577849	0.0529142885263107
AF-Q8IWF6-F1-model-v4_A	0.0033567960381378	0.6468444452023204	0.0401513644150786
AF-Q14435-F1-model-v4_A	0.0018474072193348	0.550048372977811	0.0940236773146412
AF-Q15750-F1-model-v4_A	0.0027347963348533	0.4526774249565177	0.0917702951590628
AF-Q8N328-F1-model-v4_A	0.0041410068230409	0.4228519189853013	0.0655497547461654
AF-Q6NUM6-F1-model-v4_A	0.0071696606896772	0.417714599733502	0.0058266934612722
medoid6-a2-s1_A	0.0009433449873913	0.1444845022594741	0.1365896088049003
AF-O43776-F1-model-v4_A	0.0011827188248318	0.6975229765427838	0.0651667209447612
AF-Q12980-F1-model-v4_A	0.0033774047679813	0.6479862163478481	0.0409402761272381
AF-Q86UY5-F1-model-v4_A	0.0038591293299443	0.5077613656555798	0.0626367777057093
AF-P12956-F1-model-v4_A	0.0032815879592537	0.7388534163494442	0.0095587741674756
AF-Q9H900-F1-model-v4_A	0.0025524678465685	0.459206395954274	0.0966450803523832
AF-Q96RQ3-F1-model-v4_A	0.0074347470562844	0.4424766538404435	0.0
AF-Q96EW2-F1-model-v4_A	0.0012701648396691	0.7515023226977817	0.0433130906697325
medoid13-a2-s1_A	0.0004828413953367	0.211538110049125	0.1413134371902269
AF-Q6P2P2-F1-model-v4_A	0.0028467982171416	0.5414652441699992	0.0786598128498576
medoid9-a2-s1_A	0.0012990220549827	0.1859103898039063	0.1328383476439747
AF-Q7L622-F1-model-v4_A	0.0051443507569696	0.4811463151894306	0.0417297861962435
AF-Q9NW64-F1-model-v4_A	0.0050066704849807	0.6366569478341316	0.0123817636541396
AF-A2A2Y4-F1-model-v4_A	0.004132519234258	0.6140006056950702	0.0378733336061549
AF-P0DMV9-F1-model-v4_A	0.0026376045559955	0.6459729769264347	0.0585969192964301
AF-P11021-F1-model-v4_A	0.004167458507579	0.5646870097158638	0.0480914507615701
AF-P10398-F1-model-v4_A	0.0053518748452499	0.6259374643017128	0.009468275938171
AF-P98182-F1-model-v4_A	0.0034799027949983	0.512438118227553	0.0726561735687285
medoid11-a2-s1_A	0.001614218514816	0.3430975014053232	0.1254099544123212
AF-A6NFQ2-F1-model-v4_A	0.0040886578701606	0.5518949716382422	0.0531683659174533
AF-Q14CN2-F1-model-v4_A	0.0067515005016211	0.3025317400716028	0.0247633892798655
AF-O95741-F1-model-v4_A	0.0043133668067093	0.4773908828956651	0.0610509630466473
medoid19-a2-s3_A	0.006062802526451	0.2724994645812382	0.0401513644150786
AF-Q9NZ20-F1-model-v4_A	0.0039579865645511	0.3741050973943929	0.0785543772618266
AF-Q8WTU0-F1-model-v4_A	0.0015619629269858	0.8155354674036179	0.0080762040238695
AF-Q5XUX0-F1-model-v4_A	0.0057079047938853	0.5762755681587204	0.0160233389937762
AF-P03971-F1-model-v4_A	0.0047471792448384	0.6506016256772396	0.0170368870295003
AF-Q8WVZ9-F1-model-v4_A	0.0013169049774449	0.7407327153024963	0.0513018757330945
AF-Q99985-F1-model-v4_A	0.0060050015903374	0.583057564214958	0.009468275938171
AF-Q8N6S4-F1-model-v4_A	0.0028689263192866	0.6894065202302952	0.0436997123665408
AF-O95803-F1-model-v4_A	0.0036418766082969	0.6040496498251394	0.0529142885263107
AF-Q9H9F9-F1-model-v4_A	0.0056354772288263	0.5133497258944867	0.0315549988173708
AF-Q13237-F1-model-v4_A	0.0038153182239671	0.3890965101151216	0.0823013369141532
AF-Q06187-F1-model-v4_A	0.0038039737405304	0.4893236600873799	0.0726561735687285
AF-Q15937-F1-model-v4_A	0.005700844600732	0.6467686143441221	0.0007288726764216
AF-Q8NB78-F1-model-v4_A	0.0038739485310624	0.6739426921008288	0.0298618503359113
AF-Q9UBE8-F1-model-v4_A	0.0022932575709113	0.6274046438396164	0.0757463891855267
AF-P57075-F1-model-v4_A	0.0021089599507186	0.3459944437666244	0.1201749287180127
AF-Q8N807-F1-model-v4_A	0.0014539005462393	0.7665415372710158	0.0400581238241422
medoid17-a2-s3_A	0.0038952990052315	0.424647009877786	0.0794022682036177
AF-P24723-F1-model-v4_A	0.0033532260099532	0.7001851435280371	0.032046507746164
AF-Q96N95-F1-model-v4_A	0.0046400414359941	0.6392069781096259	0.0261584429252026
medoid8-a2-s3_A	0.0035324319858064	0.3280766022335569	0.0940236773146412
medoid17-a2-s1_A	0.0004205039543597	0.3546629374120906	0.1441665367574605
AF-Q9UIF7-F1-model-v4_A	0.0077515402109007	0.3142194774777452	0.0087397720309874
AF-Q96DX4-F1-model-v4_A	0.0026549634478706	0.7071255541696333	0.0441063918932529
AF-Q9BYG8-F1-model-v4_A	0.0029950272427551	0.7832353614791551	0.0029220273949486
AF-O60729-F1-model-v4_A	0.0026988065375301	0.6730135473620725	0.0545316885212077
AF-P52848-F1-model-v4_A	0.0037270530521707	0.5341438523751161	0.0699196593590019
medoid3-a2-s1_A	0.0011703931398551	0.0907861277858799	0.1422629527700643
AF-Q06546-F1-model-v4_A	0.0021546885082744	0.4885266709234057	0.1090467283444061
AF-Q96JY0-F1-model-v4_A	0.0078197713547741	0.4469270525686398	0.0007288726764216
AF-Q9NXD2-F1-model-v4_A	0.005699586148128	0.5767429251488	0.0218498381101377
AF-Q9NVM4-F1-model-v4_A	0.0023147093310669	0.742792634896537	0.0385778104072074
AF-O43252-F1-model-v4_A	0.0049560661158495	0.5781851898276107	0.0385778104072074
AF-Q53GT1-F1-model-v4_A	0.0045386853085327	0.6871617083087932	0.0155326816144203
AF-Q9NY28-F1-model-v4_A	0.0027403323900839	0.6162709533101619	0.0743346359382088
AF-Q96AC1-F1-model-v4_A	0.0037951984524038	0.6074000360531768	0.0545316885212077
AF-Q9UEW8-F1-model-v4_A	0.0029189430252127	0.6554338771980027	0.0585969192964301
AF-Q13322-F1-model-v4_A	0.0033996151965685	0.4639927556800185	0.0895849381549418
AF-Q9P2G9-F1-model-v4_A	0.0049421492601209	0.6792584948093235	0.0110454531302417
AF-E7ETH6-F1-model-v4_A	0.0021206027025554	0.6016836579793858	0.0924983319030738
medoid7-a2-s3_A	0.0036777512421	0.1086115508103717	0.100160025020499
AF-P48443-F1-model-v4_A	0.0077681238914425	0.4628940679633859	0.0036549441753579
AF-O95671-F1-model-v4_A	0.004930755680853	0.643356553000234	0.0254917294284022
AF-Q8WXI4-F1-model-v4_A	0.0033593505360967	0.613550700948884	0.0668222725585987
AF-Q16671-F1-model-v4_A	0.0042732640098624	0.4604654759899667	0.0768626469088202
medoid10-a2-s1_A	0.0009966860652099	0.1235434319543248	0.1528126760301813
medoid8-a2-s1_A	0.0016786245380657	0.2101978568540568	0.1422629527700643
AF-P33992-F1-model-v4_A	0.0042621772427719	0.722883840125293	0.0140326350426887
AF-Q8IYK4-F1-model-v4_A	0.000126657664718	0.6837187327758599	0.0983998372896508
AF-Q12882-F1-model-v4_A	0.0028253636122327	0.6053539066968624	0.0837581824319544
AF-Q96HN2-F1-model-v4_A	0.0052758815421117	0.5277974039367713	0.0502551818524676
AF-Q92562-F1-model-v4_A	0.0011704336034589	0.2993597449417604	0.1507652002007882
AF-Q96BT7-F1-model-v4_A	0.0054919026432885	0.3775016427102492	0.0619083860998908
AF-P51812-F1-model-v4_A	0.00612812383294	0.4811949616258243	0.0401513644150786
AF-O00451-F1-model-v4_A	0.0061521603437424	0.562681638547998	0.0261584429252026
medoid1-a2-s3_A	0.0031882808692366	0.3006707471179906	0.1144481357306117
AF-Q8IUH3-F1-model-v4_A	0.0048911502469206	0.3793855675723064	0.0757463891855267
medoid4-a2-s1_A	0.00075801238337	0.0757524473448006	0.158649868380915
AF-Q8N8A6-F1-model-v4_A	0.0035570825765384	0.4992364918312003	0.0917702951590628
medoid5-a2-s3_A	0.0044491774201066	0.0892710239860886	0.0931528332891025
AF-Q9UQC9-F1-model-v4_A	0.0041476034974374	0.6401476981330941	0.0496939342883562
AF-Q9BZE2-F1-model-v4_A	0.0012714156242498	0.713551961644757	0.080251855911368
AF-Q08380-F1-model-v4_A	0.0022888029410752	0.4814692359746296	0.1208160813714047
AF-P13807-F1-model-v4_A	0.0073671244343402	0.5352074965577998	0.0101968242656327
medoid12-a2-s3_A	0.0043022994012088	0.3720389691100319	0.0905480982534083
medoid3-a2-s3_A	0.0042038054387041	0.4556599575466553	0.0853753468743623
AF-Q9UGN5-F1-model-v4_A	0.0017808452895665	0.6354473437109284	0.100160025020499
AF-Q495Y8-F1-model-v4_A	0.0033872745740474	0.7694644089483557	0.016284021422591
AF-Q9UPT9-F1-model-v4_A	0.0012661589294054	0.6566724070398771	0.1028113813098279
AF-Q09013-F1-model-v4_A	0.00673114318516	0.3122734161616992	0.0458847982169747
AF-Q00973-F1-model-v4_A	0.001540378871033	0.5061507333841451	0.1328383476439747
AF-A4GXA9-F1-model-v4_A	0.0057387856531504	0.407400085795035	0.0594134606378968
medoid5-a2-s1_A	0.0011055347211323	0.1308841881139876	0.158649868380915
AF-A8MPX8-F1-model-v4_A	0.00329405482921	0.5273325100780262	0.0961395321892653
AF-P33993-F1-model-v4_A	0.0026036460914303	0.7710591224609468	0.034664446127588
AF-P08582-F1-model-v4_A	0.0048506338961928	0.614150789939961	0.0464939086507718
AF-P53667-F1-model-v4_A	0.0052629498929672	0.6114011124481143	0.0386015818388498
AF-Q8N461-F1-model-v4_A	0.0037710179557119	0.6537430068709631	0.0561535874836141
medoid15-a2-s3_A	0.0043482306404179	0.3894163989697656	0.0931528332891025
AF-Q92784-F1-model-v4_A	0.0076674587628302	0.3578809093848499	0.0276945584914771
medoid14-a2-s1_A	0.0010781518472046	0.1059495109077782	0.1615906165511234
AF-Q96RR1-F1-model-v4_A	0.0046271628170751	0.4953803506207223	0.076018803228731
AF-P49902-F1-model-v4_A	0.0049349726119816	0.6541837420198665	0.034664446127588
AF-Q6ZN54-F1-model-v4_A	0.0036621412415439	0.7545430717961026	0.0230999264545257
AF-P02786-F1-model-v4_A	0.0046899414652068	0.4799668749743413	0.077931746040353
AF-Q9Y6W6-F1-model-v4_A	0.0052318545597353	0.4236966172971849	0.0734948207675663
AF-Q9Y216-F1-model-v4_A	0.0057543439835574	0.6473927028054267	0.0215774983192449
AF-P28331-F1-model-v4_A	0.0023154640837729	0.6326148681855305	0.0966450803523832
medoid2-a2-s1_A	0.0022444258813424	0.152447038620826	0.1441665367574605
AF-P22083-F1-model-v4_A	0.003872662708357	0.7246100619178283	0.0338857136971153
AF-A8K7I4-F1-model-v4_A	0.0092153687135678	0.3443020268967584	0.0050984212340619
AF-P82933-F1-model-v4_A	0.0032418741970928	0.808778158842713	0.0058266934612722
AF-Q2NL67-F1-model-v4_A	0.000484484409048	0.7139439124022491	0.0975966865124746
AF-Q96C28-F1-model-v4_A	0.00497147541014	0.6911509921499083	0.0253919797973902
AF-P50747-F1-model-v4_A	0.0064986879068654	0.3172814914589946	0.0560815732405199
AF-P0DN79-F1-model-v4_A	0.0018764743396774	0.6520890801301743	0.1010422264027843
AF-O60662-F1-model-v4_A	0.0026859898363174	0.4606025354975918	0.1244878528874429
AF-Q8IXQ6-F1-model-v4_A	0.0018280854542072	0.7721934742191042	0.0538967929362443
AF-Q92902-F1-model-v4_A	0.0035231469158061	0.5485906032424164	0.0954111582921788
AF-Q96Q40-F1-model-v4_A	0.0036753318798911	0.6946695605760513	0.0513018757330945
AF-P27037-F1-model-v4_A	0.0028292067198147	0.6582255029025224	0.081102112321876
AF-Q13613-F1-model-v4_A	0.0077048754172042	0.5590407388066048	0.0087397720309874
AF-Q08881-F1-model-v4_A	0.0024969200937381	0.5505648609777819	0.1162601220250312
AF-P35520-F1-model-v4_A	0.0011909672194273	0.6279906964396792	0.1208160813714047
AF-Q86XI8-F1-model-v4_A	0.0081599027941974	0.5134537379740128	0.009468275938171
AF-Q16656-F1-model-v4_A	0.0083184763055879	0.4970705443548449	0.009468275938171
AF-Q9UFP1-F1-model-v4_A	0.0068823033142212	0.6364247528528346	0.0072833804367331
AF-Q9P2N7-F1-model-v4_A	0.0030823010275867	0.8037082748406259	0.0145665909728742
AF-Q9P2G3-F1-model-v4_A	0.0058043898139466	0.3470644663925947	0.0718186926297554
AF-A0A087X1G2-F1-model-v4_A	0.0080424083104011	0.5609837492119722	0.0036549441753579
AF-P0DMV8-F1-model-v4_A	0.0051222672587943	0.6381317154184649	0.0425208893008459
medoid0-a2-s1_A	0.0010478876323122	0.0827948053803544	0.168510394629179
AF-Q6P2C0-F1-model-v4_A	0.0083397755966942	0.4613259346820885	0.0140326350426887
AF-Q96NY9-F1-model-v4_A	0.0062497877206543	0.296695775513759	0.0651667209447612
AF-Q58DX5-F1-model-v4_A	0.0055678638987026	0.4458084624708633	0.0706484408514722
AF-Q9NSD9-F1-model-v4_A	0.0010350964140166	0.6866932511759242	0.1081517725047538
AF-Q32P41-F1-model-v4_A	0.0036621320818352	0.7246701938736668	0.0441063918932529
AF-Q68DY9-F1-model-v4_A	0.0065997517432211	0.5761641617717732	0.0300077103542844
AF-Q6MZZ7-F1-model-v4_A	0.0022440502248612	0.5500537145017671	0.1244878528874429
AF-Q15797-F1-model-v4_A	0.0018296120665116	0.5804967370790318	0.1254099544123212
AF-Q9Y2Z2-F1-model-v4_A	0.0044917832965591	0.6074543498672944	0.0659939212028208
AF-P51530-F1-model-v4_A	0.0070923471145012	0.4553707197518638	0.0409402761272381
AF-P05165-F1-model-v4_A	0.0076696184005961	0.5031925490742435	0.0233067966402911
AF-P28069-F1-model-v4_A	0.0058787337079917	0.5237495313265628	0.055342074813089
AF-Q8IYS2-F1-model-v4_A	0.0021861992679647	0.6799807058372425	0.0940236773146412
AF-Q8NBS9-F1-model-v4_A	0.0058211037901537	0.5340501581410484	0.0561535874836141
AF-Q8N427-F1-model-v4_A	0.0026684638644661	0.3679275925098015	0.1403652546715101
AF-Q08J23-F1-model-v4_A	0.0044057271545451	0.3559402542329443	0.1070653702560531
AF-A6NHC0-F1-model-v4_A	0.003176078690832	0.4982204484045863	0.1171685514347264
AF-Q86YQ8-F1-model-v4_A	0.0060732019702631	0.5374657940004968	0.0513018757330945
AF-O00303-F1-model-v4_A	0.0030547573449015	0.5900596491636538	0.1036978139084012
AF-P98170-F1-model-v4_A	0.0094358197041599	0.3623675587146288	0.0095587741674756
AF-Q9BRP7-F1-model-v4_A	0.0009975278061812	0.5197026968831318	0.1537816613453546
AF-Q8IZP7-F1-model-v4_A	0.0027794538866756	0.6585038485640944	0.0896826187952655
AF-Q96IV0-F1-model-v4_A	0.0039832287164599	0.5091858713803186	0.1010422264027843
AF-Q6ZN11-F1-model-v4_A	0.010119332571359	0.336461673011481	0.0007288726764216
AF-Q8NBJ5-F1-model-v4_A	0.0007117617398835	0.5623472081470287	0.1499160832876762
AF-Q9NR20-F1-model-v4_A	0.0047580646189589	0.5422553263638272	0.0801163919944811
AF-Q9UK97-F1-model-v4_A	0.0026811020380318	0.7750346707496505	0.0464939086507718
AF-Q6ZSI9-F1-model-v4_A	0.0042990049483669	0.481184689797605	0.100160025020499
AF-Q9NRS6-F1-model-v4_A	0.0033568657656851	0.5477289483628787	0.1090467283444061
AF-Q0D2J5-F1-model-v4_A	0.0058973379775646	0.5389880432107333	0.0569667321740288
AF-Q92542-F1-model-v4_A	0.0024360783743045	0.7224391299842113	0.076018803228731
AF-P41743-F1-model-v4_A	0.0071788910044358	0.5314831580221895	0.0362266357400147
AF-P10075-F1-model-v4_A	0.0094889680017092	0.4493987551791102	0.0058607467412064
AF-Q2TBF2-F1-model-v4_A	0.0079974622940905	0.3345703202600886	0.0407864162082982
AF-O94830-F1-model-v4_A	0.0033780428992026	0.7924334970420258	0.0261584429252026
AF-Q8TET4-F1-model-v4_A	0.0063907238686145	0.5993880582034203	0.037792668599949
AF-Q9H4A9-F1-model-v4_A	0.002399083954079	0.7244042007993199	0.0785543772618266
AF-Q5TDH0-F1-model-v4_A	0.0029784671817729	0.8249948470715855	0.0155326816144203
AF-Q53H47-F1-model-v4_A	0.0004628941738695	0.8612814372511362	0.0370091093109781
AF-P19878-F1-model-v4_A	0.0007994965761571	0.3846761875444723	0.1762563687134875
AF-Q9NXG6-F1-model-v4_A	0.0007891923617567	0.624751400694471	0.1403652546715101
medoid6-a2-s3_A	0.0051088230460246	0.4027539240023413	0.0957700596696846
AF-Q6P179-F1-model-v4_A	0.0067844858092569	0.3713992514025492	0.0640930305320786
AF-P22003-F1-model-v4_A	0.0019703622993406	0.6399843919243464	0.1189892294624288
AF-Q9H3Y6-F1-model-v4_A	0.0016523533368742	0.5837024708456975	0.1394189465197122
medoid15-a2-s1_A	0.0026285043767332	0.0884389481759	0.1537816613453546
AF-A6NJR5-F1-model-v4_A	0.0025710750542062	0.426390198896159	0.1460765720188825
AF-Q9UBS0-F1-model-v4_A	0.0027641605962366	0.7490270288891826	0.0635167812456465
AF-Q5VV52-F1-model-v4_A	0.0046580400256952	0.6598216978818623	0.0582668457273456
AF-Q9UI17-F1-model-v4_A	0.0081568858916549	0.5649225651790121	0.0147818972725322
AF-O43610-F1-model-v4_A	0.0066680120166681	0.3560618763039662	0.0684824353053381
AF-Q9NX74-F1-model-v4_A	0.0017176553338478	0.7272200242787613	0.0940236773146412
medoid4-a2-s3_A	0.0034860193381539	0.3117648332209909	0.1365896088049003
AF-Q13368-F1-model-v4_A	0.0021861979834853	0.7739365990310276	0.0643411776199078
AF-Q86V97-F1-model-v4_A	0.0013778894797798	0.8438233522309098	0.0409402761272381
AF-Q6ZW61-F1-model-v4_A	0.0050016568448761	0.3276489438453355	0.1056082980484882
AF-P0C7X1-F1-model-v4_A	0.0094691812807584	0.50920055388851	0.0036549441753579
AF-Q8TAM1-F1-model-v4_A	0.0021861347965098	0.5553309874240857	0.1391114704263809
AF-P11142-F1-model-v4_A	0.0040521599923743	0.6443492552301505	0.0785543772618266
AF-Q9Y2Y9-F1-model-v4_A	0.0051274382853194	0.5458285006557443	0.080251855911368
medoid0-a2-s3_A	0.0039625761791359	0.2190252749098991	0.1300409768952239
AF-Q8NEA9-F1-model-v4_A	0.0030820642265259	0.5250666168434412	0.1263328120780682
AF-P47897-F1-model-v4_A	0.0030558854776408	0.6918795616232044	0.0837581824319544
AF-P22004-F1-model-v4_A	0.0058867538902206	0.5900308208301646	0.055342074813089
AF-O14815-F1-model-v4_A	0.0023941271605315	0.570572534670713	0.1319042225962123
AF-Q9NRJ5-F1-model-v4_A	0.0006560784794131	0.4170041153328041	0.1806258887665859
AF-P13667-F1-model-v4_A	0.0043075957316175	0.7493834468978902	0.036416391876046
AF-Q9NY59-F1-model-v4_A	0.0074520026537583	0.5055702502293382	0.0422430403347799
AF-O14753-F1-model-v4_A	0.0066523932539915	0.5844066607003409	0.0425208893008459
AF-Q9BXB4-F1-model-v4_A	0.0032086258318715	0.7231468714128984	0.0691913739420344
AF-Q96P71-F1-model-v4_A	0.0091616479171714	0.4420215457308973	0.0193022341335096
AF-O00238-F1-model-v4_A	0.0039270279846766	0.7423551875622008	0.0472921254005003
AF-Q14166-F1-model-v4_A	0.0034393845988287	0.6024696759540685	0.1054749257285665
AF-Q8TBJ5-F1-model-v4_A	0.008610093653886	0.5115783822822415	0.020393494275321
AF-P51843-F1-model-v4_A	0.004905711995722	0.6262160957203898	0.0684824353053381
AF-P17066-F1-model-v4_A	0.0052180418970804	0.6397994749721361	0.057781007302982
AF-Q8N884-F1-model-v4_A	0.0040079448942677	0.6758612367718438	0.0718186926297554
AF-Q9P0J1-F1-model-v4_A	0.0020306055166356	0.8002355599959601	0.0561535874836141
AF-Q8N6R0-F1-model-v4_A	0.0011153449061029	0.7683221900164992	0.0896826187952655
AF-Q8IZ69-F1-model-v4_A	0.0027534347131795	0.5443877954616729	0.1328383476439747
AF-O43304-F1-model-v4_A	0.0012412467075801	0.8757094344730147	0.0269259686475575
AF-Q5VVX9-F1-model-v4_A	0.002741848199533	0.6184981348343281	0.1162601220250312
AF-Q14807-F1-model-v4_A	0.0025587499739856	0.8577863932182094	0.0145665909728742
AF-Q6ZQR2-F1-model-v4_A	0.0062560505946834	0.7417069042512422	0.0014587541408541
AF-Q9NWS8-F1-model-v4_A	0.0036539910913956	0.5760641870423926	0.1092498194584445
AF-P29597-F1-model-v4_A	0.0014524083610416	0.6254911311657559	0.139839551716095
AF-Q96LX8-F1-model-v4_A	0.0052750916302621	0.4599228159410602	0.0948962592591275
AF-Q8NAB2-F1-model-v4_A	0.0017417813459286	0.7154209529047754	0.1054749257285665
AF-Q8N608-F1-model-v4_A	0.0069233059421945	0.6469683041483489	0.0246270663199015
AF-Q53T94-F1-model-v4_A	0.0091540819694272	0.5630361518319429	0.00512430205411
AF-Q9BQS7-F1-model-v4_A	0.0076970520360819	0.2692708188389689	0.0582668457273456
AF-Q96NJ5-F1-model-v4_A	0.0029431133169098	0.5216318762749871	0.1356491413888314
AF-Q14181-F1-model-v4_A	0.001121534709368	0.868752656738847	0.0370091093109781
AF-Q9BRG2-F1-model-v4_A	0.0091428677940069	0.4518777380229873	0.0246270663199015
AF-P23743-F1-model-v4_A	0.0074480352916007	0.3395627258952075	0.0626935301476931
AF-P43405-F1-model-v4_A	0.0058384817770988	0.6717064004151503	0.0407864162082982
AF-Q8IXR9-F1-model-v4_A	0.0033589731389537	0.7354282049602374	0.0662781018568299
AF-Q13489-F1-model-v4_A	0.0102734991073129	0.4104999150193207	0.009468275938171
AF-Q14314-F1-model-v4_A	0.0034097243255867	0.6498442514992174	0.0975218464555562
AF-Q15029-F1-model-v4_A	0.0018184103185298	0.6938378869743218	0.1150769714401462
AF-O75564-F1-model-v4_A	0.009014330291604	0.4392092738830748	0.0298618503359113
AF-Q5T5M9-F1-model-v4_A	0.004578229395757	0.6686036738829136	0.0676517766968622
AF-Q01433-F1-model-v4_A	0.0068838651630353	0.5376014035434616	0.0538967929362443
AF-Q86UR1-F1-model-v4_A	0.0072412954531341	0.6975145087617888	0.00512430205411
AF-Q8N2R8-F1-model-v4_A	0.0073522585539886	0.6555700906928563	0.0160233389937762
AF-O43148-F1-model-v4_A	0.0025490657474284	0.7311763615744118	0.0859427269581036
AF-Q68CQ4-F1-model-v4_A	0.0048908273490057	0.3843161325552537	0.1143477037129587
AF-P20807-F1-model-v4_A	0.0040584254929625	0.7300541477077356	0.0553531458501084
AF-Q86VW2-F1-model-v4_A	0.0109622102440941	0.3804506943663119	0.0029134192830806
AF-Q9H1Q7-F1-model-v4_A	0.0046113948130347	0.6400045608804247	0.0777081801365642
AF-O00534-F1-model-v4_A	0.0041451618581717	0.5833370773785282	0.1028113813098279
AF-Q92851-F1-model-v4_A	0.0066207216702595	0.5155576277251994	0.0651667209447612
AF-Q9H4B8-F1-model-v4_A	0.0023978460663236	0.7294931500170643	0.0922832032974407
AF-Q9Y4C5-F1-model-v4_A	0.0039723843629162	0.5664055322684082	0.1108414573859111
AF-Q96FN4-F1-model-v4_A	0.0045251042610548	0.4716990235358575	0.1153534949912769
AF-Q96G46-F1-model-v4_A	0.0049796348263709	0.5676998237584987	0.0896826187952655
AF-Q9Y6U3-F1-model-v4_A	0.009920021203059	0.4674656125027033	0.0140326350426887
AF-Q8N653-F1-model-v4_A	0.0029837745014629	0.8785268036146492	0.0014568440116902
AF-Q86Y07-F1-model-v4_A	0.0045303368058435	0.6440863207114795	0.081102112321876
AF-Q86Y97-F1-model-v4_A	0.0070106183033148	0.5958388381788555	0.0449007945645392
AF-Q9Y2R4-F1-model-v4_A	0.0075489334496544	0.4873929354115922	0.0545316885212077
AF-Q9Y5X9-F1-model-v4_A	0.0019202130498734	0.7188280747024399	0.1099434654845348
AF-Q13976-F1-model-v4_A	0.0022533872648366	0.5971478688861174	0.1422629527700643
AF-Q9UP52-F1-model-v4_A	0.0043804168319595	0.4764613550878377	0.1209026650898825
AF-Q9BZH6-F1-model-v4_A	0.0015837304070032	0.908393213388582	0.0095587741674756
AF-O15371-F1-model-v4_A	0.0049340687651162	0.6091343953424195	0.0845181097092675
medoid16-a2-s3_A	0.0040157092813618	0.2139671361887769	0.1432138034259678
AF-Q5TFG8-F1-model-v4_A	0.0043751819402655	0.3886482270617329	0.1309719463952541
AF-O14965-F1-model-v4_A	0.0039323054253604	0.6203415911090046	0.1045854857229968
AF-Q13705-F1-model-v4_A	0.00351047035008	0.734941164128089	0.0726561735687285
AF-Q96KR4-F1-model-v4_A	0.0099341821693515	0.5472790211135828	0.0072833804367331
AF-Q9BXB7-F1-model-v4_A	0.0105049420779871	0.5195828102537532	0.0014587541408541
AF-Q8IUD6-F1-model-v4_A	0.0055576190866826	0.508964041517197	0.0948962592591275
AF-Q9NR71-F1-model-v4_A	0.005595404635286	0.6939544837617415	0.047341565959746
AF-Q8TC57-F1-model-v4_A	0.002660008106539	0.6094280763190254	0.1337737842211765
AF-A6NER0-F1-model-v4_A	0.0070864799335627	0.5003241394633056	0.0651667209447612
AF-Q8IXQ5-F1-model-v4_A	0.005256018689515	0.6301808532447156	0.0751761334794158
AF-A8MT19-F1-model-v4_A	0.009776790360337	0.5304631803183901	0.0131099992438439
AF-Q96GV9-F1-model-v4_A	0.006437660144995	0.386359155997419	0.0905480982534083
AF-Q9Y616-F1-model-v4_A	0.0037235801948966	0.5786866764723362	0.1201749287180127
AF-Q504Y2-F1-model-v4_A	0.0013163952300099	0.8179942802684083	0.0743346359382088
AF-Q5VV42-F1-model-v4_A	0.0015529587638759	0.8066285478924905	0.0768626469088202
AF-Q8N428-F1-model-v4_A	0.0008080623150027	0.5646267737679016	0.1755134337987387
AF-Q8NBE8-F1-model-v4_A	0.0048807141780674	0.6828968208039666	0.0676517766968622
AF-Q9NVR0-F1-model-v4_A	0.0015067564634309	0.7233232830882255	0.1180782532791766
AF-Q06278-F1-model-v4_A	0.003858773970025	0.2879809327676016	0.1478518582637831
AF-P42898-F1-model-v4_A	0.0035741337126199	0.568943986150395	0.1254099544123212
AF-Q06210-F1-model-v4_A	0.0029418088580041	0.7674665338121345	0.0718186926297554
AF-Q14739-F1-model-v4_A	0.0067351823995546	0.6868424080512054	0.0292354274430095
AF-Q13490-F1-model-v4_A	0.0107827105989036	0.3471403324255783	0.0167517699463162
AF-P53671-F1-model-v4_A	0.0095972444331817	0.5885753563384579	0.0065550134155867
AF-P28340-F1-model-v4_A	0.0045533728370565	0.7277667989869957	0.0568099994807522
AF-O15530-F1-model-v4_A	0.0052727342835901	0.6517912962005648	0.070148243271072
AF-Q8IWZ6-F1-model-v4_A	0.0062897580399568	0.6103850340785971	0.0610509630466473
AF-Q3SY69-F1-model-v4_A	0.0039434315632253	0.8603669333884739	0.0014568440116902
AF-Q00013-F1-model-v4_A	0.0035198186305657	0.5740425784305582	0.1281840260686497
AF-Q8IZN3-F1-model-v4_A	0.0040798532373226	0.7704604794075324	0.0488923864934398
AF-Q9NUW8-F1-model-v4_A	0.0024733644356101	0.8256930566501991	0.0509830974011791
AF-P35626-F1-model-v4_A	0.0115076399202463	0.3672642929552895	0.0073366962737499
AF-Q9UGP5-F1-model-v4_A	0.0082037898636324	0.4147213065230188	0.0585969192964301
AF-Q96NX5-F1-model-v4_A	0.0060419391616738	0.5498604636390871	0.0830297729265951
AF-Q49A17-F1-model-v4_A	0.0010828207262928	0.7702380278797324	0.1092498194584445
AF-Q658Y4-F1-model-v4_A	0.0076142851566125	0.1809325273307173	0.0786598128498576
AF-O95461-F1-model-v4_A	0.0064522518280127	0.5047104057146371	0.0830297729265951
AF-Q9Y6X5-F1-model-v4_A	0.0009472779458055	0.8965512595100545	0.0370091093109781
AF-O95831-F1-model-v4_A	0.0058373043829062	0.6174498369421645	0.0718186926297554
AF-P06396-F1-model-v4_A	0.0053867295343795	0.4220919742260695	0.1162601220250312
AF-Q6NXG1-F1-model-v4_A	0.0058619943095949	0.4416104261003192	0.1056082980484882
AF-A2RUS2-F1-model-v4_A	0.0007718333656717	0.8649797841543752	0.0597231737029493
AF-P42680-F1-model-v4_A	0.0036626036362421	0.5834454167892842	0.1281840260686497
AF-O15091-F1-model-v4_A	0.0102548750417591	0.338416570863013	0.0327750996298437
AF-Q86UX6-F1-model-v4_A	0.0030960741984128	0.7137853076520875	0.100160025020499
AF-Q8WTX9-F1-model-v4_A	0.0015960366029634	0.8440897050920132	0.0626367777057093
AF-Q96LI5-F1-model-v4_A	0.0005690064528616	0.635563997244491	0.167516791817055
AF-Q9H0J9-F1-model-v4_A	0.0004652080392326	0.4807038764037619	0.2012245600058226
AF-Q9H3U7-F1-model-v4_A	0.0061642405313333	0.6462745792703766	0.0594134606378968
AF-O60568-F1-model-v4_A	0.0039160722178207	0.8153324124209976	0.034664446127588
AF-A6NIY4-F1-model-v4_A	0.0082738280549991	0.5652393211219502	0.0417297861962435
AF-O15259-F1-model-v4_A	0.0023579591307223	0.1720848408264949	0.1893660442320035
AF-O75914-F1-model-v4_A	0.0076970693309581	0.5975134925390603	0.0449007945645392
AF-P24386-F1-model-v4_A	0.0071071615874501	0.6600788413320603	0.0386015818388498
AF-Q15831-F1-model-v4_A	0.0044604999101223	0.7154984194831493	0.0734948207675663
AF-Q99717-F1-model-v4_A	0.0020333393590179	0.6434739659778455	0.1470344258689226
AF-Q8TF66-F1-model-v4_A	0.0080904150518442	0.6922271540890483	0.0101968242656327
AF-Q8NBF6-F1-model-v4_A	0.0048918970892157	0.4484316790741617	0.1289142741113467
AF-P48200-F1-model-v4_A	0.0074265584534643	0.5549569132576605	0.0611799877648819
AF-Q5JRX3-F1-model-v4_A	0.00649897317768	0.4616351357086521	0.0946832683923559
AF-Q8N2R0-F1-model-v4_A	0.0024278317053622	0.4542552895630739	0.1765211351627345
AF-Q14563-F1-model-v4_A	0.0081494475726515	0.5246015884850833	0.0531683659174533
AF-Q9HCG7-F1-model-v4_A	0.0076493528781772	0.4228780552134561	0.0757463891855267
AF-Q9HB09-F1-model-v4_A	0.0071080085314798	0.2625334403642033	0.0946832683923559
AF-O75131-F1-model-v4_A	0.0040639951913025	0.668629434664906	0.100160025020499
AF-O00469-F1-model-v4_A	0.0040629248821931	0.8480825782207564	0.0160233389937762
AF-Q9Y6S9-F1-model-v4_A	0.0087364671331537	0.3630998367823632	0.0604515833997143
AF-A4FU01-F1-model-v4_A	0.0049840637405737	0.5257007493355044	0.1171685514347264
AF-P06239-F1-model-v4_A	0.0030913444938811	0.6249547827106031	0.1347105343032779
AF-A8K855-F1-model-v4_A	0.0056193717241754	0.6057877860309978	0.0870944463336922
AF-Q9Y2M5-F1-model-v4_A	0.0077342178707703	0.7035056081576347	0.0145665909728742
AF-A4D1U4-F1-model-v4_A	0.0026602183019389	0.8017461032740716	0.0718186926297554
AF-Q9UJA5-F1-model-v4_A	0.0038048184697747	0.5825586310610026	0.1309719463952541
AF-B1APH4-F1-model-v4_A	0.0090385789429338	0.374137813790806	0.0553531458501084
AF-Q0VAA2-F1-model-v4_A	0.0081788228519494	0.6060291860109909	0.0385778104072074
AF-Q8IZU2-F1-model-v4_A	0.0023365261340025	0.8120844110325409	0.0728331610517756
AF-Q13360-F1-model-v4_A	0.0059353294440424	0.7607684951722634	0.0276764270621712
AF-Q8NAM6-F1-model-v4_A	0.0124778807331227	0.2806169138594115	0.0065982109973949
AF-P0DPE3-F1-model-v4_A	0.0031235856703094	0.7783664185920766	0.0768626469088202
AF-Q8WZ73-F1-model-v4_A	0.0072609333924233	0.4478293245894912	0.0844865647175048
AF-P15144-F1-model-v4_A	0.0121494941918525	0.3828999998600786	0.0072833804367331
AF-Q9NRA0-F1-model-v4_A	0.009775524723953	0.5373591452854187	0.0276945584914771
AF-P0C7H9-F1-model-v4_A	0.0091956903806684	0.5886389063910913	0.0262200978972946
AF-Q12884-F1-model-v4_A	0.0043937713210053	0.6897091040926445	0.0896826187952655
AF-Q99755-F1-model-v4_A	0.0073653653278429	0.5908108938426022	0.057781007302982
AF-Q5JTZ5-F1-model-v4_A	0.0113891210624455	0.5359682123755116	0.0021848670241468
AF-Q9BRC7-F1-model-v4_A	0.0031974986480667	0.5475179010325386	0.1518456029870731
AF-Q96JB8-F1-model-v4_A	0.0032429518311675	0.9004176631043326	0.0014587541408541
AF-Q96EH3-F1-model-v4_A	0.0045439409195301	0.5483867759559584	0.1254099544123212
AF-Q02156-F1-model-v4_A	0.0097569608015221	0.3999930969781135	0.0458847982169747
AF-Q92698-F1-model-v4_A	0.0028946577722512	0.4516228470764896	0.1726151566258487
AF-P49915-F1-model-v4_A	0.0027259409296444	0.692596418079556	0.1235681141598219
AF-P07384-F1-model-v4_A	0.0076692403695448	0.4856927179187242	0.0726561735687285
AF-O43301-F1-model-v4_A	0.0022695346696436	0.6277899012663712	0.1528126760301813
AF-Q0P6H9-F1-model-v4_A	0.0036415772815397	0.5400565746904632	0.1460765720188825
AF-O00462-F1-model-v4_A	0.0105318225389513	0.5167984819942604	0.0189367966891196
AF-P42336-F1-model-v4_A	0.0092381773541685	0.3840889015150408	0.0553531458501084
AF-Q6DHY5-F1-model-v4_A	0.0112688928996026	0.5400508613606334	0.00512430205411
AF-Q9NXZ2-F1-model-v4_A	0.0050956371594539	0.2503889479931973	0.1412960222621002
AF-Q8ND71-F1-model-v4_A	0.0067276141531104	0.6321933875435756	0.0626935301476931
AF-P16220-F1-model-v4_A	0.0027481131475693	0.8026028031288311	0.0743346359382088
AF-O00522-F1-model-v4_A	0.0077205409557945	0.6220916720534235	0.0466131781632361
AF-P37023-F1-model-v4_A	0.0011081931884371	0.91723934030668	0.0338857136971153
AF-Q86WJ1-F1-model-v4_A	0.0078541646327634	0.7285953083797798	0.0087397720309874
AF-Q86SR1-F1-model-v4_A	0.0025478747912163	0.7281627989466406	0.1162601220250312
AF-Q96H86-F1-model-v4_A	0.0026061575540224	0.7998288725224088	0.0808449036036103
AF-Q9H611-F1-model-v4_A	0.0039575772383445	0.5256269179568936	0.1451211561514822
AF-Q9HBH9-F1-model-v4_A	0.0017712745275178	0.6905407779379412	0.1460765720188825
AF-Q2MJR0-F1-model-v4_A	0.0106368346455386	0.511065293216053	0.0230999264545257
AF-Q9Y4C4-F1-model-v4_A	0.0061302645820028	0.8132194259922555	0.0029134192830806
AF-Q13614-F1-model-v4_A	0.0049159106388109	0.6306308737095312	0.1054749257285665
AF-Q8IYB7-F1-model-v4_A	0.003532437610018	0.584476650451514	0.1442101840795537
AF-Q9BQI3-F1-model-v4_A	0.0023514671376183	0.8359732169449463	0.0684630747798777
AF-Q9HCQ5-F1-model-v4_A	0.0028555517123111	0.5671394670214069	0.1625741867166441
AF-Q9NVV4-F1-model-v4_A	0.0032821313971594	0.6518802683004332	0.1328383476439747
AF-Q6ZV89-F1-model-v4_A	0.0009820317763146	0.7505604585759833	0.1394189465197122
AF-P0C7P3-F1-model-v4_A	0.0027223908975929	0.8534610969984944	0.0521072715569208
AF-Q96LW9-F1-model-v4_A	0.009590788977138	0.3168802853344089	0.0610509630466473
AF-Q2TBA0-F1-model-v4_A	0.0031157168995552	0.6292031838150103	0.1441665367574605
AF-Q8N9M5-F1-model-v4_A	0.0030107890034548	0.6779804121372905	0.1319042225962123
AF-Q9NW08-F1-model-v4_A	0.0029037441751103	0.8669889706733492	0.041514721940334
AF-P57772-F1-model-v4_A	0.0047259316430172	0.7277234446102326	0.0785543772618266
AF-Q9UL12-F1-model-v4_A	0.0109402700079637	0.5174220799066196	0.0223381852496014
AF-P23378-F1-model-v4_A	0.0095264446677851	0.4832475726492522	0.0502551818524676
AF-Q8N1G2-F1-model-v4_A	0.0031387002552578	0.8791727747538047	0.0298618503359113
AF-O75582-F1-model-v4_A	0.0069309272285288	0.6490529918650529	0.0619083860998908
AF-O95025-F1-model-v4_A	0.0093848378396616	0.6747628085346659	0.0101968242656327
AF-Q8NC26-F1-model-v4_A	0.000356967053683	0.2795029796716288	0.2367084387255091
medoid18-a2-s3_A	0.0059265908016144	0.4991141820252767	0.1162601220250312
AF-Q96N77-F1-model-v4_A	0.0085500261472569	0.6489065368540325	0.0335032202501839
AF-Q6ZS11-F1-model-v4_A	0.0084077747716033	0.5595288147569317	0.057781007302982
AF-Q8NFF5-F1-model-v4_A	0.0024719891117185	0.2222047513206378	0.2053902107995835
AF-P51512-F1-model-v4_A	0.0104460013480722	0.5522316775721652	0.0253919797973902
AF-Q9P215-F1-model-v4_A	0.0073181337758993	0.7008781798319784	0.0393640418205993
AF-O95260-F1-model-v4_A	0.0019340206792528	0.7945995339828077	0.1054749257285665
AF-Q96K75-F1-model-v4_A	0.0134297143720729	0.357478014322832	0.0036415440256147
AF-P07202-F1-model-v4_A	0.0056062173495286	0.816122395216317	0.0185457488706886
AF-Q9NSD4-F1-model-v4_A	0.0049532239906198	0.428912054357554	0.1456667763786574
AF-Q8N4A0-F1-model-v4_A	0.0007763488953606	0.7142205421645128	0.1596281837125226
AF-Q9UH77-F1-model-v4_A	0.0042052342782516	0.5727935022842864	0.1403652546715101
AF-Q9NV88-F1-model-v4_A	0.0020694642181516	0.7777840898155807	0.1135440423508862
AF-Q96A23-F1-model-v4_A	0.0033576422650748	0.5432414758933962	0.1625741867166441
AF-Q10471-F1-model-v4_A	0.0056787622487047	0.6138635599460579	0.1010422264027843
AF-Q96LW4-F1-model-v4_A	0.0056416966990905	0.4619330525848388	0.1296433788581392
AF-Q9UG63-F1-model-v4_A	0.0071611794395976	0.5502128364922128	0.0853753468743623
AF-Q9UBI4-F1-model-v4_A	0.0020576753964985	0.6418462654157349	0.1655348989512386
AF-P05155-F1-model-v4_A	0.0090355300358023	0.624506990972987	0.0354447525832375
AF-Q9UQ13-F1-model-v4_A	0.0105284260381964	0.4342076868823785	0.0441063918932529
AF-Q07075-F1-model-v4_A	0.0099923175539561	0.3303110088827435	0.0597231737029493
AF-Q9P2R7-F1-model-v4_A	0.0024928220571462	0.7294408069075278	0.1281840260686497
AF-P13196-F1-model-v4_A	0.0060615633683822	0.5102226902385715	0.1158045881950033
AF-O94923-F1-model-v4_A	0.0109876678070464	0.3819235168833608	0.0422430403347799
AF-Q9NVN8-F1-model-v4_A	0.0045252068431959	0.7632423757878455	0.0721049373143647
AF-Q7L7V1-F1-model-v4_A	0.0056652967080954	0.5353445390568694	0.1208160813714047
AF-P31327-F1-model-v4_A	0.0048834905869561	0.7292933528492984	0.0808449036036103
AF-Q9BSW7-F1-model-v4_A	0.0109182056510967	0.5038115389390607	0.0313184298622246
AF-A2RTX5-F1-model-v4_A	0.0057950293966824	0.8037730431586796	0.0254917294284022
AF-O75616-F1-model-v4_A	0.0042324125548034	0.8538484959181369	0.0300077103542844
AF-Q9Y2P5-F1-model-v4_A	0.0050851736156663	0.7049002329989872	0.0870944463336922
AF-Q16566-F1-model-v4_A	0.006218792921777	0.6648156174359918	0.0777081801365642
AF-Q9UGI0-F1-model-v4_A	0.0068363341080186	0.5882942534347142	0.087399807391695
AF-Q9NST1-F1-model-v4_A	0.0069442264031321	0.7774238385374693	0.0177907956813867
AF-P60509-F1-model-v4_A	0.0071752656181834	0.64731455560822	0.0651667209447612
AF-P27487-F1-model-v4_A	0.0038994783841521	0.6726264768720305	0.1235681141598219
AF-Q15283-F1-model-v4_A	0.0023570723879307	0.8506950139967794	0.0709828869260273
AF-Q499Z3-F1-model-v4_A	0.0032591594330758	0.7680656047797135	0.0983998372896508
AF-Q04446-F1-model-v4_A	0.0038978413077579	0.7618203152950362	0.0888183453868016
AF-Q5SRI9-F1-model-v4_A	0.0018567545014935	0.8646315104293383	0.0709828869260273
AF-O15041-F1-model-v4_A	0.0075005479031427	0.6798950975765518	0.0488923864934398
AF-P10253-F1-model-v4_A	0.0120819302408245	0.3783443248652706	0.0276945584914771
AF-Q8N3Y3-F1-model-v4_A	0.0093391648258036	0.3724698209968327	0.0718186926297554
AF-A0A087X179-F1-model-v4_A	0.0121453413016084	0.501315300136679	0.0140326350426887
AF-Q6PI26-F1-model-v4_A	0.0042125116837606	0.7937865337561699	0.0655497547461654
AF-Q8N567-F1-model-v4_A	0.0044417985521081	0.669690792445789	0.1153534949912769
AF-Q92636-F1-model-v4_A	0.0027835918186859	0.8523847770609363	0.0619083860998908
AF-Q9UFC0-F1-model-v4_A	0.0069878354600728	0.6017511206878765	0.0828077312902353
AF-P52824-F1-model-v4_A	0.0077846011480055	0.6790763431105491	0.0451564268098936
AF-Q5JS13-F1-model-v4_A	0.0072970562337161	0.7057357304020211	0.0456967989064831
AF-Q6ZNX1-F1-model-v4_A	0.0008371914281085	0.8071730148446888	0.1217319626680046
AF-Q9P2H3-F1-model-v4_A	0.0091986786314647	0.5810309998015776	0.0480914507615701
AF-Q9H0E7-F1-model-v4_A	0.0022983284998529	0.9347834960801862	0.0160233389937762
AF-Q13508-F1-model-v4_A	0.0040252883050305	0.7529270097246383	0.0931528332891025
AF-Q6P9A2-F1-model-v4_A	0.0021458579218404	0.6373281321445574	0.172502214476544
AF-O95980-F1-model-v4_A	0.0038688528499495	0.7922716072567036	0.0757463891855267
AF-Q92995-F1-model-v4_A	0.0044913544329174	0.6516948754461627	0.1209026650898825
AF-Q8IUK5-F1-model-v4_A	0.0084457065407007	0.7518890729732086	0.0065550134155867
AF-P0C860-F1-model-v4_A	0.0048998565084514	0.87695673945548	0.0058607467412064
AF-Q8NCV1-F1-model-v4_A	0.0099527959879132	0.4393570873330185	0.0602316429280305
AF-Q8N3Y1-F1-model-v4_A	0.0082493126262521	0.7273711164076502	0.020817864153829
AF-Q5VV17-F1-model-v4_A	0.0087395438682181	0.5201521107407565	0.0699196593590019
AF-Q9NVH0-F1-model-v4_A	0.008263446585523	0.4507271782855109	0.0895849381549418
AF-Q9NWL6-F1-model-v4_A	0.0028989164488731	0.892595483958462	0.0385778104072074
AF-Q15436-F1-model-v4_A	0.003228135081454	0.7178835677569687	0.1263328120780682
AF-Q8N392-F1-model-v4_A	0.0069372936173854	0.5087220228065299	0.1077930415888199
AF-Q9NTG7-F1-model-v4_A	0.001077257485396	0.8839273035527456	0.0768626469088202
AF-Q6ZUG5-F1-model-v4_A	0.0102514502527761	0.5938293115630792	0.0315549988173708
AF-P54289-F1-model-v4_A	0.0011683855376404	0.9008314674018434	0.0640930305320786
AF-Q96T60-F1-model-v4_A	0.0055183324412873	0.6522822760793027	0.1036978139084012
AF-P02748-F1-model-v4_A	0.0031964355440413	0.6484592722880985	0.1508798899856609
AF-Q9ULE6-F1-model-v4_A	0.0081920613475039	0.6615001416526367	0.0480699609170811
AF-Q16819-F1-model-v4_A	0.010121866211703	0.3611029939016067	0.0659939212028208
AF-Q6VN20-F1-model-v4_A	0.0059870046318379	0.816863872631086	0.0218498381101377
AF-Q9BQ70-F1-model-v4_A	0.0091255906156421	0.4536917910700115	0.0757463891855267
AF-P51687-F1-model-v4_A	0.0076243979935871	0.7587652857013631	0.0215774983192449
AF-Q9UKB1-F1-model-v4_A	0.0056775987133652	0.7940910620878479	0.0425208893008459
AF-Q15796-F1-model-v4_A	0.002284108095142	0.6322791615926517	0.1755134337987387
AF-Q8N5D0-F1-model-v4_A	0.0013524442604224	0.8304520150333499	0.1081517725047538
AF-Q9HC36-F1-model-v4_A	0.0025255756355585	0.6477992101295557	0.1655348989512386
AF-Q04771-F1-model-v4_A	0.0040745679530176	0.6998974371133326	0.1180782532791766
AF-P54577-F1-model-v4_A	0.0036592728615912	0.6482250521419732	0.1441665367574605
AF-Q9UK05-F1-model-v4_A	0.0120669642696041	0.4273419845764391	0.0315549988173708
AF-Q86YW0-F1-model-v4_A	0.0012316315495796	0.7277968105768247	0.1606084319344713
AF-Q99594-F1-model-v4_A	0.0064926337532659	0.7191344676914494	0.0610509630466473
AF-O95747-F1-model-v4_A	0.0057035066963896	0.6062614045668934	0.1144481357306117
AF-Q15697-F1-model-v4_A	0.0062306368723346	0.8051170429249347	0.0253919797973902
AF-O00329-F1-model-v4_A	0.0100335240841902	0.3631810265744986	0.0699196593590019
AF-Q49MI3-F1-model-v4_A	0.0099376237317386	0.6263120157716747	0.0323309912234826
AF-Q6P6C2-F1-model-v4_A	0.0076962626091124	0.7175405397741756	0.0401513644150786
AF-P41214-F1-model-v4_A	0.0080139257987013	0.5508598931744845	0.0830297729265951
AF-P0CW18-F1-model-v4_A	0.0109266733292698	0.4928242229980996	0.0436997123665408
AF-Q9UBU8-F1-model-v4_A	0.0013389919152714	0.7742371628385136	0.1413134371902269
AF-Q9H756-F1-model-v4_A	0.007808036754874	0.6971316337216831	0.0464939086507718
AF-Q8TCS8-F1-model-v4_A	0.0019551850186083	0.9517144277459276	0.0174797527976524
AF-Q0D2K2-F1-model-v4_A	0.002347258678386	0.6894324983312983	0.158649868380915
AF-Q16853-F1-model-v4_A	0.010773669365155	0.5419971198936054	0.0393298454728356
AF-Q13188-F1-model-v4_A	0.0048197364454198	0.6306568009396056	0.1291118505353805
AF-Q8IZ73-F1-model-v4_A	0.0080794887514284	0.6425173944767226	0.0602316429280305
AF-P25098-F1-model-v4_A	0.0118348989935433	0.4787671968408598	0.0338857136971153
AF-Q6UW60-F1-model-v4_A	0.0092389399161507	0.6056516610631698	0.0504970964456714
AF-Q86TI2-F1-model-v4_A	0.0076866309233871	0.6416530221102381	0.0684824353053381
AF-Q8N323-F1-model-v4_A	0.0006316544751415	0.8705671429580509	0.0966450803523832
AF-Q15031-F1-model-v4_A	0.0037316845494436	0.8798665063018811	0.036416391876046
AF-Q8IYM2-F1-model-v4_A	0.0046908378707436	0.6098811524103922	0.1384745093752373
AF-O00165-F1-model-v4_A	0.0069050599718886	0.684042189734995	0.0706484408514722
AF-P78396-F1-model-v4_A	0.0071368109528488	0.4798646588269281	0.1136199749619588
AF-Q9UJ14-F1-model-v4_A	0.002397472663944	0.8731568883548616	0.0668222725585987
AF-P51956-F1-model-v4_A	0.0076257398149576	0.5851610903468883	0.0852149190700788
AF-O60678-F1-model-v4_A	0.0050237539049646	0.6471716110927058	0.1208160813714047
AF-Q9HBM6-F1-model-v4_A	0.0073669116052263	0.6606107091975314	0.0693147599636081
AF-Q6UWF7-F1-model-v4_A	0.0024919274229735	0.8671403679890186	0.070148243271072
AF-Q9BST9-F1-model-v4_A	0.0045102684567239	0.7781659009292565	0.0815733908411733
AF-Q6NUI6-F1-model-v4_A	0.0076683193582262	0.702944497664987	0.0504970964456714
AF-Q9ULR3-F1-model-v4_A	0.0057719309134508	0.7482076544699336	0.0693147599636081
AF-C9JVI0-F1-model-v4_A	0.0114515568619637	0.6465712941609049	0.0072833804367331
AF-Q6MZM0-F1-model-v4_A	0.0097993374523272	0.4308175034064401	0.0735613675186812
AF-P21399-F1-model-v4_A	0.0050597297002172	0.7961672850931479	0.0594134606378968
AF-O95397-F1-model-v4_A	0.0131764845225783	0.4878488154025809	0.0145665909728742
AF-Q8IVL6-F1-model-v4_A	0.0139602974334313	0.2852311170796359	0.0182082568765367
AF-Q14703-F1-model-v4_A	0.0036724414833077	0.6894468713303316	0.1383827685572702
AF-Q9UKN8-F1-model-v4_A	0.0064955168811204	0.394521261583327	0.1383827685572702
AF-P42338-F1-model-v4_A	0.0110634918968404	0.3736814253267493	0.0575384238750913
AF-O43187-F1-model-v4_A	0.0076456554680351	0.5076064150608866	0.1034236539336281
AF-Q96RI1-F1-model-v4_A	0.0091906982264548	0.4998265748379574	0.0764750331519523
AF-Q96GM8-F1-model-v4_A	0.0032862772968257	0.7789354722766332	0.1081517725047538
AF-P05129-F1-model-v4_A	0.0080417477563941	0.5838412955106325	0.081102112321876
AF-P47972-F1-model-v4_A	0.0051341486708471	0.7627068071214832	0.0777081801365642
AF-Q9NYP3-F1-model-v4_A	0.0076047192346427	0.5489637480734995	0.0975966865124746
AF-Q8N1G4-F1-model-v4_A	0.0053694849783208	0.7217365117611003	0.0917702951590628
AF-Q5SQN1-F1-model-v4_A	0.0092699829435822	0.6472549409062566	0.0441063918932529
AF-Q9NP87-F1-model-v4_A	0.0057242544127095	0.5522871102006999	0.1347105343032779
AF-Q12979-F1-model-v4_A	0.0085087594190647	0.5462096397152539	0.0823013369141532
AF-Q96MP5-F1-model-v4_A	0.0038887418032947	0.5582216203419738	0.1697011570161091
AF-Q9UBZ4-F1-model-v4_A	0.0064405688645253	0.7757139898673641	0.0464939086507718
AF-Q9ULM6-F1-model-v4_A	0.0006368297730471	0.6518864016207632	0.2054430912450047
AF-Q9UMX1-F1-model-v4_A	0.0018580384731723	0.6922056602933273	0.1735039770654454
AF-Q15916-F1-model-v4_A	0.0125615221010701	0.3602274755772214	0.0385778104072074
AF-P18846-F1-model-v4_A	0.0033356240438072	0.8253450589697041	0.0819540697927871
AF-Q5T1V6-F1-model-v4_A	0.0136052930501313	0.4398346617460403	0.0174797527976524
AF-Q9NPA2-F1-model-v4_A	0.0067962980678834	0.6047885949889442	0.1028113813098279
AF-O00139-F1-model-v4_A	0.0029767470330363	0.920981276598334	0.0298618503359113
AF-B2RXF5-F1-model-v4_A	0.0071854551805592	0.4528006407520091	0.1216319439163229
AF-Q12851-F1-model-v4_A	0.0111811079324146	0.5010151430261016	0.0466131781632361
AF-Q6UX15-F1-model-v4_A	0.0064250415627869	0.8498142081700608	0.0072833804367331
AF-Q9Y5X4-F1-model-v4_A	0.0129620817796584	0.5616920222371949	0.0095587741674756
AF-Q00537-F1-model-v4_A	0.0117511690034262	0.460667904098453	0.0449007945645392
AF-O75943-F1-model-v4_A	0.0063164067197937	0.8364119587952714	0.0160233389937762
AF-Q86UY8-F1-model-v4_A	0.0047279423660928	0.6524753781371544	0.1319042225962123
AF-Q9UJV9-F1-model-v4_A	0.0066342211478493	0.7628115786532531	0.0502551818524676
AF-Q9NRM6-F1-model-v4_A	0.0025057551633791	0.8204907448415104	0.1036978139084012
AF-Q7Z2K6-F1-model-v4_A	0.0132090948466207	0.4666106436666388	0.0211216500137569
AF-Q9Y230-F1-model-v4_A	0.00454177269542	0.6718510054824322	0.1300409768952239
AF-Q9Y2E6-F1-model-v4_A	0.0139070360584024	0.4559730667470378	0.0131099992438439
AF-Q6ZNA5-F1-model-v4_A	0.0035427828477917	0.766790903107758	0.1135440423508862
AF-Q9NVX7-F1-model-v4_A	0.002726239400222	0.5663148209989874	0.195993251117623
AF-Q14195-F1-model-v4_A	0.0063804599844561	0.783709798224065	0.0464939086507718
AF-Q9BW62-F1-model-v4_A	0.0086098983077988	0.3620296600793498	0.1056082980484882
AF-Q9H981-F1-model-v4_A	0.0074859756511718	0.7070543270522153	0.0585969192964301
AF-A6NM28-F1-model-v4_A	0.0059296020978946	0.8523054191776533	0.016284021422591
AF-O43791-F1-model-v4_A	0.0010732379687126	0.4563763623379918	0.2459166461742072
AF-O95905-F1-model-v4_A	0.004340836637968	0.749153572820337	0.1070653702560531
AF-O43847-F1-model-v4_A	0.0063821158038643	0.3630886481794448	0.1463946744398983
AF-Q04900-F1-model-v4_A	0.0024195721560436	0.3958689799545707	0.2280858450862191
AF-Q6IPX1-F1-model-v4_A	0.0137154756089536	0.5458997420745172	0.0050984212340619
AF-P52735-F1-model-v4_A	0.0044082731088602	0.6913175232963589	0.1289142741113467
AF-Q9UKW4-F1-model-v4_A	0.0061273796307053	0.6537846322928179	0.1056082980484882
AF-A8MVU1-F1-model-v4_A	0.0027627950604633	0.5859274581696654	0.1928755323504005
AF-O00116-F1-model-v4_A	0.0075618316490788	0.8146654198562359	0.0080117938638943
AF-Q9HBF4-F1-model-v4_A	0.0020380382870932	0.9614385108849056	0.020817864153829
AF-Q9BS34-F1-model-v4_A	0.0129020056954483	0.4851043496028302	0.0269484940117843
AF-O15535-F1-model-v4_A	0.0083753040578954	0.61685111780223	0.0742900682699523
AF-Q8TAK6-F1-model-v4_A	0.0022326928282414	0.7955908203505584	0.1272580390591406
AF-Q7Z3E1-F1-model-v4_A	0.0060592878371443	0.7472791266165666	0.0728331610517756
AF-Q8IZJ4-F1-model-v4_A	0.0056708841271034	0.6980995593253749	0.1028113813098279
AF-Q96C03-F1-model-v4_A	0.009300226098878	0.5801937907103394	0.0676517766968622
AF-Q8NFY9-F1-model-v4_A	0.0045877643300253	0.4240227140870896	0.1815833194712046
AF-A8MX76-F1-model-v4_A	0.0010583570955238	0.768321015753217	0.1615906165511234
AF-Q9NVH6-F1-model-v4_A	0.0025119097614267	0.8042878778821477	0.1171685514347264
AF-Q969P6-F1-model-v4_A	0.0097741416963098	0.3939692753043901	0.0870944463336922
AF-Q96F63-F1-model-v4_A	0.009499632635486	0.5710403092844718	0.0676517766968622
AF-Q86VK4-F1-model-v4_A	0.0102863355354567	0.4568314325561694	0.0726561735687285
AF-Q86X27-F1-model-v4_A	0.0108628699139643	0.6550651186575543	0.0230999264545257
AF-Q9NUB1-F1-model-v4_A	0.0048967734368326	0.8649355446950355	0.0354447525832375
AF-P22557-F1-model-v4_A	0.012595994158574	0.5618741728920407	0.0215774983192449
AF-Q9BUN1-F1-model-v4_A	0.0067796850347519	0.7309915406179507	0.0677347625762181
AF-Q4J6C6-F1-model-v4_A	0.0052630882453275	0.8029830695392659	0.0626935301476931
AF-Q9BTV4-F1-model-v4_A	0.0059822903809519	0.4229935361242443	0.1547520117601062
AF-Q96N96-F1-model-v4_A	0.0053496313582346	0.51445518993491	0.1565909222786323
AF-Q6ICG6-F1-model-v4_A	0.0089634287349213	0.5978970267022834	0.0718186926297554
AF-P41226-F1-model-v4_A	0.0031680370290094	0.5139648016214767	0.203204601616284
AF-Q9UDR5-F1-model-v4_A	0.0045727749452559	0.9074113047281308	0.0140326350426887
AF-O00255-F1-model-v4_A	0.0143114446452935	0.525195533964344	0.0058266934612722
AF-P00751-F1-model-v4_A	0.008361509311512	0.4936289955789967	0.1045854857229968
AF-Q9NWZ5-F1-model-v4_A	0.0015448612143664	0.7446320764399579	0.167516791817055
AF-P22314-F1-model-v4_A	0.0022461576780365	0.643695826633104	0.1937364484333317
AF-Q13133-F1-model-v4_A	0.0137980789355673	0.491980776398855	0.0174797527976524
AF-O75449-F1-model-v4_A	0.0077458683492947	0.6038620684763093	0.0939548188910734
AF-Q96HY7-F1-model-v4_A	0.0095241990182733	0.3524013185433681	0.0975218464555562
AF-Q9BVQ7-F1-model-v4_A	0.0064991100027163	0.8535574753285555	0.0117905783112548
AF-Q14697-F1-model-v4_A	0.0100389798532428	0.4312105915680917	0.0836620663263969
AF-Q9UPR0-F1-model-v4_A	0.0016547250047311	0.7251384007444273	0.1748000975614148
AF-Q8TAF3-F1-model-v4_A	0.0086645470661621	0.6185252049069484	0.0734948207675663
AF-P06241-F1-model-v4_A	0.0100938138204664	0.754768302450633	0.0021896458253802
AF-Q9Y572-F1-model-v4_A	0.0099251033676994	0.6594527866425742	0.041514721940334
AF-Q96IZ5-F1-model-v4_A	0.0057633024344272	0.8510042962564048	0.0300077103542844
AF-Q9H089-F1-model-v4_A	0.0036340469152443	0.6993610311410423	0.1485800492424567
AF-Q93063-F1-model-v4_A	0.0048264698061837	0.7866679788371957	0.0853753468743623
AF-Q9BTT6-F1-model-v4_A	0.0049157638837159	0.6043856112142987	0.1508798899856609
AF-P17028-F1-model-v4_A	0.0148055914583024	0.2368202066699873	0.0230999264545257
AF-A0A0B4J2E5-F1-model-v4_A	0.0118050178398904	0.5443630800779661	0.0429718680332931
AF-Q15904-F1-model-v4_A	0.0037723789293107	0.6649756725079697	0.1576729304221691
AF-C9J2P7-F1-model-v4_A	0.0071749517057062	0.5942846567759363	0.1107063945241015
AF-O95985-F1-model-v4_A	0.0027986884205918	0.8791493793196983	0.0742900682699523
AF-P42575-F1-model-v4_A	0.0018155964806764	0.7284311714800984	0.1735039770654454
AF-Q9UMQ6-F1-model-v4_A	0.0059514074920606	0.5520953171574428	0.1441665367574605
AF-P35858-F1-model-v4_A	0.0131446652442243	0.6377010139207502	0.0014568440116902
AF-Q6PK81-F1-model-v4_A	0.0047720757098819	0.847666266347322	0.0546247180047534
AF-Q9NPH2-F1-model-v4_A	3.981630393709759e-05	0.8494310341031235	0.1337737842211765
AF-A0A494C1R9-F1-model-v4_A	0.0036372309715425	0.5949001729933019	0.1826012993691217
AF-Q04609-F1-model-v4_A	0.0054826446762586	0.7277140651665	0.1028113813098279
AF-Q8NCE0-F1-model-v4_A	0.0089052392292256	0.6145469051362145	0.0751761334794158
AF-Q9BZG8-F1-model-v4_A	0.0009477536497923	0.821585301123462	0.1432138034259678
AF-Q9Y6T7-F1-model-v4_A	0.0072006667953021	0.5541891230439017	0.1216319439163229
AF-A6NHP3-F1-model-v4_A	0.0108872778477394	0.5365911007637629	0.0610509630466473
AF-Q8NCQ5-F1-model-v4_A	0.0033611731890658	0.5535208118334844	0.2001745250914763
AF-Q6ZV50-F1-model-v4_A	0.0151456486751385	0.3783349106625225	0.0170368870295003
AF-P54886-F1-model-v4_A	0.0036713655495459	0.8027002590236516	0.1063360667350818
AF-Q8N8W4-F1-model-v4_A	0.0048948722933767	0.8008140508744928	0.0815733908411733
AF-Q00536-F1-model-v4_A	0.0121681513939528	0.582162492180085	0.0323309912234826
AF-P17655-F1-model-v4_A	0.0080997813286428	0.5130402147275672	0.1135440423508862
AF-Q8N4N3-F1-model-v4_A	0.0039405378817988	0.8252131290163074	0.0862342975398848
AF-Q9UGN4-F1-model-v4_A	0.0075082593563947	0.8134976423101294	0.0223381852496014
AF-Q96DM1-F1-model-v4_A	0.003060658909255	0.6012524170195817	0.195993251117623
AF-Q96IK5-F1-model-v4_A	0.0078079502619752	0.5257196069024181	0.1162601220250312
AF-Q15599-F1-model-v4_A	0.0043173168695111	0.6948503194760922	0.1422629527700643
AF-A6NM43-F1-model-v4_A	0.0066598488807906	0.5582247582228415	0.1328383476439747
AF-Q6KF10-F1-model-v4_A	0.0094430686035587	0.6530152512885841	0.0569667321740288
AF-Q9BWV7-F1-model-v4_A	0.0102277731644592	0.5345793360496964	0.0742900682699523
AF-Q6NXT4-F1-model-v4_A	0.0121617128962574	0.6332286740070756	0.020393494275321
AF-Q14680-F1-model-v4_A	0.0077865492289556	0.7161099662241994	0.0648213974041245
AF-Q9UL40-F1-model-v4_A	0.0072854119915906	0.2676687558933344	0.1479930802623299
AF-O75106-F1-model-v4_A	0.0083123192089893	0.5588694773979501	0.1036978139084012
AF-Q96NE9-F1-model-v4_A	0.0027269132088211	0.4575125174787352	0.2316097433727595
AF-Q9P2J9-F1-model-v4_A	0.0016011565911577	0.8219215924269034	0.1365896088049003
AF-Q8NCR0-F1-model-v4_A	0.0005745722169182	0.5992439215785053	0.2414102545444916
AF-Q9H147-F1-model-v4_A	0.0080839616901185	0.6539125946641963	0.0819540697927871
AF-Q9H6T0-F1-model-v4_A	0.0048684933714241	0.7146238642756344	0.1252736567961856
AF-Q8NFU5-F1-model-v4_A	0.0081717487715664	0.7033459548574511	0.0643411776199078
AF-O95198-F1-model-v4_A	0.0066266925065772	0.6458666540130686	0.1144481357306117
AF-Q13393-F1-model-v4_A	0.0022550706678307	0.7960181217297064	0.1412960222621002
AF-O75891-F1-model-v4_A	0.0061548692751373	0.7797739921368424	0.0699196593590019
AF-Q9UJN7-F1-model-v4_A	0.0099636455810249	0.4608382645248914	0.0922832032974407
AF-P07199-F1-model-v4_A	0.0070990405637585	0.7823473185273491	0.0502551818524676
AF-O14682-F1-model-v4_A	0.0031476505770285	0.7012579471938697	0.1655348989512386
AF-P42681-F1-model-v4_A	0.0068825900395302	0.7570647534173915	0.0676517766968622
AF-Q7L1V2-F1-model-v4_A	0.0031778813552724	0.8223933965058825	0.1081517725047538
AF-P05546-F1-model-v4_A	0.0020003834781203	0.8646168246946957	0.1072580668399201
AF-Q3SY52-F1-model-v4_A	0.0106324450309902	0.7453449424919754	0.0065982109973949
AF-Q8WWQ2-F1-model-v4_A	0.0040332041418155	0.8024506230329628	0.1028113813098279
AF-Q9H1B5-F1-model-v4_A	0.0052422037708676	0.2217247573734986	0.1922801396614761
AF-Q9BZR8-F1-model-v4_A	0.0113552751081421	0.5653135470659971	0.0521072715569208
AF-Q96SY0-F1-model-v4_A	0.0059054577422556	0.570090251951624	0.1479930802623299
AF-O95159-F1-model-v4_A	0.0048272699094167	0.8899510563939321	0.034664446127588
AF-Q8NCT3-F1-model-v4_A	0.0036817372791344	0.7826961007057205	0.1216319439163229
AF-Q49AN0-F1-model-v4_A	0.006080063858555	0.6715017377297827	0.1180782532791766
AF-Q14790-F1-model-v4_A	0.0084338096449114	0.7900243974064678	0.0238627234462787
AF-Q92993-F1-model-v4_A	0.0053883385737508	0.7815147093641357	0.0879557950251648
AF-Q8NI60-F1-model-v4_A	0.0073678412463827	0.3946593397811119	0.1449382485942429
AF-P30419-F1-model-v4_A	0.0059643971069358	0.7130832796074997	0.1081517725047538
AF-Q13057-F1-model-v4_A	0.0057203702694708	0.6184733953956695	0.1432138034259678
AF-Q9BRK3-F1-model-v4_A	0.0059249974493763	0.8674609606404309	0.0284048760941568
AF-Q14318-F1-model-v4_A	0.0029862259009117	0.7525885724616459	0.1518456029870731
AF-P43403-F1-model-v4_A	0.0044317112109635	0.7376017738612038	0.1300409768952239
AF-P23515-F1-model-v4_A	0.0139954811820328	0.600023981043197	0.0087397720309874
AF-Q6PIV2-F1-model-v4_A	0.0022030728717258	0.5353009816334223	0.2369366769879393
AF-P41235-F1-model-v4_A	0.0026722968671358	0.8110865279311397	0.1289142741113467
AF-Q9H816-F1-model-v4_A	0.0118236973991216	0.6731082497373678	0.020817864153829
AF-Q96E29-F1-model-v4_A	0.0139324102791594	0.5873840652677924	0.0131099992438439
AF-Q8IYB8-F1-model-v4_A	0.0059474723727431	0.6562588219489988	0.1289142741113467
AF-Q96EF0-F1-model-v4_A	0.0129243661315029	0.3958778132288293	0.0546247180047534
AF-O75953-F1-model-v4_A	0.001171855490583	0.5932379439181332	0.2425336927470438
AF-Q92966-F1-model-v4_A	0.0019530682013067	0.6838336669666953	0.202276660177485
AF-P11586-F1-model-v4_A	0.0060628190324538	0.8027577169033988	0.0643411776199078
AF-Q5I0G3-F1-model-v4_A	0.0051732338149509	0.7726868395558795	0.100160025020499
AF-Q05329-F1-model-v4_A	0.0084295381056705	0.7814663932315403	0.0331075673737624
AF-B9A6J9-F1-model-v4_A	0.0126369230020683	0.5678490314760831	0.0385778104072074
AF-Q8N436-F1-model-v4_A	0.0048414657944672	0.7465351364484811	0.1201749287180127
AF-Q8N720-F1-model-v4_A	0.0086363818257493	0.6050692443838205	0.0946832683923559
AF-Q8IZP1-F1-model-v4_A	0.0094839531798483	0.5343757434518914	0.0961395321892653
AF-O15391-F1-model-v4_A	0.0080344931825888	0.7533111547319479	0.0537219245165994
AF-O14744-F1-model-v4_A	0.00413723111193	0.5501925673323331	0.195993251117623
AF-Q86X55-F1-model-v4_A	0.0102729415500556	0.6407534756502254	0.0568099994807522
AF-P43304-F1-model-v4_A	0.0101119157556113	0.5635069478627452	0.080251855911368
AF-Q8NBH2-F1-model-v4_A	0.0136228891079786	0.6032409531706594	0.0167517699463162
AF-Q16555-F1-model-v4_A	0.0020759502199428	0.7798098733544749	0.1606084319344713
AF-Q7RTV3-F1-model-v4_A	0.0070139732556522	0.8102342374369964	0.0444280646304331
AF-O95944-F1-model-v4_A	0.0028453913191596	0.6507165840399937	0.1980800645258196
AF-A6NDS4-F1-model-v4_A	0.0142075053543756	0.4560331241389848	0.036416391876046
AF-Q9NRM2-F1-model-v4_A	0.0067799249762057	0.6841647897246871	0.1081517725047538
AF-Q8NER5-F1-model-v4_A	0.003753082824732	0.7049839020022132	0.1606084319344713
AF-Q8N5Y2-F1-model-v4_A	0.0024818641075384	0.9348514443517564	0.0560815732405199
AF-Q9H665-F1-model-v4_A	0.0058964409156872	0.6227673696208951	0.1441665367574605
AF-A8MY62-F1-model-v4_A	0.002312024555811	0.7605056376480939	0.166525146365609
AF-Q8IYL2-F1-model-v4_A	0.006517796702186	0.7946263310242377	0.0640930305320786
AF-P31749-F1-model-v4_A	0.0009356619530009	0.9022124573277236	0.1081517725047538
AF-Q14863-F1-model-v4_A	0.0045008303189751	0.6147700276858679	0.1745082756867564
AF-Q14CB8-F1-model-v4_A	0.0121080535961441	0.4885382976031667	0.0626367777057093
AF-Q9BQC3-F1-model-v4_A	0.0018541145907687	0.8859669749873893	0.1054749257285665
AF-P33121-F1-model-v4_A	0.005998592185321	0.733424279757495	0.1054749257285665
AF-Q9UC06-F1-model-v4_A	0.0059573563412201	0.852752974656289	0.0436997123665408
AF-Q8N878-F1-model-v4_A	0.0122220205203164	0.5389524084971612	0.0531683659174533
AF-P54652-F1-model-v4_A	0.006791791147832	0.625971229735658	0.1272580390591406
AF-Q86W50-F1-model-v4_A	0.0035596472401786	0.8992860067412626	0.0611799877648819
AF-Q9UKA2-F1-model-v4_A	0.0048787453424677	0.8157624201266205	0.0870944463336922
AF-Q8TDF6-F1-model-v4_A	0.0131235401787057	0.4985518199469954	0.0480699609170811
AF-Q6ZNG9-F1-model-v4_A	0.0089871292747303	0.5951598643443222	0.0948962592591275
AF-Q9NU63-F1-model-v4_A	0.0025651267997062	0.9299430794856444	0.0602316429280305
AF-Q9H5Z1-F1-model-v4_A	0.0046691073307945	0.8614178319299176	0.0651667209447612
AF-P00450-F1-model-v4_A	0.0133357982366434	0.5441710857295574	0.0386015818388498
AF-O75354-F1-model-v4_A	0.0017047597087493	0.7690747504947857	0.1755134337987387
AF-P54821-F1-model-v4_A	0.0084290800502356	0.4063998017212768	0.1347105343032779
AF-Q9HCK0-F1-model-v4_A	0.0083920600460205	0.7704132335060248	0.0451564268098936
AF-Q13285-F1-model-v4_A	0.0129123498916683	0.6246191209374854	0.0269259686475575
AF-P04053-F1-model-v4_A	0.0084136093342904	0.5124039856255319	0.1226491277029568
AF-Q96GY3-F1-model-v4_A	0.0109209748594852	0.3642264590738177	0.0966450803523832
AF-Q9UGI9-F1-model-v4_A	0.0092701262975399	0.6792051765336764	0.0670064380342809
AF-P19793-F1-model-v4_A	0.0109123969193094	0.615965118154763	0.058994759372676
AF-P08697-F1-model-v4_A	0.0020439063123662	0.8142869420028811	0.1470344258689226
AF-O75618-F1-model-v4_A	0.0031564582976677	0.5336457594183609	0.2269883414734241
AF-Q96BZ4-F1-model-v4_A	0.0011935160105017	0.8006991647206984	0.168510394629179
AF-Q8IX18-F1-model-v4_A	0.0085234155077584	0.6104991427891774	0.1019661202012538
AF-Q96IW2-F1-model-v4_A	0.0078763927664377	0.802782500465046	0.037792668599949
AF-P04040-F1-model-v4_A	0.0012360782040406	0.8417492776224891	0.1460765720188825
AF-Q9Y6M1-F1-model-v4_A	0.0136470490759857	0.1680837302286414	0.0604515833997143
AF-A0A087WVF3-F1-model-v4_A	0.0125214544962217	0.489019315830794	0.0597231737029493
AF-Q8N6Q8-F1-model-v4_A	0.0160075982599009	0.4836138335165505	0.0145665909728742
AF-Q4L235-F1-model-v4_A	0.0047033286402539	0.7110515190374015	0.1449382485942429
AF-Q7LFX5-F1-model-v4_A	0.0157538792988063	0.543978913513147	0.0088172167453031
AF-P35790-F1-model-v4_A	0.0049762744872857	0.8259519635545626	0.0819540697927871
AF-Q9H2A9-F1-model-v4_A	0.0075573778972013	0.6110537314841639	0.1199020159026713
AF-Q9NVM9-F1-model-v4_A	0.0032871730733774	0.989039621902734	0.0029220273949486
AF-Q9NSN8-F1-model-v4_A	0.0068174802768111	0.8233659432267484	0.0472921254005003
AF-Q9BYG3-F1-model-v4_A	0.0008809777801687	0.6378323603125371	0.2447871814631508
AF-A6NCF6-F1-model-v4_A	0.0058034534534547	0.5810492175809109	0.1615906165511234
AF-Q14566-F1-model-v4_A	0.0010065579646908	0.9878077213082744	0.0472921254005003
AF-P55055-F1-model-v4_A	0.0174400111555667	0.4564343533940381	0.0029220273949486
AF-Q96EK9-F1-model-v4_A	0.0023322950080215	0.5206213955532203	0.2481816268981942
AF-Q9P1A2-F1-model-v4_A	0.0111363259864216	0.7161646974525381	0.0262200978972946
AF-P37231-F1-model-v4_A	0.015211967389252	0.440480452304076	0.032046507746164
AF-Q9BVP2-F1-model-v4_A	0.0089032046115684	0.3524310636378391	0.1340127658618555
AF-Q69YN2-F1-model-v4_A	0.0051253176463234	0.7784292422679342	0.1090467283444061
AF-Q86U10-F1-model-v4_A	0.0061616183799701	0.5990285032459883	0.1518456029870731
AF-Q9GZS0-F1-model-v4_A	0.0056019335325213	0.8399501297817431	0.0659939212028208
AF-Q9NZN9-F1-model-v4_A	0.0055218809555568	0.6099087571230263	0.1625741867166441
AF-P55157-F1-model-v4_A	0.0039806696127905	0.6885330936505715	0.1705029284516654
AF-P14222-F1-model-v4_A	0.0035593933720965	0.7736551652938564	0.1441665367574605
AF-Q8N0W3-F1-model-v4_A	0.0041614900901401	0.9522668119692956	0.0182082568765367
AF-Q53G59-F1-model-v4_A	0.0066588869822765	0.6209202714714821	0.1394189465197122
AF-Q5TGY1-F1-model-v4_A	0.010375003446091	0.5809750397388507	0.0819540697927871
AF-Q9UHV5-F1-model-v4_A	0.0134955651807685	0.563179110567078	0.0400581238241422
AF-Q4JDL3-F1-model-v4_A	0.0032245796158852	0.7873435761530889	0.1441665367574605
AF-Q9HBU9-F1-model-v4_A	0.004186942627244	0.8958235888370397	0.0585969192964301
AF-P55010-F1-model-v4_A	0.0119277492632084	0.4691125180258235	0.0777081801365642
AF-Q6V1X1-F1-model-v4_A	0.0105765505554134	0.512515091427262	0.0924983319030738
AF-Q9Y6I4-F1-model-v4_A	0.0014836819935064	0.8201678309795051	0.158649868380915
AF-Q86WV1-F1-model-v4_A	0.0101550186681546	0.7899300173226322	0.0103018401892411
AF-Q400G9-F1-model-v4_A	0.0061988839904458	0.7760985683025665	0.0905480982534083
AF-Q9BXJ7-F1-model-v4_A	0.0071851444553269	0.6310605436323452	0.1272580390591406
AF-Q14554-F1-model-v4_A	0.0053538352349302	0.504703947206757	0.1908063014656433
AF-P02787-F1-model-v4_A	0.0051913198573605	0.5568111390561202	0.18464215053158
AF-Q9BV44-F1-model-v4_A	0.0027831066656303	0.7255720080120174	0.1836207206904445
AF-Q96JF0-F1-model-v4_A	0.0145412706197889	0.6550829037816979	0.0021848670241468
AF-Q9NR34-F1-model-v4_A	0.0124891057303283	0.6704927685722457	0.0269484940117843
AF-Q8WV93-F1-model-v4_A	0.0037730613809182	0.7619646311388422	0.1479930802623299
AF-Q15111-F1-model-v4_A	0.00142412528508	0.7839492770277084	0.182811091841776
AF-Q8N2C3-F1-model-v4_A	0.0068442020612971	0.5283482728229916	0.1576729304221691
AF-Q8IXB1-F1-model-v4_A	0.0072818682940572	0.8428647147519157	0.0349600148426103
AF-Q86WB0-F1-model-v4_A	0.0122072567033126	0.5558968539067162	0.0611799877648819
AF-Q59H18-F1-model-v4_A	0.0169316596001556	0.3167857245129189	0.0247633892798655
AF-Q66K64-F1-model-v4_A	0.0134782018623005	0.5349992188327339	0.0480699609170811
AF-P61565-F1-model-v4_A	0.0012099556115467	1.0422136649842335	0.004389354417605
AF-Q0WX57-F1-model-v4_A	0.0127009183613573	0.7090937843550489	0.010924934303695
AF-P0CI01-F1-model-v4_A	0.0092464182206074	0.7806106825270023	0.0354447525832375
AF-Q8TA94-F1-model-v4_A	0.0126774370787668	0.7188752734607529	0.0073366962737499
AF-Q6P3X8-F1-model-v4_A	0.0053358707466477	0.6480912640121697	0.1606084319344713
AF-Q9UBM8-F1-model-v4_A	0.0032565353111578	0.7161685805615173	0.1795533624682532
AF-Q902F9-F1-model-v4_A	0.0013570684220298	1.021303085671604	0.0225785454961677
AF-Q8N7R0-F1-model-v4_A	0.0108434731243497	0.3719451460043952	0.1081517725047538
AF-Q8IWU9-F1-model-v4_A	0.0051346786070216	0.842218936807536	0.0794022682036177
AF-Q50LG9-F1-model-v4_A	0.0063932263764493	0.7223151614422758	0.1153534949912769
AF-Q0VD86-F1-model-v4_A	0.0056006261186519	0.8850314397760113	0.0433130906697325
AF-Q9BPU6-F1-model-v4_A	0.0056024953017941	0.82095869993306	0.0819540697927871
AF-O14672-F1-model-v4_A	0.0090997024133574	0.6650326797610695	0.0853753468743623
AF-Q9H1B4-F1-model-v4_A	0.0041445706718462	0.6114598135824899	0.1980800645258196
AF-Q9BSQ5-F1-model-v4_A	0.0135926152283923	0.7109856222425024	0.0
AF-A6NFA1-F1-model-v4_A	0.0042765795826833	0.82494063665313	0.1081517725047538
AF-Q6S8J7-F1-model-v4_A	0.0145456995296476	0.4713033838445836	0.0449007945645392
AF-P15498-F1-model-v4_A	0.0045248964130436	0.7994476092109285	0.1172612463811577
AF-A0A1W2PPF3-F1-model-v4_A	0.0140542301364198	0.6902624269980466	0.0014587541408541
AF-P14635-F1-model-v4_A	0.0077337914698803	0.7225608323359747	0.0896826187952655
AF-O14986-F1-model-v4_A	0.0100998352761891	0.6675395665238654	0.0699196593590019
AF-Q86UQ0-F1-model-v4_A	0.0066352941602878	0.878555350302731	0.0291333507443458
AF-P54284-F1-model-v4_A	0.0045897879010319	0.8983774247696287	0.055342074813089
AF-O15484-F1-model-v4_A	0.009063517604616	0.5327484268060478	0.1217319626680046
AF-Q8TCG2-F1-model-v4_A	0.0028656341233763	0.8087826838125546	0.1470344258689226
AF-Q9NR19-F1-model-v4_A	0.001497516199525	0.9096742441266864	0.1108414573859111
AF-P31323-F1-model-v4_A	0.0080538507032952	0.7658380826442701	0.0668222725585987
AF-Q6JEL2-F1-model-v4_A	0.0066045060781735	0.4217103745012673	0.1815833194712046
AF-Q9H000-F1-model-v4_A	0.0127514303721553	0.5952037960963131	0.0502551818524676
AF-Q92785-F1-model-v4_A	0.0131348422718854	0.6604925704573457	0.0276764270621712
AF-Q05066-F1-model-v4_A	0.0018498846368851	0.5855009357238365	0.2561753769219055
AF-Q8WYR1-F1-model-v4_A	0.0013729874695548	0.5830574404399094	0.265841759939583
AF-Q15582-F1-model-v4_A	0.0021175240635667	0.8726800010784154	0.1263328120780682
AF-Q5TC79-F1-model-v4_A	0.0042715177657838	0.7567817007496389	0.1478518582637831
AF-Q8NEG7-F1-model-v4_A	0.0047853367468577	0.6807082568213992	0.167516791817055
AF-Q9P2J3-F1-model-v4_A	0.0045558246091471	0.7789419526643958	0.1319042225962123
AF-Q14145-F1-model-v4_A	0.0061323390507631	0.8194395169309568	0.076018803228731
AF-P49257-F1-model-v4_A	0.0041559301177752	0.8016687433562468	0.1281840260686497
AF-Q8TE96-F1-model-v4_A	0.0075408292422911	0.7530012258923134	0.0845181097092675
AF-Q7Z4N8-F1-model-v4_A	0.0066427054222207	0.6163225187500966	0.1499160832876762
AF-Q8N859-F1-model-v4_A	0.0112468663170072	0.6955762122871461	0.0456967989064831
AF-Q96EN8-F1-model-v4_A	0.0087014886775174	0.5774456893921611	0.1209026650898825
AF-Q86V40-F1-model-v4_A	0.0074801641482775	0.7029876755810162	0.1081517725047538
AF-Q6R6M4-F1-model-v4_A	0.0150077279935169	0.6523277075687883	0.00512430205411
AF-Q68D85-F1-model-v4_A	0.0064222215634837	0.65906326601054	0.1422629527700643
AF-Q8TED0-F1-model-v4_A	0.0035035570757462	0.804795274389535	0.1403652546715101
AF-Q15306-F1-model-v4_A	0.0058406861010453	0.7632508401489544	0.1144481357306117
AF-Q9Y2D1-F1-model-v4_A	0.0045593286536539	0.9596745646811335	0.0160233389937762
AF-Q8TCY9-F1-model-v4_A	0.0126124460723443	0.3953555487765497	0.0852149190700788
AF-Q9BZQ6-F1-model-v4_A	0.0064703454777594	0.8072368831360597	0.0786598128498576
AF-Q6P9G9-F1-model-v4_A	0.010445387548046	0.7293852742775034	0.0456967989064831
AF-Q9H2C0-F1-model-v4_A	0.0044541523127347	0.6640518452837751	0.1826012993691217
AF-A6NJJ6-F1-model-v4_A	0.0034824462889398	0.6801008383640137	0.1980800645258196
AF-Q9H511-F1-model-v4_A	0.0046775501866163	0.9105919203061328	0.0513018757330945
AF-Q86Y01-F1-model-v4_A	0.0155971830330882	0.5477846836172647	0.0269484940117843
AF-D6R901-F1-model-v4_A	0.0138755659351049	0.6709992799752719	0.016284021422591
AF-Q96EK7-F1-model-v4_A	0.0032492979211962	0.4581251827561194	0.2534600941660747
AF-Q16534-F1-model-v4_A	0.0064070462448877	0.6234337628705372	0.1547520117601062
AF-Q9BX70-F1-model-v4_A	0.0045070217073645	0.7225792141481278	0.1606084319344713
AF-Q6IEE8-F1-model-v4_A	0.0014863754666663	0.5685329427821324	0.2712961421729851
AF-Q96E52-F1-model-v4_A	0.0167828220360238	0.4533894446175585	0.0276764270621712
AF-D6R9N7-F1-model-v4_A	0.0100533418597657	0.758182046120746	0.0429718680332931
AF-Q4G176-F1-model-v4_A	0.0015413562096251	0.923674597533626	0.1072580668399201
AF-Q5K4L6-F1-model-v4_A	0.0041231789591382	0.7365272588660443	0.1635591445426425
AF-Q86WA8-F1-model-v4_A	0.0044613836373826	0.8976139258764149	0.0670064380342809
AF-Q96SM3-F1-model-v4_A	0.0073351307035513	0.521798576682012	0.1609615683901939
AF-Q9P0J7-F1-model-v4_A	0.0052654518668844	0.7840251105485467	0.1194465972347178
AF-Q9BSI4-F1-model-v4_A	0.0096445618193436	0.7924466271102739	0.0331075673737624
AF-Q01432-F1-model-v4_A	0.0152520603625432	0.662142529314279	0.0043701973936818
AF-Q9HB75-F1-model-v4_A	0.0043916637170873	0.872727033715682	0.0859427269581036
AF-Q96RP9-F1-model-v4_A	0.0095236374177117	0.7061210324837351	0.0751761334794158
AF-Q9H0K6-F1-model-v4_A	0.0005917121136602	0.7854416325848377	0.2061180954314494
AF-Q13214-F1-model-v4_A	0.0144590664009164	0.5983653512656324	0.0331075673737624
AF-Q6UWZ7-F1-model-v4_A	0.0024516076396394	1.0079927300238518	0.0247633892798655
AF-Q6UY01-F1-model-v4_A	0.0089564314278893	0.6993220601318085	0.0870944463336922
AF-Q12800-F1-model-v4_A	0.0171159082159948	0.5039759802884867	0.0185457488706886
AF-Q9NUP7-F1-model-v4_A	0.0047445938923607	0.7923890679989405	0.1272580390591406
AF-Q9NP81-F1-model-v4_A	0.004608563497429	0.6956540762016733	0.172502214476544
AF-P34947-F1-model-v4_A	0.013308018511869	0.6933871074162679	0.0215774983192449
AF-Q9H0W8-F1-model-v4_A	0.0103479781305896	0.7884039838802397	0.0246270663199015
AF-P53350-F1-model-v4_A	0.001380720327585	0.8034484148652214	0.1866899187954229
AF-Q9GZR7-F1-model-v4_A	0.0030685895201801	0.8363020682948034	0.137654532846589
AF-Q02809-F1-model-v4_A	0.0031074460065132	0.8190531617609269	0.1451211561514822
AF-O43521-F1-model-v4_A	0.0049887951623752	0.6271103481336372	0.187716262651008
AF-Q9ULX5-F1-model-v4_A	0.0057244071742336	0.9216729673103308	0.0276764270621712
AF-Q96SF2-F1-model-v4_A	0.0086695533616554	0.563866848676454	0.1319042225962123
AF-Q96I27-F1-model-v4_A	0.0132934037570293	0.4215985230197364	0.0794022682036177
AF-Q9H5Q4-F1-model-v4_A	0.0035331952991291	0.9027069315986432	0.0853753468743623
AF-P06681-F1-model-v4_A	0.0049663870557125	0.4293615553411938	0.2269883414734241
AF-O95567-F1-model-v4_A	0.0120001764116078	0.7844253268118814	0.0029220273949486
AF-P07358-F1-model-v4_A	0.01570749210185	0.540888876248233	0.0331075673737624
AF-Q96GJ1-F1-model-v4_A	0.0039201393163825	0.7875987564908419	0.1479930802623299
AF-O15519-F1-model-v4_A	0.0060701083549776	0.7124461194352554	0.1394189465197122
AF-Q8WZA2-F1-model-v4_A	0.0151992814313755	0.398133750118446	0.0553531458501084
AF-P0C7X2-F1-model-v4_A	0.00869860609636	0.4380871610476496	0.1508798899856609
AF-O60476-F1-model-v4_A	0.016284533367661	0.6134165565202909	0.0088172167453031
AF-Q8TB22-F1-model-v4_A	0.0117935505235322	0.6408343091810119	0.0643411776199078
AF-P20073-F1-model-v4_A	0.0180705753744151	0.4943282888197328	0.011653569134763
AF-Q9H5U6-F1-model-v4_A	0.0004082879448305	0.7898708471474833	0.2086265064684453
AF-O15213-F1-model-v4_A	0.0056099129478472	0.8898356426390248	0.0531683659174533
AF-Q9NXS3-F1-model-v4_A	0.0074659372353743	0.6504786912485808	0.1356491413888314
AF-Q13557-F1-model-v4_A	0.001532262138715	0.8748284721190984	0.1460765720188825
AF-Q8NFW8-F1-model-v4_A	0.0006555095638663	0.7481890693583438	0.2313901212502505
AF-Q8IYT4-F1-model-v4_A	0.0083485116237053	0.7282530929315749	0.0917702951590628
AF-Q8IZ83-F1-model-v4_A	0.0074043347129706	0.6857843604784416	0.1263328120780682
AF-P17936-F1-model-v4_A	0.0049215840259942	0.5179262162237612	0.2193605569322374
AF-D6RJB6-F1-model-v4_A	0.010318316855723	0.6817694707707702	0.076018803228731
AF-Q96PD5-F1-model-v4_A	0.0034273251257377	0.725903777393551	0.1908063014656433
AF-Q9NZU1-F1-model-v4_A	0.0117372412028604	0.6321760247225414	0.0706484408514722
AF-Q86W26-F1-model-v4_A	0.0142116607409357	0.4574362491337156	0.0670064380342809
AF-P04004-F1-model-v4_A	0.0169281104212504	0.5786047582085738	0.0138382752386696
AF-Q13939-F1-model-v4_A	0.002362899136338	0.5273497041355559	0.2724745369855814
AF-Q8NEC7-F1-model-v4_A	0.0056173247093408	0.728076568796305	0.1451211561514822
AF-Q8IV61-F1-model-v4_A	0.0096248172815616	0.6157556082383968	0.1092498194584445
AF-A8K8V0-F1-model-v4_A	0.0050886137331258	0.5405544702765805	0.2118269963001229
AF-P25205-F1-model-v4_A	0.001384298058294	0.9630688967962664	0.0866720592869298
AF-Q9NTN9-F1-model-v4_A	0.0090981747855681	0.7643430072027921	0.0640930305320786
AF-O75360-F1-model-v4_A	0.011948721000473	0.7798329315597216	0.010924934303695
AF-Q3MJ62-F1-model-v4_A	0.0113903707288877	0.3486445962645892	0.1180782532791766
AF-Q6IA69-F1-model-v4_A	0.0052784965842855	0.6511909286360463	0.1795533624682532
AF-P00747-F1-model-v4_A	0.0170870898624695	0.2468638535541327	0.0449007945645392
AF-Q4G0Z9-F1-model-v4_A	0.0062364087566001	0.5626761925278497	0.1836207206904445
AF-P63252-F1-model-v4_A	0.0002364367315247	0.938486535034007	0.1180782532791766
AF-P46063-F1-model-v4_A	0.0059415960755449	0.6379233201492578	0.1705029284516654
AF-Q9UNY5-F1-model-v4_A	0.007237869098862	0.7548569008259354	0.1045854857229968
AF-O14771-F1-model-v4_A	0.0084135395193336	0.8797780534006555	0.0103018401892411
AF-O96017-F1-model-v4_A	0.0100911195470632	0.6791520900200236	0.0844865647175048
AF-D6RBQ6-F1-model-v4_A	0.0152462628448476	0.6925468522320191	0.0029220273949486
AF-O00744-F1-model-v4_A	0.0040131015406424	0.7816576743370578	0.1557237293482958
AF-O94921-F1-model-v4_A	0.0044332444787816	0.837036242483671	0.1171685514347264
AF-Q5T7W7-F1-model-v4_A	0.0035356185423523	0.7143599541403833	0.1970356322834747
AF-P09874-F1-model-v4_A	0.0021074037178717	0.7380162443030869	0.2177707841347986
AF-Q9UBS4-F1-model-v4_A	0.0009061514140885	0.7399635865580287	0.2369366769879393
AF-Q99972-F1-model-v4_A	0.0040529779298189	0.8504794380339374	0.1180782532791766
AF-Q96RQ9-F1-model-v4_A	0.0026046244993813	0.7673260810221695	0.1928755323504005
AF-O43548-F1-model-v4_A	0.010321991640114	0.5859692513292771	0.1081517725047538
AF-Q6TFL4-F1-model-v4_A	0.0049218874969831	0.8235934477494697	0.1153534949912769
AF-Q9NZI6-F1-model-v4_A	0.0054826716971241	0.7508987813911784	0.1422629527700643
AF-O43462-F1-model-v4_A	0.0188739430833399	0.5427384806850134	0.0029134192830806
AF-Q15744-F1-model-v4_A	0.006008124231653	0.9280229018055371	0.0262200978972946
AF-Q9BYD6-F1-model-v4_A	0.0023036683915037	0.7161942483422199	0.2247991959352004
AF-P07237-F1-model-v4_A	0.0027090564576518	0.3830783518674703	0.2879923131027375
AF-Q9BZE1-F1-model-v4_A	0.005884130492868	0.733978950860845	0.1422629527700643
AF-Q9GZX5-F1-model-v4_A	0.0102364513017763	0.6518999536096373	0.0932268541315344
AF-Q7L5Y6-F1-model-v4_A	0.0010685812388412	0.9027417372228852	0.1422629527700643
AF-Q6V9R5-F1-model-v4_A	0.012011709805735	0.7401129827791075	0.0342318542055553
AF-P49910-F1-model-v4_A	0.0153644746729703	0.6853103195558641	0.0080762040238695
AF-O75342-F1-model-v4_A	0.0078721078768169	0.7838101091331671	0.081102112321876
AF-O15211-F1-model-v4_A	0.0060291409543432	0.4566708470411211	0.2104877163513521
AF-P12644-F1-model-v4_A	0.0024093714950544	0.7848592516931401	0.1908063014656433
AF-Q2NL82-F1-model-v4_A	0.0028281194864931	0.973713155039264	0.0568099994807522
AF-P56180-F1-model-v4_A	0.0075040404568842	0.5687270576976939	0.1625741867166441
AF-A8K5M9-F1-model-v4_A	0.0021497062974897	0.3285843358352993	0.3051330241412824
AF-P22413-F1-model-v4_A	0.0069568599705258	0.79434811596228	0.0939548188910734
AF-Q8N6K7-F1-model-v4_A	0.0201639954090353	0.2490157942196151	0.0155326816144203
AF-Q9UDY4-F1-model-v4_A	0.0020897068419748	0.6294942145325669	0.2607894728602742
AF-Q96LR2-F1-model-v4_A	0.0096611885484151	0.2807947211752024	0.1537816613453546
AF-Q9HCN3-F1-model-v4_A	0.004840388162554	0.964728243721415	0.0246270663199015
AF-Q5JR12-F1-model-v4_A	0.0061095481234169	0.8520402367474217	0.0777081801365642
AF-P13798-F1-model-v4_A	0.0082080719328725	0.8199073975566559	0.055342074813089
AF-Q3YBR2-F1-model-v4_A	0.0033869429405286	1.0210094931789104	0.0087397720309874
AF-P16885-F1-model-v4_A	0.0011001056046407	0.8864097481201743	0.1536782347791876
AF-Q9Y6Q1-F1-model-v4_A	0.0111234248992343	0.5070040666368759	0.1144481357306117
AF-Q9H4D5-F1-model-v4_A	0.0071133717392498	0.8981972852266931	0.0276945584914771
AF-O60488-F1-model-v4_A	0.0037837454868413	0.8928727098156397	0.100160025020499
AF-Q9HAU8-F1-model-v4_A	0.0037533379870477	0.685353435260077	0.2086265064684453
AF-Q9NSY0-F1-model-v4_A	0.0096577509743741	0.4330637669858279	0.1470344258689226
AF-Q9Y5X1-F1-model-v4_A	0.0110785201948137	0.28946739316761	0.1332851641169676
AF-Q96GR2-F1-model-v4_A	0.0092420447208325	0.7216795663025375	0.0888183453868016
AF-O00151-F1-model-v4_A	0.0128149097114078	0.6054435344618208	0.0693147599636081
AF-P84022-F1-model-v4_A	0.0022716611126821	0.7648487546522791	0.2065023380700259
AF-Q8N988-F1-model-v4_A	0.0172587398404894	0.621325006614834	0.0080117938638943
AF-P0CH99-F1-model-v4_A	0.0117882346716223	0.3111432732030536	0.1226491277029568
AF-Q14194-F1-model-v4_A	0.0069547302937357	0.7818555692302871	0.1036978139084012
AF-P54578-F1-model-v4_A	0.0001718393533977	0.9331803905644516	0.1309719463952541
AF-Q96SB4-F1-model-v4_A	0.0147607674031822	0.5035329452094547	0.0626367777057093
AF-Q13505-F1-model-v4_A	0.0116171118265345	0.8153337441402437	0.00512430205411
AF-Q9NQW7-F1-model-v4_A	0.0024000424915106	0.9285915559559824	0.1054749257285665
AF-Q9H825-F1-model-v4_A	0.004067000773627	0.8938143552183223	0.0948962592591275
AF-O75426-F1-model-v4_A	0.0035701309579169	0.5894766522046779	0.2436593336721095
AF-O43763-F1-model-v4_A	0.0083725287636369	0.8594338087702499	0.0335032202501839
AF-Q9UIQ6-F1-model-v4_A	0.0028930026473343	0.6585456001291362	0.2388934677262297
AF-Q6TDP4-F1-model-v4_A	0.0065968945696568	0.7752891125782774	0.1153534949912769
AF-Q04743-F1-model-v4_A	0.0127487228661044	0.6786671335456087	0.0504970964456714
AF-P10073-F1-model-v4_A	0.011043840531289	0.6867926038837061	0.0750182384233217
AF-Q8IVD9-F1-model-v4_A	0.0063950848293478	0.7943976842473632	0.1090467283444061
AF-Q8NCE2-F1-model-v4_A	0.0049786727120126	0.6680137719222763	0.191551515296984
AF-Q9BRS2-F1-model-v4_A	0.0168331696745923	0.6020606122470181	0.0200592812463542
AF-Q15561-F1-model-v4_A	0.0172722583082234	0.5678262588566818	0.0230999264545257
AF-P45974-F1-model-v4_A	0.0036299452783071	0.7640604771574113	0.1813545919423851
AF-Q9Y243-F1-model-v4_A	0.0011479874331766	0.9059439742048891	0.1441665367574605
AF-Q8N7S6-F1-model-v4_A	0.0032409709347326	0.9721686278870248	0.0545316885212077
AF-Q13309-F1-model-v4_A	0.0034474822605912	0.7028557098845232	0.2128976363223476
AF-P62191-F1-model-v4_A	0.0060975080765916	0.7479233986685556	0.1394189465197122
AF-Q15973-F1-model-v4_A	0.0179033838455197	0.4781395810944235	0.0315549988173708
AF-P08240-F1-model-v4_A	0.0053774058453396	0.8288925753665424	0.1114343391983352
AF-E9PGG2-F1-model-v4_A	0.0140304835427599	0.7263520353117707	0.0152949457801805
AF-O43155-F1-model-v4_A	0.0088345445860484	0.893884544571828	0.0043701973936818
AF-Q3KNS6-F1-model-v4_A	0.01111820459901	0.6582921890380341	0.0837581824319544
AF-Q8IVL5-F1-model-v4_A	0.0113598707242812	0.4436599754284852	0.1235681141598219
AF-Q6PEW1-F1-model-v4_A	0.0051428834075244	0.8571269628333096	0.1010422264027843
AF-Q05BQ5-F1-model-v4_A	0.0159891707137752	0.5668887224842982	0.0407864162082982
AF-P07947-F1-model-v4_A	0.0104451046718373	0.7814422705964705	0.0456967989064831
AF-Q8TCT0-F1-model-v4_A	0.0024790867052604	0.8309638906161665	0.168510394629179
AF-Q643R3-F1-model-v4_A	0.0063166031045893	0.6279064932748284	0.1775302618623218
AF-P49619-F1-model-v4_A	0.0121346584721191	0.1270939400849973	0.1230876410749617
AF-Q4G0N4-F1-model-v4_A	0.0028804015064328	0.937092450591202	0.0922832032974407
AF-Q3MIP1-F1-model-v4_A	0.008720870514284	0.5944683892780489	0.1422629527700643
AF-Q9BS31-F1-model-v4_A	0.003907373266533	0.8033614346729899	0.1565909222786323
AF-H3BNL1-F1-model-v4_A	0.0076612039529943	0.4607014097963869	0.18464215053158
AF-Q8IWS0-F1-model-v4_A	0.0109599883740396	0.6702197014980491	0.0845181097092675
AF-Q96S53-F1-model-v4_A	0.0156601884874105	0.6275882357625299	0.0313184298622246
AF-Q16670-F1-model-v4_A	0.0076455839217687	0.6644538556152321	0.1427532640502136
AF-Q14449-F1-model-v4_A	0.0137371342413733	0.4560467572001443	0.088856766054028
AF-Q9UKY4-F1-model-v4_A	0.0120092518529438	0.7210007590676217	0.0504970964456714
AF-Q7L9B9-F1-model-v4_A	0.0101447554066925	0.5594319044178754	0.1291118505353805
AF-P27694-F1-model-v4_A	0.0166386082079155	0.6802401405619731	0.0050984212340619
AF-Q6NSI4-F1-model-v4_A	0.0096810685955499	0.3691109827048018	0.1595043286742896
AF-Q9H4F8-F1-model-v4_A	0.0111061572743344	0.4574517958280502	0.1300409768952239
AF-Q5VTE6-F1-model-v4_A	0.0141910294304399	0.6628732165507508	0.041514721940334
AF-Q9NR81-F1-model-v4_A	0.0077211099729073	0.8537140998516339	0.0538967929362443
AF-A0AVT1-F1-model-v4_A	0.0035301177976023	0.721076477463232	0.2075751835776735
AF-Q9UJP4-F1-model-v4_A	0.0051484198341937	0.7068081004800623	0.1795533624682532
AF-Q9Y573-F1-model-v4_A	0.0057488338478489	0.6516472027734562	0.1866899187954229
AF-Q9UQF0-F1-model-v4_A	0.0011163376996854	1.0891829235199946	0.0021848670241468
AF-Q16526-F1-model-v4_A	0.0133125396800151	0.6717261440402845	0.0521072715569208
AF-Q9UM21-F1-model-v4_A	0.0047355527632997	0.6394016781567486	0.2139698011127386
AF-P56545-F1-model-v4_A	0.0106638480460128	0.6325893395851735	0.1054749257285665
AF-C9JLJ4-F1-model-v4_A	0.0158394195332141	0.7044194119836276	0.0080117938638943
AF-Q96CM8-F1-model-v4_A	0.0043435220478604	0.8899457723161811	0.1010422264027843
AF-P35398-F1-model-v4_A	0.0117305541542776	0.6178100582214222	0.0939548188910734
AF-P38435-F1-model-v4_A	0.0198900691971443	0.3096766166381665	0.0300077103542844
AF-Q7Z465-F1-model-v4_A	0.0096398036360938	0.6822623751043371	0.1081517725047538
AF-Q16594-F1-model-v4_A	0.0077102236784491	0.7940550394862983	0.0914147855448477
AF-C9JPN9-F1-model-v4_A	0.0175620929982857	0.6444495268693728	0.0087397720309874
AF-P31939-F1-model-v4_A	0.0048907086081102	0.7495377199103908	0.1695059583637266
AF-A6NI72-F1-model-v4_A	0.004335857868965	0.7815822021444467	0.1655348989512386
AF-Q99829-F1-model-v4_A	0.0055827141271447	0.5991954738896528	0.2075636672982106
AF-P28347-F1-model-v4_A	0.0045138861414815	0.7057016543336786	0.1970356322834747
AF-Q15545-F1-model-v4_A	0.012131749195336	0.4897968407574277	0.1135440423508862
AF-A0A1B0GVH6-F1-model-v4_A	0.0053198785563114	0.8458865639613808	0.1114343391983352
AF-B1ANY3-F1-model-v4_A	0.0119205824149076	0.8098100277105438	0.0138382752386696
AF-Q8IUC4-F1-model-v4_A	0.0157286593243222	0.5474626430409704	0.0545316885212077
AF-Q9H6R0-F1-model-v4_A	0.0037790630012478	0.8560872081179964	0.1375308550521492
AF-Q14493-F1-model-v4_A	0.0002207093287502	0.9133487133296476	0.1547520117601062
AF-O43895-F1-model-v4_A	0.0020413662164155	0.6951334139478695	0.2538815409272283
AF-Q05513-F1-model-v4_A	0.0093745593227885	0.650923655745298	0.1226491277029568
AF-Q9UHB4-F1-model-v4_A	0.0019482671364349	0.85693546213141	0.172502214476544
AF-A0A1B0GTW7-F1-model-v4_A	0.0046266091192755	0.8814222540921774	0.1036978139084012
AF-Q8N442-F1-model-v4_A	0.0070873112106296	0.5797929336622225	0.1826012993691217
AF-Q13496-F1-model-v4_A	0.0053060506394066	0.7611361750756381	0.1566973677436389
AF-P19113-F1-model-v4_A	0.0086278687156296	0.3500612532889257	0.1835400150513015
AF-P55072-F1-model-v4_A	0.0066616628335152	0.8251487837532671	0.0961395321892653
AF-A6NCW0-F1-model-v4_A	0.0143218654383444	0.6478954832402758	0.0480914507615701
AF-Q4VNC1-F1-model-v4_A	0.00567157818364	0.9242768932581622	0.0524399405265496
AF-A0A087WXS9-F1-model-v4_A	0.0179409391596121	0.4728059203985001	0.041514721940334
AF-O75563-F1-model-v4_A	0.0070466464044553	0.7181478595149824	0.1422629527700643
AF-Q14849-F1-model-v4_A	0.007548589730446	0.5696457846425893	0.1765211351627345
AF-Q9Y2I8-F1-model-v4_A	0.0146586413546761	0.6751667271109946	0.037792668599949
AF-P05388-F1-model-v4_A	0.0054211888299286	0.6981377696977623	0.1836207206904445
AF-Q96KE9-F1-model-v4_A	0.0031667792225773	0.600051942844462	0.2631091966168566
AF-Q8N635-F1-model-v4_A	0.004452761238632	0.8248952846269823	0.1432138034259678
AF-P29120-F1-model-v4_A	0.008930319625	0.7431484559644914	0.0997813310480562
AF-Q13569-F1-model-v4_A	0.0113660417776357	0.7205109719329101	0.0684824353053381
AF-Q07869-F1-model-v4_A	0.0170796009151354	0.6848405444263151	0.00512430205411
AF-Q5R372-F1-model-v4_A	0.0020472694301429	0.7989739834298457	0.2068464196023396
AF-Q9H6R3-F1-model-v4_A	0.0031942965641318	0.8821889506275279	0.1347105343032779
AF-Q147X3-F1-model-v4_A	0.0033481008862031	0.6838793877837358	0.2347121191861774
AF-O94955-F1-model-v4_A	0.0150363188793936	0.4923184586265954	0.0751761334794158
AF-P20783-F1-model-v4_A	0.0027018031142142	0.5724492575839727	0.2807832558099548
AF-Q9UM11-F1-model-v4_A	0.0105852693855497	0.7594001041507379	0.0643411776199078
AF-Q8WV41-F1-model-v4_A	0.0050995554568088	0.5408420065749596	0.2367084387255091
AF-Q96GW9-F1-model-v4_A	0.0092294841566665	0.7522345442245771	0.0914147855448477
AF-Q13610-F1-model-v4_A	0.0133530866166067	0.683054202490465	0.0537219245165994
AF-Q13409-F1-model-v4_A	0.0060693320689722	0.8532426176384714	0.0954111582921788
AF-P50995-F1-model-v4_A	0.0146643624180817	0.4926908878978974	0.0808449036036103
AF-Q96AD5-F1-model-v4_A	0.0071722886394573	0.659060753686541	0.1625741867166441
AF-A8MUK1-F1-model-v4_A	0.0084750374753922	0.7689726979991018	0.0968683904054403
AF-P42685-F1-model-v4_A	0.0018306388952699	0.9586684674784014	0.1081517725047538
AF-P16452-F1-model-v4_A	0.0110495002273578	0.6097804227381832	0.1126417435120965
AF-Q9HAI6-F1-model-v4_A	0.0045133931462455	0.8634746323939646	0.1216319439163229
AF-Q9H2U1-F1-model-v4_A	0.0108232773999149	0.5426756974462084	0.1310997652169423
AF-P07948-F1-model-v4_A	0.0069244156227736	0.8276502786145101	0.0940236773146412
AF-P54840-F1-model-v4_A	0.0122294484299629	0.5990815295663636	0.0966450803523832
AF-Q8N5V2-F1-model-v4_A	0.0024606374749928	0.6829599527528414	0.2556447828999888
AF-Q9ULW8-F1-model-v4_A	0.0085071948454716	0.7768808587821195	0.0940236773146412
AF-Q6TGC4-F1-model-v4_A	0.0069652098700343	0.7727201300813755	0.1235681141598219
AF-Q9P2I0-F1-model-v4_A	0.0010112024470758	0.9273426305997616	0.1456667763786574
AF-O75949-F1-model-v4_A	0.0068756708072829	0.8965419649484554	0.0521072715569208
AF-Q9HCH3-F1-model-v4_A	0.0049656168803073	0.4663617029413108	0.2527370901804473
AF-P38606-F1-model-v4_A	0.0036157471732166	0.7650466828927192	0.1970356322834747
AF-Q9Y2G2-F1-model-v4_A	0.0082976389145493	0.6937431047110134	0.1347105343032779
AF-Q9UKU0-F1-model-v4_A	0.0060783722923842	0.7529238546848995	0.1508798899856609
AF-P51451-F1-model-v4_A	0.001626763282962	0.8140926989053954	0.2096914347494454
AF-Q8NDP4-F1-model-v4_A	0.0051125497332981	0.9915500278059746	0.0167517699463162
AF-Q7RTZ2-F1-model-v4_A	0.0169921368384321	0.5633210885775728	0.0436997123665408
AF-Q99706-F1-model-v4_A	0.0070765636675442	0.7275912509446221	0.1432138034259678
AF-P49590-F1-model-v4_A	0.0079970867676973	0.5225389662061594	0.1836207206904445
AF-Q8NFI3-F1-model-v4_A	0.0125400876570801	0.5952518586981014	0.0948962592591275
AF-O75821-F1-model-v4_A	0.0034389683424617	0.8256970978874559	0.166525146365609
AF-O43236-F1-model-v4_A	0.0067523387288194	0.899647152288763	0.0537219245165994
AF-P11182-F1-model-v4_A	0.0072800955872303	0.9347117238142052	0.0193022341335096
AF-Q8IV45-F1-model-v4_A	0.0048597428210799	0.7229021247545974	0.1918401836856278
AF-P31751-F1-model-v4_A	0.0002575757271148	0.8845925216454777	0.1836207206904445
AF-P28702-F1-model-v4_A	0.0115386812893649	0.807728041285531	0.0305898827678434
AF-P0CB48-F1-model-v4_A	0.0211915848272602	0.2804717909226824	0.0269259686475575
AF-Q6P1M0-F1-model-v4_A	0.0052564067701201	0.8629051897946589	0.1108414573859111
AF-Q96EB1-F1-model-v4_A	0.0027480156587973	0.8675209417485376	0.1576729304221691
AF-Q8NHU2-F1-model-v4_A	0.0012899099207979	0.8327060109700064	0.2068464196023396
AF-P78395-F1-model-v4_A	0.0113562616468031	0.48456556280574	0.1356491413888314
AF-Q4AE62-F1-model-v4_A	0.0047907903377002	0.7795306428178584	0.167516791817055
AF-O14733-F1-model-v4_A	0.0068940047740751	0.8600265713832006	0.0794022682036177
AF-Q6IQ19-F1-model-v4_A	0.0080299733087601	0.8023595777448295	0.0922832032974407
AF-Q7Z398-F1-model-v4_A	0.0212274450020816	0.4534889973987464	0.0152949457801805
AF-Q5NDL2-F1-model-v4_A	0.0018954575922832	0.9323089485875142	0.1309719463952541
AF-P0C6S8-F1-model-v4_A	0.0103064646462527	0.8670063828794577	0.0138382752386696
AF-Q8NHP7-F1-model-v4_A	0.0070728366966482	0.695939413852713	0.1573202424372228
AF-Q6P1R4-F1-model-v4_A	0.0068587973585149	0.7632112920524546	0.1356491413888314
AF-Q9NXT0-F1-model-v4_A	0.0179216878373015	0.6863964696216153	0.0014568440116902
AF-P0C7I0-F1-model-v4_A	0.010531293802017	0.7142547548445981	0.0914147855448477
AF-Q9Y4X5-F1-model-v4_A	0.0143226281911766	0.6605253347550984	0.0529142885263107
AF-Q7Z7E8-F1-model-v4_A	0.0009590930985912	0.9214119023448866	0.1537816613453546
AF-P20226-F1-model-v4_A	0.009485744231684	0.7752111192260901	0.0819540697927871
AF-Q86W11-F1-model-v4_A	0.0069480492338146	0.7019121874327453	0.1595043286742896
AF-Q9NVP1-F1-model-v4_A	0.0103033369170705	0.6680570167064893	0.1128916601201213
AF-Q96FL9-F1-model-v4_A	0.0004311284257682	0.7637980008248744	0.2584782099371299
AF-Q9H0C5-F1-model-v4_A	0.0053584422066377	0.756892887833732	0.168510394629179
AF-Q7Z5Q5-F1-model-v4_A	0.0058863130042841	0.7574784477118921	0.1580478136856411
AF-Q9HAT1-F1-model-v4_A	0.0149007914497426	0.726178772571725	0.0233067966402911
AF-Q96BR6-F1-model-v4_A	0.0057961438448748	0.9946301528297232	0.0058266934612722
AF-A6NNV3-F1-model-v4_A	0.0118087012106228	0.5721124821883516	0.1171685514347264
AF-Q86TL0-F1-model-v4_A	0.0013806091270316	0.8055637488549448	0.2258929877689037
AF-Q96PX8-F1-model-v4_A	0.0092977987519289	0.8788530166202966	0.0269484940117843
AF-O15066-F1-model-v4_A	0.0071569520227683	0.9588254847904512	0.0080117938638943
AF-Q92828-F1-model-v4_A	0.0145077451608222	0.742323329939029	0.0230999264545257
AF-Q9ULC5-F1-model-v4_A	0.0043367832878597	0.8078176121926166	0.1645460474431963
AF-Q96PF1-F1-model-v4_A	0.0135430198046129	0.6212883663591788	0.0794022682036177
AF-Q8TEA7-F1-model-v4_A	0.0176837702810496	0.649253957595618	0.0193022341335096
AF-Q9UQ53-F1-model-v4_A	0.002737731570461	0.784685429930003	0.2118269963001229
AF-Q96KJ4-F1-model-v4_A	0.020707811541744	0.5596283121204912	0.0095587741674756
AF-A6NJL1-F1-model-v4_A	0.0062444710117966	0.7773556738544254	0.1434814920305469
AF-Q9NR56-F1-model-v4_A	0.0048706751219236	0.9349811686061136	0.0735613675186812
AF-Q6ZTQ3-F1-model-v4_A	0.0015706583522133	1.0395914193343423	0.0524399405265496
AF-O96005-F1-model-v4_A	0.0067260862718154	0.8998836537896657	0.0604515833997143
AF-Q8NBF2-F1-model-v4_A	0.0194650011564094	0.4537457145642013	0.0401513644150786
AF-Q9H9S5-F1-model-v4_A	0.0002350438521717	0.6394213345584349	0.3126193326963351
AF-P43363-F1-model-v4_A	0.0054318688098955	0.6859405080288222	0.2001745250914763
AF-Q12824-F1-model-v4_A	0.0067649394670963	0.7368653255767625	0.1518456029870731
AF-O95398-F1-model-v4_A	0.0124858881694307	0.4123090758847227	0.1318281226615005
AF-Q92731-F1-model-v4_A	0.0058324547079343	0.8172046073337444	0.1310997652169423
AF-P07992-F1-model-v4_A	0.0009824585291641	0.6683746081925614	0.2977314906825847
AF-Q6B0I6-F1-model-v4_A	0.0163307673579902	0.707019511620411	0.016284021422591
AF-Q9UPV7-F1-model-v4_A	0.0075906568082784	0.6879085325223829	0.1557237293482958
AF-Q9BWT1-F1-model-v4_A	0.0065498421891491	0.6363014164292905	0.1937364484333317
AF-P58317-F1-model-v4_A	0.0234746584861469	0.2936894787936283	0.0088172167453031
AF-Q9NX45-F1-model-v4_A	0.0083172157018081	0.6538644205892107	0.1536782347791876
AF-P19801-F1-model-v4_A	0.0142877208403001	0.5934323787067424	0.0777081801365642
AF-Q1ZZU3-F1-model-v4_A	0.0158364568450378	0.5093292415307267	0.0751761334794158
AF-Q5JU00-F1-model-v4_A	0.0106273213846634	0.6999001736059633	0.1010422264027843
AF-O60832-F1-model-v4_A	0.0179686600159955	0.6743954905885787	0.0095587741674756
AF-P13631-F1-model-v4_A	0.0145322555749158	0.7462858891390273	0.0246270663199015
AF-A6NJG6-F1-model-v4_A	0.0065449117707293	0.8900389447679529	0.0728331610517756
AF-Q8N4L1-F1-model-v4_A	0.0019533685000896	0.9484366726484434	0.1244878528874429
AF-Q8N239-F1-model-v4_A	0.0048971530513069	0.8039691064099863	0.158649868380915
AF-Q9Y679-F1-model-v4_A	0.014580943993504	0.5735995978477542	0.0794022682036177
AF-Q969U6-F1-model-v4_A	0.006526505151514	0.7829579866638081	0.1394189465197122
AF-Q6UX71-F1-model-v4_A	0.0105265290604661	0.5700828452664943	0.1412960222621002
AF-Q06033-F1-model-v4_A	0.0129759181162907	0.8150770244793997	0.0110454531302417
AF-Q8IYQ7-F1-model-v4_A	0.0135126172337705	0.6288053579092185	0.0819540697927871
AF-Q8NEG4-F1-model-v4_A	0.0046160492528897	0.7044002123032225	0.2134014878569006
AF-Q9P2K2-F1-model-v4_A	0.0037624720650204	1.007305128890225	0.0422430403347799
AF-P00367-F1-model-v4_A	0.013963678741839	0.7907524394524599	0.0103018401892411
AF-O75541-F1-model-v4_A	0.0123565955019646	0.3681611064056664	0.1391114704263809
AF-P49759-F1-model-v4_A	0.0177630619242392	0.7130649239938054	0.0007288726764216
AF-Q53EQ6-F1-model-v4_A	0.0069425827914383	0.8734640661740021	0.0777081801365642
AF-Q8N957-F1-model-v4_A	0.0028014936403001	0.9803420550703148	0.0844865647175048
AF-Q7L1T6-F1-model-v4_A	0.0044661894193075	0.8753176213417566	0.1281840260686497
AF-O14896-F1-model-v4_A	0.0060007322222631	0.6654038013935043	0.1980800645258196
AF-P12931-F1-model-v4_A	0.0111142970772879	0.7212312520378725	0.0870944463336922
AF-Q6A1A2-F1-model-v4_A	0.0055532949777927	0.7835987034733755	0.158649868380915
AF-Q96DM3-F1-model-v4_A	0.0021479728566239	0.8928289077848006	0.1625741867166441
AF-Q75T13-F1-model-v4_A	0.017385524420954	0.6201769916499653	0.0371451014582198
AF-Q8IUH8-F1-model-v4_A	0.003485033149874	0.9681979848534096	0.0808449036036103
AF-Q86W67-F1-model-v4_A	0.0038150366116905	0.8657247219185655	0.1470344258689226
AF-Q9BUB5-F1-model-v4_A	0.0043021960445308	0.7981451583841659	0.1765211351627345
AF-Q5SZJ8-F1-model-v4_A	0.0106739434875491	0.4455927010589847	0.1596281837125226
AF-Q96CS4-F1-model-v4_A	0.002655272288828	0.9761170478259296	0.0924983319030738
AF-Q96DZ5-F1-model-v4_A	0.0148244692991776	0.6519201228333421	0.057781007302982
AF-P21128-F1-model-v4_A	0.0041276372496996	0.8139094792192282	0.172502214476544
AF-Q92503-F1-model-v4_A	0.0020609186349506	1.0034509695735938	0.0819540697927871
AF-Q9BUG6-F1-model-v4_A	0.0048567115492553	0.8266222070151714	0.150036720613057
AF-Q9NZI7-F1-model-v4_A	0.0133880395723523	0.7181583656232945	0.0553531458501084
AF-Q13087-F1-model-v4_A	0.0003827175793844	0.845109396460867	0.222618037107644
AF-Q9NPC6-F1-model-v4_A	0.0091945498478092	0.8215666779789397	0.070148243271072
AF-Q8WWW0-F1-model-v4_A	0.0135586633239355	0.4933035114019425	0.1135440423508862
AF-Q0VDF9-F1-model-v4_A	0.001687452863678	0.7281179674837748	0.2677747555632987
AF-P02788-F1-model-v4_A	0.0057495872681939	0.4951475475384153	0.247048324988869
AF-Q8NEM2-F1-model-v4_A	0.0106242614236172	0.7113513779845978	0.1019661202012538
AF-A6NJ46-F1-model-v4_A	0.013729670194731	0.6643983762926146	0.0709828869260273
AF-Q9BPX6-F1-model-v4_A	0.0163020082947531	0.6291494274857573	0.0480914507615701
AF-O95786-F1-model-v4_A	0.0206569046700866	0.3060544504829142	0.0444280646304331
AF-P48147-F1-model-v4_A	0.0071607171515101	0.9053663962230224	0.055342074813089
AF-Q9Y6F1-F1-model-v4_A	0.0005896710816439	0.7965620018737113	0.2493177459002025
AF-Q8IUC8-F1-model-v4_A	0.0033996945237411	0.8225270804212954	0.1836207206904445
AF-Q96QE5-F1-model-v4_A	0.0053216151657496	0.8547343604709807	0.1272580390591406
AF-Q9H9Y6-F1-model-v4_A	0.0040558892818126	0.8466563122831825	0.1573202424372228
AF-O95573-F1-model-v4_A	0.0022732528788452	0.8772271544924324	0.1735039770654454
AF-Q9BRR0-F1-model-v4_A	0.0098899828127835	0.8889144994040242	0.0200592812463542
AF-Q86U44-F1-model-v4_A	0.0016768895590849	0.7464884589243417	0.2622000548843963
AF-P06576-F1-model-v4_A	0.0041050365446424	0.7129653122276154	0.2280858450862191
AF-Q86SG6-F1-model-v4_A	0.0129092062544995	0.5398032324673757	0.1171685514347264
AF-Q9H0B8-F1-model-v4_A	0.017250139947822	0.7015153738335574	0.0167517699463162
AF-Q8TDR2-F1-model-v4_A	0.0157076247115742	0.4702642646704811	0.0903135972203721
AF-P49662-F1-model-v4_A	0.0019333630797205	0.8153095572784912	0.2215300796699759
AF-Q99496-F1-model-v4_A	0.0024172120531961	0.6948911235826114	0.2712961421729851
AF-O94808-F1-model-v4_A	0.0063163061648931	0.8105597941293916	0.1347105343032779
AF-Q5JTZ9-F1-model-v4_A	0.0051603885145534	0.923768089962265	0.0859427269581036
AF-Q7Z7J5-F1-model-v4_A	0.014592298149658	0.4016876118015947	0.1117407059204289
AF-Q96NG5-F1-model-v4_A	0.0134277452824296	0.7810407574106969	0.0323309912234826
AF-P26927-F1-model-v4_A	0.0130506744184727	0.5478484062903366	0.1153534949912769
AF-Q96EX3-F1-model-v4_A	0.0185675831741942	0.702555587515691	0.0029220273949486
AF-Q96JA3-F1-model-v4_A	0.0066155332012416	0.740871322103116	0.16387488464028
AF-Q8TAQ9-F1-model-v4_A	0.0053133193916545	0.7892183710317874	0.166525146365609
AF-Q9H707-F1-model-v4_A	0.0025710118672113	0.7904856293246001	0.2250544435368466
AF-Q99640-F1-model-v4_A	0.0127580489915458	0.5978569715214256	0.1092498194584445
AF-Q96PH1-F1-model-v4_A	0.0221923956281096	0.5521833703138233	0.0072833804367331
AF-Q6UWH4-F1-model-v4_A	0.0156874914513656	0.6873849430826966	0.0433130906697325
AF-O60383-F1-model-v4_A	0.0107400638514097	0.8091764942363111	0.0561535874836141
AF-O95561-F1-model-v4_A	0.0120385925921109	0.4333734330218876	0.1470344258689226
AF-Q96MM6-F1-model-v4_A	0.0038923594789542	0.6207560977668721	0.2666049407993467
AF-Q8WVM8-F1-model-v4_A	0.0127220138646342	0.7424938457491469	0.0618714226546988
AF-Q6NSJ0-F1-model-v4_A	0.0044179075117629	0.852121229797403	0.1518456029870731
AF-P0C1Z6-F1-model-v4_A	0.0054367636450619	0.9454756935972676	0.0659939212028208
AF-Q9Y6Y0-F1-model-v4_A	0.0154746594358681	0.3886755851337689	0.1048799544056959
AF-Q9NP92-F1-model-v4_A	0.0019455994796774	0.8697185251702105	0.1908063014656433
AF-Q16832-F1-model-v4_A	0.0055428476886745	0.687346714689854	0.2104877163513521
AF-O95340-F1-model-v4_A	0.0067250610509338	0.6581876738723457	0.195993251117623
AF-O43175-F1-model-v4_A	0.0038044592538699	0.6724673673875143	0.2527370901804473
AF-Q9Y6K8-F1-model-v4_A	0.0211840871537855	0.2149209991383703	0.0458847982169747
AF-Q9BWW9-F1-model-v4_A	0.0133696885226136	0.7148724746445241	0.0651667209447612
AF-Q5VTD9-F1-model-v4_A	0.0168796065279757	0.6648860797421435	0.0385778104072074
AF-Q9BWX1-F1-model-v4_A	0.0108470322988806	0.6148549226803919	0.1365896088049003
AF-Q8IUE0-F1-model-v4_A	0.0026283510620409	0.5479178914147576	0.313875500163689
AF-Q7Z2Z2-F1-model-v4_A	0.0040425073851515	0.9624955228351127	0.0830297729265951
AF-Q9UEE5-F1-model-v4_A	0.007414145936479	0.8201544180644641	0.1117407059204289
AF-Q9UGK3-F1-model-v4_A	0.0114181388941401	0.7133352963361829	0.0961395321892653
AF-P49917-F1-model-v4_A	0.0023943300273385	0.9835721055285988	0.1005094622253814
AF-P17987-F1-model-v4_A	0.0135411761390639	0.5738085415447686	0.1072580668399201
AF-Q9UIE0-F1-model-v4_A	0.0112841233809058	0.5923164701827981	0.136198375144154
AF-Q8TD90-F1-model-v4_A	0.0132788811775405	0.7897404912216466	0.0335032202501839
AF-Q10713-F1-model-v4_A	0.0043078520543875	0.9299750136791528	0.1045854857229968
AF-Q7L4P6-F1-model-v4_A	0.0103364586370321	0.8497186786860003	0.0451564268098936
AF-Q9NUY8-F1-model-v4_A	0.0169861658459902	0.4310087493858415	0.0844865647175048
AF-Q9Y217-F1-model-v4_A	0.0130110981484231	0.6080019842226801	0.1072580668399201
AF-P39905-F1-model-v4_A	0.0042872054148202	0.4118906625104201	0.2989591644958225
AF-Q9NX07-F1-model-v4_A	0.0023637590067452	0.6964481844913389	0.2772094025021288
AF-Q92830-F1-model-v4_A	0.0058342482549665	0.9382261061152928	0.0662781018568299
AF-Q96N20-F1-model-v4_A	0.0082765085996859	0.7805152720406109	0.1199020159026713
AF-Q9NR11-F1-model-v4_A	0.0128168460222472	0.6502998795899927	0.0990536816248905
AF-Q9BXY5-F1-model-v4_A	0.0169465705384102	0.5900545711867949	0.0597231737029493
AF-Q9BSG1-F1-model-v4_A	0.0072269704296364	0.7031693398875681	0.1726151566258487
AF-Q9NUL7-F1-model-v4_A	0.0039089476761941	0.8040319309180377	0.1928755323504005
AF-O94889-F1-model-v4_A	0.0070892030865516	0.5897170202767283	0.2107584560140247
AF-Q3LXA3-F1-model-v4_A	0.01102514003378	0.6933385108961759	0.1135440423508862
AF-B1AKI9-F1-model-v4_A	0.0156087299038035	0.6783362826120348	0.0517115174568478
AF-Q9H079-F1-model-v4_A	0.0118976208897298	0.7467709283673533	0.0777081801365642
AF-Q15646-F1-model-v4_A	0.0027841636683266	0.7879296995364673	0.2280858450862191
AF-Q2M2I3-F1-model-v4_A	0.0108138552287368	0.7381723444352444	0.0975966865124746
AF-Q5MJ70-F1-model-v4_A	0.0100305116443755	0.7439673015582697	0.1090467283444061
AF-Q93100-F1-model-v4_A	0.01785540343909	0.6158973087713229	0.0449007945645392
AF-O00311-F1-model-v4_A	0.0076365645167534	0.6814779268200943	0.1733433913774047
AF-O43172-F1-model-v4_A	0.0047854414815034	1.0238139307859242	0.0223381852496014
AF-Q9Y661-F1-model-v4_A	0.0136210294555717	0.6970041932553426	0.0726561735687285
AF-Q9H9A6-F1-model-v4_A	0.0069197499858077	0.8353246464684916	0.1162601220250312
AF-P42285-F1-model-v4_A	0.0087360867675942	0.7594466159589262	0.1230876410749617
AF-Q9H9Q4-F1-model-v4_A	0.0059237101885013	0.5695434254097422	0.2414102545444916
AF-D6RCP7-F1-model-v4_A	0.0156463485998994	0.6931846204903608	0.047341565959746
AF-Q8TC59-F1-model-v4_A	0.004544718084683	0.5698349233455433	0.2716677978479516
AF-O00391-F1-model-v4_A	0.0050785079937752	0.8428014698719575	0.1493076061158602
AF-Q14534-F1-model-v4_A	0.0085733806946245	0.8545555205808948	0.0751761334794158
AF-Q7Z695-F1-model-v4_A	0.0165044098382858	0.4805923661746096	0.0881280428719286
AF-Q32M88-F1-model-v4_A	0.0073226073970216	0.7422895353418897	0.1566973677436389
AF-Q86Y33-F1-model-v4_A	0.0126968142846793	0.7187248355234002	0.0785543772618266
AF-P51798-F1-model-v4_A	0.0189125769843879	0.4195223302993313	0.0670064380342809
AF-Q96DU9-F1-model-v4_A	0.0066231589209271	0.6897768394868102	0.1928755323504005
AF-Q96RF0-F1-model-v4_A	0.0065515646432566	0.9184573627232544	0.0706484408514722
AF-Q10472-F1-model-v4_A	0.0017977328111119	0.771353142862504	0.2584782099371299
AF-Q7Z699-F1-model-v4_A	0.0198000731273456	0.619218908400368	0.0247633892798655
AF-P61221-F1-model-v4_A	0.0035224123197419	0.9347395880114968	0.1208160813714047
AF-Q15018-F1-model-v4_A	0.0099925708099432	0.8142117217517496	0.0757463891855267
AF-P26368-F1-model-v4_A	0.0153278710012835	0.719022692332651	0.0429718680332931
AF-Q9H0I9-F1-model-v4_A	0.0081371541061276	0.8021360133193889	0.1144481357306117
AF-Q96MM7-F1-model-v4_A	0.0097686822832656	0.9252078286959718	0.0088172167453031
AF-O43307-F1-model-v4_A	0.0086628944989705	0.5974888977568795	0.1826012993691217
AF-Q8IVC4-F1-model-v4_A	0.0103000082723401	0.6152094289369089	0.150036720613057
AF-Q9UKQ2-F1-model-v4_A	0.0162012283246684	0.7477984112592265	0.0211216500137569
AF-P43378-F1-model-v4_A	0.005784359871319	0.7151711126432949	0.202276660177485
AF-O95096-F1-model-v4_A	0.0175262546827768	0.4813809724226845	0.0785543772618266
AF-Q15417-F1-model-v4_A	0.0034673713560244	1.0334765815849365	0.0441063918932529
AF-Q6P050-F1-model-v4_A	0.0005323240631689	0.8273060595287087	0.2459166461742072
AF-Q6IQ16-F1-model-v4_A	0.0028470492846008	0.7026543592236528	0.2712961421729851
AF-Q8TCB0-F1-model-v4_A	0.0026383602716634	0.7612890940207597	0.2493177459002025
AF-Q8N7B9-F1-model-v4_A	0.0197359812602772	0.6752582964387972	0.0103018401892411
AF-Q9H4T2-F1-model-v4_A	0.0128550506662164	0.4629527425280184	0.1413134371902269
AF-Q6XQN6-F1-model-v4_A	0.0053820664654346	0.7140303285572676	0.2118269963001229
AF-Q99467-F1-model-v4_A	0.0099892245202257	0.8220080441241262	0.0726561735687285
AF-Q6XR72-F1-model-v4_A	0.0141959293821933	0.7745131938232065	0.0356881942932585
AF-P51659-F1-model-v4_A	0.006112759353346	0.8545968913572394	0.1245452274934679
AF-Q8IZS8-F1-model-v4_A	0.0028112221347432	0.9006180616238258	0.1609615683901939
AF-Q8TCW7-F1-model-v4_A	0.0143283793541679	0.7217656762959671	0.0561535874836141
AF-Q9HAZ1-F1-model-v4_A	0.0113334471511237	0.7742325655935656	0.0777081801365642
AF-Q9GZZ9-F1-model-v4_A	0.0041686976772921	0.8185167122315119	0.185665027205609
AF-P40939-F1-model-v4_A	0.0199925129646136	0.6058537313972597	0.0298618503359113
AF-O43781-F1-model-v4_A	0.021478819301069	0.6404878459473814	0.0036549441753579
AF-Q96KD3-F1-model-v4_A	0.0047928463011431	0.6859284800422893	0.2380525246382687
AF-Q8IZU8-F1-model-v4_A	0.0091460178466717	0.8947835699430404	0.0429718680332931
AF-Q49A26-F1-model-v4_A	0.0118911783057403	0.7256706353855439	0.0939548188910734
AF-Q8TCF1-F1-model-v4_A	0.0030937217138961	0.5599870475931303	0.3113656168381795
AF-P19827-F1-model-v4_A	0.0147388688350728	0.6331833511196802	0.0837581824319544
AF-Q9UKM7-F1-model-v4_A	0.0095082108354503	0.7173804876228221	0.1347419169217441
AF-Q8TAX0-F1-model-v4_A	0.0155749264970503	0.5681459443003473	0.0896826187952655
AF-Q7Z6G3-F1-model-v4_A	0.0158881152920241	0.5578090909874085	0.0888183453868016
AF-O00482-F1-model-v4_A	0.0177746697477613	0.6036220692637108	0.0546247180047534
AF-Q9Y6A1-F1-model-v4_A	0.021133231753043	0.5909869337483349	0.0215774983192449
AF-P49137-F1-model-v4_A	0.0022774691060152	0.8151568983696456	0.2302867314689705
AF-Q9BSJ1-F1-model-v4_A	0.0072556822679537	0.6722847850416067	0.1918401836856278
AF-Q9NQ11-F1-model-v4_A	0.0079199710760002	0.8914245379749264	0.0677347625762181
AF-Q9BXY0-F1-model-v4_A	0.00430463944061	0.8279375616129138	0.1785408160828319
AF-Q15070-F1-model-v4_A	0.0148433661415339	0.7562900014859967	0.0386015818388498
AF-Q99952-F1-model-v4_A	0.0198286780458649	0.5675537853952328	0.0425208893008459
AF-Q5T681-F1-model-v4_A	0.0026894182219576	0.8243504321160766	0.2161204541585097
AF-Q96JK4-F1-model-v4_A	0.0227484284697158	0.4352968175202247	0.0315549988173708
AF-B4DX44-F1-model-v4_A	0.010098163107628	0.9127504234870234	0.016284021422591
AF-Q9NVH1-F1-model-v4_A	0.0137199746415853	0.8031486248010002	0.0298618503359113
AF-Q9NUQ7-F1-model-v4_A	0.0024767220886918	0.8630049587705955	0.1970356322834747
AF-P54829-F1-model-v4_A	0.0054776132079679	0.9316798150788812	0.0881280428719286
AF-P83111-F1-model-v4_A	0.0211305155765542	0.5930661535826163	0.0230999264545257
AF-P31152-F1-model-v4_A	0.0099170421323852	0.3616003636189393	0.200291277483134
AF-Q9Y223-F1-model-v4_A	0.0093748241967575	0.7948366919767136	0.1028113813098279
AF-Q13356-F1-model-v4_A	0.0032054843924318	1.0615367079429348	0.0298618503359113
AF-P48454-F1-model-v4_A	0.0061104569757179	0.7498194672026157	0.18464215053158
AF-P04049-F1-model-v4_A	0.006523714377292	0.7170669370575595	0.191551515296984
AF-A4D0V7-F1-model-v4_A	0.0003787943078209	0.978720148579054	0.1456667763786574
AF-O95863-F1-model-v4_A	0.0086469896783185	0.7601765446451992	0.1337737842211765
AF-Q7L190-F1-model-v4_A	0.0180406548935233	0.7528443727028664	0.0036549441753579
AF-Q6NXP2-F1-model-v4_A	0.006334957865004	0.6640223020612313	0.2161204541585097
AF-P57768-F1-model-v4_A	0.0029957314743178	1.0376193504804043	0.0545316885212077
AF-Q8N9L1-F1-model-v4_A	0.0138027122618661	0.3534138274683455	0.1422629527700643
AF-Q96FN5-F1-model-v4_A	0.003215788782236	0.9796464442593028	0.1005094622253814
AF-P56817-F1-model-v4_A	0.0106099295527278	0.7834289083033221	0.0896826187952655
AF-Q495W5-F1-model-v4_A	0.0022217881396929	0.8157718206032624	0.2347121191861774
AF-P42658-F1-model-v4_A	0.0173565776359196	0.6710412939879151	0.0451564268098936
AF-P38646-F1-model-v4_A	0.0098220151411463	0.7145807072287397	0.1356491413888314
AF-Q8N2G6-F1-model-v4_A	0.0048780944223614	0.4036728562698193	0.3014217208076224
AF-Q6NUN0-F1-model-v4_A	0.0011119212544603	0.9452359095775325	0.1655348989512386
AF-Q7Z2T5-F1-model-v4_A	0.0030118288020432	0.8094045501070476	0.2228693314945453
AF-C9JJH3-F1-model-v4_A	0.0151647115572707	0.658399107793676	0.076018803228731
AF-P26641-F1-model-v4_A	0.0065936256224233	0.7634101578737327	0.172502214476544
AF-O60268-F1-model-v4_A	0.0187327562563102	0.7100440238442922	0.0160233389937762
AF-Q6PCB7-F1-model-v4_A	0.0048145415204268	0.8401115745723047	0.167516791817055
AF-Q86V21-F1-model-v4_A	0.0029131467947418	0.9612886280511458	0.1226491277029568
AF-Q96DL1-F1-model-v4_A	0.0005369754035797	0.89686813412969	0.2096914347494454
AF-Q9N2J8-F1-model-v4_A	0.0065038213759978	0.7184250182570477	0.1949523474570458
AF-Q9Y4R7-F1-model-v4_A	0.0048788162450096	0.904075449762927	0.1260014841031005
AF-P10809-F1-model-v4_A	0.0119946988507498	0.6659249355543274	0.1199020159026713
AF-Q9H814-F1-model-v4_A	0.0116633942649373	0.8548346753096847	0.0371451014582198
AF-O75496-F1-model-v4_A	0.0018870295810949	0.7905662438388075	0.2573259664457403
AF-Q9BPZ7-F1-model-v4_A	0.0011571927683583	0.94133141380846	0.1695059583637266
AF-Q8N766-F1-model-v4_A	0.0136911853984982	0.7431798562783916	0.0655497547461654
AF-O14556-F1-model-v4_A	0.0024982594518667	0.8969563258343143	0.1785408160828319
AF-P05771-F1-model-v4_A	0.0069637792285731	0.6959824861609063	0.195993251117623
AF-P31267-F1-model-v4_A	0.0168590278413447	0.7817589872815038	0.0080762040238695
AF-Q08629-F1-model-v4_A	0.0041867152895194	0.9628763132913296	0.0975218464555562
AF-O60502-F1-model-v4_A	0.0016842862777594	0.845312750672887	0.2316097433727595
AF-Q9Y4K0-F1-model-v4_A	0.0185344523648293	0.4687438574722439	0.0785543772618266
AF-Q9UKU6-F1-model-v4_A	0.0101637399966578	0.5032505711804884	0.1871811850671898
AF-Q9NXL6-F1-model-v4_A	0.0042630872635066	1.027112514406055	0.0441063918932529
AF-Q2M296-F1-model-v4_A	0.0014316777301991	0.891125219192386	0.2043859229754372
AF-Q6AZW8-F1-model-v4_A	0.0100160242539958	0.5514047990022128	0.1826012993691217
AF-A8MXT2-F1-model-v4_A	0.0109366988747517	0.5351716929049151	0.1695059583637266
AF-Q8IYJ1-F1-model-v4_A	0.0063372994921867	0.6258464694772756	0.2336028115796611
AF-Q9NVE7-F1-model-v4_A	0.0104163252572875	0.5658571058964903	0.1715018656585485
AF-P42679-F1-model-v4_A	0.005247634712061	0.6306499578389921	0.2550276356423313
AF-Q6XYB7-F1-model-v4_A	0.0047266596963059	0.4577368291504358	0.3026566125600594
AF-Q9UKT8-F1-model-v4_A	0.0047650781665341	0.795029799624501	0.1970356322834747
AF-Q8N448-F1-model-v4_A	0.018283142627439	0.6069236979549569	0.0560815732405199
AF-Q9BY44-F1-model-v4_A	0.0209351394361353	0.5220718361336155	0.0466131781632361
AF-P48544-F1-model-v4_A	0.0065490018133195	0.9091492580031628	0.0905480982534083
AF-Q6ZRP7-F1-model-v4_A	0.0030863121516244	0.7937202922339094	0.2345225541085771
AF-Q8N8B7-F1-model-v4_A	0.0150048070311456	0.6372460477702016	0.0888183453868016
AF-Q8IYT2-F1-model-v4_A	0.0188951999948717	0.5786067082526005	0.0561535874836141
AF-Q9UI32-F1-model-v4_A	0.0242471734253367	0.4365384328061858	0.0253919797973902
AF-Q8IUF8-F1-model-v4_A	0.0004839017024336	0.8123481492057824	0.2689462558288373
AF-Q6XPS3-F1-model-v4_A	0.007516222914852	0.5691353592978021	0.2258929877689037
AF-Q8IXI2-F1-model-v4_A	0.0097352591084943	0.7135238814494351	0.1422629527700643
AF-Q9Y265-F1-model-v4_A	0.006245655654696	0.6781702524647668	0.2204442542666091
AF-P80108-F1-model-v4_A	0.0144836390962137	0.7892891325997109	0.0362266357400147
AF-Q8NE86-F1-model-v4_A	0.0075461905898504	0.9351250988963284	0.0529142885263107
AF-P40197-F1-model-v4_A	0.0087511425941629	0.7555440226299632	0.1413134371902269
AF-O95876-F1-model-v4_A	0.0069857658802783	0.636019280561329	0.2199560932119442
AF-O43915-F1-model-v4_A	0.0027005143037421	0.8162647700244712	0.2313901212502505
AF-Q8N3J2-F1-model-v4_A	0.0061176631453941	0.8119774492398135	0.1606084319344713
AF-O95813-F1-model-v4_A	0.0098234081684044	0.6575481291088169	0.1606084319344713
AF-Q9BRJ2-F1-model-v4_A	0.0063902331841461	0.7860109938380999	0.1695059583637266
AF-P17858-F1-model-v4_A	0.0123760504699553	0.7832762855590175	0.0693147599636081
AF-Q8NFG4-F1-model-v4_A	0.0029991292150277	1.0058310008764786	0.0905480982534083
AF-Q15269-F1-model-v4_A	0.0153444371631216	0.541298315060609	0.1099778680663861
AF-Q8N2I2-F1-model-v4_A	0.0025524053196643	1.086353089805399	0.0313184298622246
AF-P49448-F1-model-v4_A	0.0129331588594582	0.7387168546424745	0.0836620663263969
AF-Q8IV01-F1-model-v4_A	0.0069983949214633	0.7643457883962046	0.1695059583637266
AF-O15327-F1-model-v4_A	0.0096578551421923	0.7898236683977609	0.1108414573859111
AF-Q70CQ3-F1-model-v4_A	0.0037801603765053	0.8473029231007866	0.1918401836856278
AF-Q9NW38-F1-model-v4_A	0.0015438099589635	0.7627327969597631	0.2855803012445441
AF-Q9Y4K4-F1-model-v4_A	0.012272182339631	0.3846377700712211	0.1697011570161091
AF-Q9UGT4-F1-model-v4_A	0.0080700695220732	0.6908637462283971	0.1815833194712046
AF-P36894-F1-model-v4_A	0.0063068096920135	0.9715283872334484	0.0513018757330945
AF-Q92782-F1-model-v4_A	0.0111428707954482	0.6254625186878623	0.1508798899856609
AF-Q96BW9-F1-model-v4_A	0.0113790009053732	0.7416548146089642	0.1081517725047538
AF-Q96DP5-F1-model-v4_A	0.0012101409724444	0.7675301685621858	0.2904137729175204
AF-Q9Y5P8-F1-model-v4_A	0.023065758341511	0.5915129910577266	0.0147818972725322
AF-Q9H019-F1-model-v4_A	0.0036567343145457	1.0393892865289236	0.0496939342883562
AF-Q5T6S3-F1-model-v4_A	0.0251217745571748	0.5029079121002209	0.0131099992438439
AF-Q4AC99-F1-model-v4_A	0.011859840516244	0.708579561860976	0.1153534949912769
AF-Q9GZT8-F1-model-v4_A	0.0029142051255692	0.7646009179989938	0.2584782099371299
AF-A6NCL7-F1-model-v4_A	0.0091672646112076	0.7899086922990153	0.1201749287180127
AF-B7ZC32-F1-model-v4_A	0.000913229473514	0.8993819378971263	0.2119443043382731
AF-Q9NQH7-F1-model-v4_A	0.0011114826153807	0.8858249457205578	0.2204442542666091
AF-O15499-F1-model-v4_A	0.0065600265353868	0.2417100414372007	0.2807832558099548
AF-O60551-F1-model-v4_A	0.0056340843452095	0.7961924422915562	0.1836207206904445
AF-Q15366-F1-model-v4_A	0.0225073065192202	0.5576673178056208	0.0300077103542844
AF-P17023-F1-model-v4_A	0.0069613461176426	0.9122681498422164	0.0853753468743623
AF-Q6ZN28-F1-model-v4_A	0.0020619035897588	0.9295561331414204	0.1718862562543222
AF-Q7Z6J4-F1-model-v4_A	0.0058813928468505	0.990788242739218	0.0472921254005003
AF-Q5T8I9-F1-model-v4_A	0.0007738751351111	0.7720094035959715	0.2952827110519931
AF-Q3MIR4-F1-model-v4_A	0.001261223298327	0.7402573180067598	0.3051330241412824
AF-Q9Y6K5-F1-model-v4_A	0.0084016385749686	0.672543949717046	0.184996949168849
AF-Q5U5R9-F1-model-v4_A	0.0140808542364701	0.6758338921284308	0.0954111582921788
AF-Q7Z4T8-F1-model-v4_A	0.0053645888313929	0.9372605076691488	0.1010422264027843
AF-Q9UNX4-F1-model-v4_A	0.0060866610579363	0.8200580519155745	0.1609615683901939
AF-P51449-F1-model-v4_A	0.0231989323510456	0.3372080261731116	0.0480914507615701
AF-P17405-F1-model-v4_A	0.0069240283837609	0.802715072413912	0.1547520117601062
AF-P15812-F1-model-v4_A	0.0123680372589023	0.7062322594296043	0.1099434654845348
AF-Q86TP1-F1-model-v4_A	0.0039882401112486	0.8578349901808583	0.1836207206904445
AF-A6NE02-F1-model-v4_A	0.0080898444216755	0.5834215309244275	0.218278402790613
AF-P0CG32-F1-model-v4_A	0.0055266100964369	0.95598853872782	0.0836620663263969
AF-Q9H4L4-F1-model-v4_A	0.0122889894620163	0.8081260115435683	0.0611799877648819
AF-Q14CS0-F1-model-v4_A	0.0041904386223114	0.6683417883913216	0.2736546314062351
AF-Q9Y2P4-F1-model-v4_A	0.0023811825779671	0.9210324212746016	0.1735039770654454
AF-P56159-F1-model-v4_A	0.0177127056155236	0.6578641676685109	0.0561535874836141
AF-Q7LDG7-F1-model-v4_A	0.0216179387759782	0.5178940108936707	0.0472921254005003
AF-Q53GG5-F1-model-v4_A	0.0152422175221532	0.8246062197652938	0.0110454531302417
AF-Q9H9V9-F1-model-v4_A	0.0039767040437309	0.9664590732603132	0.1081517725047538
AF-Q9HBU6-F1-model-v4_A	0.0091377532764792	0.792811997655513	0.1217319626680046
AF-P22792-F1-model-v4_A	0.0052870927344439	0.7744393869266392	0.2054430912450047
AF-P16278-F1-model-v4_A	0.0148216469171069	0.7727687984357929	0.0464939086507718
AF-A4D126-F1-model-v4_A	0.0039743899121074	0.7937586968109605	0.2237075470451832
AF-Q496Y0-F1-model-v4_A	0.0029399195915211	1.0541946789906185	0.0560815732405199
AF-Q9BT49-F1-model-v4_A	0.0041539304487791	0.8002662907029429	0.2171983698458968
AF-Q8WVT3-F1-model-v4_A	0.0180112839920176	0.7025302218967265	0.0401513644150786
AF-P49588-F1-model-v4_A	0.0085359961330086	0.8575866213950925	0.0968683904054403
AF-Q5JXM2-F1-model-v4_A	0.0026002026405484	0.8702117877946651	0.2065023380700259
AF-Q8IY51-F1-model-v4_A	0.0090885666092139	0.6417181937895277	0.185665027205609
AF-O14531-F1-model-v4_A	0.0047295534111678	0.7912057438882101	0.2096914347494454
AF-Q9Y697-F1-model-v4_A	0.0034584240597572	0.8081508711038758	0.2280858450862191
AF-Q10469-F1-model-v4_A	0.0028040615718012	0.8412517919667005	0.222618037107644
AF-Q709F0-F1-model-v4_A	0.0162031014758997	0.4691178991881825	0.1162601220250312
AF-Q9NUX5-F1-model-v4_A	0.0086229959715817	0.7921428114215353	0.1328383476439747
AF-Q9NPR9-F1-model-v4_A	0.00557939359411	0.7367910562632688	0.2204442542666091
AF-Q499Y3-F1-model-v4_A	0.0100977928358701	0.5974916800080343	0.1815833194712046
AF-Q92551-F1-model-v4_A	0.0021545366117846	0.8501347358191086	0.2324956760119578
AF-Q9Y279-F1-model-v4_A	0.0076254277638968	0.920925688363108	0.0718186926297554
AF-Q13115-F1-model-v4_A	0.0020283780606852	0.9388118877738132	0.1695059583637266
AF-Q12904-F1-model-v4_A	0.0068010702459205	0.5460234643542488	0.2550276356423313
AF-Q9NU19-F1-model-v4_A	0.0181530754777028	0.7425847248824251	0.0233067966402911
AF-Q4W5G0-F1-model-v4_A	0.0231219227022123	0.4745922794702291	0.0425208893008459
AF-Q13421-F1-model-v4_A	0.0195776786953824	0.6495688771214727	0.0433130906697325
AF-Q9BVV7-F1-model-v4_A	0.0064722430727419	0.765927138638691	0.1887446278450957
AF-Q12931-F1-model-v4_A	0.0060821272261921	0.8644466939104812	0.1405680983705939
AF-Q15345-F1-model-v4_A	0.0067985247375285	0.7406251424586763	0.1944652697358309
AF-Q9Y5A6-F1-model-v4_A	0.0038273272997266	0.9946324006682988	0.0922832032974407
AF-Q9Y6I9-F1-model-v4_A	0.0109291591631967	0.5760114143929986	0.1735039770654454
AF-Q9UMS4-F1-model-v4_A	0.0072887886943276	0.6483179723816133	0.2204442542666091
AF-Q0ZLH3-F1-model-v4_A	0.0043714802846592	0.9394256597132092	0.1244878528874429
AF-P0DPD6-F1-model-v4_A	0.0255751736483944	0.5849142648993597	0.0007288726764216
AF-A2A3K4-F1-model-v4_A	0.0052646820156403	0.6565967950430813	0.2592867897009996
AF-O95932-F1-model-v4_A	0.0132249623720976	0.6573223250822277	0.1180782532791766
AF-Q7Z4G4-F1-model-v4_A	0.0009953497488959	0.91633607209118	0.2065023380700259
AF-A4D1F6-F1-model-v4_A	0.0071268372716627	0.9543783566614404	0.0568099994807522
AF-P33908-F1-model-v4_A	0.0228913266656146	0.6165919963277693	0.0182082568765367
AF-P49674-F1-model-v4_A	0.0055295332122827	0.8756154866982477	0.1460765720188825
AF-Q9H336-F1-model-v4_A	0.0121553613602138	0.6290828662062764	0.1432138034259678
AF-Q9BWM5-F1-model-v4_A	0.0049377640319839	0.969320713698958	0.0903135972203721
AF-Q9HCL2-F1-model-v4_A	0.0219005364721446	0.5903113580437813	0.0362266357400147
AF-Q15063-F1-model-v4_A	0.0045879659378716	1.0309244869149934	0.047341565959746
AF-Q5HY98-F1-model-v4_A	0.012864888671344	0.7590527242366641	0.0859427269581036
AF-Q14147-F1-model-v4_A	0.0089031056171326	0.985349639108765	0.0021896458253802
AF-Q8N143-F1-model-v4_A	0.0090452417773092	0.7142338585397344	0.1646032446270522
AF-Q15036-F1-model-v4_A	0.0002546804897874	1.0398015686319686	0.1144481357306117
AF-Q1RMZ1-F1-model-v4_A	0.0034246900267072	0.8318456551267821	0.2193605569322374
AF-P05111-F1-model-v4_A	0.013553915219221	0.4212787424861844	0.1606084319344713
AF-P15586-F1-model-v4_A	0.0044929754384464	0.9157262494262496	0.1422629527700643
AF-P35475-F1-model-v4_A	0.0050100134703893	0.8299755293896554	0.185665027205609
AF-P23109-F1-model-v4_A	0.0157889363362309	0.7086929759251158	0.0693147599636081
AF-Q99661-F1-model-v4_A	0.0028529264426708	0.9473442458742224	0.1514930430869725
AF-Q86X52-F1-model-v4_A	0.0034203103706099	0.9428316469763568	0.1434814920305469
AF-Q3MIT2-F1-model-v4_A	0.0025193093922389	0.9190022352676368	0.1795533624682532
AF-P51795-F1-model-v4_A	0.0259562757549254	0.5809193206240013	0.0021848670241468
AF-P43246-F1-model-v4_A	0.0131666554352082	0.8695144999357713	0.020393494275321
AF-P12081-F1-model-v4_A	0.0094935301154035	0.6604489278165329	0.1775302618623218
AF-Q6PD74-F1-model-v4_A	0.0017044686717861	0.6427500789909906	0.346078343986026
AF-A0PJZ3-F1-model-v4_A	0.0067338986275131	0.7710718862583195	0.18464215053158
AF-P50990-F1-model-v4_A	0.0113629002321163	0.5878803238531659	0.167516791817055
AF-P58215-F1-model-v4_A	0.026210004411101	0.3529590980660269	0.0292354274430095
AF-P15291-F1-model-v4_A	0.0052263480812961	0.7445402114803823	0.2302867314689705
AF-P26196-F1-model-v4_A	0.000992639077888	0.9415116976246312	0.1908063014656433
AF-Q7RTT5-F1-model-v4_A	0.0038424543418125	0.4326895157819067	0.3434441632192651
AF-Q8NBZ0-F1-model-v4_A	0.0101194806013794	0.9048961744418096	0.0456967989064831
AF-P15735-F1-model-v4_A	0.009959525589848	0.6780777910491471	0.1655348989512386
AF-Q9Y6N9-F1-model-v4_A	0.008685302852601	0.9144669195592172	0.0619083860998908
AF-Q99741-F1-model-v4_A	0.0070452278516572	0.9218274723603714	0.0881280428719286
AF-Q9Y2J8-F1-model-v4_A	0.0068608291741704	0.8083698551607362	0.1625741867166441
AF-Q9UN42-F1-model-v4_A	0.0017843065841849	0.769649723900633	0.2916271332870876
AF-Q6H3X3-F1-model-v4_A	0.0039452790875449	0.6624604758247097	0.2916271332870876
AF-A8MTA8-F1-model-v4_A	0.0077017786136158	0.521964054015324	0.247048324988869
AF-Q9H4A4-F1-model-v4_A	0.0032333559416349	0.8981249285435857	0.1815833194712046
AF-Q7Z3D6-F1-model-v4_A	0.0053971961641664	0.7079771987710282	0.2436593336721095
AF-Q86X24-F1-model-v4_A	0.0026006752327021	0.8419816880280284	0.2347121191861774
AF-P98194-F1-model-v4_A	0.0143319560522283	0.7846286728231278	0.055342074813089
AF-Q08209-F1-model-v4_A	0.0059021555158547	0.725083061608107	0.2269883414734241
AF-P50416-F1-model-v4_A	0.0217563438210558	0.5970913386525651	0.0401513644150786
AF-A8MZG2-F1-model-v4_A	0.008828753427821	0.4845258387121565	0.2336028115796611
AF-Q08426-F1-model-v4_A	0.0188631635709868	0.6638337249425381	0.0513018757330945
AF-P41279-F1-model-v4_A	0.0050034616734659	0.8449192791637978	0.1815833194712046
AF-Q9Y334-F1-model-v4_A	0.013700239322855	0.4698297238596201	0.1558631640395622
AF-Q504Y3-F1-model-v4_A	0.011546046234783	0.6783569693552423	0.1432138034259678
AF-Q10587-F1-model-v4_A	0.0083153323557215	0.9397504490394396	0.0521072715569208
AF-B2RU33-F1-model-v4_A	0.0227065681246375	0.3424184009986506	0.0640930305320786
AF-P11150-F1-model-v4_A	0.0013393155784254	0.7850458696896976	0.2928434839907625
AF-Q8N7G0-F1-model-v4_A	0.0128671023629228	0.7393339086570009	0.100160025020499
AF-Q9UQ07-F1-model-v4_A	0.0044114061527478	0.8922461466858367	0.1635591445426425
AF-P43361-F1-model-v4_A	0.0107978798579515	0.6411754699921856	0.1655348989512386
AF-P48736-F1-model-v4_A	0.0083603762988064	0.4909402344009015	0.2418057404870117
AF-Q9UK99-F1-model-v4_A	0.0024183539502629	0.6693931281375767	0.3252895884640956
AF-Q8NFJ9-F1-model-v4_A	0.0126711568919239	0.9078421435425578	0.0065982109973949
AF-Q9UKJ8-F1-model-v4_A	0.0080087822101814	0.7165042559959413	0.1887446278450957
AF-P78333-F1-model-v4_A	0.0154130285549429	0.8367238116162782	0.0147818972725322
AF-Q6URK8-F1-model-v4_A	0.0097739298353728	0.8725558458923515	0.0768626469088202
AF-O00178-F1-model-v4_A	0.0205763349428381	0.5423819504190902	0.0668222725585987
AF-P16435-F1-model-v4_A	0.0014580778223349	0.7380788225768339	0.3163952089106432
AF-Q86YL5-F1-model-v4_A	0.0093397939486116	0.4919034596730661	0.2258929877689037
AF-P55209-F1-model-v4_A	0.0095984822037879	0.8040008287398437	0.1199020159026713
AF-Q5TAQ9-F1-model-v4_A	0.0248001998951011	0.620613469812032	0.0072833804367331
AF-Q9HCE5-F1-model-v4_A	0.0166359564752732	0.6873804453889262	0.0726561735687285
AF-P41002-F1-model-v4_A	0.0072337797812951	0.6758436366241406	0.2214124262080892
AF-P17252-F1-model-v4_A	0.006669124850814	0.681372954210457	0.2313901212502505
AF-Q8NHZ7-F1-model-v4_A	0.0047330815241248	0.8187353442292251	0.2054430912450047
AF-Q6ZN79-F1-model-v4_A	0.0064773565362323	0.6347799223508959	0.2504554952831521
AF-O14757-F1-model-v4_A	0.0038082917464893	0.9686671360630552	0.1217319626680046
AF-P06850-F1-model-v4_A	0.0066244869496696	0.5598705252334235	0.2666049407993467
AF-P08138-F1-model-v4_A	0.0046570550818279	1.0497650960609897	0.0378733336061549
AF-Q9ULV8-F1-model-v4_A	0.0079689201250233	0.7768723571335581	0.1635591445426425
AF-A6NCW7-F1-model-v4_A	0.018251917924885	0.7287212736310172	0.0385778104072074
AF-Q8TCT7-F1-model-v4_A	0.0112840551601654	0.852733374181934	0.0668222725585987
AF-P37287-F1-model-v4_A	0.0050797628898328	0.922291730629619	0.1328383476439747
AF-Q96IP4-F1-model-v4_A	0.0070553638146028	0.7672737770219766	0.1866899187954229
AF-Q9UQQ1-F1-model-v4_A	0.0050624737682358	0.7350610016129131	0.2436593336721095
AF-O95972-F1-model-v4_A	0.0019847771383108	0.6585508875554332	0.3421309264891752
AF-Q16820-F1-model-v4_A	0.0090309851933966	0.6502131084115121	0.1970356322834747
AF-Q6TDU7-F1-model-v4_A	0.0081599253110607	0.8410425768654431	0.1272580390591406
AF-P14780-F1-model-v4_A	0.0270539478586534	0.4457011599979641	0.0215774983192449
AF-O60810-F1-model-v4_A	0.0133148340091391	0.7071804571136177	0.1117407059204289
AF-Q9H606-F1-model-v4_A	0.0060692355242082	0.7033758164071915	0.2369366769879393
AF-Q9BUB4-F1-model-v4_A	0.0065376231280506	0.8597266935355916	0.1460765720188825
AF-Q5T5D7-F1-model-v4_A	0.0228562178794082	0.5501060508662386	0.0456967989064831
AF-Q8N587-F1-model-v4_A	0.0139537618005695	0.6198729258564927	0.1303718764871617
AF-Q9H7X3-F1-model-v4_A	0.0272152049360788	0.4592291221388052	0.0189367966891196
AF-Q6GPH4-F1-model-v4_A	0.0006913059555457	1.0250641023482785	0.1356491413888314
AF-Q9UK59-F1-model-v4_A	0.0158787464078978	0.7645617341814217	0.0529142885263107
AF-Q5VU57-F1-model-v4_A	0.0021731563171653	0.859319705947609	0.2391693789011451
AF-Q6P9H4-F1-model-v4_A	0.0111866552195122	0.4529172990250431	0.203204601616284
AF-Q6P1M3-F1-model-v4_A	0.0159489314002186	0.5582515738329673	0.1201749287180127
AF-Q2WGJ6-F1-model-v4_A	0.0044206478670371	0.7902415277755007	0.2336028115796611
AF-Q9P2C4-F1-model-v4_A	0.0100434270554237	0.918540669418558	0.0458847982169747
AF-P08631-F1-model-v4_A	0.0051672958194595	0.8245661802017913	0.195993251117623
AF-P43627-F1-model-v4_A	0.021249116475221	0.5029216615313314	0.070148243271072
AF-O14830-F1-model-v4_A	0.0143053927815383	0.4704761540259234	0.1537816613453546
AF-Q02556-F1-model-v4_A	0.0038416134756125	0.823319445155665	0.2269883414734241
AF-Q9HB96-F1-model-v4_A	0.0224778609314053	0.3785776165083168	0.0706484408514722
AF-Q15406-F1-model-v4_A	0.0227668193333979	0.4427339771299151	0.0626935301476931
AF-Q13275-F1-model-v4_A	0.0120573371508658	0.7624831260854124	0.108521191218156
AF-O00712-F1-model-v4_A	0.0093205444037313	0.9571047547020765	0.0292354274430095
AF-Q8IYX0-F1-model-v4_A	0.0094874336865179	0.9653508122972934	0.0193022341335096
AF-Q99988-F1-model-v4_A	0.0023616600176734	0.7022907518914606	0.3214629949498797
AF-P49959-F1-model-v4_A	0.0069520787077594	0.7248014602264036	0.2126726772232303
AF-Q5T2W1-F1-model-v4_A	0.0230827843717109	0.5804965913659527	0.0393640418205993
AF-O95600-F1-model-v4_A	0.0221523733584304	0.6297122063731693	0.036416391876046
AF-Q9H5Z6-F1-model-v4_A	0.021891090041576	0.5978166690093161	0.0466131781632361
AF-Q9Y615-F1-model-v4_A	0.0006320367009935	0.9926570931706852	0.1635591445426425
AF-P05164-F1-model-v4_A	0.0130262111739187	0.7231899473277088	0.1126417435120965
AF-Q13487-F1-model-v4_A	0.0062660514627138	0.9628312012040576	0.0819540697927871
AF-Q9H3S1-F1-model-v4_A	0.0168012332334592	0.7299737468371931	0.058994759372676
AF-P21980-F1-model-v4_A	0.0129762759891075	0.6735594546898518	0.1319042225962123
AF-Q92985-F1-model-v4_A	0.0240211447394297	0.4098033227379082	0.0553531458501084
AF-Q9UHN1-F1-model-v4_A	0.007628003013186	0.8207920577319788	0.1508798899856609
AF-Q86XE3-F1-model-v4_A	0.019743949615917	0.7058360616530497	0.0385778104072074
AF-P0CV99-F1-model-v4_A	0.0134745066738189	0.5631231865766347	0.1537816613453546
AF-Q969Y2-F1-model-v4_A	0.0103353199532056	0.5268016724126159	0.2096914347494454
AF-P0CB47-F1-model-v4_A	0.018050286752405	0.7602216866390439	0.0335032202501839
AF-Q99259-F1-model-v4_A	0.0103850526030025	0.7107714719704633	0.1576729304221691
AF-Q7Z3H0-F1-model-v4_A	0.0153926523845459	0.4248512423862636	0.1485800492424567
AF-Q8J025-F1-model-v4_A	0.0107456241792188	0.739085907034075	0.1413134371902269
AF-Q7L3T8-F1-model-v4_A	0.0017015404993105	0.791221013462938	0.2928434839907625
AF-Q86YC3-F1-model-v4_A	0.0049430509888456	0.9750033778124192	0.1026946462477864
AF-O75900-F1-model-v4_A	0.0078679677973307	0.6880242850409174	0.2118269963001229
AF-Q9BXL8-F1-model-v4_A	0.0208283525756243	0.3644254103675913	0.0940236773146412
AF-P26599-F1-model-v4_A	0.029452813531033	0.4874255477628775	0.0014587541408541
AF-Q9ULZ9-F1-model-v4_A	0.0137995328734109	0.8668349189592823	0.0276945584914771
AF-Q9H5L6-F1-model-v4_A	0.008311320119744	0.8822479532885723	0.1063360667350818
AF-Q9UNK9-F1-model-v4_A	0.0068499895068482	0.7788451506127121	0.1930080718323272
AF-O75570-F1-model-v4_A	0.0129069399987342	0.4732352309591821	0.1785408160828319
AF-P09769-F1-model-v4_A	0.0049233693379617	0.8613586069799777	0.18464215053158
AF-Q96RP7-F1-model-v4_A	0.0063167749937674	0.6809763827828238	0.247048324988869
AF-Q9UH90-F1-model-v4_A	0.0005596889180414	0.963321325345868	0.1922801396614761
AF-O60304-F1-model-v4_A	0.0162172612866993	0.8568382555782694	0.004389354417605
AF-C9J302-F1-model-v4_A	0.0101791903785632	0.8030533356038083	0.1208160813714047
AF-A0A0G2JMD5-F1-model-v4_A	0.0086549811697707	0.6591050658230114	0.2086265064684453
AF-Q15562-F1-model-v4_A	0.0135558246613637	0.5518091072572067	0.158649868380915
AF-P18428-F1-model-v4_A	0.0048991346981176	0.8831683307704981	0.1715018656585485
AF-P04637-F1-model-v4_A	0.0217988284870215	0.5698553472452611	0.0575384238750913
AF-P32298-F1-model-v4_A	0.0142604759890755	0.718067077818775	0.1019261860869742
AF-P03951-F1-model-v4_A	0.0131956709858137	0.755541801896085	0.1010422264027843
AF-Q9H3L0-F1-model-v4_A	0.0039500163783064	0.7500422079324187	0.2712961421729851
AF-P49336-F1-model-v4_A	0.0127491362188138	0.725400434068448	0.1199020159026713
AF-Q9UHL3-F1-model-v4_A	0.0142511307605715	0.8153473450587223	0.0531683659174533
AF-Q8TDN6-F1-model-v4_A	0.0023440257846056	0.9511460587975512	0.1755134337987387
AF-Q8NBJ9-F1-model-v4_A	0.0045033797635058	1.0426789074111975	0.0560815732405199
AF-P18065-F1-model-v4_A	0.015084011229103	0.6622717541760864	0.1108414573859111
AF-O60749-F1-model-v4_A	0.0211440842717854	0.534419520301338	0.0742900682699523
AF-Q9H2K0-F1-model-v4_A	0.0021681971088521	0.7409434367052563	0.315134123983511
AF-Q12834-F1-model-v4_A	0.0093223453023165	0.6437287231483233	0.2043859229754372
AF-Q9NWS0-F1-model-v4_A	0.0045824072414754	0.6456161125881722	0.3001892396637333
AF-Q8N0Z2-F1-model-v4_A	0.0080921633096613	0.9996241016133496	0.0233067966402911
AF-Q16829-F1-model-v4_A	0.0164034927200075	0.6257568794641273	0.1072580668399201
AF-Q9HA38-F1-model-v4_A	0.0120076760538115	0.7587756419884801	0.1180782532791766
AF-Q7Z7C8-F1-model-v4_A	0.0110499988111392	0.8366103994599948	0.0914147855448477
AF-Q9UM07-F1-model-v4_A	0.0055586050887886	0.7832123817708466	0.2215300796699759
AF-Q9BTC8-F1-model-v4_A	0.0018468738876781	1.0583739324745725	0.0990536816248905
AF-Q8WWH5-F1-model-v4_A	0.0034579255580394	0.7563156707131188	0.2807832558099548
AF-Q8N9I0-F1-model-v4_A	0.0201361644255518	0.5596607398462897	0.081102112321876
AF-Q9NUV7-F1-model-v4_A	0.0066896539848917	0.890026401952195	0.1337737842211765
AF-Q9BQ89-F1-model-v4_A	0.0085680843277159	0.9602367858825024	0.0472921254005003
AF-P51878-F1-model-v4_A	0.0092732228401764	0.7568546771672975	0.1625741867166441
AF-Q9NZA1-F1-model-v4_A	0.0249684828693414	0.6175469432780437	0.0189367966891196
AF-Q13485-F1-model-v4_A	0.0174840735060864	0.5797887201124213	0.1077930415888199
AF-Q9NVV9-F1-model-v4_A	0.0013704798534556	0.6363852510334762	0.3771312840685514
AF-Q6J272-F1-model-v4_A	0.0187972123531055	0.7076528256621386	0.0531683659174533
AF-P54252-F1-model-v4_A	0.0144530189736713	0.4992806050009176	0.1576729304221691
AF-Q16288-F1-model-v4_A	0.0136271478405906	0.8732779478661923	0.0313184298622246
AF-Q6UB35-F1-model-v4_A	0.0037385032126056	0.8796757811159528	0.202476181715995
AF-Q14094-F1-model-v4_A	0.0116449662457009	0.7014420843441733	0.1499160832876762
AF-P51815-F1-model-v4_A	0.0077312758851971	0.9636772011973064	0.0597231737029493
AF-Q92630-F1-model-v4_A	0.0249813191396292	0.5933135580252868	0.0269484940117843
AF-Q9Y6M5-F1-model-v4_A	0.0051892198751518	0.9451359848416604	0.1263328120780682
AF-Q03060-F1-model-v4_A	0.0067318280114671	0.9610649061168256	0.0830297729265951
AF-Q9H9Y2-F1-model-v4_A	0.0054375180188768	0.7160995342820969	0.2573259664457403
AF-Q6P5Z2-F1-model-v4_A	0.0044868511539097	0.9503212504170236	0.1383827685572702
AF-P14868-F1-model-v4_A	0.0009537372700033	0.7041711925355375	0.3594060058461437
AF-P36896-F1-model-v4_A	0.0056793778932305	1.072384007369953	0.0103018401892411
AF-Q92611-F1-model-v4_A	0.0130915983667981	0.7414882722909366	0.1135440423508862
AF-Q9UK11-F1-model-v4_A	0.0088556909335335	0.9511451335349111	0.0509830974011791
AF-Q9NVR7-F1-model-v4_A	0.0026039157336137	0.8765786672904017	0.2302867314689705
AF-P17342-F1-model-v4_A	0.0161288433287868	0.6018784183632652	0.1189892294624288
AF-Q8NFD2-F1-model-v4_A	0.0260644909086865	0.5989846544332144	0.0170368870295003
AF-Q92544-F1-model-v4_A	0.0206559800026797	0.5243142974050242	0.0853753468743623
AF-P36915-F1-model-v4_A	0.0047188784615354	0.9007915526093035	0.168510394629179
AF-Q14592-F1-model-v4_A	0.006211522573215	1.0344325265307444	0.0342318542055553
AF-Q16581-F1-model-v4_A	0.0174429259872644	0.8509061936931689	0.0007283954918235
AF-Q9Y6M4-F1-model-v4_A	0.0141199498868381	0.7388178118729208	0.100160025020499
AF-Q4G148-F1-model-v4_A	0.0097980003893866	0.7545147400349779	0.158649868380915
AF-Q96PV4-F1-model-v4_A	0.0078435416948791	0.9844222737390992	0.0449007945645392
AF-Q99983-F1-model-v4_A	0.0165379469823206	0.743321477820314	0.0676517766968622
AF-Q7RTN6-F1-model-v4_A	0.003378996969348	0.985773827885824	0.1337737842211765
AF-Q9NSE4-F1-model-v4_A	0.0045700978258425	1.0001415000549851	0.0975966865124746
AF-Q9NX40-F1-model-v4_A	0.0015023790653531	0.8488903980135896	0.2724745369855814
AF-C9JC47-F1-model-v4_A	0.0105036716488905	0.8136535737722685	0.1171685514347264
AF-A6NLC5-F1-model-v4_A	0.0244064961177631	0.3723322997833454	0.0651667209447612
AF-A0A1W2PQL4-F1-model-v4_A	0.0148655877669051	0.720095562054428	0.0990536816248905
AF-O43463-F1-model-v4_A	0.0022039608578947	0.8698750795872658	0.2447871814631508
AF-Q9NZB8-F1-model-v4_A	0.0125794388493492	0.5797484347922557	0.1733433913774047
AF-Q9Y471-F1-model-v4_A	0.0009719050751169	0.9771269442409654	0.185665027205609
AF-P51854-F1-model-v4_A	0.0069217396851866	0.791472436265634	0.1928755323504005
AF-P52757-F1-model-v4_A	0.0085259889862933	0.6114831755644934	0.2347121191861774
AF-Q92889-F1-model-v4_A	0.0138996224261436	0.8852109029840688	0.0233067966402911
AF-O75078-F1-model-v4_A	0.0197880726826644	0.5728344769750762	0.087399807391695
AF-Q15078-F1-model-v4_A	0.0050537247206409	0.7400921815373591	0.2596327106507166
AF-Q8IXN7-F1-model-v4_A	0.0053926312635635	0.9648480393489433	0.1108414573859111
AF-Q8TBZ6-F1-model-v4_A	0.0029547510618887	0.7626822796388845	0.2952827110519931
AF-Q9Y385-F1-model-v4_A	0.0033654966147763	0.7121376658683678	0.3088655210340725
AF-Q68CP4-F1-model-v4_A	0.0234106635756794	0.5232608745812414	0.0594134606378968
AF-P45844-F1-model-v4_A	0.0267758489533035	0.5088495241286586	0.0323309912234826
AF-Q9BUU2-F1-model-v4_A	0.0054840696841468	0.8107525836206215	0.2128976363223476
AF-Q8WW18-F1-model-v4_A	0.0039996805241113	0.4500416018417951	0.3648111709451735
AF-Q9UKA9-F1-model-v4_A	0.0275216610024319	0.5827860255410384	0.0110454531302417
AF-Q96RU8-F1-model-v4_A	0.002325291521392	0.9833427234667984	0.158649868380915
AF-Q9Y251-F1-model-v4_A	0.0010835346077914	0.9416495980766182	0.2139698011127386
AF-Q8N1D0-F1-model-v4_A	0.0190482912978666	0.7138102996970888	0.0537219245165994
AF-Q16822-F1-model-v4_A	0.006566362761633	0.9369548677833832	0.1099434654845348
AF-Q9Y5J1-F1-model-v4_A	0.0062299630227967	1.035535370441322	0.036416391876046
AF-P06858-F1-model-v4_A	0.0018247319228169	0.8411342410488607	0.2736546314062351
AF-Q8N8R5-F1-model-v4_A	0.0013426574912269	0.8899973666594996	0.2493177459002025
AF-Q8N4N8-F1-model-v4_A	0.0012994400732494	0.970961668627442	0.1879094027643906
AF-P49810-F1-model-v4_A	0.0199171599640942	0.7590209636824071	0.0269259686475575
AF-Q9NPJ1-F1-model-v4_A	0.0122657666993646	0.6507771985106868	0.1615906165511234
AF-P0CF97-F1-model-v4_A	0.0324240392418705	0.1334478098667424	0.0065550134155867
AF-P25705-F1-model-v4_A	0.007528141842798	0.711604205221156	0.222618037107644
AF-Q13574-F1-model-v4_A	0.0127004280706664	0.5837927190660075	0.1733433913774047
AF-Q5FYB1-F1-model-v4_A	0.0096719303102651	0.8049435493094053	0.1394189465197122
AF-Q14653-F1-model-v4_A	0.012030115400017	0.7332471408382193	0.1375308550521492
AF-Q6ZQY3-F1-model-v4_A	0.0102234400244988	0.7998159614244558	0.1328383476439747
AF-Q6GPH6-F1-model-v4_A	0.0259506029571624	0.321797955169068	0.0569667321740288
AF-Q9HD33-F1-model-v4_A	0.0091420377593364	0.6803793852759261	0.2043859229754372
AF-Q14654-F1-model-v4_A	0.0004336012709773	0.9901797236778164	0.1826012993691217
AF-Q6NTF9-F1-model-v4_A	0.0121298818336631	0.6750137716151711	0.1566973677436389
AF-Q9UK28-F1-model-v4_A	0.0091932884760405	1.011839918715995	0.0029220273949486
AF-Q8IWF2-F1-model-v4_A	0.0018866569168753	0.7077626982688197	0.3473992980860498
AF-Q9H489-F1-model-v4_A	0.0220329876607045	0.7682337064050373	0.0
AF-Q8IW93-F1-model-v4_A	0.0012104878028585	0.8214346442541246	0.2978874393142461
AF-B2RXH2-F1-model-v4_A	0.023650791673224	0.6293284845205136	0.037792668599949
AF-Q9NWW7-F1-model-v4_A	0.0185183464029854	0.7464889058713067	0.0487983623453289
AF-Q9NPI9-F1-model-v4_A	0.0034340175311637	0.8782216850112983	0.2193605569322374
AF-Q99798-F1-model-v4_A	0.0055131936063598	0.8424110882753154	0.1980800645258196
AF-P11413-F1-model-v4_A	0.0026514118034144	0.9899572685774796	0.1499160832876762
AF-Q15390-F1-model-v4_A	0.0023456499405356	1.1447427799451555	0.0160233389937762
AF-P52429-F1-model-v4_A	0.0055593300343971	0.6236932562094447	0.2965062136139527
AF-Q96MK3-F1-model-v4_A	0.0074866558777829	0.8112107050938485	0.1755134337987387
AF-P11498-F1-model-v4_A	0.0051146453539781	1.098084158327303	0.0087397720309874
AF-Q5M7Z0-F1-model-v4_A	0.0245058212184053	0.6860135831988732	0.0117905783112548
AF-P50440-F1-model-v4_A	0.0022901025183009	1.027566096642059	0.1281840260686497
AF-A0A1W2PR82-F1-model-v4_A	0.0098356144758487	0.734133633681874	0.1735039770654454
AF-Q8TAT5-F1-model-v4_A	0.0105303115564624	0.8788096714521156	0.0837581824319544
AF-Q8NDG6-F1-model-v4_A	0.0010965981413398	0.9692255951204176	0.1966498397026195
AF-Q9BWW7-F1-model-v4_A	0.0292157374257912	0.2553647258257979	0.034664446127588
AF-Q9Y276-F1-model-v4_A	0.0078950362225888	0.7848632965419703	0.1836207206904445
AF-D6RA61-F1-model-v4_A	0.0139513135179954	0.7766720670994524	0.0931528332891025
AF-A2VCK2-F1-model-v4_A	0.0156972877662787	0.6191488664194442	0.1291118505353805
AF-Q53FZ2-F1-model-v4_A	0.0004514067306201	0.917018895067969	0.2447871814631508
AF-Q9UK80-F1-model-v4_A	0.0155720525136663	0.3752735333689553	0.1660602202799717
AF-Q8TBM8-F1-model-v4_A	0.0279296482105262	0.5917119396772466	0.0101968242656327
AF-Q96GX1-F1-model-v4_A	0.0115307731329236	0.8225550062654469	0.1041510375742169
AF-P78348-F1-model-v4_A	0.0032213532982429	1.1224227974676375	0.0276945584914771
AF-Q7RTY8-F1-model-v4_A	0.0176612865932417	0.76255006089493	0.0538967929362443
AF-O43278-F1-model-v4_A	0.0090289909641453	0.873534514916617	0.1144481357306117
AF-P43628-F1-model-v4_A	0.01645167492929	0.6857091741824352	0.1010422264027843
AF-Q14541-F1-model-v4_A	0.0119257514672283	0.7613954550943431	0.1319042225962123
AF-P13682-F1-model-v4_A	0.0085174361646938	0.8594977035775728	0.1325569491226599
AF-Q6P9A1-F1-model-v4_A	0.009582199479166	1.0037009186881931	0.0080117938638943
AF-Q8NFV5-F1-model-v4_A	0.023775301573331	0.6446610134750788	0.0370091093109781
AF-A8MWA4-F1-model-v4_A	0.0090335153636592	0.6556589162482358	0.2204442542666091
AF-Q86VG3-F1-model-v4_A	0.0094724664883427	0.8898852662645375	0.0966450803523832
AF-Q4VNC0-F1-model-v4_A	0.0097060511406196	0.9413120872315834	0.0546247180047534
AF-Q96HQ0-F1-model-v4_A	0.0028316368484001	0.9746805418802224	0.1624184223938429
AF-Q9UQM7-F1-model-v4_A	0.0028062283537337	0.9880555473599156	0.1518456029870731
AF-P18433-F1-model-v4_A	0.0048806490587295	0.717325111443539	0.2818640842085858
AF-Q68EN5-F1-model-v4_A	0.0071057893903695	0.8590669062670032	0.158649868380915
AF-O95704-F1-model-v4_A	0.0183531499971693	0.3385147467860121	0.1394189465197122
[truncated: 21,462 more rows]
