# Supplementary material for: Comparative structural insights and functional analysis for the distinct unbound states of Human AGO proteins
Source: Sci Rep. 2025 Mar 19;15:9432. doi: 10.1038/s41598-025-91849-5 (PMC11923369; doi:10.1038/s41598-025-91849-5)
Supplement: Supplementary file 24 — Supplementary Information 12. [file 41598_2025_91849_MOESM24_ESM.zip › 4Z4Dp_A_mdwhole_AF4REF/candidates/4Z4Dp_A-merged-h-enriched.csv]

pdbId	chainId	chainLength	resolution	geneId	taxonomy	molecularFunction	cellularComponent	biologicalProcess	uniprotId	b-phipsi	w-rdist	t-alpha
AF-Q9UL18-F1-model-v4	A	857.0	-1.0	26523	9606	0001046#0003725#0035198#0003723#0000993#0003727	0005737#0036464#0005829#0005654#0005634#0000932#0005844#1990904#0016442#0070578	0035196#0035278#0016525#0000956#0045944#0031054#0070922#0010501	Q9UL18	0.0003066883135033	0.2414011170953403	0.0338857136971153
AF-Q9H9G7-F1-model-v4	A	860.0	-1.0	192669	9606	0003725#0090624#0046872#0035198#0003723#0004521#0003727	0000794#0005737#0036464#0005829#0016020#0005654#0000932#0016442#0070578	0035196#0035278#0006402#0010628#1901224#0031054#0072091#0070922#0010501	Q9H9G7	0.0002325967977732	0.2272140051911793	0.0433130906697325
AF-Q16706-F1-model-v4	A	1144.0	-1.0	4124	9606	0004559#0030246#0016799#0004572#0046872#0042803	0005801#0070062#0005797#0000139#0016020	0001701#0001889#0048286#0006013#0007005#0006491#0050769#0006517#0006486#0007585#0060042#0007033#0019082	Q16706	0.0005764987810473	0.2866969025230809	0.0466131781632361
AF-Q8TF42-F1-model-v4	A	649.0	-1.0	84959	9606	0042802#0051219#0004725#0031625	0005737#0005634	0038063#0045779#0045671#0090331#0006469#0009968#0035335#0070527#0045670#0043393#0051279	Q8TF42	0.0004591038273828	0.3530341349448036	0.0487983623453289
AF-Q5T447-F1-model-v4	A	861.0	-1.0	79654	9606	0019905#0004842	0048471	0043161#0016567	Q5T447	0.0020124814544824	0.1250475819111011	0.0131099992438439
AF-Q7Z3Z4-F1-model-v4	A	852.0	-1.0	143689	9606	0034584#0004521	0005737#0005739#0005654#0005634#0043186#0071547	0010669#0071514#0051321#0006417#0141005#0031047#0140965#0007283	Q7Z3Z4	0.0010308215497335	0.2602270777763357	0.0238627234462787
AF-Q15349-F1-model-v4	A	733.0	-1.0	6196	9606	0005524#0000287#0106310#0004674#0004712#0004711	0005737#0005829#0072687#0005654#0005634#0045202	0002035#0010659#0071322#0007268#0060047#0007507#0035556#0045786#0008285#0045835#0001556#0018105#0043065#0010628#0070613#0007165	Q15349	0.0031808232338456	0.4826721997624241	0.0007283954918235
AF-P40123-F1-model-v4	A	477.0	-1.0	10486	9606	0003779#0008179#0042802	0005737#0005886#0014069	0007015#0007190#0019933#0000902#0007163#0099140#0007165	P40123	0.0042100057616756	0.3365787471877647	0.0036549441753579
AF-Q01518-F1-model-v4	A	475.0	-1.0	10487	9606	0003779#0008179	0035578#0030864#0005737#0070062#0005576#0005925#0005886	0007015#0007190#0001667#0019933#0000902#0007163#0006898#0007165	Q01518	0.0019179877394586	0.232862702747337	0.0147818972725322
AF-Q6ZN11-F1-model-v4	A	406.0	-1.0	390927	9606	0000981#0046872#0000978	0005634	0006357	Q6ZN11	0.010119332571359	0.336461673011481	0.0007288726764216
AF-Q9Y2X0-F1-model-v4	A	877.0	-1.0	10025	9606	0046966#0042809#0003713	0070847#0016592#0016020#0005654#0005634	0045893#0032968#0060261#0006357#0051123#0006366	Q9Y2X0	0.0006540061423279	0.3409170187502385	0.0504970964456714
AF-O75366-F1-model-v4	A	819.0	-1.0	10677	9606	0003779#0051015#0071933#0005546	0015629#0005884#0030424#0042995#0005737#0005925#0030027#0043005	0007015#0051014#0008154#0051016#0060271#0007399#0010592#0010976#1900480	O75366	0.0018895590721252	0.6103435241245627	0.0014568440116902
AF-Q9UL01-F1-model-v4	A	958.0	-1.0	29940	9606	0047757#0046872	0030659#0005783#0005789#0005794#0000139	0030206#0030204#0030208#0030205#0015012	Q9UL01	0.0063405358476029	0.3143093020434866	0.004389354417605
AF-O14841-F1-model-v4	A	1288.0	-1.0	26873	9606	0017168#0005524#0042802	0005829	0006749	O14841	0.0022705853567763	0.3169074966484093	0.0072833804367331
AF-Q7Z7A4-F1-model-v4	A	578.0	-1.0	54899	9606	0003779#0035091	0034451#0005737#0005829#0005769#0031313#0005770#0005634#0005886#0032991	0045022#0008333#0006954#0050804#0032780#0043271#0006622	Q7Z7A4	0.0024869909773614	0.5892044925053923	0.0014568440116902
AF-Q3KNW1-F1-model-v4	A	292.0	-1.0	333929	9606	0005507#0000981#0001227#0000978#1990837	0005634#0005667	0006355	Q3KNW1	0.0068505572928429	0.3710780999405203	0.0021848670241468
AF-Q96RQ3-F1-model-v4	A	725.0	-1.0	56922	9606	0005524#0009374#0004075#0046872#0004485	0002169#0005829#1905202#0005759#0005739	0006768#0009083#0006552	Q96RQ3	0.0074347470562844	0.4424766538404435	0.0
AF-Q9HAU4-F1-model-v4	A	748.0	-1.0	64750	9606	0042802#0046332#0061630#0004842	0005737#0005829#0045121#0016607#0005654#0005634#0005886#0000151	0030514#0045892#0000122#0030512#0090263#1901165#0043161#0016567#0017015#0006511#0030579#0060071	Q9HAU4	0.0025582991345086	0.1905597379585445	0.0429718680332931
AF-Q8NC26-F1-model-v4	A	417.0	-1.0	163071	9606	0000981#0042802#0046872#0000978	0070062#0005634	0006355	Q8NC26	0.000356967053683	0.2795029796716288	0.2367084387255091
AF-O00425-F1-model-v4	A	579.0	-1.0	10643	9606	0003730#0048027#1990247#0003723#0045182	0005737#0010494#0005829#0005634#0000932	0009653#0070934#0051028#0017148#0007399#0001817#0010468#0006412	O00425	0.004126510224361	0.2475192168276953	0.0131099992438439
AF-O75676-F1-model-v4	A	772.0	-1.0	8986	9606	0005524#0035175#0044022#0000287#0106310#0004674#0004711	0005737#0005829#0005654#0005634#0045202	0006954#0070498#0035556#0001818#0018105#0032793#0051092#0045944#0043687#0006468#0006355	O75676	0.0055462909778492	0.2879867832640781	0.0065550134155867
AF-Q9NZ08-F1-model-v4	A	941.0	-1.0	51752	9606	0004177#0004175#0005151#0005138#0070006#0008235#0042277#0008270	0005737#0005829#0005783#0005788#0005789#0070062#0005576#0005615#0016020	0002250#0001525#0019885#0002474#0045444#0006509#0043171#0045766#0006508#0008217#0045088#0009617	Q9NZ08	0.0057167306902904	0.4471017878761965	0.0014587541408541
AF-Q9H091-F1-model-v4	A	742.0	-1.0	84225	9606	0042826#0046872	0005737#0001673	0045892#0007286	Q9H091	0.0006017139735541	0.7112768607270422	0.0065550134155867
AF-Q460N3-F1-model-v4	A	678.0	-1.0	165631	9606	0003950#0070403#1990404#0016779#0003714	0005737#0005634	0010629#0000122#0070212	Q460N3	0.0043972934414173	0.2148140264615601	0.0262200978972946
AF-O75879-F1-model-v4	A	557.0	-1.0	5188	9606	0005524#0050567	0030956#0005739	0070681#0032543	O75879	0.0006677332420321	0.4302073861233585	0.036416391876046
AF-Q9HA65-F1-model-v4	A	648.0	-1.0	79735	9606	0005096	0005776#0005829#0055037	0090630#0006914#0015031#0042147	Q9HA65	0.0054616787489352	0.4302324415165067	0.0021896458253802
AF-Q96JY0-F1-model-v4	A	434.0	-1.0	84944	9606	0043565	0030849#0000785#0033391#0005737#0001673#0005634#0043186#0048471#0071547#0001741	0000902#0035234#0071514#0009566#0007129#0008630#0007140#0043066#0051093#0045892#2000242#0000122#0034587#0060964#0046620#0031047#0007283	Q96JY0	0.0078197713547741	0.4469270525686398	0.0007288726764216
AF-Q6ZTN6-F1-model-v4	A	518.0	-1.0	338692	9606	0140036	0005737#0005770#0048471#0005886	0002091	Q6ZTN6	0.0011798042362088	0.7003385349343969	0.0021896458253802
AF-Q68DD2-F1-model-v4	A	849.0	-1.0	255189	9606	0005509#0047498#0005544#0004622#0008970	0005829#0005739#0032587#0031982	0050482#0071236#0071407#0046475#0036148#0001516	Q68DD2	0.0010669735979758	0.283534365650539	0.0597231737029493
AF-Q96J94-F1-model-v4	A	861.0	-1.0	9271	9606	0046872#0003729#0140262#0034584#1905538#0019901#0004521#0003727	0033391#0005737#0097433#0005634#0043186	0051321#0141006#0140990#0006417#0031047#0035092#0007286#0007283	Q96J94	0.0042312013965369	0.161129481858615	0.0433130906697325
AF-Q9UL63-F1-model-v4	A	735.0	-1.0	4289	9606	0042802#0042803	0005938#0005737#0005829#0005654#0098794#0001726#0000151	0031532#0007160#0008360#0002090#0007165	Q9UL63	0.002588793135836	0.220002540272522	0.0594134606378968
AF-O43300-F1-model-v4	A	516.0	-1.0	26045	9606	0042043	0060076#0005615#0098982#0098978#0098686#0098839#0099634#0098685	0060291#0002091#0051965#0099151#0050808	O43300	0.0033656760644481	0.7353118763821469	0.0007288726764216
AF-Q3V5L5-F1-model-v4	A	792.0	-1.0	146664	9606	0030144#0030145	0005794#0000139	0006487#0018242	Q3V5L5	0.0065632410055385	0.1784341883601119	0.0218498381101377
AF-Q9Y2L1-F1-model-v4	A	958.0	-1.0	22894	9606	0000175#0004519#0005085#0003723	0000177#0005829#0000178#0016020#0000176#0005654#0005634	0071034#0043928#0006401#0006396#0016075#0006364	Q9Y2L1	0.0028120019946062	0.3429913086807502	0.011653569134763
AF-Q8N806-F1-model-v4	A	425.0	-1.0	#	9606	0061630#0008270	#	0016567	Q8N806	0.0028946051857684	0.3486717173004471	0.0080762040238695
AF-O43143-F1-model-v4	A	795.0	-1.0	1665	9606	0005524#0016887#0008186#0003725#0004386#0003723#0003724	0016607#0005730#0005654#0005634#0005681#0005689	0140374#0042742#0051607#0006397#0000398#0043123#0043279#0009636#0008380	O43143	0.0070687491050394	0.3288788143183344	0.0058607467412064
AF-Q15937-F1-model-v4	A	498.0	-1.0	7633	9606	0001227#0046872#0000977	0005634	0000122	Q15937	0.005700844600732	0.6467686143441221	0.0007288726764216
AF-O15033-F1-model-v4	A	823.0	-1.0	9870	9606	0061630#0004842	0005737#0005829	0006915#0043066#0070979#1990390#0000209#0016567#0050727#0006511	O15033	0.0001790186060663	0.6607314685895532	0.0569667321740288
AF-Q9BW92-F1-model-v4	A	718.0	-1.0	80222	9606	0002161#0005524#0042803#0004829	0005759	0070159#0006435	Q9BW92	0.0038171275749441	0.4778945967650733	0.0043701973936818
AF-Q8NI99-F1-model-v4	A	470.0	-1.0	83854	9606	0005102	0062023#0070062#0005615#0030141	0001525#0030154	Q8NI99	0.0049043390449329	0.5801165434274829	0.0021896458253802
AF-P19525-F1-model-v4	A	551.0	-1.0	5610	9606	0005524#0003725#0004694#0042802#0016301#0004715#0004672#0019888#0106310#0004674#0003723	0005737#0005829#0016020#0005634#0048471#0005840	0140374#0034198#0051607#0030968#0043066#0008285#0033689#0017148#0045071#0032722#0001819#0043410#0051092#1901224#0032874#0046777#0006468#1901532#1902036#1902033#1900225#0035455#0009615#0006412	P19525	0.0050308277013414	0.4843364547647412	0.0029220273949486
AF-A8K7I4-F1-model-v4	A	914.0	-1.0	1179	9606	0005254#0005229#0046872#0004222	0005615#0005902#0005886#0042589	0006816#0071456#0034220#0006508	A8K7I4	0.0092153687135678	0.3443020268967584	0.0050984212340619
AF-Q9BZQ2-F1-model-v4	A	653.0	-1.0	81626	9606	#	0005737#0072687	0030154#0007112#2001252#0007283	Q9BZQ2	0.0007562863597093	0.6112300151029483	0.011653569134763
AF-Q86UX7-F1-model-v4	A	667.0	-1.0	83706	9606	0005178#0008289	0042995#0030055#0070062#0005576#0016020#0031093#0002102	0007160#0033622#0007229#0007159#0070527#0030335#0033632#0034446	Q86UX7	0.0005937517805737	0.6000422467498301	0.0385778104072074
AF-Q9N2K0-F1-model-v4	A	584.0	-1.0	#	9606	#	0005886	0000768	Q9N2K0	0.0005356855461661	0.7275527246016726	0.0223381852496014
AF-Q86TM3-F1-model-v4	A	631.0	-1.0	168400	9606	0005524#0016887#0003723#0003724	0005829#0043231#0005730#0005654	#	Q86TM3	0.0022229814935704	0.3168191759715351	0.0496939342883562
AF-Q8N3E9-F1-model-v4	A	789.0	-1.0	113026	9606	0046872#0004435	0032154#0005737#0005654#0005886	0001525#0035556#0060716#0016042#0042127	Q8N3E9	0.0006990186097381	0.4610178658390951	0.0480914507615701
AF-Q9Y6W3-F1-model-v4	A	813.0	-1.0	23473	9606	0004198#0004197#0004175#0090541	0005813#0005829#0070062#0005634	0010634#0006508#0097264	Q9Y6W3	0.0003718395327692	0.5366244752050346	0.0853753468743623
AF-Q9H4B4-F1-model-v4	A	646.0	-1.0	1263	9606	0005524#0002039#0106310#0004674	0005813#0005737#0030425#0005795#0000776#0043025#0005730#0005654#0005634#0000922	0006915#0031122#0006974#0006977#0007113#0000082#0000086#0090166#0044819#0007052#0043066#0000122#1904716#0090316#2000777#0043491#0006468#0051302#0032465#1901796#0006970#0009314#0000302	Q9H4B4	0.0055116885652779	0.2497847911477329	0.0393298454728356
AF-Q86XP0-F1-model-v4	A	818.0	-1.0	283748	9606	0005509#0047498#0005544#0008970	0005829#0016020	0006631#0046475#0036148#0036149	Q86XP0	0.0024402545807624	0.3670877089562501	0.0152949457801805
AF-Q16394-F1-model-v4	A	746.0	-1.0	2131	9606	0008375#0050508#0015020#0016757#0042328#0046872#0050509#0046982#0042803	0005783#0005789#0005794#0000139#0016020#0045202	0019882#0007411#0071711#0001974#0030509#0045453#0060070#0060351#0033627#0045165#0098586#0003415#0035988#0030204#0030199#1904888#0070593#0036336#0060560#0072498#0003416#0001958#0007492#0060441#0042596#0008543#0042044#0007369#0010467#0002067#0032836#0006024#0031069#0060047#0003128#0060218#0061484#0097241#0015012#0015014#0030210#0002524#0050901#0036022#0036339#0097021#1901706#0007498#0061744#0035264…	Q16394	0.0030875247654264	0.3224269055254203	0.0441063918932529
AF-Q5T2T1-F1-model-v4	A	576.0	-1.0	143098	9606	0045296#0060090#0019904#0035591	0005912#0005923#0005938#0030054#0005911#0016328#0097025#0005654#0005886	0070830#0030010#0031334#0071896	Q5T2T1	0.0006668754822545	0.7541804982952017	0.0073366962737499
AF-Q04759-F1-model-v4	A	706.0	-1.0	5588	9606	0005524#0004698#0046872#0004672#0004697#0106310#0004674	0016235#0034451#0005829#0001772#0005886	0007411#0035739#0060326#0038095#0006954#0035556#0006509#0046627#0070233#0018105#2000563#0032740#0032743#0032753#0051092#0050870#2000318#2000570#0051973#1904355#0032212#0006468#0001558#0006355#0090330	Q04759	0.0038502741964588	0.3432908775635467	0.0240350781259224
AF-Q86VW2-F1-model-v4	A	580.0	-1.0	115557	9606	0005085	0005737#0005829#0019898#0030016#0005886#0030017	0007411#0051056	Q86VW2	0.0109622102440941	0.3804506943663119	0.0029134192830806
AF-Q8NHY0-F1-model-v4	A	566.0	-1.0	124872	9606	0008376	0000139#0016020	0030259#0022408#0009312#0018279#0019276#0006047	Q8NHY0	0.0008155775641725	0.594488439764107	0.0254917294284022
AF-Q9NTJ4-F1-model-v4	A	1040.0	-1.0	4123	9606	0004559#0030246#0046872	0005829#0005654	0006013#0009313	Q9NTJ4	0.0040094948776726	0.3498729971703247	0.0177907956813867
AF-O43374-F1-model-v4	A	803.0	-1.0	10156	9606	0005096#0046872#0005543	0005829#0005886	0071277#0035556#0034260#0046580	O43374	0.0015941302092716	0.281857134440261	0.0992795788492999
AF-O15067-F1-model-v4	A	1338.0	-1.0	5198	9606	0005524#0046872#0004642	0005737#0005829#0070062	0044208#0006189#0097294#0097065#0006541#0006177#0006164#0009168#0009410	O15067	0.0020240751194128	0.3481920953462453	0.0502551818524676
AF-Q96K75-F1-model-v4	A	400.0	-1.0	84874	9606	0000981#0046872#0000978	0005634	0006357	Q96K75	0.0134297143720729	0.357478014322832	0.0036415440256147
AF-Q9UIF7-F1-model-v4	A	546.0	-1.0	4595	9606	0051539#0034039#0035485#0019104#0046872#0032407#0032357#0000701	0005739#0005654#0005634	0006284#0045007#0006281#0006298#0060546	Q9UIF7	0.0077515402109007	0.3142194774777452	0.0087397720309874
AF-Q8N653-F1-model-v4	A	840.0	-1.0	8216	9606	0031267	0031463#0012505#0005794#0055038	0046580#0016567	Q8N653	0.0029837745014629	0.8785268036146492	0.0014568440116902
AF-Q9BXB7-F1-model-v4	A	569.0	-1.0	83893	9606	#	0001669#0005794	0007286#0007283	Q9BXB7	0.0105049420779871	0.5195828102537532	0.0014587541408541
AF-P49641-F1-model-v4	A	1150.0	-1.0	4122	9606	0004559#0030246#0016799#0004572#0046872	0000139	0006013#0006491#0006517#0006486	P49641	0.0008378236730446	0.3891243083991874	0.0619083860998908
AF-A6NFN9-F1-model-v4	A	502.0	-1.0	389161	9606	#	#	#	A6NFN9	0.0052218789764719	0.615837825135609	0.0036415440256147
AF-Q8IYK4-F1-model-v4	A	626.0	-1.0	23127	9606	0050211	0005788	0030199	Q8IYK4	0.000126657664718	0.6837187327758599	0.0983998372896508
AF-Q9UHY1-F1-model-v4	A	535.0	-1.0	29959	9606	0005524#0042803#0004674	0005938#0005737#0012505#0030027#0016020#0005654	0006888#0006468	Q9UHY1	0.0010469760437791	0.4131229866030809	0.0323309912234826
AF-P37173-F1-model-v4	A	567.0	-1.0	7048	9606	0048185#0017002#0005524#0005539#0019209#0046872#0060090#0046332#0050431#0005024#0005026#0004675#0034713#0034714	0005901#0005829#0009897#0005576#0005615#0016020#0045121#0005886#0043235#0070021	0032147#0035909#0003180#0006915#0048844#0003181#0001568#0007420#0001569#0060434#0003214#0071363#0048701#0035162#0003274#0007369#0003430#0007507#0001947#0001701#1905317#0061520#0002088#1990086#0060463#0060443#0003149#1990428#0043011#0007219#0003151#0003148#0060389#0018105#0018107#0045766#0002663#2000563#0008284#0010634#0010718#1905007#0002053#0051138#0010862#2000379#0060391#0002666#0002651#0006468…	P37173	0.0006678049967396	0.4981645968350738	0.0718186926297554
AF-Q9NZW5-F1-model-v4	A	540.0	-1.0	51678	9606	#	0005911#0070062#0016020#0005886	0065003	Q9NZW5	0.0009935617215847	0.4491236973794088	0.0393640418205993
AF-Q3SY69-F1-model-v4	A	923.0	-1.0	160428	9606	0004029#0016155#0016742	0070062#0005759#0005739#0005654	0009258#0009058#0006635#0046655#0006740#0006730	Q3SY69	0.0039434315632253	0.8603669333884739	0.0014568440116902
AF-Q6ZQR2-F1-model-v4	A	320.0	-1.0	389799	9606	#	0005879	#	Q6ZQR2	0.0062560505946834	0.7417069042512422	0.0014587541408541
AF-Q9BYG8-F1-model-v4	A	508.0	-1.0	56169	9606	0005546#0070273#0001786	0005737#0005829#0005886	0042742#0070269	Q9BYG8	0.0029950272427551	0.7832353614791551	0.0029220273949486
AF-O95294-F1-model-v4	A	804.0	-1.0	8437	9606	0005096#0046872#0005543	0005829	0030154#0071277#0035556#0046580#1903861#0043087#0007165	O95294	0.0020597790941192	0.3071952770108285	0.0983998372896508
AF-Q9NXH9-F1-model-v4	A	659.0	-1.0	55621	9606	0046872#0003723#0004809#0000049	0005654#0005634	0006400#0002940	Q9NXH9	0.0010043165317791	0.5232902773990337	0.0246270663199015
AF-Q9Y2E5-F1-model-v4	A	1009.0	-1.0	23324	9606	0004559#0030246#0046872	0070062#0043202#0005764	0006013#0009313	Q9Y2E5	0.0008884216162606	0.4273546844619379	0.0618714226546988
AF-Q5JTZ5-F1-model-v4	A	239.0	-1.0	401546	9606	#	#	#	Q5JTZ5	0.0113891210624455	0.5359682123755116	0.0021848670241468
AF-Q96JB8-F1-model-v4	A	637.0	-1.0	58538	9606	#	0015629#0005912#0005829#0005886#0032991	0035418	Q96JB8	0.0032429518311675	0.9004176631043326	0.0014587541408541
AF-Q9H6W3-F1-model-v4	A	641.0	-1.0	79697	9606	0016706#0051864#0140680#0032453#0034647#0005506#0036139#0140457	0005730#0005654#0005634	0045892#0045668#0006482	Q9H6W3	0.0028343760052904	0.3250819344203794	0.077931746040353
AF-Q6NUM6-F1-model-v4	A	668.0	-1.0	441250	9606	0051539#0010181#0046872#0102521	#	0031591	Q6NUM6	0.0071696606896772	0.417714599733502	0.0058266934612722
AF-Q09013-F1-model-v4	A	629.0	-1.0	1760	9606	0005524#0046872#0017020#0106310#0004674	0005829#0005789#0005741#0031965#0005640#0005886#0033017	0006874#0010657#0006998#0018105#0006468#0014853#0008016#0010830#0014722#0002028#0051823	Q09013	0.00673114318516	0.3122734161616992	0.0458847982169747
AF-Q8NA19-F1-model-v4	A	623.0	-1.0	91133	9606	0003682#0042393#0008270	0005634	0006325#0045892	Q8NA19	0.0063791606537925	0.3592782377117982	0.0160233389937762
AF-O15259-F1-model-v4	A	732.0	-1.0	4867	9606	0005198	0005912#0005923#0005911#0005929#0005737#0005856#0005829#0016020#0031514#0032391	0030036#0030030#0098609#1903348#0090251#0060041#0007165#0048515#0007632	O15259	0.0023579591307223	0.1720848408264949	0.1893660442320035
AF-A0A087X1G2-F1-model-v4	A	549.0	-1.0	101060351	9606	0005096	0005886	0090630	A0A087X1G2	0.0080424083104011	0.5609837492119722	0.0036549441753579
AF-Q8IY47-F1-model-v4	A	623.0	-1.0	25948	9606	#	#	0010467#0006006#0006629#0014065#0016567#0032868	Q8IY47	0.0044407059730991	0.3372460929795613	0.0545316885212077
AF-Q9BQS7-F1-model-v4	A	1158.0	-1.0	9843	9606	0005507#0008198#0004322#0016491	0016323#0048471#0005886	0006825#0034755#0006826	Q9BQS7	0.0076970520360819	0.2692708188389689	0.0582668457273456
AF-P0C7X1-F1-model-v4	A	549.0	-1.0	729877	9606	0005096	0005886	0090630	P0C7X1	0.0094691812807584	0.50920055388851	0.0036549441753579
AF-C9J798-F1-model-v4	A	803.0	-1.0	#	9606	0005096#0046872#0005543	0005829#0005886	0071277#0035556#0046580#0043087	C9J798	0.0029370363098615	0.3287344208525272	0.0896826187952655
AF-Q9UJX5-F1-model-v4	A	808.0	-1.0	29945	9606	0019903#0004842	0005680#0005829#0034399#0005654#0005634	0031145#0007049#0051301#0070979#0051445#0007346#0030071	Q9UJX5	0.0018342075040473	0.6848330801471858	0.0065982109973949
AF-Q92562-F1-model-v4	A	907.0	-1.0	9896	9606	0034485#0043813#0004438#0004439#0043812#0004722	0031901#0010008#0000139#0043231#0031902#0005811#0055037	0007626#0032288#0031642#0048666#0006661#0046856#0043473#0010976#0007033	Q92562	0.0011704336034589	0.2993597449417604	0.1507652002007882
AF-Q658Y4-F1-model-v4	A	838.0	-1.0	157769	9606	#	0031410#0005802	0006886#0099041	Q658Y4	0.0076142851566125	0.1809325273307173	0.0786598128498576
AF-Q96NY9-F1-model-v4	A	551.0	-1.0	80198	9606	0048257#0008821#0003677#0004519#0046872	1905347#0048476#0043596#0005730#0005654#0005634#0005657	0006308#0006281#0006302#0000727#0031573#0033687#0031297#0000712#0072429	Q96NY9	0.0062497877206543	0.296695775513759	0.0651667209447612
AF-P35858-F1-model-v4	A	605.0	-1.0	3483	9606	0005520	0070062#0031012#0005576#0005615#0042567	0007155#0007165	P35858	0.0131446652442243	0.6377010139207502	0.0014568440116902
AF-Q9UBT2-F1-model-v4	A	640.0	-1.0	10054	9606	0005524#0000287#0046982#0044388#0019948#0032183#0016740#0044390	0005737#0005654#0031510	0033235#0016925	Q9UBT2	0.0030811237314507	0.3506266636387898	0.0699196593590019
AF-Q9BSQ5-F1-model-v4	A	444.0	-1.0	83605	9606	#	0005737#0005739#0032991	0060837#0045216#0001885#0061154#0003158#0007507#0001701#0048839#0007229#0035264#0060039#0045765#0051403#0001570#0048845	Q9BSQ5	0.0135926152283923	0.7109856222425024	0.0
AF-P50747-F1-model-v4	A	726.0	-1.0	3141	9606	0005524#0009374#0004077#0004078#0004079#0004080#0018271#0019899#0042802	0000785#0005737#0005829#0005739#0005652#0016363	0006768#0043687#0070781	P50747	0.0064986879068654	0.3172814914589946	0.0560815732405199
AF-Q2NL67-F1-model-v4	A	630.0	-1.0	56965	9606	0019900#0003950#0140806#0140803#0016779#0043539	0071782#0005635	0030968#0050775#0070213	Q2NL67	0.000484484409048	0.7139439124022491	0.0975966865124746
AF-Q9H0J9-F1-model-v4	A	701.0	-1.0	64761	9606	0046872#0003950#0140803#1990404#0016779#0003723	0005634	0070213	Q9H0J9	0.0004652080392326	0.4807038764037619	0.2012245600058226
AF-Q7Z4K8-F1-model-v4	A	759.0	-1.0	80128	9606	0008270	1904115#0043194#0005856#0044304#1990769	0048490#0007409#0001578#0030517#0001764#1901953#0099612#0032880	Q7Z4K8	0.000462315557246	1.4537677052906823	0.0036549441753579
AF-Q8NFF5-F1-model-v4	A	587.0	-1.0	80308	9606	0005524#0003919#0042802	0005829#0005759#0005886	0006747#0006771	Q8NFF5	0.0024719891117185	0.2222047513206378	0.2053902107995835
AF-P29350-F1-model-v4	A	595.0	-1.0	5777	9606	0050839#0004726#0140031#0001784#0019901#0004725#0042169#0017124#0005001	0042105#0005911#0005737#0005829#0070062#0005576#0016020#0005730#0005654#0005634#0032991#0035580#1904724	0050853#0030154#0019221#1905867#0007186#0002244#0035556#0000165#0035855#0000278#0042267#0008285#0002924#0106015#0032715#0043407#0033007#0050732#0042130#0050860#0032720#0035335#0018108#0070527#0030220#0033630#0008284#0014068#0006470#0042981#0045577#0070372#2000045#0051279#0060338#0031295#0042098#0050852	P29350	0.0042591278331811	0.5504215305057711	0.0065982109973949
AF-Q8IVL6-F1-model-v4	A	736.0	-1.0	10536	9606	0005506#0031418#0019797	1902494#0005783	0032964#0032963#0008285#0017185	Q8IVL6	0.0139602974334313	0.2852311170796359	0.0182082568765367
