# Supplementary material for: Comparative structural insights and functional analysis for the distinct unbound states of Human AGO proteins
Source: Sci Rep. 2025 Mar 19;15:9432. doi: 10.1038/s41598-025-91849-5 (PMC11923369; doi:10.1038/s41598-025-91849-5)
Supplement: Supplementary file 24 — Supplementary Information 12. [file 41598_2025_91849_MOESM24_ESM.zip › 4Z4Dp_A_mdwhole_AF4REF/go/4Z4Dp_A_biologicalProcess-go-aggregate.csv]

propertyName	coverage
intracellular signal transduction	7
spermatogenesis	6
protein phosphorylation	6
signal transduction	6
protein ubiquitination	6
negative regulation of transcription by RNA polymerase II	5
regulation of transcription, DNA-templated	4
peptidyl-serine phosphorylation	4
proteolysis	4
spermatid development	4
regulation of transcription by RNA polymerase II	4
negative regulation of apoptotic process	4
apoptotic process	4
cell differentiation	4
negative regulation of translation	4
inflammatory response	4
protein glycosylation	3
regulation of gene expression	3
negative regulation of transcription, DNA-templated	3
angiogenesis	3
gene silencing by RNA	3
positive regulation of NF-kappaB transcription factor activity	3
negative regulation of Ras protein signal transduction	3
positive regulation of transcription by RNA polymerase II	3
nervous system development	3
mannose metabolic process	3
actin filament organization	3
gastrulation	3
axon guidance	3
miRNA mediated inhibition of translation	3
cell morphogenesis	3
translation	2
response to xenobiotic stimulus	2
ubiquitin-dependent protein catabolic process	2
mRNA processing	2
regulation of hematopoietic stem cell differentiation	2
cilium assembly	2
RNA splicing	2
heparan sulfate proteoglycan biosynthetic process	2
mRNA transport	2
CRD-mediated mRNA stabilization	2
folic acid metabolic process	2
modulation of chemical synaptic transmission	2
positive regulation of neuron projection development	2
chondroitin sulfate metabolic process	2
production of miRNAs involved in gene silencing by miRNA	2
positive regulation of CD4-positive, alpha-beta T cell proliferation	2
cellular response to calcium ion	2
actin cytoskeleton reorganization	2
positive regulation of epithelial cell migration	2
regulation of cell population proliferation	2
collagen fibril organization	2
defense response to virus	2
defense response to bacterium	2
antiviral innate immune response	2
RNA processing	2
cell-matrix adhesion	2
phosphatidylglycerol acyl-chain remodeling	2
glycerophospholipid catabolic process	2
threonyl-tRNA aminoacylation	2
negative regulation of receptor internalization	2
protein-containing complex assembly	2
regulation of blood pressure	2
positive regulation of angiogenesis	2
membrane protein ectodomain proteolysis	2
response to radiation	2
regulation of cell shape	2
protein autophosphorylation	2
positive regulation of cell migration	2
negative regulation of reproductive process	2
negative regulation of developmental process	2
positive regulation of transcription, DNA-templated	2
embryonic hemopoiesis	2
cell chemotaxis	2
mitochondrial translation	2
ectopic germ cell programmed cell death	2
positive regulation of NIK/NF-kappaB signaling	2
platelet aggregation	2
protein deglycosylation	2
regulation of stem cell proliferation	2
heart development	2
N-glycan processing	2
mitochondrion organization	2
heart contraction	2
small RNA loading onto RISC	2
RNA secondary structure unwinding	2
mRNA catabolic process	2
proteasome-mediated ubiquitin-dependent protein catabolic process	2
positive regulation of gene expression	2
regulation of translation	2
meiotic cell cycle	2
genetic imprinting	2
in utero embryonic development	2
negative regulation of cell population proliferation	2
anatomical structure development	2
establishment or maintenance of cell polarity	2
cAMP-mediated signaling	2
vacuole organization	2
activation of adenylate cyclase activity	2
pre-miRNA processing	2
ossification involved in bone maturation	1
glycosaminoglycan biosynthetic process	1
hematopoietic stem cell homeostasis	1
hematopoietic stem cell differentiation	1
heart field specification	1
response to heparin	1
NADPH regeneration	1
hair follicle morphogenesis	1
fatty acid beta-oxidation	1
glomerular basement membrane development	1
response to retinoic acid	1
response to leukemia inhibitory factor	1
glandular epithelial cell differentiation	1
gene expression	1
fluid transport	1
retinoic acid receptor signaling pathway	1
biosynthetic process	1
response to light intensity	1
fibroblast growth factor receptor signaling pathway	1
fear response	1
sebaceous gland development	1
hematopoietic stem cell migration to bone marrow	1
heparin biosynthetic process	1
heparan sulfate proteoglycan biosynthetic process, polysaccharide chain biosynthetic process	1
perichondral bone morphogenesis	1
ossification	1
optic nerve development	1
olfactory bulb development	1
neural crest cell differentiation	1
multicellular organismal water homeostasis	1
multicellular organism growth	1
mRNA methylation	1
motor behavior	1
mesoderm development	1
mesenchymal cell differentiation involved in bone development	1
glomerular visceral epithelial cell differentiation	1
positive regulation of translation	1
lymphocyte adhesion to endothelial cell of high endothelial venule	1
polysaccharide biosynthetic process	1
limb joint morphogenesis	1
protein catabolic process	1
one-carbon metabolic process	1
leukocyte tethering or rolling	1
hypersensitivity	1
lymphocyte migration into lymphoid organs	1
miRNA transport	1
epithelial tube branching involved in lung morphogenesis	1
Kupffer's vesicle development	1
ATP metabolic process	1
phosphatidylinositol acyl-chain remodeling	1
fatty acid metabolic process	1
viral DNA genome replication	1
DNA replication	1
xanthine catabolic process	1
regulation of eye photoreceptor cell development	1
pigment granule aggregation in cell center	1
photoreceptor cell maintenance	1
non-motile cilium assembly	1
melanosome transport	1
intracellular transport	1
endoderm development	1
determination of left/right symmetry	1
pyroptosis	1
positive regulation of dendrite extension	1
response to reactive oxygen species	1
response to osmotic stress	1
regulation of signal transduction by p53 class mediator	1
regulation of cytokinesis	1
regulation of cell division	1
protein kinase B signaling	1
positive regulation of proteasomal ubiquitin-dependent protein catabolic process involved in cellular response to hypoxia	1
positive regulation of intracellular protein transport	1
basophil activation involved in immune response	1
negative regulation of inflammatory response	1
negative regulation of mast cell activation involved in immune response	1
negative regulation of mast cell proliferation	1
endochondral ossification	1
endochondral bone growth	1
10-formyltetrahydrofolate catabolic process	1
embryonic skeletal joint development	1
developmental growth involved in morphogenesis	1
dendritic cell migration	1
dendrite self-avoidance	1
cranial skeletal system development	1
chondrocyte proliferation	1
chondrocyte hypertrophy	1
cellular response to virus	1
cell fate commitment	1
cell adhesion mediated by integrin	1
cartilage development involved in endochondral bone morphogenesis	1
canonical Wnt signaling pathway	1
bone resorption	1
BMP signaling pathway	1
blood vessel remodeling	1
basement membrane organization	1
antigen processing and presentation	1
pyrimidine nucleotide metabolic process	1
phosphate ion homeostasis	1
nucleoside triphosphate catabolic process	1
skeletal system development	1
tricuspid valve morphogenesis	1
smoothened signaling pathway involved in lung development	1
social behavior	1
activation of protein kinase activity	1
endoplasmic reticulum to Golgi vesicle-mediated transport	1
sister chromatid cohesion	1
DNA-dependent DNA replication	1
cell division	1
positive regulation of epithelial to mesenchymal transition	1
positive regulation of epithelial to mesenchymal transition involved in endocardial cushion formation	1
telomere maintenance via telomere lengthening	1
negative regulation of necroptotic process	1
mismatch repair	1
DNA repair	1
positive regulation of mesenchymal cell proliferation	1
depurination	1
base-excision repair	1
positive regulation of NK T cell differentiation	1
purine ribonucleoside monophosphate biosynthetic process	1
positive regulation of pathway-restricted SMAD protein phosphorylation	1
positive regulation of reactive oxygen species metabolic process	1
purine nucleotide biosynthetic process	1
GMP biosynthetic process	1
glutamine metabolic process	1
anterior head development	1
'de novo' XMP biosynthetic process	1
'de novo' IMP biosynthetic process	1
'de novo' AMP biosynthetic process	1
aorta morphogenesis	1
aortic valve morphogenesis	1
positive regulation of cell population proliferation	1
endocardial cushion fusion	1
mammary gland morphogenesis	1
lung lobe morphogenesis	1
myeloid dendritic cell differentiation	1
lens fiber cell apoptotic process	1
Notch signaling pathway	1
lens development in camera-type eye	1
outflow tract morphogenesis	1
Langerhans cell differentiation	1
inferior endocardial cushion morphogenesis	1
heart looping	1
growth plate cartilage chondrocyte growth	1
embryonic cranial skeleton morphogenesis	1
artery morphogenesis	1
outflow tract septum morphogenesis	1
cellular response to growth factor stimulus	1
pathway-restricted SMAD protein phosphorylation	1
cardiac left ventricle morphogenesis	1
bronchus morphogenesis	1
peptidyl-threonine phosphorylation	1
branching involved in blood vessel morphogenesis	1
brain development	1
positive regulation of B cell tolerance induction	1
blood vessel development	1
atrioventricular valve morphogenesis	1
chloride transport	1
negative regulation of GTPase activity	1
positive regulation of SMAD protein signal transduction	1
vasodilation	1
negative regulation of insulin receptor signaling pathway	1
Fc-epsilon receptor signaling pathway	1
CD4-positive, alpha-beta T cell proliferation	1
protein localization to adherens junction	1
positive regulation of protein-containing complex assembly	1
smoothened signaling pathway	1
establishment of cell polarity	1
trachea formation	1
bicellular tight junction assembly	1
wound healing	1
vocalization behavior	1
TNFSF11-mediated signaling pathway	1
secondary palate development	1
tight junction organization	1
synaptic transmission, glutamatergic	1
sweat gland development	1
sulfation	1
stomach development	1
stem cell division	1
transforming growth factor beta receptor signaling pathway	1
membranous septum morphogenesis	1
vasculogenesis	1
ventricular septum morphogenesis	1
sodium ion homeostasis	1
negative regulation of T cell apoptotic process	1
positive regulation of interleukin-17 production	1
positive regulation of T cell tolerance induction	1
negative regulation of cell-cell adhesion	1
phosphorylation	1
positive regulation of tolerance induction to self antigen	1
maturation of 5.8S rRNA	1
cleavage in ITS2 between 5.8S rRNA and LSU-rRNA of tricistronic rRNA transcript (SSU-rRNA, 5.8S rRNA, LSU-rRNA)	1
oligosaccharide catabolic process	1
response to cholesterol	1
UDP-N-acetylglucosamine metabolic process	1
roof of mouth development	1
UDP-N-acetylgalactosamine metabolic process	1
protein N-linked glycosylation via asparagine	1
oligosaccharide biosynthetic process	1
mitotic spindle organization	1
positive regulation of interleukin-2 production	1
lipid glycosylation	1
regulation of small GTPase mediated signal transduction	1
regulation of platelet aggregation	1
regulation of cell growth	1
positive regulation of telomere maintenance via telomerase	1
positive regulation of telomere capping	1
positive regulation of telomerase activity	1
positive regulation of T-helper 2 cell activation	1
positive regulation of T-helper 17 type immune response	1
positive regulation of T cell activation	1
positive regulation of interleukin-4 production	1
positive regulation of chaperone-mediated autophagy	1
mitochondrial threonyl-tRNA aminoacylation	1
mitotic G1/S transition checkpoint	1
protein refolding	1
anatomical structure morphogenesis	1
Wnt signaling pathway, planar cell polarity pathway	1
ubiquitin-dependent SMAD protein catabolic process	1
regulation of transforming growth factor beta receptor signaling pathway	1
positive regulation of trophoblast cell migration	1
positive regulation of canonical Wnt signaling pathway	1
negative regulation of transforming growth factor beta receptor signaling pathway	1
negative regulation of BMP signaling pathway	1
leucine catabolic process	1
branched-chain amino acid catabolic process	1
biotin metabolic process	1
positive regulation of protein targeting to mitochondrion	1
interleukin-1-mediated signaling pathway	1
chaperone cofactor-dependent protein refolding	1
binding of sperm to zona pellucida	1
SCF-dependent proteasomal ubiquitin-dependent protein catabolic process	1
methionine biosynthetic process	1
homocysteine metabolic process	1
DNA methylation	1
protein targeting to lysosome	1
negative regulation of ion transport	1
negative regulation of ATPase activity	1
endosome to lysosome transport	1
early endosome to late endosome transport	1
regulation of cytokine production	1
negative regulation of cytokine production	1
melanocyte adhesion	1
glycosphingolipid metabolic process	1
mast cell proliferation	1
mast cell differentiation	1
mast cell degranulation	1
mast cell chemotaxis	1
male gonad development	1
lymphoid progenitor cell differentiation	1
lamellipodium assembly	1
Kit signaling pathway	1
immature B cell differentiation	1
hematopoietic stem cell migration	1
hematopoietic progenitor cell differentiation	1
Fc receptor signaling pathway	1
positive regulation of CREB transcription factor activity	1
erythropoietin-mediated signaling pathway	1
erythrocyte differentiation	1
digestive tract development	1
detection of mechanical stimulus involved in sensory perception of sound	1
cytokine-mediated signaling pathway	1
cellular response to thyroid hormone stimulus	1
B cell differentiation	1
circadian behavior	1
adult locomotory behavior	1
mitochondrial tRNA 3'-end processing	1
post-translational protein modification	1
glutathione metabolic process	1
dermatan sulfate metabolic process	1
dermatan sulfate biosynthetic process	1
negative regulation of protein kinase activity	1
retrotransposon silencing by heterochromatin formation	1
epithelial structure maintenance	1
toll-like receptor 4 signaling pathway	1
regulation of protein complex stability	1
regulation of oxidoreductase activity	1
innate immune response	1
regulation of release of sequestered calcium ion into cytosol	1
regulation of protein binding	1
regulation of osteoclast differentiation	1
peptidyl-tyrosine dephosphorylation	1
negative regulation of signal transduction	1
negative regulation of platelet aggregation	1
chondroitin sulfate biosynthetic process	1
negative regulation of osteoclast differentiation	1
negative regulation of bone resorption	1
collagen-activated tyrosine kinase receptor signaling pathway	1
viral protein processing	1
retina morphogenesis in camera-type eye	1
respiratory gaseous exchange by respiratory system	1
positive regulation of neurogenesis	1
lung alveolus development	1
liver development	1
nuclear-transcribed mRNA catabolic process	1
negative regulation of angiogenesis	1
secondary piRNA processing	1
brain renin-angiotensin system	1
cardiac muscle cell apoptotic process	1
cellular response to carbohydrate stimulus	1
regulation of diacylglycerol biosynthetic process	1
positive regulation of lamellipodium assembly	1
barbed-end actin filament capping	1
actin polymerization or depolymerization	1
actin filament severing	1
tRNA pseudouridine synthesis	1
regulation of mesoderm development	1
pseudouridine synthesis	1
mRNA pseudouridine synthesis	1
ribosome disassembly	1
transcription by RNA polymerase II	1
RNA polymerase II preinitiation complex assembly	1
positive regulation of transcription initiation from RNA polymerase II promoter	1
positive regulation of transcription elongation from RNA polymerase II promoter	1
receptor-mediated endocytosis	1
ameboidal-type cell migration	1
presynaptic actin cytoskeleton organization	1
regulation of protein processing	1
positive regulation of apoptotic process	1
oocyte maturation	1
negative regulation of meiotic nuclear division	1
negative regulation of cell cycle	1
chemical synaptic transmission	1
megakaryocyte development	1
melanocyte differentiation	1
Golgi disassembly	1
cellular response to amino acid starvation	1
response to interferon-alpha	1
regulation of NLRP3 inflammasome complex assembly	1
regulation of hematopoietic stem cell proliferation	1
regulation of hematopoietic progenitor cell differentiation	1
positive regulation of stress-activated MAPK cascade	1
positive regulation of MAPK cascade	1
positive regulation of cytokine production	1
positive regulation of chemokine production	1
negative regulation of viral genome replication	1
negative regulation of osteoblast proliferation	1
endoplasmic reticulum unfolded protein response	1
mitochondrial asparaginyl-tRNA aminoacylation	1
calcium ion transport	1
aspartyl-tRNA aminoacylation	1
regulation of inflammatory response	1
protein polyubiquitination	1
protein K33-linked ubiquitination	1
protein K11-linked ubiquitination	1
regulation of cellular respiration	1
mitochondrial ribosome assembly	1
response to toxic substance	1
response to alkaloid	1
positive regulation of I-kappaB kinase/NF-kappaB signaling	1
mRNA splicing, via spliceosome	1
response to virus	1
cellular response to hypoxia	1
melanocyte migration	1
protein dephosphorylation	1
G2/M transition of mitotic cell cycle	1
G1/S transition of mitotic cell cycle	1
endomitotic cell cycle	1
DNA damage response, signal transduction by p53 class mediator resulting in cell cycle arrest	1
cellular response to DNA damage stimulus	1
cytoplasmic microtubule organization	1
self proteolysis	1
lipid catabolic process	1
labyrinthine layer blood vessel development	1
DNA integration	1
syncytium formation by plasma membrane fusion	1
positive regulation of ossification	1
ion transmembrane transport	1
positive regulation of ERK1 and ERK2 cascade	1
negative regulation of chondrocyte differentiation	1
cellular response to organic substance	1
cellular response to epidermal growth factor stimulus	1
substrate adhesion-dependent cell spreading	1
regulation of cell-cell adhesion mediated by integrin	1
leukocyte cell-cell adhesion	1
integrin-mediated signaling pathway	1
integrin activation	1
positive regulation of chromosome organization	1
male meiosis cytokinesis	1
rRNA processing	1
rRNA catabolic process	1
RNA catabolic process	1
positive regulation of vascular associated smooth muscle cell differentiation	1
protein poly-ADP-ribosylation	1
negative regulation of gene expression	1
response to bacterium	1
regulation of innate immune response	1
peptide catabolic process	1
fat cell differentiation	1
antigen processing and presentation of peptide antigen via MHC class I	1
antigen processing and presentation of endogenous peptide antigen via MHC class I	1
adaptive immune response	1
T cell differentiation	1
stem cell differentiation	1
positive regulation of tyrosine phosphorylation of STAT protein	1
exonucleolytic catabolism of deadenylated mRNA	1
positive regulation of receptor signaling pathway via JAK-STAT	1
positive regulation of mast cell proliferation	1
positive regulation of mast cell cytokine production	1
positive regulation of MAP kinase activity	1
positive regulation of DNA-binding transcription factor activity	1
positive regulation of dendritic cell cytokine production	1
pigmentation	1
peptidyl-tyrosine phosphorylation	1
ovarian follicle development	1
negative regulation of programmed cell death	1
myeloid progenitor cell differentiation	1
glutaminyl-tRNAGln biosynthesis via transamidation	1
activation of GTPase activity	1
autophagy	1
protein transport	1
CUT catabolic process	1
protein O-linked glycosylation via serine	1
protein N-linked glycosylation	1
synapse organization	1
regulation of postsynaptic density assembly	1
positive regulation of synapse assembly	1
long-term synaptic potentiation	1
regulation of receptor internalization	1
sperm chromatin condensation	1
primary piRNA processing	1
piRNA-mediated retrotransposon silencing by heterochromatin formation	1
prostaglandin biosynthetic process	1
cellular response to organic cyclic compound	1
cellular response to antibiotic	1
arachidonic acid secretion	1
regulation of organ growth	1
regulation of gene silencing by miRNA	1
piRNA metabolic process	1
male meiotic nuclear division	1
intrinsic apoptotic signaling pathway in response to DNA damage	1
homologous chromosome pairing at meiosis	1
fertilization	1
retrograde transport, endosome to Golgi	1
regulation of GTPase activity	1
