# Supplementary material for: Comparative structural insights and functional analysis for the distinct unbound states of Human AGO proteins
Source: Sci Rep. 2025 Mar 19;15:9432. doi: 10.1038/s41598-025-91849-5 (PMC11923369; doi:10.1038/s41598-025-91849-5)
Supplement: Supplementary file 24 — Supplementary Information 12. [file 41598_2025_91849_MOESM24_ESM.zip › 4Z4Dp_A_mdwhole_AF4REF/go/4Z4Dp_A_cellularComponent-go-aggregate.csv]

propertyName	coverage
cytoplasm	36
nucleus	35
cytosol	32
nucleoplasm	20
plasma membrane	16
membrane	14
mitochondrion	10
extracellular exosome	10
extracellular space	7
perinuclear region of cytoplasm	6
Golgi membrane	6
extracellular region	6
Golgi apparatus	5
nucleolus	5
P-body	5
mitochondrial matrix	4
endoplasmic reticulum	3
lamellipodium	3
cell-cell junction	3
cell cortex	3
endoplasmic reticulum membrane	3
external side of plasma membrane	3
synapse	3
P granule	3
RISC complex	3
late endosome	2
cell junction	2
apical plasma membrane	2
cytoplasmic stress granule	2
centrosome	2
cytoplasmic ribonucleoprotein granule	2
male germ cell nucleus	2
RISC-loading complex	2
endoplasmic reticulum lumen	2
receptor complex	2
membrane raft	2
nuclear speck	2
ubiquitin ligase complex	2
centriolar satellite	2
chromatoid body	2
endomembrane system	2
meiotic spindle	2
focal adhesion	2
neuron projection	2
cell projection	2
piP-body	2
U12-type spliceosomal complex	1
microvillus	1
secretory granule	1
spliceosomal complex	1
Golgi stack	1
ribosome	1
dendrite	1
podosome	1
cell-substrate junction	1
organelle membrane	1
cleavage furrow	1
intracellular membrane-bounded organelle	1
platelet alpha granule lumen	1
mitochondrial inner membrane	1
collagen-containing extracellular matrix	1
zymogen granule membrane	1
bicellular tight junction	1
kinetochore	1
immunological synapse	1
axonemal microtubule	1
transforming growth factor beta ligand-receptor complex	1
caveola	1
MCM complex	1
acrosomal vesicle	1
chromosome, telomeric region	1
recycling endosome membrane	1
Cul3-RING ubiquitin ligase complex	1
sarcomere	1
myofibril	1
extrinsic component of membrane	1
aggresome	1
neuronal cell body	1
MPP7-DLG1-LIN7 complex	1
lateral plasma membrane	1
exosome (RNase complex)	1
adherens junction	1
xanthine dehydrogenase complex	1
peroxisome	1
motile cilium	1
ciliary membrane	1
ciliary basal body	1
BBSome	1
spindle pole	1
nuclear exosome (RNase complex)	1
autophagosome	1
cytoplasmic exosome (RNase complex)	1
actin filament	1
growth cone	1
filopodium	1
CRD-mediated mRNA stability complex	1
SCF ubiquitin ligase complex	1
microtubule organizing center	1
protein-containing complex	1
extrinsic component of endosome membrane	1
early endosome	1
cytoplasmic vesicle membrane	1
axon	1
actin cytoskeleton	1
Schaffer collateral - CA1 synapse	1
mediator complex	1
core mediator complex	1
cortical actin cytoskeleton	1
azurophil granule lumen	1
postsynaptic density	1
Golgi medial cisterna	1
cis-Golgi network	1
condensed nuclear chromosome	1
ribonucleoprotein complex	1
polysome	1
cell body	1
COP9 signalosome	1
zona pellucida receptor complex	1
transcription regulator complex	1
postsynaptic specialization membrane	1
postsynaptic density membrane	1
hippocampal mossy fiber to CA3 synapse	1
glutamatergic synapse	1
GABA-ergic synapse	1
excitatory synapse	1
ruffle	1
postsynapse	1
dense body	1
vesicle	1
ruffle membrane	1
phagocytic vesicle	1
XY body	1
chromatin	1
autosome	1
recycling endosome	1
glutamyl-tRNA(Gln) amidotransferase complex	1
fibrillar center	1
mitochondrial nucleoid	1
methylcrotonoyl-CoA carboxylase complex	1
3-methylcrotonyl-CoA carboxylase complex, mitochondrial	1
RNA polymerase II transcription regulator complex	1
