# Supplementary material for: Comparative structural insights and functional analysis for the distinct unbound states of Human AGO proteins
Source: Sci Rep. 2025 Mar 19;15:9432. doi: 10.1038/s41598-025-91849-5 (PMC11923369; doi:10.1038/s41598-025-91849-5)
Supplement: Supplementary file 24 — Supplementary Information 12. [file 41598_2025_91849_MOESM24_ESM.zip › 4Z4Dp_A_mdwhole_AF4REF/go/4Z4Dp_A_mitot_mitosis_48b968e8b0064751aea82538ef7ddf99-pres.csv]

pdbId	chainId	chainLength	resolution	geneId	taxonomy	molecularFunction	cellularComponent	biologicalProcess	uniprotId	b-phipsi	w-rdist	t-alpha	1D-score	1D-identity	1D-identity-ng	1D-identity-gaps	1D-content	1DPDB-score	1DPDB-identity	1DPDB-identity-ng	1DPDB-identity-gaps	1DPDB-content	2D-score	2D-identity	2D-identity-ng	2D-identity-gaps	2D-content	5UTR-score	5UTR-identity	5UTR-identity-ng	5UTR-identity-gaps	5UTR-content	CDS-score	CDS-identity	CDS-identity-ng	CDS-identity-gaps	CDS-content	3UTR-score	3UTR-identity	3UTR-identity-ng	3UTR-identity-gaps	3UTR-content	3D-score	3D-score-cand	length	chemSim	molecularFunctionSim	cellularComponentSim	biologicalProcessSim
AF-Q9H4B4-F1-model-v4	A	646.0	-1.0	1263	9606	0005524#0002039#0106310#0004674	0005813#0005737#0030425#0005795#0000776#0043025#0005730#0005654#0005634#0000922	0006915#0031122#0006974#0006977#0007113#0000082#0000086#0090166#0044819#0007052#0043066#0000122#1904716#0090316#2000777#0043491#0006468#0051302#0032465#1901796#0006970#0009314#0000302	Q9H4B4	0.0055116885652779	0.2497847911477329	0.0393298454728356	-59.0	0.1226415094339622	0.2123411978221415	403.0	{'A': 5.98, 'F': 5.13, 'P': 12.82, 'L': 10.26, 'E': 4.27, 'D': 4.27, 'R': 9.4, 'T': 3.42, 'G': 8.55, 'K': 5.13, 'Y': 3.42, 'V': 7.69, 'S': 4.27, 'Q': 4.27, 'H': 4.27, 'C': 3.42, 'N': 1.71, 'I': 0.85, 'W': 0.85}	-591.0	0.0243562978427279	0.7446808510638298	1390.0	{'E': 8.57, 'L': 14.29, 'T': 5.71, 'P': 5.71, 'G': 5.71, 'K': 8.57, 'R': 2.86, 'I': 5.71, 'F': 2.86, 'V': 11.43, 'S': 11.43, 'C': 2.86, 'A': 8.57, 'H': 2.86, 'Q': 2.86}	1008.0	0.419740777666999	0.8752598752598753	522.0	{'.': 18.29, 'T': 18.53, 'H': 40.14, 'E': 22.33, 'G': 0.71}	129.0	0.4042553191489361	0.7808219178082192	68.0	{'G': 54.39, 'C': 45.61}	1449.0	0.4365606431317721	0.7524096385542168	1201.0	{'A': 19.78, 'T': 17.45, 'G': 29.38, 'C': 33.39}	292.0	0.0172673931265716	0.762962962962963	11660.0	{'G': 21.36, 'C': 30.58, 'A': 16.02, 'T': 32.04}	0.2137	0.2599	646.0	0.9732540861812778	0.0	0.2857142857142857	0.0
[truncated: 5 more columns]
