# Supplementary material for: Comparative structural insights and functional analysis for the distinct unbound states of Human AGO proteins
Source: Sci Rep. 2025 Mar 19;15:9432. doi: 10.1038/s41598-025-91849-5 (PMC11923369; doi:10.1038/s41598-025-91849-5)
Supplement: Supplementary file 24 — Supplementary Information 12. [file 41598_2025_91849_MOESM24_ESM.zip › 4Z4Dp_A_mdwhole_AF4REF/go/4Z4Dp_A_mitot_mitosis_48b968e8b0064751aea82538ef7ddf99.log]

###########biologicalProcess

********* endomitotic cell cycle

Aggregated alignment statistics: 
 Median secondary structure sequence identity: 0.4197
 Median primary sequence identity: 0.1254
 Median mixed sequence identity: 0.0577
 Median hydrophobicity sequence identity: 0.268


Alignment information: 


****** secondary


PDB ID: AF-Q9H4B4-F1-model-v4.A | Alignment (sequence identity: 41.9741%):
..............-------------..............T----------TT....HHHHHHH--------------.....TTTTEEE----TTTTT.EEEEEEEEEEETTEEEEEEEETTTT.EEEEEEEE----------GGG...HHHHHHHHHHHHHHH-----------...TTTB..EEE--EEETTTEEEEEEE.TTTEE----------------HHHHHHHHTTT---------.HHHHHHHHHHH--------------------------------------------HHHHHHHHHH.EETTTTTTTTEEETTTT--.EEE---..TTTTEE...GGG.......TTTTT.HHHHH.....HHHHHHHHHHH-------HHHHHH..----------------------TTTT---------..--------------------------.HHHHHHHHHH.....TTTT.HHHHHHHHHHTTTTGGG...---------------HHHHHH.HHHHH...TTTT.GGGG......------....HHHHHHHHHHHHHHH..........................................................TTTTTT......----------...HHHHHHHHHHHHHHHHH...........TTTT..---...EEEEEEE----TTTTEEEEEETTT.EEEEETTT.EEEETTTT.EEEEEEE------------------------------TTEEEEEETTTT.GGGHHHHHHHHHHHHHHHHH..........TTTTTTTT..EEEEEETTTEEEEEETTT.EEEEETT-----------TT.EEEEETTTTT----------------------EEEEETTTT.EEEEEHHHHHHH---------------...HHHHHHHHHHHHHHHH-----....----------------------------------
|||||.||||||||             ||||                     |||||.|||||||              .||..|||||||    |||||.||||||||...||.||||||      ||||||||          ...||||||||||||||||||           ..||||.|||||  |||...|||||||.|||||                ||||||||.||         ||||||||||||                                            .||||||||||..||||||..|||||||  ||||   ...|||||       ||||||......||||||||..|||||||||||       ||||||||                      ||||         ||                          .||||||||||          ||||||||         |||               ||||||.|||||   ||||          |      |||||||||||||||||                                                                    ||||          ||||||||||||||||||      ||.||..||||.|   ...|||||||    ||||      |||||||||    |||.|||||.||||||                              |||||||| ...|||||||||||||||||||||            ..||||||||       ||||||||||..|||||           ||.|||..|||||                      ||||||||.|     |||||||               |||||||||||||||||||     .|||                                  
.....B........EEEEEEE.EEEEE....-----------EEEEEEEEEETT...HHHHHHHHHHHHHHHTTTTTTTT..EETTTTEEEETTTTTTTTTEEEEEEEE.TTTTTEEEEEE------EEEEEEEEHHHHHHHHHTTTT...HHHHHHHHHHHHHHHHHH.EEETTEEEE.TTTT..EEETTEEEEEEEEEEEEETTTTEEEEEEEEEEEEE...BHHHHHHHHH.TTTGGG......HHHHHHHHHHHTTEEEEETTTTTT.EEEEEEEEEEEETTTTEEEE..TTTT.EEEEHHHHHHHHH...TTTTTTEEEEETTTTT..EEEGGGEEETTTEE-------......HHHHHHHHHHH...HHHHHHHHHHHHHHH.GGG.HHHHHH..EE....EEEEEEE.....EEEbTTTTEEE.TBTTB..TTTTBTTBT..B..EEEEE..TTTTTTHHHHHHHHHH----------HHHHHHHH---------...B...TTEEEE..TTTHHHHHHHHHHHH---TTTT----------.EEEEEE....HHHHHHHHHHHHH--------------------------------------------------------------------....EEEEEHHHHH...HHHHHHHHHHHHHHH------..B..EETTTTT.GGGTTTEEEEEEEEE..TTTT------TTT.EEEEE----EEE.TTTT..EEEEEEEEBTTT....HHHHHHHHHHHHHHHHH...TTEEEEEE-E...GGGHHHHHHHHHHHHHHHHH------------HHTTTT..EE-------EEEEEETTT...EEETTGGG.BTTTTB.TTTEEE.TTTTTTTB.EEEEE............EEEEEEETTT..-----HHHHHHHHHHHHTTTTTT.B.....HHHHHHHHHHHHHHHHHTTTTT...TTTTTTT....HHHHHHHHHH..TTTTTTT....


****** primary


PDB ID: AF-Q9H4B4-F1-model-v4.A | Alignment (sequence identity: 12.5402%):
----------------------------------------------------------------------------------------------------------------------------------------------------------------------------------------------------MEPAAGFLSPRPFQRAAAAPAPPAGPGPPPSALRGPELEMLAGLPTSDPGRL-ITDPRSGRTYLKGRLLGKGGFARCYEATDTETGSAYAVKVIPQSRVAKPHQREK---ILNEIELHRDLQHRHIVRFSH-----HFEDADNIYIFLELCSRKSLAHIWKARHTLLEPEVRYYLRQILSGLKYLHQRGILHRDLKLGNFFITENMELKVGDFGLAAR----------LEPPE----QRKKTICGTPNYVAPEVLLRQGH-GPEADVWSLGCVMYTLLCGSPPFETADLKETYRCIKQVHYTLPASLSLPARQLLAAILRASPRDRPSIDQILRHDFFTKGYTPDRLPISSCVTVPDLTPPNPARSLFAKVTK---SLFGRKK---KSKNHAQERDEVSGLVSGLMRTSVG--HQDARPEAPAASGPAPVSLVETAPEDSSPRGTLASSGDGFEEGLTVATVVES------ALCALRNCIAFMPPAEQNPAPLAQPEPLVWVSKWVDYSNKFGFGYQLSSRRVAVLFNDGTHMALSANRKTVHYNPTSTKHFSFSVGAVPRALQPQLGIL--------RYFASYMEQHLMKGGDLP--SVEEVEVPAPPLL---------LQWVKTDQALLMLFSDGTVQVNFYGDHTKLILSGWEPLLVTFVARNRSACTYLASHLRQLGCSPDLRQRLRYALRLLRDRSPA----------------------------------
                                                                                                                                                                                                    ...|..|...:|......            ..|....:|. ...|.:|..|: .|....|   ||..:...|...|.|...:        |...|.|....|.|:|.   :...:..:...:|:.::|:.|     ..::..:.|:.||:|   ::....:....|.:.:....:|..........:.  :.:.::..:|    |.:..|.:||:..:          |:||.    .|.|.| .||.....::..:|.| |.|..||::.|......|     ....||.....::::  :..|.:.:..:.......:.:    .|::.:.||  ....|...:|.:   |.:|..||      ::|:|.:   ::.|...   :.||..:...:....:...:...:|  :....|:........||  :....:.:.|     .:|||.:.  ::|.||.|      ..||............|:.|.:.: |.|:...|    |.:|      ...|: :.:.||  ::....::.:|:...:.:.....   :.:..||.:..:        |.|.:...:.:.|.|::|  :..:.::..|...         :|.........:|:.|.    .|..|..:::.   ..|..|:|...||......::...|     :..|.||.| :.::...|                                  
AFKPPPRPDFGTSGRTIKLQANFFEMDIPKIDIYHYELDIKPEKCPRRVNREIVEHMVQHFKTQIFGDRKPVFDGRKNLYTAMPLPIGRDKVELEVTLPGEGKDRIFKVSIKWVSCVSLQALHDALSGRLPSVPFETIQALDVVMRHLPSMRYTPVGRSFFTASEGCSNPLGGGREVWFGFHQSVRPSLWKMMLNIDVSATAFYKAQPVIEFVC------------EVLDFKSIEE-QQKPLTDSQRVKFTKEIKG---LKVEITHCGQMKRKYRVCN--------VTRRPASHQTFPLQQESGQTVECTVAQYFKDRHKLVLRYPHLPCLQVGQEQKHTYLPLEVC---NIVAGQRCIKKLTDNQTSTMIRATARSAPDRQEE--ISKLMRSASF----NTDPYVREFGIMVKDEMTDVTGRVLQPPSILYGGRNKAI-ATPVQGVWDMRNKQFHTGIEIKVWAIACFAPQRQC-----TEVHLKSFTEQLRKI--SRDAGMPIQGQPCFCKYAQGA----DSVEPMFRH--LKNTYAGLQLVV---VILPGKTP------VYAEVKRVGDTVLGMATQCVQMKNVQRTTPQTLSNLCLKINVKLGGVNNILLPQGRPPVFQQPV--IFLGADVTHP-----PAGDGKKP--SIAAVVGSMDAHPNRYCATVRVQQHRQEIIQDLAAMVR-ELLIQFYK----STRF------KPTRI-IFYRDG--VSEGQFQQVLHHELLAIREACIK---LEKDYQPGITFIVVQKRHHTRLFCTDKNERVGKSGNIPAGTTVDTKITHPTEFDFYLCSHAGIQGTSRPSHYHVLWDDN----RFSSDELQILT---YQLCHTYVRCTRSVSIPAPAYYAHL-----VAFRARYHL-VDKEHDSAEGSHTSGQSNGRDHQALAKAVQVHQDTLRTMYFA


****** mixed


PDB ID: AF-Q9H4B4-F1-model-v4.A | Alignment (sequence identity: 5.7749%):
--------------------------------------------------------------------[]}[[}[Z}}^}[]^[[[[}[}}[}}}}NNN[Z^}$%"%#"#}Z}}}ONNP0/2ONPNN^22------------032400232NM14123123NONN}121/3//2:9;Y[]$%%&%%!"%%!%"%&]Z]OPO(Y^123313OMO3/2/103ZMNP3-----2"#%!$%#&ONLZ%$%!&$$"&%!"$$"%$"%%&}/0OPOLOLNO11/NOOM]03/}]MNLM14Z]}9::^]]}Y[}NNONK[$%!""^]}]}$-%#-%!$$"$#!#$$""#}}NNMO}[]"%%$$&#!%%Y]}}ZNMNL}"$#&%""##!LPMN9;:^}}!%%!"&]%##$%}}}NOPL}6998Y}Y}]Z}}}]$#&$"##%!$%$"#$^]]]}]]][]]^]]Y}}ZY}}Z[^}}Y}]]][^}][}[[}}}[}Y}ZY]}[}]]}}}^NNLMNN}]}[]]}Z}!#$!!%$#"##"&%#!#[[}}[]]]}[}LMON]}ZY}/232/32NOOM212230NNP^/1/01OON}3110NMOP]2/32322NN331212KNMK};87%$%"$!"&$##$$#%%%Z[]}}]Z}}YOOKOKNMN}Z0032/---3NOO100101NON}/3/31NNOO}30/02NNONL0/21/MPOP}11220#$%"&%"}[}$%"&%&"&$#"&""&%^}}[--------------------------------------------------------------------------------------------------------------------------------------------------------------------------------------------------------------------------------------------------------------------------------------------------------------------------------------------------------------------------------------------------------------------------------------------------------------------------------------------------------------------------------------------------------------------------------------------------------------------------------------------------------
                                                                    .||                                                 |.|||...||            ||..|             .|||....|                                            ||||       |     ||    ||            |.|.||              ..||                             ||               |..| || ||                                          .||||                                               .|||                                                                                                                         |.|               .||..|...|       || .||    .|||.|.|||                                             ..|||   .||.||         |||                 |||     .|||                              .|                                                                                                                                                                                                                                                                                                                                                                                                                                                                                                                                                                                                                                                        
[[]}}+^}][}}}}42/3031]11313Y}]Y3/232303/3NO][}&&!%&%!!%%#!%%#ONOKMNOP]}-------------------------------------------------/1ONPO3022MMNLNKNPO3/303/20-------------}NONOO4/1--------------------------------------------3/2/-------32/21/2"----%#------------"%%#"$--------------NPLN-----------------------------}Y---------------}#%$!%#"%!------------------------------------------!#&%"-----------------------------------------------$$#&-------------------------------------------------------------------------------------------------------------------------}22---------------/NP2112[NO-------NM-}]2----02NN43/212---------------------------------------------1332/42NLNO110---------3/3-----------------/21-----2112------------------------------][]+!!%#!#%!"]MON6::]]]}Z}%$%&!%#$%%!ON03/3/NOMNOM]4324/13/2442MNOO2120]]ONNO}/312!#%$#%%&%]ZYLPNNOL2103/NOOOO]}2027:613/KMN34[Y]]Z}%%%$$$#!&#$[^}#$%&%%%!$%"#&$#}8:9]$$!&%#}Y1/]]][23/224/Z]}}}/02+NPOO1/1}N(ON(}]MPOO,MO+NY](]Y21/11[[NOPOMN%!%"%$#$%%"&%!$&%#}[}(]}]NM1132[]NMO$!%$##&%"%%$NMNL]0////0}}]}$!$#%!%&!$%$!Z}[[231/3#%%!%^}}$%$"$%"#"%!%!%"}}(]]/0LNONP}968OON//10213/2]}NMNONOO}2/11//22[OMON]^2112/4/3,OPO]YY]%"###!&%""!%#$%$$^[]NN4//1243}Y}:9:#%%!"%%%""#!&%##!%"OOON]}2/21///3OPO]}^011NO:::^(NONN,YNMN22/]NOKNONN,[31201}][}Y]}}}^}}323/023OOP[}$%%"%!"$$%"#ONNKPM}~}Y}Y}#$#$$#%"!##&#&$%"KOOOO]}[ONNONNN]}]}&%%%#"#%#!]YOOONLPN[}[[


****** hydrophobicity


PDB ID: AF-Q9H4B4-F1-model-v4.A | Alignment (sequence identity: 26.7974%):
----------------------------------------------------------------------------------------------------------------------------24322321335324522223----------2332-333333321533414212313334---33510343--5335331-43511343322523423434333232040034350243-44544014404145414454005234424424-4030214123543-124034254311434053315401331431445301454141342203442414034231225143344544302333430234011543433424033132023311233332432414433520440433132313132541122015233545330440154422343333451303320303413334325312240343123-544434442445440331033125330344425342322333----23031043234433----3533123334324431302300432122154------------2022------233244432312434310303430433442323--34133550201244334221324-543043------433----------33442323032-0352143413015322332444124----33-------------4133044040323311143-----043442112123433040423-3443--410133--34311032025453223312341541323341545153215-11545332--------------------------------------------------------------------------------------------------------------------------------------------------------------------------------------------------------------
                                                                                                                            |.|  |.|||.|||     |          .||| |||.|.||       |.||.|.||   |||.||.|  .|.|||| |..|..|.||..||||       .|.||.|.|...||| ||.||         .|.|.|.|.||||.|..| |||.|.| |.||| .||||           |.|..|...|||  ||.|                   |..|||.|   ||.|||||.|..|||..|.||      |.|.|.|||            |.|.||...|.|||||    ||                         ||        ||        ||||       ..||||         || ||||              ||.||||          |||.|.|    |||...|.|||.||    |.|.|.||.|.|     |||.|||...| ||            ||||      ||..|.||||          .|..|.|.|||||  ||             |.||.||| .|||||      |||          |||   .|||| |.|..||.|    ||||.|.|  ||    ||             ||||||||      ||.||     .||..||.|..||||    || ||||  ..|.||  .||        ||||||....|.||     |..|.|..|.| ||.|   |                                                                                                                                                                                                              
2243335342333353041424224240340403434140434423550454004420442434023454302435441332231303544041403133434450240304303203142144213--351330324-----304214002541332533303532-------2323432343133354032324430533134221404032322342-------430042024014243044444---------31343450423440431404034234-24543502403-----------553234432314--4433-------------------43042302---432445441015334132140------344444331------------3140240023452044----13-------------------------44--------43--------3320-------523253---------2345444--------------0341253----------23243433054230204442340335014333013335442-----02330430342-5444243304040320222234542340414323----------44154035423230434-------------3222432432430432254144332314100001334---330324045034301----32234204--24404533343134121404041330440------1134353302443002132403433----23434433022003324243--------45322305044454-----4004412220541104---234335243350023543034342440144411205422041444343303200044544351223444450343340323330434034334242312342304333533434013444523344140133412433052353030323233241022525341044444324334333434354442124204044431532322


###########molecularFunction

###########cellularComponent


Chosen properties found among the candidates: endomitotic cell cycle,G1/S transition of mitotic cell cycle,G2/M transition of mitotic cell cycle,mitotic G1/S transition checkpoint,mitotic spindle organization


The candidates: AF-Q9H4B4-F1-model-v4_A
