# Supplementary material for: Comparative structural insights and functional analysis for the distinct unbound states of Human AGO proteins
Source: Sci Rep. 2025 Mar 19;15:9432. doi: 10.1038/s41598-025-91849-5 (PMC11923369; doi:10.1038/s41598-025-91849-5)
Supplement: Supplementary file 24 — Supplementary Information 12. [file 41598_2025_91849_MOESM24_ESM.zip › 4Z4Dp_A_mdwhole_AF4REF/go/4Z4Dp_A_mitot_mitosis_48b968e8b0064751aea82538ef7ddf99_common_interactions.tsv]

ID	Protein	CommonInteractor
3020506	Q9H4B4	O00148
3217687	Q9UKV8	O00148
3552215	Q9H4B4	O95985
2812245	Q9UKV8	O95985
280225	Q9H4B4	P04637
280226	Q9H4B4	P04637
282703	Q9H4B4	P04637
282704	Q9H4B4	P04637
438260	Q9UKV8	P04637
2976574	Q9UKV8	P04637
3486553	Q9H4B4	Q00577
2526730	Q9UKV8	Q00577
3486554	Q9H4B4	Q6PKG0
3452209	Q9UKV8	Q6PKG0
3486555	Q9H4B4	Q71RC2
3452267	Q9UKV8	Q71RC2
3486558	Q9H4B4	Q9HCE1
2812232	Q9UKV8	Q9HCE1
2815115	Q9UKV8	Q9HCE1
3217677	Q9UKV8	Q9HCE1
