# Supplementary material for: Comparative structural insights and functional analysis for the distinct unbound states of Human AGO proteins
Source: Sci Rep. 2025 Mar 19;15:9432. doi: 10.1038/s41598-025-91849-5 (PMC11923369; doi:10.1038/s41598-025-91849-5)
Supplement: Supplementary file 24 — Supplementary Information 12. [file 41598_2025_91849_MOESM24_ESM.zip › 4Z4Dp_A_mdwhole_AF4REF/go/4Z4Dp_A_mitot_mitosis_48b968e8b0064751aea82538ef7ddf99_interactor_count.tsv]

CommonInteractor	Count
O00148	1
O95985	1
P04637	1
Q00577	1
Q6PKG0	1
Q71RC2	1
Q9HCE1	1
