# Supplementary material for: Comparative structural insights and functional analysis for the distinct unbound states of Human AGO proteins
Source: Sci Rep. 2025 Mar 19;15:9432. doi: 10.1038/s41598-025-91849-5 (PMC11923369; doi:10.1038/s41598-025-91849-5)
Supplement: Supplementary file 24 — Supplementary Information 12. [file 41598_2025_91849_MOESM24_ESM.zip › 4Z4Dp_A_mdwhole_AF4REF/go/4Z4Dp_A_molecularFunction-go-aggregate.csv]

propertyName	coverage
metal ion binding	26
ATP binding	19
RNA binding	10
identical protein binding	7
protein homodimerization activity	7
protein serine/threonine kinase activity	6
DNA-binding transcription factor activity, RNA polymerase II-specific	5
RNA polymerase II cis-regulatory region sequence-specific DNA binding	5
protein serine kinase activity	5
actin binding	4
double-stranded RNA binding	4
endoribonuclease activity	4
single-stranded RNA binding	4
zinc ion binding	4
calcium ion binding	3
ATPase activity	3
molecular adaptor activity	3
ubiquitin-protein transferase activity	3
ubiquitin protein ligase activity	3
carbohydrate binding	3
alpha-mannosidase activity	3
nucleic acid binding	3
miRNA binding	3
GTPase activator activity	3
mRNA binding	2
N6-methyladenosine-containing RNA binding	2
mRNA 3'-UTR binding	2
flavin adenine dinucleotide binding	2
DNA binding	2
SMAD binding	2
DNA-binding transcription repressor activity, RNA polymerase II-specific	2
phospholipase A1 activity	2
calcium-dependent phospholipid binding	2
calcium-dependent phospholipase A2 activity	2
RNA helicase activity	2
threonine-tRNA ligase activity	2
phospholipid binding	2
endopeptidase activity	2
guanyl-nucleotide exchange factor activity	2
phosphatidylinositol-4,5-bisphosphate binding	2
protein kinase activity	2
intracellular calcium activated chloride channel activity	2
piRNA binding	2
chloride channel activity	2
protein tyrosine phosphatase activity	2
magnesium ion binding	2
GTP binding	2
ribosomal protein S6 kinase activity	2
hydrolase activity, hydrolyzing N-glycosyl compounds	2
ubiquitin protein ligase binding	2
adenylate cyclase binding	2
mannosyl-oligosaccharide 1,3-1,6-alpha-mannosidase activity	2
nucleotide binding	1
cell adhesion molecule binding	1
cadherin binding	1
nucleoside-triphosphate diphosphatase activity	1
phosphodiesterase I activity	1
glucuronosyl-N-acetylglucosaminyl-proteoglycan 4-alpha-N-acetylglucosaminyltransferase activity	1
glucuronosyltransferase activity	1
transferase activity, transferring glycosyl groups	1
heparan sulfate N-acetylglucosaminyltransferase activity	1
N-acetylglucosaminyl-proteoglycan 4-beta-glucuronosyltransferase activity	1
acetylglucosaminyltransferase activity	1
DNA-directed DNA polymerase activity	1
MIT domain binding	1
non-membrane spanning protein tyrosine phosphatase activity	1
xanthine oxidase activity	1
xanthine dehydrogenase activity	1
molybdopterin cofactor binding	1
molybdenum ion binding	1
receptor tyrosine kinase binding	1
exonuclease activity	1
phosphatidylinositol phospholipase C activity	1
iron ion binding	1
FAD binding	1
calcium-dependent cysteine-type endopeptidase activity	1
cysteine-type endopeptidase activity	1
2 iron, 2 sulfur cluster binding	1
p53 binding	1
protein heterodimerization activity	1
core promoter sequence-specific DNA binding	1
protein domain specific binding	1
formyltetrahydrofolate dehydrogenase activity	1
kinase activator activity	1
transforming growth factor beta binding	1
transforming growth factor beta-activated receptor activity	1
transforming growth factor beta receptor activity, type II	1
transmembrane receptor protein serine/threonine kinase activity	1
type I transforming growth factor beta receptor binding	1
type III transforming growth factor beta receptor binding	1
aldehyde dehydrogenase (NAD+) activity	1
hydroxymethyl-, formyl- and related transferase activity	1
activin-activated receptor activity	1
mRNA (2'-O-methyladenosine-N6-)-methyltransferase activity	1
RNA polymerase II C-terminal domain binding	1
S-adenosyl-L-methionine binding	1
DNA-binding transcription factor activity	1
nuclear receptor activity	1
steroid hormone receptor activity	1
retinoic acid-responsive element binding	1
phosphatidylinositol-4-phosphate binding	1
glycosaminoglycan binding	1
activin binding	1
signaling adaptor activity	1
4 iron, 4 sulfur cluster binding	1
calcium-dependent protein kinase C activity	1
protein kinase C activity	1
acetylgalactosaminyltransferase activity	1
ATP-dependent polydeoxyribonucleotide 5'-hydroxyl-kinase activity	1
polynucleotide 5'-hydroxyl-kinase activity	1
ligand-gated ion channel activity	1
metallopeptidase activity	1
phosphoribosylformylglycinamidine synthase activity	1
8-oxo-7,8-dihydroguanine DNA N-glycosylase activity	1
procollagen galactosyltransferase activity	1
adenine/guanine mispair binding	1
DNA N-glycosylase activity	1
integrin binding	1
MutSalpha complex binding	1
oxidized purine DNA binding	1
purine-specific mismatch base pair DNA N-glycosylase activity	1
small GTPase binding	1
chromatin binding	1
lipid binding	1
mRNA cap binding complex binding	1
metalloendopeptidase activity	1
protease binding	1
ATP-dependent protein folding chaperone	1
heat shock protein binding	1
protein folding chaperone	1
unfolded protein binding	1
copper ion binding	1
sequence-specific double-stranded DNA binding	1
biotin binding	1
biotin carboxylase activity	1
methylcrotonoyl-CoA carboxylase activity	1
mRNA 5'-UTR binding	1
translation regulator activity	1
histone kinase activity (H3-S10 specific)	1
histone H3S28 kinase activity	1
3'-tRNA processing endoribonuclease activity	1
cytokine binding	1
oxidoreductase activity, oxidizing metal ions, NAD or NADP as acceptor	1
FMN binding	1
[methionine synthase] reductase activity	1
vitamin D receptor binding	1
RNA polymerase II complex binding	1
endoribonuclease activity, cleaving miRNA-paired mRNA	1
phosphoprotein binding	1
syntaxin binding	1
protein serine/threonine/tyrosine kinase activity	1
thyroid hormone receptor binding	1
transcription coactivator activity	1
phosphatidylinositol binding	1
GTPase activity	1
pseudouridine synthase activity	1
actin filament binding	1
Arp2/3 complex binding	1
chondroitin-glucuronate 5-epimerase activity	1
5-oxoprolinase (ATP-hydrolyzing) activity	1
growth factor binding	1
SH2 domain binding	1
protein phosphatase regulator activity	1
stem cell factor receptor activity	1
protein kinase binding	1
neurexin family protein binding	1
alpha-1,6-mannosylglycoprotein 6-beta-N-acetylglucosaminyltransferase activity	1
manganese ion binding	1
3'-5'-exoribonuclease activity	1
endonuclease activity	1
RNA-dependent ATPase activity	1
helicase activity	1
RNA polymerase II transcription regulatory region sequence-specific DNA binding	1
aspartate-tRNA ligase activity	1
aminoacyl-tRNA editing activity	1
signaling receptor binding	1
eukaryotic translation initiation factor 2alpha kinase activity	1
kinase activity	1
non-membrane spanning protein tyrosine kinase activity	1
polysome binding	1
lysophospholipase activity	1
ubiquitin-dependent protein binding	1
peptide binding	1
transmembrane receptor protein tyrosine kinase activity	1
aminopeptidase activity	1
interleukin-1, type II receptor binding	1
interleukin-6 receptor binding	1
metalloaminopeptidase activity	1
metalloexopeptidase activity	1
histone deacetylase binding	1
sequence-specific DNA binding	1
NAD+ ADP-ribosyltransferase activity	1
NAD+ binding	1
protein ADP-ribosylase activity	1
nucleotidyltransferase activity	1
transcription corepressor activity	1
glutaminyl-tRNA synthase (glutamine-hydrolyzing) activity	1
phosphatidylserine binding	1
