# Supplementary material for: Comparative structural insights and functional analysis for the distinct unbound states of Human AGO proteins
Source: Sci Rep. 2025 Mar 19;15:9432. doi: 10.1038/s41598-025-91849-5 (PMC11923369; doi:10.1038/s41598-025-91849-5)
Supplement: Supplementary file 24 — Supplementary Information 12. [file 41598_2025_91849_MOESM24_ESM.zip › 4Z4Dp_A_mdwhole_AF4REF/metrics/4Z4Dp_A_b-phipsi.csv]

structureId	b-phipsi
AF-Q9NPH2-F1-model-v4_A	3.981630393709759e-05
AF-O94776-F1-model-v4_A	8.142956996077073e-05
AF-Q9UKV8-F1-model-v4_A	0.0001086267780307
AF-Q8IYK4-F1-model-v4_A	0.000126657664718
AF-O14772-F1-model-v4_A	0.0001294277195516
AF-Q7RTV5-F1-model-v4_A	0.0001328296863177
AF-P63136-F1-model-v4_A	0.0001600993715179
AF-P54578-F1-model-v4_A	0.0001718393533977
AF-O15033-F1-model-v4_A	0.0001790186060663
AF-Q96PZ0-F1-model-v4_A	0.0001858762358365
AF-P63132-F1-model-v4_A	0.0002027592204408
AF-P10266-F1-model-v4_A	0.0002108412659632
AF-Q14493-F1-model-v4_A	0.0002207093287502
AF-Q9H9G7-F1-model-v4_A	0.0002325967977732
AF-Q9H9S5-F1-model-v4_A	0.0002350438521717
AF-P63252-F1-model-v4_A	0.0002364367315247
AF-P0C024-F1-model-v4_A	0.0002388959274154
AF-Q15036-F1-model-v4_A	0.0002546804897874
AF-P31751-F1-model-v4_A	0.0002575757271148
AF-Q969Y0-F1-model-v4_A	0.0002745736064844
AF-Q9UL18-F1-model-v4_A	0.0003066883135033
medoid19-a2-s2_A	0.0003091543449222
AF-Q9HCK5-F1-model-v4_A	0.0003211657497325
AF-Q8NI77-F1-model-v4_A	0.0003229287314775
AF-Q92519-F1-model-v4_A	0.0003339577981493
AF-Q9H2W6-F1-model-v4_A	0.0003551580032185
AF-Q8NC26-F1-model-v4_A	0.000356967053683
AF-Q9Y6W3-F1-model-v4_A	0.0003718395327692
AF-A4D0V7-F1-model-v4_A	0.0003787943078209
AF-Q8IYM1-F1-model-v4_A	0.0003821685337091
AF-Q13087-F1-model-v4_A	0.0003827175793844
AF-Q8WW27-F1-model-v4_A	0.0003960256773135
AF-Q15040-F1-model-v4_A	0.0004081534526463
AF-Q9H5U6-F1-model-v4_A	0.0004082879448305
AF-P59910-F1-model-v4_A	0.0004099644242606
medoid17-a2-s1_A	0.0004205039543597
AF-Q96FL9-F1-model-v4_A	0.0004311284257682
AF-Q14654-F1-model-v4_A	0.0004336012709773
AF-Q13049-F1-model-v4_A	0.0004497652580305
AF-Q53FZ2-F1-model-v4_A	0.0004514067306201
AF-Q8TF42-F1-model-v4_A	0.0004591038273828
AF-Q7Z4K8-F1-model-v4_A	0.000462315557246
AF-Q9ULY5-F1-model-v4_A	0.0004623178622026
AF-Q53H47-F1-model-v4_A	0.0004628941738695
AF-P51178-F1-model-v4_A	0.0004648621423469
AF-Q9H0J9-F1-model-v4_A	0.0004652080392326
AF-P0DMS9-F1-model-v4_A	0.000466657435559
AF-Q96DV4-F1-model-v4_A	0.0004827855885384
medoid13-a2-s1_A	0.0004828413953367
AF-Q8IUF8-F1-model-v4_A	0.0004839017024336
AF-Q2NL67-F1-model-v4_A	0.000484484409048
AF-Q9Y485-F4-model-v4_A	0.0004998750571918
AF-Q96AY2-F1-model-v4_A	0.0004999574743037
AF-Q9HAV7-F1-model-v4_A	0.0005036758526236
AF-Q9BQ52-F1-model-v4_A	0.0005140182652912
AF-Q8TDJ6-F4-model-v4_A	0.0005233942865872
AF-Q86X67-F1-model-v4_A	0.0005303606449945
AF-P78508-F1-model-v4_A	0.000530789341703
AF-Q6P050-F1-model-v4_A	0.0005323240631689
AF-Q9Y4K3-F1-model-v4_A	0.0005332724078942
AF-Q9N2K0-F1-model-v4_A	0.0005356855461661
AF-Q96DL1-F1-model-v4_A	0.0005369754035797
AF-P04818-F1-model-v4_A	0.0005405118402384
AF-Q9UJV3-F1-model-v4_A	0.0005431783360962
AF-Q02241-F1-model-v4_A	0.000549368163566
AF-A6NFU8-F1-model-v4_A	0.0005494089635062
AF-P45381-F1-model-v4_A	0.0005509784908983
AF-Q03154-F1-model-v4_A	0.0005512489337888
AF-Q04760-F1-model-v4_A	0.0005571720411259
AF-Q9UH90-F1-model-v4_A	0.0005596889180414
AF-Q9BQ24-F1-model-v4_A	0.0005627482839742
AF-Q96LI5-F1-model-v4_A	0.0005690064528616
AF-Q6DHV5-F1-model-v4_A	0.000569213935581
AF-Q14689-F1-model-v4_A	0.0005737517331962
AF-Q8NCR0-F1-model-v4_A	0.0005745722169182
AF-Q16706-F1-model-v4_A	0.0005764987810473
AF-Q9ULA0-F1-model-v4_A	0.0005791083769807
AF-Q9Y6F1-F1-model-v4_A	0.0005896710816439
AF-Q9H0K6-F1-model-v4_A	0.0005917121136602
AF-Q86UX7-F1-model-v4_A	0.0005937517805737
AF-Q9H091-F1-model-v4_A	0.0006017139735541
AF-Q8WZ82-F1-model-v4_A	0.0006080885504118
AF-Q96DA2-F1-model-v4_A	0.0006219212009011
AF-O75629-F1-model-v4_A	0.0006267200947288
AF-Q92730-F1-model-v4_A	0.0006296338390971
AF-Q8N323-F1-model-v4_A	0.0006316544751415
AF-Q9Y615-F1-model-v4_A	0.0006320367009935
AF-Q86X45-F1-model-v4_A	0.0006364822234046
AF-Q9ULM6-F1-model-v4_A	0.0006368297730471
AF-Q8N8L6-F1-model-v4_A	0.0006454033708921
AF-Q96MI6-F1-model-v4_A	0.0006462588744333
AF-Q9Y2X0-F1-model-v4_A	0.0006540061423279
AF-Q8NFW8-F1-model-v4_A	0.0006555095638663
AF-Q9NRJ5-F1-model-v4_A	0.0006560784794131
AF-Q5T2T1-F1-model-v4_A	0.0006668754822545
AF-O75879-F1-model-v4_A	0.0006677332420321
AF-P37173-F1-model-v4_A	0.0006678049967396
AF-P20336-F1-model-v4_A	0.00066917590695
AF-O14638-F1-model-v4_A	0.0006726220772263
AF-Q6ICH7-F1-model-v4_A	0.0006827688555879
AF-Q9UBP9-F1-model-v4_A	0.0006827884082567
AF-P08833-F1-model-v4_A	0.0006839614943642
AF-Q8TBX8-F1-model-v4_A	0.0006892823057585
AF-Q6GPH4-F1-model-v4_A	0.0006913059555457
AF-Q9Y2L9-F1-model-v4_A	0.0006921822393505
AF-Q8N3E9-F1-model-v4_A	0.0006990186097381
AF-Q6STE5-F1-model-v4_A	0.0006994627199166
AF-Q9H2S6-F1-model-v4_A	0.0006998261143005
AF-Q9Y4E6-F1-model-v4_A	0.0007057471394095
AF-Q3KRA6-F1-model-v4_A	0.0007074627579279
AF-Q8NBJ5-F1-model-v4_A	0.0007117617398835
AF-Q9NQ86-F1-model-v4_A	0.0007202711128196
AF-Q9H9P8-F1-model-v4_A	0.0007329467563386
AF-Q7Z4H8-F1-model-v4_A	0.0007334845943222
AF-P63133-F1-model-v4_A	0.0007359587649904
AF-Q9GZY0-F1-model-v4_A	0.0007381677723383
AF-Q96E17-F1-model-v4_A	0.0007522956348411
AF-Q9BZQ2-F1-model-v4_A	0.0007562863597093
medoid4-a2-s1_A	0.00075801238337
medoid14-a2-s2_A	0.0007634532491989
AF-Q9BTE3-F1-model-v4_A	0.0007687198393503
AF-P16422-F1-model-v4_A	0.0007703995887902
AF-A2RUS2-F1-model-v4_A	0.0007718333656717
AF-Q5T8I9-F1-model-v4_A	0.0007738751351111
AF-Q9C0B6-F1-model-v4_A	0.000776202316993
AF-Q8N4A0-F1-model-v4_A	0.0007763488953606
medoid18-a2-s2_A	0.0007788290452572
AF-Q9NXG6-F1-model-v4_A	0.0007891923617567
AF-O75594-F1-model-v4_A	0.0007895993406634
AF-Q96KB5-F1-model-v4_A	0.0007983376680812
AF-P19878-F1-model-v4_A	0.0007994965761571
AF-Q6ZMU1-F1-model-v4_A	0.0008026645300554
AF-O75608-F1-model-v4_A	0.0008050582849222
AF-Q8N428-F1-model-v4_A	0.0008080623150027
AF-Q9UET6-F1-model-v4_A	0.0008098104901924
AF-Q8WXF8-F1-model-v4_A	0.0008142147202946
AF-Q8NHY0-F1-model-v4_A	0.0008155775641725
AF-Q13822-F1-model-v4_A	0.0008158690196115
AF-A6NNY8-F1-model-v4_A	0.0008162381169493
AF-Q96QS6-F1-model-v4_A	0.0008205490490191
medoid12-a2-s1_A	0.0008211321753828
AF-Q6PI48-F1-model-v4_A	0.0008214877266426
AF-P0C866-F1-model-v4_A	0.0008228684509185
medoid1-a2-s1_A	0.0008245282101966
AF-Q6ZNX1-F1-model-v4_A	0.0008371914281085
AF-P49641-F1-model-v4_A	0.0008378236730446
medoid0-a2-s2_A	0.0008501021956341
AF-P62070-F1-model-v4_A	0.0008528083536273
AF-Q8WXI8-F1-model-v4_A	0.0008619920005595
AF-Q5T011-F11-model-v4_A	0.0008624685002177
medoid16-a2-s1_A	0.0008648304746488
AF-P29144-F1-model-v4_A	0.0008668013192426
AF-Q9H5I1-F1-model-v4_A	0.0008731600210539
AF-Q9BYG3-F1-model-v4_A	0.0008809777801687
AF-Q02083-F1-model-v4_A	0.0008864141792909
AF-Q9Y2E5-F1-model-v4_A	0.0008884216162606
AF-Q9Y234-F1-model-v4_A	0.0008900384283807
AF-P26715-F1-model-v4_A	0.0008904196780595
AF-P78356-F1-model-v4_A	0.0008942584059071
AF-Q8N8Q3-F1-model-v4_A	0.0008998218023613
AF-P62910-F1-model-v4_A	0.000903079467158
AF-Q86XR7-F1-model-v4_A	0.000903320849565
AF-Q9UBS4-F1-model-v4_A	0.0009061514140885
AF-Q15046-F1-model-v4_A	0.0009114007633423
AF-B7ZC32-F1-model-v4_A	0.000913229473514
AF-P11230-F1-model-v4_A	0.0009251586256177
AF-Q2WGJ8-F1-model-v4_A	0.000925900834903
AF-Q8WZA1-F1-model-v4_A	0.0009259634641494
AF-P63135-F1-model-v4_A	0.000926215865881
AF-P82930-F1-model-v4_A	0.000926768125363
AF-Q9NXP7-F1-model-v4_A	0.0009282682336035
AF-P0C7M7-F1-model-v4_A	0.0009343847014158
AF-P31749-F1-model-v4_A	0.0009356619530009
medoid6-a2-s1_A	0.0009433449873913
AF-Q8NFV4-F1-model-v4_A	0.0009455000902153
AF-Q9Y6X5-F1-model-v4_A	0.0009472779458055
AF-Q9BZG8-F1-model-v4_A	0.0009477536497923
AF-Q86VX9-F1-model-v4_A	0.0009508774876915
AF-P14868-F1-model-v4_A	0.0009537372700033
AF-Q12756-F1-model-v4_A	0.0009581746579332
AF-Q7Z7E8-F1-model-v4_A	0.0009590930985912
AF-Q13404-F1-model-v4_A	0.0009671190996117
AF-Q9UMW8-F1-model-v4_A	0.0009687212283403
AF-Q9Y471-F1-model-v4_A	0.0009719050751169
AF-O95071-F2-model-v4_A	0.0009782276766542
AF-Q6ZV89-F1-model-v4_A	0.0009820317763146
AF-P07992-F1-model-v4_A	0.0009824585291641
AF-Q8TEA1-F1-model-v4_A	0.0009873439265071
AF-P26196-F1-model-v4_A	0.000992639077888
AF-Q9NZW5-F1-model-v4_A	0.0009935617215847
AF-Q7Z4G4-F1-model-v4_A	0.0009953497488959
medoid10-a2-s1_A	0.0009966860652099
AF-Q9BRP7-F1-model-v4_A	0.0009975278061812
AF-Q9NXC5-F1-model-v4_A	0.0009988337264455
AF-Q8IYX3-F1-model-v4_A	0.0010001778691399
AF-Q9Y6W8-F1-model-v4_A	0.0010014632206026
AF-Q63ZY6-F1-model-v4_A	0.0010020446722776
AF-Q9NXH9-F1-model-v4_A	0.0010043165317791
AF-Q14566-F1-model-v4_A	0.0010065579646908
medoid13-a2-s2_A	0.0010098840910696
AF-P60604-F1-model-v4_A	0.001011074107885
AF-Q9P2I0-F1-model-v4_A	0.0010112024470758
AF-Q9H7Z6-F1-model-v4_A	0.0010130390317369
AF-Q99445-F1-model-v4_A	0.0010145553924193
AF-P13010-F1-model-v4_A	0.0010159510399597
AF-Q9UQG0-F1-model-v4_A	0.0010196952856067
AF-Q7Z3Z4-F1-model-v4_A	0.0010308215497335
AF-Q4W4Y0-F1-model-v4_A	0.0010323154411592
AF-Q9NSD9-F1-model-v4_A	0.0010350964140166
AF-Q5JSS6-F1-model-v4_A	0.0010385108854258
medoid2-a2-s2_A	0.0010405671911345
AF-Q9UHY1-F1-model-v4_A	0.0010469760437791
AF-Q8TC94-F1-model-v4_A	0.0010475734537222
medoid0-a2-s1_A	0.0010478876323122
AF-A8MX76-F1-model-v4_A	0.0010583570955238
AF-Q96PZ2-F1-model-v4_A	0.0010614427845567
AF-Q15822-F1-model-v4_A	0.0010619378803657
AF-Q9NUL5-F1-model-v4_A	0.0010632040696501
AF-Q9P1W9-F1-model-v4_A	0.001066402089961
AF-Q68DD2-F1-model-v4_A	0.0010669735979758
AF-Q7L5Y6-F1-model-v4_A	0.0010685812388412
AF-P09758-F1-model-v4_A	0.0010705435399987
AF-O43791-F1-model-v4_A	0.0010732379687126
medoid18-a2-s1_A	0.0010761924562179
AF-A0A3B3IRV3-F1-model-v4_A	0.0010770061535918
AF-Q9NTG7-F1-model-v4_A	0.001077257485396
medoid14-a2-s1_A	0.0010781518472046
AF-Q49A17-F1-model-v4_A	0.0010828207262928
AF-Q9Y251-F1-model-v4_A	0.0010835346077914
AF-Q99572-F1-model-v4_A	0.0010891483023973
medoid5-a2-s2_A	0.0010915933188319
AF-Q8NDG6-F1-model-v4_A	0.0010965981413398
AF-Q53QZ3-F1-model-v4_A	0.0010968448808832
AF-Q99487-F1-model-v4_A	0.0010985439045555
AF-P16885-F1-model-v4_A	0.0011001056046407
AF-Q8N3R9-F1-model-v4_A	0.0011027533225991
medoid25-a2-s2_A	0.0011029399346562
medoid5-a2-s1_A	0.0011055347211323
AF-Q9NQC8-F1-model-v4_A	0.0011066580761799
AF-P37023-F1-model-v4_A	0.0011081931884371
AF-Q9NQH7-F1-model-v4_A	0.0011114826153807
AF-Q6NUN0-F1-model-v4_A	0.0011119212544603
AF-Q8N6R0-F1-model-v4_A	0.0011153449061029
medoid11-a2-s2_A	0.0011154568981785
AF-Q9UQF0-F1-model-v4_A	0.0011163376996854
AF-Q14181-F1-model-v4_A	0.001121534709368
AF-Q8N6T0-F1-model-v4_A	0.0011220757931845
AF-P0DPD7-F1-model-v4_A	0.0011229406524585
AF-P11926-F1-model-v4_A	0.0011278614498994
AF-Q13401-F1-model-v4_A	0.0011295948906574
AF-Q969V5-F1-model-v4_A	0.0011296549568928
AF-Q8TAP6-F1-model-v4_A	0.0011297406939847
AF-Q09327-F1-model-v4_A	0.001134034642601
AF-P61106-F1-model-v4_A	0.0011340513790442
AF-O60673-F10-model-v4_A	0.001134208336026
medoid19-a2-s1_A	0.0011353789401557
AF-Q13144-F1-model-v4_A	0.0011360585974947
AF-A3KMH1-F1-model-v4_A	0.0011409273158993
AF-Q13045-F1-model-v4_A	0.0011425384316675
AF-Q9Y243-F1-model-v4_A	0.0011479874331766
AF-Q96IC2-F1-model-v4_A	0.0011488324023699
AF-Q86UV5-F1-model-v4_A	0.0011502919769905
AF-Q14623-F1-model-v4_A	0.0011514161296607
medoid7-a2-s1_A	0.0011518818518372
AF-P50452-F1-model-v4_A	0.0011560062451484
AF-Q9BPZ7-F1-model-v4_A	0.0011571927683583
AF-P01137-F1-model-v4_A	0.001157690593943
AF-Q3LFD5-F1-model-v4_A	0.0011624210231435
AF-Q8TAT6-F1-model-v4_A	0.0011625109437911
AF-Q9UGV2-F1-model-v4_A	0.0011628738291291
AF-P14920-F1-model-v4_A	0.0011637672204657
AF-Q58FF7-F1-model-v4_A	0.0011645776373856
AF-Q96HD9-F1-model-v4_A	0.0011652193243536
AF-B6SEH9-F1-model-v4_A	0.0011670189596566
AF-P54289-F1-model-v4_A	0.0011683855376404
medoid3-a2-s1_A	0.0011703931398551
AF-Q92562-F1-model-v4_A	0.0011704336034589
AF-O75953-F1-model-v4_A	0.001171855490583
AF-P48426-F1-model-v4_A	0.0011766368979591
AF-Q7Z442-F1-model-v4_A	0.0011772921398251
AF-Q96AK3-F1-model-v4_A	0.00117935634607
AF-Q6ZTN6-F1-model-v4_A	0.0011798042362088
AF-Q3MJ16-F1-model-v4_A	0.0011826377505785
AF-O43776-F1-model-v4_A	0.0011827188248318
AF-Q5SWX8-F1-model-v4_A	0.0011850802879222
AF-Q9C091-F1-model-v4_A	0.001185458999792
AF-Q15413-F4-model-v4_A	0.0011892172166983
AF-P35520-F1-model-v4_A	0.0011909672194273
AF-Q96BZ4-F1-model-v4_A	0.0011935160105017
AF-P21817-F5-model-v4_A	0.0011952139867491
AF-Q9NRN7-F1-model-v4_A	0.0011985372694567
AF-Q8N4Q0-F1-model-v4_A	0.0012002126056719
AF-Q9BUK6-F1-model-v4_A	0.0012016678356972
AF-Q9C0J1-F1-model-v4_A	0.0012095454138605
AF-P61565-F1-model-v4_A	0.0012099556115467
AF-Q96DP5-F1-model-v4_A	0.0012101409724444
AF-Q8IW93-F1-model-v4_A	0.0012104878028585
AF-Q7Z6J9-F1-model-v4_A	0.001210910412537
AF-Q6PJF5-F1-model-v4_A	0.0012120048352345
AF-Q08257-F1-model-v4_A	0.0012127485678281
AF-P33991-F1-model-v4_A	0.0012131311664234
medoid29-a2-s2_A	0.0012159930573701
AF-Q9UBR1-F1-model-v4_A	0.0012172186413777
AF-Q9Y485-F3-model-v4_A	0.0012198069479117
AF-Q8N7C7-F1-model-v4_A	0.0012262630845463
AF-Q8NC01-F1-model-v4_A	0.0012281906615589
AF-P62841-F1-model-v4_A	0.0012290552783247
AF-P61960-F1-model-v4_A	0.0012297199833537
AF-Q86YW0-F1-model-v4_A	0.0012316315495796
AF-O00762-F1-model-v4_A	0.0012351464885601
AF-P04040-F1-model-v4_A	0.0012360782040406
AF-P08397-F1-model-v4_A	0.0012374588543364
AF-O43304-F1-model-v4_A	0.0012412467075801
AF-O75592-F6-model-v4_A	0.0012414840530166
AF-Q9Y2F9-F1-model-v4_A	0.0012485814114714
AF-Q9UQ80-F1-model-v4_A	0.0012579729001341
AF-Q00796-F1-model-v4_A	0.0012581282270054
AF-Q3ZCT8-F1-model-v4_A	0.0012607882232031
AF-Q3MIR4-F1-model-v4_A	0.001261223298327
AF-O77932-F1-model-v4_A	0.001264774560355
AF-Q9UPT9-F1-model-v4_A	0.0012661589294054
AF-Q96EW2-F1-model-v4_A	0.0012701648396691
AF-Q8IV08-F1-model-v4_A	0.0012701964304716
AF-Q9BZE2-F1-model-v4_A	0.0012714156242498
AF-Q9BZQ4-F1-model-v4_A	0.0012721418217711
AF-Q6P461-F1-model-v4_A	0.0012790292621812
AF-Q86V88-F1-model-v4_A	0.0012803156347016
AF-Q12965-F1-model-v4_A	0.0012877944119144
AF-Q8NHU2-F1-model-v4_A	0.0012899099207979
medoid9-a2-s1_A	0.0012990220549827
AF-Q9UHP7-F1-model-v4_A	0.0012991948463344
AF-Q8N4N8-F1-model-v4_A	0.0012994400732494
AF-Q8N2G4-F1-model-v4_A	0.001304401661806
AF-P13693-F1-model-v4_A	0.0013122081713961
AF-P30876-F1-model-v4_A	0.0013128126734509
AF-O75223-F1-model-v4_A	0.0013149680058878
AF-Q8N5X7-F1-model-v4_A	0.0013150505497347
AF-Q504Y2-F1-model-v4_A	0.0013163952300099
AF-Q92765-F1-model-v4_A	0.0013167541396911
AF-Q8WVZ9-F1-model-v4_A	0.0013169049774449
AF-Q11128-F1-model-v4_A	0.0013199558107083
AF-Q16610-F1-model-v4_A	0.0013281875710076
AF-Q9NY25-F1-model-v4_A	0.0013289924453495
AF-Q6PIY7-F1-model-v4_A	0.0013293067338483
AF-Q9Y2L5-F1-model-v4_A	0.0013315006892632
AF-P62491-F1-model-v4_A	0.0013367178583784
AF-P57764-F1-model-v4_A	0.001337343504929
AF-Q9UBU8-F1-model-v4_A	0.0013389919152714
AF-P11150-F1-model-v4_A	0.0013393155784254
AF-Q8N8R5-F1-model-v4_A	0.0013426574912269
AF-P61247-F1-model-v4_A	0.0013516563042343
AF-Q9UJU6-F1-model-v4_A	0.0013521690328443
AF-Q8N5D0-F1-model-v4_A	0.0013524442604224
AF-Q902F9-F1-model-v4_A	0.0013570684220298
AF-Q96LD4-F1-model-v4_A	0.0013571354737941
AF-Q86YQ2-F1-model-v4_A	0.0013576948526209
AF-A6NEY8-F1-model-v4_A	0.0013615512102367
AF-Q9P2Y5-F1-model-v4_A	0.001361750667252
AF-Q9ULX7-F1-model-v4_A	0.00136661554961
AF-Q9NVV9-F1-model-v4_A	0.0013704798534556
AF-O14508-F1-model-v4_A	0.0013711578635116
AF-Q8WYR1-F1-model-v4_A	0.0013729874695548
AF-Q07837-F1-model-v4_A	0.0013746611580677
AF-Q9ULI1-F1-model-v4_A	0.0013747280525584
AF-O14807-F1-model-v4_A	0.0013755920062189
AF-Q9BU20-F1-model-v4_A	0.0013758639830539
AF-P10600-F1-model-v4_A	0.0013767701260271
AF-Q13838-F1-model-v4_A	0.0013770616136794
AF-Q86V97-F1-model-v4_A	0.0013778894797798
AF-Q14258-F1-model-v4_A	0.001380276165658
AF-Q86TL0-F1-model-v4_A	0.0013806091270316
AF-P53350-F1-model-v4_A	0.001380720327585
AF-Q14642-F1-model-v4_A	0.0013819801798061
AF-P59095-F1-model-v4_A	0.0013827762046589
AF-Q9H7H0-F1-model-v4_A	0.0013839910862743
AF-P25205-F1-model-v4_A	0.001384298058294
AF-Q9P2W7-F1-model-v4_A	0.0013843875915171
AF-P35228-F1-model-v4_A	0.0013847797458346
AF-P63000-F1-model-v4_A	0.0014051817118044
AF-Q96SZ6-F1-model-v4_A	0.0014065639727565
AF-Q8N9S9-F1-model-v4_A	0.0014069653636917
AF-Q0P5N6-F1-model-v4_A	0.0014072904460058
AF-A4UGR9-F2-model-v4_A	0.0014076990082422
AF-Q9Y5Q8-F1-model-v4_A	0.0014078867874835
AF-Q02108-F1-model-v4_A	0.0014113378444608
AF-Q8NG50-F1-model-v4_A	0.0014135805437193
AF-Q13131-F1-model-v4_A	0.0014139734325166
AF-Q9P2F9-F1-model-v4_A	0.001416242046923
AF-O00194-F1-model-v4_A	0.0014205271820423
AF-Q6IA17-F1-model-v4_A	0.0014208891539664
AF-P50454-F1-model-v4_A	0.0014216401073263
AF-A6NI15-F1-model-v4_A	0.0014226688290548
AF-P08865-F1-model-v4_A	0.0014227983692597
AF-A6ND01-F1-model-v4_A	0.0014232497673937
AF-Q15413-F3-model-v4_A	0.0014239741118492
AF-Q15111-F1-model-v4_A	0.00142412528508
AF-Q8IXL6-F1-model-v4_A	0.0014266064033476
AF-Q08AH1-F1-model-v4_A	0.0014294302765814
AF-P31321-F1-model-v4_A	0.0014300415530578
AF-Q2M296-F1-model-v4_A	0.0014316777301991
AF-Q7Z2X4-F1-model-v4_A	0.0014339493061346
AF-Q6PCB6-F1-model-v4_A	0.0014355281300502
medoid16-a2-s2_A	0.0014356921292661
AF-P23458-F1-model-v4_A	0.0014408214892608
AF-P32320-F1-model-v4_A	0.0014448748622118
AF-Q8NE18-F1-model-v4_A	0.0014469063495429
AF-O00148-F1-model-v4_A	0.0014471132580653
AF-P29597-F1-model-v4_A	0.0014524083610416
AF-Q8N807-F1-model-v4_A	0.0014539005462393
AF-Q7Z7M1-F1-model-v4_A	0.0014540943657927
AF-Q99567-F1-model-v4_A	0.0014541178349633
medoid10-a2-s2_A	0.0014541673920452
AF-P84095-F1-model-v4_A	0.0014569288404349
AF-P16435-F1-model-v4_A	0.0014580778223349
AF-Q99956-F1-model-v4_A	0.0014589892912896
AF-Q9Y2Z9-F1-model-v4_A	0.0014651904007275
AF-Q96IU4-F1-model-v4_A	0.0014676136287136
AF-O60928-F1-model-v4_A	0.0014686384211707
AF-P38117-F1-model-v4_A	0.0014693623720923
AF-Q08AF3-F1-model-v4_A	0.0014703456639074
AF-Q96AH8-F1-model-v4_A	0.0014723688646977
AF-Q06124-F1-model-v4_A	0.0014725198006469
AF-O94805-F1-model-v4_A	0.0014729583758123
AF-Q3BBV0-F1-model-v4_A	0.0014731717944435
AF-Q6ZMU5-F1-model-v4_A	0.0014743475995481
AF-P04275-F6-model-v4_A	0.001474689515193
AF-P36544-F1-model-v4_A	0.001477959246735
AF-Q6UW63-F1-model-v4_A	0.0014785698147877
AF-Q6P4A8-F1-model-v4_A	0.0014802440133186
AF-Q6QN14-F1-model-v4_A	0.0014835387817067
AF-Q9Y6I4-F1-model-v4_A	0.0014836819935064
AF-Q6IEE8-F1-model-v4_A	0.0014863754666663
AF-Q6P9G0-F1-model-v4_A	0.0014915795589824
AF-Q9UNN5-F1-model-v4_A	0.0014937492395523
AF-Q8NA66-F1-model-v4_A	0.0014949771985674
AF-P0C869-F1-model-v4_A	0.0014951940879163
AF-Q2M385-F1-model-v4_A	0.0014957151860074
AF-Q9NR19-F1-model-v4_A	0.001497516199525
AF-Q5TA45-F1-model-v4_A	0.0015019237862888
AF-Q9NX40-F1-model-v4_A	0.0015023790653531
AF-Q9Y4D7-F1-model-v4_A	0.0015038078479021
AF-P53778-F1-model-v4_A	0.0015061124475446
AF-Q9NVR0-F1-model-v4_A	0.0015067564634309
AF-Q9BXR3-F1-model-v4_A	0.0015084417241342
AF-Q6PJQ5-F1-model-v4_A	0.0015101499473801
medoid8-a2-s2_A	0.0015180405598665
AF-P51688-F1-model-v4_A	0.0015195714875831
AF-Q96AQ7-F1-model-v4_A	0.0015230937999839
AF-P09884-F1-model-v4_A	0.0015261736885112
AF-Q6UX72-F1-model-v4_A	0.0015307933902466
AF-Q92874-F1-model-v4_A	0.0015318447808934
AF-Q13557-F1-model-v4_A	0.001532262138715
AF-Q96QF0-F1-model-v4_A	0.0015385256002648
AF-Q9UQB9-F1-model-v4_A	0.0015394229092832
AF-Q00973-F1-model-v4_A	0.001540378871033
AF-Q4G176-F1-model-v4_A	0.0015413562096251
AF-P51580-F1-model-v4_A	0.0015423688507616
AF-Q5T7N2-F1-model-v4_A	0.0015435275383065
AF-Q9NW38-F1-model-v4_A	0.0015438099589635
medoid12-a2-s2_A	0.0015443667533195
AF-Q9NWZ5-F1-model-v4_A	0.0015448612143664
AF-Q14451-F1-model-v4_A	0.0015467405537108
AF-Q8IXM3-F1-model-v4_A	0.0015495882308215
AF-O95661-F1-model-v4_A	0.0015497781979271
AF-Q5VV42-F1-model-v4_A	0.0015529587638759
AF-Q5T011-F1-model-v4_A	0.001554015901694
AF-Q9Y6N5-F1-model-v4_A	0.0015564862584032
AF-P78334-F1-model-v4_A	0.0015591191578888
AF-Q8WTU0-F1-model-v4_A	0.0015619629269858
AF-P51170-F1-model-v4_A	0.0015619772816925
AF-O60909-F1-model-v4_A	0.0015623784834269
medoid28-a2-s2_A	0.0015639942972218
AF-P45984-F1-model-v4_A	0.00156770460078
AF-Q6ZTQ3-F1-model-v4_A	0.0015706583522133
AF-Q14644-F1-model-v4_A	0.0015708078011562
AF-P08571-F1-model-v4_A	0.0015712098137532
AF-Q3KNV8-F1-model-v4_A	0.0015783940059943
AF-Q5TEU4-F1-model-v4_A	0.0015822616382729
AF-Q6PJ69-F1-model-v4_A	0.0015824277370065
AF-Q4ZG55-F1-model-v4_A	0.0015831412087614
AF-Q8WVY7-F1-model-v4_A	0.0015833085619541
AF-Q9BZH6-F1-model-v4_A	0.0015837304070032
AF-Q14990-F1-model-v4_A	0.0015842166453072
AF-Q15759-F1-model-v4_A	0.0015864891592694
AF-Q8N9F0-F1-model-v4_A	0.0015893047221199
AF-Q9ULK0-F1-model-v4_A	0.001590774523484
AF-Q9WJR5-F1-model-v4_A	0.0015915823055365
AF-Q9BQ08-F1-model-v4_A	0.0015917798414337
AF-P55084-F1-model-v4_A	0.0015930171416646
AF-O43374-F1-model-v4_A	0.0015941302092716
AF-Q8WTX9-F1-model-v4_A	0.0015960366029634
AF-Q9P2J9-F1-model-v4_A	0.0016011565911577
AF-Q08AH3-F1-model-v4_A	0.0016020540924004
AF-Q86TG7-F1-model-v4_A	0.0016028162114623
AF-Q9NWT6-F1-model-v4_A	0.0016034786921941
AF-O43405-F1-model-v4_A	0.0016043848522013
AF-P22304-F1-model-v4_A	0.0016075857563407
AF-P55039-F1-model-v4_A	0.0016100032444837
AF-O95825-F1-model-v4_A	0.0016109696051674
medoid11-a2-s1_A	0.001614218514816
AF-Q9NY47-F1-model-v4_A	0.0016154468994014
AF-Q9Y263-F1-model-v4_A	0.0016171736880057
AF-P21108-F1-model-v4_A	0.001619413678462
AF-Q9BRQ4-F1-model-v4_A	0.0016199003323905
AF-Q13572-F1-model-v4_A	0.0016205681856581
AF-P50750-F1-model-v4_A	0.0016249478987192
AF-Q9UKF6-F1-model-v4_A	0.0016251369625782
AF-Q9NQZ5-F1-model-v4_A	0.0016262078166822
medoid7-a2-s2_A	0.0016264732360745
AF-P51451-F1-model-v4_A	0.001626763282962
AF-Q96B86-F1-model-v4_A	0.0016276026722111
AF-Q9UIW2-F1-model-v4_A	0.0016313821472142
AF-Q9H2L5-F1-model-v4_A	0.0016503696926927
AF-Q13608-F1-model-v4_A	0.0016511854583599
AF-P51784-F1-model-v4_A	0.0016521563759437
AF-Q9H3Y6-F1-model-v4_A	0.0016523533368742
AF-Q96I13-F1-model-v4_A	0.0016530433876759
AF-Q9ULZ2-F1-model-v4_A	0.0016536447548401
AF-Q9UPR0-F1-model-v4_A	0.0016547250047311
AF-Q8N8N7-F1-model-v4_A	0.0016571304109092
AF-Q9UHC3-F1-model-v4_A	0.0016575157504294
AF-P51817-F1-model-v4_A	0.0016581275499331
medoid27-a2-s2_A	0.001658241757288
AF-P49005-F1-model-v4_A	0.0016582598787047
AF-Q5TDP6-F1-model-v4_A	0.001663954564891
AF-O60942-F1-model-v4_A	0.0016654327550442
AF-P20339-F1-model-v4_A	0.0016654748085158
AF-Q6IPR3-F1-model-v4_A	0.0016682650736139
AF-P62253-F1-model-v4_A	0.0016712135841084
AF-Q86YV9-F1-model-v4_A	0.0016717333695813
AF-Q96M93-F1-model-v4_A	0.0016756379806296
AF-Q86U44-F1-model-v4_A	0.0016768895590849
AF-O15031-F1-model-v4_A	0.0016776387748078
medoid8-a2-s1_A	0.0016786245380657
AF-Q8NCW6-F1-model-v4_A	0.0016810283479932
AF-O60502-F1-model-v4_A	0.0016842862777594
AF-Q0VDF9-F1-model-v4_A	0.001687452863678
AF-P30101-F1-model-v4_A	0.001689000116241
AF-Q9BSF0-F1-model-v4_A	0.0016919536722379
AF-O14595-F1-model-v4_A	0.001691984749322
AF-Q9UL26-F1-model-v4_A	0.0016924615815106
AF-Q9ULX3-F1-model-v4_A	0.001698923204226
AF-Q5UE93-F1-model-v4_A	0.0016993278729326
AF-Q7L3T8-F1-model-v4_A	0.0017015404993105
AF-P60763-F1-model-v4_A	0.0017040271555629
AF-Q6PD74-F1-model-v4_A	0.0017044686717861
AF-O75354-F1-model-v4_A	0.0017047597087493
AF-O14832-F1-model-v4_A	0.0017051944958701
AF-Q9NR50-F1-model-v4_A	0.0017069099777916
AF-Q92979-F1-model-v4_A	0.0017074087406562
AF-Q96I59-F1-model-v4_A	0.0017090030984928
AF-Q96SW2-F1-model-v4_A	0.0017094095449338
AF-Q9NRJ3-F1-model-v4_A	0.0017107617052861
AF-A8MV23-F1-model-v4_A	0.0017129365363692
AF-O75064-F1-model-v4_A	0.0017159911288133
AF-Q9NX74-F1-model-v4_A	0.0017176553338478
AF-Q8N2I9-F1-model-v4_A	0.001719634127354
AF-Q9UBF1-F1-model-v4_A	0.0017286172667788
AF-Q569G3-F1-model-v4_A	0.0017286682954577
AF-Q8IXK2-F1-model-v4_A	0.0017292886746159
AF-Q96IZ6-F1-model-v4_A	0.0017321962101666
AF-Q5SZD4-F1-model-v4_A	0.001735413624198
AF-P28329-F1-model-v4_A	0.0017359265128806
AF-Q9NP55-F1-model-v4_A	0.0017363539418551
AF-Q92930-F1-model-v4_A	0.001740982572821
AF-Q8NAB2-F1-model-v4_A	0.0017417813459286
AF-Q70Z44-F1-model-v4_A	0.0017457283689338
AF-Q96RQ1-F1-model-v4_A	0.0017484706325513
AF-Q8WYQ4-F1-model-v4_A	0.0017502798158179
AF-Q14558-F1-model-v4_A	0.0017523186785621
AF-Q8NAT1-F1-model-v4_A	0.0017545357668908
AF-P98161-F14-model-v4_A	0.0017568433371085
AF-Q8WW01-F1-model-v4_A	0.0017640469950814
AF-Q14764-F1-model-v4_A	0.0017641141595285
AF-Q6UWR7-F1-model-v4_A	0.0017643624282042
AF-Q8WV44-F1-model-v4_A	0.0017647943776095
AF-P20337-F1-model-v4_A	0.0017695483483902
AF-Q9HBH9-F1-model-v4_A	0.0017712745275178
AF-O95976-F1-model-v4_A	0.0017732426762167
medoid23-a2-s2_A	0.0017747167023666
AF-Q9NX77-F1-model-v4_A	0.0017758271158966
AF-Q5T4B2-F1-model-v4_A	0.0017773767777142
AF-Q96HF1-F1-model-v4_A	0.0017790959036697
AF-O14936-F1-model-v4_A	0.0017802761276302
AF-Q9UGN5-F1-model-v4_A	0.0017808452895665
AF-Q68D51-F1-model-v4_A	0.0017836378100482
AF-Q13085-F1-model-v4_A	0.0017836987754508
AF-Q9BUZ4-F1-model-v4_A	0.0017839205371979
AF-Q9UN42-F1-model-v4_A	0.0017843065841849
AF-P14384-F1-model-v4_A	0.0017852380834439
AF-P51805-F1-model-v4_A	0.0017856151538071
AF-P01116-F1-model-v4_A	0.0017863753918055
medoid20-a2-s2_A	0.0017864429178019
AF-Q9NVS9-F1-model-v4_A	0.0017874533216507
AF-Q8N531-F1-model-v4_A	0.0017943191205007
AF-Q6GTS8-F1-model-v4_A	0.0017961974147202
AF-Q10472-F1-model-v4_A	0.0017977328111119
AF-Q9BZM4-F1-model-v4_A	0.0018025309869345
AF-P11309-F1-model-v4_A	0.0018077232718297
AF-Q9Y6U7-F1-model-v4_A	0.0018126135449393
AF-Q13287-F1-model-v4_A	0.0018129001341091
AF-P42575-F1-model-v4_A	0.0018155964806764
AF-Q96A70-F1-model-v4_A	0.0018177796334149
AF-Q15029-F1-model-v4_A	0.0018184103185298
AF-Q16586-F1-model-v4_A	0.0018208590467697
AF-Q9NY72-F1-model-v4_A	0.0018208830774021
AF-Q7Z444-F1-model-v4_A	0.001820932346747
AF-Q9UIL4-F1-model-v4_A	0.0018214589820175
AF-Q70CQ1-F1-model-v4_A	0.0018228113399656
AF-P06858-F1-model-v4_A	0.0018247319228169
AF-Q9BXU3-F1-model-v4_A	0.001826932485895
AF-Q8IXQ6-F1-model-v4_A	0.0018280854542072
AF-Q15797-F1-model-v4_A	0.0018296120665116
AF-Q86SE9-F1-model-v4_A	0.0018297829661149
AF-P42685-F1-model-v4_A	0.0018306388952699
AF-Q9UJX5-F1-model-v4_A	0.0018342075040473
AF-Q86U90-F1-model-v4_A	0.0018345473675447
AF-P49841-F1-model-v4_A	0.0018360865416821
AF-Q6FI81-F1-model-v4_A	0.0018364523764295
AF-Q9BTC8-F1-model-v4_A	0.0018468738876781
AF-Q14435-F1-model-v4_A	0.0018474072193348
AF-Q05066-F1-model-v4_A	0.0018498846368851
AF-Q6ZS81-F10-model-v4_A	0.0018539169273364
AF-Q9BQC3-F1-model-v4_A	0.0018541145907687
AF-Q5SRI9-F1-model-v4_A	0.0018567545014935
AF-Q9UMX1-F1-model-v4_A	0.0018580384731723
AF-A8MYZ0-F1-model-v4_A	0.0018609273945842
AF-P48553-F1-model-v4_A	0.0018621751303852
AF-Q9NX62-F1-model-v4_A	0.0018622619917383
AF-P51168-F1-model-v4_A	0.0018632151047783
AF-P49184-F1-model-v4_A	0.0018667180457682
medoid15-a2-s2_A	0.0018672471368702
AF-Q8WWZ3-F1-model-v4_A	0.0018678804590891
AF-Q8NG68-F1-model-v4_A	0.0018694803011467
AF-O14939-F1-model-v4_A	0.0018726001795573
AF-Q12829-F1-model-v4_A	0.0018726121490864
AF-P60953-F1-model-v4_A	0.001872740429798
AF-Q92736-F3-model-v4_A	0.0018748226562472
AF-Q9BV79-F1-model-v4_A	0.0018749556173049
AF-P51159-F1-model-v4_A	0.0018759306827607
AF-P18031-F1-model-v4_A	0.0018761242425742
AF-P0DN79-F1-model-v4_A	0.0018764743396774
AF-Q6L8Q7-F1-model-v4_A	0.0018797085123877
AF-P21854-F1-model-v4_A	0.0018815492086515
AF-Q8IWF2-F1-model-v4_A	0.0018866569168753
AF-O75496-F1-model-v4_A	0.0018870295810949
AF-O75366-F1-model-v4_A	0.0018895590721252
AF-Q8WTX7-F1-model-v4_A	0.0018905685685371
AF-Q9H7B2-F1-model-v4_A	0.0018911474807243
AF-P61550-F1-model-v4_A	0.0018933473773467
AF-Q9Y546-F1-model-v4_A	0.0018951454801922
AF-Q5NDL2-F1-model-v4_A	0.0018954575922832
AF-Q149M9-F1-model-v4_A	0.0018955103627124
AF-Q8NCC3-F1-model-v4_A	0.0019009723826683
AF-Q15084-F1-model-v4_A	0.001905371808756
AF-Q9HCE1-F1-model-v4_A	0.0019060872930881
AF-P00492-F1-model-v4_A	0.0019090297306368
AF-Q9P2X3-F1-model-v4_A	0.0019114209113366
AF-P51164-F1-model-v4_A	0.0019141550989306
AF-Q9UJU3-F1-model-v4_A	0.0019169380187529
AF-Q01518-F1-model-v4_A	0.0019179877394586
AF-Q9Y5X9-F1-model-v4_A	0.0019202130498734
AF-Q9NUJ1-F1-model-v4_A	0.0019218996525095
AF-Q8IZJ6-F1-model-v4_A	0.0019231545145448
medoid1-a2-s2_A	0.0019235264916874
AF-O95453-F1-model-v4_A	0.0019238634888784
AF-Q5KSL6-F1-model-v4_A	0.0019249810905354
AF-P49662-F1-model-v4_A	0.0019333630797205
AF-O95260-F1-model-v4_A	0.0019340206792528
AF-Q6ZNW5-F1-model-v4_A	0.0019378013118433
AF-O95352-F1-model-v4_A	0.0019432360835127
AF-Q9NP92-F1-model-v4_A	0.0019455994796774
AF-Q9BSG5-F1-model-v4_A	0.0019479575555841
AF-Q9UHB4-F1-model-v4_A	0.0019482671364349
AF-Q9QC07-F1-model-v4_A	0.0019489365659299
AF-O60256-F1-model-v4_A	0.0019497927994128
AF-Q92966-F1-model-v4_A	0.0019530682013067
AF-Q8N4L1-F1-model-v4_A	0.0019533685000896
AF-Q6FHJ7-F1-model-v4_A	0.0019534753543732
medoid21-a2-s2_A	0.0019537369881932
AF-Q8TCS8-F1-model-v4_A	0.0019551850186083
AF-P04440-F1-model-v4_A	0.0019557564978917
AF-O43543-F1-model-v4_A	0.0019640144951669
AF-Q16539-F1-model-v4_A	0.0019689903685656
AF-P22003-F1-model-v4_A	0.0019703622993406
AF-Q6UWY5-F1-model-v4_A	0.0019722799019354
medoid3-a2-s2_A	0.0019748439738771
AF-Q96LB8-F1-model-v4_A	0.0019765956273827
AF-P19388-F1-model-v4_A	0.0019766087423789
AF-Q15437-F1-model-v4_A	0.0019778261052556
AF-Q5W186-F1-model-v4_A	0.0019798379094629
AF-O15524-F1-model-v4_A	0.0019822973383717
AF-Q9Y366-F1-model-v4_A	0.0019839319796967
AF-O95972-F1-model-v4_A	0.0019847771383108
AF-Q53H54-F1-model-v4_A	0.0019867009806019
AF-Q6IED9-F1-model-v4_A	0.0019878959614623
AF-Q6IE38-F1-model-v4_A	0.0019899411728016
AF-P48048-F1-model-v4_A	0.0019903442902107
AF-Q9Y485-F2-model-v4_A	0.0019907702167239
AF-P0C7P4-F1-model-v4_A	0.0019911416549562
AF-P09327-F1-model-v4_A	0.001991248046326
AF-P07814-F1-model-v4_A	0.0019943711388011
AF-Q6P3R8-F1-model-v4_A	0.0019991667736927
AF-P05546-F1-model-v4_A	0.0020003834781203
AF-Q9H4E5-F1-model-v4_A	0.002000568774655
AF-Q7L0X2-F1-model-v4_A	0.0020028242263525
AF-O75880-F1-model-v4_A	0.0020038551532633
AF-Q9NTG1-F1-model-v4_A	0.0020042538453673
AF-O43824-F1-model-v4_A	0.0020062392702651
AF-Q5T447-F1-model-v4_A	0.0020124814544824
AF-P19447-F1-model-v4_A	0.0020166489790069
AF-Q5T4S7-F8-model-v4_A	0.0020167798008197
AF-P34949-F1-model-v4_A	0.0020181460634253
AF-O60486-F1-model-v4_A	0.0020210251839827
AF-Q96I99-F1-model-v4_A	0.0020217288274875
AF-Q9BPW5-F1-model-v4_A	0.0020218359069058
AF-O95900-F1-model-v4_A	0.0020225013667775
AF-Q16445-F1-model-v4_A	0.0020233093168228
AF-O15067-F1-model-v4_A	0.0020240751194128
AF-Q7KZF4-F1-model-v4_A	0.0020256350719111
AF-Q13115-F1-model-v4_A	0.0020283780606852
AF-Q9P0J1-F1-model-v4_A	0.0020306055166356
AF-Q99717-F1-model-v4_A	0.0020333393590179
AF-Q9HBF4-F1-model-v4_A	0.0020380382870932
AF-A6NMX2-F1-model-v4_A	0.0020399157849251
AF-O43895-F1-model-v4_A	0.0020413662164155
AF-Q969L4-F1-model-v4_A	0.0020435605442254
AF-P08697-F1-model-v4_A	0.0020439063123662
AF-Q6P4H8-F1-model-v4_A	0.002045616387213
AF-P23469-F1-model-v4_A	0.0020465807662265
AF-Q5R372-F1-model-v4_A	0.0020472694301429
AF-Q5VYX0-F1-model-v4_A	0.0020500775483377
AF-Q96HA8-F1-model-v4_A	0.0020534852533043
AF-Q9H7X0-F1-model-v4_A	0.0020565668992596
AF-Q14353-F1-model-v4_A	0.0020572726206073
AF-Q9UBI4-F1-model-v4_A	0.0020576753964985
AF-P52333-F1-model-v4_A	0.0020592753219961
AF-O95294-F1-model-v4_A	0.0020597790941192
AF-Q92503-F1-model-v4_A	0.0020609186349506
AF-O95757-F1-model-v4_A	0.0020617301582066
AF-Q6ZN28-F1-model-v4_A	0.0020619035897588
AF-P51148-F1-model-v4_A	0.0020664465456209
AF-Q17RR3-F1-model-v4_A	0.0020674120870701
AF-Q5VTT2-F1-model-v4_A	0.002068070457651
AF-Q9NV88-F1-model-v4_A	0.0020694642181516
AF-H0YL09-F1-model-v4_A	0.0020705124979618
AF-Q6ZV29-F1-model-v4_A	0.0020708055550689
AF-O60487-F1-model-v4_A	0.0020725581851476
AF-Q16555-F1-model-v4_A	0.0020759502199428
AF-Q8NHP8-F1-model-v4_A	0.0020759853312265
AF-Q9Y3D9-F1-model-v4_A	0.002083705596214
AF-Q8N0S6-F1-model-v4_A	0.0020844416879264
AF-Q96LB9-F1-model-v4_A	0.0020850872549247
AF-Q96Q05-F1-model-v4_A	0.0020856644691326
AF-O75830-F1-model-v4_A	0.002087793139207
AF-Q9H3H3-F1-model-v4_A	0.0020891030639214
AF-Q9UDY4-F1-model-v4_A	0.0020897068419748
AF-O60674-F1-model-v4_A	0.0020904627636177
AF-Q9H0H3-F1-model-v4_A	0.0020933888093898
AF-Q9P265-F1-model-v4_A	0.0021022512719653
AF-Q08495-F1-model-v4_A	0.002106021407419
AF-P09874-F1-model-v4_A	0.0021074037178717
AF-P57075-F1-model-v4_A	0.0021089599507186
AF-Q8NCW5-F1-model-v4_A	0.0021098495977867
AF-Q01459-F1-model-v4_A	0.0021110898609456
AF-Q9UHJ6-F1-model-v4_A	0.0021165732935662
AF-Q15582-F1-model-v4_A	0.0021175240635667
AF-Q9NR09-F2-model-v4_A	0.0021187157465052
AF-E7ETH6-F1-model-v4_A	0.0021206027025554
AF-A4UGR9-F3-model-v4_A	0.0021223640578838
AF-Q14249-F1-model-v4_A	0.0021226730965075
AF-O95163-F1-model-v4_A	0.0021231330419997
AF-Q6N063-F1-model-v4_A	0.0021259123453851
AF-A0A1W2PN81-F1-model-v4_A	0.0021301319801081
AF-Q66K79-F1-model-v4_A	0.0021314292785417
AF-O95744-F1-model-v4_A	0.0021333734739177
AF-Q6ZVN7-F1-model-v4_A	0.0021358253490239
AF-Q9NYA1-F1-model-v4_A	0.0021387564667797
AF-Q9NYS0-F1-model-v4_A	0.0021389625970652
AF-P55211-F1-model-v4_A	0.0021416425325739
AF-O15344-F1-model-v4_A	0.0021423524044796
AF-Q9Y4D8-F14-model-v4_A	0.0021424600765859
AF-Q6P9A2-F1-model-v4_A	0.0021458579218404
AF-Q96DM3-F1-model-v4_A	0.0021479728566239
AF-Q7L8W6-F1-model-v4_A	0.0021490014512966
AF-A8K5M9-F1-model-v4_A	0.0021497062974897
AF-O00160-F1-model-v4_A	0.0021500519629073
medoid6-a2-s2_A	0.002151338469819
AF-Q5BKY1-F1-model-v4_A	0.0021520691224358
AF-Q8IUI8-F1-model-v4_A	0.002153559335706
AF-Q06203-F1-model-v4_A	0.0021541558438041
AF-Q92485-F1-model-v4_A	0.0021543676187722
AF-Q92551-F1-model-v4_A	0.0021545366117846
AF-Q06546-F1-model-v4_A	0.0021546885082744
AF-Q9UNX3-F1-model-v4_A	0.0021571039823798
AF-Q93070-F1-model-v4_A	0.0021648087677331
AF-Q9H2K0-F1-model-v4_A	0.0021681971088521
AF-Q9NXB0-F1-model-v4_A	0.0021698181150875
AF-Q9BTF0-F1-model-v4_A	0.0021699269652913
AF-Q5VU57-F1-model-v4_A	0.0021731563171653
AF-Q5T9C9-F1-model-v4_A	0.0021769953177569
AF-P0C264-F1-model-v4_A	0.002184476029954
AF-Q9H777-F1-model-v4_A	0.0021860240100236
AF-Q8TAM1-F1-model-v4_A	0.0021861347965098
AF-Q13368-F1-model-v4_A	0.0021861979834853
AF-Q8IYS2-F1-model-v4_A	0.0021861992679647
AF-Q9Y4P1-F1-model-v4_A	0.0021862321662977
AF-Q15024-F1-model-v4_A	0.002192322911136
AF-Q9BQ75-F1-model-v4_A	0.0021931744574732
AF-Q96KP4-F1-model-v4_A	0.0021936688800126
AF-Q7Z7L1-F1-model-v4_A	0.0021980481055191
AF-O14975-F1-model-v4_A	0.0021984567669999
AF-Q6PIV2-F1-model-v4_A	0.0022030728717258
AF-O43463-F1-model-v4_A	0.0022039608578947
AF-P06340-F1-model-v4_A	0.0022041422239596
AF-P21817-F6-model-v4_A	0.0022066042576076
AF-Q9NT62-F1-model-v4_A	0.0022087876899425
AF-Q9NXA8-F1-model-v4_A	0.0022117261001038
AF-Q9BUH6-F1-model-v4_A	0.0022118180948417
AF-O75592-F7-model-v4_A	0.0022159355521818
AF-Q9UHL0-F1-model-v4_A	0.0022169744079513
AF-O95696-F1-model-v4_A	0.0022177267823802
AF-Q16842-F1-model-v4_A	0.0022185124144011
AF-A6NMZ7-F1-model-v4_A	0.0022195434709038
AF-P56202-F1-model-v4_A	0.0022202271438597
AF-Q92736-F1-model-v4_A	0.0022205354331349
AF-Q495W5-F1-model-v4_A	0.0022217881396929
AF-Q86TM3-F1-model-v4_A	0.0022229814935704
AF-Q7Z3S7-F1-model-v4_A	0.0022237355375496
AF-P13639-F1-model-v4_A	0.002224022793378
AF-O95460-F1-model-v4_A	0.0022246858571013
AF-P11908-F1-model-v4_A	0.0022252862693987
AF-Q13445-F1-model-v4_A	0.0022269492710125
AF-O95865-F1-model-v4_A	0.0022289282118722
AF-Q8TAK6-F1-model-v4_A	0.0022326928282414
AF-Q8TDJ6-F3-model-v4_A	0.0022367837753247
AF-Q6MZZ7-F1-model-v4_A	0.0022440502248612
medoid2-a2-s1_A	0.0022444258813424
AF-P22314-F1-model-v4_A	0.0022461576780365
AF-Q16613-F1-model-v4_A	0.0022488857335994
AF-P24046-F1-model-v4_A	0.0022491049296428
AF-Q9H0Y0-F1-model-v4_A	0.0022528929152752
AF-Q15910-F1-model-v4_A	0.0022529942112999
AF-Q13976-F1-model-v4_A	0.0022533872648366
AF-Q15413-F2-model-v4_A	0.0022548955941472
AF-Q13393-F1-model-v4_A	0.0022550706678307
AF-P13984-F1-model-v4_A	0.002255310624639
medoid24-a2-s2_A	0.0022572719765623
AF-Q5JT25-F1-model-v4_A	0.0022579272554813
AF-P35236-F1-model-v4_A	0.002258389400344
AF-Q9BY60-F1-model-v4_A	0.0022620835169148
AF-Q8N5R6-F1-model-v4_A	0.0022628636695646
AF-Q14894-F1-model-v4_A	0.002268113465565
AF-Q15459-F1-model-v4_A	0.0022694350093144
AF-O43301-F1-model-v4_A	0.0022695346696436
AF-Q8TAW3-F1-model-v4_A	0.0022698063162255
AF-O14841-F1-model-v4_A	0.0022705853567763
AF-P84022-F1-model-v4_A	0.0022716611126821
AF-Q13568-F1-model-v4_A	0.0022720044388627
AF-O95573-F1-model-v4_A	0.0022732528788452
AF-P60891-F1-model-v4_A	0.0022747756553241
AF-P49137-F1-model-v4_A	0.0022774691060152
AF-Q6ZS72-F1-model-v4_A	0.002277493642576
AF-P0C870-F1-model-v4_A	0.0022782715532797
AF-Q16659-F1-model-v4_A	0.0022785168327846
AF-P47989-F1-model-v4_A	0.0022801674041496
AF-Q9Y4D8-F8-model-v4_A	0.0022803754495644
AF-Q8IZL9-F1-model-v4_A	0.0022832948899183
AF-Q9HB65-F1-model-v4_A	0.0022835810129584
AF-Q15796-F1-model-v4_A	0.002284108095142
AF-A4D1S5-F1-model-v4_A	0.002286731802245
AF-Q08380-F1-model-v4_A	0.0022888029410752
AF-Q9BQQ7-F1-model-v4_A	0.0022888428263197
AF-P50440-F1-model-v4_A	0.0022901025183009
AF-Q92935-F1-model-v4_A	0.0022905494350043
AF-P43681-F1-model-v4_A	0.0022911599713536
AF-P17081-F1-model-v4_A	0.0022917406305817
AF-Q9UBE8-F1-model-v4_A	0.0022932575709113
AF-Q9C019-F1-model-v4_A	0.002298125302853
AF-Q9H0E7-F1-model-v4_A	0.0022983284998529
AF-Q8NE01-F1-model-v4_A	0.0023009540410935
AF-Q9NRG1-F1-model-v4_A	0.0023033916399345
AF-Q9BYD6-F1-model-v4_A	0.0023036683915037
AF-O94766-F1-model-v4_A	0.0023059906660281
AF-A8MY62-F1-model-v4_A	0.002312024555811
AF-Q8N0U6-F1-model-v4_A	0.002312034822656
AF-Q6DRA6-F1-model-v4_A	0.0023136430662692
AF-Q9NVM4-F1-model-v4_A	0.0023147093310669
AF-P28331-F1-model-v4_A	0.0023154640837729
AF-O95716-F1-model-v4_A	0.0023155615173445
AF-B4DU55-F1-model-v4_A	0.0023162123024221
AF-Q9BU02-F1-model-v4_A	0.0023172604262729
AF-Q96S79-F1-model-v4_A	0.0023192469451941
AF-Q9UK32-F1-model-v4_A	0.0023221804719308
AF-Q96RU8-F1-model-v4_A	0.002325291521392
AF-Q96KN2-F1-model-v4_A	0.0023263151704603
AF-Q53GS9-F1-model-v4_A	0.0023270755527057
AF-Q9BYM8-F1-model-v4_A	0.0023275700969832
AF-Q96EK9-F1-model-v4_A	0.0023322950080215
AF-Q13907-F1-model-v4_A	0.0023353883490558
AF-Q8IZU2-F1-model-v4_A	0.0023365261340025
AF-Q76B58-F1-model-v4_A	0.0023368340830484
AF-P62820-F1-model-v4_A	0.0023373213242945
AF-O75592-F8-model-v4_A	0.0023373847219091
AF-Q9BQ95-F1-model-v4_A	0.0023386543279668
AF-Q96F44-F1-model-v4_A	0.0023392110269568
AF-Q9H477-F1-model-v4_A	0.0023421642143224
AF-Q969H4-F1-model-v4_A	0.0023423025191724
AF-Q8N1W2-F1-model-v4_A	0.0023427832222273
AF-O95372-F1-model-v4_A	0.0023436012570505
AF-Q8TDN6-F1-model-v4_A	0.0023440257846056
AF-Q15390-F1-model-v4_A	0.0023456499405356
AF-Q0D2K2-F1-model-v4_A	0.002347258678386
AF-Q9BQI3-F1-model-v4_A	0.0023514671376183
AF-Q15283-F1-model-v4_A	0.0023570723879307
AF-O15259-F1-model-v4_A	0.0023579591307223
AF-Q99988-F1-model-v4_A	0.0023616600176734
AF-P52564-F1-model-v4_A	0.0023622933144243
AF-Q8IX05-F1-model-v4_A	0.0023623519788268
AF-Q13939-F1-model-v4_A	0.002362899136338
AF-Q9NX07-F1-model-v4_A	0.0023637590067452
AF-Q08211-F1-model-v4_A	0.002365673645903
AF-O75689-F1-model-v4_A	0.0023669861596586
AF-Q9ULC4-F1-model-v4_A	0.0023680085155521
AF-Q6ZUI0-F1-model-v4_A	0.0023683888117754
AF-P20340-F1-model-v4_A	0.0023700317959817
AF-Q3SXZ7-F1-model-v4_A	0.00237425749346
AF-A6NCS6-F1-model-v4_A	0.0023762173018218
AF-Q96PC2-F1-model-v4_A	0.0023773168327744
AF-Q3KQV9-F1-model-v4_A	0.0023802360035024
AF-Q3LIE5-F1-model-v4_A	0.0023810989609203
AF-Q9Y2P4-F1-model-v4_A	0.0023811825779671
AF-O95868-F1-model-v4_A	0.0023849154271376
AF-Q14168-F1-model-v4_A	0.0023850164044487
AF-P16562-F1-model-v4_A	0.0023850811141475
AF-Q96S99-F1-model-v4_A	0.0023860367877499
AF-Q6ZTY9-F1-model-v4_A	0.0023866648526503
AF-Q9H2P9-F1-model-v4_A	0.0023870627398176
AF-Q6IS24-F1-model-v4_A	0.002387379465146
AF-Q96PF2-F1-model-v4_A	0.0023891700625763
AF-Q16795-F1-model-v4_A	0.002391255478496
AF-O14815-F1-model-v4_A	0.0023941271605315
AF-P49917-F1-model-v4_A	0.0023943300273385
AF-Q9UJ14-F1-model-v4_A	0.002397472663944
AF-Q9H4B8-F1-model-v4_A	0.0023978460663236
AF-Q9H4A9-F1-model-v4_A	0.002399083954079
AF-Q9NQW7-F1-model-v4_A	0.0024000424915106
AF-P34925-F1-model-v4_A	0.0024029428078238
AF-P54687-F1-model-v4_A	0.0024036857558148
AF-P62256-F1-model-v4_A	0.0024043347109877
AF-Q5JST6-F1-model-v4_A	0.0024050622312054
AF-O95479-F1-model-v4_A	0.0024057556438104
AF-P12644-F1-model-v4_A	0.0024093714950544
AF-O75818-F1-model-v4_A	0.0024104221735348
AF-Q9NQ39-F1-model-v4_A	0.0024109632756301
AF-P54619-F1-model-v4_A	0.002416305722825
AF-Q13177-F1-model-v4_A	0.002416738188993
AF-Q99496-F1-model-v4_A	0.0024172120531961
AF-Q9UK99-F1-model-v4_A	0.0024183539502629
AF-Q04900-F1-model-v4_A	0.0024195721560436
AF-Q92736-F4-model-v4_A	0.0024207431492414
AF-Q9HCM2-F1-model-v4_A	0.0024241884862042
AF-Q13093-F1-model-v4_A	0.00242656045766
AF-Q92736-F5-model-v4_A	0.0024267229500853
AF-Q8N2R0-F1-model-v4_A	0.0024278317053622
AF-Q6UWM5-F1-model-v4_A	0.0024288071922029
AF-Q8N0X2-F1-model-v4_A	0.0024293154783473
AF-Q8NAA4-F1-model-v4_A	0.0024298749028241
AF-Q92542-F1-model-v4_A	0.0024360783743045
AF-Q15080-F1-model-v4_A	0.0024391498272413
AF-Q9Y324-F1-model-v4_A	0.0024402284638709
AF-Q86XP0-F1-model-v4_A	0.0024402545807624
AF-O75529-F1-model-v4_A	0.0024450235130563
AF-Q96H22-F1-model-v4_A	0.002445621357067
AF-P59826-F1-model-v4_A	0.0024515343376478
AF-Q6UWZ7-F1-model-v4_A	0.0024516076396394
AF-P13804-F1-model-v4_A	0.0024530267745013
AF-Q9NV96-F1-model-v4_A	0.0024540158889277
AF-P60983-F1-model-v4_A	0.0024542109831421
AF-O95238-F1-model-v4_A	0.0024551834782304
AF-Q96K17-F1-model-v4_A	0.0024572231540329
AF-P04406-F1-model-v4_A	0.0024577942102235
AF-Q8N5V2-F1-model-v4_A	0.0024606374749928
AF-Q9H3F6-F1-model-v4_A	0.0024641448205113
AF-Q15418-F1-model-v4_A	0.0024684920442288
AF-Q9H813-F1-model-v4_A	0.0024704634112281
AF-Q9UJT9-F1-model-v4_A	0.0024712597230505
AF-Q8NFF5-F1-model-v4_A	0.0024719891117185
AF-Q9NUW8-F1-model-v4_A	0.0024733644356101
AF-Q9BS92-F1-model-v4_A	0.0024756550297012
AF-Q9NUQ7-F1-model-v4_A	0.0024767220886918
AF-O95045-F1-model-v4_A	0.0024776227432782
AF-Q8TCT0-F1-model-v4_A	0.0024790867052604
AF-O95714-F9-model-v4_A	0.0024799989021
AF-Q8NCL4-F1-model-v4_A	0.0024807339561223
AF-Q8N5Y2-F1-model-v4_A	0.0024818641075384
AF-Q70JA7-F1-model-v4_A	0.0024821725496241
AF-Q9Y485-F10-model-v4_A	0.0024850601301728
AF-O15063-F1-model-v4_A	0.0024855910421099
AF-P15153-F1-model-v4_A	0.0024860641862178
AF-Q7Z7A4-F1-model-v4_A	0.0024869909773614
AF-O75715-F1-model-v4_A	0.0024897963519597
AF-Q6UWF7-F1-model-v4_A	0.0024919274229735
AF-Q9P2R7-F1-model-v4_A	0.0024928220571462
AF-P42226-F1-model-v4_A	0.0024951394780717
AF-Q96B02-F1-model-v4_A	0.0024960330390115
AF-Q08881-F1-model-v4_A	0.0024969200937381
AF-O14556-F1-model-v4_A	0.0024982594518667
AF-Q9HC16-F1-model-v4_A	0.0024985069847135
AF-Q8IWZ5-F1-model-v4_A	0.002499218054769
AF-O14905-F1-model-v4_A	0.002500324828244
AF-Q9NRM6-F1-model-v4_A	0.0025057551633791
AF-P01266-F8-model-v4_A	0.0025114257339825
AF-Q9NVH6-F1-model-v4_A	0.0025119097614267
AF-Q05655-F1-model-v4_A	0.002515328728944
AF-Q5GFL6-F1-model-v4_A	0.0025174571843933
AF-P41250-F1-model-v4_A	0.0025175346714933
AF-Q149N8-F1-model-v4_A	0.0025182113277921
AF-Q3MIT2-F1-model-v4_A	0.0025193093922389
AF-Q5T1J6-F1-model-v4_A	0.0025194501683923
AF-Q9BQP7-F1-model-v4_A	0.0025227844709928
AF-Q9HC36-F1-model-v4_A	0.0025255756355585
AF-A0A5S8K742-F1-model-v4_A	0.0025265292180758
AF-Q96FV2-F1-model-v4_A	0.0025341231148393
AF-Q96N46-F1-model-v4_A	0.0025342856492965
AF-Q9UBS8-F1-model-v4_A	0.0025365137193169
AF-Q0VG06-F1-model-v4_A	0.0025372696437252
AF-Q96CB9-F1-model-v4_A	0.0025418174348385
AF-O15160-F1-model-v4_A	0.0025424081767981
AF-Q5T011-F2-model-v4_A	0.0025450685671296
AF-Q86SR1-F1-model-v4_A	0.0025478747912163
AF-O43148-F1-model-v4_A	0.0025490657474284
AF-Q9UKD2-F1-model-v4_A	0.0025497197418181
AF-Q8N2I2-F1-model-v4_A	0.0025524053196643
AF-Q9H900-F1-model-v4_A	0.0025524678465685
AF-Q9UHF1-F1-model-v4_A	0.0025536922814168
AF-Q9HAU4-F1-model-v4_A	0.0025582991345086
AF-Q14807-F1-model-v4_A	0.0025587499739856
AF-Q6ZMB0-F1-model-v4_A	0.0025589036195679
AF-O95072-F1-model-v4_A	0.0025602601286058
AF-Q9H6S3-F1-model-v4_A	0.0025608079109271
AF-P01112-F1-model-v4_A	0.0025619359057767
AF-Q504Q3-F1-model-v4_A	0.0025640507683106
AF-Q9NU63-F1-model-v4_A	0.0025651267997062
AF-Q9BPW8-F1-model-v4_A	0.0025663453152128
AF-A8MUP2-F1-model-v4_A	0.0025697251468074
AF-Q9H707-F1-model-v4_A	0.0025710118672113
AF-A6NJR5-F1-model-v4_A	0.0025710750542062
AF-O14717-F1-model-v4_A	0.0025716239891761
AF-P04155-F1-model-v4_A	0.0025720617837419
AF-P09486-F1-model-v4_A	0.002573061110683
AF-P46734-F1-model-v4_A	0.0025783529310534
AF-P54646-F1-model-v4_A	0.0025790734045207
AF-P51398-F1-model-v4_A	0.0025852662253142
AF-Q9UL63-F1-model-v4_A	0.002588793135836
AF-Q8NES3-F1-model-v4_A	0.002589712929886
AF-Q13641-F1-model-v4_A	0.002590228650366
AF-P20848-F1-model-v4_A	0.002594559401075
AF-P15813-F1-model-v4_A	0.0025979018977291
AF-Q5JXM2-F1-model-v4_A	0.0026002026405484
AF-Q86X24-F1-model-v4_A	0.0026006752327021
AF-Q86X40-F1-model-v4_A	0.0026027355802171
AF-P33993-F1-model-v4_A	0.0026036460914303
AF-Q9NVR7-F1-model-v4_A	0.0026039157336137
AF-Q96RQ9-F1-model-v4_A	0.0026046244993813
AF-Q96H86-F1-model-v4_A	0.0026061575540224
AF-Q8IZS6-F1-model-v4_A	0.0026062472323544
AF-Q5TBB1-F1-model-v4_A	0.0026075145986501
AF-Q96C86-F1-model-v4_A	0.0026076707529514
AF-Q8N183-F1-model-v4_A	0.002609221460367
AF-Q8TAA1-F1-model-v4_A	0.002611167294761
AF-Q9Y4L1-F1-model-v4_A	0.0026118795858539
AF-P51149-F1-model-v4_A	0.0026127979186716
AF-O95922-F1-model-v4_A	0.0026156417365433
AF-Q9Y5X0-F1-model-v4_A	0.0026157199894324
AF-Q5H913-F1-model-v4_A	0.0026160878516326
AF-P04275-F4-model-v4_A	0.0026176589097492
AF-Q9NZC7-F1-model-v4_A	0.0026208952272043
medoid9-a2-s2_A	0.0026237538798413
AF-Q8IUE0-F1-model-v4_A	0.0026283510620409
medoid15-a2-s1_A	0.0026285043767332
AF-P15313-F1-model-v4_A	0.0026306778075498
AF-Q8N465-F1-model-v4_A	0.0026314780693192
AF-Q99928-F1-model-v4_A	0.0026327638724933
AF-P0DMV9-F1-model-v4_A	0.0026376045559955
AF-Q8TCB0-F1-model-v4_A	0.0026383602716634
AF-Q6WCQ1-F1-model-v4_A	0.0026385615216212
AF-Q9Y3L5-F1-model-v4_A	0.0026392028328786
AF-Q9UDV6-F1-model-v4_A	0.0026409278649802
AF-P54317-F1-model-v4_A	0.0026415020125507
AF-Q6XD76-F1-model-v4_A	0.0026420916992479
AF-Q9UFN0-F1-model-v4_A	0.0026433022041538
AF-Q6PKC3-F1-model-v4_A	0.0026443599775932
AF-Q6ZVQ6-F1-model-v4_A	0.0026459910303028
AF-B6SEH8-F1-model-v4_A	0.0026482597013221
AF-P11413-F1-model-v4_A	0.0026514118034144
AF-Q5VU97-F1-model-v4_A	0.0026518816476219
AF-Q9Y646-F1-model-v4_A	0.0026546508876183
AF-P50591-F1-model-v4_A	0.0026548239167698
AF-Q96DX4-F1-model-v4_A	0.0026549634478706
AF-Q96CS4-F1-model-v4_A	0.002655272288828
AF-Q15813-F1-model-v4_A	0.0026560701637327
AF-Q8TC57-F1-model-v4_A	0.002660008106539
AF-A4D1U4-F1-model-v4_A	0.0026602183019389
AF-Q96HM7-F1-model-v4_A	0.0026620791926266
AF-Q86Y78-F1-model-v4_A	0.0026631708749774
medoid26-a2-s2_A	0.002667993889404
AF-Q8N427-F1-model-v4_A	0.0026684638644661
AF-Q9NV79-F1-model-v4_A	0.0026693136015857
AF-P41235-F1-model-v4_A	0.0026722968671358
AF-A6NHX0-F1-model-v4_A	0.0026742278678167
AF-P54762-F1-model-v4_A	0.0026742548114669
AF-Q6UW15-F1-model-v4_A	0.0026754298796256
AF-P56703-F1-model-v4_A	0.0026808607960108
AF-Q9NY84-F1-model-v4_A	0.0026808913108429
AF-Q9UK97-F1-model-v4_A	0.0026811020380318
AF-Q13823-F1-model-v4_A	0.0026839267456586
AF-Q9GZZ6-F1-model-v4_A	0.0026845722129975
AF-Q01968-F1-model-v4_A	0.0026856770763805
AF-O60662-F1-model-v4_A	0.0026859898363174
AF-Q5T681-F1-model-v4_A	0.0026894182219576
AF-P20036-F1-model-v4_A	0.0026894317486431
AF-Q5TEA3-F1-model-v4_A	0.0026914481265204
AF-Q13888-F1-model-v4_A	0.0026934330365509
AF-Q96G61-F1-model-v4_A	0.0026949150840027
AF-Q9H6X2-F1-model-v4_A	0.0026959390906104
AF-O60729-F1-model-v4_A	0.0026988065375301
AF-O43915-F1-model-v4_A	0.0027005143037421
AF-P20783-F1-model-v4_A	0.0027018031142142
AF-P05451-F1-model-v4_A	0.0027035118606115
AF-Q9GZN2-F1-model-v4_A	0.0027047039223303
AF-P07237-F1-model-v4_A	0.0027090564576518
AF-A0A0U1RR11-F1-model-v4_A	0.0027127671300809
AF-P0C2Y1-F1-model-v4_A	0.0027127974039133
AF-Q969U7-F1-model-v4_A	0.0027145139383466
AF-O00443-F1-model-v4_A	0.0027164665985986
AF-Q8IZ07-F1-model-v4_A	0.0027168334173634
AF-Q9Y285-F1-model-v4_A	0.0027197673136455
AF-P0C7P3-F1-model-v4_A	0.0027223908975929
AF-Q9NXR7-F1-model-v4_A	0.002722456383115
AF-Q5VSG8-F1-model-v4_A	0.0027234528276967
AF-P49915-F1-model-v4_A	0.0027259409296444
AF-Q9NVX7-F1-model-v4_A	0.002726239400222
AF-Q96NE9-F1-model-v4_A	0.0027269132088211
AF-Q9HBK9-F1-model-v4_A	0.0027280178116037
AF-Q96QA5-F1-model-v4_A	0.0027317693945142
AF-Q9H1R2-F1-model-v4_A	0.0027326144631407
AF-O43567-F1-model-v4_A	0.0027331716416038
AF-Q15750-F1-model-v4_A	0.0027347963348533
AF-P36508-F1-model-v4_A	0.0027351332338073
AF-Q9UQ53-F1-model-v4_A	0.002737731570461
AF-Q5SY16-F1-model-v4_A	0.0027391727755097
AF-Q9NY28-F1-model-v4_A	0.0027403323900839
AF-Q5T011-F3-model-v4_A	0.002740338329472
AF-Q16553-F1-model-v4_A	0.0027404107830085
AF-Q5VVX9-F1-model-v4_A	0.002741848199533
AF-Q8TDJ6-F5-model-v4_A	0.0027446137477339
AF-Q8WV15-F1-model-v4_A	0.0027478795591558
AF-Q96EB1-F1-model-v4_A	0.0027480156587973
AF-P16220-F1-model-v4_A	0.0027481131475693
AF-Q7Z6J6-F1-model-v4_A	0.0027533731202333
AF-Q8IZ69-F1-model-v4_A	0.0027534347131795
AF-P49327-F1-model-v4_A	0.0027544344231244
AF-Q6ZWK4-F1-model-v4_A	0.0027597951444448
AF-A8MVU1-F1-model-v4_A	0.0027627950604633
AF-O96019-F1-model-v4_A	0.0027636248281061
AF-Q9UBS0-F1-model-v4_A	0.0027641605962366
AF-Q96NT3-F1-model-v4_A	0.0027646951245887
AF-A8MXV4-F1-model-v4_A	0.0027651553052572
AF-Q9NRW3-F1-model-v4_A	0.0027656402191619
AF-P0C0E4-F1-model-v4_A	0.002766616641096
AF-Q8N490-F1-model-v4_A	0.0027723848099393
AF-Q6DKJ4-F1-model-v4_A	0.0027749748683003
AF-Q8TE69-F1-model-v4_A	0.0027772105092976
AF-Q6IPT4-F1-model-v4_A	0.0027772275846768
AF-Q86XT4-F1-model-v4_A	0.0027773604016649
AF-P59025-F1-model-v4_A	0.0027775117289196
AF-Q14964-F1-model-v4_A	0.0027789166838337
AF-Q8WYN0-F1-model-v4_A	0.0027790878559817
AF-Q8IZP7-F1-model-v4_A	0.0027794538866756
AF-Q6ICB0-F1-model-v4_A	0.0027799072163021
AF-Q9BV44-F1-model-v4_A	0.0027831066656303
AF-Q92636-F1-model-v4_A	0.0027835918186859
AF-Q15646-F1-model-v4_A	0.0027841636683266
AF-P56373-F1-model-v4_A	0.0027848286887934
AF-Q9UK55-F1-model-v4_A	0.0027880826666022
AF-Q68CK6-F1-model-v4_A	0.0027905318233257
AF-Q99571-F1-model-v4_A	0.0027911474250486
AF-O95985-F1-model-v4_A	0.0027986884205918
AF-Q7Z624-F1-model-v4_A	0.0028003364562671
AF-Q02153-F1-model-v4_A	0.0028013589405347
AF-Q8N957-F1-model-v4_A	0.0028014936403001
AF-Q10469-F1-model-v4_A	0.0028040615718012
AF-Q9UQM7-F1-model-v4_A	0.0028062283537337
AF-Q9UH36-F1-model-v4_A	0.0028068553827126
AF-Q8IX90-F1-model-v4_A	0.0028083754480653
AF-O75343-F1-model-v4_A	0.0028092619265758
AF-Q86WH2-F1-model-v4_A	0.0028094152816688
AF-Q8IZS8-F1-model-v4_A	0.0028112221347432
AF-Q9Y2L1-F1-model-v4_A	0.0028120019946062
AF-Q96CC6-F1-model-v4_A	0.002821185614897
AF-Q562E7-F1-model-v4_A	0.0028221275844214
AF-Q86UN6-F1-model-v4_A	0.0028228586424544
AF-Q9UJG1-F1-model-v4_A	0.0028230544745591
AF-Q8TE76-F1-model-v4_A	0.0028240201060817
AF-Q12882-F1-model-v4_A	0.0028253636122327
AF-Q2NL82-F1-model-v4_A	0.0028281194864931
AF-P27037-F1-model-v4_A	0.0028292067198147
AF-A4D1E9-F1-model-v4_A	0.0028309906087789
AF-Q96HQ0-F1-model-v4_A	0.0028316368484001
AF-Q9H6W3-F1-model-v4_A	0.0028343760052904
AF-P10619-F1-model-v4_A	0.0028402797511276
AF-A6NDV4-F1-model-v4_A	0.0028412995400519
AF-O95944-F1-model-v4_A	0.0028453913191596
AF-Q6P2P2-F1-model-v4_A	0.0028467982171416
AF-Q6IQ16-F1-model-v4_A	0.0028470492846008
AF-P23528-F1-model-v4_A	0.0028471451845761
AF-Q13153-F1-model-v4_A	0.0028506822262268
AF-Q99661-F1-model-v4_A	0.0028529264426708
AF-Q6P1X5-F1-model-v4_A	0.0028549653338606
AF-Q9HCQ5-F1-model-v4_A	0.0028555517123111
AF-O95071-F4-model-v4_A	0.0028610048205646
AF-Q9Y3E2-F1-model-v4_A	0.0028614783840131
AF-Q9UI43-F1-model-v4_A	0.0028617807677513
AF-Q9UDX3-F1-model-v4_A	0.0028618703026626
AF-P31941-F1-model-v4_A	0.0028622854194897
AF-Q14410-F1-model-v4_A	0.0028631583773486
AF-Q9H9L4-F1-model-v4_A	0.0028637801944138
AF-Q13825-F1-model-v4_A	0.0028651530981039
AF-Q8TCG2-F1-model-v4_A	0.0028656341233763
AF-P10696-F1-model-v4_A	0.0028674651923039
AF-Q8N6S4-F1-model-v4_A	0.0028689263192866
AF-Q8TAU3-F1-model-v4_A	0.0028714582302178
AF-Q9NQR4-F1-model-v4_A	0.0028718925831656
AF-Q9NSU2-F1-model-v4_A	0.0028747831061063
AF-O15116-F1-model-v4_A	0.0028771432127394
AF-O60936-F1-model-v4_A	0.0028789178882561
AF-Q5VZM2-F1-model-v4_A	0.0028789949936399
AF-Q96ME1-F1-model-v4_A	0.0028802997668361
AF-Q4G0N4-F1-model-v4_A	0.0028804015064328
AF-Q53FT3-F1-model-v4_A	0.0028893354365456
AF-Q96DE9-F1-model-v4_A	0.0028894563945358
AF-P60608-F1-model-v4_A	0.0028895151978894
AF-Q6IB77-F1-model-v4_A	0.002890917145029
AF-P59666-F1-model-v4_A	0.002892274659817
AF-Q9UIQ6-F1-model-v4_A	0.0028930026473343
AF-O15146-F1-model-v4_A	0.0028931608332197
AF-Q8N806-F1-model-v4_A	0.0028946051857684
AF-Q92698-F1-model-v4_A	0.0028946577722512
AF-O75648-F1-model-v4_A	0.0028947130235541
AF-Q9NWL6-F1-model-v4_A	0.0028989164488731
AF-Q8TC36-F1-model-v4_A	0.0028995825963851
AF-P12111-F5-model-v4_A	0.0029025727297321
AF-Q9NW08-F1-model-v4_A	0.0029037441751103
AF-Q9UPQ4-F1-model-v4_A	0.0029046155377469
AF-P36897-F1-model-v4_A	0.0029048324108806
AF-Q13253-F1-model-v4_A	0.0029073899697409
AF-Q9NQ35-F1-model-v4_A	0.0029082971633383
AF-Q86V21-F1-model-v4_A	0.0029131467947418
AF-Q9GZT8-F1-model-v4_A	0.0029142051255692
AF-Q9H0T7-F1-model-v4_A	0.002916593142219
AF-Q9UEW8-F1-model-v4_A	0.0029189430252127
AF-Q9BYK8-F1-model-v4_A	0.0029191175019984
AF-Q96L33-F1-model-v4_A	0.0029201264938291
AF-Q5RKV6-F1-model-v4_A	0.0029208765192441
AF-O95166-F1-model-v4_A	0.0029224389988254
AF-Q9NR45-F1-model-v4_A	0.0029228814334095
AF-P05186-F1-model-v4_A	0.002930342678893
AF-P55263-F1-model-v4_A	0.0029324413506446
AF-Q9BUN5-F1-model-v4_A	0.002936624346472
AF-C9J798-F1-model-v4_A	0.0029370363098615
AF-P10644-F1-model-v4_A	0.0029387342685713
AF-Q496Y0-F1-model-v4_A	0.0029399195915211
AF-Q01094-F1-model-v4_A	0.0029404401435786
AF-Q06210-F1-model-v4_A	0.0029418088580041
AF-Q96NJ5-F1-model-v4_A	0.0029431133169098
AF-P10114-F1-model-v4_A	0.0029463169508251
AF-P17540-F1-model-v4_A	0.0029480100745186
AF-Q9BXW7-F1-model-v4_A	0.0029484272361538
AF-Q9H8H0-F1-model-v4_A	0.0029536574058474
AF-P16442-F1-model-v4_A	0.0029538497634996
AF-Q8TBZ6-F1-model-v4_A	0.0029547510618887
AF-Q9Y4D8-F9-model-v4_A	0.0029576952747038
AF-Q15907-F1-model-v4_A	0.0029577162270325
AF-Q9H492-F1-model-v4_A	0.0029590966282166
AF-P0DPI3-F1-model-v4_A	0.0029596867294498
AF-Q9NX01-F1-model-v4_A	0.0029603583641695
AF-Q9BVH7-F1-model-v4_A	0.0029689234260485
AF-Q01740-F1-model-v4_A	0.0029712215256182
AF-Q13405-F1-model-v4_A	0.0029729087232965
AF-Q8N165-F1-model-v4_A	0.0029729861339781
AF-P01266-F5-model-v4_A	0.00297631347288
AF-O00139-F1-model-v4_A	0.0029767470330363
AF-P62068-F1-model-v4_A	0.0029776659820954
AF-Q68D06-F1-model-v4_A	0.0029781327454641
AF-Q5TDH0-F1-model-v4_A	0.0029784671817729
AF-Q8N688-F1-model-v4_A	0.0029819931240048
AF-Q92820-F1-model-v4_A	0.0029819987232009
AF-Q8N653-F1-model-v4_A	0.0029837745014629
AF-Q9C026-F1-model-v4_A	0.0029858647363244
AF-Q14318-F1-model-v4_A	0.0029862259009117
AF-Q9BXS1-F1-model-v4_A	0.0029897681473548
AF-P47985-F1-model-v4_A	0.00299193867408
AF-Q3ZCU0-F1-model-v4_A	0.0029919461128292
AF-Q9Y485-F5-model-v4_A	0.0029921224064788
AF-Q58FG1-F1-model-v4_A	0.002992938222652
AF-Q9BSV6-F1-model-v4_A	0.0029936276683514
AF-P05556-F1-model-v4_A	0.0029944288507071
AF-Q9BYG8-F1-model-v4_A	0.0029950272427551
AF-Q13555-F1-model-v4_A	0.0029955777931865
AF-P57768-F1-model-v4_A	0.0029957314743178
AF-Q8NFG4-F1-model-v4_A	0.0029991292150277
AF-Q6PF06-F1-model-v4_A	0.0029998840522005
AF-O60477-F1-model-v4_A	0.0030009237321469
AF-Q16513-F1-model-v4_A	0.0030014038276129
AF-P05154-F1-model-v4_A	0.0030062344816557
AF-O94888-F1-model-v4_A	0.003008030006754
AF-Q12974-F1-model-v4_A	0.003010119680146
AF-Q14088-F1-model-v4_A	0.0030103997168729
AF-Q8N9M5-F1-model-v4_A	0.0030107890034548
AF-Q7Z2T5-F1-model-v4_A	0.0030118288020432
AF-Q06830-F1-model-v4_A	0.0030119715189209
AF-O15195-F1-model-v4_A	0.0030164369806871
AF-Q9NUL3-F1-model-v4_A	0.0030165661259879
AF-Q8N5N7-F1-model-v4_A	0.0030171527292362
AF-Q8TF64-F1-model-v4_A	0.0030226686864319
AF-Q9NYR9-F1-model-v4_A	0.0030246243600654
AF-P0DTA3-F1-model-v4_A	0.003025176534062
AF-P46459-F1-model-v4_A	0.0030255558586369
AF-Q6Q759-F1-model-v4_A	0.0030270178859489
AF-Q9NR21-F1-model-v4_A	0.0030287059892269
AF-P30046-F1-model-v4_A	0.0030291886444749
AF-Q96M94-F1-model-v4_A	0.0030293439558428
AF-Q9BW19-F1-model-v4_A	0.0030323146787931
AF-Q9BQD7-F1-model-v4_A	0.0030332822283537
AF-Q96A09-F1-model-v4_A	0.0030345291805951
AF-Q9H239-F1-model-v4_A	0.0030347044341992
AF-P19474-F1-model-v4_A	0.0030353710358095
AF-Q0VDG4-F1-model-v4_A	0.0030365166685924
AF-O43396-F1-model-v4_A	0.0030383035274108
AF-P51993-F1-model-v4_A	0.0030390595153384
AF-P02795-F1-model-v4_A	0.003039468938966
AF-Q8NAC3-F1-model-v4_A	0.0030406820855815
AF-Q9P0Z9-F1-model-v4_A	0.0030409959679445
AF-Q969Q5-F1-model-v4_A	0.003043732722345
AF-Q9Y6N3-F1-model-v4_A	0.0030473792121046
AF-Q9NTW7-F1-model-v4_A	0.0030473941250597
AF-P49736-F1-model-v4_A	0.0030488983266914
AF-Q8IZF2-F1-model-v4_A	0.0030502436110673
AF-O00303-F1-model-v4_A	0.0030547573449015
AF-P47897-F1-model-v4_A	0.0030558854776408
AF-P05549-F1-model-v4_A	0.0030588827703458
AF-Q99757-F1-model-v4_A	0.0030602106739092
AF-Q96DM1-F1-model-v4_A	0.003060658909255
AF-C9J202-F1-model-v4_A	0.0030635710257516
AF-Q14289-F1-model-v4_A	0.0030654770173294
AF-Q5VVQ6-F1-model-v4_A	0.0030674730332147
AF-Q9GZR7-F1-model-v4_A	0.0030685895201801
AF-Q12918-F1-model-v4_A	0.0030699956573711
AF-Q8IV20-F1-model-v4_A	0.0030702450308077
AF-P60484-F1-model-v4_A	0.0030754218897488
AF-Q53GL0-F1-model-v4_A	0.0030800130024382
AF-Q9UBT2-F1-model-v4_A	0.0030811237314507
AF-P20338-F1-model-v4_A	0.0030813122947462
AF-Q8NEA9-F1-model-v4_A	0.0030820642265259
AF-Q9P2N7-F1-model-v4_A	0.0030823010275867
AF-P00374-F1-model-v4_A	0.0030849247594762
AF-Q6ZRP7-F1-model-v4_A	0.0030863121516244
AF-Q16394-F1-model-v4_A	0.0030875247654264
AF-Q99675-F1-model-v4_A	0.0030877586635251
AF-Q9NPF8-F1-model-v4_A	0.0030903590338635
AF-P06239-F1-model-v4_A	0.0030913444938811
AF-Q5T011-F9-model-v4_A	0.0030914272283067
AF-Q13510-F1-model-v4_A	0.0030916447508028
AF-Q15819-F1-model-v4_A	0.0030922984127602
AF-Q6UXT8-F1-model-v4_A	0.0030928957116717
AF-Q8TCF1-F1-model-v4_A	0.0030937217138961
AF-Q86UX6-F1-model-v4_A	0.0030960741984128
AF-Q9H0R3-F1-model-v4_A	0.0030998431061197
AF-P05187-F1-model-v4_A	0.0031007588496569
AF-Q8NG06-F1-model-v4_A	0.0031033026029811
AF-Q96KX2-F1-model-v4_A	0.0031040211616356
AF-P35558-F1-model-v4_A	0.0031054580221186
AF-Q06141-F1-model-v4_A	0.0031054726273181
AF-Q6ZSU1-F1-model-v4_A	0.0031064958389642
AF-Q02809-F1-model-v4_A	0.0031074460065132
AF-Q00169-F1-model-v4_A	0.0031084343219652
AF-Q6P656-F1-model-v4_A	0.0031094798010794
AF-P42166-F1-model-v4_A	0.003110606047609
AF-Q01581-F1-model-v4_A	0.0031124862851534
AF-O75936-F1-model-v4_A	0.0031132758978851
AF-Q2TBA0-F1-model-v4_A	0.0031157168995552
AF-Q9Y4C2-F1-model-v4_A	0.0031171490797642
AF-Q6PI77-F1-model-v4_A	0.0031174001676031
AF-P14625-F1-model-v4_A	0.0031198186494077
AF-Q6PIZ9-F1-model-v4_A	0.0031199295906596
AF-Q6VEQ5-F1-model-v4_A	0.0031205117131565
AF-Q8NBA8-F1-model-v4_A	0.0031205246976054
AF-Q9NQX1-F1-model-v4_A	0.0031233860794702
AF-P0DPE3-F1-model-v4_A	0.0031235856703094
AF-Q01638-F1-model-v4_A	0.0031239650363569
AF-Q8WXA8-F1-model-v4_A	0.0031262626489838
AF-Q9BUJ0-F1-model-v4_A	0.0031269857199989
AF-P0DJR0-F1-model-v4_A	0.0031323291503428
AF-O43819-F1-model-v4_A	0.0031342515209819
AF-Q96MH7-F1-model-v4_A	0.0031352832787869
AF-Q8TBY0-F1-model-v4_A	0.0031359809032191
AF-O60602-F1-model-v4_A	0.0031383587421641
AF-Q8N1G2-F1-model-v4_A	0.0031387002552578
AF-Q9BQG2-F1-model-v4_A	0.0031473706724458
AF-P98161-F15-model-v4_A	0.0031474836542904
AF-O14682-F1-model-v4_A	0.0031476505770285
AF-P0CB38-F1-model-v4_A	0.0031480466715859
AF-P55075-F1-model-v4_A	0.0031496353661387
AF-Q86UD3-F1-model-v4_A	0.0031553901907872
AF-O75618-F1-model-v4_A	0.0031564582976677
AF-P10074-F1-model-v4_A	0.0031587622918931
AF-Q86WA6-F1-model-v4_A	0.0031609336244251
AF-Q9NX14-F1-model-v4_A	0.0031638188654153
AF-O15198-F1-model-v4_A	0.0031664464951056
AF-Q96KE9-F1-model-v4_A	0.0031667792225773
AF-P49848-F1-model-v4_A	0.0031674949606744
AF-P41226-F1-model-v4_A	0.0031680370290094
AF-Q14914-F1-model-v4_A	0.0031718999601036
AF-Q9NYL4-F1-model-v4_A	0.0031720162634047
AF-Q96L15-F1-model-v4_A	0.0031725603003943
AF-Q5MAI5-F1-model-v4_A	0.0031728856813058
AF-Q8N1C3-F1-model-v4_A	0.0031748690291827
AF-A6NHC0-F1-model-v4_A	0.003176078690832
AF-Q9UHG3-F1-model-v4_A	0.0031778252724863
AF-Q7L1V2-F1-model-v4_A	0.0031778813552724
AF-Q15349-F1-model-v4_A	0.0031808232338456
AF-Q16342-F1-model-v4_A	0.0031810358034323
AF-P52849-F1-model-v4_A	0.003182774194965
AF-O75747-F1-model-v4_A	0.0031831563038385
AF-Q9NR09-F5-model-v4_A	0.0031840759575449
AF-Q8TCB7-F1-model-v4_A	0.0031875627440251
medoid1-a2-s3_A	0.0031882808692366
medoid4-a2-s2_A	0.0031898180149152
AF-Q494W8-F1-model-v4_A	0.0031938924359111
AF-Q9H6R3-F1-model-v4_A	0.0031942965641318
AF-P01266-F7-model-v4_A	0.0031960841257019
AF-P02748-F1-model-v4_A	0.0031964355440413
AF-Q8TF46-F1-model-v4_A	0.0031964825507937
AF-Q6PJI9-F1-model-v4_A	0.0031974198261766
AF-Q9BRC7-F1-model-v4_A	0.0031974986480667
AF-Q9UBQ6-F1-model-v4_A	0.0031990695360879
AF-P51571-F1-model-v4_A	0.0032001958735876
AF-Q9BUX1-F1-model-v4_A	0.003202311455602
AF-Q15825-F1-model-v4_A	0.0032024449089029
AF-O95867-F1-model-v4_A	0.0032042638288243
AF-Q13356-F1-model-v4_A	0.0032054843924318
AF-Q9BQ13-F1-model-v4_A	0.0032059541938863
AF-Q9BXB4-F1-model-v4_A	0.0032086258318715
AF-Q9UBL6-F1-model-v4_A	0.0032097145587819
AF-O14977-F1-model-v4_A	0.0032099674366422
AF-Q8TDX9-F7-model-v4_A	0.0032103050064502
AF-P22695-F1-model-v4_A	0.0032106951415387
AF-Q86T26-F1-model-v4_A	0.0032132557748948
AF-Q96FN5-F1-model-v4_A	0.003215788782236
AF-Q712K3-F1-model-v4_A	0.0032172381800757
AF-Q12765-F1-model-v4_A	0.0032202649887908
AF-P78348-F1-model-v4_A	0.0032213532982429
AF-Q9UKI8-F1-model-v4_A	0.0032243044334785
AF-Q4JDL3-F1-model-v4_A	0.0032245796158852
AF-O95707-F1-model-v4_A	0.0032248327600454
AF-Q15436-F1-model-v4_A	0.003228135081454
AF-Q8NHY2-F1-model-v4_A	0.0032284272271205
AF-Q96AZ1-F1-model-v4_A	0.0032323623641033
AF-Q9Y614-F1-model-v4_A	0.0032331713338589
AF-Q9H4A4-F1-model-v4_A	0.0032333559416349
AF-Q8WTQ1-F1-model-v4_A	0.0032343627580001
AF-Q8IZ52-F1-model-v4_A	0.0032355228379587
AF-O75716-F1-model-v4_A	0.003238539271895
AF-Q13126-F1-model-v4_A	0.0032391691649159
AF-P16233-F1-model-v4_A	0.0032404488686881
AF-Q8N7S6-F1-model-v4_A	0.0032409709347326
AF-P82933-F1-model-v4_A	0.0032418741970928
AF-O60825-F1-model-v4_A	0.0032426085807224
AF-Q96JB8-F1-model-v4_A	0.0032429518311675
AF-Q13882-F1-model-v4_A	0.003247578330336
AF-Q96EK7-F1-model-v4_A	0.0032492979211962
medoid17-a2-s2_A	0.0032514914566406
AF-Q5T011-F12-model-v4_A	0.0032515801636968
AF-O95925-F1-model-v4_A	0.0032565157243178
AF-Q9UBM8-F1-model-v4_A	0.0032565353111578
AF-P11801-F1-model-v4_A	0.0032582598248449
AF-Q499Z3-F1-model-v4_A	0.0032591594330758
AF-P51157-F1-model-v4_A	0.0032591879780695
AF-Q8N7P1-F1-model-v4_A	0.00326059218646
AF-Q6T310-F1-model-v4_A	0.003262705617354
AF-P18621-F1-model-v4_A	0.0032647453471527
AF-Q9NXJ5-F1-model-v4_A	0.0032666468696395
AF-O00754-F1-model-v4_A	0.0032690644942509
AF-P50453-F1-model-v4_A	0.0032705751175989
AF-P00403-F1-model-v4_A	0.0032736341021963
AF-Q9BW91-F1-model-v4_A	0.0032754492041857
AF-P48723-F1-model-v4_A	0.0032758648952153
AF-P08579-F1-model-v4_A	0.0032761945570555
AF-Q8N3F0-F1-model-v4_A	0.003277345964744
AF-Q9BYC8-F1-model-v4_A	0.0032804315477577
AF-P12956-F1-model-v4_A	0.0032815879592537
AF-O14782-F1-model-v4_A	0.0032820991677152
AF-Q9NVV4-F1-model-v4_A	0.0032821313971594
AF-A1L167-F1-model-v4_A	0.0032857113168292
AF-Q96GM8-F1-model-v4_A	0.0032862772968257
AF-Q9NVM9-F1-model-v4_A	0.0032871730733774
AF-Q8WVE0-F1-model-v4_A	0.0032902650299327
AF-Q86WT6-F1-model-v4_A	0.0032904553778166
AF-Q9BSC4-F1-model-v4_A	0.0032921459149667
medoid14-a2-s3_A	0.0032921508137207
AF-Q53G44-F1-model-v4_A	0.0032935691259869
AF-A8MPX8-F1-model-v4_A	0.00329405482921
AF-Q9Y570-F1-model-v4_A	0.0032968459715758
AF-P48051-F1-model-v4_A	0.0032968675209984
AF-Q56P03-F1-model-v4_A	0.0033004941727021
AF-P23415-F1-model-v4_A	0.0033039823174174
AF-Q9BRR6-F1-model-v4_A	0.0033040900915217
AF-Q99608-F1-model-v4_A	0.0033077581020604
AF-P21781-F1-model-v4_A	0.003311001051446
AF-Q56UQ5-F1-model-v4_A	0.0033229007020296
AF-Q9BYD2-F1-model-v4_A	0.0033248234065907
AF-Q8NBM8-F1-model-v4_A	0.0033285773467938
AF-Q99712-F1-model-v4_A	0.0033316238082967
AF-P33402-F1-model-v4_A	0.0033334355313568
AF-O95750-F1-model-v4_A	0.0033355021309586
AF-P18846-F1-model-v4_A	0.0033356240438072
AF-P04275-F5-model-v4_A	0.0033362218701058
AF-P60153-F1-model-v4_A	0.0033364693464618
AF-Q9UKF7-F1-model-v4_A	0.0033372776558556
AF-Q9UH03-F1-model-v4_A	0.0033397490677628
medoid10-a2-s3_A	0.0033468157023717
AF-Q147X3-F1-model-v4_A	0.0033481008862031
AF-Q9Y4E5-F1-model-v4_A	0.0033483963107257
AF-O14904-F1-model-v4_A	0.0033500190616625
AF-Q96B26-F1-model-v4_A	0.0033511606660193
AF-P24723-F1-model-v4_A	0.0033532260099532
AF-Q9BRA2-F1-model-v4_A	0.0033554205249255
AF-Q8IWF6-F1-model-v4_A	0.0033567960381378
AF-Q9NRS6-F1-model-v4_A	0.0033568657656851
AF-Q96A23-F1-model-v4_A	0.0033576422650748
AF-Q6YP21-F1-model-v4_A	0.0033586025507801
AF-Q8IXR9-F1-model-v4_A	0.0033589731389537
AF-Q8WXI4-F1-model-v4_A	0.0033593505360967
AF-Q8NCQ5-F1-model-v4_A	0.0033611731890658
AF-Q9Y385-F1-model-v4_A	0.0033654966147763
AF-O43300-F1-model-v4_A	0.0033656760644481
AF-P09544-F1-model-v4_A	0.003368976525951
AF-P01266-F2-model-v4_A	0.0033697525893454
AF-Q9NZI8-F1-model-v4_A	0.0033699174017986
AF-O43736-F1-model-v4_A	0.0033705163451391
AF-P56282-F1-model-v4_A	0.0033738634154302
AF-Q12980-F1-model-v4_A	0.0033774047679813
AF-O94830-F1-model-v4_A	0.0033780428992026
AF-Q3B7J2-F1-model-v4_A	0.0033780886675068
AF-Q8TAI7-F1-model-v4_A	0.0033786938623948
AF-Q7RTN6-F1-model-v4_A	0.003378996969348
AF-Q49AR2-F1-model-v4_A	0.0033802656607252
medoid22-a2-s2_A	0.0033815376973181
AF-P07476-F1-model-v4_A	0.0033840335300123
AF-P26374-F1-model-v4_A	0.0033843169848452
AF-P78346-F1-model-v4_A	0.0033848632121494
AF-P11912-F1-model-v4_A	0.003386204401203
AF-Q3YBR2-F1-model-v4_A	0.0033869429405286
AF-Q495Y8-F1-model-v4_A	0.0033872745740474
AF-Q9UH17-F1-model-v4_A	0.0033878120490903
AF-Q3I5F7-F1-model-v4_A	0.0033951883548203
AF-Q9NQT4-F1-model-v4_A	0.0033965091676829
AF-Q13322-F1-model-v4_A	0.0033996151965685
AF-Q8IUC8-F1-model-v4_A	0.0033996945237411
medoid9-a2-s3_A	0.0034003650608986
AF-Q8N614-F1-model-v4_A	0.0034027472898748
AF-P24752-F1-model-v4_A	0.0034047232310876
AF-Q9NX38-F1-model-v4_A	0.0034067735179909
AF-Q14314-F1-model-v4_A	0.0034097243255867
AF-P61225-F1-model-v4_A	0.0034133349715028
AF-P07492-F1-model-v4_A	0.0034138292840981
AF-Q8N9V2-F1-model-v4_A	0.0034150275348873
AF-Q9BQ50-F1-model-v4_A	0.00341569821945
medoid2-a2-s3_A	0.0034189051592249
AF-Q86X52-F1-model-v4_A	0.0034203103706099
AF-Q9H0R4-F1-model-v4_A	0.0034226553909745
AF-Q9NW61-F1-model-v4_A	0.003424355258562
AF-Q1RMZ1-F1-model-v4_A	0.0034246900267072
AF-O75317-F1-model-v4_A	0.0034258546019288
AF-Q3KR16-F1-model-v4_A	0.0034258944439312
AF-Q9BTV5-F1-model-v4_A	0.003426109730255
AF-Q96PD5-F1-model-v4_A	0.0034273251257377
AF-P15088-F1-model-v4_A	0.0034293149474811
AF-Q9NPI9-F1-model-v4_A	0.0034340175311637
AF-Q9Y2G5-F1-model-v4_A	0.0034385667829763
AF-O75821-F1-model-v4_A	0.0034389683424617
AF-Q14166-F1-model-v4_A	0.0034393845988287
AF-Q6SJ93-F1-model-v4_A	0.0034397287817713
AF-Q8IUX4-F1-model-v4_A	0.0034406691714535
AF-P47928-F1-model-v4_A	0.003446939786342
AF-Q13309-F1-model-v4_A	0.0034474822605912
AF-O14543-F1-model-v4_A	0.003449330181904
AF-P30041-F1-model-v4_A	0.0034508852626949
AF-Q9BZ67-F1-model-v4_A	0.0034523888142427
AF-Q8WWH5-F1-model-v4_A	0.0034579255580394
AF-Q9Y697-F1-model-v4_A	0.0034584240597572
AF-Q99929-F1-model-v4_A	0.0034620016089984
AF-A6NI87-F1-model-v4_A	0.0034661388444688
AF-Q5HYA8-F1-model-v4_A	0.0034668489837161
AF-Q15417-F1-model-v4_A	0.0034673713560244
AF-P58335-F1-model-v4_A	0.0034737243228714
AF-Q9NVC6-F1-model-v4_A	0.0034740373843556
AF-P56179-F1-model-v4_A	0.003478400657991
AF-P98182-F1-model-v4_A	0.0034799027949983
AF-Q96P48-F1-model-v4_A	0.0034803399791185
AF-A6NJJ6-F1-model-v4_A	0.0034824462889398
AF-Q9NRR8-F1-model-v4_A	0.0034833616609189
AF-Q719H9-F1-model-v4_A	0.0034843466834222
AF-Q8IUH8-F1-model-v4_A	0.003485033149874
AF-Q5TGL8-F1-model-v4_A	0.0034853698532362
medoid4-a2-s3_A	0.0034860193381539
AF-P47712-F1-model-v4_A	0.0034871765938771
AF-P49459-F1-model-v4_A	0.0034883797495688
AF-P24855-F1-model-v4_A	0.0034934605871189
AF-P63146-F1-model-v4_A	0.0035004769641816
AF-Q8N2A8-F1-model-v4_A	0.0035033314109783
AF-Q8TED0-F1-model-v4_A	0.0035035570757462
AF-P62140-F1-model-v4_A	0.0035038531137212
AF-Q8WZ19-F1-model-v4_A	0.0035053530292832
AF-P28476-F1-model-v4_A	0.0035057041175803
AF-Q53GI3-F1-model-v4_A	0.0035093860774494
AF-Q5HYI8-F1-model-v4_A	0.0035101345305459
AF-Q13705-F1-model-v4_A	0.00351047035008
AF-Q9NS23-F1-model-v4_A	0.0035121568582657
AF-A2RUC4-F1-model-v4_A	0.003513836658886
AF-Q13077-F1-model-v4_A	0.003513876235448
AF-Q9H0H5-F1-model-v4_A	0.003517516172523
AF-P62987-F1-model-v4_A	0.0035180375268566
AF-A2RUU4-F1-model-v4_A	0.0035189315037546
AF-Q00013-F1-model-v4_A	0.0035198186305657
AF-P30837-F1-model-v4_A	0.003521903392542
AF-P61221-F1-model-v4_A	0.0035224123197419
AF-Q07864-F1-model-v4_A	0.0035225007895793
AF-Q92902-F1-model-v4_A	0.0035231469158061
AF-Q9H0U4-F1-model-v4_A	0.0035280417210543
AF-A0AVT1-F1-model-v4_A	0.0035301177976023
AF-Q9Y5Z6-F1-model-v4_A	0.0035303254869545
AF-Q9BYN0-F1-model-v4_A	0.0035312350373371
AF-P14415-F1-model-v4_A	0.0035322890457665
medoid8-a2-s3_A	0.0035324319858064
AF-Q8IYB7-F1-model-v4_A	0.003532437610018
AF-Q9H5Q4-F1-model-v4_A	0.0035331952991291
AF-Q3SXP7-F1-model-v4_A	0.0035334150516321
AF-Q8N5C7-F1-model-v4_A	0.0035335200515504
AF-Q5T7W7-F1-model-v4_A	0.0035356185423523
AF-E5RIL1-F1-model-v4_A	0.0035364312999607
AF-Q92484-F1-model-v4_A	0.0035373025389783
AF-A6NDG6-F1-model-v4_A	0.0035393219922811
AF-P12955-F1-model-v4_A	0.0035393786901643
AF-P28067-F1-model-v4_A	0.0035423691171365
AF-Q6ZNA5-F1-model-v4_A	0.0035427828477917
AF-Q9UPW5-F1-model-v4_A	0.0035436383457339
AF-Q15650-F1-model-v4_A	0.0035485213209818
AF-O95881-F1-model-v4_A	0.0035523785473874
AF-O60333-F1-model-v4_A	0.0035537039367834
AF-Q9HAC8-F1-model-v4_A	0.0035541405415911
AF-O43556-F1-model-v4_A	0.0035550747183781
AF-Q8N8A6-F1-model-v4_A	0.0035570825765384
AF-P14222-F1-model-v4_A	0.0035593933720965
AF-Q86W50-F1-model-v4_A	0.0035596472401786
AF-Q03403-F1-model-v4_A	0.0035636061485401
AF-Q93009-F1-model-v4_A	0.0035642673730855
AF-O75426-F1-model-v4_A	0.0035701309579169
AF-O94788-F1-model-v4_A	0.0035709170451879
AF-P59665-F1-model-v4_A	0.0035740948546359
AF-P42898-F1-model-v4_A	0.0035741337126199
AF-Q8N8M0-F1-model-v4_A	0.0035743593207997
AF-P05452-F1-model-v4_A	0.0035745200509542
AF-P04844-F1-model-v4_A	0.0035747983840778
AF-Q96NZ9-F1-model-v4_A	0.0035760108329058
AF-Q9H8M7-F1-model-v4_A	0.003577886676245
AF-Q32NC0-F1-model-v4_A	0.0035779990200585
AF-Q07444-F1-model-v4_A	0.003579196988494
AF-P49427-F1-model-v4_A	0.0035825070172715
AF-Q9H1L0-F1-model-v4_A	0.0035842494606465
AF-P10147-F1-model-v4_A	0.0035846705815705
AF-P24593-F1-model-v4_A	0.0035862304380387
AF-P48735-F1-model-v4_A	0.0035938722469568
AF-Q96MT4-F1-model-v4_A	0.003594603722632
AF-P59052-F1-model-v4_A	0.0035961371358338
AF-P07101-F1-model-v4_A	0.0035975458762972
AF-Q6ZMR5-F1-model-v4_A	0.0035981857139101
AF-Q96E93-F1-model-v4_A	0.0036001991488684
AF-P59827-F1-model-v4_A	0.003601158565308
AF-O95989-F1-model-v4_A	0.0036071985195958
AF-Q9UHD4-F1-model-v4_A	0.0036076115851306
AF-Q9BQA5-F1-model-v4_A	0.0036085707396194
AF-P38606-F1-model-v4_A	0.0036157471732166
AF-A0A2R8Y7D0-F1-model-v4_A	0.0036168036272692
AF-Q9Y680-F1-model-v4_A	0.0036186761445283
AF-Q9P2L0-F1-model-v4_A	0.0036198706809394
AF-P35237-F1-model-v4_A	0.0036257554760959
AF-Q5TFE4-F1-model-v4_A	0.0036272548122055
AF-Q8TEW6-F1-model-v4_A	0.0036290937703296
AF-P16671-F1-model-v4_A	0.0036297576075642
AF-P45974-F1-model-v4_A	0.0036299452783071
AF-Q9C029-F1-model-v4_A	0.0036316085002788
AF-E5RQL4-F1-model-v4_A	0.0036321825972843
AF-O43353-F1-model-v4_A	0.0036333177352946
AF-Q9UI10-F1-model-v4_A	0.0036338921477118
AF-Q9H089-F1-model-v4_A	0.0036340469152443
AF-O00750-F1-model-v4_A	0.003635280444995
AF-A0A494C1R9-F1-model-v4_A	0.0036372309715425
AF-Q96D21-F1-model-v4_A	0.0036412848511334
AF-Q0P6H9-F1-model-v4_A	0.0036415772815397
AF-O95803-F1-model-v4_A	0.0036418766082969
AF-Q2I0M4-F1-model-v4_A	0.0036428760582789
AF-Q9H6S0-F1-model-v4_A	0.003643736286252
AF-Q96GS6-F1-model-v4_A	0.003650127907989
AF-P0C7M8-F1-model-v4_A	0.0036508766851127
AF-Q9NWS8-F1-model-v4_A	0.0036539910913956
AF-P42574-F1-model-v4_A	0.0036548981793013
AF-A6NFD8-F1-model-v4_A	0.0036551399255134
AF-Q9BQI4-F1-model-v4_A	0.0036554481837233
AF-Q9H0D6-F1-model-v4_A	0.0036562739679208
AF-Q9H019-F1-model-v4_A	0.0036567343145457
AF-O95571-F1-model-v4_A	0.0036573499769315
AF-P54577-F1-model-v4_A	0.0036592728615912
AF-Q9P2T0-F1-model-v4_A	0.0036597358492948
AF-Q32P41-F1-model-v4_A	0.0036621320818352
AF-Q6ZN54-F1-model-v4_A	0.0036621412415439
AF-O43692-F1-model-v4_A	0.0036625073513148
AF-P42680-F1-model-v4_A	0.0036626036362421
AF-Q96MG8-F1-model-v4_A	0.0036634472940636
AF-P04234-F1-model-v4_A	0.003664715697591
AF-Q14568-F1-model-v4_A	0.0036647315893184
AF-Q9C000-F1-model-v4_A	0.0036673332276936
AF-Q7Z443-F1-model-v4_A	0.0036710475453865
AF-P54886-F1-model-v4_A	0.0036713655495459
AF-Q14703-F1-model-v4_A	0.0036724414833077
AF-A0A0G2JLG4-F1-model-v4_A	0.0036741940895013
AF-A0A590UK83-F1-model-v4_A	0.0036742096772387
AF-Q96Q40-F1-model-v4_A	0.0036753318798911
AF-Q96SL4-F1-model-v4_A	0.0036758057575907
AF-Q92598-F1-model-v4_A	0.0036761520198675
AF-Q9H5V9-F1-model-v4_A	0.0036776688929131
medoid7-a2-s3_A	0.0036777512421
AF-Q6UX06-F1-model-v4_A	0.0036786984059707
AF-P47895-F1-model-v4_A	0.0036794932473754
AF-P28562-F1-model-v4_A	0.0036812953495669
AF-Q8NCT3-F1-model-v4_A	0.0036817372791344
AF-Q9UKN7-F10-model-v4_A	0.0036852722812146
AF-Q6P161-F1-model-v4_A	0.0036903030482719
AF-P09693-F1-model-v4_A	0.0036908867060056
AF-A0A1W2PS18-F1-model-v4_A	0.003691230855802
AF-Q9UJJ7-F1-model-v4_A	0.0036924229092268
AF-Q9H8W5-F1-model-v4_A	0.0036948304431694
AF-P62826-F1-model-v4_A	0.0036995878876822
AF-Q12899-F1-model-v4_A	0.0036997734510331
AF-Q9NPC7-F1-model-v4_A	0.0037059860543704
AF-P16455-F1-model-v4_A	0.0037065369437385
AF-Q15842-F1-model-v4_A	0.0037091067478532
AF-Q8WW22-F1-model-v4_A	0.0037134214375465
AF-P52736-F1-model-v4_A	0.0037137166342561
AF-Q9NVU0-F1-model-v4_A	0.003715107351222
AF-Q9UMY4-F1-model-v4_A	0.003716572879654
AF-Q9BYJ0-F1-model-v4_A	0.0037176597572339
AF-Q2T9J0-F1-model-v4_A	0.0037233319160168
AF-Q9Y616-F1-model-v4_A	0.0037235801948966
AF-Q9BSJ6-F1-model-v4_A	0.0037241844695072
AF-Q5JTD0-F1-model-v4_A	0.0037245193647192
AF-P52848-F1-model-v4_A	0.0037270530521707
AF-Q15413-F5-model-v4_A	0.003728564932471
AF-Q8IY84-F1-model-v4_A	0.0037292654267821
AF-P11177-F1-model-v4_A	0.0037305908286966
AF-Q15031-F1-model-v4_A	0.0037316845494436
AF-Q16609-F1-model-v4_A	0.0037336546395741
AF-A6NH57-F1-model-v4_A	0.0037342587999284
AF-Q6ZWK6-F1-model-v4_A	0.0037384628912906
AF-Q6UB35-F1-model-v4_A	0.0037385032126056
AF-O95983-F1-model-v4_A	0.0037446166404497
AF-Q9P0L1-F1-model-v4_A	0.0037461390955694
AF-Q8WU68-F1-model-v4_A	0.0037482633661009
AF-Q02252-F1-model-v4_A	0.0037491805364941
AF-P48637-F1-model-v4_A	0.0037497672736389
AF-Q8IYV9-F1-model-v4_A	0.003749912833765
AF-P30043-F1-model-v4_A	0.0037507073753936
AF-Q8NER5-F1-model-v4_A	0.003753082824732
AF-Q9HAU8-F1-model-v4_A	0.0037533379870477
AF-Q5SRR4-F1-model-v4_A	0.0037544065054432
AF-O43286-F1-model-v4_A	0.0037557160005927
AF-Q9NR09-F1-model-v4_A	0.0037562732551491
AF-Q9Y3M8-F1-model-v4_A	0.0037597082567442
AF-Q9H1Y0-F1-model-v4_A	0.0037621717876511
AF-Q9P2K2-F1-model-v4_A	0.0037624720650204
AF-Q9Y365-F1-model-v4_A	0.0037637197207612
AF-Q96BJ3-F1-model-v4_A	0.003764093235615
AF-Q14527-F1-model-v4_A	0.0037667738060574
AF-Q9BWV3-F1-model-v4_A	0.0037679351793453
AF-Q86U17-F1-model-v4_A	0.0037687713258799
AF-Q8TE02-F1-model-v4_A	0.0037694926203471
AF-Q8N461-F1-model-v4_A	0.0037710179557119
AF-Q15904-F1-model-v4_A	0.0037723789293107
AF-Q8WV93-F1-model-v4_A	0.0037730613809182
AF-Q99518-F1-model-v4_A	0.0037730749275353
AF-O75191-F1-model-v4_A	0.0037733387205314
AF-Q5EBM0-F1-model-v4_A	0.0037739098545534
AF-O75051-F1-model-v4_A	0.0037755859160675
AF-Q9H6R0-F1-model-v4_A	0.0037790630012478
AF-Q7Z3Z3-F1-model-v4_A	0.0037795281495148
AF-Q70CQ3-F1-model-v4_A	0.0037801603765053
AF-O60488-F1-model-v4_A	0.0037837454868413
AF-O60938-F1-model-v4_A	0.0037848872413835
AF-Q13156-F1-model-v4_A	0.0037872721805905
AF-P01008-F1-model-v4_A	0.0037882964336636
AF-Q7L3S4-F1-model-v4_A	0.0037892506682229
AF-Q9UHX3-F1-model-v4_A	0.0037908264177007
AF-Q8WYQ5-F1-model-v4_A	0.0037923540962853
AF-P27635-F1-model-v4_A	0.0037946419410175
AF-O15315-F1-model-v4_A	0.0037948474944714
AF-Q9Y5C1-F1-model-v4_A	0.0037950062488931
AF-Q96AC1-F1-model-v4_A	0.0037951984524038
AF-O43323-F1-model-v4_A	0.0037966878930873
AF-Q6Y288-F1-model-v4_A	0.0037977882215691
AF-P40198-F1-model-v4_A	0.0037978172385055
AF-Q06187-F1-model-v4_A	0.0038039737405304
AF-Q7Z478-F1-model-v4_A	0.0038043910922176
AF-O43175-F1-model-v4_A	0.0038044592538699
AF-Q9UJA5-F1-model-v4_A	0.0038048184697747
AF-O14757-F1-model-v4_A	0.0038082917464893
AF-P05120-F1-model-v4_A	0.0038106320919614
AF-O95619-F1-model-v4_A	0.0038108673909106
AF-Q92499-F1-model-v4_A	0.0038108714923568
AF-Q86W67-F1-model-v4_A	0.0038150366116905
AF-Q13237-F1-model-v4_A	0.0038153182239671
AF-Q8NC60-F1-model-v4_A	0.0038158934084664
AF-Q9BW92-F1-model-v4_A	0.0038171275749441
AF-Q9BXA6-F1-model-v4_A	0.0038189536574375
AF-A0A096LNP1-F1-model-v4_A	0.0038243625900325
AF-O43598-F1-model-v4_A	0.0038269144132748
AF-Q9Y5A6-F1-model-v4_A	0.0038273272997266
AF-Q8NG08-F1-model-v4_A	0.0038330770264791
AF-Q02556-F1-model-v4_A	0.0038416134756125
AF-Q7RTT5-F1-model-v4_A	0.0038424543418125
AF-Q9H7L9-F1-model-v4_A	0.0038439418721896
AF-P25325-F1-model-v4_A	0.0038455183276027
AF-Q86YJ7-F1-model-v4_A	0.0038462319582101
AF-Q92520-F1-model-v4_A	0.0038464205093823
AF-P34931-F1-model-v4_A	0.0038482057661098
AF-P21281-F1-model-v4_A	0.0038502701699942
AF-Q04759-F1-model-v4_A	0.0038502741964588
AF-Q5GAN3-F1-model-v4_A	0.0038536508908388
AF-A6NIV6-F1-model-v4_A	0.0038548988796687
AF-O14727-F1-model-v4_A	0.0038551107189813
AF-P55773-F1-model-v4_A	0.0038552261228412
AF-Q96AX2-F1-model-v4_A	0.0038567599480602
AF-Q06278-F1-model-v4_A	0.003858773970025
AF-Q86UY5-F1-model-v4_A	0.0038591293299443
AF-P48307-F1-model-v4_A	0.0038614239585026
AF-O43865-F1-model-v4_A	0.0038628341750341
AF-P09417-F1-model-v4_A	0.0038640390408773
AF-Q9NRE1-F1-model-v4_A	0.003864428037999
AF-Q02790-F1-model-v4_A	0.0038673950126183
AF-O95980-F1-model-v4_A	0.0038688528499495
AF-P22083-F1-model-v4_A	0.003872662708357
AF-P14550-F1-model-v4_A	0.0038732132492533
AF-Q8NB78-F1-model-v4_A	0.0038739485310624
AF-O15050-F4-model-v4_A	0.0038744197995523
AF-Q9BWS9-F1-model-v4_A	0.0038761633758192
AF-Q8N729-F1-model-v4_A	0.0038771441783026
AF-P04066-F1-model-v4_A	0.0038805358516282
AF-Q99748-F1-model-v4_A	0.0038809207804278
AF-Q96BQ1-F1-model-v4_A	0.0038810049641774
AF-Q9NRN5-F1-model-v4_A	0.0038835525150724
AF-P30050-F1-model-v4_A	0.0038886608293991
AF-Q96MP5-F1-model-v4_A	0.0038887418032947
AF-Q8NDB6-F1-model-v4_A	0.0038910171954857
AF-Q15771-F1-model-v4_A	0.0038913468594481
AF-Q96MM6-F1-model-v4_A	0.0038923594789542
medoid17-a2-s3_A	0.0038952990052315
AF-Q04446-F1-model-v4_A	0.0038978413077579
AF-P27487-F1-model-v4_A	0.0038994783841521
AF-Q7Z392-F1-model-v4_A	0.0039019977403056
AF-Q15413-F1-model-v4_A	0.0039026432795567
AF-P26639-F1-model-v4_A	0.0039036435431503
AF-P83731-F1-model-v4_A	0.003904492939521
AF-Q9BS31-F1-model-v4_A	0.003907373266533
AF-Q9NUL7-F1-model-v4_A	0.0039089476761941
AF-Q8NE22-F1-model-v4_A	0.0039147076223519
AF-O60568-F1-model-v4_A	0.0039160722178207
AF-P41252-F1-model-v4_A	0.0039179284768806
AF-Q9NR97-F1-model-v4_A	0.0039199497316083
AF-Q96GJ1-F1-model-v4_A	0.0039201393163825
AF-Q9UBK8-F1-model-v4_A	0.0039205102940396
AF-P21817-F3-model-v4_A	0.0039219529324448
AF-O60774-F1-model-v4_A	0.0039229690011913
AF-Q86XS8-F1-model-v4_A	0.0039251172706278
AF-Q9H7F0-F1-model-v4_A	0.0039254773463153
AF-O00238-F1-model-v4_A	0.0039270279846766
AF-P13686-F1-model-v4_A	0.0039271699123523
AF-A6NEC2-F1-model-v4_A	0.0039289820453781
AF-P45973-F1-model-v4_A	0.0039297691882194
AF-Q13868-F1-model-v4_A	0.0039301818897859
AF-O14965-F1-model-v4_A	0.0039323054253604
AF-P59861-F1-model-v4_A	0.0039327545082313
AF-Q00535-F1-model-v4_A	0.0039327990008821
AF-Q9UL03-F1-model-v4_A	0.0039360029388851
AF-Q15326-F1-model-v4_A	0.0039378496810441
AF-Q96BR1-F1-model-v4_A	0.0039381753215041
AF-Q8N4N3-F1-model-v4_A	0.0039405378817988
AF-Q8N122-F1-model-v4_A	0.0039427199570785
AF-Q3SY69-F1-model-v4_A	0.0039434315632253
AF-Q13686-F1-model-v4_A	0.0039451232281731
AF-Q6H3X3-F1-model-v4_A	0.0039452790875449
AF-P17029-F1-model-v4_A	0.0039480750424688
AF-P53602-F1-model-v4_A	0.003948249492739
AF-Q9H3L0-F1-model-v4_A	0.0039500163783064
AF-A7MCY6-F1-model-v4_A	0.0039502290132477
AF-Q92558-F1-model-v4_A	0.0039525135243691
AF-P60520-F1-model-v4_A	0.0039531980833949
AF-Q4V339-F1-model-v4_A	0.0039537030115588
AF-Q9H3R1-F1-model-v4_A	0.0039547886751623
AF-Q9H611-F1-model-v4_A	0.0039575772383445
AF-Q9BVC3-F1-model-v4_A	0.0039578467067239
AF-Q9NZ20-F1-model-v4_A	0.0039579865645511
medoid0-a2-s3_A	0.0039625761791359
AF-Q96LX7-F1-model-v4_A	0.0039646514125249
AF-Q9NZL9-F1-model-v4_A	0.0039652481124921
AF-P48751-F1-model-v4_A	0.0039666377768061
AF-Q9Y4C5-F1-model-v4_A	0.0039723843629162
AF-Q8IXQ9-F1-model-v4_A	0.003973967821711
AF-A4D126-F1-model-v4_A	0.0039743899121074
AF-Q9H9V9-F1-model-v4_A	0.0039767040437309
AF-Q9UDX4-F1-model-v4_A	0.0039774720042982
AF-A0A494C0Z2-F1-model-v4_A	0.0039781385411923
AF-Q13185-F1-model-v4_A	0.003978305344889
AF-P55157-F1-model-v4_A	0.0039806696127905
AF-A0A087X1L8-F1-model-v4_A	0.0039811680660776
medoid13-a2-s3_A	0.0039822224737483
AF-Q96IV0-F1-model-v4_A	0.0039832287164599
AF-Q13829-F1-model-v4_A	0.0039842292252
AF-Q709C8-F13-model-v4_A	0.0039862210080277
AF-A0A096LPK6-F1-model-v4_A	0.003987152973787
AF-Q86TP1-F1-model-v4_A	0.0039882401112486
AF-Q8WXH6-F1-model-v4_A	0.0039887868573969
AF-Q96PN8-F1-model-v4_A	0.0039915495389192
AF-Q9NZ32-F1-model-v4_A	0.0039945584749061
AF-Q9H488-F1-model-v4_A	0.003994669607604
AF-Q8WW18-F1-model-v4_A	0.0039996805241113
AF-Q14197-F1-model-v4_A	0.0040029893435948
AF-P01266-F4-model-v4_A	0.0040047846100882
AF-Q8N884-F1-model-v4_A	0.0040079448942677
AF-Q9NTJ4-F1-model-v4_A	0.0040094948776726
AF-O00744-F1-model-v4_A	0.0040131015406424
AF-P43308-F1-model-v4_A	0.0040133088149561
AF-O43815-F1-model-v4_A	0.0040139262416678
AF-Q9H867-F1-model-v4_A	0.0040145726952363
AF-Q15022-F1-model-v4_A	0.0040152285387931
medoid16-a2-s3_A	0.0040157092813618
AF-O15144-F1-model-v4_A	0.0040162037353954
AF-Q86YV0-F1-model-v4_A	0.0040169547175849
AF-Q96GD4-F1-model-v4_A	0.0040204418112813
AF-Q9NQF3-F1-model-v4_A	0.0040233170410327
AF-Q6ZN92-F1-model-v4_A	0.0040235759113082
AF-Q13508-F1-model-v4_A	0.0040252883050305
AF-Q99489-F1-model-v4_A	0.0040266119117395
AF-Q68DI1-F1-model-v4_A	0.004030753980919
AF-P50851-F9-model-v4_A	0.0040320771775634
AF-Q8WWQ2-F1-model-v4_A	0.0040332041418155
AF-O43678-F1-model-v4_A	0.0040344485643408
AF-P01920-F1-model-v4_A	0.0040348135105531
AF-P12111-F4-model-v4_A	0.004036237471253
AF-P34903-F1-model-v4_A	0.0040368695964422
AF-Q7Z2Z2-F1-model-v4_A	0.0040425073851515
AF-Q9Y3B4-F1-model-v4_A	0.0040426417739807
AF-Q86WK7-F1-model-v4_A	0.004043369322912
AF-Q9Y3D3-F1-model-v4_A	0.0040437133438091
AF-Q9UHH9-F1-model-v4_A	0.004045914374156
AF-Q92800-F1-model-v4_A	0.0040465229098037
AF-P48507-F1-model-v4_A	0.0040470357532811
AF-A0A0U1RQS6-F1-model-v4_A	0.004047216022852
AF-P12111-F1-model-v4_A	0.0040472620032901
AF-Q16621-F1-model-v4_A	0.0040502593333647
AF-P11142-F1-model-v4_A	0.0040521599923743
AF-Q99972-F1-model-v4_A	0.0040529779298189
AF-Q9H9Y6-F1-model-v4_A	0.0040558892818126
AF-O75592-F5-model-v4_A	0.0040562383656832
AF-P20807-F1-model-v4_A	0.0040584254929625
AF-Q5SRE7-F1-model-v4_A	0.0040585109740668
AF-Q13206-F1-model-v4_A	0.0040587229098646
AF-Q5VWZ2-F1-model-v4_A	0.0040596081465281
AF-P49326-F1-model-v4_A	0.0040597226030691
AF-P0DJD1-F1-model-v4_A	0.0040599628107633
AF-O00469-F1-model-v4_A	0.0040629248821931
AF-O75131-F1-model-v4_A	0.0040639951913025
AF-Q8N371-F1-model-v4_A	0.0040640495174304
AF-P06730-F1-model-v4_A	0.0040657877575439
AF-Q9H825-F1-model-v4_A	0.004067000773627
AF-Q04771-F1-model-v4_A	0.0040745679530176
AF-Q53H64-F1-model-v4_A	0.0040754936820092
AF-Q9C0I1-F1-model-v4_A	0.0040787754918709
AF-Q14602-F1-model-v4_A	0.0040790651102363
AF-Q8IZN3-F1-model-v4_A	0.0040798532373226
[truncated: 21,462 more rows]
