# Supplementary material for: Comparative structural insights and functional analysis for the distinct unbound states of Human AGO proteins
Source: Sci Rep. 2025 Mar 19;15:9432. doi: 10.1038/s41598-025-91849-5 (PMC11923369; doi:10.1038/s41598-025-91849-5)
Supplement: Supplementary file 24 — Supplementary Information 12. [file 41598_2025_91849_MOESM24_ESM.zip › 4Z4Dp_A_mdwhole_AF4REF/metrics/4Z4Dp_A_w-rdist.csv]

structureId	w-rdist
medoid4-a2-s1_A	0.0757524473448006
medoid0-a2-s1_A	0.0827948053803544
medoid15-a2-s1_A	0.0884389481759
medoid5-a2-s3_A	0.0892710239860886
medoid3-a2-s1_A	0.0907861277858799
medoid14-a2-s1_A	0.1059495109077782
medoid7-a2-s3_A	0.1086115508103717
medoid10-a2-s1_A	0.1235434319543248
AF-Q5T447-F1-model-v4_A	0.1250475819111011
medoid1-a2-s1_A	0.126918154976435
AF-P49619-F1-model-v4_A	0.1270939400849973
medoid5-a2-s1_A	0.1308841881139876
AF-P0CF97-F1-model-v4_A	0.1334478098667424
medoid7-a2-s1_A	0.137768565457939
medoid6-a2-s1_A	0.1444845022594741
medoid2-a2-s1_A	0.152447038620826
AF-Q96J94-F1-model-v4_A	0.161129481858615
AF-Q9Y6M1-F1-model-v4_A	0.1680837302286414
AF-O15259-F1-model-v4_A	0.1720848408264949
AF-Q3V5L5-F1-model-v4_A	0.1784341883601119
AF-Q658Y4-F1-model-v4_A	0.1809325273307173
AF-P0C6A0-F1-model-v4_A	0.1814316413620896
medoid9-a2-s1_A	0.1859103898039063
AF-Q9HAU4-F1-model-v4_A	0.1905597379585445
AF-Q92670-F1-model-v4_A	0.1977831091690551
medoid8-a2-s1_A	0.2101978568540568
medoid13-a2-s1_A	0.211538110049125
medoid12-a2-s1_A	0.2128416509273367
medoid16-a2-s3_A	0.2139671361887769
AF-Q460N3-F1-model-v4_A	0.2148140264615601
AF-Q9Y6K8-F1-model-v4_A	0.2149209991383703
medoid0-a2-s3_A	0.2190252749098991
AF-Q9UL63-F1-model-v4_A	0.220002540272522
AF-Q9H1B5-F1-model-v4_A	0.2217247573734986
AF-Q8NFF5-F1-model-v4_A	0.2222047513206378
AF-Q9H9G7-F1-model-v4_A	0.2272140051911793
AF-Q9NZI8-F1-model-v4_A	0.2326820128783328
AF-Q01518-F1-model-v4_A	0.232862702747337
AF-P17028-F1-model-v4_A	0.2368202066699873
AF-A6NCN8-F1-model-v4_A	0.2376013748630809
AF-P18509-F1-model-v4_A	0.2413538152047985
AF-Q9UL18-F1-model-v4_A	0.2414011170953403
AF-O15499-F1-model-v4_A	0.2417100414372007
AF-Q9BQA5-F1-model-v4_A	0.2436731661417707
AF-Q8IYR2-F1-model-v4_A	0.2458377498980847
AF-P00747-F1-model-v4_A	0.2468638535541327
AF-O00425-F1-model-v4_A	0.2475192168276953
AF-Q8N6K7-F1-model-v4_A	0.2490157942196151
AF-Q9H4B4-F1-model-v4_A	0.2497847911477329
AF-Q9NXZ2-F1-model-v4_A	0.2503889479931973
AF-Q9BWW7-F1-model-v4_A	0.2553647258257979
AF-Q9UKV8-F1-model-v4_A	0.2592605461549681
AF-Q7Z3Z4-F1-model-v4_A	0.2602270777763357
AF-Q9HB09-F1-model-v4_A	0.2625334403642033
AF-Q9UL40-F1-model-v4_A	0.2676687558933344
AF-Q9BQS7-F1-model-v4_A	0.2692708188389689
medoid19-a2-s3_A	0.2724994645812382
AF-Q9NYK6-F1-model-v4_A	0.2731365081665022
AF-Q96JB6-F1-model-v4_A	0.2777022147665202
medoid9-a2-s3_A	0.278849855211059
medoid16-a2-s1_A	0.2791394040169022
AF-Q8NC26-F1-model-v4_A	0.2795029796716288
AF-P0CB48-F1-model-v4_A	0.2804717909226824
AF-Q8NAM6-F1-model-v4_A	0.2806169138594115
AF-Q96LR2-F1-model-v4_A	0.2807947211752024
medoid10-a2-s3_A	0.2810294822865328
AF-O43374-F1-model-v4_A	0.281857134440261
AF-P47989-F1-model-v4_A	0.2820338587600785
AF-Q96MR7-F1-model-v4_A	0.2822389729560417
AF-Q68DD2-F1-model-v4_A	0.283534365650539
AF-Q8IVL6-F1-model-v4_A	0.2852311170796359
AF-Q68CJ6-F1-model-v4_A	0.2862442683280552
AF-Q16706-F1-model-v4_A	0.2866969025230809
AF-Q9BXC9-F1-model-v4_A	0.2877726865368891
AF-Q06278-F1-model-v4_A	0.2879809327676016
AF-O75676-F1-model-v4_A	0.2879867832640781
AF-Q9Y5X1-F1-model-v4_A	0.28946739316761
AF-Q96HU1-F1-model-v4_A	0.2934907803591357
AF-Q8NC60-F1-model-v4_A	0.2935365331803353
AF-P58317-F1-model-v4_A	0.2936894787936283
medoid11-a2-s3_A	0.2945936754187181
AF-Q96NY9-F1-model-v4_A	0.296695775513759
AF-Q92562-F1-model-v4_A	0.2993597449417604
medoid1-a2-s3_A	0.3006707471179906
AF-Q14CN2-F1-model-v4_A	0.3025317400716028
AF-O95786-F1-model-v4_A	0.3060544504829142
AF-P40855-F1-model-v4_A	0.307085023044832
AF-O95294-F1-model-v4_A	0.3071952770108285
AF-P0C2L3-F1-model-v4_A	0.3083614917022754
AF-P38435-F1-model-v4_A	0.3096766166381665
AF-Q8N987-F1-model-v4_A	0.3105518754056445
medoid6-a2-s2_A	0.3106986249130327
AF-P0CH99-F1-model-v4_A	0.3111432732030536
AF-Q13554-F1-model-v4_A	0.31134351118801
medoid4-a2-s3_A	0.3117648332209909
AF-Q09013-F1-model-v4_A	0.3122734161616992
AF-Q9BQ95-F1-model-v4_A	0.3124109051506253
AF-Q8IYN6-F1-model-v4_A	0.3127481056647898
AF-Q9UIF7-F1-model-v4_A	0.3142194774777452
AF-Q9UL01-F1-model-v4_A	0.3143093020434866
medoid19-a2-s1_A	0.3154385128496652
AF-Q59H18-F1-model-v4_A	0.3167857245129189
AF-Q86TM3-F1-model-v4_A	0.3168191759715351
AF-Q96LW9-F1-model-v4_A	0.3168802853344089
AF-O14841-F1-model-v4_A	0.3169074966484093
AF-P50747-F1-model-v4_A	0.3172814914589946
AF-Q6GPH6-F1-model-v4_A	0.321797955169068
AF-Q16394-F1-model-v4_A	0.3224269055254203
medoid4-a2-s2_A	0.3231666385414137
AF-A6NFK2-F1-model-v4_A	0.323741782610417
AF-Q9HCK5-F1-model-v4_A	0.3246924841095752
AF-Q9H6W3-F1-model-v4_A	0.3250819344203794
AF-Q5VZT2-F1-model-v4_A	0.327008621465065
AF-Q6ZW61-F1-model-v4_A	0.3276489438453355
medoid8-a2-s3_A	0.3280766022335569
medoid14-a2-s2_A	0.3283335027321256
AF-A8K5M9-F1-model-v4_A	0.3285843358352993
AF-C9J798-F1-model-v4_A	0.3287344208525272
AF-O43143-F1-model-v4_A	0.3288788143183344
AF-Q9BQ52-F1-model-v4_A	0.3290255873397046
AF-P56192-F1-model-v4_A	0.3300893586694921
AF-Q07075-F1-model-v4_A	0.3303110088827435
AF-Q2TBF2-F1-model-v4_A	0.3345703202600886
AF-Q6ZN11-F1-model-v4_A	0.336461673011481
AF-P40123-F1-model-v4_A	0.3365787471877647
AF-Q9BSL1-F1-model-v4_A	0.336743891304395
AF-P51449-F1-model-v4_A	0.3372080261731116
AF-Q8IY47-F1-model-v4_A	0.3372460929795613
AF-O15091-F1-model-v4_A	0.338416570863013
AF-O95704-F1-model-v4_A	0.3385147467860121
AF-P23743-F1-model-v4_A	0.3395627258952075
AF-Q9Y2X0-F1-model-v4_A	0.3409170187502385
AF-Q5SY16-F1-model-v4_A	0.3419605918737526
AF-B2RU33-F1-model-v4_A	0.3424184009986506
AF-Q9Y2L1-F1-model-v4_A	0.3429913086807502
medoid11-a2-s1_A	0.3430975014053232
AF-Q04759-F1-model-v4_A	0.3432908775635467
AF-P35638-F1-model-v4_A	0.3433644832258138
AF-A8K7I4-F1-model-v4_A	0.3443020268967584
AF-P57075-F1-model-v4_A	0.3459944437666244
AF-Q9P2G3-F1-model-v4_A	0.3470644663925947
AF-Q13490-F1-model-v4_A	0.3471403324255783
AF-Q96IC2-F1-model-v4_A	0.347294735122389
AF-O15067-F1-model-v4_A	0.3481920953462453
AF-Q3MJ62-F1-model-v4_A	0.3486445962645892
AF-Q8N806-F1-model-v4_A	0.3486717173004471
AF-Q9NTJ4-F1-model-v4_A	0.3498729971703247
AF-P19113-F1-model-v4_A	0.3500612532889257
AF-Q9UBT2-F1-model-v4_A	0.3506266636387898
AF-Q96GL9-F1-model-v4_A	0.3506699490373669
AF-H3BQW9-F1-model-v4_A	0.3508908471244742
AF-Q96HY7-F1-model-v4_A	0.3524013185433681
AF-Q9BVP2-F1-model-v4_A	0.3524310636378391
AF-Q8TB05-F1-model-v4_A	0.3525512877247173
AF-P58215-F1-model-v4_A	0.3529590980660269
AF-Q8TF42-F1-model-v4_A	0.3530341349448036
AF-Q8N9L1-F1-model-v4_A	0.3534138274683455
medoid17-a2-s1_A	0.3546629374120906
medoid29-a2-s2_A	0.3557921147742547
AF-Q969S9-F1-model-v4_A	0.3558217782507487
AF-Q08J23-F1-model-v4_A	0.3559402542329443
AF-O43610-F1-model-v4_A	0.3560618763039662
AF-Q96K75-F1-model-v4_A	0.357478014322832
AF-Q92784-F1-model-v4_A	0.3578809093848499
medoid25-a2-s2_A	0.3581688628499703
AF-Q8NA19-F1-model-v4_A	0.3592782377117982
AF-Q9BZ23-F1-model-v4_A	0.3599794282697021
AF-Q15916-F1-model-v4_A	0.3602274755772214
AF-Q16819-F1-model-v4_A	0.3611029939016067
AF-P31152-F1-model-v4_A	0.3616003636189393
AF-Q9BW62-F1-model-v4_A	0.3620296600793498
AF-P98170-F1-model-v4_A	0.3623675587146288
AF-O43847-F1-model-v4_A	0.3630886481794448
AF-Q9Y6S9-F1-model-v4_A	0.3630998367823632
AF-O00329-F1-model-v4_A	0.3631810265744986
AF-Q96GY3-F1-model-v4_A	0.3642264590738177
AF-Q9BXL8-F1-model-v4_A	0.3644254103675913
AF-P60608-F1-model-v4_A	0.3650968334886395
AF-Q96JP0-F1-model-v4_A	0.3657789791061433
AF-Q09161-F1-model-v4_A	0.3662854057961
AF-Q14644-F1-model-v4_A	0.3669429172606573
AF-Q86XP0-F1-model-v4_A	0.3670877089562501
AF-P35626-F1-model-v4_A	0.3672642929552895
AF-Q969E3-F1-model-v4_A	0.3674084757297893
AF-Q8N427-F1-model-v4_A	0.3679275925098015
AF-O75541-F1-model-v4_A	0.3681611064056664
AF-Q6NSI4-F1-model-v4_A	0.3691109827048018
AF-Q9Y4L5-F1-model-v4_A	0.3691197113823051
medoid26-a2-s2_A	0.3702414247876612
AF-Q3KNW1-F1-model-v4_A	0.3710780999405203
AF-Q6P179-F1-model-v4_A	0.3713992514025492
AF-Q8N7R0-F1-model-v4_A	0.3719451460043952
medoid12-a2-s3_A	0.3720389691100319
AF-A6NLC5-F1-model-v4_A	0.3723322997833454
AF-Q8N3Y3-F1-model-v4_A	0.3724698209968327
AF-Q13519-F1-model-v4_A	0.3732104901695553
AF-P42338-F1-model-v4_A	0.3736814253267493
AF-Q9NZ20-F1-model-v4_A	0.3741050973943929
AF-B1APH4-F1-model-v4_A	0.374137813790806
AF-Q9UK80-F1-model-v4_A	0.3752735333689553
medoid0-a2-s2_A	0.3764123033155971
AF-Q96A22-F1-model-v4_A	0.3768028208510821
medoid14-a2-s3_A	0.3774375526276308
AF-Q96BT7-F1-model-v4_A	0.3775016427102492
AF-P22735-F1-model-v4_A	0.3781249354945216
AF-Q6ZV50-F1-model-v4_A	0.3783349106625225
AF-P10253-F1-model-v4_A	0.3783443248652706
AF-Q9HB96-F1-model-v4_A	0.3785776165083168
medoid5-a2-s2_A	0.379055378600432
AF-Q8IUH3-F1-model-v4_A	0.3793855675723064
AF-Q7Z3Z3-F1-model-v4_A	0.3797007034518374
AF-Q86VW2-F1-model-v4_A	0.3804506943663119
AF-O94923-F1-model-v4_A	0.3819235168833608
AF-P14735-F1-model-v4_A	0.3826834536981023
AF-P15144-F1-model-v4_A	0.3828999998600786
AF-Q99748-F1-model-v4_A	0.3829574039790581
medoid10-a2-s2_A	0.3829745326133268
AF-P07237-F1-model-v4_A	0.3830783518674703
AF-P42336-F1-model-v4_A	0.3840889015150408
AF-Q68CQ4-F1-model-v4_A	0.3843161325552537
AF-Q9Y4K4-F1-model-v4_A	0.3846377700712211
AF-P19878-F1-model-v4_A	0.3846761875444723
AF-Q9BXK1-F1-model-v4_A	0.3847057238713109
AF-Q9NV66-F1-model-v4_A	0.3856915224136211
AF-Q8WZA1-F1-model-v4_A	0.3857122208357022
AF-Q96GV9-F1-model-v4_A	0.386359155997419
AF-A5YM72-F1-model-v4_A	0.386528536286097
AF-Q5TFG8-F1-model-v4_A	0.3886482270617329
AF-Q9Y6Y0-F1-model-v4_A	0.3886755851337689
AF-Q13237-F1-model-v4_A	0.3890965101151216
AF-P49641-F1-model-v4_A	0.3891243083991874
medoid15-a2-s3_A	0.3894163989697656
AF-A6NP61-F1-model-v4_A	0.391251163661398
AF-Q8IV36-F1-model-v4_A	0.3916147541863886
AF-Q969P6-F1-model-v4_A	0.3939692753043901
AF-Q9UKN8-F1-model-v4_A	0.394521261583327
AF-Q8N5W9-F1-model-v4_A	0.3946544398541112
AF-Q8NI60-F1-model-v4_A	0.3946593397811119
AF-Q8TCY9-F1-model-v4_A	0.3953555487765497
AF-Q04900-F1-model-v4_A	0.3958689799545707
AF-Q96EF0-F1-model-v4_A	0.3958778132288293
AF-Q8TD35-F1-model-v4_A	0.3968593993334105
medoid13-a2-s3_A	0.3971921744164001
AF-Q9GZZ8-F1-model-v4_A	0.3977133099909926
AF-Q8WZA2-F1-model-v4_A	0.398133750118446
AF-Q86WT1-F1-model-v4_A	0.3985785399013545
AF-Q92934-F1-model-v4_A	0.3986374708937191
AF-Q8TBH0-F1-model-v4_A	0.3990690822802122
AF-Q02156-F1-model-v4_A	0.3999930969781135
AF-Q8NAT1-F1-model-v4_A	0.4009232420767801
AF-Q7Z7J5-F1-model-v4_A	0.4016876118015947
AF-P31321-F1-model-v4_A	0.4021013901690818
medoid6-a2-s3_A	0.4027539240023413
AF-Q8N2G6-F1-model-v4_A	0.4036728562698193
AF-Q96PZ2-F1-model-v4_A	0.4041066529385497
AF-Q8N9R0-F1-model-v4_A	0.4052374809097361
AF-Q8WU66-F1-model-v4_A	0.4059673012318415
AF-P54821-F1-model-v4_A	0.4063998017212768
AF-Q8N0Y2-F1-model-v4_A	0.4071736645893009
AF-A4GXA9-F1-model-v4_A	0.407400085795035
medoid15-a2-s2_A	0.4080527538234065
AF-Q5T5A8-F1-model-v4_A	0.4091480939218528
AF-Q13352-F1-model-v4_A	0.4093432001034708
AF-O15195-F1-model-v4_A	0.4094262086464838
AF-Q92985-F1-model-v4_A	0.4098033227379082
AF-Q13489-F1-model-v4_A	0.4104999150193207
AF-Q9BVA0-F1-model-v4_A	0.4111411138958716
AF-Q71RG6-F1-model-v4_A	0.4118585926168109
AF-P39905-F1-model-v4_A	0.4118906625104201
AF-O95398-F1-model-v4_A	0.4123090758847227
AF-Q8WTU2-F1-model-v4_A	0.4125034565741186
AF-Q9UHY1-F1-model-v4_A	0.4131229866030809
AF-O43829-F1-model-v4_A	0.4131953781582536
medoid22-a2-s2_A	0.413218566480471
medoid18-a2-s2_A	0.4134245727819136
medoid1-a2-s2_A	0.4136870155200892
AF-Q92935-F1-model-v4_A	0.4146902470829491
AF-Q9UGP5-F1-model-v4_A	0.4147213065230188
AF-Q9UJW9-F1-model-v4_A	0.4148416841121963
AF-Q8TBY0-F1-model-v4_A	0.4159769952917053
AF-Q9NRJ5-F1-model-v4_A	0.4170041153328041
AF-Q6NUM6-F1-model-v4_A	0.417714599733502
medoid3-a2-s2_A	0.418150717190053
AF-Q70CQ1-F1-model-v4_A	0.4183850980142879
AF-Q96PZ0-F1-model-v4_A	0.4191341047581966
AF-P51798-F1-model-v4_A	0.4195223302993313
AF-Q68DH5-F1-model-v4_A	0.4195534964979815
AF-Q6PH81-F1-model-v4_A	0.4197408991454893
AF-Q8N4P2-F1-model-v4_A	0.4208417504142052
AF-Q9UI10-F1-model-v4_A	0.4208589346858937
AF-P05111-F1-model-v4_A	0.4212787424861844
AF-O95427-F1-model-v4_A	0.4214942359414101
AF-Q96AT1-F1-model-v4_A	0.421583524283817
AF-Q96I27-F1-model-v4_A	0.4215985230197364
AF-Q6JEL2-F1-model-v4_A	0.4217103745012673
AF-Q15198-F1-model-v4_A	0.4218443568793066
AF-Q6P161-F1-model-v4_A	0.4220380546779686
AF-P06396-F1-model-v4_A	0.4220919742260695
AF-Q8N3R9-F1-model-v4_A	0.4224297810765898
AF-Q8N328-F1-model-v4_A	0.4228519189853013
AF-Q9HCG7-F1-model-v4_A	0.4228780552134561
AF-Q9BTV4-F1-model-v4_A	0.4229935361242443
AF-Q9Y6W6-F1-model-v4_A	0.4236966172971849
AF-Q9UQK1-F1-model-v4_A	0.4236996842863187
AF-O43541-F1-model-v4_A	0.4239381314333184
AF-Q8NFY9-F1-model-v4_A	0.4240227140870896
medoid17-a2-s3_A	0.424647009877786
AF-Q5GH73-F1-model-v4_A	0.424684939387319
AF-Q7Z3H0-F1-model-v4_A	0.4248512423862636
AF-Q6ZTR6-F1-model-v4_A	0.425208219428112
medoid13-a2-s2_A	0.4255379415567727
AF-A6NJR5-F1-model-v4_A	0.426390198896159
AF-A1A4G5-F1-model-v4_A	0.4272810827922244
AF-Q9UK05-F1-model-v4_A	0.4273419845764391
AF-Q9Y2E5-F1-model-v4_A	0.4273546844619379
AF-Q99909-F1-model-v4_A	0.4279729562919783
AF-C9J7I0-F1-model-v4_A	0.4286359935675382
AF-Q9NSD4-F1-model-v4_A	0.428912054357554
AF-Q96PB1-F1-model-v4_A	0.4290425332113401
AF-P06681-F1-model-v4_A	0.4293615553411938
AF-Q14451-F1-model-v4_A	0.4295383148261774
AF-Q9UK32-F1-model-v4_A	0.4301651107778295
AF-O75879-F1-model-v4_A	0.4302073861233585
AF-Q9HA65-F1-model-v4_A	0.4302324415165067
AF-Q13144-F1-model-v4_A	0.4305668101167665
AF-Q6MZM0-F1-model-v4_A	0.4308175034064401
AF-Q9P1W3-F1-model-v4_A	0.4310035995472588
AF-Q9NUY8-F1-model-v4_A	0.4310087493858415
AF-Q14697-F1-model-v4_A	0.4312105915680917
AF-Q9HCE1-F1-model-v4_A	0.4320890990757049
AF-Q04756-F1-model-v4_A	0.4321340754739806
AF-Q7RTT5-F1-model-v4_A	0.4326895157819067
AF-Q9NSY0-F1-model-v4_A	0.4330637669858279
AF-O95561-F1-model-v4_A	0.4333734330218876
AF-Q9UQ13-F1-model-v4_A	0.4342076868823785
AF-Q96JK4-F1-model-v4_A	0.4352968175202247
AF-Q6F5E7-F1-model-v4_A	0.4359178974210271
AF-Q6P435-F1-model-v4_A	0.4359549440908166
AF-Q9UI32-F1-model-v4_A	0.4365384328061858
AF-A0A494C1I1-F1-model-v4_A	0.4365786896701712
AF-P0C7X2-F1-model-v4_A	0.4380871610476496
AF-O75564-F1-model-v4_A	0.4392092738830748
medoid21-a2-s2_A	0.4393395259181267
AF-Q8NCV1-F1-model-v4_A	0.4393570873330185
AF-Q5T1V6-F1-model-v4_A	0.4398346617460403
AF-P37231-F1-model-v4_A	0.440480452304076
AF-Q9Y4C2-F1-model-v4_A	0.4414582122853594
AF-Q6NXG1-F1-model-v4_A	0.4416104261003192
AF-P48444-F1-model-v4_A	0.4419235857376731
AF-Q96P71-F1-model-v4_A	0.4420215457308973
AF-Q96RQ3-F1-model-v4_A	0.4424766538404435
AF-Q15406-F1-model-v4_A	0.4427339771299151
AF-Q7Z304-F1-model-v4_A	0.4429424645400068
AF-Q8IVL5-F1-model-v4_A	0.4436599754284852
AF-Q9UK73-F1-model-v4_A	0.4447973360172964
AF-Q13131-F1-model-v4_A	0.4448890158283831
AF-Q9C0I1-F1-model-v4_A	0.4449156459509761
AF-B6SEH8-F1-model-v4_A	0.4453583177408651
AF-Q8TE04-F1-model-v4_A	0.4455791837930514
AF-Q5SZJ8-F1-model-v4_A	0.4455927010589847
AF-P14780-F1-model-v4_A	0.4457011599979641
AF-Q58DX5-F1-model-v4_A	0.4458084624708633
AF-Q6NUT2-F1-model-v4_A	0.4458345294033251
medoid18-a2-s1_A	0.4459704966768913
AF-Q92499-F1-model-v4_A	0.4461872463280555
AF-Q86UT5-F1-model-v4_A	0.4462687670780834
AF-Q96JY0-F1-model-v4_A	0.4469270525686398
AF-Q9NZ08-F1-model-v4_A	0.4471017878761965
AF-Q8WZ73-F1-model-v4_A	0.4478293245894912
medoid20-a2-s2_A	0.4479451812944826
AF-Q14168-F1-model-v4_A	0.4480179878932246
AF-A0A1W2PR95-F1-model-v4_A	0.4481527255775526
AF-P13639-F1-model-v4_A	0.4484214853677812
AF-Q8NBF6-F1-model-v4_A	0.4484316790741617
AF-Q96IS3-F1-model-v4_A	0.44846430415387
AF-Q8NCL4-F1-model-v4_A	0.4488689760121976
AF-Q9UHV2-F1-model-v4_A	0.4490831887023573
AF-Q9NZW5-F1-model-v4_A	0.4491236973794088
AF-Q6PJQ5-F1-model-v4_A	0.4493571364803009
AF-P10075-F1-model-v4_A	0.4493987551791102
AF-Q13043-F1-model-v4_A	0.4495196801081548
AF-Q8NBP0-F1-model-v4_A	0.4495300038604499
AF-Q8WW18-F1-model-v4_A	0.4500416018417951
AF-Q8N3T1-F1-model-v4_A	0.4503378947168945
AF-Q13822-F1-model-v4_A	0.450699000955563
AF-Q9NVH0-F1-model-v4_A	0.4507271782855109
AF-Q92698-F1-model-v4_A	0.4516228470764896
AF-Q9BRG2-F1-model-v4_A	0.4518777380229873
AF-Q9NPB0-F1-model-v4_A	0.4525032959417643
AF-Q9UBK8-F1-model-v4_A	0.4525836838142585
AF-Q15750-F1-model-v4_A	0.4526774249565177
AF-B2RXF5-F1-model-v4_A	0.4528006407520091
AF-Q6P9H4-F1-model-v4_A	0.4529172990250431
AF-Q96E52-F1-model-v4_A	0.4533894446175585
AF-Q7Z398-F1-model-v4_A	0.4534889973987464
AF-Q9BQ70-F1-model-v4_A	0.4536917910700115
AF-Q8NBF2-F1-model-v4_A	0.4537457145642013
AF-Q9UBL6-F1-model-v4_A	0.4541168022929931
AF-Q8NE63-F1-model-v4_A	0.4541898106116258
AF-Q8N2R0-F1-model-v4_A	0.4542552895630739
AF-P51530-F1-model-v4_A	0.4553707197518638
medoid3-a2-s3_A	0.4556599575466553
AF-Q8NHP6-F1-model-v4_A	0.4558037152561534
AF-Q9Y2E6-F1-model-v4_A	0.4559730667470378
AF-A6NDS4-F1-model-v4_A	0.4560331241389848
AF-Q14449-F1-model-v4_A	0.4560467572001443
AF-O43791-F1-model-v4_A	0.4563763623379918
AF-P55055-F1-model-v4_A	0.4564343533940381
AF-O15211-F1-model-v4_A	0.4566708470411211
AF-Q86VK4-F1-model-v4_A	0.4568314325561694
AF-Q86W26-F1-model-v4_A	0.4574362491337156
AF-Q9H4F8-F1-model-v4_A	0.4574517958280502
AF-Q96NE9-F1-model-v4_A	0.4575125174787352
AF-Q6XYB7-F1-model-v4_A	0.4577368291504358
AF-Q96EK7-F1-model-v4_A	0.4581251827561194
AF-P54646-F1-model-v4_A	0.4581474921289521
medoid28-a2-s2_A	0.4581559165451089
AF-Q8IVP9-F1-model-v4_A	0.4582829971072875
AF-Q9H900-F1-model-v4_A	0.459206395954274
AF-Q9H7X3-F1-model-v4_A	0.4592291221388052
AF-Q96LX8-F1-model-v4_A	0.4599228159410602
AF-Q5T3F8-F1-model-v4_A	0.4602555006291238
AF-Q16671-F1-model-v4_A	0.4604654759899667
AF-O60662-F1-model-v4_A	0.4606025354975918
AF-Q00537-F1-model-v4_A	0.460667904098453
AF-H3BNL1-F1-model-v4_A	0.4607014097963869
AF-Q9UJN7-F1-model-v4_A	0.4608382645248914
medoid27-a2-s2_A	0.4609933564340795
AF-Q8N3E9-F1-model-v4_A	0.4610178658390951
medoid2-a2-s3_A	0.4611989889421903
AF-Q6P2C0-F1-model-v4_A	0.4613259346820885
AF-Q5JRX3-F1-model-v4_A	0.4616351357086521
AF-Q49AG3-F1-model-v4_A	0.4619225947941018
AF-Q96LW4-F1-model-v4_A	0.4619330525848388
AF-P38936-F1-model-v4_A	0.4619730641300069
AF-Q7Z4Q2-F1-model-v4_A	0.462779135782589
AF-P48443-F1-model-v4_A	0.4628940679633859
AF-Q9H4T2-F1-model-v4_A	0.4629527425280184
AF-Q9H2H0-F1-model-v4_A	0.4635313905445661
AF-P09327-F1-model-v4_A	0.4636140500134588
AF-Q13322-F1-model-v4_A	0.4639927556800185
AF-O95073-F1-model-v4_A	0.4645764225449112
AF-Q96TA1-F1-model-v4_A	0.4645844094564894
AF-Q96ME1-F1-model-v4_A	0.4649390142828871
AF-Q9H4X1-F1-model-v4_A	0.465319450231879
AF-O43913-F1-model-v4_A	0.4657522130175873
AF-P15692-F1-model-v4_A	0.4658107687099038
AF-Q9HCH3-F1-model-v4_A	0.4663617029413108
AF-P29728-F1-model-v4_A	0.4665153973115766
AF-Q7Z2K6-F1-model-v4_A	0.4666106436666388
AF-Q9HB14-F1-model-v4_A	0.4670777459597883
AF-Q9NXI6-F1-model-v4_A	0.4671428640870916
AF-Q8N9R6-F1-model-v4_A	0.4672456102887039
AF-A6NI47-F1-model-v4_A	0.4674596142239759
AF-Q9Y6U3-F1-model-v4_A	0.4674656125027033
AF-Q00059-F1-model-v4_A	0.4681162452235469
AF-Q9Y4K0-F1-model-v4_A	0.4687438574722439
AF-Q8NCG7-F1-model-v4_A	0.4688247280942773
AF-P55010-F1-model-v4_A	0.4691125180258235
AF-Q709F0-F1-model-v4_A	0.4691178991881825
AF-Q9Y334-F1-model-v4_A	0.4698297238596201
AF-Q8TDR2-F1-model-v4_A	0.4702642646704811
AF-Q8N6M6-F1-model-v4_A	0.4702913824399133
AF-O14830-F1-model-v4_A	0.4704761540259234
AF-P57054-F1-model-v4_A	0.4705777358160043
AF-Q05655-F1-model-v4_A	0.4709607077727277
AF-Q2NKX9-F1-model-v4_A	0.4710666926155806
AF-Q6S8J7-F1-model-v4_A	0.4713033838445836
AF-O14638-F1-model-v4_A	0.4713324155635693
AF-Q96FN4-F1-model-v4_A	0.4716990235358575
AF-O43623-F1-model-v4_A	0.4721438041006844
AF-A0A087WXS9-F1-model-v4_A	0.4728059203985001
AF-O75570-F1-model-v4_A	0.4732352309591821
AF-O15255-F1-model-v4_A	0.4738185434978031
AF-Q6DRA6-F1-model-v4_A	0.4740339156517834
AF-P0C869-F1-model-v4_A	0.4743425738610766
AF-Q4W5G0-F1-model-v4_A	0.4745922794702291
AF-Q5T6L9-F1-model-v4_A	0.4746303696607188
AF-P34925-F1-model-v4_A	0.47492882424695
AF-Q9UP52-F1-model-v4_A	0.4764613550878377
medoid7-a2-s2_A	0.4768746653803654
AF-Q5H9J9-F1-model-v4_A	0.4769512714955156
AF-O95741-F1-model-v4_A	0.4773908828956651
AF-Q9BW92-F1-model-v4_A	0.4778945967650733
AF-Q86XR2-F1-model-v4_A	0.4779597276402275
AF-O75529-F1-model-v4_A	0.4780769935882449
AF-Q15973-F1-model-v4_A	0.4781395810944235
AF-Q969Z0-F1-model-v4_A	0.4786107258847519
AF-P25098-F1-model-v4_A	0.4787671968408598
AF-Q8WXF8-F1-model-v4_A	0.4792248841800336
AF-Q9Y242-F1-model-v4_A	0.4794922651712716
AF-A0A0U1RRL7-F1-model-v4_A	0.4795606534478606
AF-P55786-F1-model-v4_A	0.4795860751859929
AF-P25490-F1-model-v4_A	0.4796394099904765
AF-P78396-F1-model-v4_A	0.4798646588269281
AF-P02786-F1-model-v4_A	0.4799668749743413
AF-Q7Z695-F1-model-v4_A	0.4805923661746096
AF-Q9H0J9-F1-model-v4_A	0.4807038764037619
AF-Q9Y2F9-F1-model-v4_A	0.4810966355948585
AF-Q7L622-F1-model-v4_A	0.4811463151894306
AF-Q6ZSI9-F1-model-v4_A	0.481184689797605
AF-P51812-F1-model-v4_A	0.4811949616258243
AF-O95096-F1-model-v4_A	0.4813809724226845
AF-Q08380-F1-model-v4_A	0.4814692359746296
medoid9-a2-s2_A	0.4817273315734142
AF-O43929-F1-model-v4_A	0.482197168072062
AF-Q9H4Z3-F1-model-v4_A	0.4824532503792904
AF-Q96T59-F1-model-v4_A	0.4824938657501735
medoid12-a2-s2_A	0.4826101493941158
AF-Q15349-F1-model-v4_A	0.4826721997624241
AF-P01127-F1-model-v4_A	0.4827608845414646
AF-P23378-F1-model-v4_A	0.4832475726492522
AF-Q8N6Q8-F1-model-v4_A	0.4836138335165505
AF-Q9Y297-F1-model-v4_A	0.483654097030918
AF-Q3MJ16-F1-model-v4_A	0.48395144944122
AF-P19525-F1-model-v4_A	0.4843364547647412
AF-A8MZG2-F1-model-v4_A	0.4845258387121565
AF-P78395-F1-model-v4_A	0.48456556280574
AF-Q86U38-F1-model-v4_A	0.4849466152018815
AF-Q9BS34-F1-model-v4_A	0.4851043496028302
AF-Q5VZE5-F1-model-v4_A	0.4851747765883923
AF-P31948-F1-model-v4_A	0.4852967599577797
AF-P07384-F1-model-v4_A	0.4856927179187242
AF-O00754-F1-model-v4_A	0.4864164891892951
medoid19-a2-s2_A	0.4864928881258495
AF-Q68D42-F1-model-v4_A	0.4865624245962856
AF-P46060-F1-model-v4_A	0.4870538128381731
AF-P0C854-F1-model-v4_A	0.4871294738494744
AF-Q9Y2R4-F1-model-v4_A	0.4873929354115922
AF-P26599-F1-model-v4_A	0.4874255477628775
AF-Q8WVV9-F1-model-v4_A	0.487610468836758
AF-Q8IXX5-F1-model-v4_A	0.487673267134021
AF-O95397-F1-model-v4_A	0.4878488154025809
AF-Q86VZ6-F1-model-v4_A	0.4882256727504359
AF-Q86YJ7-F1-model-v4_A	0.4882548671557116
AF-Q6ZNG0-F1-model-v4_A	0.4883910101608568
AF-Q06546-F1-model-v4_A	0.4885266709234057
AF-Q14CB8-F1-model-v4_A	0.4885382976031667
AF-A0A087WVF3-F1-model-v4_A	0.489019315830794
AF-Q8TAP6-F1-model-v4_A	0.4891928358801717
AF-Q06187-F1-model-v4_A	0.4893236600873799
AF-Q15545-F1-model-v4_A	0.4897968407574277
AF-Q9Y3Z3-F1-model-v4_A	0.4901426153960858
AF-Q5SVJ3-F1-model-v4_A	0.4905981377254335
AF-P48736-F1-model-v4_A	0.4909402344009015
medoid16-a2-s2_A	0.4913799291114763
medoid8-a2-s2_A	0.4914235440904377
AF-Q86YL5-F1-model-v4_A	0.4919034596730661
AF-P09234-F1-model-v4_A	0.4919467485853694
AF-Q13133-F1-model-v4_A	0.491980776398855
AF-Q7Z5L4-F1-model-v4_A	0.492053152213343
AF-O94955-F1-model-v4_A	0.4923184586265954
AF-Q9UL15-F1-model-v4_A	0.4926382482485371
AF-P50995-F1-model-v4_A	0.4926908878978974
AF-P0CW18-F1-model-v4_A	0.4928242229980996
AF-Q8WWW0-F1-model-v4_A	0.4933035114019425
AF-Q8WWZ8-F1-model-v4_A	0.4935512953753391
AF-P00751-F1-model-v4_A	0.4936289955789967
AF-Q92696-F1-model-v4_A	0.4936438603861173
medoid17-a2-s2_A	0.4938062281309801
AF-P20073-F1-model-v4_A	0.4943282888197328
AF-Q14974-F1-model-v4_A	0.4950013588714212
AF-P02788-F1-model-v4_A	0.4951475475384153
AF-Q96RR1-F1-model-v4_A	0.4953803506207223
AF-Q9H668-F1-model-v4_A	0.4956481790136262
AF-A2RTY3-F1-model-v4_A	0.4958554287779133
AF-Q8IZ07-F1-model-v4_A	0.4959327969145237
AF-O60942-F1-model-v4_A	0.4964815174325487
AF-Q96MH7-F1-model-v4_A	0.4968671385656849
AF-Q16656-F1-model-v4_A	0.4970705443548449
AF-P19447-F1-model-v4_A	0.4973633528260063
AF-Q6PI48-F1-model-v4_A	0.4981159655023905
AF-P37173-F1-model-v4_A	0.4981645968350738
AF-A6NHC0-F1-model-v4_A	0.4982204484045863
AF-Q9Y5Q8-F1-model-v4_A	0.4982514051352493
AF-Q8TDF6-F1-model-v4_A	0.4985518199469954
AF-P57723-F1-model-v4_A	0.4989715960768435
medoid18-a2-s3_A	0.4991141820252767
AF-Q8N8A6-F1-model-v4_A	0.4992364918312003
AF-P54252-F1-model-v4_A	0.4992806050009176
AF-Q15418-F1-model-v4_A	0.4996747814527637
AF-P51797-F1-model-v4_A	0.4997301063652589
AF-Q86VX9-F1-model-v4_A	0.4997650752281402
AF-Q96RI1-F1-model-v4_A	0.4998265748379574
AF-A6NER0-F1-model-v4_A	0.5003241394633056
AF-Q9H0W7-F1-model-v4_A	0.5007198195053235
AF-Q12851-F1-model-v4_A	0.5010151430261016
AF-A0A087X179-F1-model-v4_A	0.501315300136679
AF-Q8TDX6-F1-model-v4_A	0.5020023431371669
AF-Q7RTT4-F1-model-v4_A	0.5023118720220319
AF-Q5TEA6-F1-model-v4_A	0.5023669375969928
AF-Q5VWJ9-F1-model-v4_A	0.5024656831776474
AF-Q5T6S3-F1-model-v4_A	0.5029079121002209
AF-P43627-F1-model-v4_A	0.5029216615313314
AF-Q7L8C5-F1-model-v4_A	0.5029291087659256
AF-P05165-F1-model-v4_A	0.5031925490742435
AF-Q9UKU6-F1-model-v4_A	0.5032505711804884
AF-O43581-F1-model-v4_A	0.5032725870702799
AF-Q8TF46-F1-model-v4_A	0.503380917968828
AF-Q8TAT6-F1-model-v4_A	0.5034340387307105
AF-Q96SB4-F1-model-v4_A	0.5035329452094547
AF-Q9BSW7-F1-model-v4_A	0.5038115389390607
AF-Q12800-F1-model-v4_A	0.5039759802884867
AF-O00423-F1-model-v4_A	0.5041160414200427
AF-Q14554-F1-model-v4_A	0.504703947206757
AF-O95461-F1-model-v4_A	0.5047104057146371
AF-P51790-F1-model-v4_A	0.5049650895953597
AF-O75586-F1-model-v4_A	0.5049910797159354
AF-Q9HBJ0-F1-model-v4_A	0.5052023084361444
AF-Q9NY59-F1-model-v4_A	0.5055702502293382
AF-Q9NYY3-F1-model-v4_A	0.5059229076736859
AF-Q00973-F1-model-v4_A	0.5061507333841451
AF-O94886-F1-model-v4_A	0.5064898881328116
AF-P42357-F1-model-v4_A	0.5068146588601867
AF-Q9Y6Q1-F1-model-v4_A	0.5070040666368759
AF-Q5T5B0-F1-model-v4_A	0.5073151370826663
AF-O43680-F1-model-v4_A	0.507599033231005
AF-O43187-F1-model-v4_A	0.5076064150608866
AF-Q86UY5-F1-model-v4_A	0.5077613656555798
AF-Q8N392-F1-model-v4_A	0.5087220228065299
AF-P23469-F1-model-v4_A	0.5087468822075729
AF-P60468-F1-model-v4_A	0.5087758929680852
AF-P45844-F1-model-v4_A	0.5088495241286586
AF-Q8IUD6-F1-model-v4_A	0.508964041517197
AF-Q96IV0-F1-model-v4_A	0.5091858713803186
AF-P0C7X1-F1-model-v4_A	0.50920055388851
AF-Q1ZZU3-F1-model-v4_A	0.5093292415307267
AF-Q9UNL4-F1-model-v4_A	0.5094725107571524
AF-A8MPP1-F1-model-v4_A	0.5096011408682866
AF-Q9Y263-F1-model-v4_A	0.509853758575693
AF-Q99805-F1-model-v4_A	0.5100890433040366
AF-P13196-F1-model-v4_A	0.5102226902385715
AF-Q9UJT9-F1-model-v4_A	0.5103150504933838
AF-Q9H819-F1-model-v4_A	0.5105855985625934
AF-Q5TA81-F1-model-v4_A	0.5109191995833141
AF-Q5T7P2-F1-model-v4_A	0.5109234113508854
AF-Q9UBL3-F1-model-v4_A	0.5109898868790724
AF-Q2MJR0-F1-model-v4_A	0.511065293216053
AF-Q8IVB4-F1-model-v4_A	0.5113252178671084
AF-A6NL82-F1-model-v4_A	0.5114450010075637
AF-Q8TBJ5-F1-model-v4_A	0.5115783822822415
AF-Q969Q6-F1-model-v4_A	0.511679848511947
AF-Q86SG3-F1-model-v4_A	0.5121060451694579
AF-P04053-F1-model-v4_A	0.5124039856255319
AF-P24347-F1-model-v4_A	0.5124321832895401
AF-P98182-F1-model-v4_A	0.512438118227553
AF-Q6V1X1-F1-model-v4_A	0.512515091427262
AF-O96006-F1-model-v4_A	0.5125731555631061
AF-P17655-F1-model-v4_A	0.5130402147275672
AF-Q8NCR3-F1-model-v4_A	0.5131585240943253
AF-Q9H9F9-F1-model-v4_A	0.5133497258944867
AF-Q86XI8-F1-model-v4_A	0.5134537379740128
AF-A0A1B0GUU1-F1-model-v4_A	0.5135883394832291
AF-P41226-F1-model-v4_A	0.5139648016214767
AF-Q96N96-F1-model-v4_A	0.51445518993491
AF-Q6IA86-F1-model-v4_A	0.514831142326315
AF-Q5TG30-F1-model-v4_A	0.515008182120698
medoid11-a2-s2_A	0.5153150659280881
AF-Q92851-F1-model-v4_A	0.5155576277251994
AF-Q1MX18-F1-model-v4_A	0.5156596599594252
AF-Q16401-F1-model-v4_A	0.51568146245849
AF-O15273-F1-model-v4_A	0.5161378097035195
AF-O00462-F1-model-v4_A	0.5167984819942604
AF-P10588-F1-model-v4_A	0.5168681244509579
AF-Q96KA5-F1-model-v4_A	0.5170424033338147
AF-O14613-F1-model-v4_A	0.5171014170340713
AF-Q9UL12-F1-model-v4_A	0.5174220799066196
AF-P0C7V8-F1-model-v4_A	0.5176734358150941
AF-Q7LDG7-F1-model-v4_A	0.5178940108936707
AF-P17936-F1-model-v4_A	0.5179262162237612
AF-Q9NR90-F1-model-v4_A	0.5181817914039402
AF-P01877-F1-model-v4_A	0.5188843708198377
AF-Q9BXB7-F1-model-v4_A	0.5195828102537532
AF-Q9BRP7-F1-model-v4_A	0.5197026968831318
AF-P28329-F1-model-v4_A	0.5199457518467878
AF-Q86SF2-F1-model-v4_A	0.5200932616870327
AF-Q5VV17-F1-model-v4_A	0.5201521107407565
AF-A0A0G2JQZ4-F1-model-v4_A	0.5205186725529616
AF-Q8ND90-F1-model-v4_A	0.5206167813678587
AF-Q96EK9-F1-model-v4_A	0.5206213955532203
AF-Q7RTT3-F1-model-v4_A	0.5211183301967195
AF-Q96NJ5-F1-model-v4_A	0.5216318762749871
AF-Q96SM3-F1-model-v4_A	0.521798576682012
AF-A8MTA8-F1-model-v4_A	0.521964054015324
AF-Q9BY44-F1-model-v4_A	0.5220718361336155
AF-P49590-F1-model-v4_A	0.5225389662061594
AF-Q8NBR9-F1-model-v4_A	0.5229087041359245
AF-Q9Y266-F1-model-v4_A	0.5230184578485004
medoid2-a2-s2_A	0.5230928223534842
AF-A8MQ27-F1-model-v4_A	0.5231382078375024
AF-Q68CP4-F1-model-v4_A	0.5232608745812414
AF-Q9NXH9-F1-model-v4_A	0.5232902773990337
AF-Q14576-F1-model-v4_A	0.5233724789234326
AF-Q6ZUF6-F1-model-v4_A	0.5235430728066839
AF-P28069-F1-model-v4_A	0.5237495313265628
AF-Q6IS24-F1-model-v4_A	0.5241948820760688
AF-Q99801-F1-model-v4_A	0.5242613230852509
AF-Q92544-F1-model-v4_A	0.5243142974050242
AF-Q14563-F1-model-v4_A	0.5246015884850833
AF-Q8NEA9-F1-model-v4_A	0.5250666168434412
AF-O00255-F1-model-v4_A	0.525195533964344
AF-Q9H611-F1-model-v4_A	0.5256269179568936
AF-A4FU01-F1-model-v4_A	0.5257007493355044
AF-Q96IK5-F1-model-v4_A	0.5257196069024181
AF-Q9Y543-F1-model-v4_A	0.5261201665606805
AF-Q68D06-F1-model-v4_A	0.5262359731277089
AF-Q9UBU2-F1-model-v4_A	0.5266944414647295
AF-Q969Y2-F1-model-v4_A	0.5268016724126159
AF-Q8NBV8-F1-model-v4_A	0.5269707397719943
AF-A8MPX8-F1-model-v4_A	0.5273325100780262
AF-Q13939-F1-model-v4_A	0.5273497041355559
AF-P0DN24-F1-model-v4_A	0.5276060934960947
AF-Q96HN2-F1-model-v4_A	0.5277974039367713
AF-P0DMQ9-F1-model-v4_A	0.5282302999331456
AF-P46977-F1-model-v4_A	0.5283359650403702
AF-Q8N2C3-F1-model-v4_A	0.5283482728229916
AF-Q6S545-F1-model-v4_A	0.5283797008638291
AF-Q6Q4G3-F1-model-v4_A	0.5287624393108239
AF-Q5VTQ0-F1-model-v4_A	0.5287827773257732
AF-Q8IWA0-F1-model-v4_A	0.5288319503722523
AF-Q13424-F1-model-v4_A	0.5289914763568732
AF-Q969W8-F1-model-v4_A	0.5293244072946088
AF-A8MT19-F1-model-v4_A	0.5304631803183901
AF-Q5RGS3-F1-model-v4_A	0.5308398664471137
AF-O95453-F1-model-v4_A	0.5310347148855202
AF-Q96D70-F1-model-v4_A	0.5311942740882075
AF-P41743-F1-model-v4_A	0.5314831580221895
AF-Q6PUV4-F1-model-v4_A	0.5316621379698858
AF-O95388-F1-model-v4_A	0.5318251422370491
AF-Q8IWP9-F1-model-v4_A	0.5321382912199368
AF-Q99614-F1-model-v4_A	0.5324211580614049
AF-O15484-F1-model-v4_A	0.5327484268060478
AF-Q5UE93-F1-model-v4_A	0.5334856382900516
AF-Q5T686-F1-model-v4_A	0.5334924503019242
AF-Q7RTS9-F1-model-v4_A	0.5336193653909591
AF-O75618-F1-model-v4_A	0.5336457594183609
AF-Q8NBS9-F1-model-v4_A	0.5340501581410484
AF-P52848-F1-model-v4_A	0.5341438523751161
AF-Q9H579-F1-model-v4_A	0.5342854052937616
AF-Q8IZP1-F1-model-v4_A	0.5343757434518914
AF-O60749-F1-model-v4_A	0.534419520301338
AF-P26374-F1-model-v4_A	0.5344236246150418
AF-Q14183-F1-model-v4_A	0.5344866768188521
AF-Q9BWV7-F1-model-v4_A	0.5345793360496964
AF-Q9NPJ4-F1-model-v4_A	0.5346850081080295
AF-Q66K64-F1-model-v4_A	0.5349992188327339
AF-Q96NR2-F1-model-v4_A	0.5350322861798525
AF-Q9BYE3-F1-model-v4_A	0.5351656377712288
AF-A8MXT2-F1-model-v4_A	0.5351716929049151
AF-P13807-F1-model-v4_A	0.5352074965577998
AF-Q6PIV2-F1-model-v4_A	0.5353009816334223
AF-Q7L7V1-F1-model-v4_A	0.5353445390568694
AF-Q6ZVZ8-F1-model-v4_A	0.5356177893692224
AF-Q86WV6-F1-model-v4_A	0.5356441344840925
AF-Q9UHD1-F1-model-v4_A	0.5356653530419258
AF-Q8N159-F1-model-v4_A	0.5357988540382566
AF-Q5JTZ5-F1-model-v4_A	0.5359682123755116
AF-A6NHP3-F1-model-v4_A	0.5365911007637629
AF-Q8IUH4-F1-model-v4_A	0.5366057160649759
AF-Q9Y6W3-F1-model-v4_A	0.5366244752050346
AF-Q7Z4P5-F1-model-v4_A	0.5368973137515067
AF-Q14520-F1-model-v4_A	0.5370213358617233
AF-Q9NRA0-F1-model-v4_A	0.5373591452854187
AF-Q86YQ8-F1-model-v4_A	0.5374657940004968
AF-Q96N68-F1-model-v4_A	0.5375332383070349
AF-Q01433-F1-model-v4_A	0.5376014035434616
AF-Q8N6T0-F1-model-v4_A	0.5381067778545505
AF-O43464-F1-model-v4_A	0.538152214072902
AF-Q9HAS3-F1-model-v4_A	0.5386000378521314
AF-Q8N878-F1-model-v4_A	0.5389524084971612
AF-Q0D2J5-F1-model-v4_A	0.5389880432107333
AF-Q9GZP8-F1-model-v4_A	0.5390882825165357
AF-Q9HB65-F1-model-v4_A	0.5397385077322359
AF-Q86SG6-F1-model-v4_A	0.5398032324673757
AF-Q9NPP4-F1-model-v4_A	0.5398185564292791
AF-Q9BZA5-F1-model-v4_A	0.5400098618293213
AF-Q6DHY5-F1-model-v4_A	0.5400508613606334
AF-Q0P6H9-F1-model-v4_A	0.5400565746904632
AF-A8K8V0-F1-model-v4_A	0.5405544702765805
AF-Q8WV41-F1-model-v4_A	0.5408420065749596
AF-P07358-F1-model-v4_A	0.540888876248233
AF-Q15269-F1-model-v4_A	0.541298315060609
AF-P21246-F1-model-v4_A	0.5414466930131097
AF-Q6P2P2-F1-model-v4_A	0.5414652441699992
AF-Q5T753-F1-model-v4_A	0.5415993948510636
AF-Q16853-F1-model-v4_A	0.5419971198936054
AF-Q9NR20-F1-model-v4_A	0.5422553263638272
AF-O00178-F1-model-v4_A	0.5423819504190902
AF-Q06495-F1-model-v4_A	0.5423912651663076
AF-Q9H2U1-F1-model-v4_A	0.5426756974462084
AF-O43462-F1-model-v4_A	0.5427384806850134
AF-O94819-F1-model-v4_A	0.5429552294718891
AF-Q96A23-F1-model-v4_A	0.5432414758933962
AF-Q7RTS1-F1-model-v4_A	0.543332133221086
AF-A0A1B0GTR4-F1-model-v4_A	0.5438706546678083
AF-Q7LFX5-F1-model-v4_A	0.543978913513147
AF-P00450-F1-model-v4_A	0.5441710857295574
AF-Q9H0V1-F1-model-v4_A	0.544286986356675
AF-A0A0B4J2E5-F1-model-v4_A	0.5443630800779661
AF-Q8IZ69-F1-model-v4_A	0.5443877954616729
AF-Q8NCN5-F1-model-v4_A	0.5445851004384297
AF-Q8IXL6-F1-model-v4_A	0.5446753920572442
AF-A8MW99-F1-model-v4_A	0.5450396226507178
AF-Q6W0C5-F1-model-v4_A	0.5457986946443597
AF-Q9Y2Y9-F1-model-v4_A	0.5458285006557443
AF-Q6IPX1-F1-model-v4_A	0.5458997420745172
AF-O00144-F1-model-v4_A	0.5459796430891766
AF-Q12904-F1-model-v4_A	0.5460234643542488
AF-Q12979-F1-model-v4_A	0.5462096397152539
AF-Q9BYE7-F1-model-v4_A	0.5464943201447949
AF-Q8TCG5-F1-model-v4_A	0.5467684381863985
AF-Q6P2D0-F1-model-v4_A	0.5469244733836162
AF-Q96KR4-F1-model-v4_A	0.5472790211135828
AF-Q8IUC4-F1-model-v4_A	0.5474626430409704
AF-Q9BRC7-F1-model-v4_A	0.5475179010325386
AF-Q5T4I8-F1-model-v4_A	0.5476124747225164
AF-Q9NRS6-F1-model-v4_A	0.5477289483628787
AF-Q86Y01-F1-model-v4_A	0.5477846836172647
AF-P51504-F1-model-v4_A	0.5478290442392355
AF-P26927-F1-model-v4_A	0.5478484062903366
AF-Q8N4M1-F1-model-v4_A	0.5479107737114017
AF-Q8IUE0-F1-model-v4_A	0.5479178914147576
AF-O14863-F1-model-v4_A	0.547939070685586
AF-Q96EH3-F1-model-v4_A	0.5483867759559584
AF-P0CW00-F1-model-v4_A	0.5484879198310955
AF-Q92902-F1-model-v4_A	0.5485906032424164
AF-Q9NX78-F1-model-v4_A	0.5489450992943071
AF-Q9NYP3-F1-model-v4_A	0.5489637480734995
AF-Q01534-F1-model-v4_A	0.5492653707195478
AF-P0CW01-F1-model-v4_A	0.5495897482072593
AF-Q96NX5-F1-model-v4_A	0.5498604636390871
AF-Q14435-F1-model-v4_A	0.550048372977811
AF-Q6MZZ7-F1-model-v4_A	0.5500537145017671
AF-Q5T5D7-F1-model-v4_A	0.5501060508662386
AF-O14744-F1-model-v4_A	0.5501925673323331
AF-Q9UG63-F1-model-v4_A	0.5502128364922128
AF-P29350-F1-model-v4_A	0.5504215305057711
AF-Q08881-F1-model-v4_A	0.5505648609777819
AF-P0CV98-F1-model-v4_A	0.5505724271625497
AF-P41214-F1-model-v4_A	0.5508598931744845
AF-Q3MIN7-F1-model-v4_A	0.550861270386455
AF-Q13724-F1-model-v4_A	0.550983490103152
AF-O00337-F1-model-v4_A	0.5510422804413012
AF-Q6AZW8-F1-model-v4_A	0.5514047990022128
AF-Q8N5J4-F1-model-v4_A	0.5514272698862899
AF-A8MZ59-F1-model-v4_A	0.5515371616142494
AF-Q15562-F1-model-v4_A	0.5518091072572067
AF-A6NFQ2-F1-model-v4_A	0.5518949716382422
AF-Q15475-F1-model-v4_A	0.5520908690852648
AF-Q9UMQ6-F1-model-v4_A	0.5520953171574428
AF-Q9NQ94-F1-model-v4_A	0.552167428846329
AF-Q96PH1-F1-model-v4_A	0.5521833703138233
AF-Q9BUB7-F1-model-v4_A	0.5522157483669528
AF-P51512-F1-model-v4_A	0.5522316775721652
AF-Q9NP87-F1-model-v4_A	0.5522871102006999
AF-Q9H609-F1-model-v4_A	0.5523230186079937
AF-A0A0U1RRK4-F1-model-v4_A	0.5525805545882994
AF-Q9ULX3-F1-model-v4_A	0.5528818769205612
AF-Q8N5N4-F1-model-v4_A	0.5529729787311863
AF-P0DPQ3-F1-model-v4_A	0.55300783970355
AF-Q8NCQ5-F1-model-v4_A	0.5535208118334844
AF-Q53H54-F1-model-v4_A	0.5536501846342341
AF-O95389-F1-model-v4_A	0.5537385111553057
AF-Q5T754-F1-model-v4_A	0.5539149166628028
AF-A1A5B4-F1-model-v4_A	0.5540830453213765
AF-Q9Y6T7-F1-model-v4_A	0.5541891230439017
AF-P56915-F1-model-v4_A	0.5546831229626514
AF-P48200-F1-model-v4_A	0.5549569132576605
AF-Q5T2D3-F1-model-v4_A	0.5549794273940709
AF-P09565-F1-model-v4_A	0.5551165234843419
AF-Q9BQS2-F1-model-v4_A	0.5553098074326598
AF-Q8TAM1-F1-model-v4_A	0.5553309874240857
AF-O00541-F1-model-v4_A	0.5553551125720002
AF-Q92523-F1-model-v4_A	0.5554396627396719
AF-A6NKD2-F1-model-v4_A	0.5554721283494453
AF-O95479-F1-model-v4_A	0.5557507572147733
AF-Q86WB0-F1-model-v4_A	0.5558968539067162
AF-Q6NVV9-F1-model-v4_A	0.5563165648190673
AF-Q8N6U8-F1-model-v4_A	0.5563223791004461
AF-Q9NQ03-F1-model-v4_A	0.5563352027337853
AF-P02787-F1-model-v4_A	0.5568111390561202
AF-A6NMA1-F1-model-v4_A	0.5568756700480937
AF-Q96MA6-F1-model-v4_A	0.5575853131846927
AF-Q15366-F1-model-v4_A	0.5576673178056208
AF-P20138-F1-model-v4_A	0.5577165314741621
AF-Q7Z6G3-F1-model-v4_A	0.5578090909874085
AF-Q96MP5-F1-model-v4_A	0.5582216203419738
AF-A6NM43-F1-model-v4_A	0.5582247582228415
AF-Q6P1M3-F1-model-v4_A	0.5582515738329673
AF-Q9BRJ6-F1-model-v4_A	0.5585982917381478
AF-P24592-F1-model-v4_A	0.5586062589825314
AF-O75106-F1-model-v4_A	0.5588694773979501
AF-Q13613-F1-model-v4_A	0.5590407388066048
AF-Q9HB31-F1-model-v4_A	0.5591103512827886
AF-Q9BV97-F1-model-v4_A	0.5591315536823103
AF-Q7L9B9-F1-model-v4_A	0.5594319044178754
AF-P10589-F1-model-v4_A	0.5594389418683032
AF-P59773-F1-model-v4_A	0.5594511304863208
AF-Q6ZS11-F1-model-v4_A	0.5595288147569317
AF-Q96KJ4-F1-model-v4_A	0.5596283121204912
AF-Q8N9I0-F1-model-v4_A	0.5596607398462897
AF-P06850-F1-model-v4_A	0.5598705252334235
AF-Q8TCF1-F1-model-v4_A	0.5599870475931303
AF-Q7Z6J6-F1-model-v4_A	0.5600502138228336
AF-Q7Z422-F1-model-v4_A	0.5604315146264979
AF-Q8N119-F1-model-v4_A	0.5607131968614951
AF-A0A087X1G2-F1-model-v4_A	0.5609837492119722
AF-Q9H160-F1-model-v4_A	0.5616865014317145
AF-Q9Y5X4-F1-model-v4_A	0.5616920222371949
AF-Q6HA08-F1-model-v4_A	0.5617582334133682
AF-P22557-F1-model-v4_A	0.5618741728920407
medoid24-a2-s2_A	0.5623225336670001
AF-Q8NBJ5-F1-model-v4_A	0.5623472081470287
AF-Q6P2C8-F1-model-v4_A	0.5624946996830623
AF-Q4G0Z9-F1-model-v4_A	0.5626761925278497
AF-O00451-F1-model-v4_A	0.562681638547998
AF-Q9Y5A7-F1-model-v4_A	0.5628415550386655
AF-Q53T94-F1-model-v4_A	0.5630361518319429
AF-P0CV99-F1-model-v4_A	0.5631231865766347
AF-Q9UHV5-F1-model-v4_A	0.563179110567078
AF-Q7RTZ2-F1-model-v4_A	0.5633210885775728
AF-Q9Y466-F1-model-v4_A	0.563384085854339
AF-P43304-F1-model-v4_A	0.5635069478627452
AF-Q9H8X9-F1-model-v4_A	0.563650418652176
AF-A0A494C030-F1-model-v4_A	0.5638311495627059
AF-Q96SF2-F1-model-v4_A	0.563866848676454
AF-P04217-F1-model-v4_A	0.5640055074183334
AF-O43353-F1-model-v4_A	0.5640189418402886
AF-Q8NHV9-F1-model-v4_A	0.5645965551593887
AF-Q5TA89-F1-model-v4_A	0.5646113565762427
AF-Q8N428-F1-model-v4_A	0.5646267737679016
AF-Q08AF3-F1-model-v4_A	0.5646554453588049
AF-P11021-F1-model-v4_A	0.5646870097158638
AF-Q9UI17-F1-model-v4_A	0.5649225651790121
AF-P51793-F1-model-v4_A	0.5650144827187883
AF-Q9NS28-F1-model-v4_A	0.565028065485293
AF-P17509-F1-model-v4_A	0.5651210497908408
AF-A6NIY4-F1-model-v4_A	0.5652393211219502
AF-P52741-F1-model-v4_A	0.5652629839388936
AF-Q9BZR8-F1-model-v4_A	0.5653135470659971
AF-Q687X5-F1-model-v4_A	0.5657201500005264
AF-Q9NVE7-F1-model-v4_A	0.5658571058964903
AF-Q8IZ13-F1-model-v4_A	0.5659203123421515
AF-Q2M2E5-F1-model-v4_A	0.565995141450261
AF-Q16514-F1-model-v4_A	0.5661681763631108
AF-Q9NVX7-F1-model-v4_A	0.5663148209989874
AF-Q6ZR62-F1-model-v4_A	0.5663523396993595
AF-Q9Y4C5-F1-model-v4_A	0.5664055322684082
AF-Q05BQ5-F1-model-v4_A	0.5668887224842982
AF-Q86SG4-F1-model-v4_A	0.5670289603964905
AF-A8MTZ0-F1-model-v4_A	0.5670834133652431
AF-Q00597-F1-model-v4_A	0.5670901274797033
AF-Q9HCQ5-F1-model-v4_A	0.5671394670214069
AF-Q53GS9-F1-model-v4_A	0.5673323267956225
AF-Q99952-F1-model-v4_A	0.5675537853952328
AF-Q96G46-F1-model-v4_A	0.5676998237584987
AF-Q15561-F1-model-v4_A	0.5678262588566818
AF-B9A6J9-F1-model-v4_A	0.5678490314760831
AF-Q8TAX0-F1-model-v4_A	0.5681459443003473
AF-Q6IEE8-F1-model-v4_A	0.5685329427821324
AF-P56180-F1-model-v4_A	0.5687270576976939
AF-Q32P44-F1-model-v4_A	0.5688199228411099
AF-Q5JQS6-F1-model-v4_A	0.5688579423861925
AF-P42898-F1-model-v4_A	0.568943986150395
AF-O60291-F1-model-v4_A	0.5690278390884858
AF-Q6XPS3-F1-model-v4_A	0.5691353592978021
AF-Q8N769-F1-model-v4_A	0.5694369986243644
AF-Q9H9Q4-F1-model-v4_A	0.5695434254097422
AF-Q14849-F1-model-v4_A	0.5696457846425893
AF-Q8TC59-F1-model-v4_A	0.5698349233455433
AF-P04637-F1-model-v4_A	0.5698553472452611
AF-Q6UX71-F1-model-v4_A	0.5700828452664943
AF-Q96SY0-F1-model-v4_A	0.570090251951624
AF-O14815-F1-model-v4_A	0.570572534670713
AF-P00488-F1-model-v4_A	0.5705962446700342
AF-Q86SG2-F1-model-v4_A	0.5709385127839819
AF-Q96F63-F1-model-v4_A	0.5710403092844718
AF-Q13361-F1-model-v4_A	0.5710440788425448
AF-O43824-F1-model-v4_A	0.5714997322208005
AF-Q13835-F1-model-v4_A	0.5716400918276391
AF-Q6L8Q7-F1-model-v4_A	0.57165892759268
AF-Q7L0Y3-F1-model-v4_A	0.5717169145919161
AF-P47712-F1-model-v4_A	0.5717681500684231
AF-A6NNV3-F1-model-v4_A	0.5721124821883516
AF-Q92581-F1-model-v4_A	0.5723315812344425
AF-P20783-F1-model-v4_A	0.5724492575839727
AF-Q9BZR6-F1-model-v4_A	0.5725667059734356
AF-P52744-F1-model-v4_A	0.5726976172871656
AF-Q9UH77-F1-model-v4_A	0.5727935022842864
AF-O75078-F1-model-v4_A	0.5728344769750762
AF-P0DPF5-F1-model-v4_A	0.5731440529303817
AF-Q8IYD1-F1-model-v4_A	0.5733942453462615
AF-Q6PRD7-F1-model-v4_A	0.5735450879704396
AF-Q29980-F1-model-v4_A	0.5735561633035975
AF-Q9Y679-F1-model-v4_A	0.5735995978477542
AF-Q9NPB6-F1-model-v4_A	0.5736051904462621
AF-Q9NPC8-F1-model-v4_A	0.5738075640638407
AF-P17987-F1-model-v4_A	0.5738085415447686
AF-Q00013-F1-model-v4_A	0.5740425784305582
AF-Q5T4W7-F1-model-v4_A	0.5741633530737158
AF-P34130-F1-model-v4_A	0.5746648164592943
AF-Q9BTE3-F1-model-v4_A	0.5746857737484894
AF-Q5SZD1-F1-model-v4_A	0.5749108707746529
AF-Q9BU64-F1-model-v4_A	0.574931019454066
AF-Q6XD76-F1-model-v4_A	0.575115622094891
AF-P21554-F1-model-v4_A	0.5753212963693422
AF-Q7Z4H4-F1-model-v4_A	0.5759268575575935
AF-Q9Y6I9-F1-model-v4_A	0.5760114143929986
AF-Q9NWS8-F1-model-v4_A	0.5760641870423926
AF-O00623-F1-model-v4_A	0.5761254143903958
AF-Q68DY9-F1-model-v4_A	0.5761641617717732
AF-Q5XUX0-F1-model-v4_A	0.5762755681587204
AF-Q96M93-F1-model-v4_A	0.5763270917467974
AF-Q13470-F1-model-v4_A	0.5765213677625265
AF-Q9NXD2-F1-model-v4_A	0.5767429251488
AF-Q6YI46-F1-model-v4_A	0.5768760806234707
AF-Q15046-F1-model-v4_A	0.5772297390597452
AF-Q9NXW2-F1-model-v4_A	0.5773731321086806
AF-Q9BYC5-F1-model-v4_A	0.5774222800902342
AF-Q96EN8-F1-model-v4_A	0.5774456893921611
AF-Q5TA77-F1-model-v4_A	0.5778402314322792
AF-O43252-F1-model-v4_A	0.5781851898276107
AF-O75956-F1-model-v4_A	0.578467825987887
AF-P04004-F1-model-v4_A	0.5786047582085738
AF-Q8IYT2-F1-model-v4_A	0.5786067082526005
AF-Q9Y616-F1-model-v4_A	0.5786866764723362
AF-Q9P0P8-F1-model-v4_A	0.5788321021871374
AF-Q658N2-F1-model-v4_A	0.5788709735067437
AF-Q6ZPD9-F1-model-v4_A	0.5789992746710169
AF-Q9H0H3-F1-model-v4_A	0.5794734020767555
AF-Q13117-F1-model-v4_A	0.5796434049319583
AF-Q9H223-F1-model-v4_A	0.5796641823897626
AF-Q9NZB8-F1-model-v4_A	0.5797484347922557
AF-Q13485-F1-model-v4_A	0.5797887201124213
AF-Q8N442-F1-model-v4_A	0.5797929336622225
AF-P01270-F1-model-v4_A	0.5800465469812747
AF-Q8NI99-F1-model-v4_A	0.5801165434274829
AF-P47928-F1-model-v4_A	0.5801895536694146
AF-Q96C03-F1-model-v4_A	0.5801937907103394
AF-B7ZLF3-F1-model-v4_A	0.5804610441246066
AF-Q5T2W1-F1-model-v4_A	0.5804965913659527
AF-Q15797-F1-model-v4_A	0.5804967370790318
AF-P51795-F1-model-v4_A	0.5809193206240013
AF-P0DPF6-F1-model-v4_A	0.5809604508755141
AF-Q5TGY1-F1-model-v4_A	0.5809750397388507
AF-Q9P2H3-F1-model-v4_A	0.5810309998015776
AF-A6NCF6-F1-model-v4_A	0.5810492175809109
AF-Q9NX70-F1-model-v4_A	0.5812785902255349
AF-Q8IXK2-F1-model-v4_A	0.5812790050398351
AF-Q9BVC6-F1-model-v4_A	0.5813679461481298
AF-Q9H172-F1-model-v4_A	0.5816492589216141
AF-Q9UKB3-F1-model-v4_A	0.5818545127203676
AF-Q9Y3E1-F1-model-v4_A	0.5819046289714898
AF-Q6NUI2-F1-model-v4_A	0.5820010710056033
AF-Q00536-F1-model-v4_A	0.582162492180085
AF-Q96EE4-F1-model-v4_A	0.5824942251799724
AF-Q9UJA5-F1-model-v4_A	0.5825586310610026
AF-Q9HD45-F1-model-v4_A	0.5827172999272094
AF-Q9UKA9-F1-model-v4_A	0.5827860255410384
AF-A4QPH2-F1-model-v4_A	0.5828412187843344
AF-Q8WYR1-F1-model-v4_A	0.5830574404399094
AF-Q99985-F1-model-v4_A	0.583057564214958
AF-Q7Z7L1-F1-model-v4_A	0.5832607942904117
AF-O00534-F1-model-v4_A	0.5833370773785282
AF-A6NE02-F1-model-v4_A	0.5834215309244275
AF-P42680-F1-model-v4_A	0.5834454167892842
AF-Q9H3R1-F1-model-v4_A	0.5834512062916084
AF-Q9H3Y6-F1-model-v4_A	0.5837024708456975
AF-Q6NZ36-F1-model-v4_A	0.5837416060266447
AF-Q13574-F1-model-v4_A	0.5837927190660075
AF-Q8N8Y5-F1-model-v4_A	0.5838261364611842
AF-P05129-F1-model-v4_A	0.5838412955106325
AF-Q9NW15-F1-model-v4_A	0.5838729958314344
AF-Q9BVV2-F1-model-v4_A	0.5841506031760406
AF-O14753-F1-model-v4_A	0.5844066607003409
AF-Q8IYB7-F1-model-v4_A	0.584476650451514
AF-P0DPD6-F1-model-v4_A	0.5849142648993597
AF-P51956-F1-model-v4_A	0.5851610903468883
AF-O43422-F1-model-v4_A	0.5854127382597556
AF-Q05066-F1-model-v4_A	0.5855009357238365
AF-P46108-F1-model-v4_A	0.585552582794564
AF-Q8IW50-F1-model-v4_A	0.5856942974276356
AF-Q96JJ3-F1-model-v4_A	0.5858854167169957
AF-A8MVU1-F1-model-v4_A	0.5859274581696654
AF-O43548-F1-model-v4_A	0.5859692513292771
AF-O15198-F1-model-v4_A	0.5860041145012523
AF-Q9Y4X0-F1-model-v4_A	0.5860105591888587
AF-Q96FQ7-F1-model-v4_A	0.5861502389956003
AF-Q96AN5-F1-model-v4_A	0.5865614914087339
AF-Q13895-F1-model-v4_A	0.5867164749528515
AF-Q8N8P6-F1-model-v4_A	0.5871350035052401
AF-Q9BRI3-F1-model-v4_A	0.5872257774195508
AF-Q96E29-F1-model-v4_A	0.5873840652677924
AF-Q86T03-F1-model-v4_A	0.5876449798509035
AF-O15321-F1-model-v4_A	0.5878462582130297
AF-P50990-F1-model-v4_A	0.5878803238531659
AF-Q8NFT2-F1-model-v4_A	0.5880934483972553
AF-Q96C55-F1-model-v4_A	0.5881787681705306
AF-Q9UGI0-F1-model-v4_A	0.5882942534347142
AF-P53671-F1-model-v4_A	0.5885753563384579
AF-Q8TEE9-F1-model-v4_A	0.5885871100278834
AF-P0C7H9-F1-model-v4_A	0.5886389063910913
AF-A0A1B0GVG6-F1-model-v4_A	0.5887617149725739
AF-Q7Z7A4-F1-model-v4_A	0.5892044925053923
AF-F8WCM5-F1-model-v4_A	0.589268533030042
AF-Q64LD2-F1-model-v4_A	0.5893971260083253
AF-O75426-F1-model-v4_A	0.5894766522046779
AF-O94889-F1-model-v4_A	0.5897170202767283
AF-Q6ZS72-F1-model-v4_A	0.5897472670962542
AF-Q3ZCT8-F1-model-v4_A	0.5897919581989879
AF-A8MTY7-F1-model-v4_A	0.5899106762041928
AF-P22004-F1-model-v4_A	0.5900308208301646
AF-Q9BXY5-F1-model-v4_A	0.5900545711867949
AF-O00303-F1-model-v4_A	0.5900596491636538
AF-P48067-F1-model-v4_A	0.5901879795535531
AF-Q9HCL2-F1-model-v4_A	0.5903113580437813
AF-Q5TA76-F1-model-v4_A	0.5906705054845489
AF-Q7Z7K6-F1-model-v4_A	0.5907772306157497
AF-Q99755-F1-model-v4_A	0.5908108938426022
AF-Q6ZSJ8-F1-model-v4_A	0.5908630065519416
AF-Q9Y6A1-F1-model-v4_A	0.5909869337483349
AF-P10092-F1-model-v4_A	0.5912877591995345
AF-Q9Y5P8-F1-model-v4_A	0.5915129910577266
AF-Q8TBM8-F1-model-v4_A	0.5917119396772466
AF-Q9GZT9-F1-model-v4_A	0.5917405980328863
AF-P49368-F1-model-v4_A	0.5921512969417476
AF-Q13522-F1-model-v4_A	0.5922721978093407
AF-Q9UIE0-F1-model-v4_A	0.5923164701827981
AF-O95639-F1-model-v4_A	0.5926503871708682
AF-Q3SXR2-F1-model-v4_A	0.5928353722841974
AF-P83111-F1-model-v4_A	0.5930661535826163
AF-Q96LT4-F1-model-v4_A	0.5932269122100611
AF-O75953-F1-model-v4_A	0.5932379439181332
AF-Q92630-F1-model-v4_A	0.5933135580252868
AF-Q6ZNR0-F1-model-v4_A	0.5933466442107515
AF-P01160-F1-model-v4_A	0.5934053465866833
AF-P19801-F1-model-v4_A	0.5934323787067424
AF-Q8TB45-F1-model-v4_A	0.5935139692397859
AF-Q8N3J9-F1-model-v4_A	0.5935492020335073
AF-Q7L775-F1-model-v4_A	0.5937770085291327
AF-Q6ZUG5-F1-model-v4_A	0.5938293115630792
AF-A8MWP4-F1-model-v4_A	0.5941786258563806
AF-C9J2P7-F1-model-v4_A	0.5942846567759363
AF-P78317-F1-model-v4_A	0.5944676657817203
AF-Q3MIP1-F1-model-v4_A	0.5944683892780489
AF-Q9UQV4-F1-model-v4_A	0.5944719381508733
AF-Q8NHY0-F1-model-v4_A	0.594488439764107
AF-A6NL05-F1-model-v4_A	0.5947730831776468
AF-O95376-F1-model-v4_A	0.5948354284631477
AF-A0A494C1R9-F1-model-v4_A	0.5949001729933019
AF-Q13200-F1-model-v4_A	0.5950215999220735
AF-Q6ZNG9-F1-model-v4_A	0.5951598643443222
AF-Q9H000-F1-model-v4_A	0.5952037960963131
AF-Q8NFI3-F1-model-v4_A	0.5952518586981014
AF-Q86Y97-F1-model-v4_A	0.5958388381788555
AF-A8MT66-F1-model-v4_A	0.59607137854416
AF-Q8N594-F1-model-v4_A	0.5962425972899444
AF-Q5T7P3-F1-model-v4_A	0.5963274868559401
AF-Q9BVS5-F1-model-v4_A	0.596593864750995
AF-Q96Q07-F1-model-v4_A	0.5969901155099623
AF-P50416-F1-model-v4_A	0.5970913386525651
AF-Q13976-F1-model-v4_A	0.5971478688861174
AF-O43307-F1-model-v4_A	0.5974888977568795
AF-Q499Y3-F1-model-v4_A	0.5974916800080343
AF-O75914-F1-model-v4_A	0.5975134925390603
AF-B7ZBB8-F1-model-v4_A	0.5977953368378711
AF-Q9H5Z6-F1-model-v4_A	0.5978166690093161
AF-Q99640-F1-model-v4_A	0.5978569715214256
AF-Q6ICG6-F1-model-v4_A	0.5978970267022834
AF-Q495T6-F1-model-v4_A	0.5979626423230924
AF-O14788-F1-model-v4_A	0.5981636799306029
AF-Q86SQ3-F1-model-v4_A	0.5981819852046011
AF-Q13214-F1-model-v4_A	0.5983653512656324
AF-Q8WVJ9-F1-model-v4_A	0.598509440484029
AF-Q9NZN3-F1-model-v4_A	0.5985357109096083
AF-P21941-F1-model-v4_A	0.5986099655279393
AF-Q6S5H5-F1-model-v4_A	0.5989545837575929
AF-Q8NFD2-F1-model-v4_A	0.5989846544332144
AF-Q8WWH4-F1-model-v4_A	0.5990158445546738
AF-Q86U10-F1-model-v4_A	0.5990285032459883
AF-P54840-F1-model-v4_A	0.5990815295663636
AF-Q99829-F1-model-v4_A	0.5991954738896528
AF-Q8NCR0-F1-model-v4_A	0.5992439215785053
AF-Q8TET4-F1-model-v4_A	0.5993880582034203
AF-Q8NDX2-F1-model-v4_A	0.5994143482269226
AF-Q16537-F1-model-v4_A	0.5994347871115457
AF-Q6PI98-F1-model-v4_A	0.5995737245315935
AF-P23515-F1-model-v4_A	0.600023981043197
AF-Q86UX7-F1-model-v4_A	0.6000422467498301
AF-Q96KE9-F1-model-v4_A	0.600051942844462
AF-Q9NYV6-F1-model-v4_A	0.6002630638448536
AF-Q2TBC4-F1-model-v4_A	0.6006559093371145
AF-O43868-F1-model-v4_A	0.6006816079759956
AF-Q8N5I2-F1-model-v4_A	0.6007474452027703
AF-Q9BVS4-F1-model-v4_A	0.6010016946188828
AF-O14791-F1-model-v4_A	0.6010037334448886
AF-Q9UJ90-F1-model-v4_A	0.6011914835837779
AF-Q96DM1-F1-model-v4_A	0.6012524170195817
AF-A0A087X1C1-F1-model-v4_A	0.6016133614594992
AF-E7ETH6-F1-model-v4_A	0.6016836579793858
AF-Q7RTU7-F1-model-v4_A	0.6016995533623977
AF-Q9UFC0-F1-model-v4_A	0.6017511206878765
AF-P17342-F1-model-v4_A	0.6018784183632652
AF-Q9BRS2-F1-model-v4_A	0.6020606122470181
AF-Q14166-F1-model-v4_A	0.6024696759540685
AF-Q16600-F1-model-v4_A	0.6025424778943346
AF-Q9Y581-F1-model-v4_A	0.602717612575804
AF-P78371-F1-model-v4_A	0.6027369116558388
AF-O75469-F1-model-v4_A	0.6029622337973005
AF-Q99832-F1-model-v4_A	0.6029793516937645
AF-Q7RTT6-F1-model-v4_A	0.6030802924012376
AF-Q9NQ89-F1-model-v4_A	0.603176095012723
AF-Q8NBH2-F1-model-v4_A	0.6032409531706594
AF-Q14296-F1-model-v4_A	0.6034523960913896
AF-O00482-F1-model-v4_A	0.6036220692637108
AF-O95672-F1-model-v4_A	0.6037362002505688
AF-O75449-F1-model-v4_A	0.6038620684763093
AF-O95803-F1-model-v4_A	0.6040496498251394
AF-Q7L5N7-F1-model-v4_A	0.6042569954983126
AF-Q9BTT6-F1-model-v4_A	0.6043856112142987
AF-Q68G75-F1-model-v4_A	0.6044077588345123
AF-O94952-F1-model-v4_A	0.6045250790184852
AF-Q8NA96-F1-model-v4_A	0.6046234378335394
AF-Q9NPA2-F1-model-v4_A	0.6047885949889442
AF-P41250-F1-model-v4_A	0.6048714915760782
AF-Q16384-F1-model-v4_A	0.6050411934992738
AF-Q8N720-F1-model-v4_A	0.6050692443838205
AF-Q9H4M9-F1-model-v4_A	0.6052129184048071
AF-Q12882-F1-model-v4_A	0.6053539066968624
AF-O00151-F1-model-v4_A	0.6054435344618208
AF-P09629-F1-model-v4_A	0.605470234505313
AF-Q6UW60-F1-model-v4_A	0.6056516610631698
AF-P29279-F1-model-v4_A	0.6057238252270973
AF-A8K855-F1-model-v4_A	0.6057877860309978
AF-P40939-F1-model-v4_A	0.6058537313972597
AF-Q0VAA2-F1-model-v4_A	0.6060291860109909
AF-A8MQB3-F1-model-v4_A	0.6062018770601579
AF-O95747-F1-model-v4_A	0.6062614045668934
AF-Q16385-F1-model-v4_A	0.6064944412706333
AF-Q8N448-F1-model-v4_A	0.6069236979549569
AF-Q9NNX6-F1-model-v4_A	0.6069527840614634
AF-Q6IAA8-F1-model-v4_A	0.60705905689399
AF-P19835-F1-model-v4_A	0.6071254388622939
AF-Q8IXQ8-F1-model-v4_A	0.6072250831955536
AF-O43583-F1-model-v4_A	0.6073704758550784
AF-Q96AC1-F1-model-v4_A	0.6074000360531768
AF-Q9Y2Z2-F1-model-v4_A	0.6074543498672944
AF-P49354-F1-model-v4_A	0.6077691801334194
AF-Q6ZSA8-F1-model-v4_A	0.6079399200984245
AF-Q9Y217-F1-model-v4_A	0.6080019842226801
AF-P57796-F1-model-v4_A	0.6081114384905324
AF-A0A6Q8PGS0-F1-model-v4_A	0.608152644589517
AF-P50991-F1-model-v4_A	0.6084709324784852
AF-Q6RVD6-F1-model-v4_A	0.6085687546839986
AF-Q8N907-F1-model-v4_A	0.6086785897933532
AF-Q5H8A4-F1-model-v4_A	0.6088352767376606
AF-Q8WXX5-F1-model-v4_A	0.6089797856097248
AF-O15371-F1-model-v4_A	0.6091343953424195
AF-P61296-F1-model-v4_A	0.6091828241406095
AF-Q13177-F1-model-v4_A	0.6092567008495813
AF-Q8TC57-F1-model-v4_A	0.6094280763190254
AF-Q9Y6A9-F1-model-v4_A	0.609441154613482
AF-Q5TA78-F1-model-v4_A	0.6096664651212896
AF-P16452-F1-model-v4_A	0.6097804227381832
AF-Q8IYM2-F1-model-v4_A	0.6098811524103922
AF-Q9NZN9-F1-model-v4_A	0.6099087571230263
AF-Q9NV64-F1-model-v4_A	0.6099924594917849
AF-P00748-F1-model-v4_A	0.610111953770218
AF-O75366-F1-model-v4_A	0.6103435241245627
AF-Q8IWZ6-F1-model-v4_A	0.6103850340785971
AF-Q8NCA9-F1-model-v4_A	0.6104513432150859
AF-Q03135-F1-model-v4_A	0.6104760398762634
AF-Q8IX18-F1-model-v4_A	0.6104991427891774
AF-Q9H2A9-F1-model-v4_A	0.6110537314841639
AF-Q9BZQ2-F1-model-v4_A	0.6112300151029483
AF-P53667-F1-model-v4_A	0.6114011124481143
AF-Q9H1B4-F1-model-v4_A	0.6114598135824899
AF-P52757-F1-model-v4_A	0.6114831755644934
AF-Q6P582-F1-model-v4_A	0.6118241636996876
AF-O95478-F1-model-v4_A	0.6118542583056173
AF-Q9UJX2-F1-model-v4_A	0.611936845444349
AF-Q7L1S5-F1-model-v4_A	0.6119527946310783
AF-Q86YS7-F1-model-v4_A	0.6121826653325937
AF-Q8WUA7-F1-model-v4_A	0.6122468944891004
AF-Q9H1Z8-F1-model-v4_A	0.6128111672578131
AF-Q13362-F1-model-v4_A	0.6131695729305101
AF-Q9HC96-F1-model-v4_A	0.6132352433563384
AF-O94811-F1-model-v4_A	0.6132596600836124
AF-P07602-F1-model-v4_A	0.6133735903483484
AF-O60476-F1-model-v4_A	0.6134165565202909
AF-Q8WXI4-F1-model-v4_A	0.613550700948884
AF-Q96MC5-F1-model-v4_A	0.6136812962352852
AF-Q7L5N1-F1-model-v4_A	0.6138578799357168
AF-Q10471-F1-model-v4_A	0.6138635599460579
AF-A4D2B8-F1-model-v4_A	0.6138952345003923
AF-A4IF30-F1-model-v4_A	0.6139728871864849
AF-A2A2Y4-F1-model-v4_A	0.6140006056950702
AF-P08582-F1-model-v4_A	0.614150789939961
AF-Q15544-F1-model-v4_A	0.6142367797112913
AF-P26378-F1-model-v4_A	0.614339018353753
AF-Q8NCE0-F1-model-v4_A	0.6145469051362145
AF-Q14863-F1-model-v4_A	0.6147700276858679
AF-Q9BWX1-F1-model-v4_A	0.6148549226803919
AF-Q8IVC4-F1-model-v4_A	0.6152094289369089
AF-Q86TU7-F1-model-v4_A	0.6153283148722115
AF-Q53QZ3-F1-model-v4_A	0.6156223155127968
AF-Q8IV61-F1-model-v4_A	0.6157556082383968
AF-A6NFN9-F1-model-v4_A	0.615837825135609
AF-Q93100-F1-model-v4_A	0.6158973087713229
AF-Q5QP82-F1-model-v4_A	0.6159358016564227
AF-P19793-F1-model-v4_A	0.615965118154763
AF-Q8NFD4-F1-model-v4_A	0.6161772409325907
AF-Q5TA79-F1-model-v4_A	0.6162107545068849
AF-Q9NY28-F1-model-v4_A	0.6162709533101619
AF-Q7Z4N8-F1-model-v4_A	0.6163225187500966
AF-A0A1B0GUX0-F1-model-v4_A	0.6164854353879371
AF-P33908-F1-model-v4_A	0.6165919963277693
AF-O14939-F1-model-v4_A	0.6166783250113763
AF-Q96QE2-F1-model-v4_A	0.6167883333404762
AF-O15535-F1-model-v4_A	0.61685111780223
AF-P54136-F1-model-v4_A	0.617276307369484
AF-Q52LD8-F1-model-v4_A	0.617380052753461
AF-O95831-F1-model-v4_A	0.6174498369421645
AF-Q9NZA1-F1-model-v4_A	0.6175469432780437
AF-Q9NYB0-F1-model-v4_A	0.617748877000317
AF-P35398-F1-model-v4_A	0.6178100582214222
AF-Q6ZQN7-F1-model-v4_A	0.6178282456540909
AF-Q9BQL6-F1-model-v4_A	0.6179049943143544
AF-Q8N9T2-F1-model-v4_A	0.6181611323776519
AF-Q13057-F1-model-v4_A	0.6184733953956695
AF-Q5VVX9-F1-model-v4_A	0.6184981348343281
AF-Q8TAF3-F1-model-v4_A	0.6185252049069484
AF-A0A6Q8PGZ6-F1-model-v4_A	0.6185939587081964
AF-Q96CP2-F1-model-v4_A	0.6186785969772429
AF-A0A140TA67-F1-model-v4_A	0.6188725159101095
AF-Q96KR6-F1-model-v4_A	0.6188725477605443
AF-Q9NZH4-F1-model-v4_A	0.6189625487921226
AF-Q2TB18-F1-model-v4_A	0.6190512909746673
AF-A2VCK2-F1-model-v4_A	0.6191488664194442
AF-P48643-F1-model-v4_A	0.6191752252849717
AF-Q7Z699-F1-model-v4_A	0.619218908400368
AF-Q8WYA6-F1-model-v4_A	0.619626609669067
AF-Q5JW98-F1-model-v4_A	0.6198713804772049
AF-Q8N587-F1-model-v4_A	0.6198729258564927
AF-Q96DZ1-F1-model-v4_A	0.6200646862462066
AF-P07954-F1-model-v4_A	0.6201203505276529
AF-Q75T13-F1-model-v4_A	0.6201769916499653
AF-O14965-F1-model-v4_A	0.6203415911090046
AF-Q5TAQ9-F1-model-v4_A	0.620613469812032
AF-A0A2R8Y747-F1-model-v4_A	0.6206166593236889
AF-Q9H6D8-F1-model-v4_A	0.6207226834225281
AF-Q96MM6-F1-model-v4_A	0.6207560977668721
AF-Q53G59-F1-model-v4_A	0.6209202714714821
AF-P49765-F1-model-v4_A	0.6209775245170264
AF-Q8NCW6-F1-model-v4_A	0.6210290999579728
AF-Q15113-F1-model-v4_A	0.6210867426215146
AF-Q8N4U5-F1-model-v4_A	0.6211603712585905
AF-Q96PF1-F1-model-v4_A	0.6212883663591788
AF-Q8N988-F1-model-v4_A	0.621325006614834
AF-Q9BTF0-F1-model-v4_A	0.6214764528621397
AF-Q8WW32-F1-model-v4_A	0.622052560610603
AF-O00522-F1-model-v4_A	0.6220916720534235
AF-P59020-F1-model-v4_A	0.6225022360866428
AF-Q9H0A9-F1-model-v4_A	0.6226796435672846
AF-Q9H665-F1-model-v4_A	0.6227673696208951
AF-Q99726-F1-model-v4_A	0.6228783436732078
AF-Q9GZP0-F1-model-v4_A	0.6229596389492882
AF-P46721-F1-model-v4_A	0.6229694525346862
AF-P43630-F1-model-v4_A	0.6232966040236493
AF-Q16534-F1-model-v4_A	0.6234337628705372
medoid23-a2-s2_A	0.6236832170051766
AF-P52429-F1-model-v4_A	0.6236932562094447
AF-Q8NA66-F1-model-v4_A	0.6238090656534
AF-O94925-F1-model-v4_A	0.6238786160093369
AF-Q8N130-F1-model-v4_A	0.6241225259647948
AF-Q8IYP9-F1-model-v4_A	0.6242308191247272
AF-P51800-F1-model-v4_A	0.6243360870508469
AF-P05155-F1-model-v4_A	0.624506990972987
AF-Q13285-F1-model-v4_A	0.6246191209374854
AF-Q6IC83-F1-model-v4_A	0.6246696372594586
AF-Q9NXG6-F1-model-v4_A	0.624751400694471
AF-P06239-F1-model-v4_A	0.6249547827106031
AF-O95219-F1-model-v4_A	0.6250745613719079
AF-Q92759-F1-model-v4_A	0.6251709931222973
AF-Q92782-F1-model-v4_A	0.6254625186878623
AF-P29597-F1-model-v4_A	0.6254911311657559
AF-Q9Y262-F1-model-v4_A	0.6255438051597546
AF-O75638-F1-model-v4_A	0.6255663783239057
AF-Q9H693-F1-model-v4_A	0.6256384039989665
AF-Q16829-F1-model-v4_A	0.6257568794641273
AF-A6NFQ7-F1-model-v4_A	0.6258101515338556
AF-Q8IYJ1-F1-model-v4_A	0.6258464694772756
AF-P10398-F1-model-v4_A	0.6259374643017128
AF-P54652-F1-model-v4_A	0.625971229735658
AF-Q8N6I1-F1-model-v4_A	0.625972483793703
AF-P51843-F1-model-v4_A	0.6262160957203898
AF-Q9UBX0-F1-model-v4_A	0.6262506026167514
AF-Q49MI3-F1-model-v4_A	0.6263120157716747
AF-P09131-F1-model-v4_A	0.6265871777618464
AF-O95718-F1-model-v4_A	0.6266481404456103
AF-A0A1B0GVS7-F1-model-v4_A	0.6268769846877609
AF-O43521-F1-model-v4_A	0.6271103481336372
AF-Q8TAE6-F1-model-v4_A	0.6272961625968136
AF-Q9UBE8-F1-model-v4_A	0.6274046438396164
AF-O75908-F1-model-v4_A	0.6275752368647897
AF-Q96S53-F1-model-v4_A	0.6275882357625299
AF-Q96HH4-F1-model-v4_A	0.6276844724223558
AF-O43301-F1-model-v4_A	0.6277899012663712
AF-Q8WW14-F1-model-v4_A	0.6278023019554532
AF-Q643R3-F1-model-v4_A	0.6279064932748284
AF-P35520-F1-model-v4_A	0.6279906964396792
AF-Q9BYQ4-F1-model-v4_A	0.6281148001588495
AF-Q8IYQ7-F1-model-v4_A	0.6288053579092185
AF-Q86UN2-F1-model-v4_A	0.629025453279432
AF-Q9H336-F1-model-v4_A	0.6290828662062764
AF-Q15327-F1-model-v4_A	0.6291368692087019
AF-Q9BPX6-F1-model-v4_A	0.6291494274857573
AF-Q2TBA0-F1-model-v4_A	0.6292031838150103
AF-B2RXH2-F1-model-v4_A	0.6293284845205136
AF-P04156-F1-model-v4_A	0.6294606557000927
AF-Q9UDY4-F1-model-v4_A	0.6294942145325669
AF-Q13555-F1-model-v4_A	0.6295932599516859
AF-O95600-F1-model-v4_A	0.6297122063731693
AF-Q7L4S7-F1-model-v4_A	0.6301047288648628
AF-Q8IXQ5-F1-model-v4_A	0.6301808532447156
AF-Q9NPQ8-F1-model-v4_A	0.6303712130534143
AF-Q9HC58-F1-model-v4_A	0.6304221809393316
AF-Q13614-F1-model-v4_A	0.6306308737095312
AF-P42679-F1-model-v4_A	0.6306499578389921
AF-Q13188-F1-model-v4_A	0.6306568009396056
AF-P24468-F1-model-v4_A	0.6306726936808218
AF-Q3MIX3-F1-model-v4_A	0.630713174838363
AF-Q9BYQ9-F1-model-v4_A	0.6307816075940476
AF-Q15334-F1-model-v4_A	0.630804704700168
AF-Q86VN1-F1-model-v4_A	0.6308119419101672
AF-Q8NA77-F1-model-v4_A	0.631055555847004
AF-Q9BXJ7-F1-model-v4_A	0.6310605436323452
AF-Q7Z2W9-F1-model-v4_A	0.6312674117927222
AF-Q09019-F1-model-v4_A	0.6313344668540445
AF-Q7Z2G1-F1-model-v4_A	0.6314055526665885
AF-Q8TEV8-F1-model-v4_A	0.6314449272061267
AF-Q9Y3C1-F1-model-v4_A	0.6318503113021892
AF-Q9NZU1-F1-model-v4_A	0.6321760247225414
AF-Q8ND71-F1-model-v4_A	0.6321933875435756
AF-Q96MZ4-F1-model-v4_A	0.6322363432313817
AF-Q15796-F1-model-v4_A	0.6322791615926517
AF-Q4VXF1-F1-model-v4_A	0.632305312548845
AF-O76083-F1-model-v4_A	0.6324906981174054
AF-P56545-F1-model-v4_A	0.6325893395851735
AF-P28331-F1-model-v4_A	0.6326148681855305
AF-Q96LM5-F1-model-v4_A	0.6328635756376374
AF-Q66K79-F1-model-v4_A	0.6330927346302777
AF-P19827-F1-model-v4_A	0.6331833511196802
AF-Q6NXT4-F1-model-v4_A	0.6332286740070756
AF-Q5T751-F1-model-v4_A	0.6334401002821661
AF-O60225-F1-model-v4_A	0.6335033240573132
AF-Q8N2C9-F1-model-v4_A	0.6335559261316375
AF-Q8TBZ3-F1-model-v4_A	0.6338420568432379
AF-Q8TCV5-F1-model-v4_A	0.6340684096643897
AF-Q8N4E4-F1-model-v4_A	0.6342701552788271
AF-Q8WUM9-F1-model-v4_A	0.634333200904202
AF-P46059-F1-model-v4_A	0.6343564078343544
AF-Q6ZN79-F1-model-v4_A	0.6347799223508959
AF-Q5JUK9-F1-model-v4_A	0.634797732815201
AF-P21918-F1-model-v4_A	0.6348170792416242
AF-P43626-F1-model-v4_A	0.6352899348198007
AF-Q7Z5L3-F1-model-v4_A	0.6353861058479896
AF-Q9UGN5-F1-model-v4_A	0.6354473437109284
AF-Q96LI5-F1-model-v4_A	0.635563997244491
AF-A6NH21-F1-model-v4_A	0.635637800968245
AF-Q5T2E6-F1-model-v4_A	0.6358988420690944
AF-O95876-F1-model-v4_A	0.636019280561329
AF-P28289-F1-model-v4_A	0.6362769215073416
AF-Q9BWT1-F1-model-v4_A	0.6363014164292905
AF-Q9NVV9-F1-model-v4_A	0.6363852510334762
AF-Q9UFP1-F1-model-v4_A	0.6364247528528346
AF-Q9NW64-F1-model-v4_A	0.6366569478341316
AF-Q8TDS5-F1-model-v4_A	0.6366816591218456
AF-Q86YD1-F1-model-v4_A	0.6370159271110087
AF-Q8N8B7-F1-model-v4_A	0.6372460477702016
AF-P55103-F1-model-v4_A	0.6373252758428065
AF-Q6P9A2-F1-model-v4_A	0.6373281321445574
AF-Q6UX01-F1-model-v4_A	0.6373292591641839
AF-Q9C056-F1-model-v4_A	0.6374075435542693
AF-Q9GZU3-F1-model-v4_A	0.6374932213556456
AF-P0DMV1-F1-model-v4_A	0.6376840581273417
AF-P35858-F1-model-v4_A	0.6377010139207502
AF-Q9BYG3-F1-model-v4_A	0.6378323603125371
AF-Q15043-F1-model-v4_A	0.6378577548623563
AF-P46063-F1-model-v4_A	0.6379233201492578
AF-P0DMV8-F1-model-v4_A	0.6381317154184649
AF-Q9BVG9-F1-model-v4_A	0.6382019127862578
AF-Q9Y330-F1-model-v4_A	0.6382076717553463
AF-Q8IZ16-F1-model-v4_A	0.6385637560958201
AF-Q9UPE1-F1-model-v4_A	0.6386802977352231
AF-Q9BYJ0-F1-model-v4_A	0.6389265032821538
AF-P00750-F1-model-v4_A	0.6391325763361122
AF-Q8IXH7-F1-model-v4_A	0.639187020850852
AF-Q96N95-F1-model-v4_A	0.6392069781096259
AF-Q9UM21-F1-model-v4_A	0.6394016781567486
AF-Q9H9S5-F1-model-v4_A	0.6394213345584349
AF-Q9Y546-F1-model-v4_A	0.6394823388578398
AF-O75907-F1-model-v4_A	0.6396100377413405
AF-P17066-F1-model-v4_A	0.6397994749721361
AF-Q5TCM9-F1-model-v4_A	0.6398610717983959
AF-P40227-F1-model-v4_A	0.6398629060847212
AF-Q8N531-F1-model-v4_A	0.6399693761962454
AF-P22003-F1-model-v4_A	0.6399843919243464
AF-Q9H1Q7-F1-model-v4_A	0.6400045608804247
AF-Q13153-F1-model-v4_A	0.6400480269935331
AF-Q14624-F1-model-v4_A	0.6401402800467436
AF-Q9UQC9-F1-model-v4_A	0.6401476981330941
AF-O75367-F1-model-v4_A	0.6403217195454329
AF-O43781-F1-model-v4_A	0.6404878459473814
AF-Q86X55-F1-model-v4_A	0.6407534756502254
AF-Q8TB22-F1-model-v4_A	0.6408343091810119
AF-Q96MP8-F1-model-v4_A	0.6409930153583356
AF-Q8N1K5-F1-model-v4_A	0.6410436981426011
AF-Q13239-F1-model-v4_A	0.6410682596843037
AF-P43361-F1-model-v4_A	0.6411754699921856
AF-Q8WW33-F1-model-v4_A	0.6416223672671276
AF-Q86TI2-F1-model-v4_A	0.6416530221102381
AF-Q8IY51-F1-model-v4_A	0.6417181937895277
AF-Q9UBI4-F1-model-v4_A	0.6418462654157349
AF-P01861-F1-model-v4_A	0.6418752425013086
AF-Q9BSK4-F1-model-v4_A	0.6422690682123405
AF-Q8N4Q1-F1-model-v4_A	0.6424897934193203
AF-Q96ER3-F1-model-v4_A	0.6425039722070719
AF-Q8IZ73-F1-model-v4_A	0.6425173944767226
AF-P30153-F1-model-v4_A	0.6426595293787544
AF-Q6PD74-F1-model-v4_A	0.6427500789909906
AF-Q96T83-F1-model-v4_A	0.6428123638654086
AF-Q9UNW9-F1-model-v4_A	0.6429241808764922
AF-Q6PIY7-F1-model-v4_A	0.6432474446211212
AF-O95671-F1-model-v4_A	0.643356553000234
AF-Q99717-F1-model-v4_A	0.6434739659778455
AF-Q8IVJ8-F1-model-v4_A	0.6435228375295526
AF-Q9BWW8-F1-model-v4_A	0.6435496160490166
AF-Q15291-F1-model-v4_A	0.6436173747981521
AF-P22314-F1-model-v4_A	0.643695826633104
AF-Q12834-F1-model-v4_A	0.6437287231483233
AF-Q92973-F1-model-v4_A	0.6439500340333145
AF-P21728-F1-model-v4_A	0.6440129729209858
AF-Q86Y07-F1-model-v4_A	0.6440863207114795
AF-P20248-F1-model-v4_A	0.6442415733635153
AF-P11142-F1-model-v4_A	0.6443492552301505
AF-C9JPN9-F1-model-v4_A	0.6444495268693728
AF-Q96P65-F1-model-v4_A	0.6445009700969315
AF-Q8NFV5-F1-model-v4_A	0.6446610134750788
AF-Q15072-F1-model-v4_A	0.6449928286038723
AF-Q92772-F1-model-v4_A	0.6450305833794995
AF-P26373-F1-model-v4_A	0.6451351934339467
AF-C9JXX5-F1-model-v4_A	0.6453043654634447
AF-Q1W209-F1-model-v4_A	0.6454571841199447
AF-Q7Z388-F1-model-v4_A	0.6454772187361983
AF-O14562-F1-model-v4_A	0.645591908130656
AF-Q9NWS0-F1-model-v4_A	0.6456161125881722
AF-A0A1B0GTQ1-F1-model-v4_A	0.6457176484654857
AF-Q9Y224-F1-model-v4_A	0.6458157382617955
AF-O95198-F1-model-v4_A	0.6458666540130686
AF-P0DMV9-F1-model-v4_A	0.6459729769264347
AF-Q9NSD7-F1-model-v4_A	0.6459761631542348
AF-Q9UBT3-F1-model-v4_A	0.6460065979892079
AF-Q496M5-F1-model-v4_A	0.6460319874899443
AF-Q6DD87-F1-model-v4_A	0.6461439723593957
AF-Q9GZU5-F1-model-v4_A	0.6462210393918902
AF-Q9H3U7-F1-model-v4_A	0.6462745792703766
AF-P34931-F1-model-v4_A	0.6465642499995109
AF-C9JVI0-F1-model-v4_A	0.6465712941609049
AF-Q15937-F1-model-v4_A	0.6467686143441221
AF-Q5VTH2-F1-model-v4_A	0.6468430516233757
AF-Q8IWF6-F1-model-v4_A	0.6468444452023204
AF-Q8N608-F1-model-v4_A	0.6469683041483489
AF-Q9C0D3-F1-model-v4_A	0.6470375294775905
AF-Q9NPC2-F1-model-v4_A	0.6470433408601387
AF-Q8NG04-F1-model-v4_A	0.6470682682643923
AF-O60678-F1-model-v4_A	0.6471716110927058
AF-Q99612-F1-model-v4_A	0.6471958478031903
AF-Q5SQN1-F1-model-v4_A	0.6472549409062566
AF-P60509-F1-model-v4_A	0.64731455560822
AF-Q9Y216-F1-model-v4_A	0.6473927028054267
AF-A6NJG2-F1-model-v4_A	0.6474364805171201
AF-Q8NA58-F1-model-v4_A	0.6474406137924785
AF-O95168-F1-model-v4_A	0.6475640578832382
AF-Q96EK5-F1-model-v4_A	0.6476373848568312
AF-Q6ZT52-F1-model-v4_A	0.647793502180565
AF-Q9HC36-F1-model-v4_A	0.6477992101295557
AF-A6NCW0-F1-model-v4_A	0.6478954832402758
AF-Q12980-F1-model-v4_A	0.6479862163478481
AF-Q6P3X8-F1-model-v4_A	0.6480912640121697
AF-P01282-F1-model-v4_A	0.6482078416619843
AF-P54577-F1-model-v4_A	0.6482250521419732
AF-P20962-F1-model-v4_A	0.6482457864539509
AF-Q9UMS4-F1-model-v4_A	0.6483179723816133
AF-Q92901-F1-model-v4_A	0.6483454309086706
AF-Q08188-F1-model-v4_A	0.6483613808741369
AF-P02748-F1-model-v4_A	0.6484592722880985
AF-Q96RS6-F1-model-v4_A	0.6485107882373333
AF-A6NJI9-F1-model-v4_A	0.6486859651121404
AF-Q96NB1-F1-model-v4_A	0.6488284520250949
AF-P14209-F1-model-v4_A	0.6488450349042036
AF-Q96N77-F1-model-v4_A	0.6489065368540325
AF-A8MZ25-F1-model-v4_A	0.6489733417883293
AF-O75582-F1-model-v4_A	0.6490529918650529
AF-A8MQ03-F1-model-v4_A	0.6490774851137703
AF-Q8TEA7-F1-model-v4_A	0.649253957595618
AF-Q9Y6X3-F1-model-v4_A	0.6492778253440306
AF-Q13421-F1-model-v4_A	0.6495688771214727
AF-Q9BT09-F1-model-v4_A	0.649577388680023
AF-Q5SY85-F1-model-v4_A	0.6495949064644633
AF-P30101-F1-model-v4_A	0.6497944001803263
AF-Q14314-F1-model-v4_A	0.6498442514992174
AF-Q92526-F1-model-v4_A	0.6500597881810345
AF-Q9NZN4-F1-model-v4_A	0.6500895480616711
AF-O75084-F1-model-v4_A	0.6501540280269085
AF-Q16820-F1-model-v4_A	0.6502131084115121
AF-Q9NR11-F1-model-v4_A	0.6502998795899927
AF-Q9NXS3-F1-model-v4_A	0.6504786912485808
AF-P03971-F1-model-v4_A	0.6506016256772396
AF-O95944-F1-model-v4_A	0.6507165840399937
AF-Q6WRX3-F1-model-v4_A	0.6507414945791339
AF-Q9NPJ1-F1-model-v4_A	0.6507771985106868
AF-Q05513-F1-model-v4_A	0.650923655745298
AF-O14519-F1-model-v4_A	0.6510118772207131
AF-Q17RN3-F1-model-v4_A	0.6511541774684447
AF-Q6IA69-F1-model-v4_A	0.6511909286360463
AF-Q9Y573-F1-model-v4_A	0.6516472027734562
AF-Q92995-F1-model-v4_A	0.6516948754461627
AF-O15530-F1-model-v4_A	0.6517912962005648
AF-P25685-F1-model-v4_A	0.6518278306276398
AF-Q9NVV4-F1-model-v4_A	0.6518802683004332
AF-Q9ULM6-F1-model-v4_A	0.6518864016207632
AF-Q9GZX5-F1-model-v4_A	0.6518999536096373
AF-Q96DZ5-F1-model-v4_A	0.6519201228333421
AF-Q8N6K4-F1-model-v4_A	0.6519203398316349
AF-O43414-F1-model-v4_A	0.651986542359738
AF-Q9Y3P4-F1-model-v4_A	0.6519936684241178
AF-P0DN79-F1-model-v4_A	0.6520890801301743
AF-Q9H4Q4-F1-model-v4_A	0.6520929435803988
AF-Q8N1N5-F1-model-v4_A	0.6521227611226199
AF-P35348-F1-model-v4_A	0.6522334026966937
AF-Q96T60-F1-model-v4_A	0.6522822760793027
AF-Q6R6M4-F1-model-v4_A	0.6523277075687883
AF-Q86UY8-F1-model-v4_A	0.6524753781371544
AF-Q9UJX4-F1-model-v4_A	0.652741541295151
AF-Q96H35-F1-model-v4_A	0.6529893118009604
AF-Q6KF10-F1-model-v4_A	0.6530152512885841
AF-Q7RTS5-F1-model-v4_A	0.6530614788091742
AF-Q9HD15-F1-model-v4_A	0.653112042312143
AF-Q9UK85-F1-model-v4_A	0.653116251357706
AF-Q58FF3-F1-model-v4_A	0.6532200551767127
AF-A0A1W2PRP0-F1-model-v4_A	0.653249917224417
AF-Q9UJY1-F1-model-v4_A	0.6532948185199272
AF-O14787-F1-model-v4_A	0.6534056658787094
AF-Q4KMQ2-F1-model-v4_A	0.6536302317510911
AF-Q8N461-F1-model-v4_A	0.6537430068709631
AF-Q9UKW4-F1-model-v4_A	0.6537846322928179
AF-Q9NX45-F1-model-v4_A	0.6538644205892107
AF-Q9H147-F1-model-v4_A	0.6539125946641963
AF-P49902-F1-model-v4_A	0.6541837420198665
AF-P28335-F1-model-v4_A	0.6542726828903157
AF-Q08116-F1-model-v4_A	0.6543270165254406
AF-Q107X0-F1-model-v4_A	0.654535469587834
AF-Q96BD8-F1-model-v4_A	0.6545841413769655
AF-P07101-F1-model-v4_A	0.6546069969748056
AF-Q96G42-F1-model-v4_A	0.6547353405493113
AF-O43189-F1-model-v4_A	0.6548210681288791
AF-O43242-F1-model-v4_A	0.6549301925570772
AF-Q8N4B1-F1-model-v4_A	0.6549854958514192
AF-Q86X27-F1-model-v4_A	0.6550651186575543
AF-Q96JF0-F1-model-v4_A	0.6550829037816979
AF-Q9UEW8-F1-model-v4_A	0.6554338771980027
AF-O15460-F1-model-v4_A	0.655525191226001
AF-Q8WVP7-F1-model-v4_A	0.6555473011705278
AF-Q8N2R8-F1-model-v4_A	0.6555700906928563
AF-A8MWA4-F1-model-v4_A	0.6556589162482358
AF-Q96QD5-F1-model-v4_A	0.6556591220562803
AF-Q9UIG8-F1-model-v4_A	0.6561664372904948
AF-P60228-F1-model-v4_A	0.6562429611206213
AF-Q8IYB8-F1-model-v4_A	0.6562588219489988
AF-A2A3K4-F1-model-v4_A	0.6565967950430813
AF-Q8TCT8-F1-model-v4_A	0.6566476648884431
AF-Q9Y2Q9-F1-model-v4_A	0.6566593132273401
AF-Q9UPT9-F1-model-v4_A	0.6566724070398771
AF-Q8NGU9-F1-model-v4_A	0.6568263609626183
AF-O95932-F1-model-v4_A	0.6573223250822277
AF-O95813-F1-model-v4_A	0.6575481291088169
AF-Q9NVN3-F1-model-v4_A	0.6576405075368112
AF-P0DMU9-F1-model-v4_A	0.6577503303709687
AF-Q6ZR03-F1-model-v4_A	0.6578444557355629
AF-P56159-F1-model-v4_A	0.6578641676685109
AF-P17481-F1-model-v4_A	0.6580307673999695
AF-O95340-F1-model-v4_A	0.6581876738723457
AF-Q96MW7-F1-model-v4_A	0.6582018676605531
AF-O00110-F1-model-v4_A	0.6582058549292226
AF-P27037-F1-model-v4_A	0.6582255029025224
AF-Q16531-F1-model-v4_A	0.6582880533423712
AF-Q3KNS6-F1-model-v4_A	0.6582921890380341
AF-C9JJH3-F1-model-v4_A	0.658399107793676
AF-O94826-F1-model-v4_A	0.6584880674323347
AF-Q8IZP7-F1-model-v4_A	0.6585038485640944
AF-Q9UIQ6-F1-model-v4_A	0.6585456001291362
AF-O95972-F1-model-v4_A	0.6585508875554332
AF-P01583-F1-model-v4_A	0.6585593998514592
AF-P08253-F1-model-v4_A	0.6588730278867714
AF-Q13098-F1-model-v4_A	0.6588790557877136
AF-O43765-F1-model-v4_A	0.6590547700208551
AF-Q96AD5-F1-model-v4_A	0.659060753686541
AF-Q68D85-F1-model-v4_A	0.65906326601054
AF-A0A0G2JMD5-F1-model-v4_A	0.6591050658230114
AF-P18031-F1-model-v4_A	0.659198815000935
AF-Q13564-F1-model-v4_A	0.659328621860098
AF-Q86WA9-F1-model-v4_A	0.6594164651274925
AF-Q9Y572-F1-model-v4_A	0.6594527866425742
AF-Q5VV52-F1-model-v4_A	0.6598216978818623
AF-P21291-F1-model-v4_A	0.6598480952212891
AF-Q96PU4-F1-model-v4_A	0.6600183331001306
AF-P24386-F1-model-v4_A	0.6600788413320603
AF-P12081-F1-model-v4_A	0.6604489278165329
AF-Q92785-F1-model-v4_A	0.6604925704573457
AF-Q9Y4X5-F1-model-v4_A	0.6605253347550984
AF-Q9HBM6-F1-model-v4_A	0.6606107091975314
AF-Q12926-F1-model-v4_A	0.6606233210534315
AF-O15033-F1-model-v4_A	0.6607314685895532
AF-Q5TC04-F1-model-v4_A	0.6607710149486042
AF-Q12982-F1-model-v4_A	0.6612425879543401
AF-O95754-F1-model-v4_A	0.6613677187130882
AF-Q9ULE6-F1-model-v4_A	0.6615001416526367
AF-Q5K130-F1-model-v4_A	0.6615355755070004
AF-Q7L3S4-F1-model-v4_A	0.6615439617140638
AF-P09001-F1-model-v4_A	0.6619199801097513
AF-Q01432-F1-model-v4_A	0.662142529314279
AF-P18065-F1-model-v4_A	0.6622717541760864
AF-P04196-F1-model-v4_A	0.6623732208242161
AF-Q9UNH5-F1-model-v4_A	0.6624055254854334
AF-Q6H3X3-F1-model-v4_A	0.6624604758247097
AF-Q9NYB5-F1-model-v4_A	0.6624843594926227
AF-Q9NTU4-F1-model-v4_A	0.6626791709710749
AF-Q8WVK2-F1-model-v4_A	0.6627883060925924
AF-Q5VTE6-F1-model-v4_A	0.6628732165507508
AF-P43359-F1-model-v4_A	0.6630420946448813
AF-O00341-F1-model-v4_A	0.6630768790423318
AF-P51888-F1-model-v4_A	0.6632172572638505
AF-P49840-F1-model-v4_A	0.6633607307273943
AF-Q8NB15-F1-model-v4_A	0.6634079692379603
AF-P20366-F1-model-v4_A	0.6634981221758759
AF-Q7Z404-F1-model-v4_A	0.6636086671337935
AF-Q9HA77-F1-model-v4_A	0.6636738093970765
AF-Q08426-F1-model-v4_A	0.6638337249425381
AF-P31273-F1-model-v4_A	0.6639283278788783
AF-Q6NXP2-F1-model-v4_A	0.6640223020612313
AF-Q9H2C0-F1-model-v4_A	0.6640518452837751
AF-A6NJ46-F1-model-v4_A	0.6643983762926146
AF-Q16670-F1-model-v4_A	0.6644538556152321
AF-Q9NUD5-F1-model-v4_A	0.6645294647816222
AF-Q9H2W2-F1-model-v4_A	0.6645391223370539
AF-Q8IZC7-F1-model-v4_A	0.6646143902304326
AF-Q9UHR6-F1-model-v4_A	0.6646327044005806
AF-Q16566-F1-model-v4_A	0.6648156174359918
AF-Q8WTW4-F1-model-v4_A	0.6648677308946611
AF-Q5VTD9-F1-model-v4_A	0.6648860797421435
AF-Q15904-F1-model-v4_A	0.6649756725079697
AF-O14672-F1-model-v4_A	0.6650326797610695
AF-B4DZS4-F1-model-v4_A	0.6651304948234775
AF-O14896-F1-model-v4_A	0.6654038013935043
AF-P10644-F1-model-v4_A	0.6654210851190093
AF-Q7Z429-F1-model-v4_A	0.6654739961872703
AF-Q8NEW0-F1-model-v4_A	0.6656374037580176
AF-Q7Z5L7-F1-model-v4_A	0.665690672838122
AF-Q9HCC8-F1-model-v4_A	0.6657270851579881
AF-A6NGE4-F1-model-v4_A	0.6657735215011512
AF-Q8TBB1-F1-model-v4_A	0.6658484275159172
AF-P10809-F1-model-v4_A	0.6659249355543274
AF-Q9NNW5-F1-model-v4_A	0.6659984273946583
AF-Q5T752-F1-model-v4_A	0.6661838493920011
AF-A6NFF2-F1-model-v4_A	0.6662254946035482
AF-P51178-F1-model-v4_A	0.6664643217119542
AF-Q8NFI4-F1-model-v4_A	0.6667583810561768
AF-Q96LZ2-F1-model-v4_A	0.6668558199286846
AF-Q9BUR4-F1-model-v4_A	0.6670187087617664
AF-Q92988-F1-model-v4_A	0.6671004946083621
AF-P09681-F1-model-v4_A	0.6671851255067716
AF-O14986-F1-model-v4_A	0.6675395665238654
AF-P56181-F1-model-v4_A	0.6676103437024188
AF-Q6ZT77-F1-model-v4_A	0.667720857052262
AF-Q5W5W9-F1-model-v4_A	0.667800022875557
AF-Q9BUI4-F1-model-v4_A	0.6678048950952039
AF-Q9UGC7-F1-model-v4_A	0.667929735614385
AF-Q8NCE2-F1-model-v4_A	0.6680137719222763
AF-P04839-F1-model-v4_A	0.6680140546324186
AF-O95393-F1-model-v4_A	0.6680150609130849
AF-Q9NVP1-F1-model-v4_A	0.6680570167064893
AF-P12645-F1-model-v4_A	0.6681001570021123
AF-Q14CS0-F1-model-v4_A	0.6683417883913216
AF-P07992-F1-model-v4_A	0.6683746081925614
AF-Q7L5Y9-F1-model-v4_A	0.6684827984532635
AF-Q5T5M9-F1-model-v4_A	0.6686036738829136
AF-O75131-F1-model-v4_A	0.668629434664906
AF-P49221-F1-model-v4_A	0.6688145684812905
AF-Q658P3-F1-model-v4_A	0.6688765548343378
AF-Q96EX2-F1-model-v4_A	0.6689457072088154
AF-Q6NZY7-F1-model-v4_A	0.6692151001245454
AF-Q9UI40-F1-model-v4_A	0.6692581486309953
AF-Q9BQG2-F1-model-v4_A	0.6693123751451038
AF-Q9UK99-F1-model-v4_A	0.6693931281375767
AF-P0CG08-F1-model-v4_A	0.6694213906733912
AF-O95475-F1-model-v4_A	0.6694739971591273
AF-Q9HBY0-F1-model-v4_A	0.6695986603400365
AF-Q9H4I9-F1-model-v4_A	0.6696698410537177
AF-O76081-F1-model-v4_A	0.6696799448178896
AF-Q8N567-F1-model-v4_A	0.669690792445789
AF-Q96FG2-F1-model-v4_A	0.6697408792481406
AF-Q8IWS0-F1-model-v4_A	0.6702197014980491
AF-Q9NR34-F1-model-v4_A	0.6704927685722457
AF-Q5VUM1-F1-model-v4_A	0.6706678530557038
AF-P0C7U3-F1-model-v4_A	0.6707606331517244
AF-Q8N8N0-F1-model-v4_A	0.6708622504596204
AF-D6R901-F1-model-v4_A	0.6709992799752719
AF-P42658-F1-model-v4_A	0.6710412939879151
AF-O14649-F1-model-v4_A	0.6713780203851785
AF-Q49AN0-F1-model-v4_A	0.6715017377297827
AF-P43405-F1-model-v4_A	0.6717064004151503
AF-Q16526-F1-model-v4_A	0.6717261440402845
AF-Q9Y230-F1-model-v4_A	0.6718510054824322
AF-P83859-F1-model-v4_A	0.6722768223254091
AF-Q9BSJ1-F1-model-v4_A	0.6722847850416067
AF-P51955-F1-model-v4_A	0.6722903127448592
AF-A8MUZ8-F1-model-v4_A	0.6723030246630685
AF-Q8IU60-F1-model-v4_A	0.6723306921729557
AF-Q5TG53-F1-model-v4_A	0.6723422592607319
AF-O43175-F1-model-v4_A	0.6724673673875143
AF-P01350-F1-model-v4_A	0.6725256986369719
AF-Q9Y6K5-F1-model-v4_A	0.672543949717046
AF-P27487-F1-model-v4_A	0.6726264768720305
AF-P62495-F1-model-v4_A	0.6728047215404934
AF-Q8N4K4-F1-model-v4_A	0.6728801377372515
AF-O60729-F1-model-v4_A	0.6730135473620725
AF-Q9H816-F1-model-v4_A	0.6731082497373678
AF-Q6ZV80-F1-model-v4_A	0.6731516861968159
AF-Q9H2J7-F1-model-v4_A	0.6733260165948071
AF-Q96S90-F1-model-v4_A	0.6733482442163304
AF-Q8N6Q3-F1-model-v4_A	0.6733594468922968
AF-P21980-F1-model-v4_A	0.6735594546898518
AF-P17482-F1-model-v4_A	0.6736155278274499
AF-Q7Z6I5-F1-model-v4_A	0.6737845783566374
AF-Q7Z419-F1-model-v4_A	0.6739341646262877
AF-Q8NB78-F1-model-v4_A	0.6739426921008288
AF-G3V0H7-F1-model-v4_A	0.67412352842188
AF-O60832-F1-model-v4_A	0.6743954905885787
AF-Q9BYS1-F1-model-v4_A	0.6745202505023021
AF-O95025-F1-model-v4_A	0.6747628085346659
AF-Q6IWH7-F1-model-v4_A	0.6748774599520007
AF-Q6NTF9-F1-model-v4_A	0.6750137716151711
AF-P07357-F1-model-v4_A	0.6750314462264256
AF-P55001-F1-model-v4_A	0.6750432678454631
AF-Q9Y2I8-F1-model-v4_A	0.6751667271109946
AF-Q8N7B9-F1-model-v4_A	0.6752582964387972
AF-Q14184-F1-model-v4_A	0.6754620559518411
AF-Q9H221-F1-model-v4_A	0.6755323800274542
AF-Q07444-F1-model-v4_A	0.6757241846916322
AF-Q9UGH3-F1-model-v4_A	0.675753322875022
AF-Q5U5R9-F1-model-v4_A	0.6758338921284308
AF-P41002-F1-model-v4_A	0.6758436366241406
AF-Q8N884-F1-model-v4_A	0.6758612367718438
AF-P13674-F1-model-v4_A	0.676132926902771
AF-Q9Y5S8-F1-model-v4_A	0.6763971004575019
AF-Q9BY76-F1-model-v4_A	0.6764731172953554
AF-Q9NPI8-F1-model-v4_A	0.6765465534654531
AF-Q9ULV1-F1-model-v4_A	0.6765621218114696
AF-Q6PHR2-F1-model-v4_A	0.6765766882083747
AF-Q9P2W6-F1-model-v4_A	0.6767534874605885
AF-A8MVA2-F1-model-v4_A	0.6770479839770248
AF-Q9P2U8-F1-model-v4_A	0.6770859550125132
AF-O75690-F1-model-v4_A	0.6771398634639357
AF-Q9HA72-F1-model-v4_A	0.6771508998322006
AF-Q7Z2E3-F1-model-v4_A	0.6772940860919509
AF-Q6NT04-F1-model-v4_A	0.677375003247769
AF-Q5TGI4-F1-model-v4_A	0.6774492627496991
AF-Q9UBG7-F1-model-v4_A	0.6774699105240127
AF-Q9NUQ8-F1-model-v4_A	0.6776202930200004
AF-A0AVI4-F1-model-v4_A	0.6776535213364684
AF-O95470-F1-model-v4_A	0.6779361773876329
AF-Q8N9M5-F1-model-v4_A	0.6779804121372905
AF-Q969T9-F1-model-v4_A	0.6780307265728971
AF-P29376-F1-model-v4_A	0.6780589953997629
AF-P15735-F1-model-v4_A	0.6780777910491471
AF-Q99942-F1-model-v4_A	0.6781106584565664
AF-Q8N9X3-F1-model-v4_A	0.6781535192198568
AF-Q92903-F1-model-v4_A	0.6781592246429934
AF-Q9Y265-F1-model-v4_A	0.6781702524647668
AF-Q5XG85-F1-model-v4_A	0.6782503118926952
AF-B1AKI9-F1-model-v4_A	0.6783362826120348
AF-Q504Y3-F1-model-v4_A	0.6783569693552423
AF-Q96MF4-F1-model-v4_A	0.6783700300345199
AF-Q07820-F1-model-v4_A	0.6785940971625751
AF-Q04743-F1-model-v4_A	0.6786671335456087
AF-Q16610-F1-model-v4_A	0.6787390188723536
AF-P51801-F1-model-v4_A	0.6787412421967196
AF-P52824-F1-model-v4_A	0.6790763431105491
AF-Q14206-F1-model-v4_A	0.6791043976594837
AF-O96017-F1-model-v4_A	0.6791520900200236
AF-Q06124-F1-model-v4_A	0.6792013901033762
AF-Q9UGI9-F1-model-v4_A	0.6792051765336764
AF-Q9P2G9-F1-model-v4_A	0.6792584948093235
AF-Q6L8G8-F1-model-v4_A	0.6796746848807593
AF-O15041-F1-model-v4_A	0.6798950975765518
AF-Q9Y603-F1-model-v4_A	0.6799672327571584
AF-Q8IYS2-F1-model-v4_A	0.6799807058372425
AF-A6NJJ6-F1-model-v4_A	0.6801008383640137
AF-P27694-F1-model-v4_A	0.6802401405619731
AF-Q9HD33-F1-model-v4_A	0.6803793852759261
AF-Q01892-F1-model-v4_A	0.6805540366399756
AF-Q8NEG7-F1-model-v4_A	0.6807082568213992
AF-Q96FV0-F1-model-v4_A	0.680726434432407
AF-B7ZAQ6-F1-model-v4_A	0.6808046488568058
AF-O95522-F1-model-v4_A	0.6808685019146354
AF-Q96RP7-F1-model-v4_A	0.6809763827828238
AF-P26639-F1-model-v4_A	0.6812127095093964
AF-Q8IWE4-F1-model-v4_A	0.6812336014899213
AF-P17252-F1-model-v4_A	0.681372954210457
AF-O00311-F1-model-v4_A	0.6814779268200943
AF-P08133-F1-model-v4_A	0.6814818696972174
AF-D6RJB6-F1-model-v4_A	0.6817694707707702
AF-Q8WW52-F1-model-v4_A	0.6822485147685081
AF-Q7Z465-F1-model-v4_A	0.6822623751043371
AF-Q16348-F1-model-v4_A	0.682334318089317
AF-Q7L0J3-F1-model-v4_A	0.6825386365903189
AF-P78345-F1-model-v4_A	0.6825653079823496
AF-Q8NBE8-F1-model-v4_A	0.6828968208039666
AF-Q9NVZ3-F1-model-v4_A	0.6829515348594496
AF-Q8N5V2-F1-model-v4_A	0.6829599527528414
AF-Q9Y5L0-F1-model-v4_A	0.6829614443594537
AF-Q9H0X6-F1-model-v4_A	0.6829994748490049
AF-Q96BN2-F1-model-v4_A	0.6830303699528341
AF-Q13610-F1-model-v4_A	0.683054202490465
AF-O60683-F1-model-v4_A	0.6831377726771038
AF-P23610-F1-model-v4_A	0.6832347631295553
AF-O95158-F1-model-v4_A	0.6833837817314189
AF-Q9UJD0-F1-model-v4_A	0.6837147575176193
AF-Q8IYK4-F1-model-v4_A	0.6837187327758599
AF-Q92966-F1-model-v4_A	0.6838336669666953
AF-Q147X3-F1-model-v4_A	0.6838793877837358
AF-O00165-F1-model-v4_A	0.684042189734995
AF-Q9ULQ1-F1-model-v4_A	0.6841597535323354
AF-Q9NRM2-F1-model-v4_A	0.6841647897246871
AF-Q9NZJ7-F1-model-v4_A	0.6841856396420298
AF-Q9HCN2-F1-model-v4_A	0.6842278046733553
AF-O15131-F1-model-v4_A	0.684234033800617
AF-Q9UGI8-F1-model-v4_A	0.6842627557673573
AF-Q17RP2-F1-model-v4_A	0.6843540815953576
AF-Q16595-F1-model-v4_A	0.6843560524729413
AF-A6NN06-F1-model-v4_A	0.6847788005255581
AF-Q9UJX5-F1-model-v4_A	0.6848330801471858
AF-Q07869-F1-model-v4_A	0.6848405444263151
AF-Q15170-F1-model-v4_A	0.6849236094396485
AF-O75610-F1-model-v4_A	0.6852086505371429
AF-P49910-F1-model-v4_A	0.6853103195558641
AF-Q8TCP9-F1-model-v4_A	0.6853332717224783
AF-Q9HAU8-F1-model-v4_A	0.685353435260077
AF-Q9H4K7-F1-model-v4_A	0.6854976484679378
AF-Q9UBF1-F1-model-v4_A	0.685514207827441
AF-Q9BU40-F1-model-v4_A	0.6855861395513235
AF-P43628-F1-model-v4_A	0.6857091741824352
AF-Q8IZ83-F1-model-v4_A	0.6857843604784416
AF-Q9NQ31-F1-model-v4_A	0.6858741566632407
AF-Q96KD3-F1-model-v4_A	0.6859284800422893
AF-P43363-F1-model-v4_A	0.6859405080288222
AF-Q8WWY6-F1-model-v4_A	0.686005458197232
AF-Q5M7Z0-F1-model-v4_A	0.6860135831988732
AF-Q9NZR1-F1-model-v4_A	0.686039427013095
AF-Q9GZM5-F1-model-v4_A	0.6861493585948205
AF-P31268-F1-model-v4_A	0.6861927353472443
AF-P06737-F1-model-v4_A	0.6862475786361929
AF-Q8TBB0-F1-model-v4_A	0.6863311996793656
AF-Q9NXT0-F1-model-v4_A	0.6863964696216153
AF-P36021-F1-model-v4_A	0.6864594038727582
AF-Q9NSD9-F1-model-v4_A	0.6866932511759242
AF-Q00403-F1-model-v4_A	0.6867904897904437
AF-P10073-F1-model-v4_A	0.6867926038837061
AF-Q14739-F1-model-v4_A	0.6868424080512054
AF-Q53GT1-F1-model-v4_A	0.6871617083087932
AF-Q8N5I9-F1-model-v4_A	0.6872152163857913
AF-Q16832-F1-model-v4_A	0.687346714689854
AF-Q9H5V9-F1-model-v4_A	0.6873590917050324
AF-Q9HCE5-F1-model-v4_A	0.6873804453889262
AF-Q6UWH4-F1-model-v4_A	0.6873849430826966
AF-O43741-F1-model-v4_A	0.6875368393949874
AF-Q96A04-F1-model-v4_A	0.687659112122452
AF-Q15437-F1-model-v4_A	0.6877130122577849
AF-O14879-F1-model-v4_A	0.6877817118081608
AF-Q9UPV7-F1-model-v4_A	0.6879085325223829
AF-O75900-F1-model-v4_A	0.6880242850409174
AF-P55157-F1-model-v4_A	0.6885330936505715
AF-Q719H9-F1-model-v4_A	0.6885755426525226
AF-P86478-F1-model-v4_A	0.688577971389427
AF-Q7Z698-F1-model-v4_A	0.6885884793000079
AF-Q9NQG6-F1-model-v4_A	0.688743226320133
AF-Q8N8C0-F1-model-v4_A	0.6890194818994814
AF-Q9BZZ5-F1-model-v4_A	0.6890466447605024
[truncated: 21,462 more rows]
