# Supplementary material for: Comparative structural insights and functional analysis for the distinct unbound states of Human AGO proteins
Source: Sci Rep. 2025 Mar 19;15:9432. doi: 10.1038/s41598-025-91849-5 (PMC11923369; doi:10.1038/s41598-025-91849-5)
Supplement: Supplementary file 25 — Supplementary Information 13. [file 41598_2025_91849_MOESM25_ESM.csv]

mirna_name	mirna_id_ago	gene_name_ago	gene_name_other
hsa-let-7a-5p	MIMAT0000062	AGO2	POLA1
hsa-let-7a-5p	MIMAT0000062	AGO3	POLA1
hsa-let-7a-5p	MIMAT0000062	AGO3	VCP
hsa-let-7a-5p	MIMAT0000062	AGO1	POLA1
hsa-let-7a-5p	MIMAT0000062	AGO1	VCP
hsa-let-7a-5p	MIMAT0000062	AGO2	VCP
hsa-let-7b-3p	MIMAT0004482	AGO2	VCP
hsa-let-7b-3p	MIMAT0004482	AGO3	VCP
hsa-let-7b-5p	MIMAT0000063	AGO2	POLA1
hsa-let-7b-5p	MIMAT0000063	AGO1	VCP
hsa-let-7b-5p	MIMAT0000063	AGO3	POLA1
hsa-let-7b-5p	MIMAT0000063	AGO3	VCP
hsa-let-7b-5p	MIMAT0000063	AGO1	POLA1
hsa-let-7b-5p	MIMAT0000063	AGO2	VCP
hsa-let-7c-5p	MIMAT0000064	AGO3	VCP
hsa-let-7c-5p	MIMAT0000064	AGO1	VCP
hsa-let-7c-5p	MIMAT0000064	AGO2	POLA1
hsa-let-7c-5p	MIMAT0000064	AGO2	VCP
hsa-let-7c-5p	MIMAT0000064	AGO3	POLA1
hsa-let-7c-5p	MIMAT0000064	AGO1	POLA1
hsa-let-7d-3p	MIMAT0004484	AGO2	VCP
hsa-let-7d-5p	MIMAT0000065	AGO3	POLA1
hsa-let-7d-5p	MIMAT0000065	AGO2	VCP
hsa-let-7d-5p	MIMAT0000065	AGO2	POLA1
hsa-let-7d-5p	MIMAT0000065	AGO3	VCP
hsa-let-7d-5p	MIMAT0000065	AGO1	POLA1
hsa-let-7d-5p	MIMAT0000065	AGO1	VCP
hsa-let-7e-5p	MIMAT0000066	AGO2	POLA1
hsa-let-7e-5p	MIMAT0000066	AGO1	VCP
hsa-let-7e-5p	MIMAT0000066	AGO1	POLA1
hsa-let-7e-5p	MIMAT0000066	AGO3	VCP
hsa-let-7e-5p	MIMAT0000066	AGO3	POLA1
hsa-let-7e-5p	MIMAT0000066	AGO2	VCP
hsa-let-7f-5p	MIMAT0000067	AGO1	VCP
hsa-let-7f-5p	MIMAT0000067	AGO1	POLA1
hsa-let-7f-5p	MIMAT0000067	AGO3	VCP
hsa-let-7f-5p	MIMAT0000067	AGO3	POLA1
hsa-let-7f-5p	MIMAT0000067	AGO2	POLA1
hsa-let-7f-5p	MIMAT0000067	AGO2	VCP
hsa-let-7g-5p	MIMAT0000414	AGO3	POLA1
hsa-let-7g-5p	MIMAT0000414	AGO1	VCP
hsa-let-7g-5p	MIMAT0000414	AGO1	POLA1
hsa-let-7g-5p	MIMAT0000414	AGO2	VCP
hsa-let-7g-5p	MIMAT0000414	AGO2	POLA1
hsa-let-7g-5p	MIMAT0000414	AGO3	VCP
hsa-let-7i-3p	MIMAT0004585	AGO3	VCP
hsa-let-7i-3p	MIMAT0004585	AGO1	VCP
hsa-let-7i-3p	MIMAT0004585	AGO2	VCP
hsa-let-7i-5p	MIMAT0000415	AGO3	VCP
hsa-let-7i-5p	MIMAT0000415	AGO2	POLA1
hsa-let-7i-5p	MIMAT0000415	AGO2	VCP
hsa-let-7i-5p	MIMAT0000415	AGO1	POLA1
hsa-let-7i-5p	MIMAT0000415	AGO1	VCP
hsa-let-7i-5p	MIMAT0000415	AGO3	POLA1
hsa-miR-1-3p	MIMAT0000416	AGO2	POLA1
hsa-miR-1-3p	MIMAT0000416	AGO3	POLA1
hsa-miR-100-5p	MIMAT0000098	AGO2	VCP
hsa-miR-101-3p	MIMAT0000099	AGO2	POLA1
hsa-miR-101-3p	MIMAT0000099	AGO3	POLA1
hsa-miR-101-3p	MIMAT0000099	AGO1	POLA1
hsa-miR-101-5p	MIMAT0004513	AGO3	VCP
hsa-miR-103a-2-5p	MIMAT0009196	AGO2	POLA1
hsa-miR-103a-3p	MIMAT0000101	AGO3	POLA1
hsa-miR-103a-3p	MIMAT0000101	AGO2	VCP
hsa-miR-103a-3p	MIMAT0000101	AGO2	POLA1
hsa-miR-103a-3p	MIMAT0000101	AGO1	VCP
hsa-miR-103a-3p	MIMAT0000101	AGO1	POLA1
hsa-miR-103a-3p	MIMAT0000101	AGO3	VCP
hsa-miR-106a-5p	MIMAT0000103	AGO1	POLA1
hsa-miR-106a-5p	MIMAT0000103	AGO1	VCP
hsa-miR-106a-5p	MIMAT0000103	AGO3	POLA1
hsa-miR-106a-5p	MIMAT0000103	AGO3	VCP
hsa-miR-106a-5p	MIMAT0000103	AGO2	VCP
hsa-miR-106a-5p	MIMAT0000103	AGO2	POLA1
hsa-miR-106b-3p	MIMAT0004672	AGO2	VCP
hsa-miR-106b-5p	MIMAT0000680	AGO3	VCP
hsa-miR-106b-5p	MIMAT0000680	AGO1	VCP
hsa-miR-106b-5p	MIMAT0000680	AGO2	VCP
hsa-miR-107	MIMAT0000104	AGO1	VCP
hsa-miR-107	MIMAT0000104	AGO3	POLA1
hsa-miR-107	MIMAT0000104	AGO3	VCP
hsa-miR-107	MIMAT0000104	AGO1	POLA1
hsa-miR-107	MIMAT0000104	AGO2	POLA1
hsa-miR-107	MIMAT0000104	AGO2	VCP
hsa-miR-10a-5p	MIMAT0000253	AGO2	VCP
hsa-miR-10a-5p	MIMAT0000253	AGO3	VCP
hsa-miR-10a-5p	MIMAT0000253	AGO1	VCP
hsa-miR-10b-5p	MIMAT0000254	AGO2	VCP
hsa-miR-10b-5p	MIMAT0000254	AGO2	POLA1
hsa-miR-10b-5p	MIMAT0000254	AGO3	POLA1
hsa-miR-10b-5p	MIMAT0000254	AGO3	VCP
hsa-miR-1180-3p	MIMAT0005825	AGO2	VCP
hsa-miR-1180-3p	MIMAT0005825	AGO3	VCP
hsa-miR-124-3p	MIMAT0000422	AGO3	POLA1
hsa-miR-124-3p	MIMAT0000422	AGO2	POLA1
hsa-miR-124-3p	MIMAT0000422	AGO2	VCP
hsa-miR-124-3p	MIMAT0000422	AGO1	POLA1
hsa-miR-124-3p	MIMAT0000422	AGO1	VCP
hsa-miR-124-3p	MIMAT0000422	AGO3	VCP
hsa-miR-125b-5p	MIMAT0000423	AGO1	POLA1
hsa-miR-125b-5p	MIMAT0000423	AGO3	POLA1
hsa-miR-125b-5p	MIMAT0000423	AGO2	POLA1
hsa-miR-128-3p	MIMAT0000424	AGO2	VCP
hsa-miR-128-3p	MIMAT0000424	AGO3	VCP
hsa-miR-128-3p	MIMAT0000424	AGO1	VCP
hsa-miR-1285-3p	MIMAT0005876	AGO1	VCP
hsa-miR-1287-5p	MIMAT0005878	AGO2	VCP
hsa-miR-129-2-3p	MIMAT0004605	AGO2	POLA1
hsa-miR-129-2-3p	MIMAT0004605	AGO1	POLA1
hsa-miR-1290	MIMAT0005880	AGO2	VCP
hsa-miR-1290	MIMAT0005880	AGO3	VCP
hsa-miR-1296-5p	MIMAT0005794	AGO1	VCP
hsa-miR-1296-5p	MIMAT0005794	AGO2	VCP
hsa-miR-1301-3p	MIMAT0005797	AGO3	VCP
hsa-miR-1301-3p	MIMAT0005797	AGO2	VCP
hsa-miR-1301-3p	MIMAT0005797	AGO1	VCP
hsa-miR-1303	MIMAT0005891	AGO2	VCP
hsa-miR-1303	MIMAT0005891	AGO1	VCP
hsa-miR-1304-3p	MIMAT0022720	AGO2	POLA1
hsa-miR-1304-3p	MIMAT0022720	AGO2	VCP
hsa-miR-1306-3p	MIMAT0005950	AGO1	VCP
hsa-miR-1307-3p	MIMAT0005951	AGO2	VCP
hsa-miR-130a-3p	MIMAT0000425	AGO3	VCP
hsa-miR-130a-3p	MIMAT0000425	AGO2	VCP
hsa-miR-130a-3p	MIMAT0000425	AGO1	POLA1
hsa-miR-130a-3p	MIMAT0000425	AGO2	POLA1
hsa-miR-130a-3p	MIMAT0000425	AGO1	VCP
hsa-miR-130a-3p	MIMAT0000425	AGO3	POLA1
hsa-miR-130b-3p	MIMAT0000691	AGO3	VCP
hsa-miR-130b-3p	MIMAT0000691	AGO2	VCP
hsa-miR-130b-3p	MIMAT0000691	AGO1	VCP
hsa-miR-130b-5p	MIMAT0004680	AGO2	VCP
hsa-miR-132-3p	MIMAT0000426	AGO2	VCP
hsa-miR-133a-3p	MIMAT0000427	AGO1	POLA1
hsa-miR-135b-5p	MIMAT0000758	AGO2	VCP
hsa-miR-138-5p	MIMAT0000430	AGO2	VCP
hsa-miR-138-5p	MIMAT0000430	AGO1	POLA1
hsa-miR-138-5p	MIMAT0000430	AGO1	VCP
hsa-miR-138-5p	MIMAT0000430	AGO2	POLA1
hsa-miR-139-5p	MIMAT0000250	AGO2	VCP
hsa-miR-139-5p	MIMAT0000250	AGO2	POLA1
hsa-miR-139-5p	MIMAT0000250	AGO3	VCP
hsa-miR-139-5p	MIMAT0000250	AGO1	POLA1
hsa-miR-139-5p	MIMAT0000250	AGO3	POLA1
hsa-miR-139-5p	MIMAT0000250	AGO1	VCP
hsa-miR-140-3p	MIMAT0004597	AGO2	VCP
hsa-miR-140-3p	MIMAT0004597	AGO1	VCP
hsa-miR-140-5p	MIMAT0000431	AGO3	VCP
hsa-miR-141-3p	MIMAT0000432	AGO2	VCP
hsa-miR-141-3p	MIMAT0000432	AGO3	VCP
hsa-miR-141-5p	MIMAT0004598	AGO3	VCP
hsa-miR-141-5p	MIMAT0004598	AGO2	VCP
hsa-miR-142-3p	MIMAT0000434	AGO3	POLA1
hsa-miR-142-3p	MIMAT0000434	AGO1	POLA1
hsa-miR-142-3p	MIMAT0000434	AGO1	VCP
hsa-miR-142-3p	MIMAT0000434	AGO3	VCP
hsa-miR-142-3p	MIMAT0000434	AGO2	VCP
hsa-miR-142-3p	MIMAT0000434	AGO2	POLA1
hsa-miR-142-5p	MIMAT0000433	AGO3	VCP
hsa-miR-142-5p	MIMAT0000433	AGO2	VCP
hsa-miR-143-3p	MIMAT0000435	AGO1	VCP
hsa-miR-145-3p	MIMAT0004601	AGO3	VCP
hsa-miR-146b-5p	MIMAT0002809	AGO2	VCP
hsa-miR-146b-5p	MIMAT0002809	AGO3	VCP
hsa-miR-147a	MIMAT0000251	AGO2	POLA1
hsa-miR-147a	MIMAT0000251	AGO3	POLA1
hsa-miR-147a	MIMAT0000251	AGO1	POLA1
hsa-miR-148a-3p	MIMAT0000243	AGO1	VCP
hsa-miR-148a-3p	MIMAT0000243	AGO1	POLA1
hsa-miR-148a-3p	MIMAT0000243	AGO3	VCP
hsa-miR-148a-3p	MIMAT0000243	AGO2	POLA1
hsa-miR-148a-3p	MIMAT0000243	AGO3	POLA1
hsa-miR-148a-3p	MIMAT0000243	AGO2	VCP
hsa-miR-148a-5p	MIMAT0004549	AGO2	POLA1
hsa-miR-148a-5p	MIMAT0004549	AGO1	VCP
hsa-miR-148a-5p	MIMAT0004549	AGO1	POLA1
hsa-miR-148a-5p	MIMAT0004549	AGO2	VCP
hsa-miR-148b-3p	MIMAT0000759	AGO3	POLA1
hsa-miR-148b-3p	MIMAT0000759	AGO3	VCP
hsa-miR-148b-3p	MIMAT0000759	AGO1	POLA1
hsa-miR-148b-3p	MIMAT0000759	AGO1	VCP
hsa-miR-148b-3p	MIMAT0000759	AGO2	VCP
hsa-miR-148b-3p	MIMAT0000759	AGO2	POLA1
hsa-miR-148b-5p	MIMAT0004699	AGO3	POLA1
hsa-miR-148b-5p	MIMAT0004699	AGO3	VCP
hsa-miR-148b-5p	MIMAT0004699	AGO2	POLA1
hsa-miR-148b-5p	MIMAT0004699	AGO2	VCP
hsa-miR-151a-3p	MIMAT0000757	AGO1	VCP
hsa-miR-151a-3p	MIMAT0000757	AGO3	VCP
hsa-miR-151a-3p	MIMAT0000757	AGO2	VCP
hsa-miR-151a-5p	MIMAT0004697	AGO3	VCP
hsa-miR-151a-5p	MIMAT0004697	AGO2	VCP
hsa-miR-151b	MIMAT0010214	AGO3	POLA1
hsa-miR-151b	MIMAT0010214	AGO2	VCP
hsa-miR-151b	MIMAT0010214	AGO2	POLA1
hsa-miR-151b	MIMAT0010214	AGO3	VCP
hsa-miR-152-3p	MIMAT0000438	AGO1	VCP
hsa-miR-152-3p	MIMAT0000438	AGO3	VCP
hsa-miR-152-3p	MIMAT0000438	AGO2	VCP
hsa-miR-154-5p	MIMAT0000452	AGO3	VCP
hsa-miR-155-5p	MIMAT0000646	AGO2	VCP
hsa-miR-155-5p	MIMAT0000646	AGO1	VCP
hsa-miR-15a-5p	MIMAT0000068	AGO2	VCP
hsa-miR-15a-5p	MIMAT0000068	AGO1	VCP
hsa-miR-15a-5p	MIMAT0000068	AGO3	POLA1
hsa-miR-15a-5p	MIMAT0000068	AGO2	POLA1
hsa-miR-15a-5p	MIMAT0000068	AGO1	POLA1
hsa-miR-15a-5p	MIMAT0000068	AGO3	VCP
hsa-miR-15b-3p	MIMAT0004586	AGO2	POLA1
hsa-miR-15b-3p	MIMAT0004586	AGO3	POLA1
hsa-miR-15b-3p	MIMAT0004586	AGO3	VCP
hsa-miR-15b-3p	MIMAT0004586	AGO2	VCP
hsa-miR-15b-5p	MIMAT0000417	AGO2	POLA1
hsa-miR-15b-5p	MIMAT0000417	AGO1	VCP
hsa-miR-15b-5p	MIMAT0000417	AGO1	POLA1
hsa-miR-15b-5p	MIMAT0000417	AGO3	VCP
hsa-miR-15b-5p	MIMAT0000417	AGO2	VCP
hsa-miR-15b-5p	MIMAT0000417	AGO3	POLA1
hsa-miR-16-5p	MIMAT0000069	AGO2	VCP
hsa-miR-16-5p	MIMAT0000069	AGO3	VCP
hsa-miR-16-5p	MIMAT0000069	AGO1	VCP
hsa-miR-17-3p	MIMAT0000071	AGO3	POLA1
hsa-miR-17-3p	MIMAT0000071	AGO3	VCP
hsa-miR-17-5p	MIMAT0000070	AGO2	VCP
hsa-miR-17-5p	MIMAT0000070	AGO2	POLA1
hsa-miR-17-5p	MIMAT0000070	AGO1	VCP
hsa-miR-17-5p	MIMAT0000070	AGO1	POLA1
hsa-miR-17-5p	MIMAT0000070	AGO3	VCP
hsa-miR-17-5p	MIMAT0000070	AGO3	POLA1
hsa-miR-181a-2-3p	MIMAT0004558	AGO3	VCP
hsa-miR-181a-2-3p	MIMAT0004558	AGO2	VCP
hsa-miR-181a-5p	MIMAT0000256	AGO1	POLA1
hsa-miR-181a-5p	MIMAT0000256	AGO3	POLA1
hsa-miR-181a-5p	MIMAT0000256	AGO1	VCP
hsa-miR-181a-5p	MIMAT0000256	AGO2	VCP
hsa-miR-181a-5p	MIMAT0000256	AGO2	POLA1
hsa-miR-181a-5p	MIMAT0000256	AGO3	VCP
hsa-miR-181b-5p	MIMAT0000257	AGO1	VCP
hsa-miR-181b-5p	MIMAT0000257	AGO2	POLA1
hsa-miR-181b-5p	MIMAT0000257	AGO2	VCP
hsa-miR-181b-5p	MIMAT0000257	AGO1	POLA1
hsa-miR-181b-5p	MIMAT0000257	AGO3	VCP
hsa-miR-181b-5p	MIMAT0000257	AGO3	POLA1
hsa-miR-181c-5p	MIMAT0000258	AGO2	POLA1
hsa-miR-181c-5p	MIMAT0000258	AGO2	VCP
hsa-miR-181c-5p	MIMAT0000258	AGO3	VCP
hsa-miR-181c-5p	MIMAT0000258	AGO3	POLA1
hsa-miR-181d-5p	MIMAT0002821	AGO1	VCP
hsa-miR-181d-5p	MIMAT0002821	AGO1	POLA1
hsa-miR-181d-5p	MIMAT0002821	AGO3	VCP
hsa-miR-181d-5p	MIMAT0002821	AGO3	POLA1
hsa-miR-181d-5p	MIMAT0002821	AGO2	VCP
hsa-miR-181d-5p	MIMAT0002821	AGO2	POLA1
hsa-miR-182-5p	MIMAT0000259	AGO1	VCP
hsa-miR-182-5p	MIMAT0000259	AGO3	VCP
hsa-miR-182-5p	MIMAT0000259	AGO2	VCP
hsa-miR-183-5p	MIMAT0000261	AGO3	VCP
hsa-miR-183-5p	MIMAT0000261	AGO1	VCP
hsa-miR-183-5p	MIMAT0000261	AGO2	VCP
hsa-miR-1843	MIMAT0039764	AGO2	VCP
hsa-miR-1843	MIMAT0039764	AGO3	VCP
hsa-miR-185-5p	MIMAT0000455	AGO2	VCP
hsa-miR-185-5p	MIMAT0000455	AGO3	VCP
hsa-miR-186-5p	MIMAT0000456	AGO1	VCP
hsa-miR-186-5p	MIMAT0000456	AGO3	VCP
hsa-miR-186-5p	MIMAT0000456	AGO2	VCP
hsa-miR-18a-3p	MIMAT0002891	AGO2	VCP
hsa-miR-18a-5p	MIMAT0000072	AGO3	POLA1
hsa-miR-18a-5p	MIMAT0000072	AGO3	VCP
hsa-miR-18a-5p	MIMAT0000072	AGO1	POLA1
hsa-miR-18a-5p	MIMAT0000072	AGO1	VCP
hsa-miR-18a-5p	MIMAT0000072	AGO2	POLA1
hsa-miR-18a-5p	MIMAT0000072	AGO2	VCP
hsa-miR-18b-5p	MIMAT0001412	AGO3	VCP
hsa-miR-18b-5p	MIMAT0001412	AGO1	VCP
hsa-miR-18b-5p	MIMAT0001412	AGO2	VCP
hsa-miR-191-5p	MIMAT0000440	AGO2	VCP
hsa-miR-191-5p	MIMAT0000440	AGO1	VCP
hsa-miR-191-5p	MIMAT0000440	AGO3	VCP
hsa-miR-192-3p	MIMAT0004543	AGO2	VCP
hsa-miR-193a-3p	MIMAT0000459	AGO3	VCP
hsa-miR-193a-3p	MIMAT0000459	AGO2	VCP
hsa-miR-193b-3p	MIMAT0002819	AGO3	VCP
hsa-miR-193b-3p	MIMAT0002819	AGO3	POLA1
hsa-miR-193b-3p	MIMAT0002819	AGO1	VCP
hsa-miR-193b-3p	MIMAT0002819	AGO1	POLA1
hsa-miR-193b-3p	MIMAT0002819	AGO2	VCP
hsa-miR-193b-3p	MIMAT0002819	AGO2	POLA1
hsa-miR-193b-5p	MIMAT0004767	AGO2	VCP
hsa-miR-194-5p	MIMAT0000460	AGO2	POLA1
hsa-miR-194-5p	MIMAT0000460	AGO1	VCP
hsa-miR-194-5p	MIMAT0000460	AGO1	POLA1
hsa-miR-194-5p	MIMAT0000460	AGO2	VCP
hsa-miR-195-3p	MIMAT0004615	AGO2	VCP
hsa-miR-195-5p	MIMAT0000461	AGO2	VCP
hsa-miR-195-5p	MIMAT0000461	AGO3	VCP
hsa-miR-195-5p	MIMAT0000461	AGO1	VCP
hsa-miR-196a-5p	MIMAT0000226	AGO1	POLA1
hsa-miR-196a-5p	MIMAT0000226	AGO3	POLA1
hsa-miR-196a-5p	MIMAT0000226	AGO2	VCP
hsa-miR-196a-5p	MIMAT0000226	AGO2	POLA1
hsa-miR-196a-5p	MIMAT0000226	AGO3	VCP
hsa-miR-196a-5p	MIMAT0000226	AGO1	VCP
hsa-miR-196b-5p	MIMAT0001080	AGO2	VCP
hsa-miR-196b-5p	MIMAT0001080	AGO2	POLA1
hsa-miR-196b-5p	MIMAT0001080	AGO3	POLA1
hsa-miR-196b-5p	MIMAT0001080	AGO1	VCP
hsa-miR-196b-5p	MIMAT0001080	AGO3	VCP
hsa-miR-196b-5p	MIMAT0001080	AGO1	POLA1
hsa-miR-199a-3p	MIMAT0000232	AGO1	VCP
hsa-miR-199b-3p	MIMAT0004563	AGO1	VCP
hsa-miR-19a-3p	MIMAT0000073	AGO1	VCP
hsa-miR-19a-3p	MIMAT0000073	AGO2	VCP
hsa-miR-19a-3p	MIMAT0000073	AGO3	VCP
hsa-miR-19a-3p	MIMAT0000073	AGO1	POLA1
hsa-miR-19a-3p	MIMAT0000073	AGO2	POLA1
hsa-miR-19a-3p	MIMAT0000073	AGO3	POLA1
hsa-miR-19b-3p	MIMAT0000074	AGO3	VCP
hsa-miR-19b-3p	MIMAT0000074	AGO3	POLA1
hsa-miR-19b-3p	MIMAT0000074	AGO1	VCP
hsa-miR-19b-3p	MIMAT0000074	AGO2	POLA1
hsa-miR-19b-3p	MIMAT0000074	AGO1	POLA1
hsa-miR-19b-3p	MIMAT0000074	AGO2	VCP
hsa-miR-200a-3p	MIMAT0000682	AGO2	VCP
hsa-miR-200a-3p	MIMAT0000682	AGO3	VCP
hsa-miR-200a-5p	MIMAT0001620	AGO2	VCP
hsa-miR-200a-5p	MIMAT0001620	AGO2	POLA1
hsa-miR-203a-3p	MIMAT0000264	AGO1	VCP
hsa-miR-203a-3p	MIMAT0000264	AGO1	POLA1
hsa-miR-203a-3p	MIMAT0000264	AGO2	VCP
hsa-miR-203a-3p	MIMAT0000264	AGO2	POLA1
hsa-miR-203a-3p	MIMAT0000264	AGO3	VCP
hsa-miR-203a-3p	MIMAT0000264	AGO3	POLA1
hsa-miR-203b-5p	MIMAT0019813	AGO2	VCP
hsa-miR-205-5p	MIMAT0000266	AGO2	POLA1
hsa-miR-205-5p	MIMAT0000266	AGO2	VCP
hsa-miR-20a-5p	MIMAT0000075	AGO3	POLA1
hsa-miR-20a-5p	MIMAT0000075	AGO3	VCP
hsa-miR-20a-5p	MIMAT0000075	AGO1	POLA1
hsa-miR-20a-5p	MIMAT0000075	AGO1	VCP
hsa-miR-20a-5p	MIMAT0000075	AGO2	POLA1
hsa-miR-20a-5p	MIMAT0000075	AGO2	VCP
hsa-miR-20b-5p	MIMAT0001413	AGO2	POLA1
hsa-miR-20b-5p	MIMAT0001413	AGO3	VCP
hsa-miR-20b-5p	MIMAT0001413	AGO1	VCP
hsa-miR-20b-5p	MIMAT0001413	AGO1	POLA1
hsa-miR-20b-5p	MIMAT0001413	AGO3	POLA1
hsa-miR-20b-5p	MIMAT0001413	AGO2	VCP
hsa-miR-21-5p	MIMAT0000076	AGO1	POLA1
hsa-miR-21-5p	MIMAT0000076	AGO3	POLA1
hsa-miR-21-5p	MIMAT0000076	AGO3	VCP
hsa-miR-21-5p	MIMAT0000076	AGO2	VCP
hsa-miR-21-5p	MIMAT0000076	AGO1	VCP
hsa-miR-21-5p	MIMAT0000076	AGO2	POLA1
hsa-miR-210-3p	MIMAT0000267	AGO1	POLA1
hsa-miR-210-3p	MIMAT0000267	AGO1	VCP
hsa-miR-210-3p	MIMAT0000267	AGO3	POLA1
hsa-miR-210-3p	MIMAT0000267	AGO3	VCP
hsa-miR-210-3p	MIMAT0000267	AGO2	POLA1
hsa-miR-210-3p	MIMAT0000267	AGO2	VCP
hsa-miR-214-3p	MIMAT0000271	AGO2	POLA1
hsa-miR-218-5p	MIMAT0000275	AGO2	VCP
hsa-miR-218-5p	MIMAT0000275	AGO2	POLA1
hsa-miR-218-5p	MIMAT0000275	AGO3	POLA1
hsa-miR-218-5p	MIMAT0000275	AGO3	VCP
hsa-miR-219a-1-3p	MIMAT0004567	AGO1	VCP
hsa-miR-22-3p	MIMAT0000077	AGO3	POLA1
hsa-miR-22-3p	MIMAT0000077	AGO2	POLA1
hsa-miR-221-3p	MIMAT0000278	AGO1	POLA1
hsa-miR-221-3p	MIMAT0000278	AGO3	POLA1
hsa-miR-221-3p	MIMAT0000278	AGO3	VCP
hsa-miR-221-3p	MIMAT0000278	AGO2	POLA1
hsa-miR-221-3p	MIMAT0000278	AGO2	VCP
hsa-miR-221-3p	MIMAT0000278	AGO1	VCP
hsa-miR-221-5p	MIMAT0004568	AGO2	VCP
hsa-miR-221-5p	MIMAT0004568	AGO3	VCP
hsa-miR-221-5p	MIMAT0004568	AGO1	VCP
hsa-miR-222-3p	MIMAT0000279	AGO2	VCP
hsa-miR-222-3p	MIMAT0000279	AGO3	VCP
hsa-miR-222-3p	MIMAT0000279	AGO1	VCP
hsa-miR-222-5p	MIMAT0004569	AGO2	POLA1
hsa-miR-23a-3p	MIMAT0000078	AGO1	POLA1
hsa-miR-23a-3p	MIMAT0000078	AGO2	VCP
hsa-miR-23a-3p	MIMAT0000078	AGO3	VCP
hsa-miR-23a-3p	MIMAT0000078	AGO2	POLA1
hsa-miR-23a-3p	MIMAT0000078	AGO1	VCP
hsa-miR-23a-3p	MIMAT0000078	AGO3	POLA1
hsa-miR-23b-3p	MIMAT0000418	AGO2	VCP
hsa-miR-23b-3p	MIMAT0000418	AGO1	VCP
hsa-miR-23b-3p	MIMAT0000418	AGO3	VCP
hsa-miR-23c	MIMAT0018000	AGO2	VCP
hsa-miR-23c	MIMAT0018000	AGO1	VCP
hsa-miR-24-3p	MIMAT0000080	AGO2	VCP
hsa-miR-24-3p	MIMAT0000080	AGO2	POLA1
hsa-miR-24-3p	MIMAT0000080	AGO1	VCP
hsa-miR-24-3p	MIMAT0000080	AGO1	POLA1
hsa-miR-24-3p	MIMAT0000080	AGO3	POLA1
hsa-miR-24-3p	MIMAT0000080	AGO3	VCP
hsa-miR-25-3p	MIMAT0000081	AGO2	POLA1
hsa-miR-25-3p	MIMAT0000081	AGO2	VCP
hsa-miR-25-3p	MIMAT0000081	AGO1	POLA1
hsa-miR-25-3p	MIMAT0000081	AGO3	POLA1
hsa-miR-25-3p	MIMAT0000081	AGO3	VCP
hsa-miR-25-3p	MIMAT0000081	AGO1	VCP
hsa-miR-25-5p	MIMAT0004498	AGO2	VCP
hsa-miR-26a-5p	MIMAT0000082	AGO3	VCP
hsa-miR-26a-5p	MIMAT0000082	AGO2	POLA1
hsa-miR-26a-5p	MIMAT0000082	AGO2	VCP
hsa-miR-26a-5p	MIMAT0000082	AGO3	POLA1
hsa-miR-26a-5p	MIMAT0000082	AGO1	VCP
hsa-miR-26a-5p	MIMAT0000082	AGO1	POLA1
hsa-miR-26b-5p	MIMAT0000083	AGO1	POLA1
hsa-miR-26b-5p	MIMAT0000083	AGO2	VCP
hsa-miR-26b-5p	MIMAT0000083	AGO2	POLA1
hsa-miR-26b-5p	MIMAT0000083	AGO1	VCP
hsa-miR-26b-5p	MIMAT0000083	AGO3	POLA1
hsa-miR-26b-5p	MIMAT0000083	AGO3	VCP
hsa-miR-27a-3p	MIMAT0000084	AGO1	VCP
hsa-miR-27a-3p	MIMAT0000084	AGO3	VCP
hsa-miR-27a-3p	MIMAT0000084	AGO3	POLA1
hsa-miR-27a-3p	MIMAT0000084	AGO1	POLA1
hsa-miR-27a-3p	MIMAT0000084	AGO2	VCP
hsa-miR-27a-3p	MIMAT0000084	AGO2	POLA1
hsa-miR-27a-5p	MIMAT0004501	AGO2	POLA1
hsa-miR-27a-5p	MIMAT0004501	AGO1	POLA1
hsa-miR-27a-5p	MIMAT0004501	AGO2	VCP
hsa-miR-27a-5p	MIMAT0004501	AGO1	VCP
hsa-miR-27b-3p	MIMAT0000419	AGO2	POLA1
hsa-miR-27b-3p	MIMAT0000419	AGO2	VCP
hsa-miR-27b-3p	MIMAT0000419	AGO1	POLA1
hsa-miR-27b-3p	MIMAT0000419	AGO1	VCP
hsa-miR-27b-3p	MIMAT0000419	AGO3	POLA1
hsa-miR-27b-3p	MIMAT0000419	AGO3	VCP
hsa-miR-28-3p	MIMAT0004502	AGO2	VCP
hsa-miR-28-5p	MIMAT0000085	AGO2	POLA1
hsa-miR-28-5p	MIMAT0000085	AGO1	VCP
hsa-miR-28-5p	MIMAT0000085	AGO1	POLA1
hsa-miR-28-5p	MIMAT0000085	AGO2	VCP
hsa-miR-29a-3p	MIMAT0000086	AGO1	VCP
hsa-miR-29a-3p	MIMAT0000086	AGO3	VCP
hsa-miR-29a-3p	MIMAT0000086	AGO2	VCP
hsa-miR-29b-3p	MIMAT0000100	AGO3	POLA1
hsa-miR-29b-3p	MIMAT0000100	AGO3	VCP
hsa-miR-29b-3p	MIMAT0000100	AGO1	VCP
hsa-miR-29b-3p	MIMAT0000100	AGO2	VCP
hsa-miR-29b-3p	MIMAT0000100	AGO2	POLA1
hsa-miR-29b-3p	MIMAT0000100	AGO1	POLA1
hsa-miR-29c-3p	MIMAT0000681	AGO2	VCP
hsa-miR-29c-3p	MIMAT0000681	AGO3	VCP
hsa-miR-29c-3p	MIMAT0000681	AGO1	VCP
hsa-miR-29c-5p	MIMAT0004673	AGO2	VCP
hsa-miR-301a-3p	MIMAT0000688	AGO1	VCP
hsa-miR-301a-3p	MIMAT0000688	AGO3	POLA1
hsa-miR-301a-3p	MIMAT0000688	AGO3	VCP
hsa-miR-301a-3p	MIMAT0000688	AGO1	POLA1
hsa-miR-301a-3p	MIMAT0000688	AGO2	POLA1
hsa-miR-301a-3p	MIMAT0000688	AGO2	VCP
hsa-miR-301b-3p	MIMAT0004958	AGO3	VCP
hsa-miR-301b-3p	MIMAT0004958	AGO2	POLA1
hsa-miR-301b-3p	MIMAT0004958	AGO2	VCP
hsa-miR-301b-3p	MIMAT0004958	AGO1	POLA1
hsa-miR-301b-3p	MIMAT0004958	AGO1	VCP
hsa-miR-301b-3p	MIMAT0004958	AGO3	POLA1
hsa-miR-30a-3p	MIMAT0000088	AGO2	POLA1
hsa-miR-30a-3p	MIMAT0000088	AGO2	VCP
hsa-miR-30a-5p	MIMAT0000087	AGO2	POLA1
hsa-miR-30a-5p	MIMAT0000087	AGO3	VCP
hsa-miR-30a-5p	MIMAT0000087	AGO3	POLA1
hsa-miR-30a-5p	MIMAT0000087	AGO1	VCP
hsa-miR-30a-5p	MIMAT0000087	AGO1	POLA1
hsa-miR-30a-5p	MIMAT0000087	AGO2	VCP
hsa-miR-30b-3p	MIMAT0004589	AGO2	VCP
hsa-miR-30b-3p	MIMAT0004589	AGO3	VCP
hsa-miR-30b-5p	MIMAT0000420	AGO3	VCP
hsa-miR-30b-5p	MIMAT0000420	AGO2	VCP
hsa-miR-30c-1-3p	MIMAT0004674	AGO1	VCP
hsa-miR-30c-1-3p	MIMAT0004674	AGO1	POLA1
hsa-miR-30c-1-3p	MIMAT0004674	AGO2	VCP
hsa-miR-30c-1-3p	MIMAT0004674	AGO2	POLA1
hsa-miR-30c-2-3p	MIMAT0004550	AGO1	POLA1
hsa-miR-30c-2-3p	MIMAT0004550	AGO2	POLA1
hsa-miR-30c-5p	MIMAT0000244	AGO2	VCP
hsa-miR-30c-5p	MIMAT0000244	AGO3	VCP
hsa-miR-30d-3p	MIMAT0004551	AGO1	POLA1
hsa-miR-30d-3p	MIMAT0004551	AGO2	POLA1
hsa-miR-30d-5p	MIMAT0000245	AGO1	VCP
hsa-miR-30d-5p	MIMAT0000245	AGO3	VCP
hsa-miR-30d-5p	MIMAT0000245	AGO2	VCP
hsa-miR-30e-3p	MIMAT0000693	AGO2	POLA1
hsa-miR-30e-3p	MIMAT0000693	AGO2	VCP
hsa-miR-30e-3p	MIMAT0000693	AGO1	POLA1
hsa-miR-30e-3p	MIMAT0000693	AGO1	VCP
hsa-miR-30e-5p	MIMAT0000692	AGO1	VCP
hsa-miR-30e-5p	MIMAT0000692	AGO2	VCP
hsa-miR-31-5p	MIMAT0000089	AGO1	VCP
hsa-miR-31-5p	MIMAT0000089	AGO3	VCP
hsa-miR-31-5p	MIMAT0000089	AGO2	VCP
hsa-miR-3184-5p	MIMAT0015064	AGO1	VCP
hsa-miR-3184-5p	MIMAT0015064	AGO2	VCP
hsa-miR-32-5p	MIMAT0000090	AGO1	VCP
hsa-miR-32-5p	MIMAT0000090	AGO2	VCP
hsa-miR-32-5p	MIMAT0000090	AGO3	VCP
hsa-miR-3200-3p	MIMAT0015085	AGO2	POLA1
hsa-miR-3200-3p	MIMAT0015085	AGO3	POLA1
hsa-miR-3200-3p	MIMAT0015085	AGO1	POLA1
hsa-miR-320a-3p	MIMAT0000510	AGO2	VCP
hsa-miR-320a-3p	MIMAT0000510	AGO1	POLA1
hsa-miR-320a-3p	MIMAT0000510	AGO1	VCP
hsa-miR-320a-3p	MIMAT0000510	AGO3	POLA1
hsa-miR-320a-3p	MIMAT0000510	AGO2	POLA1
hsa-miR-320a-3p	MIMAT0000510	AGO3	VCP
hsa-miR-320b	MIMAT0005792	AGO3	POLA1
hsa-miR-320b	MIMAT0005792	AGO1	POLA1
hsa-miR-320b	MIMAT0005792	AGO2	POLA1
hsa-miR-320c	MIMAT0005793	AGO3	POLA1
hsa-miR-320c	MIMAT0005793	AGO2	POLA1
hsa-miR-320c	MIMAT0005793	AGO1	POLA1
hsa-miR-320e	MIMAT0015072	AGO1	VCP
hsa-miR-324-3p	MIMAT0000762	AGO2	VCP
hsa-miR-324-3p	MIMAT0000762	AGO1	VCP
hsa-miR-324-3p	MIMAT0000762	AGO3	VCP
hsa-miR-324-5p	MIMAT0000761	AGO2	VCP
hsa-miR-324-5p	MIMAT0000761	AGO1	VCP
hsa-miR-326	MIMAT0000756	AGO2	POLA1
hsa-miR-330-5p	MIMAT0004693	AGO2	VCP
hsa-miR-331-5p	MIMAT0004700	AGO1	VCP
hsa-miR-335-3p	MIMAT0004703	AGO1	VCP
hsa-miR-335-3p	MIMAT0004703	AGO1	POLA1
hsa-miR-335-3p	MIMAT0004703	AGO2	VCP
hsa-miR-335-3p	MIMAT0004703	AGO2	POLA1
hsa-miR-339-3p	MIMAT0004702	AGO2	VCP
hsa-miR-339-5p	MIMAT0000764	AGO2	VCP
hsa-miR-339-5p	MIMAT0000764	AGO1	VCP
hsa-miR-33a-5p	MIMAT0000091	AGO3	POLA1
hsa-miR-33a-5p	MIMAT0000091	AGO3	VCP
hsa-miR-33a-5p	MIMAT0000091	AGO1	POLA1
hsa-miR-33a-5p	MIMAT0000091	AGO1	VCP
hsa-miR-33a-5p	MIMAT0000091	AGO2	POLA1
hsa-miR-33a-5p	MIMAT0000091	AGO2	VCP
hsa-miR-33b-5p	MIMAT0003301	AGO1	POLA1
hsa-miR-33b-5p	MIMAT0003301	AGO1	VCP
hsa-miR-33b-5p	MIMAT0003301	AGO3	VCP
hsa-miR-33b-5p	MIMAT0003301	AGO3	POLA1
hsa-miR-33b-5p	MIMAT0003301	AGO2	POLA1
hsa-miR-33b-5p	MIMAT0003301	AGO2	VCP
hsa-miR-340-3p	MIMAT0000750	AGO3	VCP
hsa-miR-340-3p	MIMAT0000750	AGO2	VCP
hsa-miR-340-5p	MIMAT0004692	AGO1	POLA1
hsa-miR-340-5p	MIMAT0004692	AGO1	VCP
hsa-miR-340-5p	MIMAT0004692	AGO3	POLA1
hsa-miR-340-5p	MIMAT0004692	AGO3	VCP
hsa-miR-340-5p	MIMAT0004692	AGO2	VCP
hsa-miR-340-5p	MIMAT0004692	AGO2	POLA1
hsa-miR-342-3p	MIMAT0000753	AGO1	VCP
hsa-miR-342-3p	MIMAT0000753	AGO1	POLA1
hsa-miR-342-3p	MIMAT0000753	AGO2	VCP
hsa-miR-342-3p	MIMAT0000753	AGO2	POLA1
hsa-miR-34a-3p	MIMAT0004557	AGO2	POLA1
hsa-miR-34a-5p	MIMAT0000255	AGO1	POLA1
hsa-miR-34a-5p	MIMAT0000255	AGO1	VCP
hsa-miR-34a-5p	MIMAT0000255	AGO3	POLA1
hsa-miR-34a-5p	MIMAT0000255	AGO3	VCP
hsa-miR-34a-5p	MIMAT0000255	AGO2	POLA1
hsa-miR-34a-5p	MIMAT0000255	AGO2	VCP
hsa-miR-361-5p	MIMAT0000703	AGO1	POLA1
hsa-miR-361-5p	MIMAT0000703	AGO1	VCP
hsa-miR-361-5p	MIMAT0000703	AGO3	POLA1
hsa-miR-361-5p	MIMAT0000703	AGO2	POLA1
hsa-miR-361-5p	MIMAT0000703	AGO2	VCP
hsa-miR-361-5p	MIMAT0000703	AGO3	VCP
hsa-miR-3615	MIMAT0017994	AGO3	VCP
hsa-miR-3615	MIMAT0017994	AGO2	VCP
hsa-miR-365a-3p	MIMAT0000710	AGO3	VCP
hsa-miR-365a-3p	MIMAT0000710	AGO1	VCP
hsa-miR-365a-3p	MIMAT0000710	AGO2	VCP
hsa-miR-365b-3p	MIMAT0022834	AGO2	VCP
hsa-miR-365b-3p	MIMAT0022834	AGO3	VCP
hsa-miR-370-5p	MIMAT0026483	AGO3	VCP
hsa-miR-374a-3p	MIMAT0004688	AGO2	VCP
hsa-miR-374b-5p	MIMAT0004955	AGO2	POLA1
hsa-miR-374b-5p	MIMAT0004955	AGO3	POLA1
hsa-miR-374b-5p	MIMAT0004955	AGO2	VCP
hsa-miR-374b-5p	MIMAT0004955	AGO3	VCP
hsa-miR-375-3p	MIMAT0000728	AGO2	VCP
hsa-miR-376a-5p	MIMAT0003386	AGO3	VCP
hsa-miR-376a-5p	MIMAT0003386	AGO2	VCP
hsa-miR-377-5p	MIMAT0004689	AGO2	VCP
hsa-miR-380-5p	MIMAT0000734	AGO1	VCP
hsa-miR-421	MIMAT0003339	AGO2	VCP
hsa-miR-421	MIMAT0003339	AGO1	VCP
hsa-miR-423-3p	MIMAT0001340	AGO2	VCP
hsa-miR-423-3p	MIMAT0001340	AGO1	VCP
hsa-miR-423-3p	MIMAT0001340	AGO3	VCP
hsa-miR-423-5p	MIMAT0004748	AGO2	VCP
hsa-miR-423-5p	MIMAT0004748	AGO2	POLA1
hsa-miR-423-5p	MIMAT0004748	AGO3	VCP
hsa-miR-423-5p	MIMAT0004748	AGO3	POLA1
hsa-miR-423-5p	MIMAT0004748	AGO1	VCP
hsa-miR-423-5p	MIMAT0004748	AGO1	POLA1
hsa-miR-424-5p	MIMAT0001341	AGO2	VCP
hsa-miR-424-5p	MIMAT0001341	AGO2	POLA1
hsa-miR-424-5p	MIMAT0001341	AGO3	POLA1
hsa-miR-424-5p	MIMAT0001341	AGO1	VCP
hsa-miR-424-5p	MIMAT0001341	AGO3	VCP
hsa-miR-424-5p	MIMAT0001341	AGO1	POLA1
hsa-miR-425-5p	MIMAT0003393	AGO2	POLA1
hsa-miR-4306	MIMAT0016858	AGO2	VCP
hsa-miR-4306	MIMAT0016858	AGO1	VCP
hsa-miR-449a	MIMAT0001541	AGO2	VCP
hsa-miR-449a	MIMAT0001541	AGO1	VCP
hsa-miR-450a-5p	MIMAT0001545	AGO1	POLA1
hsa-miR-450a-5p	MIMAT0001545	AGO1	VCP
hsa-miR-450b-5p	MIMAT0004909	AGO3	VCP
hsa-miR-450b-5p	MIMAT0004909	AGO2	VCP
hsa-miR-452-5p	MIMAT0001635	AGO2	VCP
hsa-miR-452-5p	MIMAT0001635	AGO3	VCP
hsa-miR-4521	MIMAT0019058	AGO2	POLA1
hsa-miR-454-3p	MIMAT0003885	AGO1	VCP
hsa-miR-454-3p	MIMAT0003885	AGO3	VCP
hsa-miR-454-3p	MIMAT0003885	AGO2	VCP
hsa-miR-455-5p	MIMAT0003150	AGO3	VCP
hsa-miR-455-5p	MIMAT0003150	AGO2	VCP
hsa-miR-4677-3p	MIMAT0019761	AGO3	VCP
hsa-miR-4677-3p	MIMAT0019761	AGO3	POLA1
hsa-miR-4677-3p	MIMAT0019761	AGO1	VCP
hsa-miR-4677-3p	MIMAT0019761	AGO1	POLA1
hsa-miR-484	MIMAT0002174	AGO1	VCP
hsa-miR-484	MIMAT0002174	AGO1	POLA1
hsa-miR-484	MIMAT0002174	AGO2	VCP
hsa-miR-484	MIMAT0002174	AGO2	POLA1
hsa-miR-486-3p	MIMAT0004762	AGO2	VCP
hsa-miR-486-3p	MIMAT0004762	AGO3	VCP
hsa-miR-486-3p	MIMAT0004762	AGO1	VCP
hsa-miR-486-5p	MIMAT0002177	AGO2	VCP
hsa-miR-486-5p	MIMAT0002177	AGO3	VCP
hsa-miR-490-5p	MIMAT0004764	AGO2	VCP
hsa-miR-490-5p	MIMAT0004764	AGO1	VCP
hsa-miR-491-5p	MIMAT0002807	AGO1	VCP
hsa-miR-491-5p	MIMAT0002807	AGO2	VCP
hsa-miR-497-3p	MIMAT0004768	AGO2	VCP
hsa-miR-497-5p	MIMAT0002820	AGO2	VCP
hsa-miR-500a-3p	MIMAT0002871	AGO2	VCP
hsa-miR-500a-3p	MIMAT0002871	AGO1	VCP
hsa-miR-500b-5p	MIMAT0016925	AGO2	POLA1
hsa-miR-503-5p	MIMAT0002874	AGO2	VCP
hsa-miR-503-5p	MIMAT0002874	AGO1	VCP
hsa-miR-512-3p	MIMAT0002823	AGO2	VCP
hsa-miR-532-5p	MIMAT0002888	AGO3	VCP
hsa-miR-532-5p	MIMAT0002888	AGO1	POLA1
hsa-miR-532-5p	MIMAT0002888	AGO1	VCP
hsa-miR-532-5p	MIMAT0002888	AGO2	POLA1
hsa-miR-532-5p	MIMAT0002888	AGO3	POLA1
hsa-miR-532-5p	MIMAT0002888	AGO2	VCP
hsa-miR-542-3p	MIMAT0003389	AGO2	VCP
hsa-miR-543	MIMAT0004954	AGO1	VCP
hsa-miR-550a-3p	MIMAT0003257	AGO1	POLA1
hsa-miR-550a-3p	MIMAT0003257	AGO1	VCP
hsa-miR-556-5p	MIMAT0003220	AGO1	VCP
hsa-miR-561-5p	MIMAT0022706	AGO3	VCP
hsa-miR-571	MIMAT0003236	AGO1	VCP
hsa-miR-574-3p	MIMAT0003239	AGO1	POLA1
hsa-miR-576-5p	MIMAT0003241	AGO2	VCP
hsa-miR-576-5p	MIMAT0003241	AGO1	VCP
hsa-miR-582-5p	MIMAT0003247	AGO3	VCP
hsa-miR-582-5p	MIMAT0003247	AGO2	VCP
hsa-miR-589-3p	MIMAT0003256	AGO2	VCP
hsa-miR-590-5p	MIMAT0003258	AGO2	VCP
hsa-miR-592	MIMAT0003260	AGO2	VCP
hsa-miR-592	MIMAT0003260	AGO1	VCP
hsa-miR-598-3p	MIMAT0003266	AGO2	VCP
hsa-miR-625-3p	MIMAT0004808	AGO2	POLA1
hsa-miR-625-5p	MIMAT0003294	AGO1	VCP
hsa-miR-625-5p	MIMAT0003294	AGO1	POLA1
hsa-miR-625-5p	MIMAT0003294	AGO2	VCP
hsa-miR-625-5p	MIMAT0003294	AGO2	POLA1
hsa-miR-629-5p	MIMAT0004810	AGO2	VCP
hsa-miR-629-5p	MIMAT0004810	AGO1	VCP
hsa-miR-660-5p	MIMAT0003338	AGO2	VCP
hsa-miR-660-5p	MIMAT0003338	AGO1	VCP
hsa-miR-664b-3p	MIMAT0022272	AGO3	VCP
hsa-miR-671-3p	MIMAT0004819	AGO2	VCP
hsa-miR-6810-5p	MIMAT0027520	AGO2	VCP
hsa-miR-6810-5p	MIMAT0027520	AGO3	VCP
hsa-miR-7-5p	MIMAT0000252	AGO2	VCP
hsa-miR-7-5p	MIMAT0000252	AGO3	VCP
hsa-miR-7-5p	MIMAT0000252	AGO1	VCP
hsa-miR-708-5p	MIMAT0004926	AGO2	POLA1
hsa-miR-744-5p	MIMAT0004945	AGO1	VCP
hsa-miR-744-5p	MIMAT0004945	AGO2	VCP
hsa-miR-758-5p	MIMAT0022929	AGO3	VCP
hsa-miR-873-3p	MIMAT0022717	AGO2	VCP
hsa-miR-873-5p	MIMAT0004953	AGO3	VCP
hsa-miR-873-5p	MIMAT0004953	AGO2	VCP
hsa-miR-876-3p	MIMAT0004925	AGO3	POLA1
hsa-miR-876-3p	MIMAT0004925	AGO3	VCP
hsa-miR-876-3p	MIMAT0004925	AGO2	VCP
hsa-miR-876-3p	MIMAT0004925	AGO2	POLA1
hsa-miR-876-3p	MIMAT0004925	AGO1	VCP
hsa-miR-876-3p	MIMAT0004925	AGO1	POLA1
hsa-miR-876-5p	MIMAT0004924	AGO2	VCP
hsa-miR-877-5p	MIMAT0004949	AGO2	VCP
hsa-miR-877-5p	MIMAT0004949	AGO3	VCP
hsa-miR-877-5p	MIMAT0004949	AGO1	VCP
hsa-miR-9-5p	MIMAT0000441	AGO1	VCP
hsa-miR-9-5p	MIMAT0000441	AGO2	VCP
hsa-miR-92a-1-5p	MIMAT0004507	AGO2	VCP
hsa-miR-92a-3p	MIMAT0000092	AGO2	VCP
hsa-miR-92a-3p	MIMAT0000092	AGO1	POLA1
hsa-miR-92a-3p	MIMAT0000092	AGO1	VCP
hsa-miR-92a-3p	MIMAT0000092	AGO3	VCP
hsa-miR-92a-3p	MIMAT0000092	AGO3	POLA1
hsa-miR-92a-3p	MIMAT0000092	AGO2	POLA1
hsa-miR-92b-3p	MIMAT0003218	AGO3	VCP
hsa-miR-92b-3p	MIMAT0003218	AGO1	VCP
hsa-miR-92b-3p	MIMAT0003218	AGO2	VCP
hsa-miR-93-3p	MIMAT0004509	AGO1	VCP
hsa-miR-93-5p	MIMAT0000093	AGO3	VCP
hsa-miR-93-5p	MIMAT0000093	AGO2	VCP
hsa-miR-93-5p	MIMAT0000093	AGO2	POLA1
hsa-miR-93-5p	MIMAT0000093	AGO1	VCP
hsa-miR-93-5p	MIMAT0000093	AGO1	POLA1
hsa-miR-93-5p	MIMAT0000093	AGO3	POLA1
hsa-miR-96-5p	MIMAT0000095	AGO1	VCP
hsa-miR-96-5p	MIMAT0000095	AGO2	VCP
hsa-miR-96-5p	MIMAT0000095	AGO3	VCP
hsa-miR-98-5p	MIMAT0000096	AGO3	VCP
hsa-miR-98-5p	MIMAT0000096	AGO2	VCP
hsa-miR-98-5p	MIMAT0000096	AGO2	POLA1
hsa-miR-98-5p	MIMAT0000096	AGO1	POLA1
hsa-miR-98-5p	MIMAT0000096	AGO1	VCP
hsa-miR-98-5p	MIMAT0000096	AGO3	POLA1
hsa-miR-9985	MIMAT0039763	AGO2	POLA1
hsa-miR-9985	MIMAT0039763	AGO3	POLA1
kshv-miR-K12-11-3p	MIMAT0002181	AGO3	VCP
kshv-miR-K12-11-3p	MIMAT0002181	AGO1	VCP
kshv-miR-K12-2-5p	MIMAT0002183	AGO2	POLA1
kshv-miR-K12-5-3p	MIMAT0002190	AGO2	VCP
kshv-miR-K12-5-5p	MIMAT0015218	AGO2	VCP
