# Supplementary material for: Comparative structural insights and functional analysis for the distinct unbound states of Human AGO proteins
Source: Sci Rep. 2025 Mar 19;15:9432. doi: 10.1038/s41598-025-91849-5 (PMC11923369; doi:10.1038/s41598-025-91849-5)
Supplement: Supplementary file 26 — Supplementary Information 14. [file 41598_2025_91849_MOESM26_ESM.csv]

mirna_name	mirna_id_ago	gene_name_ago	gene_name_other
ebv-miR-BART17-5p	MIMAT0003715	AGO2	PLK3
ebv-miR-BART17-5p	MIMAT0003715	AGO3	PLK3
hsa-let-7a-3p	MIMAT0004481	AGO3	RBM6
hsa-let-7a-3p	MIMAT0004481	AGO2	RBM6
hsa-let-7a-5p	MIMAT0000062	AGO3	PLK3
hsa-let-7a-5p	MIMAT0000062	AGO1	PLK3
hsa-let-7a-5p	MIMAT0000062	AGO2	PLK3
hsa-let-7b-5p	MIMAT0000063	AGO3	PLK3
hsa-let-7b-5p	MIMAT0000063	AGO1	RBM6
hsa-let-7b-5p	MIMAT0000063	AGO2	RBM6
hsa-let-7b-5p	MIMAT0000063	AGO2	PLK3
hsa-let-7b-5p	MIMAT0000063	AGO3	RBM6
hsa-let-7b-5p	MIMAT0000063	AGO1	PLK3
hsa-let-7c-5p	MIMAT0000064	AGO3	PLK3
hsa-let-7c-5p	MIMAT0000064	AGO2	RBM6
hsa-let-7c-5p	MIMAT0000064	AGO2	PLK3
hsa-let-7c-5p	MIMAT0000064	AGO1	RBM6
hsa-let-7c-5p	MIMAT0000064	AGO1	PLK3
hsa-let-7c-5p	MIMAT0000064	AGO3	RBM6
hsa-let-7d-3p	MIMAT0004484	AGO2	PLK3
hsa-let-7d-5p	MIMAT0000065	AGO2	PLK3
hsa-let-7d-5p	MIMAT0000065	AGO1	PLK3
hsa-let-7d-5p	MIMAT0000065	AGO3	PLK3
hsa-let-7e-5p	MIMAT0000066	AGO3	PLK3
hsa-let-7e-5p	MIMAT0000066	AGO2	PLK3
hsa-let-7e-5p	MIMAT0000066	AGO1	PLK3
hsa-let-7f-1-3p	MIMAT0004486	AGO2	RBM6
hsa-let-7f-5p	MIMAT0000067	AGO2	PLK3
hsa-let-7f-5p	MIMAT0000067	AGO3	PLK3
hsa-let-7f-5p	MIMAT0000067	AGO1	PLK3
hsa-let-7f-5p	MIMAT0000067	AGO1	RBM6
hsa-let-7f-5p	MIMAT0000067	AGO2	RBM6
hsa-let-7f-5p	MIMAT0000067	AGO3	RBM6
hsa-let-7g-5p	MIMAT0000414	AGO2	PLK3
hsa-let-7g-5p	MIMAT0000414	AGO3	RBM6
hsa-let-7g-5p	MIMAT0000414	AGO3	PLK3
hsa-let-7g-5p	MIMAT0000414	AGO1	RBM6
hsa-let-7g-5p	MIMAT0000414	AGO1	PLK3
hsa-let-7g-5p	MIMAT0000414	AGO2	RBM6
hsa-let-7i-5p	MIMAT0000415	AGO3	PLK3
hsa-let-7i-5p	MIMAT0000415	AGO1	PLK3
hsa-let-7i-5p	MIMAT0000415	AGO1	RBM6
hsa-let-7i-5p	MIMAT0000415	AGO3	RBM6
hsa-let-7i-5p	MIMAT0000415	AGO2	PLK3
hsa-let-7i-5p	MIMAT0000415	AGO2	RBM6
hsa-miR-1-3p	MIMAT0000416	AGO3	RBM6
hsa-miR-1-3p	MIMAT0000416	AGO2	RBM6
hsa-miR-100-5p	MIMAT0000098	AGO2	PLK3
hsa-miR-101-3p	MIMAT0000099	AGO1	RBM6
hsa-miR-101-3p	MIMAT0000099	AGO1	PLK3
hsa-miR-101-3p	MIMAT0000099	AGO3	PLK3
hsa-miR-101-3p	MIMAT0000099	AGO2	RBM6
hsa-miR-101-3p	MIMAT0000099	AGO2	PLK3
hsa-miR-101-3p	MIMAT0000099	AGO3	RBM6
hsa-miR-103a-3p	MIMAT0000101	AGO2	PLK3
hsa-miR-103a-3p	MIMAT0000101	AGO1	PLK3
hsa-miR-103a-3p	MIMAT0000101	AGO3	PLK3
hsa-miR-103b	MIMAT0007402	AGO2	RBM6
hsa-miR-106a-5p	MIMAT0000103	AGO3	PLK3
hsa-miR-106a-5p	MIMAT0000103	AGO1	PLK3
hsa-miR-106a-5p	MIMAT0000103	AGO2	PLK3
hsa-miR-106b-3p	MIMAT0004672	AGO2	RBM6
hsa-miR-106b-5p	MIMAT0000680	AGO2	PLK3
hsa-miR-106b-5p	MIMAT0000680	AGO2	RBM6
hsa-miR-106b-5p	MIMAT0000680	AGO3	PLK3
hsa-miR-106b-5p	MIMAT0000680	AGO1	RBM6
hsa-miR-106b-5p	MIMAT0000680	AGO3	RBM6
hsa-miR-106b-5p	MIMAT0000680	AGO1	PLK3
hsa-miR-107	MIMAT0000104	AGO3	PLK3
hsa-miR-107	MIMAT0000104	AGO2	PLK3
hsa-miR-107	MIMAT0000104	AGO1	PLK3
hsa-miR-122-5p	MIMAT0000421	AGO2	RBM6
hsa-miR-122-5p	MIMAT0000421	AGO1	RBM6
hsa-miR-124-3p	MIMAT0000422	AGO3	PLK3
hsa-miR-124-3p	MIMAT0000422	AGO3	RBM6
hsa-miR-124-3p	MIMAT0000422	AGO1	PLK3
hsa-miR-124-3p	MIMAT0000422	AGO2	RBM6
hsa-miR-124-3p	MIMAT0000422	AGO2	PLK3
hsa-miR-124-3p	MIMAT0000422	AGO1	RBM6
hsa-miR-125b-5p	MIMAT0000423	AGO2	RBM6
hsa-miR-125b-5p	MIMAT0000423	AGO3	RBM6
hsa-miR-125b-5p	MIMAT0000423	AGO1	RBM6
hsa-miR-1269a	MIMAT0005923	AGO2	RBM6
hsa-miR-1269b	MIMAT0019059	AGO2	RBM6
hsa-miR-1287-5p	MIMAT0005878	AGO2	PLK3
hsa-miR-1301-3p	MIMAT0005797	AGO2	PLK3
hsa-miR-1301-3p	MIMAT0005797	AGO3	PLK3
hsa-miR-1301-3p	MIMAT0005797	AGO1	PLK3
hsa-miR-1304-3p	MIMAT0022720	AGO2	RBM6
hsa-miR-1307-3p	MIMAT0005951	AGO2	RBM6
hsa-miR-132-3p	MIMAT0000426	AGO2	RBM6
hsa-miR-138-5p	MIMAT0000430	AGO1	PLK3
hsa-miR-138-5p	MIMAT0000430	AGO2	PLK3
hsa-miR-139-3p	MIMAT0004552	AGO2	RBM6
hsa-miR-140-5p	MIMAT0000431	AGO3	PLK3
hsa-miR-141-5p	MIMAT0004598	AGO2	RBM6
hsa-miR-141-5p	MIMAT0004598	AGO3	RBM6
hsa-miR-142-3p	MIMAT0000434	AGO3	PLK3
hsa-miR-142-3p	MIMAT0000434	AGO1	PLK3
hsa-miR-142-3p	MIMAT0000434	AGO2	PLK3
hsa-miR-142-5p	MIMAT0000433	AGO2	RBM6
hsa-miR-142-5p	MIMAT0000433	AGO3	RBM6
hsa-miR-148a-3p	MIMAT0000243	AGO3	PLK3
hsa-miR-148a-3p	MIMAT0000243	AGO2	PLK3
hsa-miR-148a-3p	MIMAT0000243	AGO1	PLK3
hsa-miR-148a-5p	MIMAT0004549	AGO1	PLK3
hsa-miR-148a-5p	MIMAT0004549	AGO2	PLK3
hsa-miR-148b-3p	MIMAT0000759	AGO1	PLK3
hsa-miR-148b-3p	MIMAT0000759	AGO3	PLK3
hsa-miR-148b-3p	MIMAT0000759	AGO2	PLK3
hsa-miR-148b-5p	MIMAT0004699	AGO2	PLK3
hsa-miR-148b-5p	MIMAT0004699	AGO3	PLK3
hsa-miR-150-5p	MIMAT0000451	AGO3	PLK3
hsa-miR-150-5p	MIMAT0000451	AGO1	PLK3
hsa-miR-155-5p	MIMAT0000646	AGO2	RBM6
hsa-miR-155-5p	MIMAT0000646	AGO1	RBM6
hsa-miR-15a-5p	MIMAT0000068	AGO2	PLK3
hsa-miR-15a-5p	MIMAT0000068	AGO2	RBM6
hsa-miR-15a-5p	MIMAT0000068	AGO1	PLK3
hsa-miR-15a-5p	MIMAT0000068	AGO1	RBM6
hsa-miR-15a-5p	MIMAT0000068	AGO3	PLK3
hsa-miR-15a-5p	MIMAT0000068	AGO3	RBM6
hsa-miR-15b-5p	MIMAT0000417	AGO2	PLK3
hsa-miR-15b-5p	MIMAT0000417	AGO2	RBM6
hsa-miR-15b-5p	MIMAT0000417	AGO1	PLK3
hsa-miR-15b-5p	MIMAT0000417	AGO1	RBM6
hsa-miR-15b-5p	MIMAT0000417	AGO3	RBM6
hsa-miR-15b-5p	MIMAT0000417	AGO3	PLK3
hsa-miR-16-5p	MIMAT0000069	AGO1	PLK3
hsa-miR-16-5p	MIMAT0000069	AGO1	RBM6
hsa-miR-16-5p	MIMAT0000069	AGO3	PLK3
hsa-miR-16-5p	MIMAT0000069	AGO2	PLK3
hsa-miR-16-5p	MIMAT0000069	AGO3	RBM6
hsa-miR-16-5p	MIMAT0000069	AGO2	RBM6
hsa-miR-17-3p	MIMAT0000071	AGO3	RBM6
hsa-miR-17-5p	MIMAT0000070	AGO2	PLK3
hsa-miR-17-5p	MIMAT0000070	AGO2	RBM6
hsa-miR-17-5p	MIMAT0000070	AGO1	PLK3
hsa-miR-17-5p	MIMAT0000070	AGO1	RBM6
hsa-miR-17-5p	MIMAT0000070	AGO3	PLK3
hsa-miR-17-5p	MIMAT0000070	AGO3	RBM6
hsa-miR-182-5p	MIMAT0000259	AGO3	PLK3
hsa-miR-182-5p	MIMAT0000259	AGO2	PLK3
hsa-miR-182-5p	MIMAT0000259	AGO1	PLK3
hsa-miR-183-5p	MIMAT0000261	AGO3	RBM6
hsa-miR-183-5p	MIMAT0000261	AGO1	RBM6
hsa-miR-183-5p	MIMAT0000261	AGO2	RBM6
hsa-miR-188-5p	MIMAT0000457	AGO1	RBM6
hsa-miR-191-5p	MIMAT0000440	AGO2	RBM6
hsa-miR-191-5p	MIMAT0000440	AGO1	RBM6
hsa-miR-191-5p	MIMAT0000440	AGO1	PLK3
hsa-miR-191-5p	MIMAT0000440	AGO2	PLK3
hsa-miR-191-5p	MIMAT0000440	AGO3	PLK3
hsa-miR-191-5p	MIMAT0000440	AGO3	RBM6
hsa-miR-1910-5p	MIMAT0007884	AGO2	RBM6
hsa-miR-193b-3p	MIMAT0002819	AGO3	RBM6
hsa-miR-193b-3p	MIMAT0002819	AGO2	RBM6
hsa-miR-193b-3p	MIMAT0002819	AGO1	RBM6
hsa-miR-195-5p	MIMAT0000461	AGO2	RBM6
hsa-miR-195-5p	MIMAT0000461	AGO3	RBM6
hsa-miR-195-5p	MIMAT0000461	AGO1	RBM6
hsa-miR-196a-5p	MIMAT0000226	AGO2	PLK3
hsa-miR-196a-5p	MIMAT0000226	AGO2	RBM6
hsa-miR-196a-5p	MIMAT0000226	AGO1	RBM6
hsa-miR-196a-5p	MIMAT0000226	AGO3	PLK3
hsa-miR-196a-5p	MIMAT0000226	AGO3	RBM6
hsa-miR-196a-5p	MIMAT0000226	AGO1	PLK3
hsa-miR-196b-5p	MIMAT0001080	AGO2	PLK3
hsa-miR-196b-5p	MIMAT0001080	AGO1	PLK3
hsa-miR-196b-5p	MIMAT0001080	AGO3	PLK3
hsa-miR-199a-3p	MIMAT0000232	AGO1	RBM6
hsa-miR-19a-3p	MIMAT0000073	AGO2	PLK3
hsa-miR-19a-3p	MIMAT0000073	AGO3	RBM6
hsa-miR-19a-3p	MIMAT0000073	AGO3	PLK3
hsa-miR-19a-3p	MIMAT0000073	AGO1	RBM6
hsa-miR-19a-3p	MIMAT0000073	AGO1	PLK3
hsa-miR-19a-3p	MIMAT0000073	AGO2	RBM6
hsa-miR-19b-3p	MIMAT0000074	AGO1	PLK3
hsa-miR-19b-3p	MIMAT0000074	AGO2	PLK3
hsa-miR-19b-3p	MIMAT0000074	AGO3	PLK3
hsa-miR-200b-3p	MIMAT0000318	AGO1	PLK3
hsa-miR-200b-3p	MIMAT0000318	AGO2	PLK3
hsa-miR-200c-3p	MIMAT0000617	AGO2	PLK3
hsa-miR-20a-5p	MIMAT0000075	AGO3	PLK3
hsa-miR-20a-5p	MIMAT0000075	AGO2	RBM6
hsa-miR-20a-5p	MIMAT0000075	AGO1	PLK3
hsa-miR-20a-5p	MIMAT0000075	AGO1	RBM6
hsa-miR-20a-5p	MIMAT0000075	AGO2	PLK3
hsa-miR-20a-5p	MIMAT0000075	AGO3	RBM6
hsa-miR-20b-5p	MIMAT0001413	AGO3	RBM6
hsa-miR-20b-5p	MIMAT0001413	AGO2	RBM6
hsa-miR-20b-5p	MIMAT0001413	AGO1	RBM6
hsa-miR-21-5p	MIMAT0000076	AGO2	PLK3
hsa-miR-21-5p	MIMAT0000076	AGO2	RBM6
hsa-miR-21-5p	MIMAT0000076	AGO1	PLK3
hsa-miR-21-5p	MIMAT0000076	AGO1	RBM6
hsa-miR-21-5p	MIMAT0000076	AGO3	PLK3
hsa-miR-21-5p	MIMAT0000076	AGO3	RBM6
hsa-miR-218-5p	MIMAT0000275	AGO2	RBM6
hsa-miR-218-5p	MIMAT0000275	AGO3	RBM6
hsa-miR-22-3p	MIMAT0000077	AGO2	RBM6
hsa-miR-22-3p	MIMAT0000077	AGO2	PLK3
hsa-miR-22-3p	MIMAT0000077	AGO3	RBM6
hsa-miR-22-3p	MIMAT0000077	AGO3	PLK3
hsa-miR-221-3p	MIMAT0000278	AGO2	PLK3
hsa-miR-221-3p	MIMAT0000278	AGO3	PLK3
hsa-miR-221-3p	MIMAT0000278	AGO1	PLK3
hsa-miR-23a-3p	MIMAT0000078	AGO1	PLK3
hsa-miR-23a-3p	MIMAT0000078	AGO3	PLK3
hsa-miR-23a-3p	MIMAT0000078	AGO2	PLK3
hsa-miR-24-3p	MIMAT0000080	AGO2	RBM6
hsa-miR-24-3p	MIMAT0000080	AGO1	PLK3
hsa-miR-24-3p	MIMAT0000080	AGO1	RBM6
hsa-miR-24-3p	MIMAT0000080	AGO3	PLK3
hsa-miR-24-3p	MIMAT0000080	AGO3	RBM6
hsa-miR-24-3p	MIMAT0000080	AGO2	PLK3
hsa-miR-25-5p	MIMAT0004498	AGO2	RBM6
hsa-miR-26a-5p	MIMAT0000082	AGO2	RBM6
hsa-miR-26a-5p	MIMAT0000082	AGO3	RBM6
hsa-miR-26a-5p	MIMAT0000082	AGO1	RBM6
hsa-miR-26b-5p	MIMAT0000083	AGO2	RBM6
hsa-miR-26b-5p	MIMAT0000083	AGO1	RBM6
hsa-miR-26b-5p	MIMAT0000083	AGO3	RBM6
hsa-miR-27a-3p	MIMAT0000084	AGO3	RBM6
hsa-miR-27a-3p	MIMAT0000084	AGO3	PLK3
hsa-miR-27a-3p	MIMAT0000084	AGO2	RBM6
hsa-miR-27a-3p	MIMAT0000084	AGO1	PLK3
hsa-miR-27a-3p	MIMAT0000084	AGO1	RBM6
hsa-miR-27a-3p	MIMAT0000084	AGO2	PLK3
hsa-miR-27a-5p	MIMAT0004501	AGO1	RBM6
hsa-miR-27a-5p	MIMAT0004501	AGO2	RBM6
hsa-miR-27b-3p	MIMAT0000419	AGO3	RBM6
hsa-miR-27b-3p	MIMAT0000419	AGO3	PLK3
hsa-miR-27b-3p	MIMAT0000419	AGO1	RBM6
hsa-miR-27b-3p	MIMAT0000419	AGO1	PLK3
hsa-miR-27b-3p	MIMAT0000419	AGO2	RBM6
hsa-miR-27b-3p	MIMAT0000419	AGO2	PLK3
hsa-miR-29a-3p	MIMAT0000086	AGO1	RBM6
hsa-miR-29a-3p	MIMAT0000086	AGO2	RBM6
hsa-miR-29a-3p	MIMAT0000086	AGO2	PLK3
hsa-miR-29a-3p	MIMAT0000086	AGO3	RBM6
hsa-miR-29a-3p	MIMAT0000086	AGO3	PLK3
hsa-miR-29a-3p	MIMAT0000086	AGO1	PLK3
hsa-miR-29b-3p	MIMAT0000100	AGO3	RBM6
hsa-miR-29b-3p	MIMAT0000100	AGO3	PLK3
hsa-miR-29b-3p	MIMAT0000100	AGO2	RBM6
hsa-miR-29b-3p	MIMAT0000100	AGO2	PLK3
hsa-miR-29b-3p	MIMAT0000100	AGO1	RBM6
hsa-miR-29b-3p	MIMAT0000100	AGO1	PLK3
hsa-miR-29c-3p	MIMAT0000681	AGO2	RBM6
hsa-miR-29c-3p	MIMAT0000681	AGO2	PLK3
hsa-miR-29c-3p	MIMAT0000681	AGO3	RBM6
hsa-miR-29c-3p	MIMAT0000681	AGO3	PLK3
hsa-miR-29c-3p	MIMAT0000681	AGO1	RBM6
hsa-miR-29c-3p	MIMAT0000681	AGO1	PLK3
hsa-miR-302c-3p	MIMAT0000717	AGO1	PLK3
hsa-miR-302c-3p	MIMAT0000717	AGO2	PLK3
hsa-miR-30a-5p	MIMAT0000087	AGO3	PLK3
hsa-miR-30a-5p	MIMAT0000087	AGO1	PLK3
hsa-miR-30a-5p	MIMAT0000087	AGO2	PLK3
hsa-miR-30c-1-3p	MIMAT0004674	AGO2	RBM6
hsa-miR-30c-1-3p	MIMAT0004674	AGO1	RBM6
hsa-miR-30d-5p	MIMAT0000245	AGO1	PLK3
hsa-miR-30d-5p	MIMAT0000245	AGO3	PLK3
hsa-miR-30d-5p	MIMAT0000245	AGO2	PLK3
hsa-miR-30e-5p	MIMAT0000692	AGO1	PLK3
hsa-miR-30e-5p	MIMAT0000692	AGO2	PLK3
hsa-miR-31-5p	MIMAT0000089	AGO3	PLK3
hsa-miR-31-5p	MIMAT0000089	AGO1	PLK3
hsa-miR-31-5p	MIMAT0000089	AGO2	PLK3
hsa-miR-320a-3p	MIMAT0000510	AGO3	PLK3
hsa-miR-320a-3p	MIMAT0000510	AGO2	PLK3
hsa-miR-320a-3p	MIMAT0000510	AGO1	PLK3
hsa-miR-320b	MIMAT0005792	AGO1	PLK3
hsa-miR-320b	MIMAT0005792	AGO2	PLK3
hsa-miR-320b	MIMAT0005792	AGO3	PLK3
hsa-miR-320c	MIMAT0005793	AGO1	PLK3
hsa-miR-320c	MIMAT0005793	AGO2	PLK3
hsa-miR-320c	MIMAT0005793	AGO3	PLK3
hsa-miR-324-3p	MIMAT0000762	AGO2	RBM6
hsa-miR-324-3p	MIMAT0000762	AGO1	RBM6
hsa-miR-324-3p	MIMAT0000762	AGO3	RBM6
hsa-miR-324-5p	MIMAT0000761	AGO1	PLK3
hsa-miR-324-5p	MIMAT0000761	AGO2	PLK3
hsa-miR-330-5p	MIMAT0004693	AGO2	RBM6
hsa-miR-331-5p	MIMAT0004700	AGO1	RBM6
hsa-miR-335-3p	MIMAT0004703	AGO1	RBM6
hsa-miR-335-3p	MIMAT0004703	AGO2	RBM6
hsa-miR-339-5p	MIMAT0000764	AGO1	RBM6
hsa-miR-339-5p	MIMAT0000764	AGO2	RBM6
hsa-miR-34a-5p	MIMAT0000255	AGO3	PLK3
hsa-miR-34a-5p	MIMAT0000255	AGO2	RBM6
hsa-miR-34a-5p	MIMAT0000255	AGO2	PLK3
hsa-miR-34a-5p	MIMAT0000255	AGO1	PLK3
hsa-miR-34a-5p	MIMAT0000255	AGO1	RBM6
hsa-miR-34a-5p	MIMAT0000255	AGO3	RBM6
hsa-miR-361-3p	MIMAT0004682	AGO2	PLK3
hsa-miR-374b-5p	MIMAT0004955	AGO3	RBM6
hsa-miR-374b-5p	MIMAT0004955	AGO2	RBM6
hsa-miR-378i	MIMAT0019074	AGO2	RBM6
hsa-miR-383-5p	MIMAT0000738	AGO3	RBM6
hsa-miR-423-3p	MIMAT0001340	AGO3	PLK3
hsa-miR-423-3p	MIMAT0001340	AGO1	PLK3
hsa-miR-423-3p	MIMAT0001340	AGO2	PLK3
hsa-miR-423-5p	MIMAT0004748	AGO3	RBM6
hsa-miR-423-5p	MIMAT0004748	AGO3	PLK3
hsa-miR-423-5p	MIMAT0004748	AGO1	RBM6
hsa-miR-423-5p	MIMAT0004748	AGO2	RBM6
hsa-miR-423-5p	MIMAT0004748	AGO1	PLK3
hsa-miR-423-5p	MIMAT0004748	AGO2	PLK3
hsa-miR-424-5p	MIMAT0001341	AGO2	RBM6
hsa-miR-424-5p	MIMAT0001341	AGO2	PLK3
hsa-miR-424-5p	MIMAT0001341	AGO3	PLK3
hsa-miR-424-5p	MIMAT0001341	AGO3	RBM6
hsa-miR-424-5p	MIMAT0001341	AGO1	PLK3
hsa-miR-424-5p	MIMAT0001341	AGO1	RBM6
hsa-miR-449b-5p	MIMAT0003327	AGO3	PLK3
hsa-miR-449b-5p	MIMAT0003327	AGO1	PLK3
hsa-miR-449c-5p	MIMAT0010251	AGO3	PLK3
hsa-miR-449c-5p	MIMAT0010251	AGO1	PLK3
hsa-miR-450a-5p	MIMAT0001545	AGO1	PLK3
hsa-miR-450b-5p	MIMAT0004909	AGO3	RBM6
hsa-miR-450b-5p	MIMAT0004909	AGO2	RBM6
hsa-miR-454-3p	MIMAT0003885	AGO3	PLK3
hsa-miR-454-3p	MIMAT0003885	AGO1	PLK3
hsa-miR-454-3p	MIMAT0003885	AGO2	PLK3
hsa-miR-484	MIMAT0002174	AGO2	PLK3
hsa-miR-484	MIMAT0002174	AGO1	PLK3
hsa-miR-500b-5p	MIMAT0016925	AGO2	RBM6
hsa-miR-503-5p	MIMAT0002874	AGO2	PLK3
hsa-miR-503-5p	MIMAT0002874	AGO1	PLK3
hsa-miR-561-5p	MIMAT0022706	AGO3	RBM6
hsa-miR-574-3p	MIMAT0003239	AGO1	RBM6
hsa-miR-574-5p	MIMAT0004795	AGO2	PLK3
hsa-miR-574-5p	MIMAT0004795	AGO3	PLK3
hsa-miR-576-3p	MIMAT0004796	AGO2	PLK3
hsa-miR-589-5p	MIMAT0004799	AGO3	RBM6
hsa-miR-589-5p	MIMAT0004799	AGO2	RBM6
hsa-miR-652-3p	MIMAT0003322	AGO3	RBM6
hsa-miR-652-3p	MIMAT0003322	AGO1	RBM6
hsa-miR-766-5p	MIMAT0022714	AGO2	RBM6
hsa-miR-769-5p	MIMAT0003886	AGO2	RBM6
hsa-miR-873-3p	MIMAT0022717	AGO2	RBM6
hsa-miR-876-5p	MIMAT0004924	AGO2	RBM6
hsa-miR-9-3p	MIMAT0000442	AGO2	PLK3
hsa-miR-9-3p	MIMAT0000442	AGO2	RBM6
hsa-miR-9-5p	MIMAT0000441	AGO2	RBM6
hsa-miR-9-5p	MIMAT0000441	AGO1	RBM6
hsa-miR-92b-3p	MIMAT0003218	AGO1	RBM6
hsa-miR-92b-3p	MIMAT0003218	AGO2	RBM6
hsa-miR-92b-3p	MIMAT0003218	AGO3	RBM6
hsa-miR-93-5p	MIMAT0000093	AGO3	RBM6
hsa-miR-93-5p	MIMAT0000093	AGO3	PLK3
hsa-miR-93-5p	MIMAT0000093	AGO1	RBM6
hsa-miR-93-5p	MIMAT0000093	AGO1	PLK3
hsa-miR-93-5p	MIMAT0000093	AGO2	RBM6
hsa-miR-93-5p	MIMAT0000093	AGO2	PLK3
hsa-miR-98-5p	MIMAT0000096	AGO1	RBM6
hsa-miR-98-5p	MIMAT0000096	AGO3	RBM6
hsa-miR-98-5p	MIMAT0000096	AGO3	PLK3
hsa-miR-98-5p	MIMAT0000096	AGO2	PLK3
hsa-miR-98-5p	MIMAT0000096	AGO2	RBM6
hsa-miR-98-5p	MIMAT0000096	AGO1	PLK3
hsa-miR-9985	MIMAT0039763	AGO3	RBM6
hsa-miR-9985	MIMAT0039763	AGO2	RBM6
hsa-miR-99b-5p	MIMAT0000689	AGO2	PLK3
