# Supplementary material for: Comparative structural insights and functional analysis for the distinct unbound states of Human AGO proteins
Source: Sci Rep. 2025 Mar 19;15:9432. doi: 10.1038/s41598-025-91849-5 (PMC11923369; doi:10.1038/s41598-025-91849-5)
Supplement: Supplementary file 27 — Supplementary Information 15. [file 41598_2025_91849_MOESM27_ESM.zip]

Archive with 32 entries (16 files):
- AGO1/
- AGO1/r1/
- AGO1/r1/rmsd.xvg
- AGO1/r2/
- AGO1/r2/rmsd.xvg
- AGO1/r3/
- AGO1/r3/rmsd.xvg
- AGO2/
- AGO2/r1/
- AGO2/r1/rmsd.xvg
- AGO2/r2/
- AGO2/r2/rmsd.xvg
- AGO2/r3/
- AGO2/r3/rmsd.xvg
- AGO3/
- AGO3/r1/
- AGO3/r1/rmsd.xvg
- AGO3/r2/
- AGO3/r2/rmsd.xvg
- AGO3/r3/
- AGO3/r3/rmsd.xvg
- AGO4/
- AGO4/r1/
- AGO4/r1/rmsd.xvg
- AGO4/r2/
- AGO4/r2/rmsd.xvg
- AGO4/r3/
- AGO4/r3/rmsd.xvg
- domain_rmsd_assessment.csv
- filtered_consistent_pairs.csv
- mean_values_per_AGO_and_domain.csv
- parameters_per_domain.csv
