# Supplementary material for: Comparative structural insights and functional analysis for the distinct unbound states of Human AGO proteins
Source: Sci Rep. 2025 Mar 19;15:9432. doi: 10.1038/s41598-025-91849-5 (PMC11923369; doi:10.1038/s41598-025-91849-5)
Supplement: Supplementary file 27 — Supplementary Information 15. [file 41598_2025_91849_MOESM27_ESM.zip › AGO1/r1/rmsd.xvg]

# This file was created Thu Nov 26 15:27:45 2020
# Created by:
#                       :-) GROMACS - gmx rms, 2020.3 (-:
# 
# Executable:   /home/panos/programs/bin/gmx
# Data prefix:  /home/panos/programs
# Working dir:  /media/panos/Seagate Expansion Drive/AGO1/production-extension_2
# Command line:
#   gmx rms -s prod_ext2.tpr -f prod_center.xtc -o rmsd.xvg -tu ns
# gmx rms is part of G R O M A C S:
#
# GROwing Monsters And Cloning Shrimps
#
@    title "RMSD"
@    xaxis  label "Time (ns)"
@    yaxis  label "RMSD (nm)"
@TYPE xy
@ subtitle "Protein after lsq fit to Protein"
   0.0000000    0.0005035
   0.0100000    0.0766115
   0.0200000    0.0852340
   0.0300000    0.0913807
   0.0400000    0.0997038
   0.0500000    0.0990563
   0.0600000    0.1030803
   0.0700000    0.1153848
   0.0800000    0.1114300
   0.0900000    0.1087084
   0.1000000    0.1184001
   0.1100000    0.1136455
   0.1200000    0.1236079
   0.1300000    0.1341669
   0.1400000    0.1412868
   0.1500000    0.1448439
   0.1600000    0.1373554
   0.1700000    0.1306420
   0.1800000    0.1328466
   0.1900000    0.1372478
   0.2000000    0.1313519
   0.2100000    0.1320418
   0.2200000    0.1441202
   0.2300000    0.1450112
   0.2400000    0.1492653
   0.2500000    0.1571518
   0.2600000    0.1587314
   0.2700000    0.1662090
   0.2800000    0.1684975
   0.2900000    0.1597718
   0.3000000    0.1561113
   0.3100000    0.1630354
   0.3200000    0.1710177
   0.3300000    0.1787895
   0.3400000    0.1724084
   0.3500000    0.1648169
   0.3600000    0.1606434
   0.3700000    0.1624899
   0.3800000    0.1657405
   0.3900000    0.1621638
   0.4000000    0.1677602
   0.4100000    0.1736279
   0.4200000    0.1745752
   0.4300000    0.1747911
   0.4400000    0.1751243
   0.4500000    0.1657953
   0.4600000    0.1760089
   0.4700000    0.1772663
   0.4800000    0.1817773
   0.4900000    0.1910612
   0.5000000    0.1808438
   0.5100001    0.1807840
   0.5200000    0.1862235
   0.5300000    0.1803060
   0.5400000    0.1855472
   0.5500000    0.1691771
   0.5600000    0.1712639
   0.5700001    0.1712614
   0.5800000    0.1784697
   0.5900000    0.1656962
   0.6000000    0.1772019
   0.6100000    0.1751010
   0.6200000    0.1777368
   0.6300001    0.1682908
   0.6400000    0.1722527
   0.6500000    0.1641342
   0.6600000    0.1702977
   0.6700000    0.1777832
   0.6800000    0.1838842
   0.6900001    0.1822416
   0.7000000    0.1828966
   0.7100000    0.1797817
   0.7200000    0.1881107
   0.7300000    0.1870608
   0.7400000    0.1865405
   0.7500001    0.1904680
   0.7600001    0.1837955
   0.7700000    0.1841142
   0.7800000    0.1788844
   0.7900000    0.1769477
   0.8000000    0.1690710
   0.8100001    0.1746643
   0.8200001    0.1647716
   0.8300000    0.1687988
   0.8400000    0.1690297
   0.8500000    0.1671647
   0.8600000    0.1601568
   0.8700001    0.1611233
   0.8800001    0.1653353
   0.8900000    0.1559680
   0.9000000    0.1500525
   0.9100000    0.1503372
   0.9200000    0.1551282
   0.9300001    0.1588385
   0.9400001    0.1603649
   0.9500000    0.1643142
   0.9600000    0.1593036
   0.9700000    0.1559429
   0.9800000    0.1569272
   0.9900001    0.1556985
   1.0000000    0.1574784
   1.0100000    0.1534254
   1.0200001    0.1591692
   1.0300001    0.1649623
   1.0400001    0.1636789
   1.0500001    0.1663965
   1.0600001    0.1762442
   1.0700001    0.1762175
   1.0800000    0.1701179
   1.0900000    0.1694009
   1.1000000    0.1781830
   1.1100000    0.1730069
   1.1200000    0.1853355
   1.1300000    0.1886090
   1.1400001    0.1756320
   1.1500001    0.1759337
   1.1600001    0.1693276
   1.1700001    0.1622351
   1.1800001    0.1734904
   1.1900001    0.1702850
   1.2000000    0.1740807
   1.2100000    0.1744871
   1.2200000    0.1800259
   1.2300000    0.1745498
   1.2400000    0.1833107
   1.2500000    0.1886103
   1.2600001    0.1832735
   1.2700001    0.1816978
   1.2800001    0.1871085
   1.2900001    0.1720646
   1.3000001    0.1730065
   1.3100001    0.1744182
   1.3200001    0.1751528
   1.3300000    0.1741155
   1.3400000    0.1702795
   1.3500000    0.1694077
   1.3600000    0.1664315
   1.3700001    0.1681781
   1.3800001    0.1665863
   1.3900001    0.1708924
   1.4000001    0.1798643
   1.4100001    0.1932509
   1.4200001    0.1911586
   1.4300001    0.1833333
   1.4400001    0.1924837
   1.4500000    0.1858142
   1.4600000    0.1946586
   1.4700000    0.1897607
   1.4800000    0.1902527
   1.4900001    0.1862244
   1.5000001    0.1828077
   1.5100001    0.1818164
   1.5200001    0.1760809
   1.5300001    0.1825771
   1.5400001    0.1699369
   1.5500001    0.1643288
   1.5600001    0.1628176
   1.5700001    0.1657700
   1.5800000    0.1684412
   1.5900000    0.1661897
   1.6000000    0.1670546
   1.6100001    0.1729186
   1.6200001    0.1652826
   1.6300001    0.1673498
   1.6400001    0.1719812
   1.6500001    0.1782190
   1.6600001    0.1827708
   1.6700001    0.1895621
   1.6800001    0.1966717
   1.6900001    0.1865106
   1.7000000    0.1890977
   1.7100000    0.1872807
   1.7200000    0.1855117
   1.7300001    0.1768386
   1.7400001    0.1774012
   1.7500001    0.1766565
   1.7600001    0.1857080
   1.7700001    0.1902503
   1.7800001    0.1936798
   1.7900001    0.1899677
   1.8000001    0.1860823
   1.8100001    0.1850605
   1.8200001    0.1851053
   1.8300000    0.1731738
   1.8400000    0.1708754
   1.8500001    0.1745616
   1.8600001    0.1745462
   1.8700001    0.1758321
   1.8800001    0.1848041
   1.8900001    0.1875574
   1.9000001    0.1832160
   1.9100001    0.1767120
   1.9200001    0.1777276
   1.9300001    0.1795168
   1.9400001    0.1739077
   1.9500000    0.1712029
   1.9600000    0.1847253
   1.9700001    0.1782871
   1.9800001    0.1625153
   1.9900001    0.1676212
   2.0000000    0.1635425
   2.0100000    0.1678377
   2.0200000    0.1727209
   2.0300002    0.1658800
   2.0400002    0.1719252
   2.0500002    0.1712266
   2.0600002    0.1841318
   2.0700002    0.1906343
   2.0800002    0.1937783
   2.0900002    0.1915554
   2.1000001    0.1944031
   2.1100001    0.1992510
   2.1200001    0.1935896
   2.1300001    0.1985644
   2.1400001    0.2039618
   2.1500001    0.1924782
   2.1600001    0.1955296
   2.1700001    0.1845845
   2.1800001    0.1834146
   2.1900001    0.1871939
   2.2000000    0.1831916
   2.2100000    0.1892027
   2.2200000    0.1932936
   2.2300000    0.1907761
   2.2400000    0.2021133
   2.2500000    0.1995871
   2.2600000    0.2000473
   2.2700002    0.1974058
   2.2800002    0.2078952
   2.2900002    0.2170643
   2.3000002    0.2163870
   2.3100002    0.2111260
   2.3200002    0.2071550
   2.3300002    0.2063589
   2.3400002    0.2102634
   2.3500001    0.1984768
   2.3600001    0.2024178
   2.3700001    0.1999033
   2.3800001    0.1897478
   2.3900001    0.1867633
   2.4000001    0.1889679
   2.4100001    0.1877984
   2.4200001    0.1743203
   2.4300001    0.1746281
   2.4400001    0.1823822
   2.4500000    0.1884359
   2.4600000    0.2033716
   2.4700000    0.1873015
   2.4800000    0.1994499
   2.4900000    0.2155417
   2.5000000    0.2137289
   2.5100002    0.2076622
   2.5200002    0.2065314
   2.5300002    0.1964295
   2.5400002    0.1867397
   2.5500002    0.1807636
   2.5600002    0.1875273
   2.5700002    0.1902879
   2.5800002    0.1961600
   2.5900002    0.1984157
   2.6000001    0.2070808
   2.6100001    0.2179490
   2.6200001    0.2082973
   2.6300001    0.1967237
   2.6400001    0.2007260
   2.6500001    0.1966864
   2.6600001    0.1956336
   2.6700001    0.1890777
   2.6800001    0.1915641
   2.6900001    0.1916943
   2.7000000    0.1826718
   2.7100000    0.1831365
   2.7200000    0.1870954
   2.7300000    0.1753707
   2.7400002    0.1742289
   2.7500002    0.1750932
   2.7600002    0.1791353
   2.7700002    0.1892113
   2.7800002    0.1919515
   2.7900002    0.1969740
   2.8000002    0.1931006
   2.8100002    0.2052971
   2.8200002    0.2104478
   2.8300002    0.2118484
   2.8400002    0.1984674
   2.8500001    0.2082425
   2.8600001    0.2215538
   2.8700001    0.2232231
   2.8800001    0.2213976
   2.8900001    0.2045944
   2.9000001    0.2106090
   2.9100001    0.2157122
   2.9200001    0.2155006
   2.9300001    0.2117293
   2.9400001    0.2057171
   2.9500000    0.2152504
   2.9600000    0.2075715
   2.9700000    0.2047351
   2.9800003    0.2087605
   2.9900002    0.2011696
   3.0000002    0.2121141
   3.0100002    0.2225205
   3.0200002    0.2220985
   3.0300002    0.2047338
   3.0400002    0.2041773
   3.0500002    0.1933812
   3.0600002    0.1986762
   3.0700002    0.2088852
   3.0800002    0.2010826
   3.0900002    0.2101588
   3.1000001    0.2059551
   3.1100001    0.1993275
   3.1200001    0.2086291
   3.1300001    0.2100063
   3.1400001    0.2187688
   3.1500001    0.2126962
   3.1600001    0.2104299
   3.1700001    0.2140283
   3.1800001    0.2137675
   3.1900001    0.2132898
   3.2000000    0.2147990
   3.2100000    0.2183474
   3.2200003    0.2191221
   3.2300003    0.2228059
   3.2400002    0.2226386
   3.2500002    0.2287177
   3.2600002    0.2275696
   3.2700002    0.2240708
   3.2800002    0.2321141
   3.2900002    0.2342705
   3.3000002    0.2267394
   3.3100002    0.2352006
   3.3200002    0.2250125
   3.3300002    0.2042779
   3.3400002    0.2099292
   3.3500001    0.2040413
   3.3600001    0.2017170
   3.3700001    0.1972386
   3.3800001    0.1942446
   3.3900001    0.1982996
   3.4000001    0.2038152
   3.4100001    0.1975455
   3.4200001    0.1995410
   3.4300001    0.2046105
   3.4400001    0.2099470
   3.4500000    0.2147882
   3.4600003    0.2190825
   3.4700003    0.2093130
   3.4800003    0.2046074
   3.4900002    0.2180191
   3.5000002    0.2121339
   3.5100002    0.2124252
   3.5200002    0.2144036
   3.5300002    0.2099529
   3.5400002    0.2151359
   3.5500002    0.2108633
   3.5600002    0.2094076
   3.5700002    0.2065028
   3.5800002    0.2008869
   3.5900002    0.2007282
   3.6000001    0.1975077
   3.6100001    0.1983216
   3.6200001    0.1976289
   3.6300001    0.1960806
   3.6400001    0.2082567
   3.6500001    0.2052280
   3.6600001    0.1957264
   3.6700001    0.1973457
   3.6800001    0.1988266
   3.6900001    0.2007089
   3.7000003    0.2009688
   3.7100003    0.2132864
   3.7200003    0.2046197
   3.7300003    0.2070257
   3.7400002    0.2078273
   3.7500002    0.2027321
   3.7600002    0.2038785
   3.7700002    0.2008771
   3.7800002    0.1895941
   3.7900002    0.1819849
   3.8000002    0.1795110
   3.8100002    0.1758739
   3.8200002    0.1760266
   3.8300002    0.1722296
   3.8400002    0.1729934
   3.8500001    0.1803865
   3.8600001    0.1828273
   3.8700001    0.1837085
   3.8800001    0.1821013
   3.8900001    0.1797170
   3.9000001    0.1810407
   3.9100001    0.1779481
   3.9200001    0.1841149
   3.9300003    0.1851887
   3.9400003    0.1907694
   3.9500003    0.1844299
   3.9600003    0.1734264
   3.9700003    0.1789705
   3.9800003    0.1846887
   3.9900002    0.1850538
   4.0000000    0.1837578
   4.0100002    0.1984049
   4.0200000    0.2005778
   4.0300002    0.2011299
   4.0400000    0.2067203
   4.0500002    0.2117704
   4.0600004    0.2108674
   4.0700002    0.2123742
   4.0800004    0.2223746
   4.0900002    0.2201045
   4.1000004    0.2134682
   4.1100001    0.2157854
   4.1200004    0.2216676
   4.1300001    0.2139058
   4.1400003    0.2159137
   4.1500001    0.2103762
   4.1600003    0.2069545
   4.1700001    0.2052899
   4.1800003    0.2108581
   4.1900001    0.2041808
   4.2000003    0.2081183
   4.2100000    0.2131909
   4.2200003    0.2209183
   4.2300000    0.2131659
   4.2400002    0.2196302
   4.2500000    0.2228540
   4.2600002    0.2162603
   4.2700000    0.2117628
   4.2800002    0.2205605
   4.2900004    0.2230756
   4.3000002    0.2247726
   4.3100004    0.2319619
   4.3200002    0.2339558
   4.3300004    0.2263727
   4.3400002    0.2156852
   4.3500004    0.2124925
   4.3600001    0.2236664
   4.3700004    0.2363562
   4.3800001    0.2400288
   4.3900003    0.2432166
   4.4000001    0.2354773
   4.4100003    0.2190042
   4.4200001    0.2183332
   4.4300003    0.2124626
   4.4400001    0.2105798
   4.4500003    0.2001344
   4.4600000    0.2013751
   4.4700003    0.2070068
   4.4800000    0.2050261
   4.4900002    0.2009163
   4.5000000    0.1974822
   4.5100002    0.1931451
   4.5200000    0.2012719
   4.5300002    0.2001278
   4.5400004    0.2136987
   4.5500002    0.2165590
   4.5600004    0.2201639
   4.5700002    0.2210479
   4.5800004    0.2209829
   4.5900002    0.2252889
   4.6000004    0.2226626
   4.6100001    0.2057676
   4.6200004    0.2164508
   4.6300001    0.2179321
   4.6400003    0.2108282
   4.6500001    0.2141788
   4.6600003    0.2063377
   4.6700001    0.2045083
   4.6800003    0.2133934
   4.6900001    0.2158830
   4.7000003    0.2139444
   4.7100000    0.2101423
   4.7200003    0.2022277
   4.7300000    0.2203384
   4.7400002    0.2133367
   4.7500000    0.2278087
   4.7600002    0.2328552
   4.7700005    0.2170921
   4.7800002    0.2254006
   4.7900004    0.2259952
   4.8000002    0.2175685
   4.8100004    0.2062766
   4.8200002    0.2083994
   4.8300004    0.2184266
   4.8400002    0.2276315
   4.8500004    0.2210497
   4.8600001    0.2200747
   4.8700004    0.2291635
   4.8800001    0.2242446
   4.8900003    0.2275875
   4.9000001    0.2333965
   4.9100003    0.2378742
   4.9200001    0.2267138
   4.9300003    0.2228193
   4.9400001    0.2341281
   4.9500003    0.2357874
   4.9600000    0.2268018
   4.9700003    0.2366643
   4.9800000    0.2313740
   4.9900002    0.2314069
   5.0000000    0.2326570
   5.0100002    0.2382945
   5.0200005    0.2485913
   5.0300002    0.2447337
   5.0400004    0.2375890
   5.0500002    0.2482284
   5.0600004    0.2261130
   5.0700002    0.2246660
   5.0800004    0.2279175
   5.0900002    0.2272119
   5.1000004    0.2183037
   5.1100001    0.2146432
   5.1200004    0.2194497
   5.1300001    0.2207901
   5.1400003    0.2133432
   5.1500001    0.2251994
   5.1600003    0.2199690
   5.1700001    0.2209101
   5.1800003    0.2146391
   5.1900001    0.2322337
   5.2000003    0.2396033
   5.2100000    0.2329606
   5.2200003    0.2439356
   5.2300000    0.2369801
   5.2400002    0.2295145
   5.2500005    0.2291314
   5.2600002    0.2172582
   5.2700005    0.2331001
   5.2800002    0.2330489
   5.2900004    0.2316826
   5.3000002    0.2478773
   5.3100004    0.2541307
   5.3200002    0.2410170
   5.3300004    0.2492421
   5.3400002    0.2529571
   5.3500004    0.2537234
   5.3600001    0.2596318
   5.3700004    0.2417123
   5.3800001    0.2343503
   5.3900003    0.2501706
   5.4000001    0.2379332
   5.4100003    0.2293714
   5.4200001    0.2348798
   5.4300003    0.2442743
   5.4400001    0.2458202
   5.4500003    0.2450606
   5.4600000    0.2336417
   5.4700003    0.2298635
   5.4800005    0.2308540
   5.4900002    0.2316672
   5.5000005    0.2257026
   5.5100002    0.2162920
   5.5200005    0.2182255
   5.5300002    0.2178352
   5.5400004    0.2262256
   5.5500002    0.2275023
   5.5600004    0.2275385
   5.5700002    0.2235557
   5.5800004    0.2293842
   5.5900002    0.2272769
   5.6000004    0.2301527
   5.6100001    0.2360612
   5.6200004    0.2291874
   5.6300001    0.2312900
   5.6400003    0.2371060
   5.6500001    0.2353892
   5.6600003    0.2333390
   5.6700001    0.2331394
   5.6800003    0.2223292
   5.6900001    0.2308071
   5.7000003    0.2406138
   5.7100000    0.2414204
   5.7200003    0.2335719
   5.7300005    0.2359945
   5.7400002    0.2361669
   5.7500005    0.2236251
   5.7600002    0.2349690
   5.7700005    0.2356745
   5.7800002    0.2460193
   5.7900004    0.2480040
   5.8000002    0.2548412
   5.8100004    0.2565489
   5.8200002    0.2426541
   5.8300004    0.2435683
   5.8400002    0.2463937
   5.8500004    0.2438212
   5.8600001    0.2460434
   5.8700004    0.2298314
   5.8800001    0.2477906
   5.8900003    0.2510150
   5.9000001    0.2354520
   5.9100003    0.2448985
   5.9200001    0.2433334
   5.9300003    0.2534728
   5.9400001    0.2469479
   5.9500003    0.2409468
   5.9600005    0.2396481
   5.9700003    0.2336563
   5.9800005    0.2373406
   5.9900002    0.2407860
   6.0000005    0.2344608
   6.0100002    0.2381874
   6.0200005    0.2465862
   6.0300002    0.2515646
   6.0400004    0.2430705
   6.0500002    0.2474745
   6.0600004    0.2438518
   6.0700002    0.2505768
   6.0800004    0.2573567
   6.0900002    0.2590700
   6.1000004    0.2553775
   6.1100001    0.2576304
   6.1200004    0.2657851
   6.1300001    0.2600616
   6.1400003    0.2701140
   6.1500001    0.2698093
   6.1600003    0.2612079
   6.1700001    0.2406992
   6.1800003    0.2401397
   6.1900001    0.2382351
   6.2000003    0.2379669
   6.2100005    0.2298231
   6.2200003    0.2361239
   6.2300005    0.2331757
   6.2400002    0.2304417
   6.2500005    0.2416824
   6.2600002    0.2389490
   6.2700005    0.2483718
   6.2800002    0.2426324
   6.2900004    0.2367076
   6.3000002    0.2336745
   6.3100004    0.2340841
   6.3200002    0.2448545
   6.3300004    0.2543657
   6.3400002    0.2570851
   6.3500004    0.2742085
   6.3600001    0.2630803
   6.3700004    0.2696761
   6.3800001    0.2826952
   6.3900003    0.2740824
   6.4000001    0.2786879
   6.4100003    0.2708404
   6.4200001    0.2652787
   6.4300003    0.2678971
   6.4400005    0.2662609
   6.4500003    0.2485372
   6.4600005    0.2505388
   6.4700003    0.2328894
   6.4800005    0.2414275
   6.4900002    0.2418718
   6.5000005    0.2424586
   6.5100002    0.2375676
   6.5200005    0.2431240
   6.5300002    0.2485170
   6.5400004    0.2432479
   6.5500002    0.2494731
   6.5600004    0.2464147
   6.5700002    0.2282103
   6.5800004    0.2319899
   6.5900002    0.2385575
   6.6000004    0.2422143
   6.6100001    0.2300240
   6.6200004    0.2489149
   6.6300001    0.2398338
   6.6400003    0.2363219
   6.6500001    0.2417148
   6.6600003    0.2523558
   6.6700006    0.2561478
   6.6800003    0.2575418
   6.6900005    0.2462806
   6.7000003    0.2546849
   6.7100005    0.2403110
   6.7200003    0.2461760
   6.7300005    0.2471081
   6.7400002    0.2507921
   6.7500005    0.2369122
   6.7600002    0.2436857
   6.7700005    0.2552974
   6.7800002    0.2492712
   6.7900004    0.2634449
   6.8000002    0.2563171
   6.8100004    0.2601985
   6.8200002    0.2654625
   6.8300004    0.2604558
   6.8400002    0.2651472
   6.8500004    0.2594036
   6.8600001    0.2551972
   6.8700004    0.2627016
   6.8800001    0.2809514
   6.8900003    0.2748421
   6.9000001    0.2769414
   6.9100003    0.2686560
   6.9200006    0.2656539
   6.9300003    0.2755838
   6.9400005    0.2799248
   6.9500003    0.2722418
   6.9600005    0.2625228
   6.9700003    0.2687229
   6.9800005    0.2698964
   6.9900002    0.2663071
   7.0000005    0.2510043
   7.0100002    0.2443041
   7.0200005    0.2354902
   7.0300002    0.2340750
   7.0400004    0.2263079
   7.0500002    0.2350489
   7.0600004    0.2357004
   7.0700002    0.2311397
   7.0800004    0.2353248
   7.0900002    0.2379677
   7.1000004    0.2506194
   7.1100001    0.2438248
   7.1200004    0.2406745
   7.1300001    0.2405102
   7.1400003    0.2497391
   7.1500006    0.2534876
   7.1600003    0.2351761
   7.1700006    0.2342717
   7.1800003    0.2341704
   7.1900005    0.2320755
   7.2000003    0.2351470
   7.2100005    0.2525212
   7.2200003    0.2461948
   7.2300005    0.2390081
   7.2400002    0.2390157
   7.2500005    0.2356325
   7.2600002    0.2401180
   7.2700005    0.2330932
   7.2800002    0.2365565
   7.2900004    0.2337533
   7.3000002    0.2268006
   7.3100004    0.2320168
   7.3200002    0.2335694
   7.3300004    0.2391640
   7.3400002    0.2403751
   7.3500004    0.2496717
   7.3600001    0.2579312
   7.3700004    0.2694071
   7.3800001    0.2531702
   7.3900003    0.2464468
   7.4000006    0.2615641
   7.4100003    0.2560979
   7.4200006    0.2625233
   7.4300003    0.2493585
   7.4400005    0.2470492
   7.4500003    0.2396904
   7.4600005    0.2462148
   7.4700003    0.2499972
   7.4800005    0.2475099
   7.4900002    0.2485151
   7.5000005    0.2567659
   7.5100002    0.2442309
   7.5200005    0.2384479
   7.5300002    0.2520216
   7.5400004    0.2679438
   7.5500002    0.2763268
   7.5600004    0.2654100
   7.5700002    0.2577597
   7.5800004    0.2465634
   7.5900002    0.2466021
   7.6000004    0.2501024
   7.6100001    0.2521685
   7.6200004    0.2438999
   7.6300006    0.2370364
   7.6400003    0.2320170
   7.6500006    0.2240692
   7.6600003    0.2151919
   7.6700006    0.2183396
   7.6800003    0.2180328
   7.6900005    0.2211447
   7.7000003    0.2162765
   7.7100005    0.2114208
   7.7200003    0.2260167
   7.7300005    0.2328781
   7.7400002    0.2423335
   7.7500005    0.2449957
   7.7600002    0.2450018
   7.7700005    0.2344897
   7.7800002    0.2419496
   7.7900004    0.2433933
   7.8000002    0.2339364
   7.8100004    0.2417841
   7.8200002    0.2392213
   7.8300004    0.2382758
   7.8400002    0.2440268
   7.8500004    0.2386688
   7.8600006    0.2381467
   7.8700004    0.2310107
   7.8800006    0.2302309
   7.8900003    0.2359938
   7.9000006    0.2403334
   7.9100003    0.2554835
   7.9200006    0.2615094
   7.9300003    0.2745709
   7.9400005    0.2690934
   7.9500003    0.2624360
   7.9600005    0.2707491
   7.9700003    0.2622994
   7.9800005    0.2528300
   7.9900002    0.2545846
   8.0000000    0.2476533
   8.0100002    0.2549474
   8.0200005    0.2511259
   8.0300007    0.2559845
   8.0400000    0.2609607
   8.0500002    0.2653528
   8.0600004    0.2692343
   8.0700006    0.2652014
   8.0799999    0.2608526
   8.0900002    0.2748007
   8.1000004    0.2731706
   8.1100006    0.2749421
   8.1200008    0.2691323
   8.1300001    0.2598267
   8.1400003    0.2587467
   8.1500006    0.2671056
   8.1600008    0.2686145
   8.1700001    0.2676801
   8.1800003    0.2577937
   8.1900005    0.2675245
   8.2000008    0.2747419
   8.2100000    0.2727503
   8.2200003    0.2750762
   8.2300005    0.2749167
   8.2400007    0.2920349
   8.2500000    0.2811813
   8.2600002    0.2860931
   8.2700005    0.2938320
   8.2800007    0.2970020
   8.2900000    0.2965388
   8.3000002    0.2988389
   8.3100004    0.2834570
   8.3200006    0.2865994
   8.3299999    0.2946559
   8.3400002    0.2999276
   8.3500004    0.3006686
   8.3600006    0.2938652
   8.3700008    0.2913987
   8.3800001    0.3018227
   8.3900003    0.3002295
   8.4000006    0.2920370
   8.4100008    0.2856003
   8.4200001    0.2639154
   8.4300003    0.2746598
   8.4400005    0.2753930
   8.4500008    0.2781989
   8.4600000    0.2745015
   8.4700003    0.2941909
   8.4800005    0.3070401
   8.4900007    0.3308784
   8.5000000    0.3353880
   8.5100002    0.3363476
   8.5200005    0.3516415
   8.5300007    0.3399940
   8.5400000    0.3293275
   8.5500002    0.3232477
   8.5600004    0.3278298
   8.5700006    0.3515147
   8.5800009    0.3562334
   8.5900002    0.3495774
   8.6000004    0.3560957
   8.6100006    0.3372805
   8.6200008    0.3259633
   8.6300001    0.3336086
   8.6400003    0.3360418
   8.6500006    0.3366017
   8.6600008    0.3082450
   8.6700001    0.2968499
   8.6800003    0.3059115
   8.6900005    0.3124896
   8.7000008    0.3046339
   8.7100000    0.3050772
   8.7200003    0.2906359
   8.7300005    0.2911345
   8.7400007    0.2910013
   8.7500000    0.3014055
   8.7600002    0.3071125
   8.7700005    0.3012488
   8.7800007    0.3154631
   8.7900000    0.3199749
   8.8000002    0.3135132
   8.8100004    0.3241546
   8.8200006    0.3333216
   8.8300009    0.3345871
   8.8400002    0.3322052
   8.8500004    0.3325751
   8.8600006    0.3372961
   8.8700008    0.3202108
   8.8800001    0.3394184
   8.8900003    0.3384859
   8.9000006    0.3324770
   8.9100008    0.3495805
   8.9200001    0.3562280
   8.9300003    0.3710173
   8.9400005    0.3898990
   8.9500008    0.3913332
   8.9600000    0.3787745
   8.9700003    0.3643009
   8.9800005    0.3506362
   8.9900007    0.3685530
   9.0000000    0.3774311
   9.0100002    0.3836873
   9.0200005    0.3839326
   9.0300007    0.3786487
   9.0400000    0.3746113
   9.0500002    0.3682485
   9.0600004    0.3725922
   9.0700006    0.3840330
   9.0800009    0.3806296
   9.0900002    0.3749873
   9.1000004    0.3796124
   9.1100006    0.3576905
   9.1200008    0.3482043
   9.1300001    0.3622847
   9.1400003    0.3636953
   9.1500006    0.3578508
   9.1600008    0.3346732
   9.1700001    0.3404433
   9.1800003    0.3372808
   9.1900005    0.3544042
   9.2000008    0.3558473
   9.2100000    0.3442339
   9.2200003    0.3603748
   9.2300005    0.3607115
   9.2400007    0.3558365
   9.2500000    0.3429289
   9.2600002    0.3297839
   9.2700005    0.3409759
   9.2800007    0.3300434
   9.2900009    0.3209235
   9.3000002    0.3420883
   9.3100004    0.3264480
   9.3200006    0.3344884
   9.3300009    0.3553552
   9.3400002    0.3563944
   9.3500004    0.3595734
   9.3600006    0.3729991
   9.3700008    0.3682896
   9.3800001    0.3537916
   9.3900003    0.3554501
   9.4000006    0.3676687
   9.4100008    0.3463396
   9.4200001    0.3529213
   9.4300003    0.3529317
   9.4400005    0.3535212
   9.4500008    0.3467715
   9.4600000    0.3535502
   9.4700003    0.3592595
   9.4800005    0.3320879
   9.4900007    0.3306538
   9.5000000    0.3271620
   9.5100002    0.3233005
   9.5200005    0.3295206
   9.5300007    0.3279976
   9.5400009    0.3319756
   9.5500002    0.3237242
   9.5600004    0.3269426
   9.5700006    0.3271517
   9.5800009    0.3214371
   9.5900002    0.3358249
   9.6000004    0.3224158
   9.6100006    0.3364639
   9.6200008    0.3334739
   9.6300001    0.3350991
   9.6400003    0.3326934
   9.6500006    0.3393431
   9.6600008    0.3538934
   9.6700001    0.3471572
   9.6800003    0.3598658
   9.6900005    0.3498690
   9.7000008    0.3533390
   9.7100000    0.3549187
   9.7200003    0.3564996
   9.7300005    0.3628876
   9.7400007    0.3603988
   9.7500000    0.3765188
   9.7600002    0.3856260
   9.7700005    0.3865238
   9.7800007    0.3912518
   9.7900009    0.3801926
   9.8000002    0.3626822
   9.8100004    0.3797789
   9.8200006    0.3704907
   9.8300009    0.3705321
   9.8400002    0.3623028
   9.8500004    0.3592440
   9.8600006    0.3544658
   9.8700008    0.3529836
   9.8800001    0.3478279
   9.8900003    0.3647346
   9.9000006    0.3631591
   9.9100008    0.3792208
   9.9200001    0.3761835
   9.9300003    0.3902123
   9.9400005    0.3828195
   9.9500008    0.3837906
   9.9600000    0.3687235
   9.9700003    0.3739084
   9.9800005    0.3813306
   9.9900007    0.3923650
  10.0000000    0.3841597
  10.0100002    0.4095970
  10.0200005    0.4021822
  10.0300007    0.3900992
  10.0400009    0.3826410
  10.0500002    0.3721015
  10.0600004    0.3841801
  10.0700006    0.3863116
  10.0800009    0.3864866
  10.0900002    0.3670015
  10.1000004    0.3657028
  10.1100006    0.3441100
  10.1200008    0.3435590
  10.1300001    0.3444724
  10.1400003    0.3437198
  10.1500006    0.3406885
  10.1600008    0.3490061
  10.1700001    0.3488466
  10.1800003    0.3393030
  10.1900005    0.3346623
  10.2000008    0.3416787
  10.2100000    0.3325344
  10.2200003    0.3335722
  10.2300005    0.3458927
  10.2400007    0.3464689
  10.2500010    0.3246228
  10.2600002    0.3271520
  10.2700005    0.3421521
  10.2800007    0.3577248
  10.2900009    0.3634902
  10.3000002    0.3600267
  10.3100004    0.3762084
  10.3200006    0.3736770
  10.3300009    0.3692447
  10.3400002    0.3566929
  10.3500004    0.3774270
  10.3600006    0.3799435
  10.3700008    0.3761517
  10.3800001    0.3844946
  10.3900003    0.3780612
  10.4000006    0.3637263
  10.4100008    0.3608279
  10.4200001    0.3563121
  10.4300003    0.3574296
  10.4400005    0.3497794
  10.4500008    0.3621157
  10.4600000    0.3471964
  10.4700003    0.3514481
  10.4800005    0.3605116
  10.4900007    0.3535389
  10.5000010    0.3612284
  10.5100002    0.3726960
  10.5200005    0.3726342
  10.5300007    0.3771036
  10.5400009    0.3635603
  10.5500002    0.3684687
  10.5600004    0.3792360
  10.5700006    0.3715276
  10.5800009    0.3744543
  10.5900002    0.3693644
  10.6000004    0.3746665
  10.6100006    0.3492039
  10.6200008    0.3570809
  10.6300001    0.3523066
  10.6400003    0.3465508
  10.6500006    0.3621979
  10.6600008    0.3603278
  10.6700001    0.3477890
  10.6800003    0.3318658
  10.6900005    0.3418930
  10.7000008    0.3481084
  10.7100000    0.3639774
  10.7200003    0.3583990
  10.7300005    0.3600989
  10.7400007    0.3615048
  10.7500010    0.3495299
  10.7600002    0.3828073
  10.7700005    0.3796592
  10.7800007    0.3817853
  10.7900009    0.3833843
  10.8000002    0.3792079
  10.8100004    0.3683482
  10.8200006    0.3859625
  10.8300009    0.3848077
  10.8400002    0.4056439
  10.8500004    0.4105957
  10.8600006    0.4079316
  10.8700008    0.4053075
  10.8800001    0.4087437
  10.8900003    0.3966703
  10.9000006    0.4062261
  10.9100008    0.4102785
  10.9200001    0.4089701
  10.9300003    0.4146395
  10.9400005    0.4084866
  10.9500008    0.4167958
  10.9600010    0.4031327
  10.9700003    0.4093869
  10.9800005    0.3948158
  10.9900007    0.4087058
  11.0000010    0.4010883
  11.0100002    0.4115263
  11.0200005    0.4324184
  11.0300007    0.4265637
  11.0400009    0.4297196
  11.0500002    0.4126875
  11.0600004    0.4078815
  11.0700006    0.4196571
  11.0800009    0.4268459
  11.0900002    0.4062355
  11.1000004    0.4080493
  11.1100006    0.3934817
  11.1200008    0.3853396
  11.1300001    0.3923865
  11.1400003    0.3687544
  11.1500006    0.3580070
  11.1600008    0.3592638
  11.1700001    0.3502949
  11.1800003    0.3399825
  11.1900005    0.3549437
  11.2000008    0.3638804
  11.2100010    0.3631488
  11.2200003    0.3695829
  11.2300005    0.3788748
  11.2400007    0.3755469
  11.2500010    0.3768140
  11.2600002    0.3700977
  11.2700005    0.3534666
  11.2800007    0.3534191
  11.2900009    0.3638951
  11.3000002    0.3529775
  11.3100004    0.3465928
  11.3200006    0.3494770
  11.3300009    0.3393241
  11.3400002    0.3457244
  11.3500004    0.3509746
  11.3600006    0.3579542
  11.3700008    0.3669581
  11.3800001    0.3564912
  11.3900003    0.3593113
  11.4000006    0.3703839
  11.4100008    0.3685186
  11.4200001    0.3720517
  11.4300003    0.3667489
  11.4400005    0.3592654
  11.4500008    0.3437274
  11.4600010    0.3383607
  11.4700003    0.3536929
  11.4800005    0.3633464
  11.4900007    0.3632213
  11.5000010    0.3536932
  11.5100002    0.3344544
  11.5200005    0.3313878
  11.5300007    0.3342285
  11.5400009    0.3240530
  11.5500002    0.3157835
  11.5600004    0.3042802
  11.5700006    0.3150547
  11.5800009    0.3193354
  11.5900002    0.3077621
  11.6000004    0.3132427
  11.6100006    0.3365011
  11.6200008    0.3397865
  11.6300001    0.3356318
  11.6400003    0.3472529
  11.6500006    0.3597092
  11.6600008    0.3635308
  11.6700010    0.3594046
  11.6800003    0.3596456
  11.6900005    0.3474098
  11.7000008    0.3612497
  11.7100010    0.3561694
  11.7200003    0.3589244
  11.7300005    0.3651389
  11.7400007    0.3613973
  11.7500010    0.3536594
  11.7600002    0.3461962
  11.7700005    0.3556634
  11.7800007    0.3734136
  11.7900009    0.3665829
  11.8000002    0.3505971
  11.8100004    0.3577986
  11.8200006    0.3538874
  11.8300009    0.3357570
  11.8400002    0.3419663
  11.8500004    0.3460771
  11.8600006    0.3499544
  11.8700008    0.3453019
  11.8800001    0.3712211
  11.8900003    0.3632286
  11.9000006    0.3659128
  11.9100008    0.3575929
  11.9200010    0.3634371
  11.9300003    0.3569319
  11.9400005    0.3388666
  11.9500008    0.3482549
  11.9600010    0.3503593
  11.9700003    0.3353736
  11.9800005    0.3257878
  11.9900007    0.3313770
  12.0000010    0.3179073
  12.0100002    0.3117084
  12.0200005    0.3044116
  12.0300007    0.2874412
  12.0400009    0.2898549
  12.0500002    0.3084525
  12.0600004    0.3244842
  12.0700006    0.3129668
  12.0800009    0.3101404
  12.0900002    0.3189884
  12.1000004    0.3081182
  12.1100006    0.3101660
  12.1200008    0.2982109
  12.1300001    0.3062932
  12.1400003    0.3136530
  12.1500006    0.3276595
  12.1600008    0.3291674
  12.1700010    0.3196255
  12.1800003    0.3141667
  12.1900005    0.3185953
  12.2000008    0.3314775
  12.2100010    0.3328812
  12.2200003    0.3265395
  12.2300005    0.3346802
  12.2400007    0.3238032
  12.2500010    0.3248480
  12.2600002    0.3188733
  12.2700005    0.3101975
  12.2800007    0.3132886
  12.2900009    0.3121395
  12.3000002    0.2999728
  12.3100004    0.3154965
  12.3200006    0.3224685
  12.3300009    0.3231200
  12.3400002    0.2975332
  12.3500004    0.3149320
  12.3600006    0.3194110
  12.3700008    0.3123985
  12.3800001    0.2898549
  12.3900003    0.2954036
  12.4000006    0.3084508
  12.4100008    0.3070215
  12.4200010    0.3138049
  12.4300003    0.3055059
  12.4400005    0.3084168
  12.4500008    0.3140378
  12.4600010    0.3200452
  12.4700003    0.3154152
  12.4800005    0.3307362
  12.4900007    0.3194676
  12.5000010    0.3306862
  12.5100002    0.3288498
  12.5200005    0.3330203
  12.5300007    0.3400154
  12.5400009    0.3374869
  12.5500002    0.3492390
  12.5600004    0.3751355
  12.5700006    0.3626949
  12.5800009    0.3569462
  12.5900002    0.3420289
  12.6000004    0.3615056
  12.6100006    0.3747285
  12.6200008    0.3582683
  12.6300011    0.3655430
  12.6400003    0.3530193
  12.6500006    0.3431118
  12.6600008    0.3357555
  12.6700010    0.3360029
  12.6800003    0.3160895
  12.6900005    0.3134365
  12.7000008    0.3251298
  12.7100010    0.3231190
  12.7200003    0.3378126
  12.7300005    0.3170719
  12.7400007    0.3130620
  12.7500010    0.3054884
  12.7600002    0.2973994
  12.7700005    0.2980054
  12.7800007    0.2892959
  12.7900009    0.2673546
  12.8000002    0.2648345
  12.8100004    0.2551086
  12.8200006    0.2720390
  12.8300009    0.2692732
  12.8400002    0.2777037
  12.8500004    0.2874682
  12.8600006    0.3021961
  12.8700008    0.2917371
  12.8800011    0.3018143
  12.8900003    0.3071615
  12.9000006    0.3089728
  12.9100008    0.3094086
  12.9200010    0.3033978
  12.9300003    0.3078952
  12.9400005    0.3233570
  12.9500008    0.3210447
  12.9600010    0.3330128
  12.9700003    0.3217144
  12.9800005    0.3286478
  12.9900007    0.3191575
  13.0000010    0.3111670
  13.0100002    0.3156881
  13.0200005    0.3127505
  13.0300007    0.3243612
  13.0400009    0.3129368
  13.0500002    0.3242201
  13.0600004    0.3334381
  13.0700006    0.3485941
  13.0800009    0.3308929
  13.0900002    0.3330514
  13.1000004    0.3515184
  13.1100006    0.3610361
  13.1200008    0.3462549
  13.1300011    0.3589500
  13.1400003    0.3679914
  13.1500006    0.3653777
  13.1600008    0.3574023
  13.1700010    0.3653666
  13.1800003    0.3622719
  13.1900005    0.3556863
  13.2000008    0.3392413
  13.2100010    0.3239352
  13.2200003    0.3381824
  13.2300005    0.3433563
  13.2400007    0.3256300
  13.2500010    0.3280174
  13.2600002    0.3260179
  13.2700005    0.3205783
  13.2800007    0.3269950
  13.2900009    0.3323436
  13.3000002    0.3199207
  13.3100004    0.3179823
  13.3200006    0.3172803
  13.3300009    0.3134947
  13.3400011    0.3035831
  13.3500004    0.3082351
  13.3600006    0.2987453
  13.3700008    0.3099625
  13.3800011    0.3149180
  13.3900003    0.3220467
  13.4000006    0.3031723
  13.4100008    0.2961453
  13.4200010    0.2978730
  13.4300003    0.2943639
  13.4400005    0.2899933
  13.4500008    0.2844794
  13.4600010    0.2888395
  13.4700003    0.2848706
  13.4800005    0.2810413
  13.4900007    0.2837669
  13.5000010    0.2842201
  13.5100002    0.2906044
  13.5200005    0.2946754
  13.5300007    0.2943335
  13.5400009    0.2991542
  13.5500002    0.2892435
  13.5600004    0.2801638
  13.5700006    0.2733585
  13.5800009    0.2799315
  13.5900011    0.2930601
  13.6000004    0.2906183
  13.6100006    0.2990464
  13.6200008    0.3024734
  13.6300011    0.3078026
  13.6400003    0.3352941
  13.6500006    0.3424323
  13.6600008    0.3439519
  13.6700010    0.3391500
  13.6800003    0.3312508
  13.6900005    0.3269275
  13.7000008    0.3269396
  13.7100010    0.3282833
  13.7200003    0.3350605
  13.7300005    0.3262564
  13.7400007    0.3263004
  13.7500010    0.3335622
  13.7600002    0.3276933
  13.7700005    0.3469939
  13.7800007    0.3315561
  13.7900009    0.3314832
  13.8000002    0.3378229
  13.8100004    0.3349824
  13.8200006    0.3412598
  13.8300009    0.3407752
  13.8400011    0.3438683
  13.8500004    0.3426671
  13.8600006    0.3363244
  13.8700008    0.3308816
  13.8800011    0.3476461
  13.8900003    0.3526855
  13.9000006    0.3478198
  13.9100008    0.3570994
  13.9200010    0.3370114
  13.9300003    0.3532937
  13.9400005    0.3424388
  13.9500008    0.3611557
  13.9600010    0.3664838
  13.9700003    0.3668370
  13.9800005    0.3787156
  13.9900007    0.3706415
  14.0000010    0.3835590
  14.0100002    0.3896734
  14.0200005    0.3867280
  14.0300007    0.4011993
  14.0400009    0.4159967
  14.0500002    0.4329114
  14.0600004    0.4184909
  14.0700006    0.4342465
  14.0800009    0.4341370
  14.0900011    0.4366497
  14.1000004    0.4420829
  14.1100006    0.4370280
  14.1200008    0.4303086
  14.1300011    0.4079571
  14.1400003    0.3985407
  14.1500006    0.3950315
  14.1600008    0.4083580
  14.1700010    0.4274756
  14.1800003    0.4188808
  14.1900005    0.4091261
  14.2000008    0.3808058
  14.2100010    0.3893525
  14.2200003    0.3808548
  14.2300005    0.3966824
  14.2400007    0.3752569
  14.2500010    0.3889298
  14.2600002    0.3770358
  14.2700005    0.4030068
  14.2800007    0.4046723
  14.2900009    0.4121314
  14.3000011    0.3938933
  14.3100004    0.4068945
  14.3200006    0.4070391
  14.3300009    0.4151343
  14.3400011    0.4232248
  14.3500004    0.4144283
  14.3600006    0.4236592
  14.3700008    0.4190239
  14.3800011    0.4139002
  14.3900003    0.4106213
  14.4000006    0.4073576
  14.4100008    0.4040185
  14.4200010    0.3940269
  14.4300003    0.3903532
  14.4400005    0.3835027
  14.4500008    0.3801901
  14.4600010    0.3815652
  14.4700003    0.4079928
  14.4800005    0.4103471
  14.4900007    0.4105547
  14.5000010    0.4223699
  14.5100002    0.4138451
  14.5200005    0.3981788
  14.5300007    0.4054308
  14.5400009    0.4115884
  14.5500011    0.4107233
  14.5600004    0.4049405
  14.5700006    0.4086092
  14.5800009    0.4167435
  14.5900011    0.4318128
  14.6000004    0.4251553
  14.6100006    0.4278552
  14.6200008    0.4226582
  14.6300011    0.4154051
  14.6400003    0.3770294
  14.6500006    0.3646901
  14.6600008    0.3749443
  14.6700010    0.3748556
  14.6800003    0.3954667
  14.6900005    0.4004293
  14.7000008    0.4136379
  14.7100010    0.4030318
  14.7200003    0.4037804
  14.7300005    0.4087617
  14.7400007    0.3822542
  14.7500010    0.4004689
  14.7600002    0.4069630
  14.7700005    0.4060219
  14.7800007    0.4046955
  14.7900009    0.4103061
  14.8000011    0.4129825
  14.8100004    0.4185345
  14.8200006    0.4311378
  14.8300009    0.4304917
  14.8400011    0.4465792
  14.8500004    0.4263104
  14.8600006    0.4190833
  14.8700008    0.4125123
  14.8800011    0.3911941
  14.8900003    0.3910127
  14.9000006    0.3692172
  14.9100008    0.3767942
  14.9200010    0.3862821
  14.9300003    0.3876546
  14.9400005    0.3812587
  14.9500008    0.3792185
  14.9600010    0.3875214
  14.9700003    0.4010716
  14.9800005    0.3727786
  14.9900007    0.3745142
  15.0000010    0.3726676
  15.0100012    0.3822960
  15.0200005    0.3823109
  15.0300007    0.3762543
  15.0400009    0.3752386
  15.0500011    0.3734953
  15.0600004    0.3850783
  15.0700006    0.3756230
  15.0800009    0.3639183
  15.0900011    0.3592915
  15.1000004    0.3660204
  15.1100006    0.3651681
  15.1200008    0.3543775
  15.1300011    0.3248630
  15.1400003    0.3155020
  15.1500006    0.3258218
  15.1600008    0.3232904
  15.1700010    0.3346736
  15.1800003    0.3400271
  15.1900005    0.3461402
  15.2000008    0.3599011
  15.2100010    0.3610221
  15.2200003    0.3492132
  15.2300005    0.3398137
  15.2400007    0.3465258
  15.2500010    0.3376725
  15.2600012    0.3528180
  15.2700005    0.3420973
  15.2800007    0.3452085
  15.2900009    0.3436871
  15.3000011    0.3488714
  15.3100004    0.3407414
  15.3200006    0.3329481
  15.3300009    0.3264717
  15.3400011    0.3209123
  15.3500004    0.3232892
  15.3600006    0.3151902
  15.3700008    0.3015497
  15.3800011    0.3020120
  15.3900003    0.3006718
  15.4000006    0.2927461
  15.4100008    0.2978610
  15.4200010    0.3104397
  15.4300003    0.3042514
  15.4400005    0.2963808
  15.4500008    0.3026511
  15.4600010    0.3007455
  15.4700003    0.3083100
  15.4800005    0.3114588
  15.4900007    0.2939483
  15.5000010    0.3046342
  15.5100012    0.2897193
  15.5200005    0.2832961
  15.5300007    0.2807937
  15.5400009    0.2917620
  15.5500011    0.2906286
  15.5600004    0.3157255
  15.5700006    0.3202014
  15.5800009    0.3223263
  15.5900011    0.3189255
  15.6000004    0.3384836
  15.6100006    0.3420818
  15.6200008    0.3391948
  15.6300011    0.3395425
  15.6400003    0.3370997
  15.6500006    0.3258310
  15.6600008    0.3143455
  15.6700010    0.3095304
  15.6800003    0.3072778
  15.6900005    0.3152642
  15.7000008    0.3109448
  15.7100010    0.3157326
  15.7200012    0.3269602
  15.7300005    0.3198805
  15.7400007    0.3237365
  15.7500010    0.3256643
  15.7600012    0.3169281
  15.7700005    0.3184156
  15.7800007    0.3212292
  15.7900009    0.3233224
  15.8000011    0.3111198
  15.8100004    0.3141536
  15.8200006    0.3150160
  15.8300009    0.3041599
  15.8400011    0.3120390
  15.8500004    0.3057854
  15.8600006    0.3118434
  15.8700008    0.2968279
  15.8800011    0.2898177
  15.8900003    0.2953408
  15.9000006    0.2855064
  15.9100008    0.2965535
  15.9200010    0.2996931
  15.9300003    0.2953747
  15.9400005    0.2955755
  15.9500008    0.2864672
  15.9600010    0.2943952
  15.9700012    0.2937202
  15.9800005    0.3126047
  15.9900007    0.3179597
  16.0000000    0.3145629
  16.0100002    0.3096308
  16.0200005    0.2940891
  16.0300007    0.2916207
  16.0400009    0.2894053
  16.0500011    0.2693365
  16.0600014    0.2842776
  16.0700016    0.2923894
  16.0799999    0.2897941
  16.0900002    0.2869724
  16.1000004    0.2941106
  16.1100006    0.2965777
  16.1200008    0.2794031
  16.1300011    0.2749380
  16.1400013    0.2758063
  16.1500015    0.2702780
  16.1599998    0.2609319
  16.1700001    0.2654686
  16.1800003    0.2632274
  16.1900005    0.2573161
  16.2000008    0.2671204
  16.2100010    0.2743580
  16.2200012    0.2816312
  16.2300014    0.2765323
  16.2400017    0.2728904
  16.2500000    0.2713898
  16.2600002    0.2798847
  16.2700005    0.2747106
  16.2800007    0.2737435
  16.2900009    0.2579837
  16.3000011    0.2557805
  16.3100014    0.2484315
  16.3200016    0.2432308
  16.3299999    0.2306140
  16.3400002    0.2267792
  16.3500004    0.2241473
  16.3600006    0.2278287
  16.3700008    0.2339171
  16.3800011    0.2412590
  16.3900013    0.2363700
  16.4000015    0.2444762
  16.4099998    0.2515368
  16.4200001    0.2524664
  16.4300003    0.2580923
  16.4400005    0.2612441
  16.4500008    0.2726353
  16.4600010    0.2827184
  16.4700012    0.2857408
  16.4800014    0.2765545
  16.4900017    0.2779082
  16.5000000    0.2861100
  16.5100002    0.2764714
  16.5200005    0.2697214
  16.5300007    0.2799266
  16.5400009    0.2749202
  16.5500011    0.2828113
  16.5600014    0.2795172
  16.5700016    0.2924470
  16.5799999    0.2875364
  16.5900002    0.2830449
  16.6000004    0.2801301
  16.6100006    0.2828176
  16.6200008    0.2763031
  16.6300011    0.2682380
  16.6400013    0.2746250
  16.6500015    0.2726955
  16.6599998    0.2696536
  16.6700001    0.2790781
  16.6800003    0.2809387
  16.6900005    0.2874657
  16.7000008    0.2808436
  16.7100010    0.2857600
  16.7200012    0.2741650
  16.7300014    0.2755400
  16.7400017    0.2679478
  16.7500000    0.2678557
  16.7600002    0.2628771
  16.7700005    0.2681341
  16.7800007    0.2704338
  16.7900009    0.2725976
  16.8000011    0.2591953
  16.8100014    0.2465782
  16.8200016    0.2472694
  16.8299999    0.2425894
  16.8400002    0.2393482
  16.8500004    0.2430890
  16.8600006    0.2502001
  16.8700008    0.2448474
  16.8800011    0.2396931
  16.8900013    0.2350151
  16.9000015    0.2576553
  16.9100018    0.2628681
  16.9200001    0.2565856
  16.9300003    0.2649631
  16.9400005    0.2508948
  16.9500008    0.2559859
  16.9600010    0.2605503
  16.9700012    0.2558537
  16.9800014    0.2611889
  16.9900017    0.2569227
  17.0000000    0.2455012
  17.0100002    0.2521307
  17.0200005    0.2666323
  17.0300007    0.2678371
  17.0400009    0.2671425
  17.0500011    0.2790752
  17.0600014    0.2829230
  17.0700016    0.2924393
  17.0799999    0.2804140
  17.0900002    0.2674932
  17.1000004    0.2741413
  17.1100006    0.2767450
  17.1200008    0.2718075
  17.1300011    0.2669759
  17.1400013    0.2699744
  17.1500015    0.2586848
  17.1600018    0.2476834
  17.1700001    0.2450382
  17.1800003    0.2429734
  17.1900005    0.2454537
  17.2000008    0.2427837
  17.2100010    0.2563240
  17.2200012    0.2548918
  17.2300014    0.2646812
  17.2400017    0.2771953
  17.2500000    0.2663890
  17.2600002    0.2747175
  17.2700005    0.2647367
  17.2800007    0.2725157
  17.2900009    0.2718422
  17.3000011    0.2736946
  17.3100014    0.2804193
  17.3200016    0.2926640
  17.3299999    0.2874379
  17.3400002    0.2855211
  17.3500004    0.2891709
  17.3600006    0.2801061
  17.3700008    0.2796908
  17.3800011    0.2837259
  17.3900013    0.2814599
  17.4000015    0.2823344
  17.4100018    0.2689730
  17.4200001    0.2725665
  17.4300003    0.2653353
  17.4400005    0.2593782
  17.4500008    0.2691883
  17.4600010    0.2695564
  17.4700012    0.2829458
  17.4800014    0.2759811
  17.4900017    0.2765506
  17.5000000    0.2802069
  17.5100002    0.2843833
  17.5200005    0.2858497
  17.5300007    0.2914638
  17.5400009    0.2990259
  17.5500011    0.3035324
  17.5600014    0.3242360
  17.5700016    0.3303739
  17.5799999    0.3289264
  17.5900002    0.3202348
  17.6000004    0.3242508
  17.6100006    0.3265407
  17.6200008    0.3389133
  17.6300011    0.3312547
  17.6400013    0.3326628
  17.6500015    0.3335442
  17.6600018    0.3393976
  17.6700001    0.3283480
  17.6800003    0.3173797
  17.6900005    0.3211243
  17.7000008    0.3100041
  17.7100010    0.3107015
  17.7200012    0.3055316
  17.7300014    0.3055003
  17.7400017    0.3089091
  17.7500000    0.3127753
  17.7600002    0.2997098
  17.7700005    0.3103694
  17.7800007    0.3015455
  17.7900009    0.2990361
  17.8000011    0.2948432
  17.8100014    0.2873195
  17.8200016    0.3046095
  17.8299999    0.3013652
  17.8400002    0.2877533
  17.8500004    0.2880262
  17.8600006    0.2858674
  17.8700008    0.2921146
  17.8800011    0.2850964
  17.8900013    0.2845538
  17.9000015    0.2904569
  17.9100018    0.2925749
  17.9200001    0.2822624
  17.9300003    0.2841643
  17.9400005    0.2863296
  17.9500008    0.2881787
  17.9600010    0.2972842
  17.9700012    0.2991711
  17.9800014    0.2942667
  17.9900017    0.2944386
  18.0000000    0.2983342
  18.0100002    0.3033771
  18.0200005    0.2973750
  18.0300007    0.2844775
  18.0400009    0.2773668
  18.0500011    0.2727420
  18.0600014    0.2758754
  18.0700016    0.2727232
  18.0799999    0.2633700
  18.0900002    0.2626076
  18.1000004    0.2612514
  18.1100006    0.2530117
  18.1200008    0.2531892
  18.1300011    0.2416764
  18.1400013    0.2494568
  18.1500015    0.2396216
  18.1600018    0.2530285
  18.1700001    0.2466301
  18.1800003    0.2427363
  18.1900005    0.2438499
  18.2000008    0.2376833
  18.2100010    0.2335832
  18.2200012    0.2301809
  18.2300014    0.2334242
  18.2400017    0.2265509
  18.2500000    0.2267895
  18.2600002    0.2237144
  18.2700005    0.2284412
  18.2800007    0.2314057
  18.2900009    0.2270803
  18.3000011    0.2238456
  18.3100014    0.2235727
  18.3200016    0.2260201
  18.3299999    0.2371712
  18.3400002    0.2310307
  18.3500004    0.2299376
  18.3600006    0.2233306
  18.3700008    0.2291702
  18.3800011    0.2376142
  18.3900013    0.2319079
  18.4000015    0.2304803
  18.4100018    0.2224776
  18.4200001    0.2225617
  18.4300003    0.2256550
  18.4400005    0.2309430
  18.4500008    0.2339960
  18.4600010    0.2364524
  18.4700012    0.2412125
  18.4800014    0.2455892
  18.4900017    0.2398676
  18.5000000    0.2450735
  18.5100002    0.2470552
  18.5200005    0.2467079
  18.5300007    0.2560701
  18.5400009    0.2667995
  18.5500011    0.2743128
  18.5600014    0.2810069
  18.5700016    0.2821873
  18.5800018    0.2864901
  18.5900002    0.2910425
  18.6000004    0.2931255
  18.6100006    0.2852580
  18.6200008    0.2860255
  18.6300011    0.2856150
  18.6400013    0.2900045
  18.6500015    0.2977227
  18.6600018    0.2982248
  18.6700001    0.2848436
  18.6800003    0.2727627
  18.6900005    0.2576780
  18.7000008    0.2528055
  18.7100010    0.2692275
  18.7200012    0.2693339
  18.7300014    0.2667181
  18.7400017    0.2628670
  18.7500000    0.2607892
  18.7600002    0.2579145
  18.7700005    0.2525049
  18.7800007    0.2542734
  18.7900009    0.2530396
  18.8000011    0.2434560
  18.8100014    0.2437819
  18.8200016    0.2482205
  18.8300018    0.2353333
  18.8400002    0.2355624
  18.8500004    0.2289835
  18.8600006    0.2256622
  18.8700008    0.2335693
  18.8800011    0.2323006
  18.8900013    0.2371585
  18.9000015    0.2295391
  18.9100018    0.2244751
  18.9200001    0.2249276
  18.9300003    0.2207998
  18.9400005    0.2269175
  18.9500008    0.2262512
  18.9600010    0.2254930
  18.9700012    0.2296306
  18.9800014    0.2254959
  18.9900017    0.2282502
  19.0000000    0.2271744
  19.0100002    0.2260435
  19.0200005    0.2303712
  19.0300007    0.2224875
  19.0400009    0.2274886
  19.0500011    0.2166076
  19.0600014    0.2259460
  19.0700016    0.2219530
  19.0800018    0.2242691
  19.0900002    0.2207891
  19.1000004    0.2233696
  19.1100006    0.2290719
  19.1200008    0.2321142
  19.1300011    0.2264765
  19.1400013    0.2287012
  19.1500015    0.2223542
  19.1600018    0.2301967
  19.1700001    0.2400036
  19.1800003    0.2339299
  19.1900005    0.2385317
  19.2000008    0.2304201
  19.2100010    0.2391181
  19.2200012    0.2326700
  19.2300014    0.2356271
  19.2400017    0.2278847
  19.2500000    0.2319955
  19.2600002    0.2268231
  19.2700005    0.2327707
  19.2800007    0.2344321
  19.2900009    0.2340634
  19.3000011    0.2263154
  19.3100014    0.2277480
  19.3200016    0.2207378
  19.3300018    0.2213372
  19.3400002    0.2289436
  19.3500004    0.2295555
  19.3600006    0.2282794
  19.3700008    0.2264871
  19.3800011    0.2182526
  19.3900013    0.2103356
  19.4000015    0.2123393
  19.4100018    0.2191452
  19.4200001    0.2190987
  19.4300003    0.2241865
  19.4400005    0.2214529
  19.4500008    0.2266760
  19.4600010    0.2274684
  19.4700012    0.2217134
  19.4800014    0.2170391
  19.4900017    0.2232774
  19.5000000    0.2164210
  19.5100002    0.2200248
  19.5200005    0.2174678
  19.5300007    0.2181184
  19.5400009    0.2230000
  19.5500011    0.2207580
  19.5600014    0.2203380
  19.5700016    0.2187365
  19.5800018    0.2207341
  19.5900002    0.2213858
  19.6000004    0.2197633
  19.6100006    0.2265922
  19.6200008    0.2228385
  19.6300011    0.2175244
  19.6400013    0.2206121
  19.6500015    0.2212826
  19.6600018    0.2265841
  19.6700001    0.2209280
  19.6800003    0.2249587
  19.6900005    0.2189988
  19.7000008    0.2178653
  19.7100010    0.2182402
  19.7200012    0.2178270
  19.7300014    0.2150544
  19.7400017    0.2128128
  19.7500000    0.2186411
  19.7600002    0.2228671
  19.7700005    0.2232668
  19.7800007    0.2228940
  19.7900009    0.2333160
  19.8000011    0.2230819
  19.8100014    0.2239490
  19.8200016    0.2239754
  19.8300018    0.2255474
  19.8400002    0.2223320
  19.8500004    0.2197999
  19.8600006    0.2197846
  19.8700008    0.2218415
  19.8800011    0.2242993
  19.8900013    0.2299446
  19.9000015    0.2200133
  19.9100018    0.2247312
  19.9200001    0.2181831
  19.9300003    0.2282000
  19.9400005    0.2362775
  19.9500008    0.2287496
  19.9600010    0.2470910
  19.9700012    0.2421746
  19.9800014    0.2521654
  19.9900017    0.2372722
  20.0000000    0.2407043
  20.0100002    0.2400882
  20.0200005    0.2439908
  20.0300007    0.2547090
  20.0400009    0.2420420
  20.0500011    0.2443171
  20.0600014    0.2366298
  20.0700016    0.2378588
  20.0800018    0.2370166
  20.0900002    0.2484836
  20.1000004    0.2583304
  20.1100006    0.2576312
  20.1200008    0.2585382
  20.1300011    0.2770604
  20.1400013    0.2699293
  20.1500015    0.2756845
  20.1600018    0.2644199
  20.1700001    0.2606900
  20.1800003    0.2595014
  20.1900005    0.2521414
  20.2000008    0.2443902
  20.2100010    0.2421051
  20.2200012    0.2358090
  20.2300014    0.2351052
  20.2400017    0.2423255
  20.2500019    0.2449714
  20.2600002    0.2434232
  20.2700005    0.2472813
  20.2800007    0.2551195
  20.2900009    0.2440088
  20.3000011    0.2452523
  20.3100014    0.2477293
  20.3200016    0.2468993
  20.3300018    0.2481169
  20.3400002    0.2491242
  20.3500004    0.2591537
  20.3600006    0.2506040
  20.3700008    0.2474230
  20.3800011    0.2456920
  20.3900013    0.2395645
  20.4000015    0.2490181
  20.4100018    0.2555616
  20.4200001    0.2513589
  20.4300003    0.2558663
  20.4400005    0.2619063
  20.4500008    0.2660593
  20.4600010    0.2616228
  20.4700012    0.2743914
  20.4800014    0.2793543
  20.4900017    0.2609462
  20.5000019    0.2562144
  20.5100002    0.2625990
  20.5200005    0.2537111
  20.5300007    0.2567557
  20.5400009    0.2603926
  20.5500011    0.2516757
  20.5600014    0.2446209
  20.5700016    0.2389450
  20.5800018    0.2516814
  20.5900002    0.2467300
  20.6000004    0.2524844
  20.6100006    0.2533037
  20.6200008    0.2690121
  20.6300011    0.2582756
  20.6400013    0.2635882
  20.6500015    0.2649699
  20.6600018    0.2739404
  20.6700001    0.2747874
  20.6800003    0.2864014
  20.6900005    0.2739680
  20.7000008    0.2795966
  20.7100010    0.2727828
  20.7200012    0.2754862
  20.7300014    0.2788090
  20.7400017    0.2775442
  20.7500019    0.2676926
  20.7600002    0.2689863
  20.7700005    0.2657839
  20.7800007    0.2643743
  20.7900009    0.2603185
  20.8000011    0.2686916
  20.8100014    0.2607204
  20.8200016    0.2598071
  20.8300018    0.2729474
  20.8400002    0.2803981
  20.8500004    0.2714918
  20.8600006    0.2734654
  20.8700008    0.2740821
  20.8800011    0.2687500
  20.8900013    0.2685658
  20.9000015    0.2567561
  20.9100018    0.2615339
  20.9200001    0.2659432
  20.9300003    0.2522500
  20.9400005    0.2539543
  20.9500008    0.2709810
  20.9600010    0.2695346
  20.9700012    0.2665649
  20.9800014    0.2770774
  20.9900017    0.2655932
  21.0000019    0.2616896
  21.0100002    0.2662054
  21.0200005    0.2621718
  21.0300007    0.2666088
  21.0400009    0.2720292
  21.0500011    0.2714218
  21.0600014    0.2819346
  21.0700016    0.2858654
  21.0800018    0.2835088
  21.0900002    0.2926649
  21.1000004    0.2900153
  21.1100006    0.2887101
  21.1200008    0.2930104
  21.1300011    0.3088736
  21.1400013    0.3028342
  21.1500015    0.2879028
  21.1600018    0.2938102
  21.1700001    0.2938307
  21.1800003    0.3032979
  21.1900005    0.3025482
  21.2000008    0.3151436
  21.2100010    0.3093547
  21.2200012    0.3073909
  21.2300014    0.3021249
  21.2400017    0.2990996
  21.2500019    0.3086027
  21.2600002    0.3097597
  21.2700005    0.2965351
  21.2800007    0.2970269
  21.2900009    0.2962678
  21.3000011    0.2877744
  21.3100014    0.2873415
  21.3200016    0.2937887
  21.3300018    0.2904463
  21.3400002    0.2871787
  21.3500004    0.2686427
  21.3600006    0.2714541
  21.3700008    0.2744094
  21.3800011    0.2679431
  21.3900013    0.2748823
  21.4000015    0.2690348
  21.4100018    0.2753726
  21.4200001    0.2745771
  21.4300003    0.2717180
  21.4400005    0.2761765
  21.4500008    0.2657242
  21.4600010    0.2647248
  21.4700012    0.2591615
  21.4800014    0.2586145
  21.4900017    0.2651568
  21.5000019    0.2542231
  21.5100002    0.2604205
  21.5200005    0.2526732
  21.5300007    0.2659828
  21.5400009    0.2615622
  21.5500011    0.2484212
  21.5600014    0.2555938
  21.5700016    0.2517674
  21.5800018    0.2457506
  21.5900002    0.2437794
  21.6000004    0.2468141
  21.6100006    0.2458402
  21.6200008    0.2373387
  21.6300011    0.2399774
  21.6400013    0.2379472
  21.6500015    0.2474353
  21.6600018    0.2567520
  21.6700001    0.2497227
  21.6800003    0.2517691
  21.6900005    0.2392026
  21.7000008    0.2535266
  21.7100010    0.2530533
  21.7200012    0.2488736
  21.7300014    0.2416837
  21.7400017    0.2483630
  21.7500019    0.2521775
  21.7600002    0.2499323
  21.7700005    0.2490729
  21.7800007    0.2549161
  21.7900009    0.2680184
  21.8000011    0.2692881
  21.8100014    0.2586807
  21.8200016    0.2529791
  21.8300018    0.2541763
  21.8400002    0.2562985
  21.8500004    0.2612985
  21.8600006    0.2563800
  21.8700008    0.2636099
  21.8800011    0.2654904
  21.8900013    0.2670029
  21.9000015    0.2746344
  21.9100018    0.2766750
  21.9200020    0.2734607
  21.9300003    0.2698257
  21.9400005    0.2857520
  21.9500008    0.2707762
  21.9600010    0.2677108
  21.9700012    0.2801064
  21.9800014    0.2841259
  21.9900017    0.2806135
  22.0000019    0.2808976
  22.0100002    0.2815853
  22.0200005    0.2811786
  22.0300007    0.2792428
  22.0400009    0.2935990
  22.0500011    0.2914665
  22.0600014    0.2793294
  22.0700016    0.2747572
  22.0800018    0.2860921
  22.0900002    0.2754696
  22.1000004    0.2831058
  22.1100006    0.2705479
  22.1200008    0.2885649
  22.1300011    0.2768052
  22.1400013    0.2823040
  22.1500015    0.2819393
  22.1600018    0.2889244
  22.1700020    0.2953566
  22.1800003    0.2942123
  22.1900005    0.3027593
  22.2000008    0.3264408
  22.2100010    0.3198743
  22.2200012    0.3103996
  22.2300014    0.2933805
  22.2400017    0.2940554
  22.2500019    0.2811538
  22.2600002    0.2707734
  22.2700005    0.2799919
  22.2800007    0.2923063
  22.2900009    0.3006662
  22.3000011    0.2885930
  22.3100014    0.2808754
  22.3200016    0.2759403
  22.3300018    0.2779785
  22.3400002    0.2703028
  22.3500004    0.2746036
  22.3600006    0.2736687
  22.3700008    0.2759521
  22.3800011    0.2661967
  22.3900013    0.2798675
  22.4000015    0.2709524
  22.4100018    0.2707530
  22.4200020    0.2632730
  22.4300003    0.2685874
  22.4400005    0.2754579
  22.4500008    0.2702980
  22.4600010    0.2863488
  22.4700012    0.2701035
  22.4800014    0.2588032
  22.4900017    0.2606803
  22.5000019    0.2546973
  22.5100002    0.2436762
  22.5200005    0.2429749
  22.5300007    0.2362298
  22.5400009    0.2428784
  22.5500011    0.2438026
  22.5600014    0.2354716
  22.5700016    0.2444307
  22.5800018    0.2545936
  22.5900002    0.2585096
  22.6000004    0.2498487
  22.6100006    0.2499748
  22.6200008    0.2567582
  22.6300011    0.2589591
  22.6400013    0.2629226
  22.6500015    0.2518483
  22.6600018    0.2507855
  22.6700020    0.2462614
  22.6800003    0.2458418
  22.6900005    0.2488136
  22.7000008    0.2575252
  22.7100010    0.2507313
  22.7200012    0.2523047
  22.7300014    0.2626537
  22.7400017    0.2695294
  22.7500019    0.2709201
  22.7600002    0.2650859
  22.7700005    0.2738820
  22.7800007    0.2822080
  22.7900009    0.2846351
  22.8000011    0.2858119
  22.8100014    0.2861040
  22.8200016    0.2745754
  22.8300018    0.2786550
  22.8400002    0.2818537
  22.8500004    0.2736275
  22.8600006    0.2759449
  22.8700008    0.2899751
  22.8800011    0.2832486
  22.8900013    0.2862931
  22.9000015    0.2971787
  22.9100018    0.2900399
  22.9200020    0.3081802
  22.9300003    0.3235771
  22.9400005    0.3233579
  22.9500008    0.3092702
  22.9600010    0.3132244
  22.9700012    0.3081437
  22.9800014    0.3036448
  22.9900017    0.3062918
  23.0000019    0.3060548
  23.0100002    0.3012697
  23.0200005    0.3057444
  23.0300007    0.3005402
  23.0400009    0.3022718
  23.0500011    0.3005319
  23.0600014    0.3014375
  23.0700016    0.2916971
  23.0800018    0.2823935
  23.0900002    0.2779385
  23.1000004    0.2631804
  23.1100006    0.2630416
  23.1200008    0.2660623
  23.1300011    0.2728896
  23.1400013    0.2830417
  23.1500015    0.2720974
  23.1600018    0.2856853
  23.1700020    0.2901150
  23.1800003    0.2938170
  23.1900005    0.2880355
  23.2000008    0.2867737
  23.2100010    0.2829466
  23.2200012    0.2802255
  23.2300014    0.2829202
  23.2400017    0.2911913
  23.2500019    0.2948427
  23.2600002    0.3019837
  23.2700005    0.3046467
  23.2800007    0.2837106
  23.2900009    0.2805703
  23.3000011    0.3068316
  23.3100014    0.2915257
  23.3200016    0.2765216
  23.3300018    0.2659433
  23.3400021    0.2649857
  23.3500004    0.2666329
  23.3600006    0.2685993
  23.3700008    0.2585374
  23.3800011    0.2546051
  23.3900013    0.2642341
  23.4000015    0.2531988
  23.4100018    0.2490639
  23.4200020    0.2562407
  23.4300003    0.2566227
  23.4400005    0.2624963
  23.4500008    0.2541179
  23.4600010    0.2462239
  23.4700012    0.2458453
  23.4800014    0.2459974
  23.4900017    0.2483770
  23.5000019    0.2502463
  23.5100002    0.2433030
  23.5200005    0.2427860
  23.5300007    0.2510983
  23.5400009    0.2523628
  23.5500011    0.2498141
  23.5600014    0.2528712
  23.5700016    0.2482453
  23.5800018    0.2556643
  23.5900021    0.2435017
  23.6000004    0.2503556
  23.6100006    0.2466317
  23.6200008    0.2478695
  23.6300011    0.2450683
  23.6400013    0.2405684
  23.6500015    0.2483536
  23.6600018    0.2727078
  23.6700020    0.2784930
  23.6800003    0.2588574
  23.6900005    0.2585095
  23.7000008    0.2576277
  23.7100010    0.2564311
  23.7200012    0.2576349
  23.7300014    0.2623750
  23.7400017    0.2609824
  23.7500019    0.2618742
  23.7600002    0.2561913
  23.7700005    0.2601439
  23.7800007    0.2490692
  23.7900009    0.2558427
  23.8000011    0.2608647
  23.8100014    0.2607462
  23.8200016    0.2529092
  23.8300018    0.2526559
  23.8400021    0.2639091
  23.8500004    0.2600637
  23.8600006    0.2620278
  23.8700008    0.2537730
  23.8800011    0.2567183
  23.8900013    0.2543148
  23.9000015    0.2491957
  23.9100018    0.2464533
  23.9200020    0.2558765
  23.9300003    0.2483147
  23.9400005    0.2536893
  23.9500008    0.2615855
  23.9600010    0.2697075
  23.9700012    0.2635342
  23.9800014    0.2667547
  23.9900017    0.2664982
  24.0000019    0.2717754
  24.0100002    0.2650623
  24.0200005    0.2827313
  24.0300007    0.2825987
  24.0400009    0.2903253
  24.0500011    0.2769583
  24.0600014    0.2922309
  24.0700016    0.2840622
  24.0800018    0.3054960
  24.0900021    0.3021619
  24.1000004    0.3017052
  24.1100006    0.3184504
  24.1200008    0.3454851
  24.1300011    0.3522897
  24.1400013    0.3504834
  24.1500015    0.3462390
  24.1600018    0.3619997
  24.1700020    0.3650196
  24.1800003    0.3524773
  24.1900005    0.3549220
  24.2000008    0.3671357
  24.2100010    0.3423418
  24.2200012    0.3437551
  24.2300014    0.3370343
  24.2400017    0.3191032
  24.2500019    0.3187653
  24.2600002    0.3225120
  24.2700005    0.3209064
  24.2800007    0.3234684
  24.2900009    0.3141650
  24.3000011    0.3203333
  24.3100014    0.3288753
  24.3200016    0.3350102
  24.3300018    0.3320176
  24.3400021    0.3387169
  24.3500004    0.3479587
  24.3600006    0.3595751
  24.3700008    0.3490576
  24.3800011    0.3325403
  24.3900013    0.3216352
  24.4000015    0.3115729
  24.4100018    0.3066532
  24.4200020    0.3054055
  24.4300003    0.3046283
  24.4400005    0.3099688
  24.4500008    0.2959999
  24.4600010    0.2898254
  24.4700012    0.2926985
  24.4800014    0.2855044
  24.4900017    0.2813882
  24.5000019    0.2823263
  24.5100002    0.2796553
  24.5200005    0.2721568
  24.5300007    0.2747346
  24.5400009    0.2672670
  24.5500011    0.2637227
  24.5600014    0.2593493
  24.5700016    0.2584200
  24.5800018    0.2561271
  24.5900021    0.2595649
  24.6000004    0.2705514
  24.6100006    0.2743582
  24.6200008    0.2758476
  24.6300011    0.2951498
  24.6400013    0.2807602
  24.6500015    0.2850265
  24.6600018    0.2869479
  24.6700020    0.2772910
  24.6800003    0.2754551
  24.6900005    0.2654223
  24.7000008    0.2703237
  24.7100010    0.2750646
  24.7200012    0.2786132
  24.7300014    0.2760759
  24.7400017    0.2844853
  24.7500019    0.2782301
  24.7600002    0.2716228
  24.7700005    0.2819410
  24.7800007    0.2842066
  24.7900009    0.2708366
  24.8000011    0.2633398
  24.8100014    0.2736350
  24.8200016    0.2548814
  24.8300018    0.2495680
  24.8400021    0.2548856
  24.8500004    0.2660275
  24.8600006    0.2701150
  24.8700008    0.2499064
  24.8800011    0.2584948
  24.8900013    0.2554029
  24.9000015    0.2542733
  24.9100018    0.2528855
  24.9200020    0.2581677
  24.9300003    0.2579491
  24.9400005    0.2662686
  24.9500008    0.2594661
  24.9600010    0.2781466
  24.9700012    0.2806122
  24.9800014    0.2848253
  24.9900017    0.2903640
  25.0000019    0.2856282
  25.0100021    0.2723735
  25.0200005    0.2710398
  25.0300007    0.2703856
  25.0400009    0.2763841
  25.0500011    0.2847994
  25.0600014    0.2747702
  25.0700016    0.2690254
  25.0800018    0.2672962
  25.0900021    0.2623855
  25.1000004    0.2660176
  25.1100006    0.2607831
  25.1200008    0.2579985
  25.1300011    0.2528261
  25.1400013    0.2547915
  25.1500015    0.2523780
  25.1600018    0.2563932
  25.1700020    0.2535083
  25.1800003    0.2520416
  25.1900005    0.2558748
  25.2000008    0.2512754
  25.2100010    0.2458937
  25.2200012    0.2542302
  25.2300014    0.2574958
  25.2400017    0.2496351
  25.2500019    0.2487156
  25.2600021    0.2480643
  25.2700005    0.2523409
  25.2800007    0.2420763
  25.2900009    0.2396902
  25.3000011    0.2320727
  25.3100014    0.2422335
  25.3200016    0.2469957
  25.3300018    0.2448695
  25.3400021    0.2478099
  25.3500004    0.2552433
  25.3600006    0.2546873
  25.3700008    0.2593405
  25.3800011    0.2685221
  25.3900013    0.2634529
  25.4000015    0.2481386
  25.4100018    0.2477060
  25.4200020    0.2434540
  25.4300003    0.2491473
  25.4400005    0.2549067
  25.4500008    0.2444316
  25.4600010    0.2482389
  25.4700012    0.2526945
  25.4800014    0.2574597
  25.4900017    0.2584678
  25.5000019    0.2579824
  25.5100021    0.2558575
  25.5200005    0.2583043
  25.5300007    0.2652901
  25.5400009    0.2802279
  25.5500011    0.2814155
  25.5600014    0.2759706
  25.5700016    0.2700136
  25.5800018    0.2700896
  25.5900021    0.2656571
  25.6000004    0.2586142
  25.6100006    0.2611070
  25.6200008    0.2710941
  25.6300011    0.2789586
  25.6400013    0.2829729
  25.6500015    0.2774997
  25.6600018    0.2744015
  25.6700020    0.2606822
  25.6800003    0.2689987
  25.6900005    0.2618346
  25.7000008    0.2687627
  25.7100010    0.2827807
  25.7200012    0.2961086
  25.7300014    0.2980331
  25.7400017    0.2966042
  25.7500019    0.2925676
  25.7600021    0.2906839
  25.7700005    0.2810127
  25.7800007    0.2940407
  25.7900009    0.2985150
  25.8000011    0.3134003
  25.8100014    0.3095639
  25.8200016    0.3143475
  25.8300018    0.3213669
  25.8400021    0.3293962
  25.8500004    0.3287182
  25.8600006    0.3334245
  25.8700008    0.3411013
  25.8800011    0.3447594
  25.8900013    0.3514350
  25.9000015    0.3673897
  25.9100018    0.3692886
  25.9200020    0.3791125
  25.9300003    0.3733959
  25.9400005    0.3911870
  25.9500008    0.3986143
  25.9600010    0.4064009
  25.9700012    0.4050824
  25.9800014    0.4129016
  25.9900017    0.4030241
  26.0000019    0.3972976
  26.0100021    0.4030640
  26.0200005    0.4040474
  26.0300007    0.4063986
  26.0400009    0.4100128
  26.0500011    0.4053009
  26.0600014    0.4028616
  26.0700016    0.4077106
  26.0800018    0.4146915
  26.0900021    0.3964105
  26.1000004    0.4010716
  26.1100006    0.4008128
  26.1200008    0.4129265
  26.1300011    0.4145139
  26.1400013    0.4076655
  26.1500015    0.4155511
  26.1600018    0.3989030
  26.1700020    0.4033519
  26.1800003    0.4035782
  26.1900005    0.3930991
  26.2000008    0.4167961
  26.2100010    0.4217994
  26.2200012    0.4047338
  26.2300014    0.4192352
  26.2400017    0.4131765
  26.2500019    0.4192623
  26.2600021    0.4185335
  26.2700005    0.4079453
  26.2800007    0.4257612
  26.2900009    0.4262627
  26.3000011    0.4395088
  26.3100014    0.4336984
  26.3200016    0.4235189
  26.3300018    0.4275665
  26.3400021    0.4205440
  26.3500004    0.4233678
  26.3600006    0.4042335
  26.3700008    0.4051595
  26.3800011    0.4176714
  26.3900013    0.4245123
  26.4000015    0.4313166
  26.4100018    0.4147898
  26.4200020    0.4011674
  26.4300003    0.4133896
  26.4400005    0.4018537
  26.4500008    0.3966326
  26.4600010    0.4223176
  26.4700012    0.4176416
  26.4800014    0.4082097
  26.4900017    0.4050368
  26.5000019    0.4192215
  26.5100021    0.4382724
  26.5200005    0.4267543
  26.5300007    0.4322514
  26.5400009    0.4311728
  26.5500011    0.4061697
  26.5600014    0.4160820
  26.5700016    0.4019987
  26.5800018    0.4154932
  26.5900021    0.4106369
  26.6000004    0.4250163
  26.6100006    0.4194578
  26.6200008    0.4146842
  26.6300011    0.4118881
  26.6400013    0.3896292
  26.6500015    0.3928842
  26.6600018    0.3785414
  26.6700020    0.3838566
  26.6800022    0.3920614
  26.6900005    0.3726164
  26.7000008    0.3691437
  26.7100010    0.3545294
  26.7200012    0.3460704
  26.7300014    0.3383456
  26.7400017    0.3310511
  26.7500019    0.3385543
  26.7600021    0.3504928
  26.7700005    0.3595520
  26.7800007    0.3500445
  26.7900009    0.3532314
  26.8000011    0.3520861
  26.8100014    0.3451031
  26.8200016    0.3594883
  26.8300018    0.3425505
  26.8400021    0.3280749
  26.8500004    0.3521129
  26.8600006    0.3622199
  26.8700008    0.3683339
  26.8800011    0.3674590
  26.8900013    0.3597050
  26.9000015    0.3514831
  26.9100018    0.3516426
  26.9200020    0.3524130
  26.9300022    0.3586602
  26.9400005    0.3657857
  26.9500008    0.3716641
  26.9600010    0.3513304
  26.9700012    0.3431055
  26.9800014    0.3513086
  26.9900017    0.3358640
  27.0000019    0.3261931
  27.0100021    0.3434838
  27.0200005    0.3356553
  27.0300007    0.3349546
  27.0400009    0.3393537
  27.0500011    0.3439128
  27.0600014    0.3418559
  27.0700016    0.3406992
  27.0800018    0.3575950
  27.0900021    0.3428086
  27.1000004    0.3496891
  27.1100006    0.3482960
  27.1200008    0.3583301
  27.1300011    0.3670231
  27.1400013    0.3637711
  27.1500015    0.3544693
  27.1600018    0.3429613
  27.1700020    0.3427112
  27.1800022    0.3433678
  27.1900005    0.3489880
  27.2000008    0.3380232
  27.2100010    0.3410463
  27.2200012    0.3110777
  27.2300014    0.3148425
  27.2400017    0.3196564
  27.2500019    0.3056426
  27.2600021    0.3036926
  27.2700005    0.3142539
  27.2800007    0.3108019
  27.2900009    0.3220977
  27.3000011    0.3230439
  27.3100014    0.3205279
  27.3200016    0.3181604
  27.3300018    0.3309714
  27.3400021    0.3323819
  27.3500004    0.3284625
  27.3600006    0.3404541
  27.3700008    0.3441145
  27.3800011    0.3472146
  27.3900013    0.3440522
  27.4000015    0.3517623
  27.4100018    0.3324448
  27.4200020    0.3301176
  27.4300022    0.3329963
  27.4400005    0.3265498
  27.4500008    0.3300571
  27.4600010    0.3314351
  27.4700012    0.3313721
  27.4800014    0.3229189
  27.4900017    0.3268747
  27.5000019    0.3369190
  27.5100021    0.3231807
  27.5200005    0.3279277
  27.5300007    0.3425273
  27.5400009    0.3385433
  27.5500011    0.3446153
  27.5600014    0.3356012
  27.5700016    0.3280662
  27.5800018    0.3186117
  27.5900021    0.3299075
  27.6000004    0.3299237
  27.6100006    0.3184685
  27.6200008    0.2979718
  27.6300011    0.2950953
  27.6400013    0.3002400
  27.6500015    0.3082325
  27.6600018    0.3120202
  27.6700020    0.3031612
  27.6800022    0.3114064
  27.6900005    0.3161906
  27.7000008    0.3197099
  27.7100010    0.3259840
  27.7200012    0.3185996
  27.7300014    0.3316973
  27.7400017    0.3396377
  27.7500019    0.3476959
  27.7600021    0.3588111
  27.7700005    0.3566273
  27.7800007    0.3358853
  27.7900009    0.3402079
  27.8000011    0.3342743
  27.8100014    0.3465236
  27.8200016    0.3478990
  27.8300018    0.3348480
  27.8400021    0.3442158
  27.8500004    0.3596908
  27.8600006    0.3691348
  27.8700008    0.3538335
  27.8800011    0.3349386
  27.8900013    0.3272811
  27.9000015    0.3538730
  27.9100018    0.3432818
  27.9200020    0.3551428
  27.9300022    0.3484706
  27.9400005    0.3478788
  27.9500008    0.3361407
  27.9600010    0.3295782
  27.9700012    0.3494073
  27.9800014    0.3413002
  27.9900017    0.3261020
  28.0000019    0.3070481
  28.0100021    0.3276134
  28.0200005    0.3416928
  28.0300007    0.3412528
  28.0400009    0.3388375
  28.0500011    0.3351336
  28.0600014    0.3380305
  28.0700016    0.3305196
  28.0800018    0.3268474
  28.0900021    0.3135137
  28.1000004    0.3296788
  28.1100006    0.3323349
  28.1200008    0.3316154
  28.1300011    0.3200525
  28.1400013    0.3361901
  28.1500015    0.3336676
  28.1600018    0.3464677
  28.1700020    0.3525699
  28.1800022    0.3609483
  28.1900005    0.3414626
  28.2000008    0.3355310
  28.2100010    0.3468253
  28.2200012    0.3415349
  28.2300014    0.3553602
  28.2400017    0.3453415
  28.2500019    0.3465870
  28.2600021    0.3351840
  28.2700005    0.3242185
  28.2800007    0.3358107
  28.2900009    0.3225810
  28.3000011    0.3138912
  28.3100014    0.3129260
  28.3200016    0.3148101
  28.3300018    0.3129601
  28.3400021    0.3192899
  28.3500023    0.3274504
  28.3600006    0.3238773
  28.3700008    0.3265563
  28.3800011    0.3167085
  28.3900013    0.3243620
  28.4000015    0.3332210
  28.4100018    0.3381563
  28.4200020    0.3305391
  28.4300022    0.3422113
  28.4400005    0.3297518
  28.4500008    0.3271761
  28.4600010    0.3206444
  28.4700012    0.3259328
  28.4800014    0.3339040
  28.4900017    0.3293197
  28.5000019    0.3387395
  28.5100021    0.3492923
  28.5200005    0.3387946
  28.5300007    0.3284281
  28.5400009    0.3226475
  28.5500011    0.3186347
  28.5600014    0.3193769
  28.5700016    0.3187549
  28.5800018    0.3162263
  28.5900021    0.3334519
  28.6000023    0.3547742
  28.6100006    0.3384060
  28.6200008    0.3467973
  28.6300011    0.3439724
  28.6400013    0.3433220
  28.6500015    0.3619654
  28.6600018    0.3609235
  28.6700020    0.3505627
  28.6800022    0.3445470
  28.6900005    0.3487686
  28.7000008    0.3477123
  28.7100010    0.3335063
  28.7200012    0.3259070
  28.7300014    0.3267901
  28.7400017    0.3092523
  28.7500019    0.3057563
  28.7600021    0.3059562
  28.7700005    0.2952847
  28.7800007    0.2912675
  28.7900009    0.2917672
  28.8000011    0.2916508
  28.8100014    0.2951673
  28.8200016    0.2953790
  28.8300018    0.2876311
  28.8400021    0.2890527
  28.8500023    0.2924761
  28.8600006    0.2923248
  28.8700008    0.2896470
  28.8800011    0.2935759
  28.8900013    0.2983121
  28.9000015    0.3000120
  28.9100018    0.3028572
  28.9200020    0.3187132
  28.9300022    0.3140474
  28.9400005    0.3075329
  28.9500008    0.2988469
  28.9600010    0.3074521
  28.9700012    0.3080245
  28.9800014    0.2931313
  28.9900017    0.2905467
  29.0000019    0.2936175
  29.0100021    0.2815597
  29.0200005    0.2851560
  29.0300007    0.2796524
  29.0400009    0.2690647
  29.0500011    0.2596162
  29.0600014    0.2729745
  29.0700016    0.2764680
  29.0800018    0.2709224
  29.0900021    0.2549647
  29.1000023    0.2492282
  29.1100006    0.2518727
  29.1200008    0.2496238
  29.1300011    0.2492745
  29.1400013    0.2394282
  29.1500015    0.2435610
  29.1600018    0.2515667
  29.1700020    0.2475227
  29.1800022    0.2546170
  29.1900005    0.2572017
  29.2000008    0.2513338
  29.2100010    0.2431378
  29.2200012    0.2557495
  29.2300014    0.2487495
  29.2400017    0.2548213
  29.2500019    0.2621809
  29.2600021    0.2684789
  29.2700005    0.2602567
  29.2800007    0.2633077
  29.2900009    0.2725563
  29.3000011    0.2825697
  29.3100014    0.2931890
  29.3200016    0.2815786
  29.3300018    0.2707867
  29.3400021    0.2707524
  29.3500023    0.2727686
  29.3600006    0.2611845
  29.3700008    0.2675709
  29.3800011    0.2603987
  29.3900013    0.2652466
  29.4000015    0.2640043
  29.4100018    0.2628222
  29.4200020    0.2700361
  29.4300022    0.2782796
  29.4400005    0.2779131
  29.4500008    0.2747959
  29.4600010    0.2747968
  29.4700012    0.2672020
  29.4800014    0.2699753
  29.4900017    0.2646168
  29.5000019    0.2699511
  29.5100021    0.2636247
  29.5200005    0.2533499
  29.5300007    0.2568106
  29.5400009    0.2630071
  29.5500011    0.2586460
  29.5600014    0.2525633
  29.5700016    0.2428427
  29.5800018    0.2437579
  29.5900021    0.2451030
  29.6000023    0.2541325
  29.6100006    0.2540627
  29.6200008    0.2562324
  29.6300011    0.2540353
  29.6400013    0.2410272
  29.6500015    0.2433172
  29.6600018    0.2386324
  29.6700020    0.2309400
  29.6800022    0.2361420
  29.6900005    0.2415834
  29.7000008    0.2525673
  29.7100010    0.2428547
  29.7200012    0.2418778
  29.7300014    0.2419834
  29.7400017    0.2508642
  29.7500019    0.2508660
  29.7600021    0.2516707
  29.7700024    0.2366044
  29.7800007    0.2479372
  29.7900009    0.2512660
  29.8000011    0.2506736
  29.8100014    0.2516380
  29.8200016    0.2507219
  29.8300018    0.2547669
  29.8400021    0.2576332
  29.8500023    0.2569489
  29.8600006    0.2509774
  29.8700008    0.2468299
  29.8800011    0.2356834
  29.8900013    0.2355137
  29.9000015    0.2358003
  29.9100018    0.2405436
  29.9200020    0.2358695
  29.9300022    0.2419401
  29.9400005    0.2359338
  29.9500008    0.2420409
  29.9600010    0.2443351
  29.9700012    0.2474137
  29.9800014    0.2456042
  29.9900017    0.2556494
  30.0000019    0.2540569
  30.0100021    0.2459272
  30.0200024    0.2503732
  30.0300007    0.2533281
  30.0400009    0.2582243
  30.0500011    0.2550339
  30.0600014    0.2633760
  30.0700016    0.2646677
  30.0800018    0.2593119
  30.0900021    0.2653684
  30.1000023    0.2636472
  30.1100006    0.2485221
  30.1200008    0.2622102
  30.1300011    0.2563691
  30.1400013    0.2578557
  30.1500015    0.2599422
  30.1600018    0.2617514
  30.1700020    0.2567254
  30.1800022    0.2485133
  30.1900005    0.2485338
  30.2000008    0.2513391
  30.2100010    0.2502054
  30.2200012    0.2476392
  30.2300014    0.2483355
  30.2400017    0.2482290
  30.2500019    0.2426489
  30.2600021    0.2397779
  30.2700024    0.2461917
  30.2800007    0.2376489
  30.2900009    0.2339836
  30.3000011    0.2338624
  30.3100014    0.2368798
  30.3200016    0.2417361
  30.3300018    0.2324968
  30.3400021    0.2400398
  30.3500023    0.2400856
  30.3600006    0.2407373
  30.3700008    0.2388869
  30.3800011    0.2367419
  30.3900013    0.2365353
  30.4000015    0.2426134
  30.4100018    0.2480567
  30.4200020    0.2431431
  30.4300022    0.2437234
  30.4400005    0.2487884
  30.4500008    0.2345516
  30.4600010    0.2315057
  30.4700012    0.2410103
  30.4800014    0.2320232
  30.4900017    0.2351518
  30.5000019    0.2428611
  30.5100021    0.2399012
  30.5200024    0.2429258
  30.5300007    0.2395654
  30.5400009    0.2356535
  30.5500011    0.2334654
  30.5600014    0.2351796
  30.5700016    0.2367865
  30.5800018    0.2364356
  30.5900021    0.2351781
  30.6000023    0.2349166
  30.6100006    0.2342365
  30.6200008    0.2321553
  30.6300011    0.2376930
  30.6400013    0.2357163
  30.6500015    0.2325252
  30.6600018    0.2379681
  30.6700020    0.2383641
  30.6800022    0.2331003
  30.6900005    0.2293711
  30.7000008    0.2208039
  30.7100010    0.2234458
  30.7200012    0.2221497
  30.7300014    0.2168787
  30.7400017    0.2257689
  30.7500019    0.2277637
  30.7600021    0.2265642
  30.7700024    0.2234181
  30.7800007    0.2219343
  30.7900009    0.2225661
  30.8000011    0.2233073
  30.8100014    0.2266772
  30.8200016    0.2230234
  30.8300018    0.2317594
  30.8400021    0.2383907
  30.8500023    0.2372140
  30.8600006    0.2374239
  30.8700008    0.2281350
  30.8800011    0.2355096
  30.8900013    0.2375703
  30.9000015    0.2388989
  30.9100018    0.2329729
  30.9200020    0.2264033
  30.9300022    0.2262409
  30.9400005    0.2277636
  30.9500008    0.2232754
  30.9600010    0.2279438
  30.9700012    0.2239059
  30.9800014    0.2260581
  30.9900017    0.2205587
  31.0000019    0.2174312
  31.0100021    0.2197822
  31.0200024    0.2193433
  31.0300007    0.2202808
  31.0400009    0.2280755
  31.0500011    0.2343356
  31.0600014    0.2296373
  31.0700016    0.2368868
  31.0800018    0.2305722
  31.0900021    0.2302621
  31.1000023    0.2294376
  31.1100006    0.2289140
  31.1200008    0.2268126
  31.1300011    0.2332074
  31.1400013    0.2353333
  31.1500015    0.2337924
  31.1600018    0.2303230
  31.1700020    0.2330754
  31.1800022    0.2351222
  31.1900005    0.2287247
  31.2000008    0.2354346
  31.2100010    0.2258388
  31.2200012    0.2356955
  31.2300014    0.2382359
  31.2400017    0.2314224
  31.2500019    0.2386113
  31.2600021    0.2385668
  31.2700024    0.2338708
  31.2800007    0.2414462
  31.2900009    0.2440317
  31.3000011    0.2307563
  31.3100014    0.2313109
  31.3200016    0.2344097
  31.3300018    0.2278745
  31.3400021    0.2385592
  31.3500023    0.2357860
  31.3600006    0.2395713
  31.3700008    0.2352750
  31.3800011    0.2370425
  31.3900013    0.2440506
  31.4000015    0.2481145
  31.4100018    0.2517874
  31.4200020    0.2462749
  31.4300022    0.2450066
  31.4400024    0.2501517
  31.4500008    0.2549191
  31.4600010    0.2668832
  31.4700012    0.2825938
  31.4800014    0.2674047
  31.4900017    0.2643103
  31.5000019    0.2519144
  31.5100021    0.2528205
  31.5200024    0.2469008
  31.5300007    0.2589053
  31.5400009    0.2577174
  31.5500011    0.2654320
  31.5600014    0.2726358
  31.5700016    0.2661586
  31.5800018    0.2701766
  31.5900021    0.2674548
  31.6000023    0.2677580
  31.6100006    0.2739412
  31.6200008    0.2738623
  31.6300011    0.2774911
  31.6400013    0.2796171
  31.6500015    0.2706771
  31.6600018    0.2690173
  31.6700020    0.2692657
  31.6800022    0.2658427
  31.6900024    0.2656063
  31.7000008    0.2718951
  31.7100010    0.2673476
  31.7200012    0.2636698
  31.7300014    0.2631012
  31.7400017    0.2601000
  31.7500019    0.2568701
  31.7600021    0.2477830
  31.7700024    0.2404870
  31.7800007    0.2408851
  31.7900009    0.2373153
  31.8000011    0.2380811
  31.8100014    0.2462377
  31.8200016    0.2434804
  31.8300018    0.2508224
  31.8400021    0.2495499
  31.8500023    0.2431194
  31.8600006    0.2383365
  31.8700008    0.2323306
  31.8800011    0.2337933
  31.8900013    0.2496859
  31.9000015    0.2516924
  31.9100018    0.2620425
  31.9200020    0.2617028
  31.9300022    0.2533768
  31.9400024    0.2520623
  31.9500008    0.2527843
  31.9600010    0.2372550
  31.9700012    0.2470780
  31.9800014    0.2396709
  31.9900017    0.2379840
  32.0000000    0.2405565
  32.0100021    0.2384718
  32.0200005    0.2372749
  32.0300026    0.2406870
  32.0400009    0.2521276
  32.0500031    0.2475738
  32.0600014    0.2492189
  32.0699997    0.2456433
  32.0800018    0.2435113
  32.0900002    0.2424486
  32.1000023    0.2387959
  32.1100006    0.2396016
  32.1200027    0.2408895
  32.1300011    0.2400704
  32.1400032    0.2458771
  32.1500015    0.2497779
  32.1599998    0.2492263
  32.1700020    0.2472730
  32.1800003    0.2544613
  32.1900024    0.2441728
  32.2000008    0.2362547
  32.2100029    0.2334706
  32.2200012    0.2397945
  32.2300034    0.2377216
  32.2400017    0.2376616
  32.2500000    0.2407593
  32.2600021    0.2383212
  32.2700005    0.2414819
  32.2800026    0.2372270
  32.2900009    0.2317507
  32.3000031    0.2333902
  32.3100014    0.2356793
  32.3199997    0.2371366
  32.3300018    0.2356804
  32.3400002    0.2357785
  32.3500023    0.2346936
  32.3600006    0.2272990
  32.3700027    0.2361210
  32.3800011    0.2443860
  32.3900032    0.2524630
  32.4000015    0.2473414
  32.4099998    0.2479174
  32.4200020    0.2387207
  32.4300003    0.2419151
  32.4400024    0.2396073
  32.4500008    0.2415050
  32.4600029    0.2398501
  32.4700012    0.2357180
  32.4800034    0.2355723
  32.4900017    0.2397491
  32.5000000    0.2377900
  32.5100021    0.2383997
  32.5200005    0.2333830
  32.5300026    0.2294238
  32.5400009    0.2362494
  32.5500031    0.2344992
  32.5600014    0.2419060
  32.5699997    0.2502385
  32.5800018    0.2401607
  32.5900002    0.2315235
  32.6000023    0.2304429
  32.6100006    0.2336962
  32.6200027    0.2371501
  32.6300011    0.2391279
  32.6400032    0.2365144
  32.6500015    0.2293506
  32.6599998    0.2339135
  32.6700020    0.2375041
  32.6800003    0.2335222
  32.6900024    0.2469852
  32.7000008    0.2452130
  32.7100029    0.2356416
  32.7200012    0.2267244
  32.7300034    0.2312122
  32.7400017    0.2332371
  32.7500000    0.2298335
  32.7600021    0.2270738
  32.7700005    0.2174948
  32.7800026    0.2269866
  32.7900009    0.2305618
  32.8000031    0.2337851
  32.8100014    0.2339839
  32.8199997    0.2385948
  32.8300018    0.2479083
  32.8400002    0.2403803
  32.8500023    0.2516126
  32.8600006    0.2563708
  32.8700027    0.2456207
  32.8800011    0.2389812
  32.8900032    0.2345309
  32.9000015    0.2281601
  32.9099998    0.2312036
  32.9200020    0.2262964
  32.9300003    0.2368805
  32.9400024    0.2484850
  32.9500008    0.2486197
  32.9600029    0.2471192
  32.9700012    0.2482262
  32.9800034    0.2544183
  32.9900017    0.2549712
  33.0000000    0.2566509
  33.0100021    0.2506304
  33.0200005    0.2524735
  33.0300026    0.2506449
  33.0400009    0.2580432
  33.0500031    0.2456178
  33.0600014    0.2460556
  33.0699997    0.2523467
  33.0800018    0.2592804
  33.0900002    0.2540009
  33.1000023    0.2486670
  33.1100006    0.2450864
  33.1200027    0.2349464
  33.1300011    0.2362903
  33.1400032    0.2294255
  33.1500015    0.2322737
  33.1599998    0.2365292
  33.1700020    0.2356078
  33.1800003    0.2363405
  33.1900024    0.2352383
  33.2000008    0.2372764
  33.2100029    0.2442003
  33.2200012    0.2295114
  33.2300034    0.2319607
  33.2400017    0.2346178
  33.2500000    0.2382658
  33.2600021    0.2366693
  33.2700005    0.2353942
  33.2800026    0.2336426
  33.2900009    0.2354467
  33.3000031    0.2374487
  33.3100014    0.2410383
  33.3199997    0.2501900
  33.3300018    0.2440445
  33.3400002    0.2414976
  33.3500023    0.2496791
  33.3600006    0.2559953
  33.3700027    0.2599393
  33.3800011    0.2606255
  33.3900032    0.2624474
  33.4000015    0.2602836
  33.4099998    0.2761519
  33.4200020    0.2677871
  33.4300003    0.2599133
  33.4400024    0.2469987
  33.4500008    0.2530336
  33.4600029    0.2555010
  33.4700012    0.2565998
  33.4800034    0.2580985
  33.4900017    0.2559158
  33.5000000    0.2443398
  33.5100021    0.2428437
  33.5200005    0.2399762
  33.5300026    0.2503762
  33.5400009    0.2485639
  33.5500031    0.2400440
  33.5600014    0.2383595
  33.5699997    0.2404614
  33.5800018    0.2363334
  33.5900002    0.2278164
  33.6000023    0.2385761
  33.6100006    0.2353297
  33.6200027    0.2311850
  33.6300011    0.2413242
  33.6400032    0.2424904
  33.6500015    0.2370102
  33.6599998    0.2418460
  33.6700020    0.2463219
  33.6800003    0.2490053
  33.6900024    0.2548113
  33.7000008    0.2690611
  33.7100029    0.2694360
  33.7200012    0.2759263
  33.7300034    0.2569469
  33.7400017    0.2464706
  33.7500000    0.2560937
  33.7600021    0.2565069
  33.7700005    0.2450481
  33.7800026    0.2514794
  33.7900009    0.2561392
  33.8000031    0.2555567
  33.8100014    0.2542839
  33.8200035    0.2551907
  33.8300018    0.2590309
  33.8400002    0.2579073
  33.8500023    0.2647980
  33.8600006    0.2628429
  33.8700027    0.2702979
  33.8800011    0.2773722
  33.8900032    0.2783256
  33.9000015    0.2665323
  33.9099998    0.2708350
  33.9200020    0.2779713
  33.9300003    0.2679840
  33.9400024    0.2781732
  33.9500008    0.2879640
  33.9600029    0.2864817
  33.9700012    0.2862884
  33.9800034    0.2918883
  33.9900017    0.2891104
  34.0000000    0.2897126
  34.0100021    0.2986141
  34.0200005    0.3000878
  34.0300026    0.2900279
  34.0400009    0.2926211
  34.0500031    0.2835249
  34.0600014    0.2867461
  34.0700035    0.2824005
  34.0800018    0.2730871
  34.0900002    0.2693263
  34.1000023    0.2678872
  34.1100006    0.2899497
  34.1200027    0.2886545
  34.1300011    0.2743785
  34.1400032    0.2805563
  34.1500015    0.2724505
  34.1599998    0.2722030
  34.1700020    0.2753990
  34.1800003    0.2667771
  34.1900024    0.2561291
  34.2000008    0.2563551
  34.2100029    0.2509828
  34.2200012    0.2479781
  34.2300034    0.2538408
  34.2400017    0.2525126
  34.2500000    0.2549220
  34.2600021    0.2542145
  34.2700005    0.2502818
  34.2800026    0.2420833
  34.2900009    0.2435002
  34.3000031    0.2419693
  34.3100014    0.2518210
  34.3200035    0.2632807
  34.3300018    0.2533394
  34.3400002    0.2590764
  34.3500023    0.2602416
  34.3600006    0.2694706
  34.3700027    0.2646233
  34.3800011    0.2651041
  34.3900032    0.2570091
  34.4000015    0.2648653
  34.4099998    0.2714653
  34.4200020    0.2705188
  34.4300003    0.2698183
  34.4400024    0.2693703
  34.4500008    0.2728405
  34.4600029    0.2705332
  34.4700012    0.2708584
  34.4800034    0.2735496
  34.4900017    0.2765580
  34.5000000    0.2757712
  34.5100021    0.2601338
  34.5200005    0.2650030
  34.5300026    0.2629245
  34.5400009    0.2635573
  34.5500031    0.2713580
  34.5600014    0.2927079
  34.5700035    0.2917306
  34.5800018    0.2933267
  34.5900002    0.2924573
  34.6000023    0.2997006
  34.6100006    0.3015061
  34.6200027    0.3076148
  34.6300011    0.2977550
  34.6400032    0.2849033
  34.6500015    0.2854832
  34.6599998    0.2871031
  34.6700020    0.2761408
  34.6800003    0.2740063
  34.6900024    0.2726067
  34.7000008    0.2704942
  34.7100029    0.2726296
  34.7200012    0.2728441
  34.7300034    0.2683828
  34.7400017    0.2715625
  34.7500000    0.2765598
  34.7600021    0.2787157
  34.7700005    0.2744966
  34.7800026    0.2735262
  34.7900009    0.2698317
  34.8000031    0.2691555
  34.8100014    0.2673444
  34.8200035    0.2735642
  34.8300018    0.2713398
  34.8400002    0.2785181
  34.8500023    0.2733219
  34.8600006    0.2724119
  34.8700027    0.2853905
  34.8800011    0.2843987
  34.8900032    0.2752197
  34.9000015    0.2692837
  34.9099998    0.2694647
  34.9200020    0.2792838
  34.9300003    0.2767998
  34.9400024    0.2738834
  34.9500008    0.2673351
  34.9600029    0.2660385
  34.9700012    0.2698528
  34.9800034    0.2689216
  34.9900017    0.2707542
  35.0000000    0.2793380
  35.0100021    0.2808522
  35.0200005    0.2701281
  35.0300026    0.2679834
  35.0400009    0.2667260
  35.0500031    0.2643413
  35.0600014    0.2611568
  35.0700035    0.2615574
  35.0800018    0.2639247
  35.0900002    0.2657216
  35.1000023    0.2643818
  35.1100006    0.2786166
  35.1200027    0.2670412
  35.1300011    0.2691440
  35.1400032    0.2732477
  35.1500015    0.2648431
  35.1599998    0.2570852
  35.1700020    0.2562648
  35.1800003    0.2592031
  35.1900024    0.2656774
  35.2000008    0.2704961
  35.2100029    0.2684655
  35.2200012    0.2679841
  35.2300034    0.2672567
  35.2400017    0.2615100
  35.2500000    0.2661583
  35.2600021    0.2749856
  35.2700005    0.2748796
  35.2800026    0.2692165
  35.2900009    0.2600368
  35.3000031    0.2613943
  35.3100014    0.2650939
  35.3200035    0.2640837
  35.3300018    0.2615351
  35.3400002    0.2738957
  35.3500023    0.2713918
  35.3600006    0.2724374
  35.3700027    0.2687853
  35.3800011    0.2720182
  35.3900032    0.2684715
  35.4000015    0.2644546
  35.4099998    0.2676277
  35.4200020    0.2703885
  35.4300003    0.2590342
  35.4400024    0.2603286
  35.4500008    0.2601449
  35.4600029    0.2762578
  35.4700012    0.2756890
  35.4800034    0.2766531
  35.4900017    0.2704325
  35.5000000    0.2702144
  35.5100021    0.2778518
  35.5200005    0.2743428
  35.5300026    0.2706792
  35.5400009    0.2769482
  35.5500031    0.2703371
  35.5600014    0.2723667
  35.5700035    0.2682664
  35.5800018    0.2734138
  35.5900002    0.2765212
  35.6000023    0.2754833
  35.6100006    0.2838140
  35.6200027    0.2844539
  35.6300011    0.2884637
  35.6400032    0.2926132
  35.6500015    0.2836051
  35.6599998    0.2745031
  35.6700020    0.2705843
  35.6800003    0.2617813
  35.6900024    0.2534820
  35.7000008    0.2639944
  35.7100029    0.2646655
  35.7200012    0.2654003
  35.7300034    0.2640085
  35.7400017    0.2634948
  35.7500000    0.2585507
  35.7600021    0.2525977
  35.7700005    0.2661510
  35.7800026    0.2605006
  35.7900009    0.2651623
  35.8000031    0.2540891
  35.8100014    0.2527763
  35.8200035    0.2550306
  35.8300018    0.2496547
  35.8400002    0.2541126
  35.8500023    0.2568554
  35.8600006    0.2529787
  35.8700027    0.2438069
  35.8800011    0.2440366
  35.8900032    0.2461433
  35.9000015    0.2442446
  35.9099998    0.2436522
  35.9200020    0.2466508
  35.9300003    0.2490073
  35.9400024    0.2449009
  35.9500008    0.2437741
  35.9600029    0.2379736
  35.9700012    0.2433335
  35.9800034    0.2377058
  35.9900017    0.2357361
  36.0000000    0.2391012
  36.0100021    0.2346475
  36.0200005    0.2398236
  36.0300026    0.2331911
  36.0400009    0.2381225
  36.0500031    0.2364346
  36.0600014    0.2437223
  36.0700035    0.2402506
  36.0800018    0.2374013
  36.0900002    0.2390471
  36.1000023    0.2360357
  36.1100006    0.2312911
  36.1200027    0.2334888
  36.1300011    0.2298380
  36.1400032    0.2289266
  36.1500015    0.2307647
  36.1599998    0.2294340
  36.1700020    0.2283645
  36.1800003    0.2281258
  36.1900024    0.2255831
  36.2000008    0.2340305
  36.2100029    0.2352955
  36.2200012    0.2368670
  36.2300034    0.2426167
  36.2400017    0.2428313
  36.2500000    0.2432390
  36.2600021    0.2432027
  36.2700005    0.2458522
  36.2800026    0.2530793
  36.2900009    0.2559119
  36.3000031    0.2474109
  36.3100014    0.2504982
  36.3200035    0.2517042
  36.3300018    0.2538908
  36.3400002    0.2570019
  36.3500023    0.2563203
  36.3600006    0.2632539
  36.3700027    0.2696494
  36.3800011    0.2615734
  36.3900032    0.2708696
  36.4000015    0.2609848
  36.4099998    0.2630629
  36.4200020    0.2532332
  36.4300003    0.2626084
  36.4400024    0.2606206
  36.4500008    0.2553706
  36.4600029    0.2517736
  36.4700012    0.2476707
  36.4800034    0.2403211
  36.4900017    0.2445970
  36.5000000    0.2438357
  36.5100021    0.2524992
  36.5200005    0.2489894
  36.5300026    0.2458834
  36.5400009    0.2501901
  36.5500031    0.2601911
  36.5600014    0.2545151
  36.5700035    0.2557220
  36.5800018    0.2595247
  36.5900002    0.2549085
  36.6000023    0.2602323
  36.6100006    0.2644532
  36.6200027    0.2566296
  36.6300011    0.2649670
  36.6400032    0.2642456
  36.6500015    0.2635243
  36.6599998    0.2675325
  36.6700020    0.2725406
  36.6800003    0.2811187
  36.6900024    0.2909267
  36.7000008    0.2854835
  36.7100029    0.2835686
  36.7200012    0.2787956
  36.7300034    0.2892984
  36.7400017    0.2893393
  36.7500000    0.2782883
  36.7600021    0.2744848
  36.7700005    0.2708334
  36.7800026    0.2768309
  36.7900009    0.2752058
  36.8000031    0.2807751
  36.8100014    0.2856902
  36.8200035    0.2807952
  36.8300018    0.2862797
  36.8400002    0.2830969
  36.8500023    0.2804413
  36.8600006    0.2748919
  36.8700027    0.2739297
  36.8800011    0.2663645
  36.8900032    0.2661633
  36.9000015    0.2674956
  36.9099998    0.2646660
  36.9200020    0.2563698
  36.9300003    0.2658125
  36.9400024    0.2646777
  36.9500008    0.2640301
  36.9600029    0.2605135
  36.9700012    0.2559651
  36.9800034    0.2527206
  36.9900017    0.2464661
  37.0000000    0.2560550
  37.0100021    0.2560480
  37.0200005    0.2576479
  37.0300026    0.2556961
  37.0400009    0.2564119
  37.0500031    0.2551206
  37.0600014    0.2564706
  37.0700035    0.2502373
  37.0800018    0.2519219
  37.0900002    0.2553599
  37.1000023    0.2584060
  37.1100006    0.2639128
  37.1200027    0.2534658
  37.1300011    0.2595570
  37.1400032    0.2603213
  37.1500015    0.2713844
  37.1600037    0.2656902
  37.1700020    0.2583793
  37.1800003    0.2601596
  37.1900024    0.2629967
  37.2000008    0.2720132
  37.2100029    0.2679354
  37.2200012    0.2689918
  37.2300034    0.2609546
  37.2400017    0.2649186
  37.2500000    0.2692938
  37.2600021    0.2704746
  37.2700005    0.2675809
  37.2800026    0.2684798
  37.2900009    0.2731906
  37.3000031    0.2742509
  37.3100014    0.2802136
  37.3200035    0.2761537
  37.3300018    0.2777834
  37.3400002    0.2657270
  37.3500023    0.2587811
  37.3600006    0.2635567
  37.3700027    0.2719280
  37.3800011    0.2751531
  37.3900032    0.2680094
  37.4000015    0.2641940
  37.4100037    0.2602389
  37.4200020    0.2667691
  37.4300003    0.2567780
  37.4400024    0.2549974
  37.4500008    0.2611598
  37.4600029    0.2604200
  37.4700012    0.2666631
  37.4800034    0.2685301
  37.4900017    0.2748819
  37.5000000    0.2580895
  37.5100021    0.2664291
  37.5200005    0.2661333
  37.5300026    0.2691988
  37.5400009    0.2706511
  37.5500031    0.2681028
  37.5600014    0.2597046
  37.5700035    0.2668782
  37.5800018    0.2563755
  37.5900002    0.2589908
  37.6000023    0.2659428
  37.6100006    0.2663769
  37.6200027    0.2619289
  37.6300011    0.2661273
  37.6400032    0.2619697
  37.6500015    0.2689832
  37.6600037    0.2692943
  37.6700020    0.2695415
  37.6800003    0.2607669
  37.6900024    0.2713087
  37.7000008    0.2676105
  37.7100029    0.2543668
  37.7200012    0.2540482
  37.7300034    0.2544765
  37.7400017    0.2618115
  37.7500000    0.2579262
  37.7600021    0.2593614
  37.7700005    0.2586393
  37.7800026    0.2583094
  37.7900009    0.2629986
  37.8000031    0.2613315
  37.8100014    0.2502638
  37.8200035    0.2540638
  37.8300018    0.2510234
  37.8400002    0.2588615
  37.8500023    0.2603248
  37.8600006    0.2557182
  37.8700027    0.2513909
  37.8800011    0.2537376
  37.8900032    0.2477961
  37.9000015    0.2510763
  37.9100037    0.2592646
  37.9200020    0.2542809
  37.9300003    0.2501715
  37.9400024    0.2509449
  37.9500008    0.2479536
  37.9600029    0.2390947
  37.9700012    0.2349804
  37.9800034    0.2466227
  37.9900017    0.2431523
  38.0000000    0.2391715
  38.0100021    0.2471752
  38.0200005    0.2407468
  38.0300026    0.2314193
  38.0400009    0.2306951
  38.0500031    0.2353667
  38.0600014    0.2336483
  38.0700035    0.2364172
  38.0800018    0.2373347
  38.0900002    0.2393057
  38.1000023    0.2405782
  38.1100006    0.2370310
  38.1200027    0.2406871
  38.1300011    0.2434694
  38.1400032    0.2455927
  38.1500015    0.2365712
  38.1600037    0.2414900
  38.1700020    0.2407280
  38.1800003    0.2395143
  38.1900024    0.2441262
  38.2000008    0.2412790
  38.2100029    0.2409727
  38.2200012    0.2385915
  38.2300034    0.2374781
  38.2400017    0.2369327
  38.2500000    0.2391557
  38.2600021    0.2363464
  38.2700005    0.2332198
  38.2800026    0.2368340
  38.2900009    0.2397787
  38.3000031    0.2331503
  38.3100014    0.2424747
  38.3200035    0.2388489
  38.3300018    0.2414161
  38.3400002    0.2448139
  38.3500023    0.2457640
  38.3600006    0.2471035
  38.3700027    0.2517738
  38.3800011    0.2474792
  38.3900032    0.2460265
  38.4000015    0.2520396
  38.4100037    0.2448724
  38.4200020    0.2438655
  38.4300003    0.2359318
  38.4400024    0.2294500
  38.4500008    0.2365844
  38.4600029    0.2480722
  38.4700012    0.2480988
  38.4800034    0.2469409
  38.4900017    0.2496063
  38.5000000    0.2422009
  38.5100021    0.2441046
  38.5200005    0.2390662
  38.5300026    0.2420830
  38.5400009    0.2370450
  38.5500031    0.2375330
  38.5600014    0.2443583
  38.5700035    0.2422322
  38.5800018    0.2365966
  38.5900002    0.2309818
  38.6000023    0.2395701
  38.6100006    0.2426480
  38.6200027    0.2490033
  38.6300011    0.2436027
  38.6400032    0.2420600
  38.6500015    0.2456548
  38.6600037    0.2439674
  38.6700020    0.2491618
  38.6800003    0.2546806
  38.6900024    0.2539210
  38.7000008    0.2542540
  38.7100029    0.2622476
  38.7200012    0.2570508
  38.7300034    0.2541490
  38.7400017    0.2536580
  38.7500000    0.2529627
  38.7600021    0.2597476
  38.7700005    0.2594449
  38.7800026    0.2681778
  38.7900009    0.2728657
  38.8000031    0.2771436
  38.8100014    0.2791691
  38.8200035    0.2684784
  38.8300018    0.2612930
  38.8400002    0.2610443
  38.8500023    0.2537348
  38.8600006    0.2573641
  38.8700027    0.2679186
  38.8800011    0.2578939
  38.8900032    0.2513789
  38.9000015    0.2513427
  38.9100037    0.2571546
  38.9200020    0.2531102
  38.9300003    0.2517260
  38.9400024    0.2501767
  38.9500008    0.2519168
  38.9600029    0.2469063
  38.9700012    0.2484598
  38.9800034    0.2596744
  38.9900017    0.2649237
  39.0000000    0.2656290
  39.0100021    0.2671510
  39.0200005    0.2675502
  39.0300026    0.2545224
  39.0400009    0.2654989
  39.0500031    0.2694930
  39.0600014    0.2601290
  39.0700035    0.2685040
  39.0800018    0.2678486
  39.0900002    0.2658671
  39.1000023    0.2618761
  39.1100006    0.2633252
  39.1200027    0.2617382
  39.1300011    0.2603204
  39.1400032    0.2521082
  39.1500015    0.2520390
  39.1600037    0.2542101
  39.1700020    0.2501775
  39.1800003    0.2522112
  39.1900024    0.2471806
  39.2000008    0.2445241
  39.2100029    0.2404786
  39.2200012    0.2479073
  39.2300034    0.2491418
  39.2400017    0.2454741
  39.2500000    0.2466449
  39.2600021    0.2411840
  39.2700005    0.2437523
  39.2800026    0.2383845
  39.2900009    0.2349997
  39.3000031    0.2338623
  39.3100014    0.2344191
  39.3200035    0.2298387
  39.3300018    0.2276663
  39.3400002    0.2359824
  39.3500023    0.2388699
  39.3600006    0.2371959
  39.3700027    0.2339927
  39.3800011    0.2319855
  39.3900032    0.2314296
  39.4000015    0.2317485
  39.4100037    0.2345393
  39.4200020    0.2331857
  39.4300003    0.2275108
  39.4400024    0.2289340
  39.4500008    0.2255751
  39.4600029    0.2373490
  39.4700012    0.2268833
  39.4800034    0.2280594
  39.4900017    0.2371156
  39.5000000    0.2440515
  39.5100021    0.2438129
  39.5200005    0.2434566
  39.5300026    0.2467021
  39.5400009    0.2398780
  39.5500031    0.2444657
  39.5600014    0.2512474
  39.5700035    0.2514143
  39.5800018    0.2450722
  39.5900002    0.2523496
  39.6000023    0.2524335
  39.6100006    0.2554119
  39.6200027    0.2545183
  39.6300011    0.2439950
  39.6400032    0.2480580
  39.6500015    0.2549304
  39.6600037    0.2517450
  39.6700020    0.2502043
  39.6800003    0.2424527
  39.6900024    0.2466081
  39.7000008    0.2485946
  39.7100029    0.2505021
  39.7200012    0.2509471
  39.7300034    0.2477167
  39.7400017    0.2518610
  39.7500000    0.2453571
  39.7600021    0.2474208
  39.7700005    0.2484472
  39.7800026    0.2463908
  39.7900009    0.2500030
  39.8000031    0.2465697
  39.8100014    0.2569411
  39.8200035    0.2464232
  39.8300018    0.2482197
  39.8400002    0.2517979
  39.8500023    0.2512338
  39.8600006    0.2476294
  39.8700027    0.2504868
  39.8800011    0.2609151
  39.8900032    0.2584383
  39.9000015    0.2576420
  39.9100037    0.2516500
  39.9200020    0.2570353
  39.9300003    0.2603813
  39.9400024    0.2534027
  39.9500008    0.2568959
  39.9600029    0.2606269
  39.9700012    0.2563191
  39.9800034    0.2509650
  39.9900017    0.2495103
  40.0000000    0.2488360
  40.0100021    0.2462532
  40.0200005    0.2442801
  40.0300026    0.2503480
  40.0400009    0.2477182
  40.0500031    0.2480885
  40.0600014    0.2476011
  40.0700035    0.2496505
  40.0800018    0.2462768
  40.0900002    0.2444181
  40.1000023    0.2493140
  40.1100006    0.2526074
  40.1200027    0.2462438
  40.1300011    0.2445647
  40.1400032    0.2408518
  40.1500015    0.2357903
  40.1600037    0.2360585
  40.1700020    0.2317841
  40.1800003    0.2309169
  40.1900024    0.2392037
  40.2000008    0.2380872
  40.2100029    0.2374293
  40.2200012    0.2374906
  40.2300034    0.2340347
  40.2400017    0.2283877
  40.2500038    0.2293401
  40.2600021    0.2307111
  40.2700005    0.2307207
  40.2800026    0.2287004
  40.2900009    0.2272774
  40.3000031    0.2298147
  40.3100014    0.2332864
  40.3200035    0.2370502
  40.3300018    0.2469909
  40.3400002    0.2428483
  40.3500023    0.2420593
  40.3600006    0.2428554
  40.3700027    0.2466273
  40.3800011    0.2485052
  40.3900032    0.2507460
  40.4000015    0.2430649
  40.4100037    0.2518525
  40.4200020    0.2551346
  40.4300003    0.2482699
  40.4400024    0.2518025
  40.4500008    0.2475131
  40.4600029    0.2506097
  40.4700012    0.2535166
  40.4800034    0.2560437
  40.4900017    0.2541235
  40.5000038    0.2665777
  40.5100021    0.2568054
  40.5200005    0.2582409
  40.5300026    0.2549557
  40.5400009    0.2570333
  40.5500031    0.2574145
  40.5600014    0.2632069
  40.5700035    0.2660055
  40.5800018    0.2658136
  40.5900002    0.2705412
  40.6000023    0.2597311
  40.6100006    0.2673835
  40.6200027    0.2612808
  40.6300011    0.2587825
  40.6400032    0.2635984
  40.6500015    0.2613052
  40.6600037    0.2621934
  40.6700020    0.2617750
  40.6800003    0.2596812
  40.6900024    0.2591504
  40.7000008    0.2563859
  40.7100029    0.2492371
  40.7200012    0.2502984
  40.7300034    0.2447218
  40.7400017    0.2516966
  40.7500038    0.2582727
  40.7600021    0.2557318
  40.7700005    0.2539019
  40.7800026    0.2617962
  40.7900009    0.2621705
  40.8000031    0.2645022
  40.8100014    0.2626458
  40.8200035    0.2746469
  40.8300018    0.2654356
  40.8400002    0.2605249
  40.8500023    0.2680522
  40.8600006    0.2684606
  40.8700027    0.2723214
  40.8800011    0.2728807
  40.8900032    0.2763260
  40.9000015    0.2752452
  40.9100037    0.2657922
  40.9200020    0.2649091
  40.9300003    0.2791051
  40.9400024    0.2693014
  40.9500008    0.2756253
  40.9600029    0.2731317
  40.9700012    0.2769586
  40.9800034    0.2804888
  40.9900017    0.2687061
  41.0000038    0.2697972
  41.0100021    0.2757868
  41.0200005    0.2742753
  41.0300026    0.2684768
  41.0400009    0.2599761
  41.0500031    0.2539085
  41.0600014    0.2648751
  41.0700035    0.2692115
  41.0800018    0.2635425
  41.0900002    0.2629653
  41.1000023    0.2622267
  41.1100006    0.2598752
  41.1200027    0.2613461
  41.1300011    0.2647984
  41.1400032    0.2611061
  41.1500015    0.2628866
  41.1600037    0.2703280
  41.1700020    0.2648991
  41.1800003    0.2660846
  41.1900024    0.2700906
  41.2000008    0.2709866
  41.2100029    0.2651049
  41.2200012    0.2675097
  41.2300034    0.2626405
  41.2400017    0.2634435
  41.2500038    0.2624408
  41.2600021    0.2603310
  41.2700005    0.2657126
  41.2800026    0.2658942
  41.2900009    0.2595651
  41.3000031    0.2586763
  41.3100014    0.2596211
  41.3200035    0.2615867
  41.3300018    0.2658935
  41.3400002    0.2734929
  41.3500023    0.2620027
  41.3600006    0.2641454
  41.3700027    0.2592561
  41.3800011    0.2481713
  41.3900032    0.2530434
  41.4000015    0.2503035
  41.4100037    0.2565199
  41.4200020    0.2467924
  41.4300003    0.2449891
  41.4400024    0.2526321
  41.4500008    0.2572711
  41.4600029    0.2553377
  41.4700012    0.2513760
  41.4800034    0.2514425
  41.4900017    0.2595459
  41.5000038    0.2582621
  41.5100021    0.2570056
  41.5200005    0.2590352
  41.5300026    0.2511615
  41.5400009    0.2569968
  41.5500031    0.2598480
  41.5600014    0.2611446
  41.5700035    0.2511997
  41.5800018    0.2511637
  41.5900002    0.2602789
  41.6000023    0.2547179
  41.6100006    0.2492399
  41.6200027    0.2547683
  41.6300011    0.2620935
  41.6400032    0.2554280
  41.6500015    0.2505094
  41.6600037    0.2510481
  41.6700020    0.2505017
  41.6800003    0.2471104
  41.6900024    0.2496441
  41.7000008    0.2494691
  41.7100029    0.2471968
  41.7200012    0.2465643
  41.7300034    0.2462617
  41.7400017    0.2540739
  41.7500038    0.2599893
  41.7600021    0.2719069
  41.7700005    0.2695712
  41.7800026    0.2729565
  41.7900009    0.2690988
  41.8000031    0.2666787
  41.8100014    0.2588388
  41.8200035    0.2516164
  41.8300018    0.2493874
  41.8400002    0.2536520
  41.8500023    0.2489549
  41.8600006    0.2524829
  41.8700027    0.2552955
  41.8800011    0.2592835
  41.8900032    0.2589681
  41.9000015    0.2598791
  41.9100037    0.2604826
  41.9200020    0.2625970
  41.9300003    0.2629073
  41.9400024    0.2583781
  41.9500008    0.2617590
  41.9600029    0.2524536
  41.9700012    0.2462145
  41.9800034    0.2437357
  41.9900017    0.2609946
  42.0000038    0.2684588
  42.0100021    0.2787301
  42.0200005    0.2745962
  42.0300026    0.2673693
  42.0400009    0.2787713
  42.0500031    0.2773415
  42.0600014    0.2791682
  42.0700035    0.2725997
  42.0800018    0.2701771
  42.0900002    0.2679374
  42.1000023    0.2637923
  42.1100006    0.2651366
  42.1200027    0.2779684
  42.1300011    0.2835241
  42.1400032    0.2757565
  42.1500015    0.2786267
  42.1600037    0.2727963
  42.1700020    0.2863324
  42.1800003    0.2948361
  42.1900024    0.2932918
  42.2000008    0.2832302
  42.2100029    0.2822998
  42.2200012    0.2899180
  42.2300034    0.2918462
  42.2400017    0.2924281
  42.2500038    0.2869529
  42.2600021    0.2797302
  42.2700005    0.2897207
  42.2800026    0.2740480
  42.2900009    0.2756577
  42.3000031    0.2832612
  42.3100014    0.2740633
  42.3200035    0.2661104
  42.3300018    0.2642434
  42.3400002    0.2620525
  42.3500023    0.2685901
  42.3600006    0.2701107
  42.3700027    0.2734956
  42.3800011    0.2584889
  42.3900032    0.2566369
  42.4000015    0.2560008
  42.4100037    0.2567890
  42.4200020    0.2644922
  42.4300003    0.2592997
  42.4400024    0.2628403
  42.4500008    0.2678386
  42.4600029    0.2678480
  42.4700012    0.2867118
  42.4800034    0.2816612
  42.4900017    0.2809214
  42.5000038    0.2796542
  42.5100021    0.2770431
  42.5200005    0.2886204
  42.5300026    0.2844193
  42.5400009    0.2712850
  42.5500031    0.2695600
  42.5600014    0.2682763
  42.5700035    0.2710448
  42.5800018    0.2743390
  42.5900002    0.2726215
  42.6000023    0.2784541
  42.6100006    0.2811497
  42.6200027    0.2671901
  42.6300011    0.2599293
  42.6400032    0.2646293
  42.6500015    0.2552192
  42.6600037    0.2533340
  42.6700020    0.2514106
  42.6800003    0.2596498
  42.6900024    0.2528097
  42.7000008    0.2529450
  42.7100029    0.2443456
  42.7200012    0.2473276
  42.7300034    0.2545573
  42.7400017    0.2519345
  42.7500038    0.2494838
  42.7600021    0.2477656
  42.7700005    0.2480970
  42.7800026    0.2511704
  42.7900009    0.2563062
  42.8000031    0.2531643
  42.8100014    0.2528955
  42.8200035    0.2491158
  42.8300018    0.2481815
  42.8400002    0.2515292
  42.8500023    0.2580314
  42.8600006    0.2558441
  42.8700027    0.2626310
  42.8800011    0.2625223
  42.8900032    0.2682664
  42.9000015    0.2733445
  42.9100037    0.2818850
  42.9200020    0.2825191
  42.9300003    0.2791733
  42.9400024    0.2781194
  42.9500008    0.2760288
  42.9600029    0.2854915
  42.9700012    0.2783841
  42.9800034    0.2767448
  42.9900017    0.2745380
  43.0000038    0.2682517
  43.0100021    0.2811424
  43.0200005    0.2748642
  43.0300026    0.2804529
  43.0400009    0.2775261
  43.0500031    0.2704802
  43.0600014    0.2781158
  43.0700035    0.2875646
  43.0800018    0.2819303
  43.0900002    0.2831185
  43.1000023    0.2874798
  43.1100006    0.2771903
  43.1200027    0.2882399
  43.1300011    0.2911406
  43.1400032    0.2869512
  43.1500015    0.2914169
  43.1600037    0.2932789
  43.1700020    0.2969148
  43.1800003    0.3017527
  43.1900024    0.3076563
  43.2000008    0.2995533
  43.2100029    0.3085121
  43.2200012    0.3123931
  43.2300034    0.3028145
  43.2400017    0.2973867
  43.2500038    0.2915783
  43.2600021    0.2875579
  43.2700005    0.2782703
  43.2800026    0.2775594
  43.2900009    0.2769156
  43.3000031    0.2646821
  43.3100014    0.2738177
  43.3200035    0.2704618
  43.3300018    0.2659716
  43.3400002    0.2675151
  43.3500023    0.2647201
  43.3600006    0.2729253
  43.3700027    0.2777131
  43.3800011    0.2739190
  43.3900032    0.2722814
  43.4000015    0.2765805
  43.4100037    0.2745084
  43.4200020    0.2780177
  43.4300003    0.2710091
  43.4400024    0.2676739
  43.4500008    0.2653948
  43.4600029    0.2664486
  43.4700012    0.2685348
  43.4800034    0.2674906
  43.4900017    0.2778008
  43.5000038    0.2721342
  43.5100021    0.2698168
  43.5200005    0.2726502
  43.5300026    0.2684307
  43.5400009    0.2729740
  43.5500031    0.2782929
  43.5600014    0.2882909
  43.5700035    0.2943968
  43.5800018    0.2982683
  43.5900040    0.2957209
  43.6000023    0.2906036
  43.6100006    0.3017740
  43.6200027    0.2965317
  43.6300011    0.2901666
  43.6400032    0.2996970
  43.6500015    0.2911076
  43.6600037    0.2808475
  43.6700020    0.2849615
  43.6800003    0.2862240
  43.6900024    0.2734449
  43.7000008    0.2754982
  43.7100029    0.2740522
  43.7200012    0.2799916
  43.7300034    0.2830997
  43.7400017    0.2878831
  43.7500038    0.2921987
  43.7600021    0.2809919
  43.7700005    0.2746910
  43.7800026    0.2896431
  43.7900009    0.2779669
  43.8000031    0.2771165
  43.8100014    0.2773071
  43.8200035    0.2689373
  43.8300018    0.2794847
  43.8400040    0.2844934
  43.8500023    0.2965867
  43.8600006    0.2830887
  43.8700027    0.2960326
  43.8800011    0.2955876
  43.8900032    0.3011983
  43.9000015    0.2895242
  43.9100037    0.2949400
  43.9200020    0.2918157
  43.9300003    0.2855565
  43.9400024    0.2933734
  43.9500008    0.2943654
  43.9600029    0.2944527
  43.9700012    0.2876575
  43.9800034    0.2980081
  43.9900017    0.2984295
  44.0000038    0.3051358
  44.0100021    0.2961896
  44.0200005    0.2966809
  44.0300026    0.2981585
  44.0400009    0.3036569
  44.0500031    0.3085749
  44.0600014    0.3077936
  44.0700035    0.3197168
  44.0800018    0.3199074
  44.0900040    0.3166694
  44.1000023    0.3068303
  44.1100006    0.3047585
  44.1200027    0.2958628
  44.1300011    0.3017722
  44.1400032    0.2976112
  44.1500015    0.2980011
  44.1600037    0.2994338
  44.1700020    0.3099138
  44.1800003    0.3203246
  44.1900024    0.3231371
  44.2000008    0.3356771
  44.2100029    0.3331501
  44.2200012    0.3425737
  44.2300034    0.3314384
  44.2400017    0.3350392
  44.2500038    0.3360833
  44.2600021    0.3391253
  44.2700005    0.3335098
  44.2800026    0.3243960
  44.2900009    0.3300352
  44.3000031    0.3379698
  44.3100014    0.3361822
  44.3200035    0.3276001
  44.3300018    0.3371634
  44.3400040    0.3284697
  44.3500023    0.3210689
  44.3600006    0.3164983
  44.3700027    0.3192148
  44.3800011    0.3206244
  44.3900032    0.3109053
  44.4000015    0.3111527
  44.4100037    0.3091862
  44.4200020    0.3074124
  44.4300003    0.2984583
  44.4400024    0.2991439
  44.4500008    0.3021979
  44.4600029    0.3036935
  44.4700012    0.2932544
  44.4800034    0.2975295
  44.4900017    0.2970152
  44.5000038    0.3064141
  44.5100021    0.3040521
  44.5200005    0.3113183
  44.5300026    0.3039575
  44.5400009    0.3189042
  44.5500031    0.3125408
  44.5600014    0.3166019
  44.5700035    0.3236395
  44.5800018    0.3468782
  44.5900040    0.3482807
  44.6000023    0.3472401
  44.6100006    0.3441258
  44.6200027    0.3480602
  44.6300011    0.3496603
  44.6400032    0.3620259
  44.6500015    0.3593470
  44.6600037    0.3577072
  44.6700020    0.3664069
  44.6800003    0.3630229
  44.6900024    0.3627894
  44.7000008    0.3570357
  44.7100029    0.3554424
  44.7200012    0.3613717
  44.7300034    0.3367403
  44.7400017    0.3344185
  44.7500038    0.3362785
  44.7600021    0.3335104
  44.7700005    0.3375385
  44.7800026    0.3456481
  44.7900009    0.3405768
  44.8000031    0.3302335
  44.8100014    0.3300519
  44.8200035    0.3244828
  44.8300018    0.3240974
  44.8400040    0.3359931
  44.8500023    0.3299105
  44.8600006    0.3355142
  44.8700027    0.3348611
  44.8800011    0.3417451
  44.8900032    0.3445671
  44.9000015    0.3507323
  44.9100037    0.3515712
  44.9200020    0.3509227
  44.9300003    0.3396897
  44.9400024    0.3277725
  44.9500008    0.3239804
  44.9600029    0.3272687
  44.9700012    0.3317998
  44.9800034    0.3235120
  44.9900017    0.3277039
  45.0000038    0.3390526
  45.0100021    0.3405086
  45.0200005    0.3367082
  45.0300026    0.3322182
  45.0400009    0.3320979
  45.0500031    0.3232906
  45.0600014    0.3270305
  45.0700035    0.3297459
  45.0800018    0.3385392
  45.0900040    0.3329411
  45.1000023    0.3334013
  45.1100006    0.3229334
  45.1200027    0.3197695
  45.1300011    0.3335402
  45.1400032    0.3357136
  45.1500015    0.3346664
  45.1600037    0.3252713
  45.1700020    0.3292304
  45.1800003    0.3260819
  45.1900024    0.3236700
  45.2000008    0.3270691
  45.2100029    0.3287888
  45.2200012    0.3139972
  45.2300034    0.3004371
  45.2400017    0.3113414
  45.2500038    0.3224364
  45.2600021    0.3167114
  45.2700005    0.3154567
  45.2800026    0.3300537
  45.2900009    0.3236923
  45.3000031    0.3038110
  45.3100014    0.3076991
  45.3200035    0.3002485
  45.3300018    0.3095431
  45.3400040    0.2963414
  45.3500023    0.2998893
  45.3600006    0.3066702
  45.3700027    0.3139932
  45.3800011    0.3100706
  45.3900032    0.3149756
  45.4000015    0.3045260
  45.4100037    0.3188314
  45.4200020    0.3211627
  45.4300003    0.3327277
  45.4400024    0.3414808
  45.4500008    0.3429104
  45.4600029    0.3320590
  45.4700012    0.3430962
  45.4800034    0.3451838
  45.4900017    0.3454313
  45.5000038    0.3300918
  45.5100021    0.3270705
  45.5200005    0.3269700
  45.5300026    0.3184422
  45.5400009    0.3119938
  45.5500031    0.3119849
  45.5600014    0.2975771
  45.5700035    0.2875600
  45.5800018    0.2956520
  45.5900040    0.2939747
  45.6000023    0.2988846
  45.6100006    0.3156624
  45.6200027    0.3040009
  45.6300011    0.3067792
  45.6400032    0.3001556
  45.6500015    0.2948510
  45.6600037    0.3061326
  45.6700020    0.2987789
  45.6800003    0.3071202
  45.6900024    0.3239353
  45.7000008    0.3216351
  45.7100029    0.3111409
  45.7200012    0.3193636
  45.7300034    0.3101706
  45.7400017    0.3107988
  45.7500038    0.3096489
  45.7600021    0.3083677
  45.7700005    0.3147065
  45.7800026    0.3069371
  45.7900009    0.3018084
  45.8000031    0.3012587
  45.8100014    0.2938504
  45.8200035    0.2932868
  45.8300018    0.2895659
  45.8400040    0.2854005
  45.8500023    0.2825391
  45.8600006    0.2822623
  45.8700027    0.2800665
  45.8800011    0.2765056
  45.8900032    0.2863138
  45.9000015    0.2892326
  45.9100037    0.2974547
  45.9200020    0.3023826
  45.9300003    0.2947315
  45.9400024    0.3057629
  45.9500008    0.2947758
  45.9600029    0.2951556
  45.9700012    0.3032494
  45.9800034    0.2928447
  45.9900017    0.3025822
  46.0000038    0.2985262
  46.0100021    0.2883378
  46.0200005    0.2841676
  46.0300026    0.2893966
  46.0400009    0.2783597
  46.0500031    0.2824600
  46.0600014    0.2811772
  46.0700035    0.2815624
  46.0800018    0.2793377
  46.0900040    0.2764167
  46.1000023    0.2760170
  46.1100006    0.2866466
  46.1200027    0.2825561
  46.1300011    0.2872705
  46.1400032    0.2926843
  46.1500015    0.2827311
  46.1600037    0.2827767
  46.1700020    0.2816254
  46.1800003    0.2915244
  46.1900024    0.2873205
  46.2000008    0.2805242
  46.2100029    0.2834398
  46.2200012    0.2758100
  46.2300034    0.2783311
  46.2400017    0.2693719
  46.2500038    0.2642807
  46.2600021    0.2586676
  46.2700005    0.2616320
  46.2800026    0.2704193
  46.2900009    0.2719412
  46.3000031    0.2549433
  46.3100014    0.2640937
  46.3200035    0.2627184
  46.3300018    0.2658336
  46.3400040    0.2772677
  46.3500023    0.2736136
  46.3600006    0.2746135
  46.3700027    0.2804595
  46.3800011    0.2821405
  46.3900032    0.2849109
  46.4000015    0.2866133
  46.4100037    0.2873271
  46.4200020    0.2775780
  46.4300003    0.2764342
  46.4400024    0.2833615
  46.4500008    0.2900674
  46.4600029    0.2867857
  46.4700012    0.2891794
  46.4800034    0.2843124
  46.4900017    0.2977564
  46.5000038    0.3022550
  46.5100021    0.2973022
  46.5200005    0.2905016
  46.5300026    0.2975052
  46.5400009    0.2997425
  46.5500031    0.2899894
  46.5600014    0.2853133
  46.5700035    0.2810957
  46.5800018    0.2738255
  46.5900040    0.2734677
  46.6000023    0.2848090
  46.6100006    0.2911228
  46.6200027    0.2833172
  46.6300011    0.2816584
  46.6400032    0.2764492
  46.6500015    0.2851748
  46.6600037    0.2785052
  46.6700020    0.2656326
  46.6800041    0.2736581
  46.6900024    0.2690416
  46.7000008    0.2711703
  46.7100029    0.2693740
  46.7200012    0.2708870
  46.7300034    0.2747210
  46.7400017    0.2821510
  46.7500038    0.2845629
  46.7600021    0.2837547
  46.7700005    0.2757743
  46.7800026    0.2741978
  46.7900009    0.2736673
  46.8000031    0.2668995
  46.8100014    0.2681172
  46.8200035    0.2647867
  46.8300018    0.2625228
  46.8400040    0.2622384
  46.8500023    0.2747047
  46.8600006    0.2702124
  46.8700027    0.2760668
  46.8800011    0.2767588
  46.8900032    0.2748709
  46.9000015    0.2733860
  46.9100037    0.2733120
  46.9200020    0.2713494
  46.9300041    0.2761396
  46.9400024    0.2672728
  46.9500008    0.2674041
  46.9600029    0.2751112
  46.9700012    0.2732544
  46.9800034    0.2625957
  46.9900017    0.2706307
  47.0000038    0.2745669
  47.0100021    0.2803985
  47.0200005    0.2754281
  47.0300026    0.2831438
  47.0400009    0.2801802
  47.0500031    0.2868587
  47.0600014    0.2977155
  47.0700035    0.3019291
  47.0800018    0.3131823
  47.0900040    0.3040868
  47.1000023    0.3047161
  47.1100006    0.2997561
  47.1200027    0.2926972
  47.1300011    0.2928173
  47.1400032    0.3160530
  47.1500015    0.3089277
  47.1600037    0.3097954
  47.1700020    0.3171855
  47.1800041    0.3096747
  47.1900024    0.3004067
  47.2000008    0.2898459
  47.2100029    0.2942196
  47.2200012    0.2953267
  47.2300034    0.2892423
  47.2400017    0.2862804
  47.2500038    0.2845562
  47.2600021    0.2986434
  47.2700005    0.2961903
  47.2800026    0.2971725
  47.2900009    0.3018877
  47.3000031    0.3057638
  47.3100014    0.3150459
  47.3200035    0.3104411
  47.3300018    0.3220010
  47.3400040    0.3076376
  47.3500023    0.3133205
  47.3600006    0.3112699
  47.3700027    0.3161552
  47.3800011    0.3115713
  47.3900032    0.3117718
  47.4000015    0.3258473
  47.4100037    0.3177415
  47.4200020    0.3126720
  47.4300041    0.3027011
  47.4400024    0.2954921
  47.4500008    0.3005382
  47.4600029    0.3021488
  47.4700012    0.3088264
  47.4800034    0.3137957
  47.4900017    0.3220533
  47.5000038    0.3224786
  47.5100021    0.3179354
  47.5200005    0.3147524
  47.5300026    0.3128220
  47.5400009    0.3147931
  47.5500031    0.3121692
  47.5600014    0.3114519
  47.5700035    0.3087854
  47.5800018    0.3048942
  47.5900040    0.3190965
  47.6000023    0.3181123
  47.6100006    0.3091124
  47.6200027    0.3048289
  47.6300011    0.3137174
  47.6400032    0.3104217
  47.6500015    0.3139329
  47.6600037    0.3188837
  47.6700020    0.3176974
  47.6800041    0.3090325
  47.6900024    0.3014524
  47.7000008    0.3000108
  47.7100029    0.3029823
  47.7200012    0.3014670
  47.7300034    0.3049957
  47.7400017    0.3052714
  47.7500038    0.3032095
  47.7600021    0.3047786
  47.7700005    0.3160310
  47.7800026    0.3094922
  47.7900009    0.3159193
  47.8000031    0.3042241
  47.8100014    0.3058147
  47.8200035    0.2955565
  47.8300018    0.3035588
  47.8400040    0.3082509
  47.8500023    0.2981327
  47.8600006    0.2936100
  47.8700027    0.2949824
  47.8800011    0.3066098
  47.8900032    0.3128651
  47.9000015    0.3112651
  47.9100037    0.2988552
  47.9200020    0.2971940
  47.9300041    0.2861144
  47.9400024    0.2894357
  47.9500008    0.3062221
  47.9600029    0.3045765
  47.9700012    0.2848906
  47.9800034    0.2834238
  47.9900017    0.2902769
  48.0000038    0.2912051
  48.0100021    0.2855183
  48.0200005    0.2892505
  48.0300026    0.2933886
  48.0400009    0.2836882
  48.0500031    0.2791994
  48.0600014    0.2891398
  48.0700035    0.2895032
  48.0800018    0.3026570
  48.0900040    0.3078446
  48.1000023    0.3054560
  48.1100006    0.3015510
  48.1200027    0.3134419
  48.1300011    0.3071548
  48.1400032    0.3072872
  48.1500015    0.3197863
  48.1600037    0.3164857
  48.1700020    0.3296300
  48.1800041    0.3388177
  48.1900024    0.3432454
  48.2000008    0.3418767
  48.2100029    0.3341835
  48.2200012    0.3213513
  48.2300034    0.3247500
  48.2400017    0.3232968
  48.2500038    0.3149728
  48.2600021    0.3216659
  48.2700005    0.3136655
  48.2800026    0.3205079
  48.2900009    0.3229048
  48.3000031    0.3118354
  48.3100014    0.3054861
  48.3200035    0.3092547
  48.3300018    0.3137520
  48.3400040    0.3148838
  48.3500023    0.3290389
  48.3600006    0.3242540
  48.3700027    0.3255741
  48.3800011    0.3242058
  48.3900032    0.3198560
  48.4000015    0.3082477
  48.4100037    0.3076106
  48.4200020    0.3047040
  48.4300041    0.3078787
  48.4400024    0.3166960
  48.4500008    0.3235200
  48.4600029    0.3239190
  48.4700012    0.3349710
  48.4800034    0.3247913
  48.4900017    0.3276201
  48.5000038    0.3089703
  48.5100021    0.3199764
  48.5200005    0.3218436
  48.5300026    0.3146604
  48.5400009    0.3109171
  48.5500031    0.3039643
  48.5600014    0.2972054
  48.5700035    0.2868484
  48.5800018    0.2905304
  48.5900040    0.2937721
  48.6000023    0.3013394
  48.6100006    0.2900864
  48.6200027    0.2757344
  48.6300011    0.2703638
  48.6400032    0.2765156
  48.6500015    0.2666021
  48.6600037    0.2629313
  48.6700020    0.2633191
  48.6800041    0.2751235
  48.6900024    0.2751588
  48.7000008    0.2745982
  48.7100029    0.2792454
  48.7200012    0.2736145
  48.7300034    0.2749983
  48.7400017    0.2879913
  48.7500038    0.2875267
  48.7600021    0.2848495
  48.7700005    0.2814900
  48.7800026    0.2799115
  48.7900009    0.2718408
  48.8000031    0.2762286
  48.8100014    0.2758794
  48.8200035    0.2730960
  48.8300018    0.2767827
  48.8400040    0.2707426
  48.8500023    0.2779869
  48.8600006    0.2824100
  48.8700027    0.2948355
  48.8800011    0.2947382
  48.8900032    0.2977040
  48.9000015    0.2981743
  48.9100037    0.3123851
  48.9200020    0.3066311
  48.9300041    0.3021390
  48.9400024    0.3024752
  48.9500008    0.2908679
  48.9600029    0.2973155
  48.9700012    0.3018856
  48.9800034    0.3068806
  48.9900017    0.2971242
  49.0000038    0.3005036
  49.0100021    0.3169250
  49.0200005    0.3147235
  49.0300026    0.3175642
  49.0400009    0.3109823
  49.0500031    0.3122365
  49.0600014    0.3158767
  49.0700035    0.3133512
  49.0800018    0.3076898
  49.0900040    0.3137911
  49.1000023    0.3167680
  49.1100006    0.3123204
  49.1200027    0.3159503
  49.1300011    0.3247333
  49.1400032    0.3137521
  49.1500015    0.3026450
  49.1600037    0.2915421
  49.1700020    0.2816693
  49.1800041    0.2678623
  49.1900024    0.2779409
  49.2000008    0.2768141
  49.2100029    0.2778733
  49.2200012    0.2870052
  49.2300034    0.2857276
  49.2400017    0.2935744
  49.2500038    0.2950708
  49.2600021    0.2865973
  49.2700005    0.2818902
  49.2800026    0.2877836
  49.2900009    0.2885299
  49.3000031    0.2818849
  49.3100014    0.2908568
  49.3200035    0.2951425
  49.3300018    0.2968526
  49.3400040    0.2912785
  49.3500023    0.2822470
  49.3600006    0.2821392
  49.3700027    0.2910359
  49.3800011    0.2852289
  49.3900032    0.2737465
  49.4000015    0.2731463
  49.4100037    0.2767623
  49.4200020    0.2742936
  49.4300041    0.2751757
  49.4400024    0.2717838
  49.4500008    0.2622399
  49.4600029    0.2718435
  49.4700012    0.2669461
  49.4800034    0.2714630
  49.4900017    0.2732092
  49.5000038    0.2744085
  49.5100021    0.2647152
  49.5200005    0.2688397
  49.5300026    0.2723682
  49.5400009    0.2717307
  49.5500031    0.2658592
  49.5600014    0.2598082
  49.5700035    0.2593749
  49.5800018    0.2631553
  49.5900040    0.2633603
  49.6000023    0.2683592
  49.6100006    0.2730905
  49.6200027    0.2700817
  49.6300011    0.2716214
  49.6400032    0.2670767
  49.6500015    0.2574874
  49.6600037    0.2661941
  49.6700020    0.2743354
  49.6800041    0.2742931
  49.6900024    0.2804861
  49.7000008    0.2760336
  49.7100029    0.2715897
  49.7200012    0.2711768
  49.7300034    0.2633246
  49.7400017    0.2740353
  49.7500038    0.2711704
  49.7600021    0.2699325
  49.7700005    0.2655449
  49.7800026    0.2705936
  49.7900009    0.2638288
  49.8000031    0.2680762
  49.8100014    0.2761824
  49.8200035    0.2738423
  49.8300018    0.2737969
  49.8400040    0.2671022
  49.8500023    0.2685181
  49.8600006    0.2676673
  49.8700027    0.2750460
  49.8800011    0.2738264
  49.8900032    0.2781037
  49.9000015    0.2724516
  49.9100037    0.2744320
  49.9200020    0.2686091
  49.9300041    0.2726869
  49.9400024    0.2790352
  49.9500008    0.2722798
  49.9600029    0.2646120
  49.9700012    0.2609423
  49.9800034    0.2576669
  49.9900017    0.2614342
  50.0000038    0.2642170
  50.0100021    0.2637277
  50.0200043    0.2609637
  50.0300026    0.2634610
  50.0400009    0.2717586
  50.0500031    0.2680847
  50.0600014    0.2702905
  50.0700035    0.2729652
  50.0800018    0.2678503
  50.0900040    0.2670878
  50.1000023    0.2619092
  50.1100006    0.2717626
  50.1200027    0.2761106
  50.1300011    0.2763832
  50.1400032    0.2802964
  50.1500015    0.2804691
  50.1600037    0.2949003
  50.1700020    0.2866703
  50.1800041    0.3022530
  50.1900024    0.3046920
  50.2000008    0.2881876
  50.2100029    0.2760344
  50.2200012    0.2731136
  50.2300034    0.2661063
  50.2400017    0.2723738
  50.2500038    0.2801220
  50.2600021    0.2773636
  50.2700043    0.2725009
  50.2800026    0.2713701
  50.2900009    0.2771535
  50.3000031    0.2815589
  50.3100014    0.2793911
  50.3200035    0.2807510
  50.3300018    0.2945643
  50.3400040    0.2949686
  50.3500023    0.2965745
  50.3600006    0.2997625
  50.3700027    0.2946714
  50.3800011    0.2816076
  50.3900032    0.2768231
  50.4000015    0.2709800
  50.4100037    0.2705730
  50.4200020    0.2771485
  50.4300041    0.2824260
  50.4400024    0.2849294
  50.4500008    0.2871144
  50.4600029    0.2950777
  50.4700012    0.2963725
  50.4800034    0.2930887
  50.4900017    0.2922855
  50.5000038    0.2970677
  50.5100021    0.2954335
  50.5200043    0.2846825
  50.5300026    0.2867292
  50.5400009    0.2834500
  50.5500031    0.2840802
  50.5600014    0.2863839
  50.5700035    0.2893018
  50.5800018    0.2878315
  50.5900040    0.2919009
  50.6000023    0.2847420
  50.6100006    0.2937584
  50.6200027    0.2945380
  50.6300011    0.2963498
  50.6400032    0.3016666
  50.6500015    0.2950733
  50.6600037    0.2913416
  50.6700020    0.2873165
  50.6800041    0.2825961
  50.6900024    0.2866616
  50.7000008    0.2813755
  50.7100029    0.2786640
  50.7200012    0.2815127
  50.7300034    0.2798731
  50.7400017    0.2784645
  50.7500038    0.2726038
  50.7600021    0.2810832
  50.7700043    0.2773693
  50.7800026    0.2773307
  50.7900009    0.2807344
  50.8000031    0.2845609
  50.8100014    0.2724671
  50.8200035    0.2620722
  50.8300018    0.2704203
  50.8400040    0.2763462
  50.8500023    0.2839902
  50.8600006    0.2848364
  50.8700027    0.2825477
  50.8800011    0.2756258
  50.8900032    0.2725826
  50.9000015    0.2782818
  50.9100037    0.2821816
  50.9200020    0.2842685
  50.9300041    0.2823613
  50.9400024    0.2968603
  50.9500008    0.2974562
  50.9600029    0.2913503
  50.9700012    0.2967282
  50.9800034    0.3001611
  50.9900017    0.3072214
  51.0000038    0.3075120
  51.0100021    0.3042486
  51.0200043    0.2933534
  51.0300026    0.2900650
  51.0400009    0.2926037
  51.0500031    0.2953413
  51.0600014    0.2868745
  51.0700035    0.2730245
  51.0800018    0.2728314
  51.0900040    0.2804435
  51.1000023    0.2796229
  51.1100006    0.2872036
  51.1200027    0.2895825
  51.1300011    0.2848765
  51.1400032    0.2874923
  51.1500015    0.2818722
  51.1600037    0.2786887
  51.1700020    0.2822467
  51.1800041    0.2785122
  51.1900024    0.2753760
  51.2000008    0.2776678
  51.2100029    0.2779454
  51.2200012    0.2806471
  51.2300034    0.2737204
  51.2400017    0.2814470
  51.2500038    0.2794406
  51.2600021    0.2797570
  51.2700043    0.2885291
  51.2800026    0.2772775
  51.2900009    0.2809162
  51.3000031    0.2786035
  51.3100014    0.2876785
  51.3200035    0.2938913
  51.3300018    0.2843212
  51.3400040    0.2867992
  51.3500023    0.2887681
  51.3600006    0.2897154
  51.3700027    0.2896082
  51.3800011    0.2966884
  51.3900032    0.2960829
  51.4000015    0.3008494
  51.4100037    0.2993556
  51.4200020    0.3035125
  51.4300041    0.3009105
  51.4400024    0.2926070
  51.4500008    0.2981714
  51.4600029    0.2962080
  51.4700012    0.2884658
  51.4800034    0.2867495
  51.4900017    0.2886581
  51.5000038    0.2898488
  51.5100021    0.2941130
  51.5200043    0.2923970
  51.5300026    0.2954954
  51.5400009    0.2789164
  51.5500031    0.2936640
  51.5600014    0.2897794
  51.5700035    0.3013545
  51.5800018    0.3017994
  51.5900040    0.2994600
  51.6000023    0.2937789
  51.6100006    0.3079318
  51.6200027    0.3041901
  51.6300011    0.2984065
  51.6400032    0.3038882
  51.6500015    0.3094933
  51.6600037    0.3135569
  51.6700020    0.3131928
  51.6800041    0.3191457
  51.6900024    0.3183073
  51.7000008    0.3114497
  51.7100029    0.3006988
  51.7200012    0.3030714
  51.7300034    0.2893268
  51.7400017    0.2940901
  51.7500038    0.2966889
  51.7600021    0.3041846
  51.7700043    0.2957999
  51.7800026    0.3011906
  51.7900009    0.3028918
  51.8000031    0.2995718
  51.8100014    0.2910918
  51.8200035    0.2842672
  51.8300018    0.2842933
  51.8400040    0.2874497
  51.8500023    0.2994687
  51.8600006    0.2887716
  51.8700027    0.2791600
  51.8800011    0.2820478
  51.8900032    0.2837884
  51.9000015    0.2997198
  51.9100037    0.2979588
  51.9200020    0.2935610
  51.9300041    0.3092883
  51.9400024    0.3102858
  51.9500008    0.3016531
  51.9600029    0.3079586
  51.9700012    0.3129454
  51.9800034    0.3121593
  51.9900017    0.3166758
  52.0000038    0.3056187
  52.0100021    0.2943716
  52.0200043    0.2918371
  52.0300026    0.2852113
  52.0400009    0.2863941
  52.0500031    0.2821621
  52.0600014    0.2892333
  52.0700035    0.2909835
  52.0800018    0.2883445
  52.0900040    0.2918495
  52.1000023    0.2993908
  52.1100006    0.2985332
  52.1200027    0.2917513
  52.1300011    0.2907835
  52.1400032    0.2997025
  52.1500015    0.2948425
  52.1600037    0.3051468
  52.1700020    0.3052917
  52.1800041    0.2854675
  52.1900024    0.2937539
  52.2000008    0.2956165
  52.2100029    0.3034869
  52.2200012    0.2946050
  52.2300034    0.2856005
  52.2400017    0.2825835
  52.2500038    0.2850513
  52.2600021    0.2830640
  52.2700043    0.2925763
  52.2800026    0.2866487
  52.2900009    0.2876238
  52.3000031    0.2896973
  52.3100014    0.2865646
  52.3200035    0.2818908
  52.3300018    0.2855407
  52.3400040    0.2900844
  52.3500023    0.2929237
  52.3600006    0.2986460
  52.3700027    0.3059171
  52.3800011    0.2912614
  52.3900032    0.2881658
  52.4000015    0.2854234
  52.4100037    0.2891076
  52.4200020    0.2923684
  52.4300041    0.2858483
  52.4400024    0.2797218
  52.4500008    0.2818989
  52.4600029    0.2809899
  52.4700012    0.2818930
  52.4800034    0.2710327
  52.4900017    0.2803620
  52.5000038    0.2782599
  52.5100021    0.2798204
  52.5200043    0.2792269
  52.5300026    0.2779364
  52.5400009    0.2804926
  52.5500031    0.2859229
  52.5600014    0.2778261
  52.5700035    0.2825943
  52.5800018    0.2913594
  52.5900040    0.2821624
  52.6000023    0.2894328
  52.6100006    0.2827775
  52.6200027    0.2857227
  52.6300011    0.2843128
  52.6400032    0.2870867
  52.6500015    0.2941922
  52.6600037    0.2898577
  52.6700020    0.2921302
  52.6800041    0.2959394
  52.6900024    0.2878591
  52.7000008    0.2881921
  52.7100029    0.2856304
  52.7200012    0.2813859
  52.7300034    0.2923377
  52.7400017    0.2794486
  52.7500038    0.2758343
  52.7600021    0.2743767
  52.7700043    0.2895488
  52.7800026    0.2830544
  52.7900009    0.2934275
  52.8000031    0.2878898
  52.8100014    0.2827793
  52.8200035    0.2847149
  52.8300018    0.2941223
  52.8400040    0.2824720
  52.8500023    0.2843039
  52.8600006    0.2862482
  52.8700027    0.2785292
  52.8800011    0.2810856
  52.8900032    0.2794921
  52.9000015    0.2888450
  52.9100037    0.2827070
  52.9200020    0.2850198
  52.9300041    0.2824920
  52.9400024    0.2911454
  52.9500008    0.2751558
  52.9600029    0.2809783
  52.9700012    0.2844381
  52.9800034    0.2769780
  52.9900017    0.2797681
  53.0000038    0.2819121
  53.0100021    0.2814092
  53.0200043    0.2733769
  53.0300026    0.2675344
  53.0400009    0.2697206
  53.0500031    0.2665435
  53.0600014    0.2692225
  53.0700035    0.2789898
  53.0800018    0.2785682
  53.0900040    0.2744329
  53.1000023    0.2726046
  53.1100044    0.2638385
  53.1200027    0.2640534
  53.1300011    0.2553613
  53.1400032    0.2582341
  53.1500015    0.2595220
  53.1600037    0.2611910
  53.1700020    0.2722389
  53.1800041    0.2684976
  53.1900024    0.2765425
  53.2000008    0.2955471
  53.2100029    0.2889928
  53.2200012    0.2850802
  53.2300034    0.2796514
  53.2400017    0.2748611
  53.2500038    0.2703659
  53.2600021    0.2786756
  53.2700043    0.2910070
  53.2800026    0.2747343
  53.2900009    0.2808611
  53.3000031    0.2805118
  53.3100014    0.2760063
  53.3200035    0.2606894
  53.3300018    0.2665823
  53.3400040    0.2695611
  53.3500023    0.2763332
  53.3600044    0.2731575
  53.3700027    0.2665559
  53.3800011    0.2732807
  53.3900032    0.2711353
  53.4000015    0.2594066
  53.4100037    0.2612400
  53.4200020    0.2618455
  53.4300041    0.2721016
  53.4400024    0.2658377
  53.4500008    0.2679913
  53.4600029    0.2776901
  53.4700012    0.2813079
  53.4800034    0.2801437
  53.4900017    0.2931964
  53.5000038    0.3026013
  53.5100021    0.3088073
  53.5200043    0.3105366
  53.5300026    0.2958671
  53.5400009    0.2931319
  53.5500031    0.2987317
  53.5600014    0.3082413
  53.5700035    0.3119562
  53.5800018    0.3229509
  53.5900040    0.3264423
  53.6000023    0.3363066
  53.6100044    0.3214414
  53.6200027    0.3319121
  53.6300011    0.3362231
  53.6400032    0.3349356
  53.6500015    0.3277423
  53.6600037    0.3216342
  53.6700020    0.3364100
  53.6800041    0.3379307
  53.6900024    0.3433556
  53.7000008    0.3409157
  53.7100029    0.3297758
  53.7200012    0.3411993
  53.7300034    0.3338503
  53.7400017    0.3397142
  53.7500038    0.3363340
  53.7600021    0.3428285
  53.7700043    0.3553738
  53.7800026    0.3508707
  53.7900009    0.3544914
  53.8000031    0.3631474
  53.8100014    0.3525665
  53.8200035    0.3438574
  53.8300018    0.3345411
  53.8400040    0.3314859
  53.8500023    0.3249425
  53.8600044    0.3351770
  53.8700027    0.3228966
  53.8800011    0.3320860
  53.8900032    0.3388660
  53.9000015    0.3438142
  53.9100037    0.3362624
  53.9200020    0.3347752
  53.9300041    0.3116260
  53.9400024    0.3231291
  53.9500008    0.3106867
  53.9600029    0.3180559
  53.9700012    0.3184326
  53.9800034    0.3120482
  53.9900017    0.3058373
  54.0000038    0.2879605
  54.0100021    0.2949564
  54.0200043    0.2889221
  54.0300026    0.2881357
  54.0400009    0.3025285
  54.0500031    0.2975237
  54.0600014    0.2961640
  54.0700035    0.2944590
  54.0800018    0.2959985
  54.0900040    0.3049714
  54.1000023    0.3043327
  54.1100044    0.3157669
  54.1200027    0.3295656
  54.1300011    0.3268764
  54.1400032    0.3269919
  54.1500015    0.3266345
  54.1600037    0.3247401
  54.1700020    0.3038504
  54.1800041    0.3105366
  54.1900024    0.2982161
  54.2000008    0.3169535
  54.2100029    0.3262396
  54.2200012    0.3254566
  54.2300034    0.3185028
  54.2400017    0.3175870
  54.2500038    0.3142325
  54.2600021    0.3070694
  54.2700043    0.3117402
  54.2800026    0.3066268
  54.2900009    0.2971079
  54.3000031    0.2964341
  54.3100014    0.3045277
  54.3200035    0.2934399
  54.3300018    0.2863777
  54.3400040    0.2891680
  54.3500023    0.3010873
  54.3600044    0.3040367
  54.3700027    0.3147809
  54.3800011    0.3097153
  54.3900032    0.3130793
  54.4000015    0.3119754
  54.4100037    0.3144750
  54.4200020    0.3126041
  54.4300041    0.3206987
  54.4400024    0.3122940
  54.4500008    0.3163135
  54.4600029    0.3157768
  54.4700012    0.3172074
  54.4800034    0.3135028
  54.4900017    0.3274710
  54.5000038    0.3140671
  54.5100021    0.3181417
  54.5200043    0.3143537
  54.5300026    0.3213320
  54.5400009    0.3028954
  54.5500031    0.3027176
  54.5600014    0.2948683
  54.5700035    0.2983828
  54.5800018    0.2999198
  54.5900040    0.3066991
  54.6000023    0.3213882
  54.6100044    0.3268031
  54.6200027    0.3210821
  54.6300011    0.3182633
  54.6400032    0.3200617
  54.6500015    0.3061736
  54.6600037    0.3147137
  54.6700020    0.3153316
  54.6800041    0.3134732
  54.6900024    0.3100232
  54.7000008    0.2962631
  54.7100029    0.2876420
  54.7200012    0.2836893
  54.7300034    0.2959055
  54.7400017    0.3035440
  54.7500038    0.2966287
  54.7600021    0.3028436
  54.7700043    0.2874161
  54.7800026    0.2851930
  54.7900009    0.2784528
  54.8000031    0.2889618
  54.8100014    0.2935012
  54.8200035    0.2933638
  54.8300018    0.2843022
  54.8400040    0.2744662
  54.8500023    0.2794298
  54.8600044    0.2720316
  54.8700027    0.2717849
  54.8800011    0.2760760
  54.8900032    0.2875845
  54.9000015    0.2983875
  54.9100037    0.2995422
  54.9200020    0.2991692
  54.9300041    0.3094022
  54.9400024    0.3128191
  54.9500008    0.3149622
  54.9600029    0.3135267
  54.9700012    0.3018722
  54.9800034    0.2881562
  54.9900017    0.2850283
  55.0000038    0.2918653
  55.0100021    0.2877077
  55.0200043    0.2935767
  55.0300026    0.2882227
  55.0400009    0.2883918
  55.0500031    0.2895636
  55.0600014    0.2841007
  55.0700035    0.2782418
  55.0800018    0.2814661
  55.0900040    0.2875263
  55.1000023    0.3048658
  55.1100044    0.2939877
  55.1200027    0.2927413
  55.1300011    0.2930071
  55.1400032    0.2858973
  55.1500015    0.2938378
  55.1600037    0.2918326
  55.1700020    0.2845938
  55.1800041    0.2860506
  55.1900024    0.2814774
  55.2000008    0.2924880
  55.2100029    0.2994433
  55.2200012    0.3075056
  55.2300034    0.3085545
  55.2400017    0.3140045
  55.2500038    0.3255665
  55.2600021    0.3084313
  55.2700043    0.3083914
  55.2800026    0.3045817
  55.2900009    0.3046942
  55.3000031    0.2925197
  55.3100014    0.2940015
  55.3200035    0.3104912
  55.3300018    0.2957627
  55.3400040    0.2962814
  55.3500023    0.2980069
  55.3600044    0.3072937
  55.3700027    0.3108731
  55.3800011    0.3132997
  55.3900032    0.3140294
  55.4000015    0.3093438
  55.4100037    0.2964976
  55.4200020    0.3048883
  55.4300041    0.3053978
  55.4400024    0.2924916
  55.4500008    0.2990009
  55.4600029    0.3060344
  55.4700012    0.2911357
  55.4800034    0.3031488
  55.4900017    0.2977717
  55.5000038    0.3073554
  55.5100021    0.3100792
  55.5200043    0.3065526
  55.5300026    0.3076235
  55.5400009    0.3168497
  55.5500031    0.3234233
  55.5600014    0.3227831
  55.5700035    0.3178330
  55.5800018    0.3114620
  55.5900040    0.3135200
  55.6000023    0.3211479
  55.6100044    0.3214957
  55.6200027    0.3178039
  55.6300011    0.3137141
  55.6400032    0.3075698
  55.6500015    0.3139413
  55.6600037    0.3092104
  55.6700020    0.2975723
  55.6800041    0.2954689
  55.6900024    0.2941907
  55.7000008    0.2917517
  55.7100029    0.3042064
  55.7200012    0.2984515
  55.7300034    0.2985247
  55.7400017    0.2980807
  55.7500038    0.2977111
  55.7600021    0.2991833
  55.7700043    0.2934667
  55.7800026    0.3067698
  55.7900009    0.3017882
  55.8000031    0.3050089
  55.8100014    0.2992864
  55.8200035    0.2954465
  55.8300018    0.2898305
  55.8400040    0.3035383
  55.8500023    0.3079276
  55.8600044    0.3020755
  55.8700027    0.2862935
  55.8800011    0.2771710
  55.8900032    0.2783500
  55.9000015    0.2726769
  55.9100037    0.2666765
  55.9200020    0.2703355
  55.9300041    0.2728188
  55.9400024    0.2710889
  55.9500008    0.2822198
  55.9600029    0.2750701
  55.9700012    0.2797088
  55.9800034    0.2747629
  55.9900017    0.2711702
  56.0000038    0.2769833
  56.0100021    0.2898819
  56.0200043    0.2925899
  56.0300026    0.2868042
  56.0400009    0.2763487
  56.0500031    0.2740725
  56.0600014    0.2670540
  56.0700035    0.2689715
  56.0800018    0.2628745
  56.0900040    0.2641547
  56.1000023    0.2629173
  56.1100044    0.2531527
  56.1200027    0.2469377
  56.1300011    0.2410263
  56.1400032    0.2471537
  56.1500015    0.2425812
  56.1600037    0.2437442
  56.1700020    0.2394140
  56.1800041    0.2430276
  56.1900024    0.2520874
  56.2000008    0.2485520
  56.2100029    0.2518925
  56.2200012    0.2482427
  56.2300034    0.2538715
  56.2400017    0.2617469
  56.2500038    0.2725999
  56.2600021    0.2688806
  56.2700043    0.2776404
  56.2800026    0.2706622
  56.2900009    0.2731594
  56.3000031    0.2680705
  56.3100014    0.2700717
  56.3200035    0.2714963
  56.3300018    0.2685339
  56.3400040    0.2742960
  56.3500023    0.2710088
  56.3600044    0.2577100
  56.3700027    0.2661800
  56.3800011    0.2755696
  56.3900032    0.2654327
  56.4000015    0.2602474
  56.4100037    0.2715660
  56.4200020    0.2661924
  56.4300041    0.2815084
  56.4400024    0.2499342
  56.4500046    0.2590900
  56.4600029    0.2515996
  56.4700012    0.2539841
  56.4800034    0.2525676
  56.4900017    0.2525521
  56.5000038    0.2567094
  56.5100021    0.2602220
  56.5200043    0.2627572
  56.5300026    0.2664817
  56.5400009    0.2651846
  56.5500031    0.2573149
  56.5600014    0.2587639
  56.5700035    0.2590985
  56.5800018    0.2596021
  56.5900040    0.2608450
  56.6000023    0.2642756
  56.6100044    0.2626751
  56.6200027    0.2685525
  56.6300011    0.2795862
  56.6400032    0.2767218
  56.6500015    0.2568360
  56.6600037    0.2547953
  56.6700020    0.2480416
  56.6800041    0.2413675
  56.6900024    0.2371156
  56.7000046    0.2400718
  56.7100029    0.2371953
  56.7200012    0.2379598
  56.7300034    0.2384015
  56.7400017    0.2376371
  56.7500038    0.2387862
  56.7600021    0.2367596
  56.7700043    0.2298481
  56.7800026    0.2316374
  56.7900009    0.2413064
  56.8000031    0.2534955
  56.8100014    0.2561045
  56.8200035    0.2562806
  56.8300018    0.2521921
  56.8400040    0.2562093
  56.8500023    0.2510293
  56.8600044    0.2489026
  56.8700027    0.2425658
  56.8800011    0.2351176
  56.8900032    0.2388721
  56.9000015    0.2451934
  56.9100037    0.2410848
  56.9200020    0.2539461
  56.9300041    0.2637683
  56.9400024    0.2598221
  56.9500046    0.2673359
  56.9600029    0.2636492
  56.9700012    0.2680396
  56.9800034    0.2667067
  56.9900017    0.2751177
  57.0000038    0.2782219
  57.0100021    0.2880219
  57.0200043    0.2817478
  57.0300026    0.2852706
  57.0400009    0.2927775
  57.0500031    0.2977345
  57.0600014    0.3074789
  57.0700035    0.2943175
  57.0800018    0.2879342
  57.0900040    0.2804959
  57.1000023    0.2870187
  57.1100044    0.2905080
  57.1200027    0.2960084
  57.1300011    0.2910511
  57.1400032    0.2840792
  57.1500015    0.2877239
  57.1600037    0.2944265
  57.1700020    0.3029023
  57.1800041    0.3065294
  57.1900024    0.2937120
  57.2000046    0.3008808
  57.2100029    0.3020028
  57.2200012    0.3045875
  57.2300034    0.3012609
  57.2400017    0.2958060
  57.2500038    0.2943231
  57.2600021    0.2983079
  57.2700043    0.2952794
  57.2800026    0.2846213
  57.2900009    0.2922165
  57.3000031    0.2995642
  57.3100014    0.2969434
  57.3200035    0.3054777
  57.3300018    0.2935396
  57.3400040    0.2985490
  57.3500023    0.2972328
  57.3600044    0.2923442
  57.3700027    0.2950457
  57.3800011    0.2967311
  57.3900032    0.2878272
  57.4000015    0.2826204
  57.4100037    0.2902656
  57.4200020    0.3038200
  57.4300041    0.2986390
  57.4400024    0.3060548
  57.4500046    0.2923652
  57.4600029    0.2947202
  57.4700012    0.2838283
  57.4800034    0.2883830
  57.4900017    0.2862885
  57.5000038    0.2949389
  57.5100021    0.2824982
  57.5200043    0.2873104
  57.5300026    0.2966134
  57.5400009    0.2878275
  57.5500031    0.2865490
  57.5600014    0.2849387
  57.5700035    0.2771998
  57.5800018    0.2702590
  57.5900040    0.2667704
  57.6000023    0.2650013
  57.6100044    0.2723252
  57.6200027    0.2825997
  57.6300011    0.2776983
  57.6400032    0.2732636
  57.6500015    0.2758788
  57.6600037    0.2748992
  57.6700020    0.2724760
  57.6800041    0.2882734
  57.6900024    0.2969489
  57.7000046    0.2942127
  57.7100029    0.2773767
  57.7200012    0.2634690
  57.7300034    0.2731754
  57.7400017    0.2737153
  57.7500038    0.2673311
  57.7600021    0.2788275
  57.7700043    0.2806596
  57.7800026    0.2814392
  57.7900009    0.2831610
  57.8000031    0.2796836
  57.8100014    0.2790982
  57.8200035    0.2715153
  57.8300018    0.2676639
  57.8400040    0.2566633
  57.8500023    0.2620639
  57.8600044    0.2700251
  57.8700027    0.2592420
  57.8800011    0.2580014
  57.8900032    0.2502666
  57.9000015    0.2446870
  57.9100037    0.2395874
  57.9200020    0.2388169
  57.9300041    0.2385053
  57.9400024    0.2527120
  57.9500046    0.2473052
  57.9600029    0.2499893
  57.9700012    0.2529097
  57.9800034    0.2444598
  57.9900017    0.2445998
  58.0000038    0.2407177
  58.0100021    0.2473866
  58.0200043    0.2507271
  58.0300026    0.2472318
  58.0400009    0.2567912
  58.0500031    0.2604810
  58.0600014    0.2611720
  58.0700035    0.2550413
  58.0800018    0.2523451
  58.0900040    0.2642747
  58.1000023    0.2723009
  58.1100044    0.2603945
  58.1200027    0.2584260
  58.1300011    0.2697463
  58.1400032    0.2624837
  58.1500015    0.2549040
  58.1600037    0.2463146
  58.1700020    0.2384432
  58.1800041    0.2351055
  58.1900024    0.2391409
  58.2000046    0.2471631
  58.2100029    0.2483738
  58.2200012    0.2417018
  58.2300034    0.2408388
  58.2400017    0.2424917
  58.2500038    0.2356813
  58.2600021    0.2461454
  58.2700043    0.2427726
  58.2800026    0.2443048
  58.2900009    0.2391837
  58.3000031    0.2429535
  58.3100014    0.2422928
  58.3200035    0.2283808
  58.3300018    0.2373926
  58.3400040    0.2466159
  58.3500023    0.2476756
  58.3600044    0.2546303
  58.3700027    0.2481740
  58.3800011    0.2399155
  58.3900032    0.2478232
  58.4000015    0.2414083
  58.4100037    0.2392021
  58.4200020    0.2421671
  58.4300041    0.2447900
  58.4400024    0.2398451
  58.4500046    0.2324496
  58.4600029    0.2459976
  58.4700012    0.2357268
  58.4800034    0.2487714
  58.4900017    0.2506428
  58.5000038    0.2547984
  58.5100021    0.2531755
  58.5200043    0.2452263
  58.5300026    0.2400634
  58.5400009    0.2423314
  58.5500031    0.2381773
  58.5600014    0.2434805
  58.5700035    0.2410334
  58.5800018    0.2510765
  58.5900040    0.2500950
  58.6000023    0.2500338
  58.6100044    0.2489274
  58.6200027    0.2558720
  58.6300011    0.2516212
  58.6400032    0.2474037
  58.6500015    0.2524964
  58.6600037    0.2601033
  58.6700020    0.2668954
  58.6800041    0.2582498
  58.6900024    0.2614389
  58.7000046    0.2507536
  58.7100029    0.2547808
  58.7200012    0.2603750
  58.7300034    0.2598202
  58.7400017    0.2629847
  58.7500038    0.2580645
  58.7600021    0.2586782
  58.7700043    0.2558833
  58.7800026    0.2554851
  58.7900009    0.2521033
  58.8000031    0.2535216
  58.8100014    0.2572245
  58.8200035    0.2606641
  58.8300018    0.2701963
  58.8400040    0.2553768
  58.8500023    0.2522584
  58.8600044    0.2669877
  58.8700027    0.2625996
  58.8800011    0.2676679
  58.8900032    0.2610354
  58.9000015    0.2576362
  58.9100037    0.2587608
  58.9200020    0.2580999
  58.9300041    0.2507665
  58.9400024    0.2478955
  58.9500046    0.2482691
  58.9600029    0.2526849
  58.9700012    0.2443552
  58.9800034    0.2512332
  58.9900017    0.2512288
  59.0000038    0.2508180
  59.0100021    0.2572236
  59.0200043    0.2665027
  59.0300026    0.2672177
  59.0400009    0.2659743
  59.0500031    0.2625172
  59.0600014    0.2614523
  59.0700035    0.2570357
  59.0800018    0.2573123
  59.0900040    0.2478835
  59.1000023    0.2507432
  59.1100044    0.2529068
  59.1200027    0.2507996
  59.1300011    0.2630424
  59.1400032    0.2544379
  59.1500015    0.2505359
  59.1600037    0.2391751
  59.1700020    0.2392319
  59.1800041    0.2452242
  59.1900024    0.2427086
  59.2000046    0.2402297
  59.2100029    0.2338292
  59.2200012    0.2412208
  59.2300034    0.2358873
  59.2400017    0.2305810
  59.2500038    0.2351277
  59.2600021    0.2300947
  59.2700043    0.2296047
  59.2800026    0.2316356
  59.2900009    0.2277006
  59.3000031    0.2291654
  59.3100014    0.2281517
  59.3200035    0.2302157
  59.3300018    0.2335251
  59.3400040    0.2279984
  59.3500023    0.2326059
  59.3600044    0.2394155
  59.3700027    0.2358326
  59.3800011    0.2345425
  59.3900032    0.2367915
  59.4000015    0.2396459
  59.4100037    0.2330585
  59.4200020    0.2355644
  59.4300041    0.2343209
  59.4400024    0.2301223
  59.4500046    0.2371274
  59.4600029    0.2347710
  59.4700012    0.2372063
  59.4800034    0.2386403
  59.4900017    0.2431726
  59.5000038    0.2431519
  59.5100021    0.2295432
  59.5200043    0.2320193
  59.5300026    0.2346019
  59.5400047    0.2361993
  59.5500031    0.2403759
  59.5600014    0.2412050
  59.5700035    0.2345158
  59.5800018    0.2320735
  59.5900040    0.2390626
  59.6000023    0.2385557
  59.6100044    0.2460743
  59.6200027    0.2386335
  59.6300011    0.2446729
  59.6400032    0.2363450
  59.6500015    0.2388298
  59.6600037    0.2366289
  59.6700020    0.2366575
  59.6800041    0.2360505
  59.6900024    0.2347977
  59.7000046    0.2405660
  59.7100029    0.2397547
  59.7200012    0.2453510
  59.7300034    0.2452304
  59.7400017    0.2422315
  59.7500038    0.2419557
  59.7600021    0.2477742
  59.7700043    0.2397926
  59.7800026    0.2443046
  59.7900047    0.2382071
  59.8000031    0.2421852
  59.8100014    0.2413081
  59.8200035    0.2446574
  59.8300018    0.2487593
  59.8400040    0.2442764
  59.8500023    0.2460215
  59.8600044    0.2508723
  59.8700027    0.2582023
  59.8800011    0.2523979
  59.8900032    0.2515876
  59.9000015    0.2437413
  59.9100037    0.2464546
  59.9200020    0.2466654
  59.9300041    0.2488591
  59.9400024    0.2442033
  59.9500046    0.2508218
  59.9600029    0.2558267
  59.9700012    0.2533823
  59.9800034    0.2487807
  59.9900017    0.2543896
  60.0000038    0.2505940
  60.0100021    0.2507214
  60.0200043    0.2569964
  60.0300026    0.2605629
  60.0400047    0.2535605
  60.0500031    0.2598142
  60.0600014    0.2658131
  60.0700035    0.2608835
  60.0800018    0.2517994
  60.0900040    0.2589667
  60.1000023    0.2585962
  60.1100044    0.2535949
  60.1200027    0.2463109
  60.1300011    0.2479935
  60.1400032    0.2518888
  60.1500015    0.2451165
  60.1600037    0.2527918
  60.1700020    0.2508140
  60.1800041    0.2438585
  60.1900024    0.2497708
  60.2000046    0.2486564
  60.2100029    0.2577949
  60.2200012    0.2599773
  60.2300034    0.2549803
  60.2400017    0.2561741
  60.2500038    0.2574208
  60.2600021    0.2561450
  60.2700043    0.2544903
  60.2800026    0.2546462
  60.2900047    0.2579573
  60.3000031    0.2625461
  60.3100014    0.2582079
  60.3200035    0.2658191
  60.3300018    0.2585099
  60.3400040    0.2620049
  60.3500023    0.2659801
  60.3600044    0.2597150
  60.3700027    0.2610373
  60.3800011    0.2551885
  60.3900032    0.2654474
  60.4000015    0.2678543
  60.4100037    0.2719875
  60.4200020    0.2629057
  60.4300041    0.2632619
  60.4400024    0.2657307
  60.4500046    0.2581987
  60.4600029    0.2522822
  60.4700012    0.2508608
  60.4800034    0.2416088
  60.4900017    0.2482606
  60.5000038    0.2498886
  60.5100021    0.2525192
  60.5200043    0.2493607
  60.5300026    0.2484105
  60.5400047    0.2467425
  60.5500031    0.2503541
  60.5600014    0.2561692
  60.5700035    0.2614741
  60.5800018    0.2659185
  60.5900040    0.2657547
  60.6000023    0.2661024
  60.6100044    0.2642149
  60.6200027    0.2606938
  60.6300011    0.2634355
  60.6400032    0.2644947
  60.6500015    0.2536594
  60.6600037    0.2720506
  60.6700020    0.2808714
  60.6800041    0.2670037
  60.6900024    0.2694862
  60.7000046    0.2754314
  60.7100029    0.2734027
  60.7200012    0.2674821
  60.7300034    0.2768187
  60.7400017    0.2767316
  60.7500038    0.2861523
  60.7600021    0.2850725
  60.7700043    0.2809345
  60.7800026    0.2931783
  60.7900047    0.2869985
  60.8000031    0.2808324
  60.8100014    0.2797442
  60.8200035    0.2788728
  60.8300018    0.2842982
  60.8400040    0.2901761
  60.8500023    0.2937092
  60.8600044    0.2967885
  60.8700027    0.2938505
  60.8800011    0.2975040
  60.8900032    0.2912894
  60.9000015    0.2936736
  60.9100037    0.2903873
  60.9200020    0.2844310
  60.9300041    0.2818521
  60.9400024    0.2806434
  60.9500046    0.2805472
  60.9600029    0.2785966
  60.9700012    0.2799619
  60.9800034    0.2723990
  60.9900017    0.2738887
  61.0000038    0.2893374
  61.0100021    0.2886923
  61.0200043    0.2823403
  61.0300026    0.2913709
  61.0400047    0.2876411
  61.0500031    0.2881733
  61.0600014    0.2907413
  61.0700035    0.2906001
  61.0800018    0.2848212
  61.0900040    0.2753192
  61.1000023    0.2758504
  61.1100044    0.2850649
  61.1200027    0.2864235
  61.1300011    0.2966753
  61.1400032    0.2950335
  61.1500015    0.3049159
  61.1600037    0.2991934
  61.1700020    0.3000286
  61.1800041    0.2867863
  61.1900024    0.2900241
  61.2000046    0.2894693
  61.2100029    0.2892455
  61.2200012    0.2749125
  61.2300034    0.2880791
  61.2400017    0.2876477
  61.2500038    0.2791786
  61.2600021    0.2791075
  61.2700043    0.2789162
  61.2800026    0.2744468
  61.2900047    0.2730636
  61.3000031    0.2781478
  61.3100014    0.2794266
  61.3200035    0.2791625
  61.3300018    0.2826584
  61.3400040    0.2726711
  61.3500023    0.2704728
  61.3600044    0.2692844
  61.3700027    0.2703297
  61.3800011    0.2651308
  61.3900032    0.2711666
  61.4000015    0.2704822
  61.4100037    0.2681501
  61.4200020    0.2682411
  61.4300041    0.2639546
  61.4400024    0.2602857
  61.4500046    0.2579729
  61.4600029    0.2598272
  61.4700012    0.2636367
  61.4800034    0.2562061
  61.4900017    0.2507260
  61.5000038    0.2479532
  61.5100021    0.2422710
  61.5200043    0.2408024
  61.5300026    0.2507080
  61.5400047    0.2487329
  61.5500031    0.2480602
  61.5600014    0.2592188
  61.5700035    0.2614530
  61.5800018    0.2639709
  61.5900040    0.2589427
  61.6000023    0.2705066
  61.6100044    0.2640725
  61.6200027    0.2641861
  61.6300011    0.2679204
  61.6400032    0.2619864
  61.6500015    0.2681245
  61.6600037    0.2628016
  61.6700020    0.2570656
  61.6800041    0.2545160
  61.6900024    0.2507871
  61.7000046    0.2552447
  61.7100029    0.2490188
  61.7200012    0.2536471
  61.7300034    0.2527137
  61.7400017    0.2571743
  61.7500038    0.2604641
  61.7600021    0.2636693
  61.7700043    0.2563306
  61.7800026    0.2726765
  61.7900047    0.2696673
  61.8000031    0.2681026
  61.8100014    0.2620072
  61.8200035    0.2550325
  61.8300018    0.2539220
  61.8400040    0.2590235
  61.8500023    0.2549490
  61.8600044    0.2621257
  61.8700027    0.2588150
  61.8800011    0.2630830
  61.8900032    0.2624643
  61.9000015    0.2605087
  61.9100037    0.2627541
  61.9200020    0.2646917
  61.9300041    0.2676435
  61.9400024    0.2645771
  61.9500046    0.2634164
  61.9600029    0.2625905
  61.9700012    0.2639675
  61.9800034    0.2592914
  61.9900017    0.2624223
  62.0000038    0.2631641
  62.0100021    0.2555995
  62.0200043    0.2622588
  62.0300026    0.2554931
  62.0400047    0.2581021
  62.0500031    0.2558014
  62.0600014    0.2595277
  62.0700035    0.2633797
  62.0800018    0.2552812
  62.0900040    0.2543156
  62.1000023    0.2546914
  62.1100044    0.2616288
  62.1200027    0.2663469
  62.1300011    0.2718504
  62.1400032    0.2729738
  62.1500015    0.2853752
  62.1600037    0.2825016
  62.1700020    0.2783273
  62.1800041    0.2783787
  62.1900024    0.2767268
  62.2000046    0.2812200
  62.2100029    0.2932822
  62.2200012    0.2987515
  62.2300034    0.2937137
  62.2400017    0.2935135
  62.2500038    0.2932515
  62.2600021    0.2943799
  62.2700043    0.2815877
  62.2800026    0.2855428
  62.2900047    0.2797683
  62.3000031    0.2812327
  62.3100014    0.2811703
  62.3200035    0.2802412
  62.3300018    0.2774287
  62.3400040    0.2754528
  62.3500023    0.2723969
  62.3600044    0.2711197
  62.3700027    0.2654074
  62.3800011    0.2656041
  62.3900032    0.2724803
  62.4000015    0.2755466
  62.4100037    0.2689664
  62.4200020    0.2687826
  62.4300041    0.2688075
  62.4400024    0.2740895
  62.4500046    0.2742967
  62.4600029    0.2842389
  62.4700012    0.2784912
  62.4800034    0.2813894
  62.4900017    0.2837031
  62.5000038    0.2815508
  62.5100021    0.2806503
  62.5200043    0.2947603
  62.5300026    0.2830587
  62.5400047    0.2902397
  62.5500031    0.2900511
  62.5600014    0.2880369
  62.5700035    0.2874192
  62.5800018    0.2846691
  62.5900040    0.2780285
  62.6000023    0.2811098
  62.6100044    0.2786686
  62.6200027    0.2864699
  62.6300011    0.2930333
  62.6400032    0.2978750
  62.6500015    0.2991795
  62.6600037    0.2933931
  62.6700020    0.2969659
  62.6800041    0.2964934
  62.6900024    0.2945285
  62.7000046    0.2878237
  62.7100029    0.2867793
  62.7200012    0.2821667
  62.7300034    0.2854555
  62.7400017    0.2910517
  62.7500038    0.2879865
  62.7600021    0.2962444
  62.7700043    0.2986600
  62.7800026    0.2930159
  62.7900047    0.2930960
  62.8000031    0.3070105
  62.8100014    0.3105433
  62.8200035    0.3098938
  62.8300018    0.3057869
  62.8400040    0.3156678
  62.8500023    0.3216881
  62.8600044    0.3230949
  62.8700027    0.3248677
  62.8800049    0.3313116
  62.8900032    0.3213572
  62.9000015    0.3383695
  62.9100037    0.3266920
  62.9200020    0.3294468
  62.9300041    0.3301234
  62.9400024    0.3299338
  62.9500046    0.3170311
  62.9600029    0.3152479
  62.9700012    0.3233722
  62.9800034    0.3382626
  62.9900017    0.3391530
  63.0000038    0.3270822
  63.0100021    0.3362976
  63.0200043    0.3397204
  63.0300026    0.3565235
  63.0400047    0.3496082
  63.0500031    0.3481221
  63.0600014    0.3432245
  63.0700035    0.3339980
  63.0800018    0.3223039
  63.0900040    0.3208792
  63.1000023    0.3241162
  63.1100044    0.3246958
  63.1200027    0.3124986
  63.1300049    0.3157201
  63.1400032    0.3231088
  63.1500015    0.3169571
  63.1600037    0.3169001
  63.1700020    0.3166959
  63.1800041    0.3203258
  63.1900024    0.3139983
  63.2000046    0.3189362
  63.2100029    0.3196018
  63.2200012    0.3176816
  63.2300034    0.3180918
  63.2400017    0.3025537
  63.2500038    0.3049962
  63.2600021    0.2971183
  63.2700043    0.2926570
  63.2800026    0.3046232
  63.2900047    0.3027649
  63.3000031    0.2965262
  63.3100014    0.2925328
  63.3200035    0.2940072
  63.3300018    0.2962233
  63.3400040    0.2868747
  63.3500023    0.2897893
  63.3600044    0.2842084
  63.3700027    0.2982361
  63.3800049    0.2960443
  63.3900032    0.3001089
  63.4000015    0.2916137
  63.4100037    0.2904111
  63.4200020    0.2915979
  63.4300041    0.2995085
  63.4400024    0.3003919
  63.4500046    0.3011436
  63.4600029    0.3018089
  63.4700012    0.2970916
  63.4800034    0.2973826
  63.4900017    0.2988892
  63.5000038    0.2908970
  63.5100021    0.2951920
  63.5200043    0.2957709
  63.5300026    0.3045932
  63.5400047    0.3031035
  63.5500031    0.3107674
  63.5600014    0.3065259
  63.5700035    0.2958209
  63.5800018    0.3010067
  63.5900040    0.3071640
  63.6000023    0.3014817
  63.6100044    0.2994649
  63.6200027    0.3003397
  63.6300049    0.2976979
  63.6400032    0.2841125
  63.6500015    0.2875549
  63.6600037    0.2865957
  63.6700020    0.2947163
  63.6800041    0.2870773
  63.6900024    0.2843070
  63.7000046    0.2806124
  63.7100029    0.2872957
  63.7200012    0.2920292
  63.7300034    0.2949199
  63.7400017    0.2928097
  63.7500038    0.2983467
  63.7600021    0.3009272
  63.7700043    0.3179069
  63.7800026    0.3096032
  63.7900047    0.3087209
  63.8000031    0.3129293
  63.8100014    0.3176452
  63.8200035    0.3170508
  63.8300018    0.3195135
  63.8400040    0.3253559
  63.8500023    0.3227051
  63.8600044    0.3280146
  63.8700027    0.3249661
  63.8800049    0.3355052
  63.8900032    0.3257603
  63.9000015    0.3278308
  63.9100037    0.3434013
  63.9200020    0.3399794
  63.9300041    0.3462690
  63.9400024    0.3547348
  63.9500046    0.3473520
  63.9600029    0.3344128
  63.9700012    0.3458159
  63.9800034    0.3351690
  63.9900017    0.3366463
  64.0000000    0.3360292
  64.0100021    0.3409939
  64.0200043    0.3514719
  64.0300064    0.3475669
  64.0400009    0.3405832
  64.0500031    0.3377344
  64.0600052    0.3380520
  64.0699997    0.3270579
  64.0800018    0.3221595
  64.0900040    0.3256906
  64.1000061    0.3359247
  64.1100006    0.3314406
  64.1200027    0.3464287
  64.1300049    0.3406780
  64.1399994    0.3447832
  64.1500015    0.3381666
  64.1600037    0.3409092
  64.1700058    0.3523590
  64.1800003    0.3415150
  64.1900024    0.3319306
  64.2000046    0.3468847
  64.2100067    0.3480920
  64.2200012    0.3513229
  64.2300034    0.3499727
  64.2400055    0.3558489
  64.2500000    0.3532805
  64.2600021    0.3522091
  64.2700043    0.3495305
  64.2800064    0.3579552
  64.2900009    0.3392204
  64.3000031    0.3397290
  64.3100052    0.3510700
  64.3199997    0.3385455
  64.3300018    0.3404793
  64.3400040    0.3392658
  64.3500061    0.3471145
  64.3600006    0.3424342
  64.3700027    0.3519921
  64.3800049    0.3563885
  64.3899994    0.3519146
  64.4000015    0.3603459
  64.4100037    0.3558357
  64.4200058    0.3596549
  64.4300003    0.3520672
  64.4400024    0.3422030
  64.4500046    0.3328953
  64.4600067    0.3253838
  64.4700012    0.3209254
  64.4800034    0.3028648
  64.4900055    0.3106161
  64.5000000    0.3063457
  64.5100021    0.3098417
  64.5200043    0.3160235
  64.5300064    0.3002255
  64.5400009    0.2891119
  64.5500031    0.2932382
  64.5600052    0.2989210
  64.5699997    0.3094545
  64.5800018    0.3180504
  64.5900040    0.3211680
  64.6000061    0.3195666
  64.6100006    0.3132517
  64.6200027    0.3078428
  64.6300049    0.3115217
  64.6399994    0.3096697
  64.6500015    0.3106448
  64.6600037    0.3245921
  64.6700058    0.3257260
  64.6800003    0.3170143
  64.6900024    0.3156621
  64.7000046    0.3099103
  64.7100067    0.3140050
  64.7200012    0.3007035
  64.7300034    0.3003954
  64.7400055    0.2979861
  64.7500000    0.2950631
  64.7600021    0.2901042
  64.7700043    0.2889151
  64.7800064    0.2899526
  64.7900009    0.2866158
  64.8000031    0.2885734
  64.8100052    0.2864354
  64.8199997    0.2941296
  64.8300018    0.2891712
  64.8400040    0.2794811
  64.8500061    0.2743999
  64.8600006    0.2821586
  64.8700027    0.2773206
  64.8800049    0.2883619
  64.8899994    0.2836745
  64.9000015    0.2836196
  64.9100037    0.2888363
  64.9200058    0.2981416
  64.9300003    0.3009357
  64.9400024    0.2956471
  64.9500046    0.2945504
  64.9600067    0.3018621
  64.9700012    0.2963283
  64.9800034    0.2938535
  64.9900055    0.2877868
  65.0000000    0.2874734
  65.0100021    0.2946790
  65.0200043    0.2899361
  65.0300064    0.2851611
  65.0400009    0.2777682
  65.0500031    0.2721402
  65.0600052    0.2702736
  65.0699997    0.2686940
  65.0800018    0.2658834
  65.0900040    0.2673333
  65.1000061    0.2752217
  65.1100006    0.2719141
  65.1200027    0.2634140
  65.1300049    0.2598229
  65.1399994    0.2758177
  65.1500015    0.2797998
  65.1600037    0.2792411
  65.1700058    0.2749176
  65.1800003    0.2801025
  65.1900024    0.2751352
  65.2000046    0.2683295
  65.2100067    0.2725043
  65.2200012    0.2784996
  65.2300034    0.2731943
  65.2400055    0.2748397
  65.2500000    0.2757860
  65.2600021    0.2773368
  65.2700043    0.2725987
  65.2800064    0.2824912
  65.2900009    0.2770400
  65.3000031    0.2846963
  65.3100052    0.2907546
  65.3199997    0.3001011
  65.3300018    0.3005252
  65.3400040    0.2883113
  65.3500061    0.2915536
  65.3600006    0.2887487
  65.3700027    0.2817467
  65.3800049    0.2798765
  65.3899994    0.2784607
  65.4000015    0.2749704
  65.4100037    0.2693867
  65.4200058    0.2692945
  65.4300003    0.2608140
  65.4400024    0.2627414
  65.4500046    0.2614745
  65.4600067    0.2634389
  65.4700012    0.2656429
  65.4800034    0.2658169
  65.4900055    0.2691759
  65.5000000    0.2699438
  65.5100021    0.2593981
  65.5200043    0.2541156
  65.5300064    0.2550330
  65.5400009    0.2591625
  65.5500031    0.2577503
  65.5600052    0.2544321
  65.5699997    0.2541442
  65.5800018    0.2660759
  65.5900040    0.2647847
  65.6000061    0.2720736
  65.6100006    0.2692561
  65.6200027    0.2721798
  65.6300049    0.2717046
  65.6399994    0.2647078
  65.6500015    0.2619692
  65.6600037    0.2693844
  65.6700058    0.2657201
  65.6800003    0.2724959
  65.6900024    0.2766126
  65.7000046    0.2692074
  65.7100067    0.2702481
  65.7200012    0.2687783
  65.7300034    0.2744204
  65.7400055    0.2772219
  65.7500000    0.2866641
  65.7600021    0.2867921
  65.7700043    0.2814213
  65.7800064    0.2754291
  65.7900009    0.2841052
  65.8000031    0.2954219
  65.8100052    0.2852126
  65.8199997    0.2872015
  65.8300018    0.2786592
  65.8400040    0.2829899
  65.8500061    0.2855891
  65.8600006    0.2729021
  65.8700027    0.2769873
  65.8800049    0.2847693
  65.8899994    0.2790109
  65.9000015    0.2885151
  65.9100037    0.2948809
  65.9200058    0.2974447
  65.9300003    0.2847953
  65.9400024    0.2992741
  65.9500046    0.3017579
  65.9600067    0.3057428
  65.9700012    0.3010183
  65.9800034    0.2910522
  65.9900055    0.2844393
  66.0000000    0.2782863
  66.0100021    0.2818357
  66.0200043    0.2873719
  66.0300064    0.2843253
  66.0400009    0.2852840
  66.0500031    0.3018716
  66.0600052    0.2876178
  66.0699997    0.2870855
  66.0800018    0.2859316
  66.0900040    0.2963654
  66.1000061    0.2984813
  66.1100006    0.2977965
  66.1200027    0.2999884
  66.1300049    0.3011917
  66.1399994    0.2975499
  66.1500015    0.2890349
  66.1600037    0.2893135
  66.1700058    0.2836550
  66.1800003    0.2866991
  66.1900024    0.2763433
  66.2000046    0.2746345
  66.2100067    0.2687960
  66.2200012    0.2747366
  66.2300034    0.2706888
  66.2400055    0.2723812
  66.2500000    0.2755063
  66.2600021    0.2739030
  66.2700043    0.2691577
  66.2800064    0.2650428
  66.2900009    0.2620445
  66.3000031    0.2682338
  66.3100052    0.2586607
  66.3199997    0.2656255
  66.3300018    0.2658291
  66.3400040    0.2523285
  66.3500061    0.2520587
  66.3600006    0.2547075
  66.3700027    0.2665166
  66.3800049    0.2658551
  66.3899994    0.2602672
  66.4000015    0.2590967
  66.4100037    0.2610105
  66.4200058    0.2669368
  66.4300003    0.2695998
  66.4400024    0.2660662
  66.4500046    0.2705218
  66.4600067    0.2679368
  66.4700012    0.2729619
  66.4800034    0.2785915
  66.4900055    0.2637852
  66.5000000    0.2683886
  66.5100021    0.2687911
  66.5200043    0.2719149
  66.5300064    0.2700355
  66.5400009    0.2674838
  66.5500031    0.2719033
  66.5600052    0.2769465
  66.5699997    0.2761690
  66.5800018    0.2704100
  66.5900040    0.2732747
  66.6000061    0.2665437
  66.6100006    0.2707383
  66.6200027    0.2714731
  66.6300049    0.2688180
  66.6399994    0.2795059
  66.6500015    0.2689537
  66.6600037    0.2728101
  66.6700058    0.2676548
  66.6800003    0.2742843
  66.6900024    0.2793057
  66.7000046    0.2834333
  66.7100067    0.2895750
  66.7200012    0.2883845
  66.7300034    0.2893254
  66.7400055    0.2821019
  66.7500000    0.2755041
  66.7600021    0.2856970
  66.7700043    0.2878331
  66.7800064    0.2899726
  66.7900009    0.2841437
  66.8000031    0.2951037
  66.8100052    0.2901008
  66.8199997    0.2830561
  66.8300018    0.2787839
  66.8400040    0.2791268
  66.8500061    0.2763333
  66.8600006    0.2783063
  66.8700027    0.2837694
  66.8800049    0.2802268
  66.8899994    0.2831747
  66.9000015    0.2891588
  66.9100037    0.2818099
  66.9200058    0.2825329
  66.9300003    0.2748047
  66.9400024    0.2761337
  66.9500046    0.2782764
  66.9600067    0.2819608
  66.9700012    0.2865880
  66.9800034    0.2862041
  66.9900055    0.2912149
  67.0000000    0.2894405
  67.0100021    0.2954171
  67.0200043    0.3087059
  67.0300064    0.3057323
  67.0400009    0.3014751
  67.0500031    0.2857212
  67.0600052    0.2962979
  67.0699997    0.2889576
  67.0800018    0.2817559
  67.0900040    0.2895706
  67.1000061    0.2912529
  67.1100006    0.3006610
  67.1200027    0.3025509
  67.1300049    0.3007839
  67.1399994    0.3061746
  67.1500015    0.3213134
  67.1600037    0.3160283
  67.1700058    0.3059025
  67.1800003    0.3050807
  67.1900024    0.3084545
  67.2000046    0.2966582
  67.2100067    0.3008938
  67.2200012    0.3114130
  67.2300034    0.3195331
  67.2400055    0.3145417
  67.2500000    0.3144403
  67.2600021    0.3069572
  67.2700043    0.3124654
  67.2800064    0.3128150
  67.2900009    0.3022380
  67.3000031    0.2954442
  67.3100052    0.2967799
  67.3199997    0.2997044
  67.3300018    0.2984940
  67.3400040    0.2986566
  67.3500061    0.3079711
  67.3600006    0.2941580
  67.3700027    0.2918618
  67.3800049    0.3039518
  67.3899994    0.2939222
  67.4000015    0.2895740
  67.4100037    0.2891491
  67.4200058    0.2959538
  67.4300003    0.2864041
  67.4400024    0.2698173
  67.4500046    0.2714658
  67.4600067    0.2737026
  67.4700012    0.2747912
  67.4800034    0.2695058
  67.4900055    0.2690621
  67.5000000    0.2742651
  67.5100021    0.2766906
  67.5200043    0.2824371
  67.5300064    0.2845602
  67.5400009    0.2920005
  67.5500031    0.2944374
  67.5600052    0.2935873
  67.5699997    0.3044061
  67.5800018    0.3087753
  67.5900040    0.3061526
  67.6000061    0.2976485
  67.6100006    0.3051096
  67.6200027    0.3066751
  67.6300049    0.3038478
  67.6400070    0.3009845
  67.6500015    0.3007381
  67.6600037    0.3025155
  67.6700058    0.3048358
  67.6800003    0.3044125
  67.6900024    0.3057169
  67.7000046    0.3083379
  67.7100067    0.3125837
  67.7200012    0.3062071
  67.7300034    0.3021316
  67.7400055    0.3027467
  67.7500000    0.2999451
  67.7600021    0.3100770
  67.7700043    0.3078023
  67.7800064    0.3105553
  67.7900009    0.3031383
  67.8000031    0.3093494
  67.8100052    0.3202942
  67.8199997    0.3226818
  67.8300018    0.3160630
  67.8400040    0.3106641
  67.8500061    0.3120213
  67.8600006    0.3212098
  67.8700027    0.3182696
  67.8800049    0.3165012
  67.8900070    0.3073592
  67.9000015    0.3081612
  67.9100037    0.3179354
  67.9200058    0.3198242
  67.9300003    0.3207806
  67.9400024    0.3322794
  67.9500046    0.3303203
  67.9600067    0.3234653
  67.9700012    0.3286107
  67.9800034    0.3299929
  67.9900055    0.3378534
  68.0000000    0.3438368
  68.0100021    0.3457231
  68.0200043    0.3469717
  68.0300064    0.3593772
  68.0400009    0.3721143
  68.0500031    0.3724939
  68.0600052    0.3763821
  68.0699997    0.3619587
  68.0800018    0.3591790
  68.0900040    0.3706721
  68.1000061    0.3577914
  68.1100006    0.3489667
  68.1200027    0.3497220
  68.1300049    0.3375815
  68.1400070    0.3584255
  68.1500015    0.3489691
  68.1600037    0.3478094
  68.1700058    0.3530900
  68.1800003    0.3513591
  68.1900024    0.3562300
  68.2000046    0.3452116
  68.2100067    0.3443722
  68.2200012    0.3618107
  68.2300034    0.3472616
  68.2400055    0.3363893
  68.2500000    0.3297541
  68.2600021    0.3253686
  68.2700043    0.3313675
  68.2800064    0.3309582
  68.2900009    0.3378308
  68.3000031    0.3346585
  68.3100052    0.3328634
  68.3199997    0.3371499
  68.3300018    0.3447759
  68.3400040    0.3403413
  68.3500061    0.3472703
  68.3600006    0.3341438
  68.3700027    0.3298801
  68.3800049    0.3191891
  68.3900070    0.3224839
  68.4000015    0.3086317
  68.4100037    0.3065442
  68.4200058    0.3109212
  68.4300003    0.3078117
  68.4400024    0.3020565
  68.4500046    0.3079433
  68.4600067    0.3074031
  68.4700012    0.3289729
  68.4800034    0.3205833
  68.4900055    0.3244524
  68.5000000    0.3125390
  68.5100021    0.3255163
  68.5200043    0.3306478
  68.5300064    0.3224975
  68.5400009    0.3223110
  68.5500031    0.3182836
  68.5600052    0.3079195
  68.5699997    0.3106078
  68.5800018    0.3162732
  68.5900040    0.3171409
  68.6000061    0.3236496
  68.6100006    0.3220174
  68.6200027    0.3199206
  68.6300049    0.3265126
  68.6400070    0.3300215
  68.6500015    0.3386207
  68.6600037    0.3318271
  68.6700058    0.3176375
  68.6800003    0.3208130
  68.6900024    0.3240863
  68.7000046    0.3285634
  68.7100067    0.3305868
  68.7200012    0.3436924
  68.7300034    0.3399946
  68.7400055    0.3390208
  68.7500000    0.3404528
  68.7600021    0.3444935
  68.7700043    0.3471288
  68.7800064    0.3474651
  68.7900009    0.3561479
  68.8000031    0.3503006
  68.8100052    0.3383736
  68.8199997    0.3537216
  68.8300018    0.3486627
  68.8400040    0.3514758
  68.8500061    0.3461678
  68.8600006    0.3365385
  68.8700027    0.3244539
  68.8800049    0.3293242
  68.8900070    0.3409519
  68.9000015    0.3345383
  68.9100037    0.3426187
  68.9200058    0.3521450
  68.9300003    0.3606549
  68.9400024    0.3620459
  68.9500046    0.3635179
  68.9600067    0.3656883
  68.9700012    0.3663611
  68.9800034    0.3690521
  68.9900055    0.3618000
  69.0000000    0.3630702
  69.0100021    0.3725229
  69.0200043    0.3710625
  69.0300064    0.3622615
  69.0400009    0.3689984
  69.0500031    0.3634773
  69.0600052    0.3573887
  69.0699997    0.3577963
  69.0800018    0.3602093
  69.0900040    0.3601422
  69.1000061    0.3610168
  69.1100006    0.3453375
  69.1200027    0.3453440
  69.1300049    0.3414833
  69.1400070    0.3464713
  69.1500015    0.3470663
  69.1600037    0.3515609
  69.1700058    0.3540646
  69.1800003    0.3478255
  69.1900024    0.3476449
  69.2000046    0.3489283
  69.2100067    0.3384729
  69.2200012    0.3359257
  69.2300034    0.3255370
  69.2400055    0.3187081
  69.2500000    0.3187732
  69.2600021    0.3236007
  69.2700043    0.3225982
  69.2800064    0.3213773
  69.2900009    0.3123036
  69.3000031    0.3114322
  69.3100052    0.3121546
  69.3199997    0.3126792
  69.3300018    0.3160914
  69.3400040    0.3130511
  69.3500061    0.3112587
  69.3600006    0.3041127
  69.3700027    0.2954384
  69.3800049    0.3023356
  69.3900070    0.3032238
  69.4000015    0.2946055
  69.4100037    0.2923172
  69.4200058    0.2872681
  69.4300003    0.2895387
  69.4400024    0.2866198
  69.4500046    0.2735834
  69.4600067    0.2695768
  69.4700012    0.2831463
  69.4800034    0.2819306
  69.4900055    0.2901909
  69.5000000    0.2834330
  69.5100021    0.2924583
  69.5200043    0.2906789
  69.5300064    0.2902165
  69.5400009    0.2936701
  69.5500031    0.2880059
  69.5600052    0.2940746
  69.5699997    0.2912990
  69.5800018    0.2997722
  69.5900040    0.3008654
  69.6000061    0.3037291
  69.6100006    0.3044526
  69.6200027    0.2959592
  69.6300049    0.3062383
  69.6400070    0.2985093
  69.6500015    0.3010849
  69.6600037    0.3042665
  69.6700058    0.2994789
  69.6800003    0.2916141
  69.6900024    0.2944301
  69.7000046    0.2976800
  69.7100067    0.3048371
  69.7200012    0.3020164
  69.7300034    0.2953536
  69.7400055    0.2906286
  69.7500000    0.2904185
  69.7600021    0.2917043
  69.7700043    0.2951403
  69.7800064    0.2976242
  69.7900009    0.2905128
  69.8000031    0.2879939
  69.8100052    0.2873342
  69.8199997    0.2833673
  69.8300018    0.2841057
  69.8400040    0.2817152
  69.8500061    0.2836740
  69.8600006    0.2817062
  69.8700027    0.2775055
  69.8800049    0.2815499
  69.8900070    0.2874451
  69.9000015    0.2949491
  69.9100037    0.2943474
  69.9200058    0.2953118
  69.9300003    0.2906914
  69.9400024    0.2927442
  69.9500046    0.2883888
  69.9600067    0.2954913
  69.9700012    0.2912076
  69.9800034    0.2953360
  69.9900055    0.2975919
  70.0000000    0.2958795
  70.0100021    0.2996371
  70.0200043    0.3054006
  70.0300064    0.3118226
  70.0400009    0.3146099
  70.0500031    0.3050834
  70.0600052    0.3173082
  70.0699997    0.3024777
  70.0800018    0.2915917
  70.0900040    0.2910349
  70.1000061    0.2922263
  70.1100006    0.2902449
  70.1200027    0.2837568
  70.1300049    0.2914760
  70.1400070    0.2888331
  70.1500015    0.2966509
  70.1600037    0.2912841
  70.1700058    0.2979316
  70.1800003    0.3026789
  70.1900024    0.2983599
  70.2000046    0.2970299
  70.2100067    0.2952883
  70.2200012    0.2960835
  70.2300034    0.2856023
  70.2400055    0.2803681
  70.2500000    0.2975016
  70.2600021    0.2918182
  70.2700043    0.2832412
  70.2800064    0.2919940
  70.2900009    0.2870419
  70.3000031    0.2847207
  70.3100052    0.2938292
  70.3199997    0.2940840
  70.3300018    0.3014365
  70.3400040    0.3012124
  70.3500061    0.3185549
  70.3600006    0.3152593
  70.3700027    0.3004965
  70.3800049    0.3090278
  70.3900070    0.3164536
  70.4000015    0.3104332
  70.4100037    0.3161167
  70.4200058    0.3146169
  70.4300003    0.3136371
  70.4400024    0.3046520
  70.4500046    0.2897036
  70.4600067    0.2936307
  70.4700012    0.3052323
  70.4800034    0.2917204
  70.4900055    0.2920835
  70.5000000    0.3062602
  70.5100021    0.3098612
  70.5200043    0.3049075
  70.5300064    0.3036846
  70.5400009    0.2997529
  70.5500031    0.3086506
  70.5600052    0.2999871
  70.5699997    0.3037730
  70.5800018    0.3023690
  70.5900040    0.2995094
  70.6000061    0.3036866
  70.6100006    0.3049886
  70.6200027    0.3100254
  70.6300049    0.3054941
  70.6400070    0.3113557
  70.6500015    0.3132562
  70.6600037    0.3144325
  70.6700058    0.3203896
  70.6800003    0.3226376
  70.6900024    0.3128006
  70.7000046    0.3141073
  70.7100067    0.3148487
  70.7200012    0.3148230
  70.7300034    0.3253717
  70.7400055    0.3277793
  70.7500000    0.3385968
  70.7600021    0.3477590
  70.7700043    0.3358994
  70.7800064    0.3361021
  70.7900009    0.3376572
  70.8000031    0.3465133
  70.8100052    0.3457174
  70.8199997    0.3240222
  70.8300018    0.3236171
  70.8400040    0.3297079
  70.8500061    0.3309534
  70.8600006    0.3357628
  70.8700027    0.3364745
  70.8800049    0.3357596
  70.8900070    0.3384083
  70.9000015    0.3318659
  70.9100037    0.3406058
  70.9200058    0.3360177
  70.9300003    0.3421179
  70.9400024    0.3508965
  70.9500046    0.3438796
  70.9600067    0.3440651
  70.9700012    0.3448299
  70.9800034    0.3343160
  70.9900055    0.3347496
  71.0000000    0.3398707
  71.0100021    0.3449833
  71.0200043    0.3441048
  71.0300064    0.3352924
  71.0400009    0.3305949
  71.0500031    0.3262088
  71.0600052    0.3329870
  71.0699997    0.3363874
  71.0800018    0.3394446
  71.0900040    0.3316726
  71.1000061    0.3513204
  71.1100006    0.3529140
  71.1200027    0.3559381
  71.1300049    0.3582348
  71.1400070    0.3699951
  71.1500015    0.3829240
  71.1600037    0.3703294
  71.1700058    0.3607614
  71.1800003    0.3630003
  71.1900024    0.3647507
  71.2000046    0.3625661
  71.2100067    0.3671818
  71.2200012    0.3602084
  71.2300034    0.3437072
  71.2400055    0.3349860
  71.2500000    0.3402707
  71.2600021    0.3396351
  71.2700043    0.3388249
  71.2800064    0.3393519
  71.2900009    0.3372241
  71.3000031    0.3395914
  71.3100052    0.3289953
  71.3199997    0.3255788
  71.3300018    0.3233180
  71.3400040    0.3376256
  71.3500061    0.3396244
  71.3600006    0.3264740
  71.3700027    0.3335100
  71.3800049    0.3251431
  71.3900070    0.3199869
  71.4000015    0.3082501
  71.4100037    0.3124996
  71.4200058    0.3122621
  71.4300003    0.3113495
  71.4400024    0.3092328
  71.4500046    0.3070553
  71.4600067    0.3097531
  71.4700012    0.3074916
  71.4800034    0.3095012
  71.4900055    0.3077242
  71.5000000    0.3153313
  71.5100021    0.3117948
  71.5200043    0.3123104
  71.5300064    0.3087154
  71.5400009    0.3064762
  71.5500031    0.3125884
  71.5600052    0.3208951
  71.5699997    0.3189099
  71.5800018    0.3267791
  71.5900040    0.3218184
  71.6000061    0.3197930
  71.6100006    0.3241842
  71.6200027    0.3315906
  71.6300049    0.3304220
  71.6400070    0.3429731
  71.6500015    0.3447085
  71.6600037    0.3484094
  71.6700058    0.3480259
  71.6800003    0.3494041
  71.6900024    0.3444892
  71.7000046    0.3427644
  71.7100067    0.3491613
  71.7200012    0.3507595
  71.7300034    0.3410842
  71.7400055    0.3500351
  71.7500000    0.3409638
  71.7600021    0.3278184
  71.7700043    0.3330572
  71.7800064    0.3230251
  71.7900009    0.3243442
  71.8000031    0.3246081
  71.8100052    0.3359913
  71.8199997    0.3363176
  71.8300018    0.3389793
  71.8400040    0.3364410
  71.8500061    0.3329214
  71.8600006    0.3335161
  71.8700027    0.3374393
  71.8800049    0.3459004
  71.8900070    0.3433751
  71.9000015    0.3395002
  71.9100037    0.3355892
  71.9200058    0.3457915
  71.9300003    0.3433345
  71.9400024    0.3471269
  71.9500046    0.3447715
  71.9600067    0.3367114
  71.9700012    0.3390224
  71.9800034    0.3465372
  71.9900055    0.3503579
  72.0000000    0.3547863
  72.0100021    0.3625049
  72.0200043    0.3503352
  72.0300064    0.3566961
  72.0400009    0.3603762
  72.0500031    0.3560409
  72.0600052    0.3549619
  72.0699997    0.3450107
  72.0800018    0.3371008
  72.0900040    0.3389658
  72.1000061    0.3416206
  72.1100006    0.3492215
  72.1200027    0.3476197
  72.1300049    0.3429871
  72.1400070    0.3307813
  72.1500015    0.3292441
  72.1600037    0.3304432
  72.1700058    0.3267977
  72.1800003    0.3184093
  72.1900024    0.3182530
  72.2000046    0.3267086
  72.2100067    0.3211420
  72.2200012    0.3219731
  72.2300034    0.3240553
  72.2400055    0.3127736
  72.2500000    0.3277153
  72.2600021    0.3132572
  72.2700043    0.3077088
  72.2800064    0.3169731
  72.2900009    0.3070961
  72.3000031    0.3071362
  72.3100052    0.3098336
  72.3199997    0.3016988
  72.3300018    0.3120057
  72.3400040    0.3138991
  72.3500061    0.3109789
  72.3600006    0.3068424
  72.3700027    0.3163749
  72.3800049    0.3114690
  72.3900070    0.3094149
  72.4000015    0.3034871
  72.4100037    0.3183637
  72.4200058    0.3253089
  72.4300003    0.3107142
  72.4400024    0.3052758
  72.4500046    0.3091297
  72.4600067    0.3203193
  72.4700012    0.3248280
  72.4800034    0.3166239
  72.4900055    0.3118625
  72.5000000    0.3130957
  72.5100021    0.3164239
  72.5200043    0.3183436
  72.5300064    0.3226103
  72.5400009    0.3185548
  72.5500031    0.3293035
  72.5600052    0.3290317
  72.5699997    0.3231641
  72.5800018    0.3195768
  72.5900040    0.3105854
  72.6000061    0.3172949
  72.6100006    0.3238302
  72.6200027    0.3316539
  72.6300049    0.3376140
  72.6400070    0.3359471
  72.6500015    0.3334615
  72.6600037    0.3170667
  72.6700058    0.3095050
  72.6800003    0.3185240
  72.6900024    0.3124726
  72.7000046    0.3040107
  72.7100067    0.3208334
  72.7200012    0.3325649
  72.7300034    0.3413562
  72.7400055    0.3372069
  72.7500000    0.3257600
  72.7600021    0.3215502
  72.7700043    0.3204325
  72.7800064    0.3262546
  72.7900009    0.3319698
  72.8000031    0.3260482
  72.8100052    0.3244541
  72.8199997    0.3273012
  72.8300018    0.3218178
  72.8400040    0.3297455
  72.8500061    0.3267252
  72.8600006    0.3193632
  72.8700027    0.3136071
  72.8800049    0.3235176
  72.8900070    0.3177929
  72.9000015    0.3340791
  72.9100037    0.3356015
  72.9200058    0.3461035
  72.9300003    0.3408441
  72.9400024    0.3375280
  72.9500046    0.3413898
  72.9600067    0.3440735
  72.9700012    0.3294026
  72.9800034    0.3499541
  72.9900055    0.3474744
  73.0000000    0.3477124
  73.0100021    0.3481869
  73.0200043    0.3493324
  73.0300064    0.3358131
  73.0400009    0.3309836
  73.0500031    0.3328137
  73.0600052    0.3325961
  73.0699997    0.3346176
  73.0800018    0.3421471
  73.0900040    0.3321119
  73.1000061    0.3330995
  73.1100006    0.3269750
  73.1200027    0.3473327
  73.1300049    0.3278868
  73.1400070    0.3262921
  73.1500015    0.3385606
  73.1600037    0.3265793
  73.1700058    0.3356619
  73.1800003    0.3298467
  73.1900024    0.3274919
  73.2000046    0.3231393
  73.2100067    0.3293681
  73.2200012    0.3205178
  73.2300034    0.2990340
  73.2400055    0.2930687
  73.2500000    0.3014247
  73.2600021    0.3074709
  73.2700043    0.3061305
  73.2800064    0.3033048
  73.2900009    0.2947205
  73.3000031    0.2948947
  73.3100052    0.2966055
  73.3199997    0.2988161
  73.3300018    0.2928415
  73.3400040    0.2916077
  73.3500061    0.2941396
  73.3600006    0.2912131
  73.3700027    0.2901023
  73.3800049    0.2922488
  73.3900070    0.2948147
  73.4000015    0.2935598
  73.4100037    0.2830472
  73.4200058    0.2841640
  73.4300003    0.2858219
  73.4400024    0.2823990
  73.4500046    0.2914044
  73.4600067    0.2823218
  73.4700012    0.2876163
  73.4800034    0.2887802
  73.4900055    0.2862363
  73.5000000    0.2867607
  73.5100021    0.2909924
  73.5200043    0.2808338
  73.5300064    0.2876535
  73.5400009    0.2826359
  73.5500031    0.2892404
  73.5600052    0.2951239
  73.5699997    0.2913814
  73.5800018    0.2848701
  73.5900040    0.2932017
  73.6000061    0.2920079
  73.6100006    0.2830439
  73.6200027    0.2945383
  73.6300049    0.2922349
  73.6400070    0.2927262
  73.6500015    0.3015345
  73.6600037    0.3002750
  73.6700058    0.2988922
  73.6800003    0.2912810
  73.6900024    0.2886442
  73.7000046    0.2891060
  73.7100067    0.2968949
  73.7200012    0.2937914
  73.7300034    0.3005923
  73.7400055    0.3012531
  73.7500000    0.3016364
  73.7600021    0.2933309
  73.7700043    0.2927281
  73.7800064    0.3052630
  73.7900009    0.3004715
  73.8000031    0.2939736
  73.8100052    0.3029423
  73.8199997    0.3057639
  73.8300018    0.3093944
  73.8400040    0.3060355
  73.8500061    0.3084567
  73.8600006    0.3077592
  73.8700027    0.3087577
  73.8800049    0.2990066
  73.8900070    0.3009801
  73.9000015    0.3046879
  73.9100037    0.3172792
  73.9200058    0.3047991
  73.9300003    0.3016377
  73.9400024    0.3004873
  73.9500046    0.2918243
  73.9600067    0.3001886
  73.9700012    0.2964627
  73.9800034    0.2867161
  73.9900055    0.2905515
  74.0000000    0.2960638
  74.0100021    0.2885726
  74.0200043    0.2865567
  74.0300064    0.2904373
  74.0400009    0.2871357
  74.0500031    0.2967027
  74.0600052    0.3045251
  74.0700073    0.2987382
  74.0800018    0.3102982
  74.0900040    0.3047550
  74.1000061    0.3144585
  74.1100006    0.3105977
  74.1200027    0.3207853
  74.1300049    0.3193279
  74.1400070    0.3128336
  74.1500015    0.3143867
  74.1600037    0.3137445
  74.1700058    0.3155273
  74.1800003    0.3196472
  74.1900024    0.3072126
  74.2000046    0.3124298
  74.2100067    0.3073311
  74.2200012    0.3039181
  74.2300034    0.3065641
  74.2400055    0.3024696
  74.2500000    0.3036171
  74.2600021    0.3095708
  74.2700043    0.2933407
  74.2800064    0.2955772
  74.2900009    0.2990480
  74.3000031    0.2989146
  74.3100052    0.2976098
  74.3200073    0.2942850
  74.3300018    0.2916729
  74.3400040    0.2935719
  74.3500061    0.2883509
  74.3600006    0.2831163
  74.3700027    0.2891980
  74.3800049    0.2957939
  74.3900070    0.2932556
  74.4000015    0.2859515
  74.4100037    0.2895906
  74.4200058    0.2770570
  74.4300003    0.2819338
  74.4400024    0.2754318
  74.4500046    0.2793320
  74.4600067    0.2921802
  74.4700012    0.2979085
  74.4800034    0.2931958
  74.4900055    0.2890745
  74.5000000    0.2874952
  74.5100021    0.2950487
  74.5200043    0.3023090
  74.5300064    0.3021790
  74.5400009    0.2953518
  74.5500031    0.3021074
  74.5600052    0.2936098
  74.5700073    0.2894190
  74.5800018    0.2800278
  74.5900040    0.2885246
  74.6000061    0.2887405
  74.6100006    0.2874599
  74.6200027    0.2831520
  74.6300049    0.2821365
  74.6400070    0.2846513
  74.6500015    0.2914926
  74.6600037    0.2865141
  74.6700058    0.2836090
  74.6800003    0.2790971
  74.6900024    0.2807423
  74.7000046    0.2788081
  74.7100067    0.2795465
  74.7200012    0.2819717
  74.7300034    0.2782306
  74.7400055    0.2814608
  74.7500000    0.2778051
  74.7600021    0.2816661
  74.7700043    0.2841348
  74.7800064    0.2797382
  74.7900009    0.2842090
  74.8000031    0.2863166
  74.8100052    0.2892992
  74.8200073    0.2872703
  74.8300018    0.2817430
  74.8400040    0.2889836
  74.8500061    0.2850004
  74.8600006    0.2841215
  74.8700027    0.2747569
  74.8800049    0.2797387
  74.8900070    0.2862392
  74.9000015    0.2918623
  74.9100037    0.2826200
  74.9200058    0.2747584
  74.9300003    0.2853500
  74.9400024    0.2872945
  74.9500046    0.2954917
  74.9600067    0.2978636
  74.9700012    0.3047666
  74.9800034    0.3039373
  74.9900055    0.3113470
  75.0000000    0.3164154
  75.0100021    0.3127294
  75.0200043    0.3173771
  75.0300064    0.3074683
  75.0400009    0.3061818
  75.0500031    0.2968708
  75.0600052    0.2913699
  75.0700073    0.2997602
  75.0800018    0.3049083
  75.0900040    0.3032528
  75.1000061    0.3002152
  75.1100006    0.3009221
  75.1200027    0.2977206
  75.1300049    0.2950194
  75.1400070    0.2961176
  75.1500015    0.2912195
  75.1600037    0.2916618
  75.1700058    0.3021558
  75.1800003    0.3032038
  75.1900024    0.3014684
  75.2000046    0.2974955
  75.2100067    0.2969545
  75.2200012    0.3038427
  75.2300034    0.3087600
  75.2400055    0.3055489
  75.2500000    0.3104876
  75.2600021    0.3132035
  75.2700043    0.3127283
  75.2800064    0.3103010
  75.2900009    0.3098957
  75.3000031    0.3012295
  75.3100052    0.3093352
  75.3200073    0.3128456
  75.3300018    0.3084083
  75.3400040    0.3078856
  75.3500061    0.3142845
  75.3600006    0.3163120
  75.3700027    0.3157354
  75.3800049    0.3219494
  75.3900070    0.3134292
  75.4000015    0.3068789
  75.4100037    0.3076021
  75.4200058    0.3072859
  75.4300003    0.3135164
  75.4400024    0.3087242
  75.4500046    0.3127227
  75.4600067    0.3077381
  75.4700012    0.3082393
  75.4800034    0.2966601
  75.4900055    0.3014931
  75.5000000    0.2981782
  75.5100021    0.3035997
  75.5200043    0.3082494
  75.5300064    0.3102681
  75.5400009    0.3042084
  75.5500031    0.2932138
  75.5600052    0.2870643
  75.5700073    0.2940112
  75.5800018    0.2891522
  75.5900040    0.2918155
  75.6000061    0.2941519
  75.6100006    0.2948587
  75.6200027    0.2914183
  75.6300049    0.2918658
  75.6400070    0.2978979
  75.6500015    0.2955427
  75.6600037    0.2989726
  75.6700058    0.3028828
  75.6800003    0.3120143
  75.6900024    0.3126981
  75.7000046    0.2976312
  75.7100067    0.3177817
  75.7200012    0.3160008
  75.7300034    0.3217210
  75.7400055    0.3234478
  75.7500000    0.3290267
  75.7600021    0.3317178
  75.7700043    0.3344589
  75.7800064    0.3202632
  75.7900009    0.3181031
  75.8000031    0.3097788
  75.8100052    0.3014939
  75.8200073    0.3026139
  75.8300018    0.3166447
  75.8400040    0.3159854
  75.8500061    0.3089611
  75.8600006    0.3154609
  75.8700027    0.3183289
  75.8800049    0.3277168
  75.8900070    0.3336633
  75.9000015    0.3313679
  75.9100037    0.3412478
  75.9200058    0.3385242
  75.9300003    0.3456567
  75.9400024    0.3538268
  75.9500046    0.3507838
  75.9600067    0.3543046
  75.9700012    0.3532102
  75.9800034    0.3509747
  75.9900055    0.3532608
  76.0000000    0.3565071
  76.0100021    0.3492669
  76.0200043    0.3439278
  76.0300064    0.3572446
  76.0400009    0.3712490
  76.0500031    0.3610506
  76.0600052    0.3538620
  76.0700073    0.3545055
  76.0800018    0.3559256
  76.0900040    0.3517076
  76.1000061    0.3372622
  76.1100006    0.3330939
  76.1200027    0.3362199
  76.1300049    0.3397399
  76.1400070    0.3307496
  76.1500015    0.3311157
  76.1600037    0.3199122
  76.1700058    0.3204853
  76.1800003    0.3064879
  76.1900024    0.3095363
  76.2000046    0.3147332
  76.2100067    0.3082542
  76.2200012    0.3117855
  76.2300034    0.3116079
  76.2400055    0.3091622
  76.2500000    0.3111054
  76.2600021    0.3146922
  76.2700043    0.3152159
  76.2800064    0.3154094
  76.2900009    0.3096087
  76.3000031    0.3120847
  76.3100052    0.3122687
  76.3200073    0.3077047
  76.3300018    0.3162065
  76.3400040    0.3263473
  76.3500061    0.3216504
  76.3600006    0.3259818
  76.3700027    0.3312926
  76.3800049    0.3208182
  76.3900070    0.3228382
  76.4000015    0.3190220
  76.4100037    0.3168212
  76.4200058    0.3236365
  76.4300003    0.3246346
  76.4400024    0.3211308
  76.4500046    0.3338089
  76.4600067    0.3144593
  76.4700012    0.3031197
  76.4800034    0.3193328
  76.4900055    0.3214296
  76.5000000    0.3248206
  76.5100021    0.3112895
  76.5200043    0.3091588
  76.5300064    0.3182137
  76.5400009    0.3237591
  76.5500031    0.3270106
  76.5600052    0.3149316
  76.5700073    0.3168767
  76.5800018    0.3248985
  76.5900040    0.3191144
  76.6000061    0.3122109
  76.6100006    0.3110129
  76.6200027    0.3143984
  76.6300049    0.3070774
  76.6400070    0.3075288
  76.6500015    0.3017992
  76.6600037    0.3084283
  76.6700058    0.3047451
  76.6800003    0.3158955
  76.6900024    0.3207532
  76.7000046    0.3135222
  76.7100067    0.3146281
  76.7200012    0.3177960
  76.7300034    0.3179210
  76.7400055    0.3029533
  76.7500000    0.3016879
  76.7600021    0.3145539
  76.7700043    0.3246576
  76.7800064    0.3217849
  76.7900009    0.3214774
  76.8000031    0.3313667
  76.8100052    0.3166828
  76.8200073    0.3160017
  76.8300018    0.3213193
  76.8400040    0.3075058
  76.8500061    0.3034276
  76.8600006    0.3126018
  76.8700027    0.3169645
  76.8800049    0.3103817
  76.8900070    0.3003569
  76.9000015    0.2980513
  76.9100037    0.3027729
  76.9200058    0.3030362
  76.9300003    0.3009249
  76.9400024    0.2955722
  76.9500046    0.2979192
  76.9600067    0.2993421
  76.9700012    0.2947419
  76.9800034    0.2872931
  76.9900055    0.2862003
  77.0000000    0.2889053
  77.0100021    0.2862165
  77.0200043    0.2902066
  77.0300064    0.2889122
  77.0400009    0.2890592
  77.0500031    0.2843707
  77.0600052    0.2824317
  77.0700073    0.2791309
  77.0800018    0.2771180
  77.0900040    0.2759583
  77.1000061    0.2761373
  77.1100006    0.2675301
  77.1200027    0.2705748
  77.1300049    0.2656993
  77.1400070    0.2760628
  77.1500015    0.2843649
  77.1600037    0.2787268
  77.1700058    0.2738457
  77.1800003    0.2879059
  77.1900024    0.2798114
  77.2000046    0.2876185
  77.2100067    0.2819461
  77.2200012    0.3023188
  77.2300034    0.3122652
  77.2400055    0.3015051
  77.2500000    0.2942621
  77.2600021    0.2919556
  77.2700043    0.2926224
  77.2800064    0.2817191
  77.2900009    0.2744095
  77.3000031    0.2770237
  77.3100052    0.2686680
  77.3200073    0.2708551
  77.3300018    0.2875238
  77.3400040    0.2787149
  77.3500061    0.2799509
  77.3600006    0.2746001
  77.3700027    0.2853208
  77.3800049    0.2926854
  77.3900070    0.2953382
  77.4000015    0.3009596
  77.4100037    0.3011003
  77.4200058    0.2964153
  77.4300003    0.2872553
  77.4400024    0.2869915
  77.4500046    0.2956278
  77.4600067    0.2912825
  77.4700012    0.2944677
  77.4800034    0.2984052
  77.4900055    0.3041588
  77.5000000    0.3005006
  77.5100021    0.2993726
  77.5200043    0.3009649
  77.5300064    0.2956948
  77.5400009    0.3058120
  77.5500031    0.3076326
  77.5600052    0.3074926
  77.5700073    0.3161989
  77.5800018    0.3239899
  77.5900040    0.3124131
  77.6000061    0.3140259
  77.6100006    0.3194208
  77.6200027    0.3218643
  77.6300049    0.3143087
  77.6400070    0.3159550
  77.6500015    0.3270657
  77.6600037    0.3201494
  77.6700058    0.3175026
  77.6800003    0.3093615
  77.6900024    0.3050684
  77.7000046    0.3114099
  77.7100067    0.3127807
  77.7200012    0.3182331
  77.7300034    0.3191591
  77.7400055    0.3165508
  77.7500000    0.3129035
  77.7600021    0.3167935
  77.7700043    0.3194675
  77.7800064    0.3274164
  77.7900009    0.3206302
  77.8000031    0.3135375
  77.8100052    0.3165306
  77.8200073    0.3123149
  77.8300018    0.3070008
  77.8400040    0.3019799
  77.8500061    0.2945154
  77.8600006    0.2886480
  77.8700027    0.2854947
  77.8800049    0.2827627
  77.8900070    0.2821048
  77.9000015    0.2751994
  77.9100037    0.2721279
  77.9200058    0.2832429
  77.9300003    0.2873664
  77.9400024    0.2823171
  77.9500046    0.2890297
  77.9600067    0.2884755
  77.9700012    0.2914476
  77.9800034    0.2949865
  77.9900055    0.2884334
  78.0000000    0.2889698
  78.0100021    0.2944668
  78.0200043    0.2960539
  78.0300064    0.2934696
  78.0400009    0.2905304
  78.0500031    0.2963704
  78.0600052    0.3080584
  78.0700073    0.3039561
  78.0800018    0.3072284
  78.0900040    0.2960951
  78.1000061    0.2913618
  78.1100006    0.3028764
  78.1200027    0.3016416
  78.1300049    0.3012435
  78.1400070    0.3092946
  78.1500015    0.3039344
  78.1600037    0.3037435
  78.1700058    0.3023527
  78.1800003    0.3021088
  78.1900024    0.3042542
  78.2000046    0.3024695
  78.2100067    0.2988237
  78.2200012    0.3056846
  78.2300034    0.3068391
  78.2400055    0.3057573
  78.2500000    0.3083892
  78.2600021    0.3208307
  78.2700043    0.3078997
  78.2800064    0.3193938
  78.2900009    0.3186269
  78.3000031    0.3116322
  78.3100052    0.3048084
  78.3200073    0.3082740
  78.3300018    0.3078732
  78.3400040    0.3050823
  78.3500061    0.2980998
  78.3600006    0.2958871
  78.3700027    0.2991036
  78.3800049    0.3003435
  78.3900070    0.2956833
  78.4000015    0.2992595
  78.4100037    0.2978879
  78.4200058    0.2973920
  78.4300003    0.2989526
  78.4400024    0.2937734
  78.4500046    0.2935628
  78.4600067    0.2962135
  78.4700012    0.2954288
  78.4800034    0.2974286
  78.4900055    0.3012300
  78.5000000    0.3038583
  78.5100021    0.3091493
  78.5200043    0.3024985
  78.5300064    0.2951546
  78.5400009    0.2913899
  78.5500031    0.2906445
  78.5600052    0.2954199
  78.5700073    0.2952448
  78.5800018    0.2899787
  78.5900040    0.2958606
  78.6000061    0.2927675
  78.6100006    0.2992237
  78.6200027    0.2993630
  78.6300049    0.3041330
  78.6400070    0.3023208
  78.6500015    0.2977436
  78.6600037    0.2959598
  78.6700058    0.2996528
  78.6800003    0.2937228
  78.6900024    0.2977272
  78.7000046    0.3015597
  78.7100067    0.3133831
  78.7200012    0.3026769
  78.7300034    0.3017215
  78.7400055    0.2965166
  78.7500000    0.3027917
  78.7600021    0.3034017
  78.7700043    0.3077042
  78.7800064    0.3003643
  78.7900009    0.2995836
  78.8000031    0.3000338
  78.8100052    0.3135690
  78.8200073    0.3080504
  78.8300018    0.3032044
  78.8400040    0.3065231
  78.8500061    0.3128616
  78.8600006    0.3152117
  78.8700027    0.3159850
  78.8800049    0.3182051
  78.8900070    0.3144189
  78.9000015    0.3175499
  78.9100037    0.3160950
  78.9200058    0.3131067
  78.9300003    0.3212231
  78.9400024    0.3255659
  78.9500046    0.3187097
  78.9600067    0.3201869
  78.9700012    0.3181943
  78.9800034    0.3303271
  78.9900055    0.3385915
  79.0000000    0.3329930
  79.0100021    0.3321928
  79.0200043    0.3260039
  79.0300064    0.3266541
  79.0400009    0.3275266
  79.0500031    0.3281286
  79.0600052    0.3208675
  79.0700073    0.3187489
  79.0800018    0.3220468
  79.0900040    0.3142728
  79.1000061    0.3191375
  79.1100006    0.3153322
  79.1200027    0.3136492
  79.1300049    0.3191538
  79.1400070    0.3149285
  79.1500015    0.3124036
  79.1600037    0.3092327
  79.1700058    0.3193237
  79.1800003    0.3193203
  79.1900024    0.3158384
  79.2000046    0.3162864
  79.2100067    0.3282893
  79.2200012    0.3228244
  79.2300034    0.3209789
  79.2400055    0.3170239
  79.2500000    0.3106919
  79.2600021    0.3025803
  79.2700043    0.2905893
  79.2800064    0.2927352
  79.2900009    0.2885877
  79.3000031    0.2846807
  79.3100052    0.2740762
  79.3200073    0.2795902
  79.3300018    0.2760403
  79.3400040    0.2842775
  79.3500061    0.2883782
  79.3600006    0.2906569
  79.3700027    0.2836190
  79.3800049    0.2778911
  79.3900070    0.2827957
  79.4000015    0.2892902
  79.4100037    0.2862361
  79.4200058    0.2874437
  79.4300003    0.2896016
  79.4400024    0.2851765
  79.4500046    0.2798412
  79.4600067    0.2816774
  79.4700012    0.2828306
  79.4800034    0.2848363
  79.4900055    0.2800071
  79.5000000    0.2798013
  79.5100021    0.2771679
  79.5200043    0.2776952
  79.5300064    0.2796120
  79.5400009    0.2743777
  79.5500031    0.2756467
  79.5600052    0.2703951
  79.5700073    0.2789350
  79.5800018    0.2723770
  79.5900040    0.2732303
  79.6000061    0.2719487
  79.6100006    0.2696802
  79.6200027    0.2714133
  79.6300049    0.2864616
  79.6400070    0.2826695
  79.6500015    0.2775440
  79.6600037    0.2824408
  79.6700058    0.2746760
  79.6800003    0.2770101
  79.6900024    0.2768430
  79.7000046    0.2754265
  79.7100067    0.2850758
  79.7200012    0.2782907
  79.7300034    0.2751108
  79.7400055    0.2741463
  79.7500000    0.2706999
  79.7600021    0.2714652
  79.7700043    0.2755835
  79.7800064    0.2856746
  79.7900009    0.2799240
  79.8000031    0.2798905
  79.8100052    0.2873634
  79.8200073    0.2901396
  79.8300018    0.2850645
  79.8400040    0.2699954
  79.8500061    0.2678915
  79.8600006    0.2696674
  79.8700027    0.2759350
  79.8800049    0.2786183
  79.8900070    0.2829145
  79.9000015    0.2840295
  79.9100037    0.2869411
  79.9200058    0.2879526
  79.9300003    0.2849240
  79.9400024    0.2837506
  79.9500046    0.2818878
  79.9600067    0.2847618
  79.9700012    0.2879250
  79.9800034    0.2910199
  79.9900055    0.2902735
  80.0000000    0.2835893
  80.0100021    0.2937351
  80.0200043    0.2880642
  80.0300064    0.2832545
  80.0400009    0.2856702
  80.0500031    0.2796278
  80.0600052    0.2744663
  80.0700073    0.2862784
  80.0800018    0.2866283
  80.0900040    0.2864660
  80.1000061    0.2945772
  80.1100006    0.2985146
  80.1200027    0.2985652
  80.1300049    0.2992704
  80.1400070    0.2969748
  80.1500015    0.2858926
  80.1600037    0.2887486
  80.1700058    0.3117053
  80.1800003    0.3110971
  80.1900024    0.3171625
  80.2000046    0.3089429
  80.2100067    0.3201053
  80.2200012    0.3200975
  80.2300034    0.3246708
  80.2400055    0.3183044
  80.2500000    0.3162990
  80.2600021    0.3169010
  80.2700043    0.3118419
  80.2800064    0.3181115
  80.2900009    0.3271951
  80.3000031    0.3431314
  80.3100052    0.3361069
  80.3200073    0.3431967
  80.3300018    0.3356587
  80.3400040    0.3327762
  80.3500061    0.3322819
  80.3600006    0.3375925
  80.3700027    0.3323014
  80.3800049    0.3203886
  80.3900070    0.3302694
  80.4000015    0.3239732
  80.4100037    0.3327761
  80.4200058    0.3406166
  80.4300003    0.3371009
  80.4400024    0.3373494
  80.4500046    0.3267480
  80.4600067    0.3232608
  80.4700012    0.3349305
  80.4800034    0.3299639
  80.4900055    0.3276498
  80.5000076    0.3249242
  80.5100021    0.3202508
  80.5200043    0.3170039
  80.5300064    0.3251366
  80.5400009    0.3199994
  80.5500031    0.3118637
  80.5600052    0.3165364
  80.5700073    0.3295527
  80.5800018    0.3226009
  80.5900040    0.3187731
  80.6000061    0.3201957
  80.6100006    0.3168981
  80.6200027    0.3123383
  80.6300049    0.3099349
  80.6400070    0.3142207
  80.6500015    0.3164212
  80.6600037    0.3126319
  80.6700058    0.3155217
  80.6800003    0.3105832
  80.6900024    0.3262916
  80.7000046    0.3173203
  80.7100067    0.3195419
  80.7200012    0.3148183
  80.7300034    0.3150908
  80.7400055    0.3077791
  80.7500076    0.3023940
  80.7600021    0.2942257
  80.7700043    0.2943699
  80.7800064    0.2960202
  80.7900009    0.2970656
  80.8000031    0.3093558
  80.8100052    0.3124139
  80.8200073    0.2996965
  80.8300018    0.2888666
  80.8400040    0.2785258
  80.8500061    0.2965966
  80.8600006    0.2995173
  80.8700027    0.2998304
  80.8800049    0.2906472
  80.8900070    0.2977609
  80.9000015    0.2961481
  80.9100037    0.2931270
  80.9200058    0.2830089
  80.9300003    0.2926437
  80.9400024    0.2994426
  80.9500046    0.2976392
  80.9600067    0.2992406
  80.9700012    0.3026184
  80.9800034    0.2953968
  80.9900055    0.3008204
  81.0000076    0.3029262
  81.0100021    0.3015981
  81.0200043    0.3008931
  81.0300064    0.2922618
  81.0400009    0.2997236
  81.0500031    0.2961305
  81.0600052    0.2997476
  81.0700073    0.3045757
  81.0800018    0.2981382
  81.0900040    0.2930315
  81.1000061    0.2910961
  81.1100006    0.2942168
  81.1200027    0.2950532
  81.1300049    0.2970612
  81.1400070    0.3007858
  81.1500015    0.2917993
  81.1600037    0.2932300
  81.1700058    0.2902122
  81.1800003    0.2936077
  81.1900024    0.2917700
  81.2000046    0.2902452
  81.2100067    0.2874651
  81.2200012    0.2946373
  81.2300034    0.2901398
  81.2400055    0.2895063
  81.2500076    0.2847319
  81.2600021    0.2882303
  81.2700043    0.2884548
  81.2800064    0.2890686
  81.2900009    0.2811712
  81.3000031    0.2825007
  81.3100052    0.2891726
  81.3200073    0.2981594
  81.3300018    0.2969338
  81.3400040    0.2924044
  81.3500061    0.3007667
  81.3600006    0.2936770
  81.3700027    0.2951122
  81.3800049    0.2975671
  81.3900070    0.2992906
  81.4000015    0.2941799
  81.4100037    0.2890764
  81.4200058    0.2884674
  81.4300003    0.2992160
  81.4400024    0.3019357
  81.4500046    0.2994996
  81.4600067    0.3001731
  81.4700012    0.2958582
  81.4800034    0.2974175
  81.4900055    0.2950621
  81.5000076    0.2970836
  81.5100021    0.3017227
  81.5200043    0.2907571
  81.5300064    0.3011805
  81.5400009    0.3008774
  81.5500031    0.3023256
  81.5600052    0.3049242
  81.5700073    0.3177084
  81.5800018    0.3210353
  81.5900040    0.3243125
  81.6000061    0.3172784
  81.6100006    0.3130206
  81.6200027    0.3110649
  81.6300049    0.3098302
  81.6400070    0.3187446
  81.6500015    0.3272525
  81.6600037    0.3097401
  81.6700058    0.3163888
  81.6800003    0.3127874
  81.6900024    0.3052898
  81.7000046    0.3044887
  81.7100067    0.2994323
  81.7200012    0.3005467
  81.7300034    0.3077444
  81.7400055    0.3111891
  81.7500076    0.3050263
  81.7600021    0.3163587
  81.7700043    0.3232554
  81.7800064    0.3215325
  81.7900009    0.3239549
  81.8000031    0.3329226
  81.8100052    0.3280901
  81.8200073    0.3201651
  81.8300018    0.3215033
  81.8400040    0.3248486
  81.8500061    0.3334063
  81.8600006    0.3257613
  81.8700027    0.3288842
  81.8800049    0.3228124
  81.8900070    0.3120812
  81.9000015    0.3243083
  81.9100037    0.3122980
  81.9200058    0.3227083
  81.9300003    0.3186680
  81.9400024    0.3140640
  81.9500046    0.3189175
  81.9600067    0.3187804
  81.9700012    0.3178590
  81.9800034    0.3067651
  81.9900055    0.3073094
  82.0000076    0.3108915
  82.0100021    0.3013297
  82.0200043    0.3039279
  82.0300064    0.2978252
  82.0400009    0.2933913
  82.0500031    0.2990598
  82.0600052    0.2937456
  82.0700073    0.2980558
  82.0800018    0.2908668
  82.0900040    0.2883929
  82.1000061    0.2891632
  82.1100006    0.2857641
  82.1200027    0.2865457
  82.1300049    0.2877046
  82.1400070    0.2819351
  82.1500015    0.2901053
  82.1600037    0.2885994
  82.1700058    0.2920566
  82.1800003    0.2759247
  82.1900024    0.2701479
  82.2000046    0.2697712
  82.2100067    0.2715991
  82.2200012    0.2780106
  82.2300034    0.2824280
  82.2400055    0.2828121
  82.2500076    0.2838169
  82.2600021    0.2745623
  82.2700043    0.2824740
  82.2800064    0.2751555
  82.2900009    0.2778081
  82.3000031    0.2765195
  82.3100052    0.2738340
  82.3200073    0.2683034
  82.3300018    0.2705388
  82.3400040    0.2725210
  82.3500061    0.2674664
  82.3600006    0.2687678
  82.3700027    0.2685780
  82.3800049    0.2684616
  82.3900070    0.2668184
  82.4000015    0.2668718
  82.4100037    0.2725643
  82.4200058    0.2712840
  82.4300003    0.2735899
  82.4400024    0.2668055
  82.4500046    0.2717295
  82.4600067    0.2672319
  82.4700012    0.2714409
  82.4800034    0.2755342
  82.4900055    0.2627093
  82.5000076    0.2690102
  82.5100021    0.2608463
  82.5200043    0.2683764
  82.5300064    0.2706164
  82.5400009    0.2637445
  82.5500031    0.2732039
  82.5600052    0.2737621
  82.5700073    0.2769992
  82.5800018    0.2765755
  82.5900040    0.2769303
  82.6000061    0.2869876
  82.6100006    0.2806119
  82.6200027    0.2762185
  82.6300049    0.2737827
  82.6400070    0.2702478
  82.6500015    0.2741812
  82.6600037    0.2728010
  82.6700058    0.2724464
  82.6800003    0.2688326
  82.6900024    0.2702523
  82.7000046    0.2690032
  82.7100067    0.2651429
  82.7200012    0.2649938
  82.7300034    0.2658280
  82.7400055    0.2756464
  82.7500076    0.2829198
  82.7600021    0.2830335
  82.7700043    0.2767870
  82.7800064    0.2752197
  82.7900009    0.2737631
  82.8000031    0.2770925
  82.8100052    0.2783698
  82.8200073    0.2812142
  82.8300018    0.2775352
  82.8400040    0.2764428
  82.8500061    0.2729312
  82.8600006    0.2772485
  82.8700027    0.2785471
  82.8800049    0.2802198
  82.8900070    0.2771322
  82.9000015    0.2695175
  82.9100037    0.2684278
  82.9200058    0.2740875
  82.9300003    0.2771378
  82.9400024    0.2816141
  82.9500046    0.2871546
  82.9600067    0.2911478
  82.9700012    0.2947197
  82.9800034    0.2980224
  82.9900055    0.2906888
  83.0000076    0.2870625
  83.0100021    0.2928515
  83.0200043    0.2873821
  83.0300064    0.2853383
  83.0400009    0.2847690
  83.0500031    0.2862821
  83.0600052    0.2940990
  83.0700073    0.2857757
  83.0800018    0.2851833
  83.0900040    0.2931577
  83.1000061    0.3004110
  83.1100006    0.2898610
  83.1200027    0.2950693
  83.1300049    0.2878979
  83.1400070    0.2957951
  83.1500015    0.2966250
  83.1600037    0.3080397
  83.1700058    0.3134585
  83.1800003    0.3060195
  83.1900024    0.3126259
  83.2000046    0.3019562
  83.2100067    0.2994911
  83.2200012    0.2986133
  83.2300034    0.2994764
  83.2400055    0.3026032
  83.2500076    0.2909818
  83.2600021    0.2875801
  83.2700043    0.2869078
  83.2800064    0.2974189
  83.2900009    0.2922451
  83.3000031    0.2873605
  83.3100052    0.3037337
  83.3200073    0.3133067
  83.3300018    0.3028904
  83.3400040    0.3032321
  83.3500061    0.3048202
  83.3600006    0.3028708
  83.3700027    0.3056273
  83.3800049    0.2979470
  83.3900070    0.3105669
  83.4000015    0.3197277
  83.4100037    0.3035464
  83.4200058    0.3072671
  83.4300003    0.3135079
  83.4400024    0.3062680
  83.4500046    0.3025577
  83.4600067    0.3028135
  83.4700012    0.3153660
  83.4800034    0.3259737
  83.4900055    0.3314911
  83.5000076    0.3225299
  83.5100021    0.3279550
  83.5200043    0.3239372
  83.5300064    0.3238918
  83.5400009    0.3348380
  83.5500031    0.3336208
  83.5600052    0.3323852
  83.5700073    0.3434205
  83.5800018    0.3344212
  83.5900040    0.3328566
  83.6000061    0.3272902
  83.6100006    0.3237675
  83.6200027    0.3227235
  83.6300049    0.3232424
  83.6400070    0.3263229
  83.6500015    0.3330265
  83.6600037    0.3246803
  83.6700058    0.3212737
  83.6800003    0.3199036
  83.6900024    0.3202473
  83.7000046    0.3202277
  83.7100067    0.3177241
  83.7200012    0.3242373
  83.7300034    0.3163902
  83.7400055    0.3119991
  83.7500076    0.3204477
  83.7600021    0.3150303
  83.7700043    0.3262582
  83.7800064    0.3264385
  83.7900009    0.3207997
  83.8000031    0.3201229
  83.8100052    0.3148702
  83.8200073    0.3131416
  83.8300018    0.3099696
  83.8400040    0.3180164
  83.8500061    0.3242361
  83.8600006    0.3186377
  83.8700027    0.3182067
  83.8800049    0.3175575
  83.8900070    0.3238649
  83.9000015    0.3153051
  83.9100037    0.3028482
  83.9200058    0.3019070
  83.9300003    0.3067180
  83.9400024    0.3074191
  83.9500046    0.3133496
  83.9600067    0.3088655
  83.9700012    0.3001672
  83.9800034    0.3008739
  83.9900055    0.3067555
  84.0000076    0.3015152
  84.0100021    0.2989927
  84.0200043    0.3052832
  84.0300064    0.3003511
  84.0400009    0.2915762
  84.0500031    0.2860476
  84.0600052    0.2880464
  84.0700073    0.2893931
  84.0800018    0.2811008
  84.0900040    0.2849214
  84.1000061    0.2774785
  84.1100006    0.2722125
  84.1200027    0.2718354
  84.1300049    0.2828560
  84.1400070    0.2749292
  84.1500015    0.2850192
  84.1600037    0.2854560
  84.1700058    0.2794480
  84.1800003    0.2870674
  84.1900024    0.2875584
  84.2000046    0.2952938
  84.2100067    0.2935729
  84.2200012    0.2992612
  84.2300034    0.3019714
  84.2400055    0.2983764
  84.2500076    0.2934278
  84.2600021    0.2951819
  84.2700043    0.2946092
  84.2800064    0.2884686
  84.2900009    0.2889366
  84.3000031    0.2974285
  84.3100052    0.2954780
  84.3200073    0.2927041
  84.3300018    0.2928183
  84.3400040    0.2970833
  84.3500061    0.3008431
  84.3600006    0.3127879
  84.3700027    0.3206722
  84.3800049    0.3080454
  84.3900070    0.3127292
  84.4000015    0.3119500
  84.4100037    0.3218551
  84.4200058    0.3220960
  84.4300003    0.3190803
  84.4400024    0.3254597
  84.4500046    0.3250222
  84.4600067    0.3224247
  84.4700012    0.3294875
  84.4800034    0.3341862
  84.4900055    0.3371924
  84.5000076    0.3393459
  84.5100021    0.3352342
  84.5200043    0.3335212
  84.5300064    0.3380063
  84.5400009    0.3410751
  84.5500031    0.3355378
  84.5600052    0.3371833
  84.5700073    0.3404773
  84.5800018    0.3314980
  84.5900040    0.3414865
  84.6000061    0.3571860
  84.6100006    0.3530604
  84.6200027    0.3622364
  84.6300049    0.3565499
  84.6400070    0.3653580
  84.6500015    0.3548247
  84.6600037    0.3491505
  84.6700058    0.3435883
  84.6800003    0.3368799
  84.6900024    0.3242448
  84.7000046    0.3265074
  84.7100067    0.3284608
  84.7200012    0.3339897
  84.7300034    0.3260090
  84.7400055    0.3326791
  84.7500076    0.3274475
  84.7600021    0.3322620
  84.7700043    0.3287887
  84.7800064    0.3219883
  84.7900009    0.3136475
  84.8000031    0.3114495
  84.8100052    0.2993403
  84.8200073    0.2947059
  84.8300018    0.3000323
  84.8400040    0.3082542
  84.8500061    0.3068495
  84.8600006    0.3050218
  84.8700027    0.3018681
  84.8800049    0.2964167
  84.8900070    0.3121214
  84.9000015    0.3097777
  84.9100037    0.3072628
  84.9200058    0.3084424
  84.9300003    0.3048358
  84.9400024    0.2957830
  84.9500046    0.3020766
  84.9600067    0.2990508
  84.9700012    0.3125599
  84.9800034    0.3102564
  84.9900055    0.3093056
  85.0000076    0.3079602
  85.0100021    0.3066886
  85.0200043    0.3034359
  85.0300064    0.2990407
  85.0400009    0.3015956
  85.0500031    0.3127264
  85.0600052    0.3090004
  85.0700073    0.3213231
  85.0800018    0.3148812
  85.0900040    0.3077444
  85.1000061    0.3053989
  85.1100006    0.3180680
  85.1200027    0.3230061
  85.1300049    0.3105192
  85.1400070    0.3218137
  85.1500015    0.3144034
  85.1600037    0.3106886
  85.1700058    0.3020055
  85.1800003    0.2979335
  85.1900024    0.3023071
  85.2000046    0.3153819
  85.2100067    0.3118686
  85.2200012    0.2999486
  85.2300034    0.2986465
  85.2400055    0.2860739
  85.2500076    0.2823271
  85.2600021    0.2792216
  85.2700043    0.2893231
  85.2800064    0.2833456
  85.2900009    0.2778170
  85.3000031    0.2853581
  85.3100052    0.2881049
  85.3200073    0.2859387
  85.3300018    0.2937992
  85.3400040    0.2936021
  85.3500061    0.2892953
  85.3600006    0.2924811
  85.3700027    0.2864857
  85.3800049    0.2940821
  85.3900070    0.2825121
  85.4000015    0.2903256
  85.4100037    0.2887106
  85.4200058    0.2896458
  85.4300003    0.2899197
  85.4400024    0.2941588
  85.4500046    0.2925438
  85.4600067    0.2956004
  85.4700012    0.2899134
  85.4800034    0.2855413
  85.4900055    0.2870674
  85.5000076    0.2909336
  85.5100021    0.2956588
  85.5200043    0.2973927
  85.5300064    0.2921297
  85.5400009    0.2965673
  85.5500031    0.2820366
  85.5600052    0.2816878
  85.5700073    0.2962476
  85.5800018    0.2976016
  85.5900040    0.3055893
  85.6000061    0.3114914
  85.6100006    0.3077707
  85.6200027    0.3063470
  85.6300049    0.3127449
  85.6400070    0.3132215
  85.6500015    0.3183852
  85.6600037    0.3196661
  85.6700058    0.3142483
  85.6800003    0.3119767
  85.6900024    0.3110400
  85.7000046    0.3085524
  85.7100067    0.3037908
  85.7200012    0.3019708
  85.7300034    0.3106586
  85.7400055    0.3033356
  85.7500076    0.2995434
  85.7600021    0.2968593
  85.7700043    0.2984125
  85.7800064    0.2919148
  85.7900009    0.2954296
  85.8000031    0.3108827
  85.8100052    0.3107778
  85.8200073    0.3100522
  85.8300018    0.3024029
  85.8400040    0.2972586
  85.8500061    0.3039864
  85.8600006    0.3040202
  85.8700027    0.3064063
  85.8800049    0.3124413
  85.8900070    0.3098727
  85.9000015    0.3068312
  85.9100037    0.2982871
  85.9200058    0.2867728
  85.9300003    0.2873465
  85.9400024    0.2908406
  85.9500046    0.2897548
  85.9600067    0.2988434
  85.9700012    0.3006966
  85.9800034    0.2999730
  85.9900055    0.2967752
  86.0000076    0.2980691
  86.0100021    0.3005752
  86.0200043    0.3005729
  86.0300064    0.3049017
  86.0400009    0.3041865
  86.0500031    0.3016112
  86.0600052    0.2909496
  86.0700073    0.3011532
  86.0800018    0.2978178
  86.0900040    0.3066223
  86.1000061    0.3035565
  86.1100006    0.3021952
  86.1200027    0.3005667
  86.1300049    0.3119344
  86.1400070    0.3170275
  86.1500015    0.3119066
  86.1600037    0.3070934
  86.1700058    0.3014393
  86.1800003    0.3075886
  86.1900024    0.2987863
  86.2000046    0.3027755
  86.2100067    0.3023731
  86.2200012    0.2970569
  86.2300034    0.2965271
  86.2400055    0.2991001
  86.2500076    0.2908681
  86.2600021    0.2885462
  86.2700043    0.2942709
  86.2800064    0.2922861
  86.2900009    0.3031546
  86.3000031    0.3002222
  86.3100052    0.2982717
  86.3200073    0.2934205
  86.3300018    0.2889279
  86.3400040    0.2899407
  86.3500061    0.2940460
  86.3600006    0.2936869
  86.3700027    0.2986756
  86.3800049    0.3028327
  86.3900070    0.3090964
  86.4000015    0.2981540
  86.4100037    0.2882908
  86.4200058    0.2910379
  86.4300003    0.2875841
  86.4400024    0.2829840
  86.4500046    0.2955129
  86.4600067    0.2989972
  86.4700012    0.3036973
  86.4800034    0.2983873
  86.4900055    0.3014109
  86.5000076    0.2999714
  86.5100021    0.3163491
  86.5200043    0.2982934
  86.5300064    0.2866223
  86.5400009    0.2808168
  86.5500031    0.2861165
  86.5600052    0.2800453
  86.5700073    0.2867695
  86.5800018    0.2839880
  86.5900040    0.2849538
  86.6000061    0.2879710
  86.6100006    0.2990600
  86.6200027    0.2953769
  86.6300049    0.2978880
  86.6400070    0.2954918
  86.6500015    0.2846828
  86.6600037    0.2777637
  86.6700058    0.2757039
  86.6800003    0.2733522
  86.6900024    0.2606692
  86.7000046    0.2670546
  86.7100067    0.2667488
  86.7200012    0.2651812
  86.7300034    0.2670265
  86.7400055    0.2667226
  86.7500076    0.2724477
  86.7600021    0.2682934
  86.7700043    0.2798294
  86.7800064    0.2829518
  86.7900009    0.2798348
  86.8000031    0.2863862
  86.8100052    0.2831049
  86.8200073    0.2748248
  86.8300018    0.2766039
  86.8400040    0.2795135
  86.8500061    0.2942329
  86.8600006    0.2906881
  86.8700027    0.2979513
  86.8800049    0.2930808
  86.8900070    0.2891887
  86.9000015    0.2916996
  86.9100037    0.2948284
  86.9200058    0.2975844
  86.9300079    0.2896008
  86.9400024    0.2964519
  86.9500046    0.2944381
  86.9600067    0.2939189
  86.9700012    0.3000698
  86.9800034    0.3031061
  86.9900055    0.2914045
  87.0000076    0.3005485
  87.0100021    0.2979346
  87.0200043    0.2868338
  87.0300064    0.2975149
  87.0400009    0.2956916
  87.0500031    0.2871974
  87.0600052    0.3004544
  87.0700073    0.3039334
  87.0800018    0.2952890
  87.0900040    0.2985410
  87.1000061    0.2976704
  87.1100006    0.2980461
  87.1200027    0.2935278
  87.1300049    0.2871599
  87.1400070    0.2877069
  87.1500015    0.2931204
  87.1600037    0.2860522
  87.1700058    0.2836047
  87.1800079    0.2862183
  87.1900024    0.2888643
  87.2000046    0.2882919
  87.2100067    0.2909047
  87.2200012    0.2794640
  87.2300034    0.2816722
  87.2400055    0.2775519
  87.2500076    0.2835527
  87.2600021    0.2890960
  87.2700043    0.2788603
  87.2800064    0.2809564
  87.2900009    0.2836297
  87.3000031    0.2927022
  87.3100052    0.2935820
  87.3200073    0.2894330
  87.3300018    0.2855289
  87.3400040    0.2675213
  87.3500061    0.2713041
  87.3600006    0.2675409
  87.3700027    0.2690447
  87.3800049    0.2707389
  87.3900070    0.2820122
  87.4000015    0.2746214
  87.4100037    0.2736553
  87.4200058    0.2736512
  87.4300079    0.2784185
  87.4400024    0.2748875
  87.4500046    0.2733657
  87.4600067    0.2758544
  87.4700012    0.2832409
  87.4800034    0.2873983
  87.4900055    0.2884363
  87.5000076    0.2882437
  87.5100021    0.2898465
  87.5200043    0.2938392
  87.5300064    0.2961370
  87.5400009    0.2960736
  87.5500031    0.2965046
  87.5600052    0.3025180
  87.5700073    0.3017974
  87.5800018    0.2950668
  87.5900040    0.2940388
  87.6000061    0.2939100
  87.6100006    0.2922686
  87.6200027    0.2953734
  87.6300049    0.2972828
  87.6400070    0.2918017
  87.6500015    0.2996149
  87.6600037    0.2965914
  87.6700058    0.2941381
  87.6800079    0.2998222
  87.6900024    0.3080334
  87.7000046    0.3009125
  87.7100067    0.3042391
  87.7200012    0.3048942
  87.7300034    0.3096352
  87.7400055    0.3081221
  87.7500076    0.2903298
  87.7600021    0.2905482
  87.7700043    0.2928187
  87.7800064    0.2950993
  87.7900009    0.2925054
  87.8000031    0.2909246
  87.8100052    0.2957617
  87.8200073    0.3024929
  87.8300018    0.3042598
  87.8400040    0.3026299
  87.8500061    0.3001094
  87.8600006    0.3082007
  87.8700027    0.3136595
  87.8800049    0.3114670
  87.8900070    0.3064560
  87.9000015    0.3005297
  87.9100037    0.3007114
  87.9200058    0.3024605
  87.9300079    0.3077307
  87.9400024    0.3077166
  87.9500046    0.3096582
  87.9600067    0.2996389
  87.9700012    0.3019551
  87.9800034    0.3020237
  87.9900055    0.3125248
  88.0000076    0.3190278
  88.0100021    0.3277311
  88.0200043    0.3319960
  88.0300064    0.3300067
  88.0400009    0.3310998
  88.0500031    0.3335361
  88.0600052    0.3184906
  88.0700073    0.3177447
  88.0800018    0.3204259
  88.0900040    0.3198801
  88.1000061    0.3275984
  88.1100006    0.3266274
  88.1200027    0.3235148
  88.1300049    0.3199921
  88.1400070    0.3156102
  88.1500015    0.3173226
  88.1600037    0.3202887
  88.1700058    0.3097242
  88.1800079    0.3139474
  88.1900024    0.3145278
  88.2000046    0.3174838
  88.2100067    0.3275888
  88.2200012    0.3237974
  88.2300034    0.3330555
  88.2400055    0.3390272
  88.2500076    0.3370873
  88.2600021    0.3336407
  88.2700043    0.3272783
  88.2800064    0.3260992
  88.2900009    0.3255869
  88.3000031    0.3313655
  88.3100052    0.3348882
  88.3200073    0.3305816
  88.3300018    0.3346248
  88.3400040    0.3329139
  88.3500061    0.3369382
  88.3600006    0.3314319
  88.3700027    0.3224290
  88.3800049    0.3264295
  88.3900070    0.3296118
  88.4000015    0.3341901
  88.4100037    0.3296278
  88.4200058    0.3291589
  88.4300079    0.3394957
  88.4400024    0.3376606
  88.4500046    0.3434687
  88.4600067    0.3472617
  88.4700012    0.3440228
  88.4800034    0.3467211
  88.4900055    0.3442296
  88.5000076    0.3524683
  88.5100021    0.3452340
  88.5200043    0.3357692
  88.5300064    0.3422202
  88.5400009    0.3401109
  88.5500031    0.3338453
  88.5600052    0.3342816
  88.5700073    0.3315760
  88.5800018    0.3416894
  88.5900040    0.3491014
  88.6000061    0.3425227
  88.6100006    0.3459936
  88.6200027    0.3483894
  88.6300049    0.3506440
  88.6400070    0.3630745
  88.6500015    0.3529911
  88.6600037    0.3538018
  88.6700058    0.3660780
  88.6800079    0.3645419
  88.6900024    0.3718778
  88.7000046    0.3756566
  88.7100067    0.3656125
  88.7200012    0.3551590
  88.7300034    0.3707742
  88.7400055    0.3789344
  88.7500076    0.3802733
  88.7600021    0.3842262
  88.7700043    0.3718611
  88.7800064    0.3707126
  88.7900009    0.3660555
  88.8000031    0.3623407
  88.8100052    0.3821108
  88.8200073    0.3817965
  88.8300018    0.3811198
  88.8400040    0.3841701
  88.8500061    0.3910717
  88.8600006    0.3876997
  88.8700027    0.3853691
  88.8800049    0.3950076
  88.8900070    0.3947150
  88.9000015    0.3957008
  88.9100037    0.3923196
  88.9200058    0.4020377
  88.9300079    0.4020143
  88.9400024    0.3882147
  88.9500046    0.3985433
  88.9600067    0.3941151
  88.9700012    0.4038493
  88.9800034    0.3881563
  88.9900055    0.3905447
  89.0000076    0.3799970
  89.0100021    0.3711525
  89.0200043    0.3715225
  89.0300064    0.3665001
  89.0400009    0.3486373
  89.0500031    0.3430458
  89.0600052    0.3487047
  89.0700073    0.3500572
  89.0800018    0.3517590
  89.0900040    0.3652244
  89.1000061    0.3685410
  89.1100006    0.3609499
  89.1200027    0.3741330
  89.1300049    0.3629408
  89.1400070    0.3670159
  89.1500015    0.3598061
  89.1600037    0.3574079
  89.1700058    0.3702208
  89.1800079    0.3715015
  89.1900024    0.3690027
  89.2000046    0.3845331
  89.2100067    0.3929519
  89.2200012    0.3967829
  89.2300034    0.4005213
  89.2400055    0.3911792
  89.2500076    0.3929430
  89.2600021    0.3893803
  89.2700043    0.3980164
  89.2800064    0.3962049
  89.2900009    0.4037346
  89.3000031    0.3988787
  89.3100052    0.3871285
  89.3200073    0.3934539
  89.3300018    0.3993940
  89.3400040    0.4020506
  89.3500061    0.3914000
  89.3600006    0.4036399
  89.3700027    0.4176168
  89.3800049    0.4110210
  89.3900070    0.4025445
  89.4000015    0.3918359
  89.4100037    0.3814410
  89.4200058    0.3668212
  89.4300079    0.3704775
  89.4400024    0.3676697
  89.4500046    0.3649144
  89.4600067    0.3669139
  89.4700012    0.3622038
  89.4800034    0.3614927
  89.4900055    0.3666230
  89.5000076    0.3671119
  89.5100021    0.3624321
  89.5200043    0.3650917
  89.5300064    0.3675351
  89.5400009    0.3670051
  89.5500031    0.3625618
  89.5600052    0.3683966
  89.5700073    0.3629411
  89.5800018    0.3581432
  89.5900040    0.3679044
  89.6000061    0.3735309
  89.6100006    0.3702371
  89.6200027    0.3734520
  89.6300049    0.3698947
  89.6400070    0.3749663
  89.6500015    0.3623791
  89.6600037    0.3629525
  89.6700058    0.3562581
  89.6800079    0.3587717
  89.6900024    0.3646012
  89.7000046    0.3651108
  89.7100067    0.3616481
  89.7200012    0.3492391
  89.7300034    0.3604204
  89.7400055    0.3699513
  89.7500076    0.3761480
  89.7600021    0.3820363
  89.7700043    0.3869173
  89.7800064    0.3910875
  89.7900009    0.3886314
  89.8000031    0.3974465
  89.8100052    0.3926286
  89.8200073    0.3895142
  89.8300018    0.3821196
  89.8400040    0.3907551
  89.8500061    0.3771168
  89.8600006    0.3750705
  89.8700027    0.3655899
  89.8800049    0.3620169
  89.8900070    0.3744120
  89.9000015    0.3824240
  89.9100037    0.3851280
  89.9200058    0.3801194
  89.9300079    0.3768227
  89.9400024    0.3945140
  89.9500046    0.3694574
  89.9600067    0.3753605
  89.9700012    0.3687203
  89.9800034    0.3691454
  89.9900055    0.3739875
  90.0000076    0.3852656
  90.0100021    0.3906130
  90.0200043    0.3878873
  90.0300064    0.3889795
  90.0400009    0.3840038
  90.0500031    0.3823098
  90.0600052    0.3799473
  90.0700073    0.3748774
  90.0800018    0.3615730
  90.0900040    0.3724677
  90.1000061    0.3694712
  90.1100006    0.3657158
  90.1200027    0.3629365
  90.1300049    0.3652192
  90.1400070    0.3697736
  90.1500015    0.3772077
  90.1600037    0.3810278
  90.1700058    0.3712138
  90.1800079    0.3612507
  90.1900024    0.3611113
  90.2000046    0.3582294
  90.2100067    0.3556571
  90.2200012    0.3587409
  90.2300034    0.3696974
  90.2400055    0.3635929
  90.2500076    0.3608307
  90.2600021    0.3555745
  90.2700043    0.3514647
  90.2800064    0.3446820
  90.2900009    0.3512494
  90.3000031    0.3658557
  90.3100052    0.3478882
  90.3200073    0.3502480
  90.3300018    0.3475690
  90.3400040    0.3414470
  90.3500061    0.3494423
  90.3600006    0.3498924
  90.3700027    0.3327160
  90.3800049    0.3248045
  90.3900070    0.3370309
  90.4000015    0.3327415
  90.4100037    0.3340872
  90.4200058    0.3368397
  90.4300079    0.3154382
  90.4400024    0.3360568
  90.4500046    0.3415283
  90.4600067    0.3379585
  90.4700012    0.3390176
  90.4800034    0.3355759
  90.4900055    0.3347016
  90.5000076    0.3345863
  90.5100021    0.3339276
  90.5200043    0.3393167
  90.5300064    0.3360803
  90.5400009    0.3170376
  90.5500031    0.3340525
  90.5600052    0.3325101
  90.5700073    0.3266546
  90.5800018    0.3241562
  90.5900040    0.3160842
  90.6000061    0.3058373
  90.6100006    0.3029584
  90.6200027    0.2977941
  90.6300049    0.2932783
  90.6400070    0.2926076
  90.6500015    0.3019948
  90.6600037    0.2986984
  90.6700058    0.2923895
  90.6800079    0.3061996
  90.6900024    0.3070760
  90.7000046    0.3155873
  90.7100067    0.3184189
  90.7200012    0.3146089
  90.7300034    0.3000713
  90.7400055    0.2968749
  90.7500076    0.3079093
  90.7600021    0.3154541
  90.7700043    0.3069108
  90.7800064    0.3094084
  90.7900009    0.3102233
  90.8000031    0.3159050
  90.8100052    0.3066473
  90.8200073    0.3047513
  90.8300018    0.3045402
  90.8400040    0.2956961
  90.8500061    0.2958023
  90.8600006    0.2975181
  90.8700027    0.3062905
  90.8800049    0.2971905
  90.8900070    0.2946637
  90.9000015    0.3063332
  90.9100037    0.3009487
  90.9200058    0.3041255
  90.9300079    0.3021485
  90.9400024    0.3061554
  90.9500046    0.3120297
  90.9600067    0.3021466
  90.9700012    0.3034512
  90.9800034    0.3113037
  90.9900055    0.3051129
  91.0000076    0.3112391
  91.0100021    0.3145170
  91.0200043    0.3217530
  91.0300064    0.3066251
  91.0400009    0.3191149
  91.0500031    0.3280668
  91.0600052    0.3215227
  91.0700073    0.3214192
  91.0800018    0.3216965
  91.0900040    0.3210962
  91.1000061    0.3278011
  91.1100006    0.3262296
  91.1200027    0.3176025
  91.1300049    0.3189923
  91.1400070    0.3175415
  91.1500015    0.3147800
  91.1600037    0.3244369
  91.1700058    0.3186188
  91.1800079    0.3193437
  91.1900024    0.3078272
  91.2000046    0.3160807
  91.2100067    0.3164543
  91.2200012    0.3106567
  91.2300034    0.3199427
  91.2400055    0.3226555
  91.2500076    0.3270074
  91.2600021    0.3305249
  91.2700043    0.3464634
  91.2800064    0.3542667
  91.2900009    0.3389163
  91.3000031    0.3491084
  91.3100052    0.3435443
  91.3200073    0.3294615
  91.3300018    0.3354680
  91.3400040    0.3355012
  91.3500061    0.3376813
  91.3600006    0.3332503
  91.3700027    0.3305489
  91.3800049    0.3254431
  91.3900070    0.3277328
  91.4000015    0.3181291
  91.4100037    0.3142243
  91.4200058    0.3259138
  91.4300079    0.3264416
  91.4400024    0.3234079
  91.4500046    0.3227256
  91.4600067    0.3144440
  91.4700012    0.3184942
  91.4800034    0.3277932
  91.4900055    0.3349447
  91.5000076    0.3345721
  91.5100021    0.3412509
  91.5200043    0.3475685
  91.5300064    0.3545476
  91.5400009    0.3514477
  91.5500031    0.3278076
  91.5600052    0.3351275
  91.5700073    0.3289850
  91.5800018    0.3464015
  91.5900040    0.3392563
  91.6000061    0.3313071
  91.6100006    0.3365472
  91.6200027    0.3413746
  91.6300049    0.3471759
  91.6400070    0.3486323
  91.6500015    0.3445396
  91.6600037    0.3449357
  91.6700058    0.3541923
  91.6800079    0.3572662
  91.6900024    0.3452106
  91.7000046    0.3337775
  91.7100067    0.3347251
  91.7200012    0.3418138
  91.7300034    0.3509711
  91.7400055    0.3562917
  91.7500076    0.3569173
  91.7600021    0.3520080
  91.7700043    0.3697250
  91.7800064    0.3534162
  91.7900009    0.3468218
  91.8000031    0.3444046
  91.8100052    0.3499940
  91.8200073    0.3595663
  91.8300018    0.3429049
  91.8400040    0.3371791
  91.8500061    0.3253835
  91.8600006    0.3358814
  91.8700027    0.3241065
  91.8800049    0.3334102
  91.8900070    0.3339430
  91.9000015    0.3361868
  91.9100037    0.3402916
  91.9200058    0.3528793
  91.9300079    0.3509756
  91.9400024    0.3496506
  91.9500046    0.3429102
  91.9600067    0.3403962
  91.9700012    0.3381223
  91.9800034    0.3391359
  91.9900055    0.3372164
  92.0000076    0.3373848
  92.0100021    0.3370246
  92.0200043    0.3421195
  92.0300064    0.3382618
  92.0400009    0.3407120
  92.0500031    0.3458843
  92.0600052    0.3426701
  92.0700073    0.3297407
  92.0800018    0.3338144
  92.0900040    0.3384858
  92.1000061    0.3383241
  92.1100006    0.3553558
  92.1200027    0.3480953
  92.1300049    0.3386871
  92.1400070    0.3442304
  92.1500015    0.3389522
  92.1600037    0.3564339
  92.1700058    0.3718437
  92.1800079    0.3578512
  92.1900024    0.3651598
  92.2000046    0.3666366
  92.2100067    0.3623582
  92.2200012    0.3697461
  92.2300034    0.3567475
  92.2400055    0.3543724
  92.2500076    0.3469913
  92.2600021    0.3503093
  92.2700043    0.3549326
  92.2800064    0.3524543
  92.2900009    0.3536351
  92.3000031    0.3436508
  92.3100052    0.3554894
  92.3200073    0.3578376
  92.3300018    0.3434437
  92.3400040    0.3477805
  92.3500061    0.3544367
  92.3600006    0.3649012
  92.3700027    0.3606101
  92.3800049    0.3697146
  92.3900070    0.3599977
  92.4000015    0.3450845
  92.4100037    0.3477610
  92.4200058    0.3482988
  92.4300079    0.3411029
  92.4400024    0.3421576
  92.4500046    0.3400854
  92.4600067    0.3378589
  92.4700012    0.3405734
  92.4800034    0.3481788
  92.4900055    0.3461017
  92.5000076    0.3573227
  92.5100021    0.3597296
  92.5200043    0.3666491
  92.5300064    0.3674082
  92.5400009    0.3604378
  92.5500031    0.3502741
  92.5600052    0.3416384
  92.5700073    0.3392295
  92.5800018    0.3486971
  92.5900040    0.3432914
  92.6000061    0.3517556
  92.6100006    0.3559556
  92.6200027    0.3569410
  92.6300049    0.3547132
  92.6400070    0.3501062
  92.6500015    0.3489985
  92.6600037    0.3557393
  92.6700058    0.3633703
  92.6800079    0.3664205
  92.6900024    0.3654943
  92.7000046    0.3753056
  92.7100067    0.3888863
  92.7200012    0.3886370
  92.7300034    0.3886757
  92.7400055    0.3756134
  92.7500076    0.3656683
  92.7600021    0.3669684
  92.7700043    0.3764323
  92.7800064    0.3742028
  92.7900009    0.3777625
  92.8000031    0.3799104
  92.8100052    0.3629349
  92.8200073    0.3616675
  92.8300018    0.3623103
  92.8400040    0.3662049
  92.8500061    0.3684530
  92.8600006    0.3721411
  92.8700027    0.3509353
  92.8800049    0.3422530
  92.8900070    0.3538721
  92.9000015    0.3589646
  92.9100037    0.3566779
  92.9200058    0.3559100
  92.9300079    0.3519541
  92.9400024    0.3454822
  92.9500046    0.3445405
  92.9600067    0.3378639
  92.9700012    0.3434027
  92.9800034    0.3525880
  92.9900055    0.3509500
  93.0000076    0.3536093
  93.0100021    0.3583311
  93.0200043    0.3584822
  93.0300064    0.3623307
  93.0400009    0.3549279
  93.0500031    0.3526713
  93.0600052    0.3508275
  93.0700073    0.3334084
  93.0800018    0.3463553
  93.0900040    0.3409760
  93.1000061    0.3431459
  93.1100006    0.3487172
  93.1200027    0.3476675
  93.1300049    0.3559917
  93.1400070    0.3531609
  93.1500015    0.3614427
  93.1600037    0.3577299
  93.1700058    0.3480550
  93.1800079    0.3526422
  93.1900024    0.3544565
  93.2000046    0.3592473
  93.2100067    0.3594088
  93.2200012    0.3649132
  93.2300034    0.3763854
  93.2400055    0.3716320
  93.2500076    0.3604081
  93.2600021    0.3509960
  93.2700043    0.3374600
  93.2800064    0.3209764
  93.2900009    0.3236205
  93.3000031    0.3220896
  93.3100052    0.3347437
  93.3200073    0.3291222
  93.3300018    0.3254912
  93.3400040    0.3264922
  93.3500061    0.3253621
  93.3600082    0.3221185
  93.3700027    0.3191677
  93.3800049    0.3289359
  93.3900070    0.3320172
  93.4000015    0.3315008
  93.4100037    0.3329830
  93.4200058    0.3327694
  93.4300079    0.3293349
  93.4400024    0.3421361
  93.4500046    0.3453714
  93.4600067    0.3498896
  93.4700012    0.3528370
  93.4800034    0.3512493
  93.4900055    0.3502444
  93.5000076    0.3546420
  93.5100021    0.3615536
  93.5200043    0.3576446
  93.5300064    0.3512586
  93.5400009    0.3568739
  93.5500031    0.3528262
  93.5600052    0.3626229
  93.5700073    0.3649890
  93.5800018    0.3765548
  93.5900040    0.3732106
  93.6000061    0.3669777
  93.6100082    0.3704212
  93.6200027    0.3751220
  93.6300049    0.3780663
  93.6400070    0.3756421
  93.6500015    0.3725895
  93.6600037    0.3661130
  93.6700058    0.3660091
  93.6800079    0.3623818
  93.6900024    0.3595987
  93.7000046    0.3585722
  93.7100067    0.3462821
  93.7200012    0.3547401
  93.7300034    0.3520042
  93.7400055    0.3630262
  93.7500076    0.3626527
  93.7600021    0.3602083
  93.7700043    0.3634939
  93.7800064    0.3598157
  93.7900009    0.3634519
  93.8000031    0.3545221
  93.8100052    0.3647870
  93.8200073    0.3697111
  93.8300018    0.3728516
  93.8400040    0.3683912
  93.8500061    0.3557253
  93.8600082    0.3628125
  93.8700027    0.3596689
  93.8800049    0.3504835
  93.8900070    0.3485322
  93.9000015    0.3541613
  93.9100037    0.3438073
  93.9200058    0.3345436
  93.9300079    0.3461615
  93.9400024    0.3480095
  93.9500046    0.3515303
  93.9600067    0.3602158
  93.9700012    0.3591477
  93.9800034    0.3662064
  93.9900055    0.3586917
  94.0000076    0.3604638
  94.0100021    0.3636453
  94.0200043    0.3580746
  94.0300064    0.3746095
  94.0400009    0.3740681
  94.0500031    0.3762664
  94.0600052    0.3698409
  94.0700073    0.3769718
  94.0800018    0.3825080
  94.0900040    0.3983759
  94.1000061    0.3965651
  94.1100082    0.3964060
  94.1200027    0.3930744
  94.1300049    0.3842660
  94.1400070    0.3873561
  94.1500015    0.3849031
  94.1600037    0.3840092
  94.1700058    0.3766654
  94.1800079    0.3880464
  94.1900024    0.3809977
  94.2000046    0.3910351
  94.2100067    0.3880513
  94.2200012    0.3874799
  94.2300034    0.3944093
  94.2400055    0.3817063
  94.2500076    0.4028597
  94.2600021    0.3937769
  94.2700043    0.3924725
  94.2800064    0.3857176
  94.2900009    0.3797778
  94.3000031    0.3818449
  94.3100052    0.3771146
  94.3200073    0.3761581
  94.3300018    0.3849982
  94.3400040    0.3887350
  94.3500061    0.4000454
  94.3600082    0.3853430
  94.3700027    0.3919480
  94.3800049    0.3946488
  94.3900070    0.3859310
  94.4000015    0.3739436
  94.4100037    0.3797622
  94.4200058    0.3871739
  94.4300079    0.3790440
  94.4400024    0.3635435
  94.4500046    0.3769926
  94.4600067    0.3890324
  94.4700012    0.3996881
  94.4800034    0.4033916
  94.4900055    0.3859710
  94.5000076    0.3824525
  94.5100021    0.3854502
  94.5200043    0.4032696
  94.5300064    0.3970017
  94.5400009    0.4099935
  94.5500031    0.3985747
  94.5600052    0.4144526
  94.5700073    0.4240116
  94.5800018    0.4146673
  94.5900040    0.4446071
  94.6000061    0.4412780
  94.6100082    0.4389354
  94.6200027    0.4344486
  94.6300049    0.4560441
  94.6400070    0.4481042
  94.6500015    0.4437816
  94.6600037    0.4510438
  94.6700058    0.4497832
  94.6800079    0.4512715
  94.6900024    0.4589438
  94.7000046    0.4582761
  94.7100067    0.4520989
  94.7200012    0.4509384
  94.7300034    0.4512253
  94.7400055    0.4487152
  94.7500076    0.4489127
  94.7600021    0.4535860
  94.7700043    0.4685799
  94.7800064    0.4672373
  94.7900009    0.4618204
  94.8000031    0.4618843
  94.8100052    0.4721678
  94.8200073    0.4809830
  94.8300018    0.4861930
  94.8400040    0.4747423
  94.8500061    0.4811414
  94.8600082    0.4753379
  94.8700027    0.4708355
  94.8800049    0.4689780
  94.8900070    0.4720050
  94.9000015    0.4701789
  94.9100037    0.4589942
  94.9200058    0.4608809
  94.9300079    0.4533986
  94.9400024    0.4524731
  94.9500046    0.4596404
  94.9600067    0.4619394
  94.9700012    0.4630510
  94.9800034    0.4581915
  94.9900055    0.4711594
  95.0000076    0.4783627
  95.0100021    0.4674668
  95.0200043    0.4642971
  95.0300064    0.4685299
  95.0400009    0.4514751
  95.0500031    0.4648436
  95.0600052    0.4647453
  95.0700073    0.4789155
  95.0800018    0.4662458
  95.0900040    0.4652575
  95.1000061    0.4616053
  95.1100082    0.4571644
  95.1200027    0.4503403
  95.1300049    0.4518293
  95.1400070    0.4712854
  95.1500015    0.4678260
  95.1600037    0.4385881
  95.1700058    0.4438434
  95.1800079    0.4454950
  95.1900024    0.4516504
  95.2000046    0.4446468
  95.2100067    0.4592408
  95.2200012    0.4656447
  95.2300034    0.4561074
  95.2400055    0.4486825
  95.2500076    0.4663280
  95.2600021    0.4792300
  95.2700043    0.4716143
  95.2800064    0.4584057
  95.2900009    0.4518338
  95.3000031    0.4468611
  95.3100052    0.4566661
  95.3200073    0.4602892
  95.3300018    0.4645155
  95.3400040    0.4589630
  95.3500061    0.4609624
  95.3600082    0.4638693
  95.3700027    0.4615801
  95.3800049    0.4660673
  95.3900070    0.4571366
  95.4000015    0.4486441
  95.4100037    0.4526099
  95.4200058    0.4540187
  95.4300079    0.4563943
  95.4400024    0.4618196
  95.4500046    0.4531683
  95.4600067    0.4446510
  95.4700012    0.4383765
  95.4800034    0.4286363
  95.4900055    0.4137422
  95.5000076    0.4193087
  95.5100021    0.4126199
  95.5200043    0.4182145
  95.5300064    0.4117883
  95.5400009    0.4159202
  95.5500031    0.4394356
  95.5600052    0.4251783
  95.5700073    0.4390737
  95.5800018    0.4406884
  95.5900040    0.4405130
  95.6000061    0.4419644
  95.6100082    0.4435840
  95.6200027    0.4399374
  95.6300049    0.4404688
  95.6400070    0.4300462
  95.6500015    0.4347108
  95.6600037    0.4290058
  95.6700058    0.4428299
  95.6800079    0.4436641
  95.6900024    0.4336541
  95.7000046    0.4356190
  95.7100067    0.4470862
  95.7200012    0.4513960
  95.7300034    0.4503765
  95.7400055    0.4345397
  95.7500076    0.4119450
  95.7600021    0.4094689
  95.7700043    0.4279889
  95.7800064    0.4337728
  95.7900009    0.4323061
  95.8000031    0.4253468
  95.8100052    0.4193666
  95.8200073    0.4227145
  95.8300018    0.4204428
  95.8400040    0.4297843
  95.8500061    0.4172783
  95.8600082    0.4102967
  95.8700027    0.4051608
  95.8800049    0.4113792
  95.8900070    0.4108449
  95.9000015    0.4048493
  95.9100037    0.4058912
  95.9200058    0.4124765
  95.9300079    0.4131634
  95.9400024    0.4054165
  95.9500046    0.4114285
  95.9600067    0.4201113
  95.9700012    0.4255646
  95.9800034    0.4193863
  95.9900055    0.4166768
  96.0000076    0.4279277
  96.0100021    0.4305591
  96.0200043    0.4156694
  96.0300064    0.4124585
  96.0400009    0.4180995
  96.0500031    0.4311857
  96.0600052    0.4260010
  96.0700073    0.4303421
  96.0800018    0.4310530
  96.0900040    0.4381508
  96.1000061    0.4208366
  96.1100082    0.4031973
  96.1200027    0.4085958
  96.1300049    0.4157805
  96.1400070    0.3990114
  96.1500015    0.4141001
  96.1600037    0.4066135
  96.1700058    0.4137837
  96.1800079    0.4327228
  96.1900024    0.4278784
  96.2000046    0.4287420
  96.2100067    0.4428985
  96.2200012    0.4401570
  96.2300034    0.4345942
  96.2400055    0.4248588
  96.2500076    0.4155929
  96.2600021    0.4136982
  96.2700043    0.4088361
  96.2800064    0.4119813
  96.2900009    0.4227189
  96.3000031    0.4297820
  96.3100052    0.4350957
  96.3200073    0.4350039
  96.3300018    0.4277597
  96.3400040    0.4166580
  96.3500061    0.4069968
  96.3600082    0.4073183
  96.3700027    0.4022987
  96.3800049    0.3965369
  96.3900070    0.3996250
  96.4000015    0.4128960
  96.4100037    0.3966948
  96.4200058    0.4014141
  96.4300079    0.4071369
  96.4400024    0.4143706
  96.4500046    0.4101534
  96.4600067    0.4093181
  96.4700012    0.4053959
  96.4800034    0.4017773
  96.4900055    0.3887235
  96.5000076    0.3935555
  96.5100021    0.3823239
  96.5200043    0.3747913
  96.5300064    0.3582232
  96.5400009    0.3562474
  96.5500031    0.3792882
  96.5600052    0.3786415
  96.5700073    0.3744122
  96.5800018    0.3676327
  96.5900040    0.3619702
  96.6000061    0.3785110
  96.6100082    0.3793081
  96.6200027    0.3873811
  96.6300049    0.3793528
  96.6400070    0.3830071
  96.6500015    0.3766930
  96.6600037    0.3872944
  96.6700058    0.3825234
  96.6800079    0.3724599
  96.6900024    0.3516916
  96.7000046    0.3528306
  96.7100067    0.3590769
  96.7200012    0.3418011
  96.7300034    0.3511243
  96.7400055    0.3430501
  96.7500076    0.3567310
  96.7600021    0.3529622
  96.7700043    0.3340375
  96.7800064    0.3397687
  96.7900009    0.3457876
  96.8000031    0.3510953
  96.8100052    0.3441689
  96.8200073    0.3417349
  96.8300018    0.3310412
  96.8400040    0.3424627
  96.8500061    0.3525143
  96.8600082    0.3366206
  96.8700027    0.3424527
  96.8800049    0.3365702
  96.8900070    0.3342200
  96.9000015    0.3357657
  96.9100037    0.3397486
  96.9200058    0.3414299
  96.9300079    0.3428969
  96.9400024    0.3349527
  96.9500046    0.3302220
  96.9600067    0.3345114
  96.9700012    0.3433509
  96.9800034    0.3367295
  96.9900055    0.3550571
  97.0000076    0.3382942
  97.0100021    0.3431573
  97.0200043    0.3386224
  97.0300064    0.3265304
  97.0400009    0.3327131
  97.0500031    0.3295693
  97.0600052    0.3286970
  97.0700073    0.3431504
  97.0800018    0.3520824
  97.0900040    0.3516564
  97.1000061    0.3557662
  97.1100082    0.3595118
  97.1200027    0.3418658
  97.1300049    0.3236840
  97.1400070    0.3310249
  97.1500015    0.3361996
  97.1600037    0.3368185
  97.1700058    0.3344047
  97.1800079    0.3357331
  97.1900024    0.3579039
  97.2000046    0.3540656
  97.2100067    0.3641710
  97.2200012    0.3712583
  97.2300034    0.3674136
  97.2400055    0.3573722
  97.2500076    0.3678325
  97.2600021    0.3760069
  97.2700043    0.3599609
  97.2800064    0.3634816
  97.2900009    0.3735614
  97.3000031    0.3727893
  97.3100052    0.3684321
  97.3200073    0.3695379
  97.3300018    0.3675141
  97.3400040    0.3664386
  97.3500061    0.3782146
  97.3600082    0.3694424
  97.3700027    0.3690377
  97.3800049    0.3800088
  97.3900070    0.3798098
  97.4000015    0.3778081
  97.4100037    0.3798985
  97.4200058    0.3735797
  97.4300079    0.3629610
  97.4400024    0.3615271
  97.4500046    0.3677900
  97.4600067    0.3760495
  97.4700012    0.3686236
  97.4800034    0.3839003
  97.4900055    0.3710566
  97.5000076    0.3685478
  97.5100021    0.3730951
  97.5200043    0.3825325
  97.5300064    0.3851714
  97.5400009    0.3957129
  97.5500031    0.4026107
  97.5600052    0.4120687
  97.5700073    0.3930397
  97.5800018    0.3898052
  97.5900040    0.3808088
  97.6000061    0.3915828
  97.6100082    0.3940100
  97.6200027    0.4017980
  97.6300049    0.3999247
  97.6400070    0.4031972
  97.6500015    0.4162736
  97.6600037    0.4341421
  97.6700058    0.4298810
  97.6800079    0.4352413
  97.6900024    0.4168566
  97.7000046    0.4289412
  97.7100067    0.4289869
  97.7200012    0.4285954
  97.7300034    0.4279824
  97.7400055    0.4052468
  97.7500076    0.4018710
  97.7600021    0.4060398
  97.7700043    0.4138143
  97.7800064    0.4186449
  97.7900009    0.4174351
  97.8000031    0.4274651
  97.8100052    0.4379482
  97.8200073    0.4428997
  97.8300018    0.4261062
  97.8400040    0.4280702
  97.8500061    0.4313555
  97.8600082    0.4248350
  97.8700027    0.4129237
  97.8800049    0.4230273
  97.8900070    0.4321077
  97.9000015    0.4362665
  97.9100037    0.4320857
  97.9200058    0.4224788
  97.9300079    0.4085723
  97.9400024    0.4199555
  97.9500046    0.4294890
  97.9600067    0.4198641
  97.9700012    0.4206778
  97.9800034    0.4278669
  97.9900055    0.4252279
  98.0000076    0.4175815
  98.0100021    0.4412425
  98.0200043    0.4451132
  98.0300064    0.4349766
  98.0400009    0.4222589
  98.0500031    0.4329714
  98.0600052    0.4336385
  98.0700073    0.4321673
  98.0800018    0.4372112
  98.0900040    0.4288264
  98.1000061    0.4057334
  98.1100082    0.4016894
  98.1200027    0.3844823
  98.1300049    0.3750963
  98.1400070    0.3782898
  98.1500015    0.3860565
  98.1600037    0.3747557
  98.1700058    0.3860695
  98.1800079    0.3796206
  98.1900024    0.3769532
  98.2000046    0.3748278
  98.2100067    0.3811442
  98.2200012    0.3845305
  98.2300034    0.3898163
  98.2400055    0.3928568
  98.2500076    0.3868034
  98.2600021    0.3780019
  98.2700043    0.3867198
  98.2800064    0.3923089
  98.2900009    0.3859825
  98.3000031    0.3814228
  98.3100052    0.3770137
  98.3200073    0.3807916
  98.3300018    0.3719372
  98.3400040    0.3788054
  98.3500061    0.3743251
  98.3600082    0.3770021
  98.3700027    0.3804958
  98.3800049    0.3941721
  98.3900070    0.3912294
  98.4000015    0.3920237
  98.4100037    0.3918030
  98.4200058    0.3942495
  98.4300079    0.3886417
  98.4400024    0.3904305
  98.4500046    0.3831384
  98.4600067    0.3934052
  98.4700012    0.3995944
  98.4800034    0.3874247
  98.4900055    0.3766061
  98.5000076    0.3825597
  98.5100021    0.3758219
  98.5200043    0.3623408
  98.5300064    0.3693343
  98.5400009    0.3576450
  98.5500031    0.3693410
  98.5600052    0.3646129
  98.5700073    0.3617376
  98.5800018    0.3584629
  98.5900040    0.3618590
  98.6000061    0.3578669
  98.6100082    0.3626728
  98.6200027    0.3536425
  98.6300049    0.3498915
  98.6400070    0.3572322
  98.6500015    0.3565682
  98.6600037    0.3563522
  98.6700058    0.3506906
  98.6800079    0.3532158
  98.6900024    0.3380796
  98.7000046    0.3372642
  98.7100067    0.3409804
  98.7200012    0.3463966
  98.7300034    0.3441497
  98.7400055    0.3361812
  98.7500076    0.3400617
  98.7600021    0.3421932
  98.7700043    0.3421130
  98.7800064    0.3424925
  98.7900009    0.3271031
  98.8000031    0.3326837
  98.8100052    0.3260996
  98.8200073    0.3207577
  98.8300018    0.3138658
  98.8400040    0.3201098
  98.8500061    0.3186809
  98.8600082    0.3250891
  98.8700027    0.3179502
  98.8800049    0.3226050
  98.8900070    0.3153754
  98.9000015    0.3137397
  98.9100037    0.3253321
  98.9200058    0.3206546
  98.9300079    0.3219804
  98.9400024    0.3156607
  98.9500046    0.3185933
  98.9600067    0.3142360
  98.9700012    0.3089627
  98.9800034    0.3085093
  98.9900055    0.3095126
  99.0000076    0.3064648
  99.0100021    0.2996546
  99.0200043    0.3069180
  99.0300064    0.3163646
  99.0400009    0.3139597
  99.0500031    0.3087419
  99.0600052    0.3199697
  99.0700073    0.3115542
  99.0800018    0.3061931
  99.0900040    0.2984939
  99.1000061    0.3011323
  99.1100082    0.3049910
  99.1200027    0.3065796
  99.1300049    0.3002201
  99.1400070    0.3045298
  99.1500015    0.2927765
  99.1600037    0.2895969
  99.1700058    0.2958982
  99.1800079    0.2868799
  99.1900024    0.2870015
  99.2000046    0.2844727
  99.2100067    0.2891384
  99.2200012    0.2911002
  99.2300034    0.2863377
  99.2400055    0.2878869
  99.2500076    0.2792315
  99.2600021    0.2871895
  99.2700043    0.2934438
  99.2800064    0.2983455
  99.2900009    0.2915949
  99.3000031    0.3020381
  99.3100052    0.3042305
  99.3200073    0.3061042
  99.3300018    0.3067821
  99.3400040    0.3003111
  99.3500061    0.3028181
  99.3600082    0.3027620
  99.3700027    0.3156183
  99.3800049    0.3043111
  99.3900070    0.3045190
  99.4000015    0.3151974
  99.4100037    0.3146937
  99.4200058    0.3250608
  99.4300079    0.3248717
  99.4400024    0.3207263
  99.4500046    0.3226258
  99.4600067    0.3133546
  99.4700012    0.3196737
  99.4800034    0.3255524
  99.4900055    0.3225085
  99.5000076    0.3172552
  99.5100021    0.3042657
  99.5200043    0.3127844
  99.5300064    0.3149488
  99.5400009    0.3042825
  99.5500031    0.3114384
  99.5600052    0.3089628
  99.5700073    0.3198527
  99.5800018    0.3194378
  99.5900040    0.3062328
  99.6000061    0.3006574
  99.6100082    0.3136632
  99.6200027    0.3061301
  99.6300049    0.3055229
  99.6400070    0.2975916
  99.6500015    0.3052851
  99.6600037    0.3031096
  99.6700058    0.3085906
  99.6800079    0.3147915
  99.6900024    0.3118968
  99.7000046    0.3026637
  99.7100067    0.3046502
  99.7200012    0.3079011
  99.7300034    0.3011473
  99.7400055    0.3010493
  99.7500076    0.3026931
  99.7600021    0.3040814
  99.7700043    0.3019190
  99.7800064    0.3028100
  99.7900085    0.3072880
  99.8000031    0.3144997
  99.8100052    0.3219213
  99.8200073    0.3321923
  99.8300018    0.3417625
  99.8400040    0.3366219
  99.8500061    0.3433382
  99.8600082    0.3380810
  99.8700027    0.3221678
  99.8800049    0.3186885
  99.8900070    0.3198792
  99.9000015    0.3243277
  99.9100037    0.3330885
  99.9200058    0.3348994
  99.9300079    0.3356209
  99.9400024    0.3288898
  99.9500046    0.3218430
  99.9600067    0.3288396
  99.9700012    0.3298285
  99.9800034    0.3300132
  99.9900055    0.3298818
 100.0000076    0.3336850
 100.0100021    0.3364789
 100.0200043    0.3392616
 100.0300064    0.3437515
 100.0400085    0.3485440
 100.0500031    0.3393940
 100.0600052    0.3470455
 100.0700073    0.3343284
 100.0800018    0.3301601
 100.0900040    0.3339738
 100.1000061    0.3411567
 100.1100082    0.3414961
 100.1200027    0.3346323
 100.1300049    0.3244038
 100.1400070    0.3290443
 100.1500015    0.3374660
 100.1600037    0.3484017
 100.1700058    0.3437743
 100.1800079    0.3456419
 100.1900024    0.3421385
 100.2000046    0.3434073
 100.2100067    0.3364079
 100.2200012    0.3451857
 100.2300034    0.3561775
 100.2400055    0.3530701
 100.2500076    0.3600228
 100.2600021    0.3414102
 100.2700043    0.3462863
 100.2800064    0.3468056
 100.2900085    0.3436774
 100.3000031    0.3511288
 100.3100052    0.3560594
 100.3200073    0.3600054
 100.3300018    0.3568638
 100.3400040    0.3541342
 100.3500061    0.3597464
 100.3600082    0.3555820
 100.3700027    0.3400903
 100.3800049    0.3473589
 100.3900070    0.3409106
 100.4000015    0.3437528
 100.4100037    0.3517309
 100.4200058    0.3388018
 100.4300079    0.3460070
 100.4400024    0.3427495
 100.4500046    0.3419869
 100.4600067    0.3474247
 100.4700012    0.3235211
 100.4800034    0.3177630
 100.4900055    0.3197672
 100.5000076    0.3247927
 100.5100021    0.3186108
 100.5200043    0.3268197
 100.5300064    0.3290441
 100.5400085    0.3301311
 100.5500031    0.3207556
 100.5600052    0.3278451
 100.5700073    0.3216150
 100.5800018    0.3329946
 100.5900040    0.3304174
 100.6000061    0.3264121
 100.6100082    0.3387513
 100.6200027    0.3366706
 100.6300049    0.3339516
 100.6400070    0.3298699
 100.6500015    0.3211495
 100.6600037    0.3428245
 100.6700058    0.3384349
 100.6800079    0.3395860
 100.6900024    0.3385238
 100.7000046    0.3359844
 100.7100067    0.3307637
 100.7200012    0.3320307
 100.7300034    0.3258142
 100.7400055    0.3318347
 100.7500076    0.3286351
 100.7600021    0.3225298
 100.7700043    0.3256159
 100.7800064    0.3284855
 100.7900085    0.3263871
 100.8000031    0.3257536
 100.8100052    0.3246410
 100.8200073    0.3278090
 100.8300018    0.3353519
 100.8400040    0.3266310
 100.8500061    0.3279428
 100.8600082    0.3221366
 100.8700027    0.3252123
 100.8800049    0.3266665
 100.8900070    0.3208038
 100.9000015    0.3235762
 100.9100037    0.3284840
 100.9200058    0.3251507
 100.9300079    0.3197052
 100.9400024    0.3212641
 100.9500046    0.3182247
 100.9600067    0.3232882
 100.9700012    0.3239525
 100.9800034    0.3213821
 100.9900055    0.3248693
 101.0000076    0.3211648
 101.0100021    0.3193826
 101.0200043    0.3184335
 101.0300064    0.3252190
 101.0400085    0.3103299
 101.0500031    0.3085410
 101.0600052    0.3159770
 101.0700073    0.3177384
 101.0800018    0.3340234
 101.0900040    0.3303857
 101.1000061    0.3296877
 101.1100082    0.3370800
 101.1200027    0.3417957
 101.1300049    0.3437288
 101.1400070    0.3432458
 101.1500015    0.3469994
 101.1600037    0.3550775
 101.1700058    0.3558930
 101.1800079    0.3448385
 101.1900024    0.3375548
 101.2000046    0.3475330
 101.2100067    0.3550257
 101.2200012    0.3531691
 101.2300034    0.3569155
 101.2400055    0.3538235
 101.2500076    0.3556188
 101.2600021    0.3486102
 101.2700043    0.3416306
 101.2800064    0.3287456
 101.2900085    0.3319871
 101.3000031    0.3345743
 101.3100052    0.3315352
 101.3200073    0.3324424
 101.3300018    0.3348140
 101.3400040    0.3355263
 101.3500061    0.3316574
 101.3600082    0.3375065
 101.3700027    0.3296537
 101.3800049    0.3279549
 101.3900070    0.3199959
 101.4000015    0.3272339
 101.4100037    0.3188012
 101.4200058    0.3327390
 101.4300079    0.3412587
 101.4400024    0.3444310
 101.4500046    0.3608526
 101.4600067    0.3627551
 101.4700012    0.3599924
 101.4800034    0.3620529
 101.4900055    0.3694653
 101.5000076    0.3683808
 101.5100021    0.3782055
 101.5200043    0.3687540
 101.5300064    0.3676036
 101.5400085    0.3755485
 101.5500031    0.3660767
 101.5600052    0.3628044
 101.5700073    0.3577196
 101.5800018    0.3679118
 101.5900040    0.3630758
 101.6000061    0.3612566
 101.6100082    0.3606809
 101.6200027    0.3540497
 101.6300049    0.3611824
 101.6400070    0.3467762
 101.6500015    0.3413045
 101.6600037    0.3415145
 101.6700058    0.3455683
 101.6800079    0.3393005
 101.6900024    0.3449416
 101.7000046    0.3508655
 101.7100067    0.3475488
 101.7200012    0.3428952
 101.7300034    0.3419646
 101.7400055    0.3507187
 101.7500076    0.3534758
 101.7600021    0.3480412
 101.7700043    0.3470588
 101.7800064    0.3567197
 101.7900085    0.3523381
 101.8000031    0.3548357
 101.8100052    0.3510874
 101.8200073    0.3545245
 101.8300018    0.3577909
 101.8400040    0.3511096
 101.8500061    0.3465475
 101.8600082    0.3470656
 101.8700027    0.3396238
 101.8800049    0.3247027
 101.8900070    0.3179500
 101.9000015    0.3284561
 101.9100037    0.3303755
 101.9200058    0.3410463
 101.9300079    0.3379739
 101.9400024    0.3421189
 101.9500046    0.3464791
 101.9600067    0.3594695
 101.9700012    0.3605418
 101.9800034    0.3585914
 101.9900055    0.3449010
 102.0000076    0.3635533
 102.0100021    0.3509925
 102.0200043    0.3492915
 102.0300064    0.3520318
 102.0400085    0.3512014
 102.0500031    0.3309422
 102.0600052    0.3305441
 102.0700073    0.3486356
 102.0800018    0.3390982
 102.0900040    0.3342835
 102.1000061    0.3337852
 102.1100082    0.3434410
 102.1200027    0.3307101
 102.1300049    0.3340136
 102.1400070    0.3233001
 102.1500015    0.3367518
 102.1600037    0.3326178
 102.1700058    0.3438168
 102.1800079    0.3447398
 102.1900024    0.3309544
 102.2000046    0.3411167
 102.2100067    0.3406013
 102.2200012    0.3209114
 102.2300034    0.3319969
 102.2400055    0.3342944
 102.2500076    0.3505161
 102.2600021    0.3503932
 102.2700043    0.3461896
 102.2800064    0.3428164
 102.2900085    0.3448943
 102.3000031    0.3524001
 102.3100052    0.3431192
 102.3200073    0.3506986
 102.3300018    0.3538770
 102.3400040    0.3512684
 102.3500061    0.3626133
 102.3600082    0.3633915
 102.3700027    0.3714845
 102.3800049    0.3735152
 102.3900070    0.3623689
 102.4000015    0.3631990
 102.4100037    0.3626852
 102.4200058    0.3529482
 102.4300079    0.3484240
 102.4400024    0.3567719
 102.4500046    0.3412780
 102.4600067    0.3431745
 102.4700012    0.3500098
 102.4800034    0.3498941
 102.4900055    0.3544632
 102.5000076    0.3615308
 102.5100021    0.3628587
 102.5200043    0.3674188
 102.5300064    0.3655501
 102.5400085    0.3559551
 102.5500031    0.3526731
 102.5600052    0.3689498
 102.5700073    0.3811248
 102.5800018    0.3730770
 102.5900040    0.3718050
 102.6000061    0.3690385
 102.6100082    0.3554667
 102.6200027    0.3647324
 102.6300049    0.3626670
 102.6400070    0.3574960
 102.6500015    0.3548508
 102.6600037    0.3517132
 102.6700058    0.3689046
 102.6800079    0.3697918
 102.6900024    0.3520681
 102.7000046    0.3540402
 102.7100067    0.3447437
 102.7200012    0.3641531
 102.7300034    0.3574225
 102.7400055    0.3429586
 102.7500076    0.3434920
 102.7600021    0.3424204
 102.7700043    0.3446767
 102.7800064    0.3405404
 102.7900085    0.3465529
 102.8000031    0.3425962
 102.8100052    0.3604560
 102.8200073    0.3658701
 102.8300018    0.3634315
 102.8400040    0.3601377
 102.8500061    0.3459684
 102.8600082    0.3536141
 102.8700027    0.3600009
 102.8800049    0.3556572
 102.8900070    0.3530059
 102.9000015    0.3541090
 102.9100037    0.3375817
 102.9200058    0.3464441
 102.9300079    0.3405637
 102.9400024    0.3424822
 102.9500046    0.3651180
 102.9600067    0.3603768
 102.9700012    0.3508069
 102.9800034    0.3594182
 102.9900055    0.3608952
 103.0000076    0.3563107
 103.0100021    0.3617885
 103.0200043    0.3541422
 103.0300064    0.3534957
 103.0400085    0.3445247
 103.0500031    0.3387635
 103.0600052    0.3409591
 103.0700073    0.3475350
 103.0800018    0.3528418
 103.0900040    0.3542756
 103.1000061    0.3557802
 103.1100082    0.3356594
 103.1200027    0.3340042
 103.1300049    0.3401569
 103.1400070    0.3420925
 103.1500015    0.3410854
 103.1600037    0.3339625
 103.1700058    0.3190405
 103.1800079    0.3262608
 103.1900024    0.3229768
 103.2000046    0.3019047
 103.2100067    0.3139388
 103.2200012    0.3146734
 103.2300034    0.3194045
 103.2400055    0.3117263
 103.2500076    0.3187328
 103.2600021    0.3193056
 103.2700043    0.3106392
 103.2800064    0.3197344
 103.2900085    0.3208983
 103.3000031    0.3186533
 103.3100052    0.3237629
 103.3200073    0.3294833
 103.3300018    0.3157006
 103.3400040    0.3296036
 103.3500061    0.3250703
 103.3600082    0.3182320
 103.3700027    0.3122829
 103.3800049    0.3166582
 103.3900070    0.3200393
 103.4000015    0.3115470
 103.4100037    0.2988313
 103.4200058    0.3057403
 103.4300079    0.2976797
 103.4400024    0.3005253
 103.4500046    0.3062991
 103.4600067    0.3094569
 103.4700012    0.3005512
 103.4800034    0.2988352
 103.4900055    0.2897645
 103.5000076    0.2884567
 103.5100021    0.2838474
 103.5200043    0.2950861
 103.5300064    0.2800177
 103.5400085    0.2831074
 103.5500031    0.2751886
 103.5600052    0.2878874
 103.5700073    0.2898792
 103.5800018    0.2986584
 103.5900040    0.3036597
 103.6000061    0.3050746
 103.6100082    0.3089050
 103.6200027    0.2882797
 103.6300049    0.2853693
 103.6400070    0.2945233
 103.6500015    0.2905689
 103.6600037    0.2904675
 103.6700058    0.2920812
 103.6800079    0.3011011
 103.6900024    0.3133897
 103.7000046    0.3123363
 103.7100067    0.3112043
 103.7200012    0.3004279
 103.7300034    0.2986052
 103.7400055    0.2947856
 103.7500076    0.2934965
 103.7600021    0.2926392
 103.7700043    0.2796985
 103.7800064    0.2763000
 103.7900085    0.2663092
 103.8000031    0.2724559
 103.8100052    0.2763204
 103.8200073    0.2847129
 103.8300018    0.2913848
 103.8400040    0.2876743
 103.8500061    0.2916610
 103.8600082    0.2918055
 103.8700027    0.2828248
 103.8800049    0.2832605
 103.8900070    0.2785604
 103.9000015    0.2833106
 103.9100037    0.2838150
 103.9200058    0.3055561
 103.9300079    0.3094070
 103.9400024    0.3086769
 103.9500046    0.2956091
 103.9600067    0.2952652
 103.9700012    0.2924174
 103.9800034    0.2922900
 103.9900055    0.2891187
 104.0000076    0.2984274
 104.0100021    0.3046316
 104.0200043    0.2986521
 104.0300064    0.3034682
 104.0400085    0.3045054
 104.0500031    0.3021525
 104.0600052    0.3014736
 104.0700073    0.3000938
 104.0800018    0.2842902
 104.0900040    0.2886787
 104.1000061    0.3007135
 104.1100082    0.3058199
 104.1200027    0.3065718
 104.1300049    0.3134865
 104.1400070    0.3052026
 104.1500015    0.3103096
 104.1600037    0.3078612
 104.1700058    0.3026273
 104.1800079    0.3092017
 104.1900024    0.3073879
 104.2000046    0.3052143
 104.2100067    0.3127373
 104.2200012    0.3198971
 104.2300034    0.3157254
 104.2400055    0.3150688
 104.2500076    0.3095414
 104.2600021    0.3171510
 104.2700043    0.3109724
 104.2800064    0.3134102
 104.2900085    0.3151442
 104.3000031    0.3195367
 104.3100052    0.3152787
 104.3200073    0.3241031
 104.3300018    0.3226847
 104.3400040    0.3304932
 104.3500061    0.3337694
 104.3600082    0.3286441
 104.3700027    0.3301275
 104.3800049    0.3398661
 104.3900070    0.3482957
 104.4000015    0.3446099
 104.4100037    0.3435239
 104.4200058    0.3298021
 104.4300079    0.3272783
 104.4400024    0.3372897
 104.4500046    0.3479423
 104.4600067    0.3557273
 104.4700012    0.3544022
 104.4800034    0.3328432
 104.4900055    0.3515764
 104.5000076    0.3632117
 104.5100021    0.3364545
 104.5200043    0.3400515
 104.5300064    0.3378833
 104.5400085    0.3289675
 104.5500031    0.3352474
 104.5600052    0.3320306
 104.5700073    0.3342694
 104.5800018    0.3404965
 104.5900040    0.3283363
 104.6000061    0.3331988
 104.6100082    0.3356157
 104.6200027    0.3525352
 104.6300049    0.3525575
 104.6400070    0.3455061
 104.6500015    0.3290115
 104.6600037    0.3229102
 104.6700058    0.3302236
 104.6800079    0.3392796
 104.6900024    0.3431674
 104.7000046    0.3466779
 104.7100067    0.3485115
 104.7200012    0.3466854
 104.7300034    0.3588106
 104.7400055    0.3759373
 104.7500076    0.3703739
 104.7600021    0.3672074
 104.7700043    0.3865204
 104.7800064    0.3885351
 104.7900085    0.3797325
 104.8000031    0.3887129
 104.8100052    0.3796159
 104.8200073    0.3699712
 104.8300018    0.3747696
 104.8400040    0.3765836
 104.8500061    0.3679586
 104.8600082    0.3603348
 104.8700027    0.3547544
 104.8800049    0.3513211
 104.8900070    0.3580740
 104.9000015    0.3507649
 104.9100037    0.3598631
 104.9200058    0.3601562
 104.9300079    0.3649859
 104.9400024    0.3653461
 104.9500046    0.3637935
 104.9600067    0.3549553
 104.9700012    0.3472369
 104.9800034    0.3336715
 104.9900055    0.3524357
 105.0000076    0.3590574
 105.0100021    0.3556245
 105.0200043    0.3482807
 105.0300064    0.3525971
 105.0400085    0.3515072
 105.0500031    0.3421922
 105.0600052    0.3356887
 105.0700073    0.3252724
 105.0800018    0.3353457
 105.0900040    0.3242256
 105.1000061    0.3235662
 105.1100082    0.3227187
 105.1200027    0.3170255
 105.1300049    0.3261838
 105.1400070    0.3358729
 105.1500015    0.3431943
 105.1600037    0.3457026
 105.1700058    0.3504525
 105.1800079    0.3553331
 105.1900024    0.3608314
 105.2000046    0.3625708
 105.2100067    0.3701534
 105.2200012    0.3655772
 105.2300034    0.3604845
 105.2400055    0.3641273
 105.2500076    0.3680868
 105.2600021    0.3698836
 105.2700043    0.3780143
 105.2800064    0.3814707
 105.2900085    0.3787675
 105.3000031    0.3910666
 105.3100052    0.3823060
 105.3200073    0.3911218
 105.3300018    0.3879201
 105.3400040    0.3838948
 105.3500061    0.3784749
 105.3600082    0.3665706
 105.3700027    0.3694492
 105.3800049    0.3660877
 105.3900070    0.3717830
 105.4000015    0.3704092
 105.4100037    0.3759663
 105.4200058    0.3880602
 105.4300079    0.3711741
 105.4400024    0.3728932
 105.4500046    0.3805671
 105.4600067    0.3713392
 105.4700012    0.3727579
 105.4800034    0.3558973
 105.4900055    0.3640940
 105.5000076    0.3494304
 105.5100021    0.3563844
 105.5200043    0.3601182
 105.5300064    0.3587069
 105.5400085    0.3742069
 105.5500031    0.3731392
 105.5600052    0.3842830
 105.5700073    0.3858624
 105.5800018    0.3866059
 105.5900040    0.3840309
 105.6000061    0.3883363
 105.6100082    0.3717847
 105.6200027    0.3725894
 105.6300049    0.3671546
 105.6400070    0.3717661
 105.6500015    0.3674823
 105.6600037    0.3652075
 105.6700058    0.3635458
 105.6800079    0.3712977
 105.6900024    0.3681594
 105.7000046    0.3503276
 105.7100067    0.3466448
 105.7200012    0.3550020
 105.7300034    0.3582798
 105.7400055    0.3631706
 105.7500076    0.3656898
 105.7600021    0.3699405
 105.7700043    0.3676929
 105.7800064    0.3727070
 105.7900085    0.3693719
 105.8000031    0.3661726
 105.8100052    0.3589519
 105.8200073    0.3545238
 105.8300018    0.3523088
 105.8400040    0.3499483
 105.8500061    0.3366913
 105.8600082    0.3354813
 105.8700027    0.3359013
 105.8800049    0.3503695
 105.8900070    0.3540306
 105.9000015    0.3641901
 105.9100037    0.3684141
 105.9200058    0.3601530
 105.9300079    0.3598303
 105.9400024    0.3627063
 105.9500046    0.3599112
 105.9600067    0.3714278
 105.9700012    0.3779442
 105.9800034    0.3798125
 105.9900055    0.3720274
 106.0000076    0.3801880
 106.0100021    0.3627418
 106.0200043    0.3756045
 106.0300064    0.3831528
 106.0400085    0.3900330
 106.0500031    0.3833871
 106.0600052    0.3867908
 106.0700073    0.3863995
 106.0800018    0.3969290
 106.0900040    0.3815437
 106.1000061    0.3976040
 106.1100082    0.3847384
 106.1200027    0.3830344
 106.1300049    0.3817099
 106.1400070    0.3866390
 106.1500015    0.3884740
 106.1600037    0.3944829
 106.1700058    0.3967789
 106.1800079    0.3915358
 106.1900024    0.4042280
 106.2000046    0.4122476
 106.2100067    0.4052653
 106.2200089    0.3918000
 106.2300034    0.4030327
 106.2400055    0.4048412
 106.2500076    0.3935603
 106.2600021    0.3984897
 106.2700043    0.3981763
 106.2800064    0.4176527
 106.2900085    0.4076791
 106.3000031    0.4048344
 106.3100052    0.3983934
 106.3200073    0.4000761
 106.3300018    0.4077855
 106.3400040    0.4085112
 106.3500061    0.4031101
 106.3600082    0.3963000
 106.3700027    0.3899099
 106.3800049    0.3979886
 106.3900070    0.3913707
 106.4000015    0.3854108
 106.4100037    0.3848840
 106.4200058    0.3939047
 106.4300079    0.3916252
 106.4400024    0.3893241
 106.4500046    0.3714678
 106.4600067    0.3782775
 106.4700089    0.3646208
 106.4800034    0.3671920
 106.4900055    0.3526484
 106.5000076    0.3616061
 106.5100021    0.3666258
 106.5200043    0.3705856
 106.5300064    0.3673285
 106.5400085    0.3692442
 106.5500031    0.3646632
 106.5600052    0.3754542
 106.5700073    0.3742847
 106.5800018    0.3750504
 106.5900040    0.3873682
 106.6000061    0.3801423
 106.6100082    0.3839852
 106.6200027    0.3880639
 106.6300049    0.3853325
 106.6400070    0.3898262
 106.6500015    0.3879328
 106.6600037    0.3949475
 106.6700058    0.3940857
 106.6800079    0.3985642
 106.6900024    0.3844728
 106.7000046    0.3961126
 106.7100067    0.3920751
 106.7200089    0.4023786
 106.7300034    0.4050453
 106.7400055    0.4087987
 106.7500076    0.4049110
 106.7600021    0.4070592
 106.7700043    0.4081699
 106.7800064    0.4030067
 106.7900085    0.3978041
 106.8000031    0.4127306
 106.8100052    0.4022258
 106.8200073    0.3998877
 106.8300018    0.3901223
 106.8400040    0.3943122
 106.8500061    0.3765200
 106.8600082    0.3863308
 106.8700027    0.4035839
 106.8800049    0.3796381
 106.8900070    0.3902406
 106.9000015    0.3937763
 106.9100037    0.3909878
 106.9200058    0.3949631
 106.9300079    0.3920694
 106.9400024    0.3934209
 106.9500046    0.3785536
 106.9600067    0.3794833
 106.9700089    0.3732183
 106.9800034    0.3686768
 106.9900055    0.3695737
 107.0000076    0.3633467
 107.0100021    0.3611737
 107.0200043    0.3748872
 107.0300064    0.3768808
 107.0400085    0.3753762
 107.0500031    0.3800930
 107.0600052    0.3894552
 107.0700073    0.3929019
 107.0800018    0.3843527
 107.0900040    0.3837470
 107.1000061    0.3766312
 107.1100082    0.3680549
 107.1200027    0.3697006
 107.1300049    0.3857395
 107.1400070    0.3800850
 107.1500015    0.3605434
 107.1600037    0.3551992
 107.1700058    0.3507845
 107.1800079    0.3551097
 107.1900024    0.3560305
 107.2000046    0.3541467
 107.2100067    0.3515810
 107.2200089    0.3555576
 107.2300034    0.3433498
 107.2400055    0.3516000
 107.2500076    0.3502686
 107.2600021    0.3553651
 107.2700043    0.3523121
 107.2800064    0.3526935
 107.2900085    0.3599993
 107.3000031    0.3591310
 107.3100052    0.3548589
 107.3200073    0.3517569
 107.3300018    0.3563667
 107.3400040    0.3549202
 107.3500061    0.3537019
 107.3600082    0.3560097
 107.3700027    0.3665089
 107.3800049    0.3597126
 107.3900070    0.3599413
 107.4000015    0.3533734
 107.4100037    0.3441298
 107.4200058    0.3380234
 107.4300079    0.3435358
 107.4400024    0.3435487
 107.4500046    0.3419608
 107.4600067    0.3493821
 107.4700089    0.3462914
 107.4800034    0.3546960
 107.4900055    0.3534183
 107.5000076    0.3590746
 107.5100021    0.3700541
 107.5200043    0.3625510
 107.5300064    0.3596927
 107.5400085    0.3661532
 107.5500031    0.3545372
 107.5600052    0.3539222
 107.5700073    0.3610523
 107.5800018    0.3636690
 107.5900040    0.3562168
 107.6000061    0.3536755
 107.6100082    0.3540196
 107.6200027    0.3579395
 107.6300049    0.3580028
 107.6400070    0.3578481
 107.6500015    0.3623403
 107.6600037    0.3629721
 107.6700058    0.3672693
 107.6800079    0.3557400
 107.6900024    0.3647532
 107.7000046    0.3600222
 107.7100067    0.3599640
 107.7200089    0.3703942
 107.7300034    0.3660918
 107.7400055    0.3598103
 107.7500076    0.3686913
 107.7600021    0.3737358
 107.7700043    0.3719175
 107.7800064    0.3784866
 107.7900085    0.3666300
 107.8000031    0.3695996
 107.8100052    0.3773886
 107.8200073    0.3766404
 107.8300018    0.3770483
 107.8400040    0.3786662
 107.8500061    0.3861603
 107.8600082    0.3887004
 107.8700027    0.3912963
 107.8800049    0.3951343
 107.8900070    0.3872828
 107.9000015    0.3939861
 107.9100037    0.3925308
 107.9200058    0.3868829
 107.9300079    0.3916429
 107.9400024    0.3949327
 107.9500046    0.3850745
 107.9600067    0.3740671
 107.9700089    0.3869637
 107.9800034    0.3764298
 107.9900055    0.3717487
 108.0000076    0.3624132
 108.0100021    0.3550406
 108.0200043    0.3637525
 108.0300064    0.3633798
 108.0400085    0.3792843
 108.0500031    0.3716943
 108.0600052    0.3803336
 108.0700073    0.3893491
 108.0800018    0.3823448
 108.0900040    0.3774770
 108.1000061    0.3694265
 108.1100082    0.3744307
 108.1200027    0.3630628
 108.1300049    0.3709067
 108.1400070    0.3773549
 108.1500015    0.3742386
 108.1600037    0.3814026
 108.1700058    0.3852918
 108.1800079    0.3853216
 108.1900024    0.3828234
 108.2000046    0.3907351
 108.2100067    0.3972346
 108.2200089    0.3842682
 108.2300034    0.3965976
 108.2400055    0.4051259
 108.2500076    0.4059443
 108.2600021    0.4050089
 108.2700043    0.3947431
 108.2800064    0.4020724
 108.2900085    0.4011445
 108.3000031    0.4078925
 108.3100052    0.3936675
 108.3200073    0.3866697
 108.3300018    0.3999913
 108.3400040    0.3925983
 108.3500061    0.3896377
 108.3600082    0.3785241
 108.3700027    0.3816355
 108.3800049    0.3784086
 108.3900070    0.3698858
 108.4000015    0.3604091
 108.4100037    0.3590045
 108.4200058    0.3754874
 108.4300079    0.3790340
 108.4400024    0.3849505
 108.4500046    0.3795426
 108.4600067    0.3864465
 108.4700089    0.3820392
 108.4800034    0.3723080
 108.4900055    0.3807428
 108.5000076    0.3868893
 108.5100021    0.3879761
 108.5200043    0.3972712
 108.5300064    0.3919745
 108.5400085    0.3928685
 108.5500031    0.3806714
 108.5600052    0.3758238
 108.5700073    0.3716388
 108.5800018    0.3783692
 108.5900040    0.3694437
 108.6000061    0.3650935
 108.6100082    0.3588918
 108.6200027    0.3605876
 108.6300049    0.3497575
 108.6400070    0.3506372
 108.6500015    0.3495498
 108.6600037    0.3498383
 108.6700058    0.3589329
 108.6800079    0.3719835
 108.6900024    0.3775735
 108.7000046    0.3690452
 108.7100067    0.3764590
 108.7200089    0.3793838
 108.7300034    0.3777450
 108.7400055    0.3942687
 108.7500076    0.3920140
 108.7600021    0.3931040
 108.7700043    0.3833584
 108.7800064    0.3741219
 108.7900085    0.3825213
 108.8000031    0.3802894
 108.8100052    0.3876036
 108.8200073    0.3808189
 108.8300018    0.3854866
 108.8400040    0.3897031
 108.8500061    0.3955379
 108.8600082    0.3953304
 108.8700027    0.3964647
 108.8800049    0.3974491
 108.8900070    0.3958126
 108.9000015    0.4026883
 108.9100037    0.4005719
 108.9200058    0.3959347
 108.9300079    0.3984140
 108.9400024    0.3934822
 108.9500046    0.3967996
 108.9600067    0.3875171
 108.9700089    0.3953314
 108.9800034    0.3977381
 108.9900055    0.3941604
 109.0000076    0.4005387
 109.0100021    0.3956965
 109.0200043    0.3996324
 109.0300064    0.4095561
 109.0400085    0.4149212
 109.0500031    0.4089063
 109.0600052    0.3961265
 109.0700073    0.3850692
 109.0800018    0.3949248
 109.0900040    0.4038239
 109.1000061    0.4000435
 109.1100082    0.3881971
 109.1200027    0.4016792
 109.1300049    0.4078266
 109.1400070    0.4161012
 109.1500015    0.4082237
 109.1600037    0.4132107
 109.1700058    0.4115554
 109.1800079    0.4048367
 109.1900024    0.3996288
 109.2000046    0.4130660
 109.2100067    0.4131325
 109.2200089    0.4155428
 109.2300034    0.4168718
 109.2400055    0.4114485
 109.2500076    0.4090865
 109.2600021    0.4157379
 109.2700043    0.4071238
 109.2800064    0.3985999
 109.2900085    0.3920487
 109.3000031    0.3887863
 109.3100052    0.3838493
 109.3200073    0.3895847
 109.3300018    0.3890016
 109.3400040    0.3861659
 109.3500061    0.3947476
 109.3600082    0.3944529
 109.3700027    0.3837984
 109.3800049    0.3811110
 109.3900070    0.3877226
 109.4000015    0.3873317
 109.4100037    0.3926344
 109.4200058    0.3968773
 109.4300079    0.3863077
 109.4400024    0.3885651
 109.4500046    0.3805567
 109.4600067    0.3779250
 109.4700089    0.3806684
 109.4800034    0.3902085
 109.4900055    0.3862600
 109.5000076    0.3897124
 109.5100021    0.3891226
 109.5200043    0.3944770
 109.5300064    0.3968453
 109.5400085    0.4006939
 109.5500031    0.3979196
 109.5600052    0.4002852
 109.5700073    0.4026190
 109.5800018    0.3985714
 109.5900040    0.3995769
 109.6000061    0.3997270
 109.6100082    0.4063742
 109.6200027    0.4004003
 109.6300049    0.3946928
 109.6400070    0.3912538
 109.6500015    0.3898355
 109.6600037    0.4003744
 109.6700058    0.3960308
 109.6800079    0.3847031
 109.6900024    0.3930765
 109.7000046    0.3966597
 109.7100067    0.3966871
 109.7200089    0.3974173
 109.7300034    0.3950469
 109.7400055    0.3941891
 109.7500076    0.3964953
 109.7600021    0.4084917
 109.7700043    0.3951775
 109.7800064    0.3969952
 109.7900085    0.3965315
 109.8000031    0.4028606
 109.8100052    0.3969659
 109.8200073    0.4062746
 109.8300018    0.4053251
 109.8400040    0.4001406
 109.8500061    0.3864871
 109.8600082    0.3916196
 109.8700027    0.3939544
 109.8800049    0.3956808
 109.8900070    0.3947510
 109.9000015    0.3879993
 109.9100037    0.3844327
 109.9200058    0.3769864
 109.9300079    0.3774984
 109.9400024    0.3857914
 109.9500046    0.3688921
 109.9600067    0.3874173
 109.9700089    0.3937701
 109.9800034    0.3876295
 109.9900055    0.3924424
 110.0000076    0.3890456
 110.0100021    0.3837694
 110.0200043    0.3795550
 110.0300064    0.3753552
 110.0400085    0.3814310
 110.0500031    0.3802348
 110.0600052    0.3773254
 110.0700073    0.3734127
 110.0800018    0.3716272
 110.0900040    0.3739336
 110.1000061    0.3844365
 110.1100082    0.3825824
 110.1200027    0.3770219
 110.1300049    0.3733196
 110.1400070    0.3771550
 110.1500015    0.3812390
 110.1600037    0.3718919
 110.1700058    0.3707730
 110.1800079    0.3616359
 110.1900024    0.3604851
 110.2000046    0.3697868
 110.2100067    0.3598601
 110.2200089    0.3554373
 110.2300034    0.3614030
 110.2400055    0.3621995
 110.2500076    0.3642316
 110.2600021    0.3572249
 110.2700043    0.3578952
 110.2800064    0.3685780
 110.2900085    0.3654962
 110.3000031    0.3660215
 110.3100052    0.3667398
 110.3200073    0.3629324
 110.3300018    0.3626528
 110.3400040    0.3741417
 110.3500061    0.3642946
 110.3600082    0.3707307
 110.3700027    0.3709848
 110.3800049    0.3697819
 110.3900070    0.3707041
 110.4000015    0.3749929
 110.4100037    0.3765028
 110.4200058    0.3718543
 110.4300079    0.3714572
 110.4400024    0.3618261
 110.4500046    0.3669401
 110.4600067    0.3738387
 110.4700089    0.3682764
 110.4800034    0.3594785
 110.4900055    0.3573949
 110.5000076    0.3660435
 110.5100021    0.3661476
 110.5200043    0.3565777
 110.5300064    0.3582748
 110.5400085    0.3599545
 110.5500031    0.3575676
 110.5600052    0.3568946
 110.5700073    0.3526426
 110.5800018    0.3512583
 110.5900040    0.3523529
 110.6000061    0.3558983
 110.6100082    0.3638005
 110.6200027    0.3601393
 110.6300049    0.3592220
 110.6400070    0.3609775
 110.6500015    0.3598183
 110.6600037    0.3670579
 110.6700058    0.3713884
 110.6800079    0.3665347
 110.6900024    0.3668210
 110.7000046    0.3537931
 110.7100067    0.3679183
 110.7200089    0.3644421
 110.7300034    0.3595417
 110.7400055    0.3631097
 110.7500076    0.3571295
 110.7600021    0.3445982
 110.7700043    0.3441167
 110.7800064    0.3422372
 110.7900085    0.3468926
 110.8000031    0.3530373
 110.8100052    0.3527291
 110.8200073    0.3530487
 110.8300018    0.3552901
 110.8400040    0.3589195
 110.8500061    0.3609842
 110.8600082    0.3635760
 110.8700027    0.3564115
 110.8800049    0.3618978
 110.8900070    0.3549918
 110.9000015    0.3639707
 110.9100037    0.3566940
 110.9200058    0.3552729
 110.9300079    0.3590720
 110.9400024    0.3541488
 110.9500046    0.3654902
 110.9600067    0.3669961
 110.9700089    0.3627596
 110.9800034    0.3714468
 110.9900055    0.3681729
 111.0000076    0.3723803
 111.0100021    0.3640182
 111.0200043    0.3728780
 111.0300064    0.3708249
 111.0400085    0.3663580
 111.0500031    0.3672294
 111.0600052    0.3684109
 111.0700073    0.3696758
 111.0800018    0.3566935
 111.0900040    0.3640316
 111.1000061    0.3625258
 111.1100082    0.3630126
 111.1200027    0.3611865
 111.1300049    0.3614072
 111.1400070    0.3589501
 111.1500015    0.3623439
 111.1600037    0.3676200
 111.1700058    0.3755477
 111.1800079    0.3729710
 111.1900024    0.3683763
 111.2000046    0.3577878
 111.2100067    0.3517110
 111.2200089    0.3510252
 111.2300034    0.3565228
 111.2400055    0.3461742
 111.2500076    0.3459681
 111.2600021    0.3523261
 111.2700043    0.3553821
 111.2800064    0.3473470
 111.2900085    0.3454825
 111.3000031    0.3447933
 111.3100052    0.3501288
 111.3200073    0.3579616
 111.3300018    0.3561882
 111.3400040    0.3504779
 111.3500061    0.3457641
 111.3600082    0.3366625
 111.3700027    0.3395863
 111.3800049    0.3371153
 111.3900070    0.3374878
 111.4000015    0.3389028
 111.4100037    0.3401988
 111.4200058    0.3337387
 111.4300079    0.3318519
 111.4400024    0.3309203
 111.4500046    0.3371186
 111.4600067    0.3419636
 111.4700089    0.3367035
 111.4800034    0.3330332
 111.4900055    0.3356328
 111.5000076    0.3278329
 111.5100021    0.3351115
 111.5200043    0.3413892
 111.5300064    0.3359433
 111.5400085    0.3436199
 111.5500031    0.3400708
 111.5600052    0.3508001
 111.5700073    0.3525102
 111.5800018    0.3467180
 111.5900040    0.3461541
 111.6000061    0.3460655
 111.6100082    0.3353733
 111.6200027    0.3389581
 111.6300049    0.3337463
 111.6400070    0.3383964
 111.6500015    0.3383943
 111.6600037    0.3352766
 111.6700058    0.3444377
 111.6800079    0.3469680
 111.6900024    0.3424463
 111.7000046    0.3554393
 111.7100067    0.3523282
 111.7200089    0.3465919
 111.7300034    0.3523506
 111.7400055    0.3577130
 111.7500076    0.3599047
 111.7600021    0.3535739
 111.7700043    0.3549860
 111.7800064    0.3411662
 111.7900085    0.3379482
 111.8000031    0.3380182
 111.8100052    0.3437102
 111.8200073    0.3450654
 111.8300018    0.3457560
 111.8400040    0.3430698
 111.8500061    0.3482474
 111.8600082    0.3546616
 111.8700027    0.3497869
 111.8800049    0.3568950
 111.8900070    0.3556885
 111.9000015    0.3547539
 111.9100037    0.3569599
 111.9200058    0.3562738
 111.9300079    0.3423584
 111.9400024    0.3431508
 111.9500046    0.3496026
 111.9600067    0.3468686
 111.9700089    0.3470408
 111.9800034    0.3441600
 111.9900055    0.3471924
 112.0000076    0.3463772
 112.0100021    0.3398657
 112.0200043    0.3380794
 112.0300064    0.3355938
 112.0400085    0.3373553
 112.0500031    0.3358833
 112.0600052    0.3328980
 112.0700073    0.3368528
 112.0800018    0.3375121
 112.0900040    0.3361053
 112.1000061    0.3395888
 112.1100082    0.3357123
 112.1200027    0.3366903
 112.1300049    0.3320861
 112.1400070    0.3384899
 112.1500015    0.3387420
 112.1600037    0.3410046
 112.1700058    0.3390764
 112.1800079    0.3420124
 112.1900024    0.3346104
 112.2000046    0.3416828
 112.2100067    0.3417616
 112.2200089    0.3345618
 112.2300034    0.3374489
 112.2400055    0.3360900
 112.2500076    0.3397985
 112.2600021    0.3412084
 112.2700043    0.3444643
 112.2800064    0.3587078
 112.2900085    0.3570491
 112.3000031    0.3556604
 112.3100052    0.3501758
 112.3200073    0.3490691
 112.3300018    0.3446371
 112.3400040    0.3455855
 112.3500061    0.3417214
 112.3600082    0.3478746
 112.3700027    0.3440657
 112.3800049    0.3473710
 112.3900070    0.3502239
 112.4000015    0.3554167
 112.4100037    0.3534526
 112.4200058    0.3529216
 112.4300079    0.3426961
 112.4400024    0.3461567
 112.4500046    0.3443259
 112.4600067    0.3405570
 112.4700089    0.3380297
 112.4800034    0.3368982
 112.4900055    0.3368483
 112.5000076    0.3395845
 112.5100021    0.3349037
 112.5200043    0.3379932
 112.5300064    0.3407036
 112.5400085    0.3373850
 112.5500031    0.3375712
 112.5600052    0.3374439
 112.5700073    0.3332267
 112.5800018    0.3314107
 112.5900040    0.3342966
 112.6000061    0.3315565
 112.6100082    0.3368056
 112.6200027    0.3321882
 112.6300049    0.3281013
 112.6400070    0.3282989
 112.6500092    0.3282611
 112.6600037    0.3344056
 112.6700058    0.3323709
 112.6800079    0.3299972
 112.6900024    0.3371020
 112.7000046    0.3293863
 112.7100067    0.3318103
 112.7200089    0.3300222
 112.7300034    0.3324549
 112.7400055    0.3389661
 112.7500076    0.3389921
 112.7600021    0.3368211
 112.7700043    0.3349321
 112.7800064    0.3393500
 112.7900085    0.3455026
 112.8000031    0.3439032
 112.8100052    0.3523345
 112.8200073    0.3465163
 112.8300018    0.3418328
 112.8400040    0.3469442
 112.8500061    0.3472413
 112.8600082    0.3421158
 112.8700027    0.3404267
 112.8800049    0.3477653
 112.8900070    0.3436530
 112.9000092    0.3434854
 112.9100037    0.3502158
 112.9200058    0.3482124
 112.9300079    0.3440284
 112.9400024    0.3429130
 112.9500046    0.3413975
 112.9600067    0.3442298
 112.9700089    0.3461831
 112.9800034    0.3419986
 112.9900055    0.3430327
 113.0000076    0.3405786
 113.0100021    0.3426535
 113.0200043    0.3470974
 113.0300064    0.3487776
 113.0400085    0.3437132
 113.0500031    0.3455662
 113.0600052    0.3407214
 113.0700073    0.3462237
 113.0800018    0.3357275
 113.0900040    0.3396566
 113.1000061    0.3450589
 113.1100082    0.3446612
 113.1200027    0.3433924
 113.1300049    0.3433788
 113.1400070    0.3342792
 113.1500092    0.3330803
 113.1600037    0.3331100
 113.1700058    0.3337928
 113.1800079    0.3420064
 113.1900024    0.3440228
 113.2000046    0.3373069
 113.2100067    0.3344808
 113.2200089    0.3300136
 113.2300034    0.3270813
 113.2400055    0.3306063
 113.2500076    0.3299816
 113.2600021    0.3293058
 113.2700043    0.3318525
 113.2800064    0.3322181
 113.2900085    0.3365848
 113.3000031    0.3228079
 113.3100052    0.3280347
 113.3200073    0.3279051
 113.3300018    0.3248217
 113.3400040    0.3308786
 113.3500061    0.3297686
 113.3600082    0.3325610
 113.3700027    0.3406149
 113.3800049    0.3460434
 113.3900070    0.3450926
 113.4000092    0.3382377
 113.4100037    0.3437203
 113.4200058    0.3527251
 113.4300079    0.3522191
 113.4400024    0.3528047
 113.4500046    0.3504383
 113.4600067    0.3493072
 113.4700089    0.3594705
 113.4800034    0.3700149
 113.4900055    0.3698543
 113.5000076    0.3679466
 113.5100021    0.3590809
 113.5200043    0.3587182
 113.5300064    0.3644804
 113.5400085    0.3576171
 113.5500031    0.3646873
 113.5600052    0.3656546
 113.5700073    0.3506654
 113.5800018    0.3481681
 113.5900040    0.3465224
 113.6000061    0.3420998
 113.6100082    0.3454085
 113.6200027    0.3442766
 113.6300049    0.3436650
 113.6400070    0.3533481
 113.6500092    0.3415577
 113.6600037    0.3475236
 113.6700058    0.3492079
 113.6800079    0.3446976
 113.6900024    0.3383718
 113.7000046    0.3442231
 113.7100067    0.3386641
 113.7200089    0.3395592
 113.7300034    0.3376938
 113.7400055    0.3367546
 113.7500076    0.3425148
 113.7600021    0.3469865
 113.7700043    0.3440301
 113.7800064    0.3283861
 113.7900085    0.3377398
 113.8000031    0.3378177
 113.8100052    0.3454538
 113.8200073    0.3417597
 113.8300018    0.3450645
 113.8400040    0.3552363
 113.8500061    0.3544549
 113.8600082    0.3540658
 113.8700027    0.3531001
 113.8800049    0.3501657
 113.8900070    0.3535961
 113.9000092    0.3588924
 113.9100037    0.3505713
 113.9200058    0.3526827
 113.9300079    0.3575018
 113.9400024    0.3406133
 113.9500046    0.3498294
 113.9600067    0.3518598
 113.9700089    0.3407495
 113.9800034    0.3387212
 113.9900055    0.3370156
 114.0000076    0.3362710
 114.0100021    0.3411999
 114.0200043    0.3313231
 114.0300064    0.3366037
 114.0400085    0.3362550
 114.0500031    0.3421693
 114.0600052    0.3353503
 114.0700073    0.3319755
 114.0800018    0.3353083
 114.0900040    0.3381485
 114.1000061    0.3428401
 114.1100082    0.3390805
 114.1200027    0.3360261
 114.1300049    0.3397366
 114.1400070    0.3471747
 114.1500092    0.3534954
 114.1600037    0.3537640
 114.1700058    0.3509825
 114.1800079    0.3547841
 114.1900024    0.3549597
 114.2000046    0.3621832
 114.2100067    0.3659969
 114.2200089    0.3734681
 114.2300034    0.3740230
 114.2400055    0.3780264
 114.2500076    0.3668164
 114.2600021    0.3739382
 114.2700043    0.3765280
 114.2800064    0.3816493
 114.2900085    0.3858689
 114.3000031    0.3799026
 114.3100052    0.3763966
 114.3200073    0.3717717
 114.3300018    0.3684762
 114.3400040    0.3702900
 114.3500061    0.3684956
 114.3600082    0.3640847
 114.3700027    0.3602805
 114.3800049    0.3620226
 114.3900070    0.3584944
 114.4000092    0.3634900
 114.4100037    0.3590448
 114.4200058    0.3516710
 114.4300079    0.3534405
 114.4400024    0.3516180
 114.4500046    0.3462946
 114.4600067    0.3420638
 114.4700089    0.3453391
 114.4800034    0.3528091
 114.4900055    0.3514391
 114.5000076    0.3405444
 114.5100021    0.3400012
 114.5200043    0.3347041
 114.5300064    0.3359237
 114.5400085    0.3387145
 114.5500031    0.3327208
 114.5600052    0.3271058
 114.5700073    0.3383881
 114.5800018    0.3383093
 114.5900040    0.3384654
 114.6000061    0.3317689
 114.6100082    0.3299517
 114.6200027    0.3330747
 114.6300049    0.3290675
 114.6400070    0.3417001
 114.6500092    0.3400210
 114.6600037    0.3388509
 114.6700058    0.3365890
 114.6800079    0.3354386
 114.6900024    0.3398876
 114.7000046    0.3420745
 114.7100067    0.3451566
 114.7200089    0.3473464
 114.7300034    0.3543859
 114.7400055    0.3543288
 114.7500076    0.3511578
 114.7600021    0.3481888
 114.7700043    0.3504165
 114.7800064    0.3538037
 114.7900085    0.3526246
 114.8000031    0.3514893
 114.8100052    0.3547564
 114.8200073    0.3586700
 114.8300018    0.3607463
 114.8400040    0.3654949
 114.8500061    0.3669934
 114.8600082    0.3610089
 114.8700027    0.3721971
 114.8800049    0.3737791
 114.8900070    0.3767013
 114.9000092    0.3681552
 114.9100037    0.3753196
 114.9200058    0.3762874
 114.9300079    0.3829131
 114.9400024    0.3795657
 114.9500046    0.3817528
 114.9600067    0.3808559
 114.9700089    0.3693899
 114.9800034    0.3732928
 114.9900055    0.3836864
 115.0000076    0.3776567
 115.0100021    0.3703098
 115.0200043    0.3704233
 115.0300064    0.3677869
 115.0400085    0.3565684
 115.0500031    0.3490856
 115.0600052    0.3507107
 115.0700073    0.3540798
 115.0800018    0.3520379
 115.0900040    0.3607134
 115.1000061    0.3582854
 115.1100082    0.3640320
 115.1200027    0.3733844
 115.1300049    0.3651420
 115.1400070    0.3826897
 115.1500092    0.3833490
 115.1600037    0.3843921
 115.1700058    0.3743652
 115.1800079    0.3722679
 115.1900024    0.3713910
 115.2000046    0.3743188
 115.2100067    0.3647465
 115.2200089    0.3523823
 115.2300034    0.3500237
 115.2400055    0.3437051
 115.2500076    0.3451994
 115.2600021    0.3407874
 115.2700043    0.3357050
 115.2800064    0.3397804
 115.2900085    0.3382280
 115.3000031    0.3450861
 115.3100052    0.3404878
 115.3200073    0.3553420
 115.3300018    0.3647631
 115.3400040    0.3635752
 115.3500061    0.3676662
 115.3600082    0.3648910
 115.3700027    0.3574759
 115.3800049    0.3477210
 115.3900070    0.3565657
 115.4000092    0.3652193
 115.4100037    0.3641237
 115.4200058    0.3588064
 115.4300079    0.3612763
 115.4400024    0.3638518
 115.4500046    0.3585756
 115.4600067    0.3567263
 115.4700089    0.3490567
 115.4800034    0.3454824
 115.4900055    0.3440120
 115.5000076    0.3431740
 115.5100021    0.3341226
 115.5200043    0.3377945
 115.5300064    0.3385321
 115.5400085    0.3394875
 115.5500031    0.3377187
 115.5600052    0.3361163
 115.5700073    0.3272052
 115.5800018    0.3269873
 115.5900040    0.3279542
 115.6000061    0.3176808
 115.6100082    0.3171392
 115.6200027    0.3150163
 115.6300049    0.3162404
 115.6400070    0.3181879
 115.6500092    0.3279317
 115.6600037    0.3263646
 115.6700058    0.3339179
 115.6800079    0.3311822
 115.6900024    0.3342634
 115.7000046    0.3350748
 115.7100067    0.3269363
 115.7200089    0.3180050
 115.7300034    0.3228626
 115.7400055    0.3280384
 115.7500076    0.3285072
 115.7600021    0.3281893
 115.7700043    0.3321822
 115.7800064    0.3222823
 115.7900085    0.3267925
 115.8000031    0.3215657
 115.8100052    0.3183095
 115.8200073    0.3188107
 115.8300018    0.3232176
 115.8400040    0.3223944
 115.8500061    0.3218257
 115.8600082    0.3219440
 115.8700027    0.3226824
 115.8800049    0.3228271
 115.8900070    0.3186325
 115.9000092    0.3332547
 115.9100037    0.3333892
 115.9200058    0.3285274
 115.9300079    0.3317532
 115.9400024    0.3446168
 115.9500046    0.3396936
 115.9600067    0.3488646
 115.9700089    0.3491508
 115.9800034    0.3507624
 115.9900055    0.3483723
 116.0000076    0.3408727
 116.0100021    0.3481216
 116.0200043    0.3394387
 116.0300064    0.3325058
 116.0400085    0.3376717
 116.0500031    0.3343250
 116.0600052    0.3353693
 116.0700073    0.3320327
 116.0800018    0.3345989
 116.0900040    0.3394661
 116.1000061    0.3400807
 116.1100082    0.3334879
 116.1200027    0.3390318
 116.1300049    0.3438105
 116.1400070    0.3361686
 116.1500092    0.3507417
 116.1600037    0.3472343
 116.1700058    0.3328395
 116.1800079    0.3271727
 116.1900024    0.3260826
 116.2000046    0.3275777
 116.2100067    0.3322400
 116.2200089    0.3307510
 116.2300034    0.3221084
 116.2400055    0.3215425
 116.2500076    0.3266465
 116.2600021    0.3357764
 116.2700043    0.3338490
 116.2800064    0.3252833
 116.2900085    0.3347305
 116.3000031    0.3341890
 116.3100052    0.3315253
 116.3200073    0.3233532
 116.3300018    0.3257381
 116.3400040    0.3306862
 116.3500061    0.3314275
 116.3600082    0.3239146
 116.3700027    0.3293667
 116.3800049    0.3290766
 116.3900070    0.3280776
 116.4000092    0.3336504
 116.4100037    0.3436268
 116.4200058    0.3432191
 116.4300079    0.3454036
 116.4400024    0.3368935
 116.4500046    0.3432129
 116.4600067    0.3440799
 116.4700089    0.3608421
 116.4800034    0.3631603
 116.4900055    0.3626681
 116.5000076    0.3597531
 116.5100021    0.3545732
 116.5200043    0.3505685
 116.5300064    0.3453167
 116.5400085    0.3498753
 116.5500031    0.3508716
 116.5600052    0.3515112
 116.5700073    0.3514918
 116.5800018    0.3543544
 116.5900040    0.3491103
 116.6000061    0.3493731
 116.6100082    0.3533249
 116.6200027    0.3539469
 116.6300049    0.3509505
 116.6400070    0.3603552
 116.6500092    0.3619314
 116.6600037    0.3514110
 116.6700058    0.3537836
 116.6800079    0.3491045
 116.6900024    0.3600394
 116.7000046    0.3597769
 116.7100067    0.3545001
 116.7200089    0.3586595
 116.7300034    0.3593400
 116.7400055    0.3690461
 116.7500076    0.3638417
 116.7600021    0.3733225
 116.7700043    0.3692269
 116.7800064    0.3664298
 116.7900085    0.3657139
 116.8000031    0.3677789
 116.8100052    0.3666588
 116.8200073    0.3563695
 116.8300018    0.3590780
 116.8400040    0.3551994
 116.8500061    0.3593310
 116.8600082    0.3637556
 116.8700027    0.3645361
 116.8800049    0.3602245
 116.8900070    0.3612084
 116.9000092    0.3530567
 116.9100037    0.3428337
 116.9200058    0.3474048
 116.9300079    0.3547760
 116.9400024    0.3499609
 116.9500046    0.3466404
 116.9600067    0.3440980
 116.9700089    0.3430183
 116.9800034    0.3365716
 116.9900055    0.3438516
 117.0000076    0.3463977
 117.0100021    0.3463712
 117.0200043    0.3461874
 117.0300064    0.3397802
 117.0400085    0.3369510
 117.0500031    0.3314579
 117.0600052    0.3287387
 117.0700073    0.3248637
 117.0800018    0.3207103
 117.0900040    0.3143224
 117.1000061    0.3134634
 117.1100082    0.3172725
 117.1200027    0.3176343
 117.1300049    0.3173156
 117.1400070    0.3194659
 117.1500092    0.3134865
 117.1600037    0.3115893
 117.1700058    0.3075609
 117.1800079    0.3182719
 117.1900024    0.3209076
 117.2000046    0.3230440
 117.2100067    0.3296351
 117.2200089    0.3282041
 117.2300034    0.3327456
 117.2400055    0.3391564
 117.2500076    0.3396924
 117.2600021    0.3418392
 117.2700043    0.3371803
 117.2800064    0.3415852
 117.2900085    0.3389333
 117.3000031    0.3401911
 117.3100052    0.3454674
 117.3200073    0.3534691
 117.3300018    0.3365501
 117.3400040    0.3417531
 117.3500061    0.3417729
 117.3600082    0.3439431
 117.3700027    0.3487158
 117.3800049    0.3563770
 117.3900070    0.3565575
 117.4000092    0.3553042
 117.4100037    0.3552610
 117.4200058    0.3517764
 117.4300079    0.3548370
 117.4400024    0.3494195
 117.4500046    0.3460319
 117.4600067    0.3555200
 117.4700089    0.3635437
 117.4800034    0.3631852
 117.4900055    0.3613074
 117.5000076    0.3604994
 117.5100021    0.3651037
 117.5200043    0.3512450
 117.5300064    0.3587808
 117.5400085    0.3627978
 117.5500031    0.3532122
 117.5600052    0.3519991
 117.5700073    0.3599336
 117.5800018    0.3580742
 117.5900040    0.3530563
 117.6000061    0.3497445
 117.6100082    0.3627289
 117.6200027    0.3569780
 117.6300049    0.3589437
 117.6400070    0.3628894
 117.6500092    0.3578244
 117.6600037    0.3613021
 117.6700058    0.3583610
 117.6800079    0.3537172
 117.6900024    0.3415869
 117.7000046    0.3384054
 117.7100067    0.3494741
 117.7200089    0.3519166
 117.7300034    0.3467396
 117.7400055    0.3441761
 117.7500076    0.3435361
 117.7600021    0.3440095
 117.7700043    0.3518398
 117.7800064    0.3591281
 117.7900085    0.3556426
 117.8000031    0.3588092
 117.8100052    0.3613634
 117.8200073    0.3613200
 117.8300018    0.3644765
 117.8400040    0.3671842
 117.8500061    0.3556821
 117.8600082    0.3698566
 117.8700027    0.3665997
 117.8800049    0.3721153
 117.8900070    0.3793161
 117.9000092    0.3965316
 117.9100037    0.3990145
 117.9200058    0.4026437
 117.9300079    0.4029267
 117.9400024    0.4024721
 117.9500046    0.4014188
 117.9600067    0.4107456
 117.9700089    0.4125991
 117.9800034    0.4123195
 117.9900055    0.4028505
 118.0000076    0.3989361
 118.0100021    0.3948630
 118.0200043    0.4104286
 118.0300064    0.4157653
 118.0400085    0.4107084
 118.0500031    0.3976343
 118.0600052    0.3954579
 118.0700073    0.4028926
 118.0800018    0.4114615
 118.0900040    0.4139417
 118.1000061    0.4134580
 118.1100082    0.4009364
 118.1200027    0.3991699
 118.1300049    0.3950113
 118.1400070    0.3957982
 118.1500092    0.3982874
 118.1600037    0.4006373
 118.1700058    0.3925270
 118.1800079    0.3900721
 118.1900024    0.3941095
 118.2000046    0.3997944
 118.2100067    0.3969600
 118.2200089    0.4041005
 118.2300034    0.3962855
 118.2400055    0.4010252
 118.2500076    0.4031680
 118.2600021    0.4031780
 118.2700043    0.4018680
 118.2800064    0.3955717
 118.2900085    0.3818687
 118.3000031    0.3840142
 118.3100052    0.3906859
 118.3200073    0.3881086
 118.3300018    0.3815741
 118.3400040    0.3842289
 118.3500061    0.3712157
 118.3600082    0.3705174
 118.3700027    0.3797237
 118.3800049    0.3834385
 118.3900070    0.3792181
 118.4000092    0.3728690
 118.4100037    0.3687173
 118.4200058    0.3645645
 118.4300079    0.3585253
 118.4400024    0.3556175
 118.4500046    0.3620243
 118.4600067    0.3657115
 118.4700089    0.3611475
 118.4800034    0.3608913
 118.4900055    0.3627665
 118.5000076    0.3728833
 118.5100021    0.3651963
 118.5200043    0.3599262
 118.5300064    0.3560014
 118.5400085    0.3638942
 118.5500031    0.3734641
 118.5600052    0.3696150
 118.5700073    0.3675734
 118.5800018    0.3799167
 118.5900040    0.3743496
 118.6000061    0.3669562
 118.6100082    0.3647419
 118.6200027    0.3643378
 118.6300049    0.3648784
 118.6400070    0.3738310
 118.6500092    0.3771111
 118.6600037    0.3765180
 118.6700058    0.3724957
 118.6800079    0.3764711
 118.6900024    0.3773037
 118.7000046    0.3718241
 118.7100067    0.3702683
 118.7200089    0.3615607
 118.7300034    0.3726513
 118.7400055    0.3805726
 118.7500076    0.3830530
 118.7600021    0.3857126
 118.7700043    0.3891307
 118.7800064    0.3839257
 118.7900085    0.3852993
 118.8000031    0.3712152
 118.8100052    0.3679419
 118.8200073    0.3622577
 118.8300018    0.3672532
 118.8400040    0.3631569
 118.8500061    0.3717945
 118.8600082    0.3829734
 118.8700027    0.3794836
 118.8800049    0.3883002
 118.8900070    0.3915787
 118.9000092    0.3850834
 118.9100037    0.3881168
 118.9200058    0.3734639
 118.9300079    0.3782884
 118.9400024    0.3723081
 118.9500046    0.3792053
 118.9600067    0.3878320
 118.9700089    0.3900595
 118.9800034    0.3875791
 118.9900055    0.3910678
 119.0000076    0.3802272
 119.0100021    0.3965551
 119.0200043    0.3900463
 119.0300064    0.3786287
 119.0400085    0.3956836
 119.0500031    0.3891882
 119.0600052    0.3795087
 119.0700073    0.3839404
 119.0800095    0.3826613
 119.0900040    0.3864872
 119.1000061    0.3875672
 119.1100082    0.3787605
 119.1200027    0.3778991
 119.1300049    0.3790459
 119.1400070    0.3837009
 119.1500092    0.3912313
 119.1600037    0.3926072
 119.1700058    0.3965884
 119.1800079    0.4001899
 119.1900024    0.4010895
 119.2000046    0.4171191
 119.2100067    0.4205597
 119.2200089    0.4165367
 119.2300034    0.4191619
 119.2400055    0.4206698
 119.2500076    0.4170956
 119.2600021    0.4205159
 119.2700043    0.4214113
 119.2800064    0.4215803
 119.2900085    0.4183064
 119.3000031    0.4182201
 119.3100052    0.4168781
 119.3200073    0.4130693
 119.3300095    0.4158073
 119.3400040    0.4227418
 119.3500061    0.4229325
 119.3600082    0.4172585
 119.3700027    0.4253671
 119.3800049    0.4364628
 119.3900070    0.4253663
 119.4000092    0.4266727
 119.4100037    0.4174607
 119.4200058    0.4128982
 119.4300079    0.4112494
 119.4400024    0.4158782
 119.4500046    0.4158433
 119.4600067    0.4121846
 119.4700089    0.4172148
 119.4800034    0.4172849
 119.4900055    0.4204506
 119.5000076    0.4156511
 119.5100021    0.4124988
 119.5200043    0.4026377
 119.5300064    0.4061975
 119.5400085    0.4166991
 119.5500031    0.4110386
 119.5600052    0.4074686
 119.5700073    0.4002750
 119.5800095    0.4082388
 119.5900040    0.4061027
 119.6000061    0.4106438
 119.6100082    0.4172769
 119.6200027    0.4120574
 119.6300049    0.4086692
 119.6400070    0.4119575
 119.6500092    0.4132649
 119.6600037    0.4095344
 119.6700058    0.4222279
 119.6800079    0.4230105
 119.6900024    0.4194942
 119.7000046    0.4244964
 119.7100067    0.4203770
 119.7200089    0.4180553
 119.7300034    0.4167223
 119.7400055    0.4185179
 119.7500076    0.4183053
 119.7600021    0.4271984
 119.7700043    0.4119780
 119.7800064    0.4064300
 119.7900085    0.4011503
 119.8000031    0.4064704
 119.8100052    0.4056999
 119.8200073    0.4066523
 119.8300095    0.4166732
 119.8400040    0.4146565
 119.8500061    0.4159039
 119.8600082    0.4100356
 119.8700027    0.4062577
 119.8800049    0.4060657
 119.8900070    0.4124531
 119.9000092    0.4102901
 119.9100037    0.4119999
 119.9200058    0.4084895
 119.9300079    0.4096257
 119.9400024    0.4057265
 119.9500046    0.4076120
 119.9600067    0.4021422
 119.9700089    0.4055153
 119.9800034    0.4048684
 119.9900055    0.4105116
 120.0000076    0.4081745
 120.0100021    0.4079489
 120.0200043    0.4016172
 120.0300064    0.4057267
 120.0400085    0.3996047
 120.0500031    0.3972793
 120.0600052    0.3951876
 120.0700073    0.3999185
 120.0800095    0.4085720
 120.0900040    0.4101634
 120.1000061    0.4128356
 120.1100082    0.4101189
 120.1200027    0.4072323
 120.1300049    0.4053435
 120.1400070    0.4070775
 120.1500092    0.4123815
 120.1600037    0.4144709
 120.1700058    0.4177625
 120.1800079    0.4155344
 120.1900024    0.4215361
 120.2000046    0.4223331
 120.2100067    0.4156967
 120.2200089    0.4192755
 120.2300034    0.4199651
 120.2400055    0.4145589
 120.2500076    0.4127694
 120.2600021    0.4102330
 120.2700043    0.4062047
 120.2800064    0.4092584
 120.2900085    0.4151792
 120.3000031    0.4068589
 120.3100052    0.4145319
 120.3200073    0.4101364
 120.3300095    0.4122029
 120.3400040    0.4120617
 120.3500061    0.4142533
 120.3600082    0.4107868
 120.3700027    0.4175356
 120.3800049    0.4188457
 120.3900070    0.4183106
 120.4000092    0.4187133
 120.4100037    0.4140207
 120.4200058    0.4071312
 120.4300079    0.4004434
 120.4400024    0.3996931
 120.4500046    0.3895887
 120.4600067    0.3996253
 120.4700089    0.4014024
 120.4800034    0.4030896
 120.4900055    0.4007821
 120.5000076    0.3918200
 120.5100021    0.4035946
 120.5200043    0.4001326
 120.5300064    0.3960497
 120.5400085    0.3946379
 120.5500031    0.3999507
 120.5600052    0.4074993
 120.5700073    0.4099311
 120.5800095    0.4103462
 120.5900040    0.4138512
 120.6000061    0.4110442
 120.6100082    0.4212540
 120.6200027    0.4205650
 120.6300049    0.4255322
 120.6400070    0.4117343
 120.6500092    0.4079166
 120.6600037    0.4136460
 120.6700058    0.4106489
 120.6800079    0.4216703
 120.6900024    0.4207255
 120.7000046    0.4152581
 120.7100067    0.4186216
 120.7200089    0.4210237
 120.7300034    0.4318897
 120.7400055    0.4245269
 120.7500076    0.4193035
 120.7600021    0.4175079
 120.7700043    0.4252259
 120.7800064    0.4368693
 120.7900085    0.4198782
 120.8000031    0.4230482
 120.8100052    0.4250917
 120.8200073    0.4265447
 120.8300095    0.4318106
 120.8400040    0.4313843
 120.8500061    0.4216176
 120.8600082    0.4161820
 120.8700027    0.4172961
 120.8800049    0.4236553
 120.8900070    0.4347168
 120.9000092    0.4366577
 120.9100037    0.4301237
 120.9200058    0.4275250
 120.9300079    0.4395867
 120.9400024    0.4348796
 120.9500046    0.4397689
 120.9600067    0.4485984
 120.9700089    0.4347501
 120.9800034    0.4289745
 120.9900055    0.4299990
 121.0000076    0.4246742
 121.0100021    0.4273031
 121.0200043    0.4331148
 121.0300064    0.4370158
 121.0400085    0.4254126
 121.0500031    0.4166379
 121.0600052    0.4184522
 121.0700073    0.4347392
 121.0800095    0.4348156
 121.0900040    0.4458473
 121.1000061    0.4318863
 121.1100082    0.4282062
 121.1200027    0.4401737
 121.1300049    0.4312093
 121.1400070    0.4350047
 121.1500092    0.4417754
 121.1600037    0.4498336
 121.1700058    0.4535238
 121.1800079    0.4564597
 121.1900024    0.4560823
 121.2000046    0.4585735
 121.2100067    0.4674740
 121.2200089    0.4575520
 121.2300034    0.4593307
 121.2400055    0.4623939
 121.2500076    0.4713477
 121.2600021    0.4726216
 121.2700043    0.4658004
 121.2800064    0.4678843
 121.2900085    0.4784096
 121.3000031    0.4715899
 121.3100052    0.4632531
 121.3200073    0.4577207
 121.3300095    0.4484650
 121.3400040    0.4577953
 121.3500061    0.4670445
 121.3600082    0.4519230
 121.3700027    0.4643498
 121.3800049    0.4626697
 121.3900070    0.4640751
 121.4000092    0.4430491
 121.4100037    0.4427198
 121.4200058    0.4386180
 121.4300079    0.4316758
 121.4400024    0.4327895
 121.4500046    0.4360879
 121.4600067    0.4350173
 121.4700089    0.4406115
 121.4800034    0.4306034
 121.4900055    0.4466069
 121.5000076    0.4373168
 121.5100021    0.4518809
 121.5200043    0.4475324
 121.5300064    0.4705110
 121.5400085    0.4533713
 121.5500031    0.4574843
 121.5600052    0.4406584
 121.5700073    0.4405834
 121.5800095    0.4289633
 121.5900040    0.4263102
 121.6000061    0.4184674
 121.6100082    0.4204544
 121.6200027    0.4148928
 121.6300049    0.4106530
 121.6400070    0.4114272
 121.6500092    0.4160991
 121.6600037    0.4129162
 121.6700058    0.4146496
 121.6800079    0.4082340
 121.6900024    0.4101727
 121.7000046    0.4175965
 121.7100067    0.4103903
 121.7200089    0.4162729
 121.7300034    0.4129574
 121.7400055    0.4127436
 121.7500076    0.4097390
 121.7600021    0.4100048
 121.7700043    0.4079210
 121.7800064    0.4106414
 121.7900085    0.4016221
 121.8000031    0.3990546
 121.8100052    0.4038183
 121.8200073    0.4142233
 121.8300095    0.4234287
 121.8400040    0.4275815
 121.8500061    0.4280722
 121.8600082    0.4242332
 121.8700027    0.4243921
 121.8800049    0.4327325
 121.8900070    0.4288283
 121.9000092    0.4214246
 121.9100037    0.4159037
 121.9200058    0.4204332
 121.9300079    0.4197201
 121.9400024    0.4168485
 121.9500046    0.4226283
 121.9600067    0.4207390
 121.9700089    0.4177810
 121.9800034    0.4303080
 121.9900055    0.4241239
 122.0000076    0.4273613
 122.0100021    0.4298059
 122.0200043    0.4264241
 122.0300064    0.4158160
 122.0400085    0.4165820
 122.0500031    0.4191988
 122.0600052    0.4314103
 122.0700073    0.4246025
 122.0800095    0.4238051
 122.0900040    0.4178625
 122.1000061    0.4285910
 122.1100082    0.4326667
 122.1200027    0.4267562
 122.1300049    0.4152054
 122.1400070    0.4118226
 122.1500092    0.4023742
 122.1600037    0.3980566
 122.1700058    0.3950137
 122.1800079    0.3952914
 122.1900024    0.3935665
 122.2000046    0.3867748
 122.2100067    0.3937974
 122.2200089    0.3966449
 122.2300034    0.3905746
 122.2400055    0.3855382
 122.2500076    0.3896018
 122.2600021    0.3883892
 122.2700043    0.3961104
 122.2800064    0.3889232
 122.2900085    0.3978178
 122.3000031    0.3990182
 122.3100052    0.3840366
 122.3200073    0.3876521
 122.3300095    0.3894565
 122.3400040    0.3912177
 122.3500061    0.3960675
 122.3600082    0.3849812
 122.3700027    0.3922018
 122.3800049    0.3934646
 122.3900070    0.3802259
 122.4000092    0.3749715
 122.4100037    0.3815099
 122.4200058    0.3816282
 122.4300079    0.3764447
 122.4400024    0.3814339
 122.4500046    0.3837054
 122.4600067    0.3790346
 122.4700089    0.3813872
 122.4800034    0.3800701
 122.4900055    0.3881589
 122.5000076    0.3917256
 122.5100021    0.3964662
 122.5200043    0.4004416
 122.5300064    0.3984465
 122.5400085    0.4006665
 122.5500031    0.4128096
 122.5600052    0.4098378
 122.5700073    0.3961663
 122.5800095    0.4034111
 122.5900040    0.4027500
 122.6000061    0.4063824
 122.6100082    0.3983473
 122.6200027    0.3998350
 122.6300049    0.4040948
 122.6400070    0.4004976
 122.6500092    0.3981574
 122.6600037    0.4020123
 122.6700058    0.3935798
 122.6800079    0.3976247
 122.6900024    0.3975721
 122.7000046    0.3961188
 122.7100067    0.3991799
 122.7200089    0.3992229
 122.7300034    0.4024822
 122.7400055    0.3956287
 122.7500076    0.4195137
 122.7600021    0.4144500
 122.7700043    0.4125749
 122.7800064    0.4053400
 122.7900085    0.4021372
 122.8000031    0.4206123
 122.8100052    0.4219769
 122.8200073    0.4221948
 122.8300095    0.4248864
 122.8400040    0.4139266
 122.8500061    0.4200942
 122.8600082    0.4214506
 122.8700027    0.4372137
 122.8800049    0.4374259
 122.8900070    0.4436838
 122.9000092    0.4446173
 122.9100037    0.4373304
 122.9200058    0.4305998
 122.9300079    0.4361183
 122.9400024    0.4378015
 122.9500046    0.4405724
 122.9600067    0.4338402
 122.9700089    0.4315040
 122.9800034    0.4311297
 122.9900055    0.4390319
 123.0000076    0.4372373
 123.0100021    0.4356479
 123.0200043    0.4452090
 123.0300064    0.4301199
 123.0400085    0.4239203
 123.0500031    0.4333104
 123.0600052    0.4361532
 123.0700073    0.4234554
 123.0800095    0.4273811
 123.0900040    0.4179917
 123.1000061    0.4089814
 123.1100082    0.4124532
 123.1200027    0.4183206
 123.1300049    0.4313443
 123.1400070    0.4258987
 123.1500092    0.4213394
 123.1600037    0.4068133
 123.1700058    0.4037736
 123.1800079    0.4057465
 123.1900024    0.4065014
 123.2000046    0.4236408
 123.2100067    0.4272202
 123.2200089    0.4156078
 123.2300034    0.4041343
 123.2400055    0.4085047
 123.2500076    0.4000171
 123.2600021    0.4067675
 123.2700043    0.4063211
 123.2800064    0.4077230
 123.2900085    0.4100281
 123.3000031    0.4234715
 123.3100052    0.4279960
 123.3200073    0.4354483
 123.3300095    0.4287651
 123.3400040    0.4244687
 123.3500061    0.4111537
 123.3600082    0.4015405
 123.3700027    0.4008147
 123.3800049    0.4005069
 123.3900070    0.4080737
 123.4000092    0.3998100
 123.4100037    0.4091398
 123.4200058    0.4130392
 123.4300079    0.4084486
 123.4400024    0.3953809
 123.4500046    0.4012478
 123.4600067    0.4022221
 123.4700089    0.3984647
 123.4800034    0.3977933
 123.4900055    0.3797265
 123.5000076    0.3903032
 123.5100021    0.3909271
 123.5200043    0.3927421
 123.5300064    0.3881111
 123.5400085    0.3908492
 123.5500031    0.3951023
 123.5600052    0.3907321
 123.5700073    0.3963257
 123.5800095    0.4011135
 123.5900040    0.4098766
 123.6000061    0.3993633
 123.6100082    0.4060650
 123.6200027    0.4012209
 123.6300049    0.3975393
 123.6400070    0.3865510
 123.6500092    0.3917053
 123.6600037    0.3931077
 123.6700058    0.3787121
 123.6800079    0.3773133
 123.6900024    0.3788815
 123.7000046    0.3910903
 123.7100067    0.3795241
 123.7200089    0.3881969
 123.7300034    0.3818575
 123.7400055    0.3803968
 123.7500076    0.3902607
 123.7600021    0.3809142
 123.7700043    0.3779002
 123.7800064    0.3806076
 123.7900085    0.3871821
 123.8000031    0.3799368
 123.8100052    0.3802413
 123.8200073    0.3814312
 123.8300095    0.3883479
 123.8400040    0.3910303
 123.8500061    0.3818126
 123.8600082    0.3856649
 123.8700027    0.3885590
 123.8800049    0.3914509
 123.8900070    0.3909957
 123.9000092    0.4047973
 123.9100037    0.4064456
 123.9200058    0.4011682
 123.9300079    0.3920344
 123.9400024    0.4010216
 123.9500046    0.3968842
 123.9600067    0.3958988
 123.9700089    0.3877147
 123.9800034    0.3940022
 123.9900055    0.3748928
 124.0000076    0.3773297
 124.0100021    0.3711107
 124.0200043    0.3581056
 124.0300064    0.3637887
 124.0400085    0.3481463
 124.0500031    0.3582053
 124.0600052    0.3668517
 124.0700073    0.3568418
 124.0800095    0.3457886
 124.0900040    0.3415235
 124.1000061    0.3404629
 124.1100082    0.3417119
 124.1200027    0.3414710
 124.1300049    0.3536532
 124.1400070    0.3394636
 124.1500092    0.3481190
 124.1600037    0.3335060
 124.1700058    0.3314149
 124.1800079    0.3179946
 124.1900024    0.3233659
 124.2000046    0.3181464
 124.2100067    0.3230425
 124.2200089    0.3241125
 124.2300034    0.3272216
 124.2400055    0.3209123
 124.2500076    0.3276585
 124.2600021    0.3275658
 124.2700043    0.3207453
 124.2800064    0.3419718
 124.2900085    0.3465525
 124.3000031    0.3488161
 124.3100052    0.3485044
 124.3200073    0.3393464
 124.3300095    0.3323409
 124.3400040    0.3305995
 124.3500061    0.3322989
 124.3600082    0.3305928
 124.3700027    0.3275913
 124.3800049    0.3302982
 124.3900070    0.3246749
 124.4000092    0.3270950
 124.4100037    0.3108733
 124.4200058    0.3028236
 124.4300079    0.3017702
 124.4400024    0.3043983
 124.4500046    0.3050051
 124.4600067    0.2948226
 124.4700089    0.2921517
 124.4800034    0.2910564
 124.4900055    0.2938229
 124.5000076    0.2965923
 124.5100021    0.2923286
 124.5200043    0.2906472
 124.5300064    0.2964173
 124.5400085    0.3034565
 124.5500031    0.3008370
 124.5600052    0.3003812
 124.5700073    0.3065512
 124.5800095    0.3065485
 124.5900040    0.3072646
 124.6000061    0.3079566
 124.6100082    0.3139499
 124.6200027    0.3116616
 124.6300049    0.3197379
 124.6400070    0.3254243
 124.6500092    0.3304767
 124.6600037    0.3261707
 124.6700058    0.3411105
 124.6800079    0.3429825
 124.6900024    0.3487069
 124.7000046    0.3322967
 124.7100067    0.3239237
 124.7200089    0.3258336
 124.7300034    0.3284163
 124.7400055    0.3190745
 124.7500076    0.3261040
 124.7600021    0.3183372
 124.7700043    0.3161699
 124.7800064    0.3104845
 124.7900085    0.3085966
 124.8000031    0.3096591
 124.8100052    0.3162476
 124.8200073    0.3225306
 124.8300095    0.3153544
 124.8400040    0.3172610
 124.8500061    0.3158230
 124.8600082    0.3170896
 124.8700027    0.3144811
 124.8800049    0.3239419
 124.8900070    0.3209340
 124.9000092    0.3209842
 124.9100037    0.3133932
 124.9200058    0.3094542
 124.9300079    0.3026944
 124.9400024    0.2950357
 124.9500046    0.2929002
 124.9600067    0.2948547
 124.9700089    0.2959740
 124.9800034    0.2927265
 124.9900055    0.2912392
 125.0000076    0.3025393
 125.0100021    0.3076634
 125.0200043    0.3075398
 125.0300064    0.3173879
 125.0400085    0.3049864
 125.0500031    0.3074538
 125.0600052    0.3126594
 125.0700073    0.3161802
 125.0800095    0.3052815
 125.0900040    0.3033395
 125.1000061    0.2990855
 125.1100082    0.3071930
 125.1200027    0.3069564
 125.1300049    0.3054490
 125.1400070    0.2994720
 125.1500092    0.3002132
 125.1600037    0.3005611
 125.1700058    0.2934401
 125.1800079    0.2981448
 125.1900024    0.2978530
 125.2000046    0.3037543
 125.2100067    0.3034976
 125.2200089    0.3016175
 125.2300034    0.2945362
 125.2400055    0.2974560
 125.2500076    0.2916946
 125.2600021    0.2798888
 125.2700043    0.2770806
 125.2800064    0.2815455
 125.2900085    0.2904083
 125.3000031    0.2926786
 125.3100052    0.2945233
 125.3200073    0.2967460
 125.3300095    0.2950798
 125.3400040    0.2893794
 125.3500061    0.2838196
 125.3600082    0.2850663
 125.3700027    0.2853388
 125.3800049    0.2869819
 125.3900070    0.2911011
 125.4000092    0.2885570
 125.4100037    0.2885154
 125.4200058    0.2892020
 125.4300079    0.2928185
 125.4400024    0.2918337
 125.4500046    0.3043703
 125.4600067    0.2999991
 125.4700089    0.3012892
 125.4800034    0.2980775
 125.4900055    0.2986777
 125.5000076    0.2979505
 125.5100098    0.2954990
 125.5200043    0.2986784
 125.5300064    0.2969709
 125.5400085    0.2902626
 125.5500031    0.2844314
 125.5600052    0.2878109
 125.5700073    0.2819014
 125.5800095    0.2811693
 125.5900040    0.2902271
 125.6000061    0.2845777
 125.6100082    0.2820085
 125.6200027    0.2790756
 125.6300049    0.2828398
 125.6400070    0.2922611
 125.6500092    0.2918521
 125.6600037    0.2974963
 125.6700058    0.2945838
 125.6800079    0.2920178
 125.6900024    0.2901002
 125.7000046    0.2890770
 125.7100067    0.2902426
 125.7200089    0.2884985
 125.7300034    0.2868314
 125.7400055    0.2922632
 125.7500076    0.2953728
 125.7600098    0.2925872
 125.7700043    0.2929116
 125.7800064    0.2964821
 125.7900085    0.3054259
 125.8000031    0.2982248
 125.8100052    0.3026738
 125.8200073    0.3069212
 125.8300095    0.3070992
 125.8400040    0.3083064
 125.8500061    0.3167190
 125.8600082    0.3118752
 125.8700027    0.3207346
 125.8800049    0.3206162
 125.8900070    0.3234159
 125.9000092    0.3157887
 125.9100037    0.3242498
 125.9200058    0.3251141
 125.9300079    0.3146789
 125.9400024    0.3223020
 125.9500046    0.3182768
 125.9600067    0.3136859
 125.9700089    0.3129259
 125.9800034    0.3149021
 125.9900055    0.3139685
 126.0000076    0.3057812
 126.0100098    0.3121590
 126.0200043    0.3175370
 126.0300064    0.3067627
 126.0400085    0.2994815
 126.0500031    0.3020183
 126.0600052    0.3156138
 126.0700073    0.3033389
 126.0800095    0.3039431
 126.0900040    0.3095796
 126.1000061    0.3153756
 126.1100082    0.3181330
 126.1200027    0.3170718
 126.1300049    0.3052010
 126.1400070    0.3044863
 126.1500092    0.2994898
 126.1600037    0.2965102
 126.1700058    0.2936762
 126.1800079    0.2972609
 126.1900024    0.2900950
 126.2000046    0.2937540
 126.2100067    0.2945374
 126.2200089    0.2942049
 126.2300034    0.2960218
 126.2400055    0.3074229
 126.2500076    0.3121014
 126.2600098    0.2987266
 126.2700043    0.2993399
 126.2800064    0.3063237
 126.2900085    0.2994635
 126.3000031    0.2957230
 126.3100052    0.2981580
 126.3200073    0.3028424
 126.3300095    0.3048364
 126.3400040    0.2923420
 126.3500061    0.2965684
 126.3600082    0.2994509
 126.3700027    0.3041937
 126.3800049    0.3076528
 126.3900070    0.3064035
 126.4000092    0.3288469
 126.4100037    0.3214074
 126.4200058    0.3202510
 126.4300079    0.3137295
 126.4400024    0.3059409
 126.4500046    0.3047486
 126.4600067    0.3081990
 126.4700089    0.3023172
 126.4800034    0.3129326
 126.4900055    0.3147936
 126.5000076    0.3148375
 126.5100098    0.3204609
 126.5200043    0.3314265
 126.5300064    0.3191242
 126.5400085    0.3246897
 126.5500031    0.3193958
 126.5600052    0.3134084
 126.5700073    0.3194200
 126.5800095    0.3147041
 126.5900040    0.3225875
 126.6000061    0.3075402
 126.6100082    0.3085676
 126.6200027    0.3054644
 126.6300049    0.3095840
 126.6400070    0.2983922
 126.6500092    0.3006549
 126.6600037    0.3058493
 126.6700058    0.3010917
 126.6800079    0.2994346
 126.6900024    0.3013554
 126.7000046    0.2937309
 126.7100067    0.2987381
 126.7200089    0.2938047
 126.7300034    0.3002629
 126.7400055    0.2988818
 126.7500076    0.2962117
 126.7600098    0.3025884
 126.7700043    0.2943999
 126.7800064    0.3007480
 126.7900085    0.3090807
 126.8000031    0.2992452
 126.8100052    0.3019159
 126.8200073    0.3064750
 126.8300095    0.3038593
 126.8400040    0.3069769
 126.8500061    0.3099811
 126.8600082    0.3094875
 126.8700027    0.3109464
 126.8800049    0.3055008
 126.8900070    0.3100891
 126.9000092    0.3099734
 126.9100037    0.3119622
 126.9200058    0.3105307
 126.9300079    0.3130819
 126.9400024    0.3055171
 126.9500046    0.3057481
 126.9600067    0.3100126
 126.9700089    0.3136885
 126.9800034    0.3156606
 126.9900055    0.3193601
 127.0000076    0.3204676
 127.0100098    0.3206307
 127.0200043    0.3312352
 127.0300064    0.3245451
 127.0400085    0.3252597
 127.0500031    0.3238735
 127.0600052    0.3222133
 127.0700073    0.3132171
 127.0800095    0.3057231
 127.0900040    0.3071784
 127.1000061    0.3050399
 127.1100082    0.3101907
 127.1200027    0.3151861
 127.1300049    0.3202384
 127.1400070    0.3104073
 127.1500092    0.3199916
 127.1600037    0.3308191
 127.1700058    0.3219676
 127.1800079    0.3264412
 127.1900024    0.3262250
 127.2000046    0.3236739
 127.2100067    0.3279067
 127.2200089    0.3275369
 127.2300034    0.3101965
 127.2400055    0.3110213
 127.2500076    0.3117138
 127.2600098    0.3252549
 127.2700043    0.3261185
 127.2800064    0.3249715
 127.2900085    0.3250953
 127.3000031    0.3166208
 127.3100052    0.3198504
 127.3200073    0.3055044
 127.3300095    0.3118880
 127.3400040    0.3076799
 127.3500061    0.3092411
 127.3600082    0.3143119
 127.3700027    0.3037935
 127.3800049    0.3026401
 127.3900070    0.3050790
 127.4000092    0.2973355
 127.4100037    0.3018198
 127.4200058    0.3062611
 127.4300079    0.3126954
 127.4400024    0.3097493
 127.4500046    0.3143567
 127.4600067    0.2995189
 127.4700089    0.2960498
 127.4800034    0.3040584
 127.4900055    0.3005958
 127.5000076    0.3172924
 127.5100098    0.3220101
 127.5200043    0.3219472
 127.5300064    0.3163857
 127.5400085    0.3178844
 127.5500031    0.3219930
 127.5600052    0.3334119
 127.5700073    0.3279141
 127.5800095    0.3414358
 127.5900040    0.3451513
 127.6000061    0.3412878
 127.6100082    0.3431122
 127.6200027    0.3497413
 127.6300049    0.3331642
 127.6400070    0.3427373
 127.6500092    0.3425564
 127.6600037    0.3430045
 127.6700058    0.3499535
 127.6800079    0.3526001
 127.6900024    0.3541630
 127.7000046    0.3598306
 127.7100067    0.3656755
 127.7200089    0.3609439
 127.7300034    0.3594147
 127.7400055    0.3612775
 127.7500076    0.3596750
 127.7600098    0.3442783
 127.7700043    0.3343410
 127.7800064    0.3351811
 127.7900085    0.3414064
 127.8000031    0.3628395
 127.8100052    0.3486771
 127.8200073    0.3606439
 127.8300095    0.3561353
 127.8400040    0.3543638
 127.8500061    0.3662410
 127.8600082    0.3571414
 127.8700027    0.3528602
 127.8800049    0.3544427
 127.8900070    0.3471148
 127.9000092    0.3459707
 127.9100037    0.3368841
 127.9200058    0.3279405
 127.9300079    0.3353751
 127.9400024    0.3361992
 127.9500046    0.3441853
 127.9600067    0.3367704
 127.9700089    0.3408374
 127.9800034    0.3329412
 127.9900055    0.3259279
 128.0000000    0.3246946
 128.0100098    0.3256903
 128.0200043    0.3235477
 128.0299988    0.3063578
 128.0400085    0.3165722
 128.0500031    0.3219432
 128.0600128    0.3215879
 128.0700073    0.3278139
 128.0800018    0.3383155
 128.0900116    0.3280855
 128.1000061    0.3325787
 128.1100006    0.3377330
 128.1200104    0.3300991
 128.1300049    0.3242117
 128.1399994    0.3342135
 128.1500092    0.3398787
 128.1600037    0.3359623
 128.1700134    0.3308540
 128.1800079    0.3263699
 128.1900024    0.3230701
 128.2000122    0.3203182
 128.2100067    0.3229707
 128.2200012    0.3158422
 128.2300110    0.3247290
 128.2400055    0.3251748
 128.2500000    0.3328375
 128.2600098    0.3436678
 128.2700043    0.3286228
 128.2799988    0.3295839
 128.2900085    0.3364426
 128.3000031    0.3300118
 128.3100128    0.3320843
 128.3200073    0.3302834
 128.3300018    0.3131327
 128.3400116    0.3233674
 128.3500061    0.3349569
 128.3600006    0.3311204
 128.3700104    0.3250333
 128.3800049    0.3298790
 128.3899994    0.3423300
 128.4000092    0.3387328
 128.4100037    0.3338250
 128.4200134    0.3339486
 128.4300079    0.3244151
 128.4400024    0.3252609
 128.4500122    0.3205740
 128.4600067    0.3236796
 128.4700012    0.3288524
 128.4800110    0.3207945
 128.4900055    0.3265933
 128.5000000    0.3312702
 128.5100098    0.3373898
 128.5200043    0.3298769
 128.5299988    0.3290745
 128.5400085    0.3222860
 128.5500031    0.3218415
 128.5600128    0.3151101
 128.5700073    0.3156768
 128.5800018    0.3149374
 128.5900116    0.3231600
 128.6000061    0.3188931
 128.6100006    0.3291007
 128.6200104    0.3328316
 128.6300049    0.3266388
 128.6399994    0.3124084
 128.6500092    0.3197468
 128.6600037    0.3201168
 128.6700134    0.3256799
 128.6800079    0.3200515
 128.6900024    0.3225639
 128.7000122    0.3331132
 128.7100067    0.3325347
 128.7200012    0.3308069
 128.7300110    0.3306995
 128.7400055    0.3329147
 128.7500000    0.3283293
 128.7600098    0.3348163
 128.7700043    0.3430030
 128.7799988    0.3470087
 128.7900085    0.3535639
 128.8000031    0.3448651
 128.8100128    0.3441015
 128.8200073    0.3409986
 128.8300018    0.3380512
 128.8400116    0.3408924
 128.8500061    0.3408876
 128.8600006    0.3332410
 128.8700104    0.3374429
 128.8800049    0.3326708
 128.8899994    0.3249020
 128.9000092    0.3184337
 128.9100037    0.3162132
 128.9200134    0.3236324
 128.9300079    0.3312313
 128.9400024    0.3254595
 128.9500122    0.3232663
 128.9600067    0.3185242
 128.9700012    0.3215501
 128.9800110    0.3154075
 128.9900055    0.3158582
 129.0000000    0.3121556
 129.0100098    0.3121565
 129.0200043    0.3091033
 129.0299988    0.3067660
 129.0400085    0.3034187
 129.0500031    0.3113480
 129.0600128    0.3117086
 129.0700073    0.2932254
 129.0800018    0.2946586
 129.0900116    0.2998536
 129.1000061    0.3012884
 129.1100006    0.2921291
 129.1200104    0.2798583
 129.1300049    0.2779709
 129.1399994    0.2834616
 129.1500092    0.2905956
 129.1600037    0.2867512
 129.1700134    0.2876216
 129.1800079    0.2900137
 129.1900024    0.2879368
 129.2000122    0.2866412
 129.2100067    0.2849005
 129.2200012    0.2881707
 129.2300110    0.2792740
 129.2400055    0.2832059
 129.2500000    0.2878126
 129.2600098    0.2929718
 129.2700043    0.3058425
 129.2799988    0.3075527
 129.2900085    0.3064673
 129.3000031    0.3035802
 129.3100128    0.3053618
 129.3200073    0.2994748
 129.3300018    0.3002414
 129.3400116    0.3003965
 129.3500061    0.3018214
 129.3600006    0.3057272
 129.3700104    0.3055859
 129.3800049    0.2954217
 129.3899994    0.3022833
 129.4000092    0.2958350
 129.4100037    0.3047429
 129.4200134    0.3061787
 129.4300079    0.3055244
 129.4400024    0.2914924
 129.4500122    0.2948370
 129.4600067    0.2953919
 129.4700012    0.2853257
 129.4800110    0.2944883
 129.4900055    0.3013526
 129.5000000    0.3049339
 129.5100098    0.3066922
 129.5200043    0.3022929
 129.5299988    0.3060871
 129.5400085    0.3005014
 129.5500031    0.3049193
 129.5600128    0.3073061
 129.5700073    0.3036779
 129.5800018    0.2984928
 129.5900116    0.3076004
 129.6000061    0.3099137
 129.6100006    0.3099492
 129.6200104    0.3174021
 129.6300049    0.3168836
 129.6399994    0.3238883
 129.6500092    0.3304751
 129.6600037    0.3443477
 129.6700134    0.3481328
 129.6800079    0.3635554
 129.6900024    0.3579963
 129.7000122    0.3537503
 129.7100067    0.3607077
 129.7200012    0.3529364
 129.7300110    0.3604603
 129.7400055    0.3579238
 129.7500000    0.3584101
 129.7600098    0.3602218
 129.7700043    0.3603194
 129.7799988    0.3634382
 129.7900085    0.3710126
 129.8000031    0.3600330
 129.8100128    0.3606184
 129.8200073    0.3525299
 129.8300018    0.3629256
 129.8400116    0.3469678
 129.8500061    0.3482397
 129.8600006    0.3419024
 129.8700104    0.3324601
 129.8800049    0.3386239
 129.8899994    0.3264577
 129.9000092    0.3289615
 129.9100037    0.3358848
 129.9200134    0.3320387
 129.9300079    0.3355109
 129.9400024    0.3299387
 129.9500122    0.3253886
 129.9600067    0.3195818
 129.9700012    0.3117290
 129.9800110    0.3232359
 129.9900055    0.3242861
 130.0000000    0.3303599
 130.0100098    0.3295913
 130.0200043    0.3329134
 130.0299988    0.3261905
 130.0400085    0.3300796
 130.0500031    0.3277378
 130.0600128    0.3168164
 130.0700073    0.3173413
 130.0800018    0.3171064
 130.0900116    0.3266749
 130.1000061    0.3406801
 130.1100006    0.3283356
 130.1200104    0.3303719
 130.1300049    0.3337561
 130.1399994    0.3364944
 130.1500092    0.3273286
 130.1600037    0.3296218
 130.1700134    0.3348192
 130.1800079    0.3234172
 130.1900024    0.3367161
 130.2000122    0.3375238
 130.2100067    0.3409241
 130.2200012    0.3302782
 130.2300110    0.3126237
 130.2400055    0.3246696
 130.2500000    0.3253900
 130.2600098    0.3358033
 130.2700043    0.3231608
 130.2799988    0.3314162
 130.2900085    0.3317517
 130.3000031    0.3359375
 130.3100128    0.3421464
 130.3200073    0.3466479
 130.3300018    0.3564099
 130.3400116    0.3602018
 130.3500061    0.3499125
 130.3600006    0.3496254
 130.3700104    0.3309459
 130.3800049    0.3231856
 130.3899994    0.3347686
 130.4000092    0.3305992
 130.4100037    0.3381338
 130.4200134    0.3272438
 130.4300079    0.3306946
 130.4400024    0.3138224
 130.4500122    0.3268206
 130.4600067    0.3157398
 130.4700012    0.3057727
 130.4800110    0.3060463
 130.4900055    0.3035635
 130.5000000    0.3050270
 130.5100098    0.3020972
 130.5200043    0.3021807
 130.5299988    0.2999159
 130.5400085    0.3105789
 130.5500031    0.3050607
 130.5600128    0.3112335
 130.5700073    0.3104537
 130.5800018    0.3193354
 130.5900116    0.3170361
 130.6000061    0.3089285
 130.6100006    0.3026088
 130.6200104    0.3110874
 130.6300049    0.3110030
 130.6399994    0.3140603
 130.6500092    0.3187067
 130.6600037    0.3100454
 130.6700134    0.3034550
 130.6800079    0.3092812
 130.6900024    0.2976233
 130.7000122    0.2965143
 130.7100067    0.3027115
 130.7200012    0.3028951
 130.7300110    0.3000713
 130.7400055    0.3094807
 130.7500000    0.2971508
 130.7600098    0.2889178
 130.7700043    0.2852772
 130.7799988    0.2798667
 130.7900085    0.2820967
 130.8000031    0.2812342
 130.8100128    0.2821416
 130.8200073    0.2783498
 130.8300018    0.2874115
 130.8400116    0.2867346
 130.8500061    0.2865510
 130.8600006    0.2918024
 130.8700104    0.2863221
 130.8800049    0.2887466
 130.8899994    0.2970414
 130.9000092    0.2948831
 130.9100037    0.2905152
 130.9200134    0.2943548
 130.9300079    0.2943645
 130.9400024    0.2852211
 130.9500122    0.2842036
 130.9600067    0.2774014
 130.9700012    0.2796992
 130.9800110    0.2801684
 130.9900055    0.2821580
 131.0000000    0.2826062
 131.0100098    0.2875875
 131.0200043    0.2852239
 131.0299988    0.2909107
 131.0400085    0.3003047
 131.0500031    0.2980082
 131.0600128    0.3064701
 131.0700073    0.3153017
 131.0800018    0.3270596
 131.0900116    0.3296918
 131.1000061    0.3191879
 131.1100006    0.3152028
 131.1200104    0.3196885
 131.1300049    0.3259101
 131.1399994    0.3240817
 131.1500092    0.3241312
 131.1600037    0.3166364
 131.1700134    0.3337888
 131.1800079    0.3363238
 131.1900024    0.3475253
 131.2000122    0.3361442
 131.2100067    0.3369574
 131.2200012    0.3313699
 131.2300110    0.3301909
 131.2400055    0.3090766
 131.2500000    0.2970935
 131.2600098    0.2912465
 131.2700043    0.2847504
 131.2799988    0.2937169
 131.2900085    0.2865640
 131.3000031    0.2924484
 131.3100128    0.2836156
 131.3200073    0.2823012
 131.3300018    0.2862844
 131.3400116    0.2753160
 131.3500061    0.2787138
 131.3600006    0.2863477
 131.3700104    0.2774560
 131.3800049    0.2728521
 131.3899994    0.2795688
 131.4000092    0.2712072
 131.4100037    0.2792458
 131.4200134    0.2782855
 131.4300079    0.2742217
 131.4400024    0.2795411
 131.4500122    0.2752398
 131.4600067    0.2842089
 131.4700012    0.2791617
 131.4800110    0.2771938
 131.4900055    0.2798094
 131.5000000    0.2829503
 131.5100098    0.2710255
 131.5200043    0.2768565
 131.5299988    0.2730348
 131.5400085    0.2706625
 131.5500031    0.2652683
 131.5600128    0.2659654
 131.5700073    0.2709244
 131.5800018    0.2675465
 131.5900116    0.2607506
 131.6000061    0.2593032
 131.6100006    0.2577673
 131.6200104    0.2609172
 131.6300049    0.2707360
 131.6399994    0.2768462
 131.6500092    0.2693047
 131.6600037    0.2694743
 131.6700134    0.2739179
 131.6800079    0.2671801
 131.6900024    0.2707915
 131.7000122    0.2583887
 131.7100067    0.2649323
 131.7200012    0.2637138
 131.7300110    0.2644898
 131.7400055    0.2690885
 131.7500000    0.2681699
 131.7600098    0.2740497
 131.7700043    0.2732039
 131.7799988    0.2725228
 131.7900085    0.2821738
 131.8000031    0.2855100
 131.8100128    0.2888735
 131.8200073    0.2891495
 131.8300018    0.3066168
 131.8400116    0.3137386
 131.8500061    0.3108214
 131.8600006    0.3135890
 131.8700104    0.2948576
 131.8800049    0.2900994
 131.8899994    0.2970898
 131.9000092    0.3026045
 131.9100037    0.3090286
 131.9200134    0.3062504
 131.9300079    0.3067125
 131.9400024    0.3066075
 131.9500122    0.3028645
 131.9600067    0.3021550
 131.9700012    0.3031409
 131.9800110    0.2998643
 131.9900055    0.3116094
 132.0000000    0.3077766
 132.0100098    0.3135396
 132.0200043    0.3118140
 132.0299988    0.2981624
 132.0400085    0.2923334
 132.0500031    0.2894010
 132.0600128    0.2902931
 132.0700073    0.2806998
 132.0800018    0.2983795
 132.0900116    0.2969056
 132.1000061    0.2952135
 132.1100006    0.2994982
 132.1200104    0.3075204
 132.1300049    0.3087844
 132.1399994    0.3150854
 132.1500092    0.3247757
 132.1600037    0.3253404
 132.1700134    0.3253343
 132.1800079    0.3215256
 132.1900024    0.3292987
 132.2000122    0.3223507
 132.2100067    0.3218260
 132.2200012    0.3148405
 132.2300110    0.3154284
 132.2400055    0.3209905
 132.2500000    0.3224445
 132.2600098    0.3160002
 132.2700043    0.3201498
 132.2799988    0.3214719
 132.2900085    0.3153453
 132.3000031    0.3072296
 132.3100128    0.3055135
 132.3200073    0.3041913
 132.3300018    0.3082953
 132.3400116    0.3045820
 132.3500061    0.3053015
 132.3600006    0.3018548
 132.3700104    0.3117595
 132.3800049    0.3203862
 132.3899994    0.3208581
 132.4000092    0.3091909
 132.4100037    0.3018702
 132.4200134    0.2992903
 132.4300079    0.3021567
 132.4400024    0.3036838
 132.4500122    0.3101380
 132.4600067    0.3178550
 132.4700012    0.3165818
 132.4800110    0.3164046
 132.4900055    0.3154787
 132.5000000    0.2987890
 132.5100098    0.3035630
 132.5200043    0.3051763
 132.5299988    0.2992083
 132.5400085    0.3045357
 132.5500031    0.3055695
 132.5600128    0.3094189
 132.5700073    0.3126720
 132.5800018    0.3220207
 132.5900116    0.3222504
 132.6000061    0.3298257
 132.6100006    0.3375501
 132.6200104    0.3439324
 132.6300049    0.3297917
 132.6399994    0.3331442
 132.6500092    0.3406597
 132.6600037    0.3605575
 132.6700134    0.3448556
 132.6800079    0.3208364
 132.6900024    0.3108892
 132.7000122    0.3158501
 132.7100067    0.3112927
 132.7200012    0.3140485
 132.7300110    0.3146913
 132.7400055    0.3098811
 132.7500000    0.3097320
 132.7600098    0.3280847
 132.7700043    0.3179115
 132.7799988    0.3300046
 132.7900085    0.3177819
 132.8000031    0.3146255
 132.8100128    0.3247913
 132.8200073    0.3334113
 132.8300018    0.3268406
 132.8400116    0.3211894
 132.8500061    0.3120846
 132.8600006    0.3315900
 132.8700104    0.3416449
 132.8800049    0.3372133
 132.8899994    0.3431356
 132.9000092    0.3517801
 132.9100037    0.3474993
 132.9200134    0.3433812
 132.9300079    0.3434124
 132.9400024    0.3565055
 132.9500122    0.3821803
 132.9600067    0.3693681
 132.9700012    0.3685193
 132.9800110    0.3775203
 132.9900055    0.3871743
 133.0000000    0.3866712
 133.0100098    0.3722992
 133.0200043    0.3622506
 133.0299988    0.3658891
 133.0400085    0.3467341
 133.0500031    0.3650894
 133.0600128    0.3629372
 133.0700073    0.3703727
 133.0800018    0.3819211
 133.0900116    0.3730904
 133.1000061    0.3696001
 133.1100006    0.3722357
 133.1200104    0.3632050
 133.1300049    0.3729628
 133.1399994    0.3721139
 133.1500092    0.3685178
 133.1600037    0.3591982
 133.1700134    0.3509355
 133.1800079    0.3586330
 133.1900024    0.3616745
 133.2000122    0.3589798
 133.2100067    0.3598890
 133.2200012    0.3425145
 133.2300110    0.3296929
 133.2400055    0.3327425
 133.2500000    0.3375438
 133.2600098    0.3286026
 133.2700043    0.3198062
 133.2799988    0.3242464
 133.2900085    0.3241701
 133.3000031    0.3333952
 133.3100128    0.3349651
 133.3200073    0.3219762
 133.3300018    0.3165712
 133.3400116    0.3189963
 133.3500061    0.3251801
 133.3600006    0.3293631
 133.3700104    0.3295459
 133.3800049    0.3219753
 133.3899994    0.3160583
 133.4000092    0.3289322
 133.4100037    0.3370961
 133.4200134    0.3403877
 133.4300079    0.3384902
 133.4400024    0.3381443
 133.4500122    0.3318038
 133.4600067    0.3403946
 133.4700012    0.3353172
 133.4800110    0.3270884
 133.4900055    0.3269633
 133.5000000    0.3229192
 133.5100098    0.3337515
 133.5200043    0.3317118
 133.5299988    0.3379621
 133.5400085    0.3351365
 133.5500031    0.3192835
 133.5600128    0.3197681
 133.5700073    0.3262373
 133.5800018    0.3151097
 133.5900116    0.3053914
 133.6000061    0.3069799
 133.6100006    0.3112540
 133.6200104    0.3116874
 133.6300049    0.3216551
 133.6399994    0.3219280
 133.6500092    0.3302407
 133.6600037    0.3298274
 133.6700134    0.3235946
 133.6800079    0.3327140
 133.6900024    0.3338036
 133.7000122    0.3330029
 133.7100067    0.3310261
 133.7200012    0.3261570
 133.7300110    0.3225009
 133.7400055    0.3248731
 133.7500000    0.3297629
 133.7600098    0.3262388
 133.7700043    0.3222876
 133.7799988    0.3313306
 133.7900085    0.3451831
 133.8000031    0.3535444
 133.8100128    0.3359779
 133.8200073    0.3425184
 133.8300018    0.3334337
 133.8400116    0.3262702
 133.8500061    0.3322865
 133.8600006    0.3352827
 133.8700104    0.3298963
 133.8800049    0.3222349
 133.8899994    0.3198866
 133.9000092    0.3179563
 133.9100037    0.3226892
 133.9200134    0.3351120
 133.9300079    0.3286345
 133.9400024    0.3396780
 133.9500122    0.3431647
 133.9600067    0.3480573
 133.9700012    0.3372976
 133.9800110    0.3533747
 133.9900055    0.3521855
 134.0000000    0.3594328
 134.0100098    0.3631029
 134.0200043    0.3709722
 134.0299988    0.3736884
 134.0400085    0.3633207
 134.0500031    0.3589704
 134.0600128    0.3524768
 134.0700073    0.3462510
 134.0800018    0.3595851
 134.0900116    0.3754550
 134.1000061    0.3664027
 134.1100006    0.3601834
 134.1200104    0.3645010
 134.1300049    0.3560618
 134.1399994    0.3554306
 134.1500092    0.3569838
 134.1600037    0.3475747
 134.1700134    0.3488314
 134.1800079    0.3492775
 134.1900024    0.3582915
 134.2000122    0.3499548
 134.2100067    0.3570029
 134.2200012    0.3589063
 134.2300110    0.3582419
 134.2400055    0.3585052
 134.2500000    0.3652752
 134.2600098    0.3673446
 134.2700043    0.3673346
 134.2799988    0.3655320
 134.2900085    0.3548915
 134.3000031    0.3597035
 134.3100128    0.3698490
 134.3200073    0.3706024
 134.3300018    0.3707916
 134.3400116    0.3694963
 134.3500061    0.3633636
 134.3600006    0.3569705
 134.3700104    0.3479278
 134.3800049    0.3480872
 134.3899994    0.3265670
 134.4000092    0.3243272
 134.4100037    0.3313878
 134.4200134    0.3290839
 134.4300079    0.3313794
 134.4400024    0.3382840
 134.4500122    0.3340509
 134.4600067    0.3159667
 134.4700012    0.3151952
 134.4800110    0.3250960
 134.4900055    0.3228937
 134.5000000    0.3242527
 134.5100098    0.3426401
 134.5200043    0.3411543
 134.5299988    0.3396406
 134.5400085    0.3515991
 134.5500031    0.3402987
 134.5600128    0.3276309
 134.5700073    0.3409456
 134.5800018    0.3374173
 134.5900116    0.3339340
 134.6000061    0.3173541
 134.6100006    0.3196761
 134.6200104    0.3201883
 134.6300049    0.3176403
 134.6399994    0.3128889
 134.6500092    0.3102121
 134.6600037    0.3066966
 134.6700134    0.3071367
 134.6800079    0.3060499
 134.6900024    0.3104908
 134.7000122    0.2997739
 134.7100067    0.3113912
 134.7200012    0.3055484
 134.7300110    0.3088908
 134.7400055    0.3103678
 134.7500000    0.3106631
 134.7600098    0.3121625
 134.7700043    0.3141553
 134.7799988    0.3187421
 134.7900085    0.3185767
 134.8000031    0.3247571
 134.8100128    0.3032178
 134.8200073    0.3138600
 134.8300018    0.3181203
 134.8400116    0.3188421
 134.8500061    0.3248323
 134.8600006    0.3236477
 134.8700104    0.3341463
 134.8800049    0.3198322
 134.8899994    0.3204910
 134.9000092    0.3220598
 134.9100037    0.3173074
 134.9200134    0.3135566
 134.9300079    0.3269373
 134.9400024    0.3219914
 134.9500122    0.3085210
 134.9600067    0.3026325
 134.9700012    0.3034557
 134.9800110    0.2938707
 134.9900055    0.2994575
 135.0000000    0.3081979
 135.0100098    0.3082571
 135.0200043    0.3041826
 135.0300140    0.3057334
 135.0400085    0.3101585
 135.0500031    0.3066086
 135.0600128    0.2980958
 135.0700073    0.2960890
 135.0800018    0.2920597
 135.0900116    0.2828469
 135.1000061    0.2812437
 135.1100006    0.2766630
 135.1200104    0.2740465
 135.1300049    0.2744921
 135.1399994    0.2678853
 135.1500092    0.2666346
 135.1600037    0.2615985
 135.1700134    0.2723439
 135.1800079    0.2720914
 135.1900024    0.2629902
 135.2000122    0.2707575
 135.2100067    0.2768959
 135.2200012    0.2751114
 135.2300110    0.2817885
 135.2400055    0.2713221
 135.2500000    0.2799369
 135.2600098    0.2775261
 135.2700043    0.2711478
 135.2800140    0.2699846
 135.2900085    0.2819884
 135.3000031    0.2797091
 135.3100128    0.2774048
 135.3200073    0.2821823
 135.3300018    0.2738476
 135.3400116    0.2756345
 135.3500061    0.2770459
 135.3600006    0.2701455
 135.3700104    0.2665670
 135.3800049    0.2644483
 135.3899994    0.2706173
 135.4000092    0.2735126
 135.4100037    0.2757331
 135.4200134    0.2690409
 135.4300079    0.2715622
 135.4400024    0.2786170
 135.4500122    0.2761888
 135.4600067    0.2709494
 135.4700012    0.2677737
 135.4800110    0.2810602
 135.4900055    0.2773505
 135.5000000    0.2763011
 135.5100098    0.2791618
 135.5200043    0.2889704
 135.5300140    0.2876584
 135.5400085    0.2858019
 135.5500031    0.2764324
 135.5600128    0.2882525
 135.5700073    0.2867561
 135.5800018    0.2927696
 135.5900116    0.2829586
 135.6000061    0.2867339
 135.6100006    0.2926869
 135.6200104    0.2972588
 135.6300049    0.3059043
 135.6399994    0.3045616
 135.6500092    0.3090765
 135.6600037    0.3064356
 135.6700134    0.3147753
 135.6800079    0.3048126
 135.6900024    0.3088539
 135.7000122    0.3148985
 135.7100067    0.2974274
 135.7200012    0.3027639
 135.7300110    0.2949806
 135.7400055    0.2914753
 135.7500000    0.3004551
 135.7600098    0.2858308
 135.7700043    0.3088601
 135.7800140    0.3069908
 135.7900085    0.3060718
 135.8000031    0.3077230
 135.8100128    0.3032840
 135.8200073    0.3095312
 135.8300018    0.3065397
 135.8400116    0.3026297
 135.8500061    0.3035642
 135.8600006    0.2980278
 135.8700104    0.2967261
 135.8800049    0.2997793
 135.8899994    0.3019520
 135.9000092    0.2996691
 135.9100037    0.3051037
 135.9200134    0.3005664
 135.9300079    0.2920684
 135.9400024    0.2898709
 135.9500122    0.2887563
 135.9600067    0.2947866
 135.9700012    0.3078609
 135.9800110    0.2966751
 135.9900055    0.3033342
 136.0000000    0.2992829
 136.0100098    0.3134080
 136.0200043    0.3157623
 136.0300140    0.3098367
 136.0400085    0.3019814
 136.0500031    0.3047859
 136.0600128    0.2922656
 136.0700073    0.3017339
 136.0800018    0.3043479
 136.0900116    0.3041009
 136.1000061    0.3147509
 136.1100006    0.3103984
 136.1200104    0.3106543
 136.1300049    0.3107552
 136.1399994    0.3037705
 136.1500092    0.2897171
 136.1600037    0.2915694
 136.1700134    0.2893629
 136.1800079    0.2971055
 136.1900024    0.2947271
 136.2000122    0.2980570
 136.2100067    0.2896626
 136.2200012    0.2974855
 136.2300110    0.2992449
 136.2400055    0.2967439
 136.2500000    0.2902434
 136.2600098    0.2927579
 136.2700043    0.2860486
 136.2800140    0.2952014
 136.2900085    0.2935918
 136.3000031    0.2800333
 136.3100128    0.2751137
 136.3200073    0.2722476
 136.3300018    0.2742958
 136.3400116    0.2705040
 136.3500061    0.2688800
 136.3600006    0.2673985
 136.3700104    0.2781593
 136.3800049    0.2843380
 136.3899994    0.2863472
 136.4000092    0.2953187
 136.4100037    0.3049616
 136.4200134    0.3010051
 136.4300079    0.3042321
 136.4400024    0.3116281
 136.4500122    0.3080261
 136.4600067    0.2967212
 136.4700012    0.2934154
 136.4800110    0.2982680
 136.4900055    0.3057331
 136.5000000    0.3053768
 136.5100098    0.3139315
 136.5200043    0.3138971
 136.5300140    0.3179573
 136.5400085    0.3211370
 136.5500031    0.3217776
 136.5600128    0.3210035
 136.5700073    0.3282066
 136.5800018    0.3168093
 136.5900116    0.3195623
 136.6000061    0.3320516
 136.6100006    0.3287123
 136.6200104    0.3331580
 136.6300049    0.3403634
 136.6399994    0.3441644
 136.6500092    0.3490840
 136.6600037    0.3661496
 136.6700134    0.3548623
 136.6800079    0.3578416
 136.6900024    0.3574474
 136.7000122    0.3508076
 136.7100067    0.3486391
 136.7200012    0.3511497
 136.7300110    0.3468755
 136.7400055    0.3415066
 136.7500000    0.3428354
 136.7600098    0.3372412
 136.7700043    0.3353753
 136.7800140    0.3314767
 136.7900085    0.3164501
 136.8000031    0.3211138
 136.8100128    0.3167991
 136.8200073    0.3128743
 136.8300018    0.3208693
 136.8400116    0.3176774
 136.8500061    0.3148080
 136.8600006    0.3141990
 136.8700104    0.3136992
 136.8800049    0.3188635
 136.8899994    0.3223695
 136.9000092    0.3272723
 136.9100037    0.3252647
 136.9200134    0.3267887
 136.9300079    0.3263378
 136.9400024    0.3281619
 136.9500122    0.3284290
 136.9600067    0.3207202
 136.9700012    0.3166653
 136.9800110    0.3199552
 136.9900055    0.3211534
 137.0000000    0.3142264
 137.0100098    0.3062924
 137.0200043    0.3067319
 137.0300140    0.3016345
 137.0400085    0.2978350
 137.0500031    0.3039611
 137.0600128    0.3060765
 137.0700073    0.3062235
 137.0800018    0.2961223
 137.0900116    0.2927805
 137.1000061    0.2976719
 137.1100006    0.3000048
 137.1200104    0.3068543
 137.1300049    0.3057684
 137.1399994    0.2998681
 137.1500092    0.3062465
 137.1600037    0.3068343
 137.1700134    0.3154756
 137.1800079    0.3137405
 137.1900024    0.3193356
 137.2000122    0.3303612
 137.2100067    0.3288638
 137.2200012    0.3311038
 137.2300110    0.3221446
 137.2400055    0.3164647
 137.2500000    0.3196296
 137.2600098    0.3121818
 137.2700043    0.3231701
 137.2800140    0.3149526
 137.2900085    0.3028567
 137.3000031    0.3045411
 137.3100128    0.2976325
 137.3200073    0.3015684
 137.3300018    0.2971947
 137.3400116    0.2964076
 137.3500061    0.2903582
 137.3600006    0.2968732
 137.3700104    0.2937107
 137.3800049    0.2913478
 137.3899994    0.2866182
 137.4000092    0.2837137
 137.4100037    0.2826124
 137.4200134    0.2823732
 137.4300079    0.2736052
 137.4400024    0.2709654
 137.4500122    0.2724102
 137.4600067    0.2742953
 137.4700012    0.2711891
 137.4800110    0.2740507
 137.4900055    0.2808761
 137.5000000    0.2725024
 137.5100098    0.2884434
 137.5200043    0.2866814
 137.5300140    0.2902942
 137.5400085    0.2789955
 137.5500031    0.2730450
 137.5600128    0.2788788
 137.5700073    0.2814092
 137.5800018    0.2854966
 137.5900116    0.2765381
 137.6000061    0.2735023
 137.6100006    0.2694161
 137.6200104    0.2831462
 137.6300049    0.2788180
 137.6399994    0.2867125
 137.6500092    0.2828757
 137.6600037    0.2867384
 137.6700134    0.2918746
 137.6800079    0.2802439
 137.6900024    0.2778854
 137.7000122    0.2804999
 137.7100067    0.2833093
 137.7200012    0.2873521
 137.7300110    0.2795937
 137.7400055    0.2876573
 137.7500000    0.2885602
 137.7600098    0.2794845
 137.7700043    0.2861528
 137.7800140    0.2829988
 137.7900085    0.2855905
 137.8000031    0.2978208
 137.8100128    0.2883662
 137.8200073    0.2796365
 137.8300018    0.2733604
 137.8400116    0.2819937
 137.8500061    0.2809200
 137.8600006    0.2660619
 137.8700104    0.2698405
 137.8800049    0.2761400
 137.8899994    0.2832430
 137.9000092    0.2832995
 137.9100037    0.2773464
 137.9200134    0.2796189
 137.9300079    0.2716586
 137.9400024    0.2780367
 137.9500122    0.2748741
 137.9600067    0.2954597
 137.9700012    0.2891484
 137.9800110    0.2952161
 137.9900055    0.3021847
 138.0000000    0.2932560
 138.0100098    0.3032070
 138.0200043    0.2943900
 138.0300140    0.2869162
 138.0400085    0.2675126
 138.0500031    0.2652960
 138.0600128    0.2613372
 138.0700073    0.2617445
 138.0800018    0.2587543
 138.0900116    0.2591084
 138.1000061    0.2497582
 138.1100006    0.2613542
 138.1200104    0.2600880
 138.1300049    0.2683877
 138.1399994    0.2727455
 138.1500092    0.2701839
 138.1600037    0.2717851
 138.1700134    0.2705697
 138.1800079    0.2674867
 138.1900024    0.2746264
 138.2000122    0.2636325
 138.2100067    0.2654248
 138.2200012    0.2622211
 138.2300110    0.2594907
 138.2400055    0.2579144
 138.2500000    0.2517008
 138.2600098    0.2602779
 138.2700043    0.2614779
 138.2800140    0.2578128
 138.2900085    0.2589543
 138.3000031    0.2531631
 138.3100128    0.2576073
 138.3200073    0.2555563
 138.3300018    0.2597929
 138.3400116    0.2621824
 138.3500061    0.2600519
 138.3600006    0.2609016
 138.3700104    0.2605436
 138.3800049    0.2608580
 138.3899994    0.2595399
 138.4000092    0.2587885
 138.4100037    0.2584686
 138.4200134    0.2563301
 138.4300079    0.2582559
 138.4400024    0.2588944
 138.4500122    0.2610389
 138.4600067    0.2567151
 138.4700012    0.2583505
 138.4800110    0.2611764
 138.4900055    0.2733350
 138.5000000    0.2690774
 138.5100098    0.2651484
 138.5200043    0.2723996
 138.5300140    0.2822034
 138.5400085    0.2787207
 138.5500031    0.2776715
 138.5600128    0.2786138
 138.5700073    0.2837622
 138.5800018    0.2794530
 138.5900116    0.2763191
 138.6000061    0.2785941
 138.6100006    0.2720278
 138.6200104    0.2731607
 138.6300049    0.2867191
 138.6399994    0.2899080
 138.6500092    0.2751200
 138.6600037    0.2830677
 138.6700134    0.2728539
 138.6800079    0.2727975
 138.6900024    0.2711791
 138.7000122    0.2659878
 138.7100067    0.2737106
 138.7200012    0.2671198
 138.7300110    0.2783884
 138.7400055    0.2733780
 138.7500000    0.2704929
 138.7600098    0.2720399
 138.7700043    0.2745281
 138.7800140    0.2683834
 138.7900085    0.2698944
 138.8000031    0.2674358
 138.8100128    0.2683669
 138.8200073    0.2668016
 138.8300018    0.2696670
 138.8400116    0.2742878
 138.8500061    0.2863387
 138.8600006    0.2883536
 138.8700104    0.2841206
 138.8800049    0.2730834
 138.8899994    0.2748938
 138.9000092    0.2841353
 138.9100037    0.2767493
 138.9200134    0.2754449
 138.9300079    0.2628301
 138.9400024    0.2671704
 138.9500122    0.2701251
 138.9600067    0.2613942
 138.9700012    0.2733938
 138.9800110    0.2764587
 138.9900055    0.2736095
 139.0000000    0.2726148
 139.0100098    0.2678425
 139.0200043    0.2663483
 139.0300140    0.2540961
 139.0400085    0.2587511
 139.0500031    0.2577011
 139.0600128    0.2525274
 139.0700073    0.2527274
 139.0800018    0.2524145
 139.0900116    0.2550079
 139.1000061    0.2562871
 139.1100006    0.2613235
 139.1200104    0.2622614
 139.1300049    0.2612805
 139.1399994    0.2587472
 139.1500092    0.2632564
 139.1600037    0.2614568
 139.1700134    0.2637797
 139.1800079    0.2811960
 139.1900024    0.2759475
 139.2000122    0.2776673
 139.2100067    0.2766072
 139.2200012    0.2731494
 139.2300110    0.2722189
 139.2400055    0.2731308
 139.2500000    0.2827717
 139.2600098    0.2856067
 139.2700043    0.2818070
 139.2800140    0.2859696
 139.2900085    0.2854215
 139.3000031    0.2739832
 139.3100128    0.2797653
 139.3200073    0.2885672
 139.3300018    0.2828740
 139.3400116    0.2829024
 139.3500061    0.2885897
 139.3600006    0.2888971
 139.3700104    0.2789169
 139.3800049    0.2896352
 139.3899994    0.2928413
 139.4000092    0.2988855
 139.4100037    0.3018346
 139.4200134    0.3082039
 139.4300079    0.3031889
 139.4400024    0.3243568
 139.4500122    0.3224811
 139.4600067    0.3311280
 139.4700012    0.3274244
 139.4800110    0.3242373
 139.4900055    0.3216084
 139.5000000    0.3097855
 139.5100098    0.3119131
 139.5200043    0.3184383
 139.5300140    0.3210620
 139.5400085    0.3103791
 139.5500031    0.3197282
 139.5600128    0.3146980
 139.5700073    0.3171465
 139.5800018    0.3198436
 139.5900116    0.3017583
 139.6000061    0.3013604
 139.6100006    0.3085107
 139.6200104    0.3030653
 139.6300049    0.3133216
 139.6399994    0.3177091
 139.6500092    0.3156063
 139.6600037    0.3150325
 139.6700134    0.3251402
 139.6800079    0.3295940
 139.6900024    0.3222068
 139.7000122    0.3326251
 139.7100067    0.3206433
 139.7200012    0.3149919
 139.7300110    0.3234915
 139.7400055    0.3253323
 139.7500000    0.3349341
 139.7600098    0.3378778
 139.7700043    0.3377250
 139.7800140    0.3386101
 139.7900085    0.3540050
 139.8000031    0.3634483
 139.8100128    0.3475995
 139.8200073    0.3612976
 139.8300018    0.3694419
 139.8400116    0.3622251
 139.8500061    0.3632824
 139.8600006    0.3507744
 139.8700104    0.3441493
 139.8800049    0.3592453
 139.8899994    0.3590496
 139.9000092    0.3533281
 139.9100037    0.3565742
 139.9200134    0.3587219
 139.9300079    0.3538625
 139.9400024    0.3504875
 139.9500122    0.3667275
 139.9600067    0.3539101
 139.9700012    0.3577509
 139.9800110    0.3642133
 139.9900055    0.3327844
 140.0000000    0.3292077
 140.0100098    0.3336522
 140.0200043    0.3283868
 140.0300140    0.3273697
 140.0400085    0.3199871
 140.0500031    0.3256379
 140.0600128    0.3361677
 140.0700073    0.3432364
 140.0800018    0.3514597
 140.0900116    0.3657543
 140.1000061    0.3752010
 140.1100006    0.3645101
 140.1200104    0.3686411
 140.1300049    0.3715351
 140.1399994    0.3707160
 140.1500092    0.3703930
 140.1600037    0.3688399
 140.1700134    0.3655109
 140.1800079    0.3640435
 140.1900024    0.3688799
 140.2000122    0.3910936
 140.2100067    0.3829135
 140.2200012    0.3828979
 140.2300110    0.3889719
 140.2400055    0.3829393
 140.2500000    0.3875731
 140.2600098    0.3794987
 140.2700043    0.3824655
 140.2800140    0.3768964
 140.2900085    0.3629283
 140.3000031    0.3767692
 140.3100128    0.3771206
 140.3200073    0.3820473
 140.3300018    0.3877513
 140.3400116    0.3810008
 140.3500061    0.3611027
 140.3600006    0.3668959
 140.3700104    0.3636730
 140.3800049    0.3547223
 140.3899994    0.3514961
 140.4000092    0.3540546
 140.4100037    0.3385303
 140.4200134    0.3314652
 140.4300079    0.3363046
 140.4400024    0.3395631
 140.4500122    0.3294223
 140.4600067    0.3235271
 140.4700012    0.3170008
 140.4800110    0.3247145
 140.4900055    0.3138323
 140.5000000    0.3167191
 140.5100098    0.3162666
 140.5200043    0.3157915
 140.5300140    0.3257957
 140.5400085    0.3250163
 140.5500031    0.3213061
 140.5600128    0.3259484
 140.5700073    0.3250726
 140.5800018    0.3216156
 140.5900116    0.3245361
 140.6000061    0.3244481
 140.6100006    0.3221847
 140.6200104    0.3210806
 140.6300049    0.3272945
 140.6399994    0.3219385
 140.6500092    0.3288210
 140.6600037    0.3431191
 140.6700134    0.3404650
 140.6800079    0.3381270
 140.6900024    0.3510612
 140.7000122    0.3547000
 140.7100067    0.3517591
 140.7200012    0.3614999
 140.7300110    0.3643622
 140.7400055    0.3675646
 140.7500000    0.3559482
 140.7600098    0.3679410
 140.7700043    0.3761798
 140.7800140    0.3774263
 140.7900085    0.3871534
 140.8000031    0.3797317
 140.8100128    0.3761623
 140.8200073    0.3788753
 140.8300018    0.3762796
 140.8400116    0.3783859
 140.8500061    0.3599731
 140.8600006    0.3675638
 140.8700104    0.3671964
 140.8800049    0.3837363
 140.8899994    0.3791473
 140.9000092    0.3705442
 140.9100037    0.3606306
 140.9200134    0.3619440
 140.9300079    0.3785864
 140.9400024    0.3766139
 140.9500122    0.3708600
 140.9600067    0.3745367
 140.9700012    0.3553592
 140.9800110    0.3573302
 140.9900055    0.3518032
 141.0000000    0.3498938
 141.0100098    0.3455952
 141.0200043    0.3431894
 141.0300140    0.3336827
 141.0400085    0.3307449
 141.0500031    0.3297012
 141.0600128    0.3417524
 141.0700073    0.3456157
 141.0800018    0.3522584
 141.0900116    0.3515996
 141.1000061    0.3436688
 141.1100006    0.3414664
 141.1200104    0.3506557
 141.1300049    0.3504681
 141.1399994    0.3655457
 141.1500092    0.3702571
 141.1600037    0.3799640
 141.1700134    0.3872307
 141.1800079    0.4021658
 141.1900024    0.4042595
 141.2000122    0.4193955
 141.2100067    0.4251127
 141.2200012    0.4302203
 141.2300110    0.4353244
 141.2400055    0.4351783
 141.2500000    0.4171693
 141.2600098    0.4274575
 141.2700043    0.4140902
 141.2800140    0.4124745
 141.2900085    0.4284143
 141.3000031    0.4234163
 141.3100128    0.4306109
 141.3200073    0.4219013
 141.3300018    0.4245784
 141.3400116    0.4240938
 141.3500061    0.4145263
 141.3600006    0.4163952
 141.3700104    0.4083320
 141.3800049    0.4034523
 141.3899994    0.4015559
 141.4000092    0.4077440
 141.4100037    0.4129891
 141.4200134    0.4138098
 141.4300079    0.4194924
 141.4400024    0.4173287
 141.4500122    0.4201038
 141.4600067    0.4214012
 141.4700012    0.4232208
 141.4800110    0.4010024
 141.4900055    0.4025949
 141.5000000    0.3995630
 141.5100098    0.4021476
 141.5200043    0.3989912
 141.5300140    0.3954107
 141.5400085    0.3989615
 141.5500031    0.3959024
 141.5600128    0.4011408
 141.5700073    0.4165249
 141.5800018    0.4248728
 141.5900116    0.4354093
 141.6000061    0.4509411
 141.6100006    0.4591421
 141.6200104    0.4471339
 141.6300049    0.4280110
 141.6399994    0.4214032
 141.6500092    0.4274558
 141.6600037    0.4267859
 141.6700134    0.4159597
 141.6800079    0.4168032
 141.6900024    0.4237509
 141.7000122    0.4189850
 141.7100067    0.4088781
 141.7200012    0.3963309
 141.7300110    0.4006230
 141.7400055    0.3995358
 141.7500000    0.3949340
 141.7600098    0.3918395
 141.7700043    0.4046282
 141.7800140    0.3969887
 141.7900085    0.3850723
 141.8000031    0.3961684
 141.8100128    0.3994949
 141.8200073    0.4037923
 141.8300018    0.3957691
 141.8400116    0.3977560
 141.8500061    0.4041483
 141.8600006    0.4013921
 141.8700104    0.4100429
 141.8800049    0.4131188
 141.8899994    0.4195420
 141.9000092    0.4088231
 141.9100037    0.3999261
 141.9200134    0.4008327
 141.9300079    0.3963818
 141.9400024    0.3934952
 141.9500122    0.3884763
 141.9600067    0.3894260
 141.9700012    0.3967141
 141.9800110    0.3838561
 141.9900055    0.3843477
 142.0000000    0.3734390
 142.0100098    0.3787250
 142.0200043    0.3737737
 142.0300140    0.3708364
 142.0400085    0.3762344
 142.0500031    0.3806944
 142.0600128    0.3801316
 142.0700073    0.3703246
 142.0800018    0.3739434
 142.0900116    0.3658938
 142.1000061    0.3589657
 142.1100006    0.3671516
 142.1200104    0.3640053
 142.1300049    0.3640091
 142.1399994    0.3694436
 142.1500092    0.3709592
 142.1600037    0.3535507
 142.1700134    0.3455355
 142.1800079    0.3497791
 142.1900024    0.3429504
 142.2000122    0.3513530
 142.2100067    0.3502564
 142.2200012    0.3613376
 142.2300110    0.3526052
 142.2400055    0.3527515
 142.2500000    0.3584150
 142.2600098    0.3635069
 142.2700043    0.3555173
 142.2800140    0.3515616
 142.2900085    0.3493057
 142.3000031    0.3486801
 142.3100128    0.3514393
 142.3200073    0.3514900
 142.3300018    0.3322533
 142.3400116    0.3299956
 142.3500061    0.3391328
 142.3600006    0.3399570
 142.3700104    0.3361999
 142.3800049    0.3395030
 142.3899994    0.3397052
 142.4000092    0.3416513
 142.4100037    0.3469941
 142.4200134    0.3526267
 142.4300079    0.3645321
 142.4400024    0.3663857
 142.4500122    0.3646714
 142.4600067    0.3515451
 142.4700012    0.3483918
 142.4800110    0.3530437
 142.4900055    0.3388870
 142.5000000    0.3334127
 142.5100098    0.3344952
 142.5200043    0.3425295
 142.5300140    0.3412486
 142.5400085    0.3356329
 142.5500031    0.3445076
 142.5600128    0.3436681
 142.5700073    0.3456789
 142.5800018    0.3499124
 142.5900116    0.3524707
 142.6000061    0.3556208
 142.6100006    0.3382292
 142.6200104    0.3374418
 142.6300049    0.3256528
 142.6399994    0.3267961
 142.6500092    0.3049619
 142.6600037    0.3133828
 142.6700134    0.3154339
 142.6800079    0.3041306
 142.6900024    0.3269939
 142.7000122    0.3384606
 142.7100067    0.3410158
 142.7200012    0.3377953
 142.7300110    0.3444416
 142.7400055    0.3365661
 142.7500000    0.3338674
 142.7600098    0.3288256
 142.7700043    0.3401118
 142.7800140    0.3233267
 142.7900085    0.3325168
 142.8000031    0.3259879
 142.8100128    0.3356642
 142.8200073    0.3354659
 142.8300018    0.3395617
 142.8400116    0.3212675
 142.8500061    0.3320511
 142.8600006    0.3365607
 142.8700104    0.3390057
 142.8800049    0.3305162
 142.8899994    0.3262990
 142.9000092    0.3302809
 142.9100037    0.3265729
 142.9200134    0.3329923
 142.9300079    0.3268085
 142.9400024    0.3270999
 142.9500122    0.3212884
 142.9600067    0.3212001
 142.9700012    0.3264748
 142.9800110    0.3257546
 142.9900055    0.3271277
 143.0000000    0.3316859
 143.0100098    0.3231813
 143.0200043    0.3267595
 143.0300140    0.3277631
 143.0400085    0.3094721
 143.0500031    0.3091546
 143.0600128    0.3063623
 143.0700073    0.3166179
 143.0800018    0.3111809
 143.0900116    0.3142280
 143.1000061    0.3147720
 143.1100006    0.3067271
 143.1200104    0.3101529
 143.1300049    0.3144523
 143.1399994    0.3173560
 143.1500092    0.3276424
 143.1600037    0.3259519
 143.1700134    0.3374912
 143.1800079    0.3386221
 143.1900024    0.3407390
 143.2000122    0.3364017
 143.2100067    0.3324712
 143.2200012    0.3276186
 143.2300110    0.3365452
 143.2400055    0.3272065
 143.2500000    0.3212870
 143.2600098    0.3200086
 143.2700043    0.3138348
 143.2800140    0.3163859
 143.2900085    0.3090968
 143.3000031    0.3099017
 143.3100128    0.3099348
 143.3200073    0.3177012
 143.3300018    0.3081045
 143.3400116    0.3113265
 143.3500061    0.3158472
 143.3600006    0.3117678
 143.3700104    0.3145780
 143.3800049    0.3233704
 143.3899994    0.3312216
 143.4000092    0.3336658
 143.4100037    0.3364170
 143.4200134    0.3371455
 143.4300079    0.3399093
 143.4400024    0.3286355
 143.4500122    0.3382946
 143.4600067    0.3290763
 143.4700012    0.3213418
 143.4800110    0.3163106
 143.4900055    0.3041724
 143.5000000    0.3022034
 143.5100098    0.3075111
 143.5200043    0.3169577
 143.5300140    0.3170993
 143.5400085    0.3131393
 143.5500031    0.3073730
 143.5600128    0.3183565
 143.5700073    0.3165530
 143.5800018    0.3151486
 143.5900116    0.3202006
 143.6000061    0.3086885
 143.6100006    0.3155665
 143.6200104    0.3095575
 143.6300049    0.3036506
 143.6399994    0.3025607
 143.6500092    0.3029027
 143.6600037    0.2951110
 143.6700134    0.2959009
 143.6800079    0.3017996
 143.6900024    0.3062001
 143.7000122    0.3003516
 143.7100067    0.2964494
 143.7200012    0.2927680
 143.7300110    0.2888674
 143.7400055    0.2898736
 143.7500000    0.2930215
 143.7600098    0.2952508
 143.7700043    0.2977907
 143.7800140    0.3028029
 143.7900085    0.2979509
 143.8000031    0.2970223
 143.8100128    0.2950727
 143.8200073    0.3013178
 143.8300018    0.2991039
 143.8400116    0.3026247
 143.8500061    0.2973668
 143.8600006    0.3022345
 143.8700104    0.3045240
 143.8800049    0.3054464
 143.8899994    0.3083793
 143.9000092    0.3066425
 143.9100037    0.3104384
 143.9200134    0.3105932
 143.9300079    0.3020641
 143.9400024    0.3097152
 143.9500122    0.3178792
 143.9600067    0.3114226
 143.9700012    0.3052412
 143.9800110    0.3042389
 143.9900055    0.3011019
 144.0000000    0.2937657
 144.0100098    0.2970981
 144.0200043    0.2959486
 144.0300140    0.2867245
 144.0400085    0.2950743
 144.0500031    0.2910306
 144.0600128    0.2973788
 144.0700073    0.2965475
 144.0800018    0.2958146
 144.0900116    0.2973166
 144.1000061    0.3027492
 144.1100006    0.3027063
 144.1200104    0.3129169
 144.1300049    0.2993363
 144.1399994    0.2996069
 144.1500092    0.3025059
 144.1600037    0.3078261
 144.1700134    0.3060705
 144.1800079    0.2986985
 144.1900024    0.3007808
 144.2000122    0.3048903
 144.2100067    0.3019045
 144.2200012    0.3068146
 144.2300110    0.3055545
 144.2400055    0.3044545
 144.2500000    0.3111089
 144.2600098    0.3094695
 144.2700043    0.3103563
 144.2800140    0.3033625
 144.2900085    0.3053390
 144.3000031    0.3051823
 144.3100128    0.3089214
 144.3200073    0.3156131
 144.3300018    0.3166660
 144.3400116    0.3121124
 144.3500061    0.3081602
 144.3600006    0.3041876
 144.3700104    0.3074998
 144.3800049    0.3131842
 144.3899994    0.3114574
 144.4000092    0.3089279
 144.4100037    0.3121923
 144.4200134    0.3066625
 144.4300079    0.3011516
 144.4400024    0.2952776
 144.4500122    0.2958160
 144.4600067    0.2994049
 144.4700012    0.3077297
 144.4800110    0.3055480
 144.4900055    0.3034338
 144.5000000    0.3046000
 144.5100098    0.3154624
 144.5200043    0.3094251
 144.5300140    0.3132350
 144.5400085    0.3199523
 144.5500031    0.3154949
 144.5600128    0.3181931
 144.5700073    0.3265673
 144.5800018    0.3164911
 144.5900116    0.3271077
 144.6000061    0.3283193
 144.6100006    0.3509818
 144.6200104    0.3397810
 144.6300049    0.3418333
 144.6399994    0.3467114
 144.6500092    0.3457980
 144.6600037    0.3448192
 144.6700134    0.3339934
 144.6800079    0.3333228
 144.6900024    0.3318905
 144.7000122    0.3266692
 144.7100067    0.3232332
 144.7200012    0.3249905
 144.7300110    0.3278553
 144.7400055    0.3205864
 144.7500000    0.3165703
 144.7600098    0.3052971
 144.7700043    0.3023507
 144.7800140    0.3134123
 144.7900085    0.3088323
 144.8000031    0.3077571
 144.8100128    0.3185766
 144.8200073    0.3128101
 144.8300018    0.3106332
 144.8400116    0.3102771
 144.8500061    0.3155308
 144.8600006    0.3052806
 144.8700104    0.3132101
 144.8800049    0.3098209
 144.8899994    0.3079300
 144.9000092    0.3066646
 144.9100037    0.3062521
 144.9200134    0.3067814
 144.9300079    0.3115335
 144.9400024    0.3142509
 144.9500122    0.3104577
 144.9600067    0.3090505
 144.9700012    0.3043754
 144.9800110    0.2954924
 144.9900055    0.2915372
 145.0000000    0.3043984
 145.0100098    0.2972265
 145.0200043    0.2983931
 145.0300140    0.2933912
 145.0400085    0.2927402
 145.0500031    0.2928659
 145.0600128    0.2952790
 145.0700073    0.2997158
 145.0800018    0.3004687
 145.0900116    0.2883828
 145.1000061    0.2905238
 145.1100006    0.2980621
 145.1200104    0.2979573
 145.1300049    0.2967052
 145.1399994    0.2903256
 145.1500092    0.2905048
 145.1600037    0.2961112
 145.1700134    0.3025766
 145.1800079    0.3055093
 145.1900024    0.3040433
 145.2000122    0.3029232
 145.2100067    0.3006299
 145.2200012    0.3052087
 145.2300110    0.2981158
 145.2400055    0.3076590
 145.2500000    0.2974259
 145.2600098    0.2899688
 145.2700043    0.2987576
 145.2800140    0.3026952
 145.2900085    0.3086604
 145.3000031    0.2989567
 145.3100128    0.2928407
 145.3200073    0.2896120
 145.3300018    0.2879375
 145.3400116    0.2926046
 145.3500061    0.2958881
 145.3600006    0.2898268
 145.3700104    0.2904237
 145.3800049    0.2926030
 145.3899994    0.3107514
 145.4000092    0.3113398
 145.4100037    0.3070169
 145.4200134    0.3076141
 145.4300079    0.3016853
 145.4400024    0.2948634
 145.4500122    0.2964042
 145.4600067    0.2930648
 145.4700012    0.2861903
 145.4800110    0.2959220
 145.4900055    0.3025216
 145.5000000    0.3049451
 145.5100098    0.3077192
 145.5200043    0.3082642
 145.5300140    0.3087050
 145.5400085    0.3071260
 145.5500031    0.3021645
 145.5600128    0.3129543
 145.5700073    0.3177741
 145.5800018    0.3146081
 145.5900116    0.3115560
 145.6000061    0.3026550
 145.6100006    0.3162494
 145.6200104    0.3155668
 145.6300049    0.3175812
 145.6399994    0.3095617
 145.6500092    0.3169757
 145.6600037    0.3156363
 145.6700134    0.3100776
 145.6800079    0.3130181
 145.6900024    0.3013172
 145.7000122    0.3006494
 145.7100067    0.3015658
 145.7200012    0.3038271
 145.7300110    0.3077637
 145.7400055    0.3106896
 145.7500000    0.3075685
 145.7600098    0.3019959
 145.7700043    0.3002743
 145.7800140    0.2969289
 145.7900085    0.3010960
 145.8000031    0.2963668
 145.8100128    0.3007948
 145.8200073    0.3061216
 145.8300018    0.3078174
 145.8400116    0.3128372
 145.8500061    0.3191096
 145.8600006    0.3140306
 145.8700104    0.3197563
 145.8800049    0.3167772
 145.8899994    0.3098969
 145.9000092    0.3177319
 145.9100037    0.3052731
 145.9200134    0.3117839
 145.9300079    0.3133618
 145.9400024    0.3254746
 145.9500122    0.3242755
 145.9600067    0.3156648
 145.9700012    0.3116743
 145.9800110    0.3101210
 145.9900055    0.3085302
 146.0000000    0.3207922
 146.0100098    0.3191447
 146.0200043    0.3193577
 146.0300140    0.3050639
 146.0400085    0.3125408
 146.0500031    0.3166604
 146.0600128    0.3204559
 146.0700073    0.3215812
 146.0800018    0.3134864
 146.0900116    0.3073603
 146.1000061    0.3113253
 146.1100006    0.3124846
 146.1200104    0.3128964
 146.1300049    0.3139429
 146.1399994    0.3013852
 146.1500092    0.2980017
 146.1600037    0.2961940
 146.1700134    0.3031124
 146.1800079    0.2989663
 146.1900024    0.2936392
 146.2000122    0.2953789
 146.2100067    0.2959316
 146.2200012    0.2995273
 146.2300110    0.2967159
 146.2400055    0.2975938
 146.2500000    0.2964218
 146.2600098    0.3074180
 146.2700043    0.3057129
 146.2800140    0.3116039
 146.2900085    0.3088337
 146.3000031    0.3068109
 146.3100128    0.3001743
 146.3200073    0.2946572
 146.3300018    0.2892286
 146.3400116    0.2979448
 146.3500061    0.2885049
 146.3600006    0.2900231
 146.3700104    0.3010896
 146.3800049    0.2991506
 146.3899994    0.3118112
 146.4000092    0.3073393
 146.4100037    0.3064471
 146.4200134    0.3089823
 146.4300079    0.3026358
 146.4400024    0.3006728
 146.4500122    0.3094811
 146.4600067    0.3143973
 146.4700012    0.3237512
 146.4800110    0.3132146
 146.4900055    0.3044045
 146.5000000    0.3037263
 146.5100098    0.3035777
 146.5200043    0.3031296
 146.5300140    0.3039556
 146.5400085    0.2998416
 146.5500031    0.3079993
 146.5600128    0.3164653
 146.5700073    0.3057959
 146.5800018    0.3095353
 146.5900116    0.3031887
 146.6000061    0.3085506
 146.6100006    0.3068880
 146.6200104    0.3164832
 146.6300049    0.3160232
 146.6399994    0.3065070
 146.6500092    0.3154317
 146.6600037    0.3091722
 146.6700134    0.3175553
 146.6800079    0.3159704
 146.6900024    0.3062537
 146.7000122    0.3054483
 146.7100067    0.3042483
 146.7200012    0.3015208
 146.7300110    0.3056841
 146.7400055    0.3102884
 146.7500000    0.3051090
 146.7600098    0.3014120
 146.7700043    0.3054284
 146.7800140    0.3043794
 146.7900085    0.3057513
 146.8000031    0.3059829
 146.8100128    0.3002512
 146.8200073    0.3021547
 146.8300018    0.3038300
 146.8400116    0.3071164
 146.8500061    0.3061547
 146.8600006    0.3012683
 146.8700104    0.3051672
 146.8800049    0.3011799
 146.8899994    0.3038971
 146.9000092    0.3058560
 146.9100037    0.3085852
 146.9200134    0.3136915
 146.9300079    0.3095790
 146.9400024    0.3033882
 146.9500122    0.3079607
 146.9600067    0.3089627
 146.9700012    0.3109403
 146.9800110    0.3168827
 146.9900055    0.3169474
 147.0000000    0.3226219
 147.0100098    0.3181263
 147.0200043    0.3128309
 147.0300140    0.3148485
 147.0400085    0.3048876
 147.0500031    0.3128692
 147.0600128    0.3026552
 147.0700073    0.3003041
 147.0800018    0.3020795
 147.0900116    0.3045699
 147.1000061    0.3093115
 147.1100006    0.3034989
 147.1200104    0.2995005
 147.1300049    0.2976404
 147.1399994    0.2971556
 147.1500092    0.3076237
 147.1600037    0.3124659
 147.1700134    0.3119325
 147.1800079    0.3157681
 147.1900024    0.3138117
 147.2000122    0.3149091
 147.2100067    0.3066389
 147.2200012    0.3068013
 147.2300110    0.3061775
 147.2400055    0.2950598
 147.2500000    0.2968962
 147.2600098    0.3059404
 147.2700043    0.3034973
 147.2800140    0.3035531
 147.2900085    0.3067440
 147.3000031    0.3059734
 147.3100128    0.3133842
 147.3200073    0.3108145
 147.3300018    0.3048640
 147.3400116    0.3068772
 147.3500061    0.3057985
 147.3600006    0.3090635
 147.3700104    0.3124857
 147.3800049    0.3188606
 147.3899994    0.3167929
 147.4000092    0.3086299
 147.4100037    0.3097313
 147.4200134    0.3074090
 147.4300079    0.3063032
 147.4400024    0.3153791
 147.4500122    0.3087271
 147.4600067    0.3114865
 147.4700012    0.3107040
 147.4800110    0.3080808
 147.4900055    0.3024570
 147.5000000    0.3038513
 147.5100098    0.3217890
 147.5200043    0.3084679
 147.5300140    0.3189338
 147.5400085    0.3102847
 147.5500031    0.3002540
 147.5600128    0.3014187
 147.5700073    0.3085695
 147.5800018    0.3047737
 147.5900116    0.3010035
 147.6000061    0.2953464
 147.6100006    0.2941295
 147.6200104    0.2922976
 147.6300049    0.2953452
 147.6399994    0.3009772
 147.6500092    0.2955415
 147.6600037    0.2873647
 147.6700134    0.2852852
 147.6800079    0.2767425
 147.6900024    0.2852072
 147.7000122    0.2791463
 147.7100067    0.2830667
 147.7200012    0.2740690
 147.7300110    0.2705034
 147.7400055    0.2796550
 147.7500000    0.2787352
 147.7600098    0.2830019
 147.7700043    0.2820300
 147.7800140    0.2807148
 147.7900085    0.2834073
 147.8000031    0.2880330
 147.8100128    0.2864949
 147.8200073    0.2854986
 147.8300018    0.2900627
 147.8400116    0.2836538
 147.8500061    0.2865168
 147.8600006    0.2860917
 147.8700104    0.2880817
 147.8800049    0.2858600
 147.8900146    0.2892309
 147.9000092    0.2922698
 147.9100037    0.2934672
 147.9200134    0.2875997
 147.9300079    0.2824244
 147.9400024    0.2815201
 147.9500122    0.2852471
 147.9600067    0.2896568
 147.9700012    0.2888997
 147.9800110    0.2844414
 147.9900055    0.2884943
 148.0000000    0.3034106
 148.0100098    0.2958133
 148.0200043    0.3050371
 148.0300140    0.3117121
 148.0400085    0.3072348
 148.0500031    0.3008076
 148.0600128    0.2949558
 148.0700073    0.2935503
 148.0800018    0.3009594
 148.0900116    0.2949796
 148.1000061    0.2991943
 148.1100006    0.2918233
 148.1200104    0.2911561
 148.1300049    0.2912814
 148.1400146    0.2859477
 148.1500092    0.2902655
 148.1600037    0.2957164
 148.1700134    0.2939277
 148.1800079    0.2883749
 148.1900024    0.2893638
 148.2000122    0.2879730
 148.2100067    0.2837546
 148.2200012    0.2922207
 148.2300110    0.2893504
 148.2400055    0.2948678
 148.2500000    0.2852368
 148.2600098    0.2869132
 148.2700043    0.2872423
 148.2800140    0.2898469
 148.2900085    0.2917950
 148.3000031    0.2935510
 148.3100128    0.2897895
 148.3200073    0.2854820
 148.3300018    0.2834533
 148.3400116    0.2828273
 148.3500061    0.2915403
 148.3600006    0.2933453
 148.3700104    0.3002502
 148.3800049    0.2923103
 148.3900146    0.2924494
 148.4000092    0.2932081
 148.4100037    0.2935493
 148.4200134    0.2979981
 148.4300079    0.2841050
 148.4400024    0.2843130
 148.4500122    0.2805482
 148.4600067    0.2767112
 148.4700012    0.2761676
 148.4800110    0.2789421
 148.4900055    0.2838740
 148.5000000    0.2910454
 148.5100098    0.2836630
 148.5200043    0.2875674
 148.5300140    0.2909912
 148.5400085    0.2917812
 148.5500031    0.2876794
 148.5600128    0.2833335
 148.5700073    0.2836888
 148.5800018    0.2887732
 148.5900116    0.2908320
 148.6000061    0.2835953
 148.6100006    0.2803779
 148.6200104    0.2914748
 148.6300049    0.2927335
 148.6400146    0.2963889
 148.6500092    0.3001490
 148.6600037    0.3017528
 148.6700134    0.3029843
 148.6800079    0.3017996
 148.6900024    0.3030016
 148.7000122    0.3031397
 148.7100067    0.2995739
 148.7200012    0.3036855
 148.7300110    0.2957407
 148.7400055    0.2914357
 148.7500000    0.2971749
 148.7600098    0.3088024
 148.7700043    0.3054705
 148.7800140    0.3136292
 148.7900085    0.3207390
 148.8000031    0.3162819
 148.8100128    0.3232356
 148.8200073    0.3280423
 148.8300018    0.3311433
 148.8400116    0.3243935
 148.8500061    0.3292885
 148.8600006    0.3162071
 148.8700104    0.3176277
 148.8800049    0.3250439
 148.8900146    0.3249051
 148.9000092    0.3169321
 148.9100037    0.3157929
 148.9200134    0.3133395
 148.9300079    0.3130752
 148.9400024    0.3052092
 148.9500122    0.2990508
 148.9600067    0.3004804
 148.9700012    0.3027046
 148.9800110    0.3005458
 148.9900055    0.2928784
 149.0000000    0.2984235
 149.0100098    0.2942341
 149.0200043    0.2836106
 149.0300140    0.2803766
 149.0400085    0.2822160
 149.0500031    0.2898171
 149.0600128    0.2930723
 149.0700073    0.2998357
 149.0800018    0.3011466
 149.0900116    0.3012614
 149.1000061    0.2988719
 149.1100006    0.2930405
 149.1200104    0.2924815
 149.1300049    0.2991515
 149.1400146    0.2945795
 149.1500092    0.2979265
 149.1600037    0.3021729
 149.1700134    0.2960380
 149.1800079    0.2940176
 149.1900024    0.2999467
 149.2000122    0.3015848
 149.2100067    0.3079513
 149.2200012    0.3009281
 149.2300110    0.3026893
 149.2400055    0.3073475
 149.2500000    0.2913324
 149.2600098    0.2906223
 149.2700043    0.2949061
 149.2800140    0.2871104
 149.2900085    0.3009676
 149.3000031    0.2942185
 149.3100128    0.2862284
 149.3200073    0.2868198
 149.3300018    0.2885822
 149.3400116    0.2888787
 149.3500061    0.2924151
 149.3600006    0.3049324
 149.3700104    0.3002580
 149.3800049    0.2998951
 149.3900146    0.2939935
 149.4000092    0.2968636
 149.4100037    0.2994339
 149.4200134    0.3003059
 149.4300079    0.2941013
 149.4400024    0.2968910
 149.4500122    0.3139471
 149.4600067    0.3061135
 149.4700012    0.3134780
 149.4800110    0.3079160
 149.4900055    0.2981192
 149.5000000    0.2920544
 149.5100098    0.2862023
 149.5200043    0.2834454
 149.5300140    0.2906103
 149.5400085    0.3002721
 149.5500031    0.2975366
 149.5600128    0.2940328
 149.5700073    0.3057601
 149.5800018    0.3081440
 149.5900116    0.3015997
 149.6000061    0.3083483
 149.6100006    0.2999779
 149.6200104    0.2975789
 149.6300049    0.3044191
 149.6400146    0.3049225
 149.6500092    0.3093024
 149.6600037    0.3094713
 149.6700134    0.2962091
 149.6800079    0.2971851
 149.6900024    0.2927592
 149.7000122    0.2956639
 149.7100067    0.2963066
 149.7200012    0.3031552
 149.7300110    0.2965676
 149.7400055    0.3002178
 149.7500000    0.3133699
 149.7600098    0.3075856
 149.7700043    0.3038926
 149.7800140    0.3052826
 149.7900085    0.3034426
 149.8000031    0.3099827
 149.8100128    0.3053117
 149.8200073    0.3077849
 149.8300018    0.3110407
 149.8400116    0.3147928
 149.8500061    0.3131431
 149.8600006    0.3084598
 149.8700104    0.3141979
 149.8800049    0.3136298
 149.8900146    0.3072245
 149.9000092    0.3169446
 149.9100037    0.3216724
 149.9200134    0.3247689
 149.9300079    0.3132263
 149.9400024    0.3191438
 149.9500122    0.3125492
 149.9600067    0.3135767
 149.9700012    0.3181939
 149.9800110    0.3225794
 149.9900055    0.3270938
 150.0000000    0.3139098
 150.0100098    0.3233638
 150.0200043    0.3208579
 150.0300140    0.3250004
 150.0400085    0.3190895
 150.0500031    0.3224512
 150.0600128    0.3213672
 150.0700073    0.3175156
 150.0800018    0.3251704
 150.0900116    0.3228588
 150.1000061    0.3315614
 150.1100006    0.3354872
 150.1200104    0.3265148
 150.1300049    0.3224949
 150.1400146    0.3156270
 150.1500092    0.3242308
 150.1600037    0.3261599
 150.1700134    0.3058186
 150.1800079    0.3064508
 150.1900024    0.3057113
 150.2000122    0.3011922
 150.2100067    0.2954347
 150.2200012    0.2906229
 150.2300110    0.2895740
 150.2400055    0.2932184
 150.2500000    0.2911223
 150.2600098    0.2827995
 150.2700043    0.2858391
 150.2800140    0.2911318
 150.2900085    0.2898295
 150.3000031    0.2943083
 150.3100128    0.3005503
 150.3200073    0.2992696
 150.3300018    0.2931860
 150.3400116    0.2957045
 150.3500061    0.2955870
 150.3600006    0.2838205
 150.3700104    0.2815556
 150.3800049    0.2823898
 150.3900146    0.2900014
 150.4000092    0.2890058
 150.4100037    0.2840361
 150.4200134    0.2814719
 150.4300079    0.2825289
 150.4400024    0.2869483
 150.4500122    0.2835849
 150.4600067    0.2859583
 150.4700012    0.2922000
 150.4800110    0.2946875
 150.4900055    0.2993923
 150.5000000    0.2968374
 150.5100098    0.2799053
 150.5200043    0.2836528
 150.5300140    0.2781811
 150.5400085    0.2804816
 150.5500031    0.2823040
 150.5600128    0.2862027
 150.5700073    0.2854609
 150.5800018    0.2895012
 150.5900116    0.2828367
 150.6000061    0.2868117
 150.6100006    0.2901787
 150.6200104    0.2847625
 150.6300049    0.2806063
 150.6400146    0.2731066
 150.6500092    0.2761451
 150.6600037    0.2765712
 150.6700134    0.2739294
 150.6800079    0.2691949
 150.6900024    0.2729234
 150.7000122    0.2705014
 150.7100067    0.2749461
 150.7200012    0.2769022
 150.7300110    0.2651712
 150.7400055    0.2686003
 150.7500000    0.2753515
 150.7600098    0.2731557
 150.7700043    0.2714843
 150.7800140    0.2766198
 150.7900085    0.2725700
 150.8000031    0.2707516
 150.8100128    0.2719575
 150.8200073    0.2797434
 150.8300018    0.2871363
 150.8400116    0.2922115
 150.8500061    0.2837328
 150.8600006    0.2779643
 150.8700104    0.2853067
 150.8800049    0.2792256
 150.8900146    0.2812434
 150.9000092    0.2855686
 150.9100037    0.2959431
 150.9200134    0.2888214
 150.9300079    0.2848228
 150.9400024    0.2860978
 150.9500122    0.2856384
 150.9600067    0.2860029
 150.9700012    0.2821968
 150.9800110    0.2827808
 150.9900055    0.2822082
 151.0000000    0.2880699
 151.0100098    0.2861451
 151.0200043    0.2812369
 151.0300140    0.2902305
 151.0400085    0.2943976
 151.0500031    0.2829259
 151.0600128    0.2945896
 151.0700073    0.2937180
 151.0800018    0.2902876
 151.0900116    0.2836615
 151.1000061    0.2832867
 151.1100006    0.2865528
 151.1200104    0.2899323
 151.1300049    0.2959295
 151.1400146    0.3001038
 151.1500092    0.2993290
 151.1600037    0.2951130
 151.1700134    0.2958915
 151.1800079    0.2995650
 151.1900024    0.3029457
 151.2000122    0.2912428
 151.2100067    0.2873457
 151.2200012    0.2843424
 151.2300110    0.2916415
 151.2400055    0.2933256
 151.2500000    0.2841316
 151.2600098    0.2870755
 151.2700043    0.2970294
 151.2800140    0.3060783
 151.2900085    0.3052868
 151.3000031    0.3107579
 151.3100128    0.3040591
 151.3200073    0.3098098
 151.3300018    0.3164011
 151.3400116    0.3210929
 151.3500061    0.3186716
 151.3600006    0.3196760
 151.3700104    0.3245049
 151.3800049    0.3309406
 151.3900146    0.3216081
 151.4000092    0.3171282
 151.4100037    0.3116465
 151.4200134    0.3103479
 151.4300079    0.3214931
 151.4400024    0.3227715
 151.4500122    0.3202869
 151.4600067    0.3239894
 151.4700012    0.3199097
 151.4800110    0.3276240
 151.4900055    0.3264225
 151.5000000    0.3169846
 151.5100098    0.3269365
 151.5200043    0.3174285
 151.5300140    0.3101713
 151.5400085    0.3031658
 151.5500031    0.3044970
 151.5600128    0.3100502
 151.5700073    0.2997059
 151.5800018    0.3048163
 151.5900116    0.3046655
 151.6000061    0.3057625
 151.6100006    0.3018174
 151.6200104    0.3083120
 151.6300049    0.3072645
 151.6400146    0.3077551
 151.6500092    0.3057553
 151.6600037    0.3031620
 151.6700134    0.2973689
 151.6800079    0.2931750
 151.6900024    0.2909507
 151.7000122    0.2933850
 151.7100067    0.2883064
 151.7200012    0.2865098
 151.7300110    0.2820627
 151.7400055    0.2888082
 151.7500000    0.2913948
 151.7600098    0.2962756
 151.7700043    0.2915824
 151.7800140    0.2884544
 151.7900085    0.2869940
 151.8000031    0.2953821
 151.8100128    0.2997198
 151.8200073    0.2951782
 151.8300018    0.2946735
 151.8400116    0.2915210
 151.8500061    0.2903675
 151.8600006    0.2926711
 151.8700104    0.2808917
 151.8800049    0.2800310
 151.8900146    0.2838153
 151.9000092    0.2896142
 151.9100037    0.2766175
 151.9200134    0.2841429
 151.9300079    0.2929347
 151.9400024    0.2949683
 151.9500122    0.3015409
 151.9600067    0.2909653
 151.9700012    0.2857724
 151.9800110    0.2824314
 151.9900055    0.2750909
 152.0000000    0.2735667
 152.0100098    0.2729927
 152.0200043    0.2783825
 152.0300140    0.2772023
 152.0400085    0.2843779
 152.0500031    0.2860309
 152.0600128    0.2891235
 152.0700073    0.2945364
 152.0800018    0.2864893
 152.0900116    0.2770799
 152.1000061    0.2812710
 152.1100006    0.2853657
 152.1200104    0.2899861
 152.1300049    0.2853455
 152.1400146    0.2833442
 152.1500092    0.2887558
 152.1600037    0.2797966
 152.1700134    0.2878130
 152.1800079    0.2806909
 152.1900024    0.2936451
 152.2000122    0.2901663
 152.2100067    0.2868164
 152.2200012    0.2826760
 152.2300110    0.2845962
 152.2400055    0.2885888
 152.2500000    0.2918605
 152.2600098    0.2934210
 152.2700043    0.2855400
 152.2800140    0.2855417
 152.2900085    0.2804784
 152.3000031    0.2834827
 152.3100128    0.2796923
 152.3200073    0.2857694
 152.3300018    0.2824249
 152.3400116    0.2817805
 152.3500061    0.2931277
 152.3600006    0.2978844
 152.3700104    0.2948576
 152.3800049    0.2937700
 152.3900146    0.2855295
 152.4000092    0.2855509
 152.4100037    0.2897844
 152.4200134    0.2957833
 152.4300079    0.2990645
 152.4400024    0.2968889
 152.4500122    0.2937112
 152.4600067    0.2896434
 152.4700012    0.2770498
 152.4800110    0.2823730
 152.4900055    0.2768207
 152.5000000    0.2823017
 152.5100098    0.2765004
 152.5200043    0.2762702
 152.5300140    0.2805469
 152.5400085    0.2764333
 152.5500031    0.2683836
 152.5600128    0.2698030
 152.5700073    0.2768424
 152.5800018    0.2786742
 152.5900116    0.2764294
 152.6000061    0.2802760
 152.6100006    0.2741893
 152.6200104    0.2742486
 152.6300049    0.2786500
 152.6400146    0.2784775
 152.6500092    0.2770137
 152.6600037    0.2830048
 152.6700134    0.2877652
 152.6800079    0.2819426
 152.6900024    0.2769802
 152.7000122    0.2695355
 152.7100067    0.2695391
 152.7200012    0.2658018
 152.7300110    0.2776332
 152.7400055    0.2785575
 152.7500000    0.2833415
 152.7600098    0.2822600
 152.7700043    0.2891576
 152.7800140    0.3003450
 152.7900085    0.2914595
 152.8000031    0.2862468
 152.8100128    0.2800457
 152.8200073    0.2774271
 152.8300018    0.2722269
 152.8400116    0.2819974
 152.8500061    0.2809285
 152.8600006    0.2820899
 152.8700104    0.2904673
 152.8800049    0.2886133
 152.8900146    0.2862487
 152.9000092    0.2891041
 152.9100037    0.2922603
 152.9200134    0.3036526
 152.9300079    0.2955357
 152.9400024    0.2919470
 152.9500122    0.2885947
 152.9600067    0.2933037
 152.9700012    0.3024832
 152.9800110    0.3134643
 152.9900055    0.3193024
 153.0000000    0.3153488
 153.0100098    0.3103041
 153.0200043    0.3234494
 153.0300140    0.3214551
 153.0400085    0.3205417
 153.0500031    0.3195247
 153.0600128    0.3143547
 153.0700073    0.3235980
 153.0800018    0.3184786
 153.0900116    0.3206198
 153.1000061    0.3383940
 153.1100006    0.3169783
 153.1200104    0.3123575
 153.1300049    0.3012404
 153.1400146    0.3245121
 153.1500092    0.3256946
 153.1600037    0.3206666
 153.1700134    0.3266670
 153.1800079    0.3335815
 153.1900024    0.3259089
 153.2000122    0.3249004
 153.2100067    0.3218993
 153.2200012    0.3195283
 153.2300110    0.3307767
 153.2400055    0.3250313
 153.2500000    0.3203318
 153.2600098    0.3252412
 153.2700043    0.3177074
 153.2800140    0.3202863
 153.2900085    0.3359523
 153.3000031    0.3408824
 153.3100128    0.3479360
 153.3200073    0.3538069
 153.3300018    0.3516355
 153.3400116    0.3392267
 153.3500061    0.3317598
 153.3600006    0.3411636
 153.3700104    0.3363250
 153.3800049    0.3371603
 153.3900146    0.3361351
 153.4000092    0.3317902
 153.4100037    0.3307124
 153.4200134    0.3293215
 153.4300079    0.3287266
 153.4400024    0.3303325
 153.4500122    0.3246068
 153.4600067    0.3245674
 153.4700012    0.3223363
 153.4800110    0.3227245
 153.4900055    0.3181434
 153.5000000    0.3267702
 153.5100098    0.3177972
 153.5200043    0.3223216
 153.5300140    0.3255260
 153.5400085    0.3343177
 153.5500031    0.3165374
 153.5600128    0.3117023
 153.5700073    0.3118974
 153.5800018    0.3103592
 153.5900116    0.3193431
 153.6000061    0.3243897
 153.6100006    0.3214329
[truncated: 2,226,615 more chars]
