# Supplementary material for: Comparative structural insights and functional analysis for the distinct unbound states of Human AGO proteins
Source: Sci Rep. 2025 Mar 19;15:9432. doi: 10.1038/s41598-025-91849-5 (PMC11923369; doi:10.1038/s41598-025-91849-5)
Supplement: Supplementary file 27 — Supplementary Information 15. [file 41598_2025_91849_MOESM27_ESM.zip › AGO1/r2/rmsd.xvg]

# This file was created Sun May  2 00:52:27 2021
# Created by:
#                        :-) GROMACS - gmx rms, 2021 (-:
# 
# Executable:   /home/panos/programs/bin/gmx
# Data prefix:  /home/panos/programs
# Working dir:  /media/panos/206c1b5a-e5c5-4016-9bdd-177d61394396/sim/AGO1/production
# Command line:
#   gmx rms -s prod.tpr -f prod_center.xtc -o rmsd.xvg -tu ns
# gmx rms is part of G R O M A C S:
#
# GRowing Old MAkes el Chrono Sweat
#
@    title "RMSD"
@    xaxis  label "Time (ns)"
@    yaxis  label "RMSD (nm)"
@TYPE xy
@ subtitle "Protein after lsq fit to Protein"
   0.0000000    0.0005025
   0.0100000    0.0801055
   0.0200000    0.0910778
   0.0300000    0.0987183
   0.0400000    0.1106330
   0.0500000    0.1154261
   0.0600000    0.1307951
   0.0700000    0.1415918
   0.0800000    0.1452359
   0.0900000    0.1364640
   0.1000000    0.1442175
   0.1100000    0.1340422
   0.1200000    0.1309639
   0.1300000    0.1317530
   0.1400000    0.1299769
   0.1500000    0.1330036
   0.1600000    0.1358634
   0.1700000    0.1330947
   0.1800000    0.1282797
   0.1900000    0.1308293
   0.2000000    0.1388417
   0.2100000    0.1368002
   0.2200000    0.1361969
   0.2300000    0.1267737
   0.2400000    0.1266421
   0.2500000    0.1236589
   0.2600000    0.1274809
   0.2700000    0.1256106
   0.2800000    0.1274308
   0.2900000    0.1308642
   0.3000000    0.1344849
   0.3100000    0.1324494
   0.3200000    0.1371380
   0.3300000    0.1360612
   0.3400000    0.1308295
   0.3500000    0.1425004
   0.3600000    0.1514724
   0.3700000    0.1466171
   0.3800000    0.1438915
   0.3900000    0.1481266
   0.4000000    0.1543623
   0.4100000    0.1595098
   0.4200000    0.1548869
   0.4300000    0.1548960
   0.4400000    0.1518842
   0.4500000    0.1488301
   0.4600000    0.1617753
   0.4700000    0.1573221
   0.4800000    0.1576579
   0.4900000    0.1517641
   0.5000000    0.1477478
   0.5100001    0.1524503
   0.5200000    0.1462012
   0.5300000    0.1439169
   0.5400000    0.1372672
   0.5500000    0.1387294
   0.5600000    0.1571426
   0.5700001    0.1484229
   0.5800000    0.1439625
   0.5900000    0.1427434
   0.6000000    0.1537507
   0.6100000    0.1497017
   0.6200000    0.1546271
   0.6300001    0.1482734
   0.6400000    0.1518075
   0.6500000    0.1484649
   0.6600000    0.1482600
   0.6700000    0.1588719
   0.6800000    0.1591185
   0.6900001    0.1572557
   0.7000000    0.1569843
   0.7100000    0.1625570
   0.7200000    0.1657064
   0.7300000    0.1524101
   0.7400000    0.1601733
   0.7500001    0.1638925
   0.7600001    0.1624524
   0.7700000    0.1692370
   0.7800000    0.1670113
   0.7900000    0.1654155
   0.8000000    0.1699162
   0.8100001    0.1731768
   0.8200001    0.1659215
   0.8300000    0.1539730
   0.8400000    0.1486507
   0.8500000    0.1465739
   0.8600000    0.1463422
   0.8700001    0.1497892
   0.8800001    0.1504601
   0.8900000    0.1440724
   0.9000000    0.1471249
   0.9100000    0.1454792
   0.9200000    0.1467388
   0.9300001    0.1462891
   0.9400001    0.1463048
   0.9500000    0.1498858
   0.9600000    0.1529103
   0.9700000    0.1525915
   0.9800000    0.1486453
   0.9900001    0.1474143
   1.0000000    0.1475162
   1.0100000    0.1476054
   1.0200001    0.1564823
   1.0300001    0.1520828
   1.0400001    0.1564071
   1.0500001    0.1710469
   1.0600001    0.1675633
   1.0700001    0.1654565
   1.0800000    0.1770540
   1.0900000    0.1820444
   1.1000000    0.1747177
   1.1100000    0.1793603
   1.1200000    0.1839074
   1.1300000    0.1708435
   1.1400001    0.1844292
   1.1500001    0.1738708
   1.1600001    0.1761117
   1.1700001    0.1695299
   1.1800001    0.1684182
   1.1900001    0.1761803
   1.2000000    0.1785560
   1.2100000    0.1771455
   1.2200000    0.1713409
   1.2300000    0.1829831
   1.2400000    0.1712619
   1.2500000    0.1659553
   1.2600001    0.1691367
   1.2700001    0.1771490
   1.2800001    0.1846723
   1.2900001    0.1812558
   1.3000001    0.1956108
   1.3100001    0.1946316
   1.3200001    0.1887147
   1.3300000    0.1945599
   1.3400000    0.1929677
   1.3500000    0.1991629
   1.3600000    0.1997663
   1.3700001    0.1987263
   1.3800001    0.1789622
   1.3900001    0.1861211
   1.4000001    0.1796130
   1.4100001    0.1802833
   1.4200001    0.1878847
   1.4300001    0.1849744
   1.4400001    0.1961667
   1.4500000    0.1990355
   1.4600000    0.1983825
   1.4700000    0.1959104
   1.4800000    0.2094848
   1.4900001    0.2141871
   1.5000001    0.2078559
   1.5100001    0.2045456
   1.5200001    0.1889315
   1.5300001    0.1993869
   1.5400001    0.1951538
   1.5500001    0.2079121
   1.5600001    0.1912733
   1.5700001    0.1922942
   1.5800000    0.1921140
   1.5900000    0.1907891
   1.6000000    0.1918485
   1.6100001    0.1770122
   1.6200001    0.1980750
   1.6300001    0.1928941
   1.6400001    0.1940132
   1.6500001    0.2010929
   1.6600001    0.2022236
   1.6700001    0.2063971
   1.6800001    0.2149718
   1.6900001    0.2152424
   1.7000000    0.2113024
   1.7100000    0.2148902
   1.7200000    0.2012067
   1.7300001    0.1971267
   1.7400001    0.2035937
   1.7500001    0.2014410
   1.7600001    0.1948904
   1.7700001    0.1781581
   1.7800001    0.1840167
   1.7900001    0.1773716
   1.8000001    0.1732768
   1.8100001    0.1866540
   1.8200001    0.1911994
   1.8300000    0.1863679
   1.8400000    0.1766528
   1.8500001    0.1876426
   1.8600001    0.1845398
   1.8700001    0.1807613
   1.8800001    0.1821563
   1.8900001    0.1815190
   1.9000001    0.1872638
   1.9100001    0.1691453
   1.9200001    0.1753947
   1.9300001    0.1760366
   1.9400001    0.1780513
   1.9500000    0.1706535
   1.9600000    0.1819317
   1.9700001    0.1749903
   1.9800001    0.1899025
   1.9900001    0.1812228
   2.0000000    0.1793422
   2.0100000    0.1815729
   2.0200000    0.1802743
   2.0300002    0.1887188
   2.0400002    0.1838361
   2.0500002    0.1923351
   2.0600002    0.1819916
   2.0700002    0.1807383
   2.0800002    0.1726583
   2.0900002    0.1825843
   2.1000001    0.1817665
   2.1100001    0.1876727
   2.1200001    0.1943022
   2.1300001    0.1890333
   2.1400001    0.1854822
   2.1500001    0.1909535
   2.1600001    0.1878440
   2.1700001    0.1833386
   2.1800001    0.1869221
   2.1900001    0.1921096
   2.2000000    0.1904381
   2.2100000    0.1900444
   2.2200000    0.1909849
   2.2300000    0.2050881
   2.2400000    0.2026287
   2.2500000    0.1962059
   2.2600000    0.2061850
   2.2700002    0.2005857
   2.2800002    0.1993352
   2.2900002    0.2105617
   2.3000002    0.2046657
   2.3100002    0.1965061
   2.3200002    0.1925819
   2.3300002    0.1969230
   2.3400002    0.1959888
   2.3500001    0.1996935
   2.3600001    0.2053666
   2.3700001    0.2072408
   2.3800001    0.2174964
   2.3900001    0.2140012
   2.4000001    0.2155162
   2.4100001    0.2019330
   2.4200001    0.2027101
   2.4300001    0.2006539
   2.4400001    0.1968699
   2.4500000    0.1992790
   2.4600000    0.2039734
   2.4700000    0.2069410
   2.4800000    0.1909448
   2.4900000    0.1965363
   2.5000000    0.2028056
   2.5100002    0.1957149
   2.5200002    0.1990003
   2.5300002    0.1939048
   2.5400002    0.1981799
   2.5500002    0.2058372
   2.5600002    0.2059168
   2.5700002    0.2003967
   2.5800002    0.1946332
   2.5900002    0.1962292
   2.6000001    0.1907983
   2.6100001    0.1877182
   2.6200001    0.1951126
   2.6300001    0.1962099
   2.6400001    0.1957545
   2.6500001    0.1891146
   2.6600001    0.1891163
   2.6700001    0.1890917
   2.6800001    0.1861994
   2.6900001    0.1857729
   2.7000000    0.1940759
   2.7100000    0.1761729
   2.7200000    0.1812270
   2.7300000    0.1774186
   2.7400002    0.1804638
   2.7500002    0.1869789
   2.7600002    0.1896715
   2.7700002    0.1981860
   2.7800002    0.1961475
   2.7900002    0.1974542
   2.8000002    0.2098563
   2.8100002    0.2127078
   2.8200002    0.2148248
   2.8300002    0.2172846
   2.8400002    0.2057805
   2.8500001    0.2198542
   2.8600001    0.2165943
   2.8700001    0.2096387
   2.8800001    0.2030817
   2.8900001    0.1978963
   2.9000001    0.1901825
   2.9100001    0.1960429
   2.9200001    0.1999660
   2.9300001    0.1927354
   2.9400001    0.1947568
   2.9500000    0.1888529
   2.9600000    0.1953964
   2.9700000    0.2027849
   2.9800003    0.1988108
   2.9900002    0.1988930
   3.0000002    0.2004462
   3.0100002    0.2119004
   3.0200002    0.2058161
   3.0300002    0.2160697
   3.0400002    0.2092166
   3.0500002    0.1968626
   3.0600002    0.1974724
   3.0700002    0.1883309
   3.0800002    0.1893439
   3.0900002    0.1978580
   3.1000001    0.2025705
   3.1100001    0.1958793
   3.1200001    0.1927039
   3.1300001    0.2024635
   3.1400001    0.2101569
   3.1500001    0.2190270
   3.1600001    0.2273923
   3.1700001    0.2054404
   3.1800001    0.1964286
   3.1900001    0.1966255
   3.2000000    0.1877487
   3.2100000    0.1869750
   3.2200003    0.1898030
   3.2300003    0.1951660
   3.2400002    0.1993530
   3.2500002    0.1828480
   3.2600002    0.1785440
   3.2700002    0.1791468
   3.2800002    0.1826945
   3.2900002    0.1862981
   3.3000002    0.1925715
   3.3100002    0.1877136
   3.3200002    0.2026721
   3.3300002    0.2020958
   3.3400002    0.2097169
   3.3500001    0.2111623
   3.3600001    0.2053675
   3.3700001    0.2193590
   3.3800001    0.2163318
   3.3900001    0.2146678
   3.4000001    0.2163024
   3.4100001    0.2244110
   3.4200001    0.2275647
   3.4300001    0.2349328
   3.4400001    0.2236972
   3.4500000    0.2136183
   3.4600003    0.2222590
   3.4700003    0.2176583
   3.4800003    0.2200269
   3.4900002    0.2173927
   3.5000002    0.2220022
   3.5100002    0.2291564
   3.5200002    0.2185790
   3.5300002    0.2230283
   3.5400002    0.2196526
   3.5500002    0.2283596
   3.5600002    0.2310529
   3.5700002    0.2368577
   3.5800002    0.2251574
   3.5900002    0.2142320
   3.6000001    0.2150654
   3.6100001    0.2262383
   3.6200001    0.2257250
   3.6300001    0.2174450
   3.6400001    0.2094888
   3.6500001    0.2125674
   3.6600001    0.2093076
   3.6700001    0.2077699
   3.6800001    0.2091762
   3.6900001    0.2111684
   3.7000003    0.2121020
   3.7100003    0.2095792
   3.7200003    0.2100096
   3.7300003    0.2133280
   3.7400002    0.2135180
   3.7500002    0.2226870
   3.7600002    0.2283261
   3.7700002    0.2342785
   3.7800002    0.2274100
   3.7900002    0.2149208
   3.8000002    0.2187967
   3.8100002    0.2091596
   3.8200002    0.2125971
   3.8300002    0.2231439
   3.8400002    0.2302419
   3.8500001    0.2438730
   3.8600001    0.2256123
   3.8700001    0.2197844
   3.8800001    0.2225194
   3.8900001    0.2268049
   3.9000001    0.2305309
   3.9100001    0.2075424
   3.9200001    0.2078626
   3.9300003    0.2133555
   3.9400003    0.2138368
   3.9500003    0.2106535
   3.9600003    0.1966839
   3.9700003    0.1984997
   3.9800003    0.1991615
   3.9900002    0.2025829
   4.0000000    0.2187338
   4.0100002    0.2116073
   4.0200000    0.1967316
   4.0300002    0.1904905
   4.0400000    0.2008191
   4.0500002    0.2017196
   4.0600004    0.1985038
   4.0700002    0.2012171
   4.0800004    0.1948383
   4.0900002    0.2045850
   4.1000004    0.1935508
   4.1100001    0.1952449
   4.1200004    0.1989193
   4.1300001    0.1841424
   4.1400003    0.1856383
   4.1500001    0.1878383
   4.1600003    0.1960012
   4.1700001    0.1903291
   4.1800003    0.1834863
   4.1900001    0.1962497
   4.2000003    0.1936865
   4.2100000    0.1959387
   4.2200003    0.1997384
   4.2300000    0.2006805
   4.2400002    0.1986148
   4.2500000    0.1999020
   4.2600002    0.1976016
   4.2700000    0.1846142
   4.2800002    0.1827759
   4.2900004    0.1874777
   4.3000002    0.1920948
   4.3100004    0.1835328
   4.3200002    0.1874778
   4.3300004    0.1969636
   4.3400002    0.1889686
   4.3500004    0.1971820
   4.3600001    0.1995588
   4.3700004    0.2054458
   4.3800001    0.1971565
   4.3900003    0.2030665
   4.4000001    0.2050298
   4.4100003    0.2150145
   4.4200001    0.2043030
   4.4300003    0.2124046
   4.4400001    0.2128263
   4.4500003    0.2119740
   4.4600000    0.2131779
   4.4700003    0.2127056
   4.4800000    0.2009493
   4.4900002    0.1948649
   4.5000000    0.1951141
   4.5100002    0.1782050
   4.5200000    0.1847165
   4.5300002    0.1945231
   4.5400004    0.1994439
   4.5500002    0.2003545
   4.5600004    0.2006713
   4.5700002    0.1976976
   4.5800004    0.2110331
   4.5900002    0.1998505
   4.6000004    0.1975427
   4.6100001    0.2015304
   4.6200004    0.2023028
   4.6300001    0.2084551
   4.6400003    0.2112990
   4.6500001    0.2128836
   4.6600003    0.2099187
   4.6700001    0.1976511
   4.6800003    0.2042185
   4.6900001    0.2060736
   4.7000003    0.1945558
   4.7100000    0.1932095
   4.7200003    0.1976202
   4.7300000    0.1951236
   4.7400002    0.1941879
   4.7500000    0.1943650
   4.7600002    0.1970963
   4.7700005    0.2102759
   4.7800002    0.2156584
   4.7900004    0.2015740
   4.8000002    0.1982158
   4.8100004    0.1920353
   4.8200002    0.1918099
   4.8300004    0.1903893
   4.8400002    0.1918698
   4.8500004    0.1983503
   4.8600001    0.1899560
   4.8700004    0.1933084
   4.8800001    0.1892017
   4.8900003    0.1868802
   4.9000001    0.1981192
   4.9100003    0.1875969
   4.9200001    0.1981217
   4.9300003    0.2084295
   4.9400001    0.2030479
   4.9500003    0.2039908
   4.9600000    0.2066111
   4.9700003    0.2054762
   4.9800000    0.1877555
   4.9900002    0.1905067
   5.0000000    0.1935856
   5.0100002    0.1875224
   5.0200005    0.1907419
   5.0300002    0.1991101
   5.0400004    0.1974981
   5.0500002    0.1993297
   5.0600004    0.2023867
   5.0700002    0.1928097
   5.0800004    0.1982652
   5.0900002    0.1927251
   5.1000004    0.1970654
   5.1100001    0.1939175
   5.1200004    0.1893276
   5.1300001    0.1904009
   5.1400003    0.1933077
   5.1500001    0.2003812
   5.1600003    0.1967916
   5.1700001    0.1938421
   5.1800003    0.1978932
   5.1900001    0.1983570
   5.2000003    0.1891355
   5.2100000    0.1897375
   5.2200003    0.1900676
   5.2300000    0.1938546
   5.2400002    0.1981288
   5.2500005    0.1946803
   5.2600002    0.1907260
   5.2700005    0.1921875
   5.2800002    0.1951261
   5.2900004    0.1970022
   5.3000002    0.1995900
   5.3100004    0.1965205
   5.3200002    0.2017280
   5.3300004    0.2037223
   5.3400002    0.2056842
   5.3500004    0.2055814
   5.3600001    0.1985504
   5.3700004    0.1931786
   5.3800001    0.1990557
   5.3900003    0.2055520
   5.4000001    0.2023329
   5.4100003    0.2020291
   5.4200001    0.2042859
   5.4300003    0.2114223
   5.4400001    0.2013780
   5.4500003    0.1942424
   5.4600000    0.2000142
   5.4700003    0.1974398
   5.4800005    0.2089730
   5.4900002    0.2032428
   5.5000005    0.2123933
   5.5100002    0.2182014
   5.5200005    0.2122260
   5.5300002    0.2168074
   5.5400004    0.2267252
   5.5500002    0.2221898
   5.5600004    0.2301258
   5.5700002    0.2200445
   5.5800004    0.2150085
   5.5900002    0.2195727
   5.6000004    0.2195082
   5.6100001    0.2304483
   5.6200004    0.2188403
   5.6300001    0.2075678
   5.6400003    0.2100068
   5.6500001    0.2123357
   5.6600003    0.2123974
   5.6700001    0.2095412
   5.6800003    0.2166188
   5.6900001    0.2192487
   5.7000003    0.2121198
   5.7100000    0.2162738
   5.7200003    0.2117837
   5.7300005    0.2136290
   5.7400002    0.2155563
   5.7500005    0.2273537
   5.7600002    0.2325404
   5.7700005    0.2313302
   5.7800002    0.2242361
   5.7900004    0.2282020
   5.8000002    0.2188131
   5.8100004    0.2164533
   5.8200002    0.2199260
   5.8300004    0.2136456
   5.8400002    0.2209436
   5.8500004    0.2227484
   5.8600001    0.2216965
   5.8700004    0.2265604
   5.8800001    0.2274511
   5.8900003    0.2255265
   5.9000001    0.2273729
   5.9100003    0.2214046
   5.9200001    0.2082202
   5.9300003    0.2079630
   5.9400001    0.2082899
   5.9500003    0.2029135
   5.9600005    0.2082638
   5.9700003    0.2153047
   5.9800005    0.2191046
   5.9900002    0.2156295
   6.0000005    0.2228861
   6.0100002    0.2105262
   6.0200005    0.2139496
   6.0300002    0.2179992
   6.0400004    0.2177853
   6.0500002    0.2145760
   6.0600004    0.2193868
   6.0700002    0.2277115
   6.0800004    0.2301911
   6.0900002    0.2203616
   6.1000004    0.2071131
   6.1100001    0.2012469
   6.1200004    0.2083150
   6.1300001    0.2148858
   6.1400003    0.2232419
   6.1500001    0.2116305
   6.1600003    0.2197125
   6.1700001    0.2125838
   6.1800003    0.2148672
   6.1900001    0.2184776
   6.2000003    0.2136610
   6.2100005    0.2200104
   6.2200003    0.2174116
   6.2300005    0.2204972
   6.2400002    0.2186274
   6.2500005    0.2164353
   6.2600002    0.2215126
   6.2700005    0.2282302
   6.2800002    0.2298549
   6.2900004    0.2273249
   6.3000002    0.2310572
   6.3100004    0.2322571
   6.3200002    0.2235210
   6.3300004    0.2198816
   6.3400002    0.2191919
   6.3500004    0.2178007
   6.3600001    0.2159045
   6.3700004    0.2246398
   6.3800001    0.2231349
   6.3900003    0.2213007
   6.4000001    0.2213507
   6.4100003    0.2329852
   6.4200001    0.2407864
   6.4300003    0.2431708
   6.4400005    0.2439439
   6.4500003    0.2477698
   6.4600005    0.2475448
   6.4700003    0.2391543
   6.4800005    0.2355903
   6.4900002    0.2255810
   6.5000005    0.2247842
   6.5100002    0.2215339
   6.5200005    0.2175079
   6.5300002    0.2285901
   6.5400004    0.2337221
   6.5500002    0.2357442
   6.5600004    0.2484558
   6.5700002    0.2404643
   6.5800004    0.2427765
   6.5900002    0.2290786
   6.6000004    0.2298680
   6.6100001    0.2274656
   6.6200004    0.2336361
   6.6300001    0.2337806
   6.6400003    0.2410410
   6.6500001    0.2387584
   6.6600003    0.2413624
   6.6700006    0.2298284
   6.6800003    0.2369616
   6.6900005    0.2320330
   6.7000003    0.2326460
   6.7100005    0.2348419
   6.7200003    0.2370737
   6.7300005    0.2301322
   6.7400002    0.2226713
   6.7500005    0.2303903
   6.7600002    0.2301317
   6.7700005    0.2275320
   6.7800002    0.2323674
   6.7900004    0.2296439
   6.8000002    0.2357066
   6.8100004    0.2314295
   6.8200002    0.2357952
   6.8300004    0.2340744
   6.8400002    0.2370227
   6.8500004    0.2377181
   6.8600001    0.2380085
   6.8700004    0.2413578
   6.8800001    0.2339760
   6.8900003    0.2455439
   6.9000001    0.2449474
   6.9100003    0.2461257
   6.9200006    0.2348046
   6.9300003    0.2338280
   6.9400005    0.2421818
   6.9500003    0.2482928
   6.9600005    0.2387755
   6.9700003    0.2349368
   6.9800005    0.2336005
   6.9900002    0.2328712
   7.0000005    0.2235395
   7.0100002    0.2262015
   7.0200005    0.2294232
   7.0300002    0.2268136
   7.0400004    0.2180855
   7.0500002    0.2148249
   7.0600004    0.2220000
   7.0700002    0.2302455
   7.0800004    0.2355733
   7.0900002    0.2411050
   7.1000004    0.2268678
   7.1100001    0.2340912
   7.1200004    0.2340685
   7.1300001    0.2368561
   7.1400003    0.2237886
   7.1500006    0.2297749
   7.1600003    0.2236357
   7.1700006    0.2333283
   7.1800003    0.2314740
   7.1900005    0.2337398
   7.2000003    0.2363028
   7.2100005    0.2339638
   7.2200003    0.2389102
   7.2300005    0.2324075
   7.2400002    0.2339078
   7.2500005    0.2350197
   7.2600002    0.2353256
   7.2700005    0.2364642
   7.2800002    0.2343103
   7.2900004    0.2239098
   7.3000002    0.2337212
   7.3100004    0.2404718
   7.3200002    0.2403300
   7.3300004    0.2383037
   7.3400002    0.2382668
   7.3500004    0.2444556
   7.3600001    0.2531268
   7.3700004    0.2636422
   7.3800001    0.2495735
   7.3900003    0.2461376
   7.4000006    0.2496208
   7.4100003    0.2640158
   7.4200006    0.2663456
   7.4300003    0.2659821
   7.4400005    0.2571682
   7.4500003    0.2647307
   7.4600005    0.2603391
   7.4700003    0.2609248
   7.4800005    0.2565412
   7.4900002    0.2606624
   7.5000005    0.2543936
   7.5100002    0.2607552
   7.5200005    0.2647352
   7.5300002    0.2607525
   7.5400004    0.2678073
   7.5500002    0.2775012
   7.5600004    0.2804309
   7.5700002    0.2817068
   7.5800004    0.2847657
   7.5900002    0.2899065
   7.6000004    0.2789752
   7.6100001    0.2759054
   7.6200004    0.2749710
   7.6300006    0.2646106
   7.6400003    0.2649938
   7.6500006    0.2593469
   7.6600003    0.2561549
   7.6700006    0.2543325
   7.6800003    0.2599286
   7.6900005    0.2572263
   7.7000003    0.2485210
   7.7100005    0.2407569
   7.7200003    0.2337871
   7.7300005    0.2434257
   7.7400002    0.2495923
   7.7500005    0.2458083
   7.7600002    0.2353101
   7.7700005    0.2457591
   7.7800002    0.2480951
   7.7900004    0.2543021
   7.8000002    0.2657177
   7.8100004    0.2652383
   7.8200002    0.2564741
   7.8300004    0.2672241
   7.8400002    0.2688040
   7.8500004    0.2690119
   7.8600006    0.2711972
   7.8700004    0.2676249
   7.8800006    0.2657722
   7.8900003    0.2608798
   7.9000006    0.2493207
   7.9100003    0.2512089
   7.9200006    0.2515060
   7.9300003    0.2563970
   7.9400005    0.2598470
   7.9500003    0.2655765
   7.9600005    0.2597652
   7.9700003    0.2549093
   7.9800005    0.2547275
   7.9900002    0.2639490
   8.0000000    0.2565267
   8.0100002    0.2671770
   8.0200005    0.2637349
   8.0300007    0.2603830
   8.0400000    0.2664658
   8.0500002    0.2709368
   8.0600004    0.2602313
   8.0700006    0.2465877
   8.0799999    0.2451642
   8.0900002    0.2436476
   8.1000004    0.2490131
   8.1100006    0.2544490
   8.1200008    0.2499102
   8.1300001    0.2549536
   8.1400003    0.2572558
   8.1500006    0.2590317
   8.1600008    0.2665776
   8.1700001    0.2622122
   8.1800003    0.2700199
   8.1900005    0.2690804
   8.2000008    0.2832234
   8.2100000    0.2794807
   8.2200003    0.2729930
   8.2300005    0.2665867
   8.2400007    0.2650535
   8.2500000    0.2609840
   8.2600002    0.2649083
   8.2700005    0.2586362
   8.2800007    0.2599628
   8.2900000    0.2647612
   8.3000002    0.2546567
   8.3100004    0.2537879
   8.3200006    0.2581703
   8.3299999    0.2641615
   8.3400002    0.2661910
   8.3500004    0.2707908
   8.3600006    0.2689383
   8.3700008    0.2543408
   8.3800001    0.2550372
   8.3900003    0.2604811
   8.4000006    0.2642423
   8.4100008    0.2696907
   8.4200001    0.2704892
   8.4300003    0.2625485
   8.4400005    0.2668799
   8.4500008    0.2534275
   8.4600000    0.2476671
   8.4700003    0.2550108
   8.4800005    0.2726831
   8.4900007    0.2671435
   8.5000000    0.2738768
   8.5100002    0.2710779
   8.5200005    0.2711042
   8.5300007    0.2779983
   8.5400000    0.2766134
   8.5500002    0.2768005
   8.5600004    0.2776913
   8.5700006    0.2691708
   8.5800009    0.2804558
   8.5900002    0.2807500
   8.6000004    0.2765351
   8.6100006    0.2872649
   8.6200008    0.2767920
   8.6300001    0.2722153
   8.6400003    0.2750484
   8.6500006    0.2733897
   8.6600008    0.2559595
   8.6700001    0.2632281
   8.6800003    0.2643357
   8.6900005    0.2665243
   8.7000008    0.2637947
   8.7100000    0.2613231
   8.7200003    0.2601204
   8.7300005    0.2462232
   8.7400007    0.2536863
   8.7500000    0.2558449
   8.7600002    0.2609210
   8.7700005    0.2530394
   8.7800007    0.2400686
   8.7900000    0.2443427
   8.8000002    0.2452367
   8.8100004    0.2526514
   8.8200006    0.2509611
   8.8300009    0.2489907
   8.8400002    0.2556151
   8.8500004    0.2548016
   8.8600006    0.2631246
   8.8700008    0.2618163
   8.8800001    0.2627947
   8.8900003    0.2591685
   8.9000006    0.2652216
   8.9100008    0.2609177
   8.9200001    0.2639556
   8.9300003    0.2552187
   8.9400005    0.2528305
   8.9500008    0.2528976
   8.9600000    0.2472203
   8.9700003    0.2478357
   8.9800005    0.2575924
   8.9900007    0.2572768
   9.0000000    0.2459657
   9.0100002    0.2500470
   9.0200005    0.2591141
   9.0300007    0.2463088
   9.0400000    0.2607920
   9.0500002    0.2653169
   9.0600004    0.2646436
   9.0700006    0.2575816
   9.0800009    0.2619330
   9.0900002    0.2572431
   9.1000004    0.2546526
   9.1100006    0.2503430
   9.1200008    0.2548090
   9.1300001    0.2638417
   9.1400003    0.2510201
   9.1500006    0.2495040
   9.1600008    0.2481861
   9.1700001    0.2523248
   9.1800003    0.2463026
   9.1900005    0.2509359
   9.2000008    0.2443937
   9.2100000    0.2480972
   9.2200003    0.2553275
   9.2300005    0.2529862
   9.2400007    0.2579151
   9.2500000    0.2554704
   9.2600002    0.2611962
   9.2700005    0.2518611
   9.2800007    0.2494278
   9.2900009    0.2395947
   9.3000002    0.2445429
   9.3100004    0.2467555
   9.3200006    0.2501364
   9.3300009    0.2422546
   9.3400002    0.2372554
   9.3500004    0.2410400
   9.3600006    0.2351810
   9.3700008    0.2315333
   9.3800001    0.2318727
   9.3900003    0.2230811
   9.4000006    0.2271603
   9.4100008    0.2334776
   9.4200001    0.2375639
   9.4300003    0.2425698
   9.4400005    0.2474363
   9.4500008    0.2528593
   9.4600000    0.2494840
   9.4700003    0.2503676
   9.4800005    0.2538585
   9.4900007    0.2498380
   9.5000000    0.2608174
   9.5100002    0.2613663
   9.5200005    0.2579753
   9.5300007    0.2612743
   9.5400009    0.2573067
   9.5500002    0.2661567
   9.5600004    0.2611118
   9.5700006    0.2540252
   9.5800009    0.2548368
   9.5900002    0.2625785
   9.6000004    0.2543405
   9.6100006    0.2531644
   9.6200008    0.2476791
   9.6300001    0.2432024
   9.6400003    0.2370145
   9.6500006    0.2489522
   9.6600008    0.2440586
   9.6700001    0.2555805
   9.6800003    0.2555072
   9.6900005    0.2500747
   9.7000008    0.2433142
   9.7100000    0.2377215
   9.7200003    0.2530291
   9.7300005    0.2525629
   9.7400007    0.2478892
   9.7500000    0.2349098
   9.7600002    0.2346953
   9.7700005    0.2267255
   9.7800007    0.2280423
   9.7900009    0.2257990
   9.8000002    0.2315518
   9.8100004    0.2236300
   9.8200006    0.2253428
   9.8300009    0.2312861
   9.8400002    0.2415256
   9.8500004    0.2358205
   9.8600006    0.2373867
   9.8700008    0.2354313
   9.8800001    0.2263398
   9.8900003    0.2225392
   9.9000006    0.2247948
   9.9100008    0.2301223
   9.9200001    0.2358754
   9.9300003    0.2382735
   9.9400005    0.2467700
   9.9500008    0.2456740
   9.9600000    0.2427886
   9.9700003    0.2431591
   9.9800005    0.2413979
   9.9900007    0.2470101
  10.0000000    0.2484952
  10.0100002    0.2438975
  10.0200005    0.2351712
  10.0300007    0.2351579
  10.0400009    0.2382232
  10.0500002    0.2305208
  10.0600004    0.2337827
  10.0700006    0.2336343
  10.0800009    0.2353143
  10.0900002    0.2406354
  10.1000004    0.2441925
  10.1100006    0.2440480
  10.1200008    0.2432349
  10.1300001    0.2360166
  10.1400003    0.2368521
  10.1500006    0.2310547
  10.1600008    0.2325682
  10.1700001    0.2270182
  10.1800003    0.2344939
  10.1900005    0.2374405
  10.2000008    0.2420190
  10.2100000    0.2410592
  10.2200003    0.2500869
  10.2300005    0.2558518
  10.2400007    0.2413089
  10.2500010    0.2433957
  10.2600002    0.2426914
  10.2700005    0.2531824
  10.2800007    0.2411595
  10.2900009    0.2338248
  10.3000002    0.2307113
  10.3100004    0.2229951
  10.3200006    0.2241189
  10.3300009    0.2246243
  10.3400002    0.2264553
  10.3500004    0.2274507
  10.3600006    0.2388702
  10.3700008    0.2334137
  10.3800001    0.2359055
  10.3900003    0.2402678
  10.4000006    0.2443942
  10.4100008    0.2450324
  10.4200001    0.2398656
  10.4300003    0.2394873
  10.4400005    0.2417235
  10.4500008    0.2351599
  10.4600000    0.2376543
  10.4700003    0.2276627
  10.4800005    0.2313341
  10.4900007    0.2312384
  10.5000010    0.2295759
  10.5100002    0.2336559
  10.5200005    0.2349146
  10.5300007    0.2342670
  10.5400009    0.2391464
  10.5500002    0.2378260
  10.5600004    0.2295382
  10.5700006    0.2407741
  10.5800009    0.2393114
  10.5900002    0.2414484
  10.6000004    0.2433414
  10.6100006    0.2454905
  10.6200008    0.2424961
  10.6300001    0.2526830
  10.6400003    0.2553861
  10.6500006    0.2459589
  10.6600008    0.2490145
  10.6700001    0.2583537
  10.6800003    0.2659283
  10.6900005    0.2504538
  10.7000008    0.2612171
  10.7100000    0.2531882
  10.7200003    0.2604061
  10.7300005    0.2642792
  10.7400007    0.2554382
  10.7500010    0.2575788
  10.7600002    0.2675528
  10.7700005    0.2691579
  10.7800007    0.2740044
  10.7900009    0.2737726
  10.8000002    0.2724741
  10.8100004    0.2647370
  10.8200006    0.2688010
  10.8300009    0.2785104
  10.8400002    0.2808210
  10.8500004    0.2660127
  10.8600006    0.2575454
  10.8700008    0.2715397
  10.8800001    0.2608120
  10.8900003    0.2676870
  10.9000006    0.2630090
  10.9100008    0.2562479
  10.9200001    0.2638410
  10.9300003    0.2516533
  10.9400005    0.2551987
  10.9500008    0.2527977
  10.9600010    0.2432223
  10.9700003    0.2430807
  10.9800005    0.2438622
  10.9900007    0.2472277
  11.0000010    0.2562383
  11.0100002    0.2511964
  11.0200005    0.2622845
  11.0300007    0.2685534
  11.0400009    0.2658368
  11.0500002    0.2655587
  11.0600004    0.2720671
  11.0700006    0.2719553
  11.0800009    0.2563045
  11.0900002    0.2563151
  11.1000004    0.2521805
  11.1100006    0.2470582
  11.1200008    0.2391942
  11.1300001    0.2293927
  11.1400003    0.2441599
  11.1500006    0.2493281
  11.1600008    0.2544824
  11.1700001    0.2554897
  11.1800003    0.2535269
  11.1900005    0.2491955
  11.2000008    0.2565562
  11.2100010    0.2556523
  11.2200003    0.2521422
  11.2300005    0.2473831
  11.2400007    0.2369253
  11.2500010    0.2328733
  11.2600002    0.2357504
  11.2700005    0.2346880
  11.2800007    0.2400480
  11.2900009    0.2472400
  11.3000002    0.2487991
  11.3100004    0.2482428
  11.3200006    0.2427800
  11.3300009    0.2396642
  11.3400002    0.2287482
  11.3500004    0.2381962
  11.3600006    0.2288130
  11.3700008    0.2283027
  11.3800001    0.2388745
  11.3900003    0.2301066
  11.4000006    0.2417148
  11.4100008    0.2459752
  11.4200001    0.2412534
  11.4300003    0.2367751
  11.4400005    0.2371077
  11.4500008    0.2461647
  11.4600010    0.2465734
  11.4700003    0.2387850
  11.4800005    0.2352912
  11.4900007    0.2407998
  11.5000010    0.2367245
  11.5100002    0.2504556
  11.5200005    0.2468514
  11.5300007    0.2514822
  11.5400009    0.2465110
  11.5500002    0.2494732
  11.5600004    0.2496937
  11.5700006    0.2560968
  11.5800009    0.2581309
  11.5900002    0.2594087
  11.6000004    0.2542470
  11.6100006    0.2543137
  11.6200008    0.2490408
  11.6300001    0.2462191
  11.6400003    0.2401884
  11.6500006    0.2546473
  11.6600008    0.2635759
  11.6700010    0.2610516
  11.6800003    0.2490028
  11.6900005    0.2438261
  11.7000008    0.2475696
  11.7100010    0.2463150
  11.7200003    0.2430443
  11.7300005    0.2488797
  11.7400007    0.2508497
  11.7500010    0.2556915
  11.7600002    0.2562613
  11.7700005    0.2594510
  11.7800007    0.2535268
  11.7900009    0.2606251
  11.8000002    0.2492900
  11.8100004    0.2555971
  11.8200006    0.2585165
  11.8300009    0.2486299
  11.8400002    0.2488012
  11.8500004    0.2430804
  11.8600006    0.2527069
  11.8700008    0.2490973
  11.8800001    0.2424929
  11.8900003    0.2475040
  11.9000006    0.2542434
  11.9100008    0.2520203
  11.9200010    0.2499153
  11.9300003    0.2502539
  11.9400005    0.2525420
  11.9500008    0.2503493
  11.9600010    0.2490751
  11.9700003    0.2474066
  11.9800005    0.2446123
  11.9900007    0.2408347
  12.0000010    0.2573358
  12.0100002    0.2454229
  12.0200005    0.2558285
  12.0300007    0.2630458
  12.0400009    0.2752348
  12.0500002    0.2716857
  12.0600004    0.2745270
  12.0700006    0.2630535
  12.0800009    0.2587936
  12.0900002    0.2552222
  12.1000004    0.2489399
  12.1100006    0.2507496
  12.1200008    0.2543528
  12.1300001    0.2579446
  12.1400003    0.2624165
  12.1500006    0.2672322
  12.1600008    0.2647591
  12.1700010    0.2707473
  12.1800003    0.2625085
  12.1900005    0.2612125
  12.2000008    0.2605175
  12.2100010    0.2557076
  12.2200003    0.2585765
  12.2300005    0.2558598
  12.2400007    0.2556138
  12.2500010    0.2460711
  12.2600002    0.2471770
  12.2700005    0.2492002
  12.2800007    0.2490278
  12.2900009    0.2574477
  12.3000002    0.2576770
  12.3100004    0.2438931
  12.3200006    0.2424727
  12.3300009    0.2400173
  12.3400002    0.2500513
  12.3500004    0.2553070
  12.3600006    0.2580495
  12.3700008    0.2455967
  12.3800001    0.2373179
  12.3900003    0.2368913
  12.4000006    0.2447637
  12.4100008    0.2406168
  12.4200010    0.2358565
  12.4300003    0.2311210
  12.4400005    0.2255762
  12.4500008    0.2297824
  12.4600010    0.2411494
  12.4700003    0.2316656
  12.4800005    0.2299969
  12.4900007    0.2284539
  12.5000010    0.2372894
  12.5100002    0.2371857
  12.5200005    0.2309175
  12.5300007    0.2383179
  12.5400009    0.2416267
  12.5500002    0.2482493
  12.5600004    0.2484268
  12.5700006    0.2485960
  12.5800009    0.2573988
  12.5900002    0.2606743
  12.6000004    0.2591231
  12.6100006    0.2470808
  12.6200008    0.2544058
  12.6300011    0.2675694
  12.6400003    0.2620614
  12.6500006    0.2653657
  12.6600008    0.2578801
  12.6700010    0.2566603
  12.6800003    0.2607382
  12.6900005    0.2559326
  12.7000008    0.2531891
  12.7100010    0.2511524
  12.7200003    0.2469073
  12.7300005    0.2552831
  12.7400007    0.2555269
  12.7500010    0.2552701
  12.7600002    0.2550360
  12.7700005    0.2555248
  12.7800007    0.2466066
  12.7900009    0.2470416
  12.8000002    0.2386583
  12.8100004    0.2302199
  12.8200006    0.2344112
  12.8300009    0.2353980
  12.8400002    0.2324100
  12.8500004    0.2336507
  12.8600006    0.2383519
  12.8700008    0.2499790
  12.8800011    0.2512551
  12.8900003    0.2417569
  12.9000006    0.2464549
  12.9100008    0.2334822
  12.9200010    0.2390146
  12.9300003    0.2324825
  12.9400005    0.2449884
  12.9500008    0.2386411
  12.9600010    0.2329974
  12.9700003    0.2335273
  12.9800005    0.2348684
  12.9900007    0.2273560
  13.0000010    0.2359976
  13.0100002    0.2341674
  13.0200005    0.2269796
  13.0300007    0.2362518
  13.0400009    0.2473330
  13.0500002    0.2470153
  13.0600004    0.2395473
  13.0700006    0.2357152
  13.0800009    0.2379992
  13.0900002    0.2286147
  13.1000004    0.2423213
  13.1100006    0.2451921
  13.1200008    0.2493617
  13.1300011    0.2511638
  13.1400003    0.2602268
  13.1500006    0.2587372
  13.1600008    0.2566433
  13.1700010    0.2527918
  13.1800003    0.2499823
  13.1900005    0.2497855
  13.2000008    0.2531529
  13.2100010    0.2416897
  13.2200003    0.2440672
  13.2300005    0.2412073
  13.2400007    0.2454624
  13.2500010    0.2446078
  13.2600002    0.2490573
  13.2700005    0.2653040
  13.2800007    0.2813289
  13.2900009    0.2810343
  13.3000002    0.2757831
  13.3100004    0.2832351
  13.3200006    0.2743579
  13.3300009    0.2851545
  13.3400011    0.2964745
  13.3500004    0.2922788
  13.3600006    0.2861625
  13.3700008    0.2759754
  13.3800011    0.2918137
  13.3900003    0.2845638
  13.4000006    0.2972268
  13.4100008    0.2864404
  13.4200010    0.2805026
  13.4300003    0.2804058
  13.4400005    0.2812028
  13.4500008    0.2940146
  13.4600010    0.3098298
  13.4700003    0.3144224
  13.4800005    0.3009660
  13.4900007    0.2988274
  13.5000010    0.2877742
  13.5100002    0.2962543
  13.5200005    0.3103472
  13.5300007    0.3075235
  13.5400009    0.3015498
  13.5500002    0.2977529
  13.5600004    0.2927865
  13.5700006    0.2930716
  13.5800009    0.2878565
  13.5900011    0.2861187
  13.6000004    0.2885693
  13.6100006    0.2973557
  13.6200008    0.2913165
  13.6300011    0.2892837
  13.6400003    0.2867016
  13.6500006    0.2977580
  13.6600008    0.3023559
  13.6700010    0.2935482
  13.6800003    0.2867783
  13.6900005    0.2892898
  13.7000008    0.2838783
  13.7100010    0.2851624
  13.7200003    0.2825133
  13.7300005    0.2905989
  13.7400007    0.2918608
  13.7500010    0.2876538
  13.7600002    0.2980725
  13.7700005    0.3024209
  13.7800007    0.3062331
  13.7900009    0.3016896
  13.8000002    0.2882932
  13.8100004    0.2837794
  13.8200006    0.2862045
  13.8300009    0.2984714
  13.8400011    0.2914931
  13.8500004    0.3073432
  13.8600006    0.2962167
  13.8700008    0.2959737
  13.8800011    0.2852198
  13.8900003    0.2971684
  13.9000006    0.2985825
  13.9100008    0.3058626
  13.9200010    0.3048440
  13.9300003    0.3081813
  13.9400005    0.3014202
  13.9500008    0.3022917
  13.9600010    0.3097874
  13.9700003    0.3092065
  13.9800005    0.3149587
  13.9900007    0.3175338
  14.0000010    0.3214655
  14.0100002    0.3191256
  14.0200005    0.3150749
  14.0300007    0.3151827
  14.0400009    0.3133630
  14.0500002    0.3228235
  14.0600004    0.3282861
  14.0700006    0.3338017
  14.0800009    0.3206253
  14.0900011    0.3070120
  14.1000004    0.3105781
  14.1100006    0.3136273
  14.1200008    0.3157420
  14.1300011    0.3185446
  14.1400003    0.3138140
  14.1500006    0.3101364
  14.1600008    0.3203589
  14.1700010    0.3113036
  14.1800003    0.3196023
  14.1900005    0.3161275
  14.2000008    0.3177175
  14.2100010    0.3172776
  14.2200003    0.3193187
  14.2300005    0.3191430
  14.2400007    0.3176815
  14.2500010    0.3185864
  14.2600002    0.3251880
  14.2700005    0.3279201
  14.2800007    0.3229716
  14.2900009    0.3195475
  14.3000011    0.3232473
  14.3100004    0.3178352
  14.3200006    0.3088306
  14.3300009    0.3122831
  14.3400011    0.3136362
  14.3500004    0.3121146
  14.3600006    0.3128949
  14.3700008    0.3135720
  14.3800011    0.3212739
  14.3900003    0.3283661
  14.4000006    0.3243565
  14.4100008    0.3303373
  14.4200010    0.3304878
  14.4300003    0.3215084
  14.4400005    0.3195968
  14.4500008    0.3235188
  14.4600010    0.3129337
  14.4700003    0.3066530
  14.4800005    0.3012552
  14.4900007    0.3084931
  14.5000010    0.3095503
  14.5100002    0.3083619
  14.5200005    0.2995598
  14.5300007    0.3065837
  14.5400009    0.3123804
  14.5500011    0.3143309
  14.5600004    0.3124814
  14.5700006    0.3193115
  14.5800009    0.3271153
  14.5900011    0.3407298
  14.6000004    0.3303020
  14.6100006    0.3398663
  14.6200008    0.3383462
  14.6300011    0.3405684
  14.6400003    0.3348811
  14.6500006    0.3460181
  14.6600008    0.3446120
  14.6700010    0.3408490
  14.6800003    0.3432512
  14.6900005    0.3444168
  14.7000008    0.3456348
  14.7100010    0.3457935
  14.7200003    0.3490956
  14.7300005    0.3585170
  14.7400007    0.3563648
  14.7500010    0.3509553
  14.7600002    0.3321167
  14.7700005    0.3339743
  14.7800007    0.3235516
  14.7900009    0.3277474
  14.8000011    0.3275728
  14.8100004    0.3349137
  14.8200006    0.3420182
  14.8300009    0.3429610
  14.8400011    0.3545718
  14.8500004    0.3487377
  14.8600006    0.3383094
  14.8700008    0.3343360
  14.8800011    0.3426966
  14.8900003    0.3465723
  14.9000006    0.3546364
  14.9100008    0.3660422
  14.9200010    0.3518416
  14.9300003    0.3509517
  14.9400005    0.3469703
  14.9500008    0.3468054
  14.9600010    0.3472900
  14.9700003    0.3448130
  14.9800005    0.3442210
  14.9900007    0.3408654
  15.0000010    0.3400685
  15.0100012    0.3373771
  15.0200005    0.3387415
  15.0300007    0.3317360
  15.0400009    0.3263376
  15.0500011    0.3154569
  15.0600004    0.3146983
  15.0700006    0.3088728
  15.0800009    0.3167788
  15.0900011    0.3063745
  15.1000004    0.3090658
  15.1100006    0.3147955
  15.1200008    0.3100443
  15.1300011    0.2961993
  15.1400003    0.2990183
  15.1500006    0.3077774
  15.1600008    0.2970033
  15.1700010    0.3069078
  15.1800003    0.3131942
  15.1900005    0.3066907
  15.2000008    0.3050941
  15.2100010    0.2962783
  15.2200003    0.3000742
  15.2300005    0.2950538
  15.2400007    0.2946610
  15.2500010    0.2908946
  15.2600012    0.2936973
  15.2700005    0.2916725
  15.2800007    0.2946174
  15.2900009    0.2955698
  15.3000011    0.3038304
  15.3100004    0.2893257
  15.3200006    0.2862495
  15.3300009    0.2889955
  15.3400011    0.2787316
  15.3500004    0.2717984
  15.3600006    0.2720088
  15.3700008    0.2754481
  15.3800011    0.2724582
  15.3900003    0.2909680
  15.4000006    0.2895133
  15.4100008    0.2786471
  15.4200010    0.2831038
  15.4300003    0.2812432
  15.4400005    0.2837664
  15.4500008    0.2909445
  15.4600010    0.3006481
  15.4700003    0.2949424
  15.4800005    0.2827496
  15.4900007    0.2820498
  15.5000010    0.2731799
  15.5100012    0.2756631
  15.5200005    0.2802793
  15.5300007    0.2782648
  15.5400009    0.2735744
  15.5500011    0.2775067
  15.5600004    0.2804577
  15.5700006    0.2727270
  15.5800009    0.2799520
  15.5900011    0.2896462
  15.6000004    0.2896069
  15.6100006    0.2855789
  15.6200008    0.2873495
  15.6300011    0.2901938
  15.6400003    0.2824332
  15.6500006    0.2808130
  15.6600008    0.2809708
  15.6700010    0.2759759
  15.6800003    0.2786860
  15.6900005    0.2772510
  15.7000008    0.2744744
  15.7100010    0.2768085
  15.7200012    0.2791510
  15.7300005    0.2767924
  15.7400007    0.2792861
  15.7500010    0.2898254
  15.7600012    0.2931707
  15.7700005    0.2859740
  15.7800007    0.2857277
  15.7900009    0.2822544
  15.8000011    0.2783262
  15.8100004    0.2742989
  15.8200006    0.2728387
  15.8300009    0.2777000
  15.8400011    0.2758609
  15.8500004    0.2758179
  15.8600006    0.2738885
  15.8700008    0.2785512
  15.8800011    0.2828786
  15.8900003    0.2799044
  15.9000006    0.2721753
  15.9100008    0.2726587
  15.9200010    0.2821513
  15.9300003    0.2824361
  15.9400005    0.2774615
  15.9500008    0.2732594
  15.9600010    0.2759911
  15.9700012    0.2666463
  15.9800005    0.2730078
  15.9900007    0.2816058
  16.0000000    0.2903329
  16.0100002    0.2902130
  16.0200005    0.2905908
  16.0300007    0.2970639
  16.0400009    0.2953026
  16.0500011    0.2981296
  16.0600014    0.3059818
  16.0700016    0.2994539
  16.0799999    0.3020571
  16.0900002    0.3048012
  16.1000004    0.2938526
  16.1100006    0.3005619
  16.1200008    0.2996913
  16.1300011    0.2977929
  16.1400013    0.2903049
  16.1500015    0.2899213
  16.1599998    0.2920079
  16.1700001    0.2891858
  16.1800003    0.2890880
  16.1900005    0.2829574
  16.2000008    0.2900237
  16.2100010    0.2937337
  16.2200012    0.2838432
  16.2300014    0.2940591
  16.2400017    0.2811950
  16.2500000    0.2890855
  16.2600002    0.2760198
  16.2700005    0.2781447
  16.2800007    0.2737699
  16.2900009    0.2660348
  16.3000011    0.2663788
  16.3100014    0.2739157
  16.3200016    0.2857173
  16.3299999    0.2844410
  16.3400002    0.2909940
  16.3500004    0.2913316
  16.3600006    0.2781524
  16.3700008    0.2812519
  16.3800011    0.2802581
  16.3900013    0.2966121
  16.4000015    0.2852893
  16.4099998    0.2894862
  16.4200001    0.2991378
  16.4300003    0.2923166
  16.4400005    0.2921038
  16.4500008    0.2831730
  16.4600010    0.3052827
  16.4700012    0.3092693
  16.4800014    0.2981548
  16.4900017    0.2952552
  16.5000000    0.2966968
  16.5100002    0.3028352
  16.5200005    0.2940338
  16.5300007    0.2951389
  16.5400009    0.2931302
  16.5500011    0.2998173
  16.5600014    0.3008426
  16.5700016    0.2955931
  16.5799999    0.2944814
  16.5900002    0.3012342
  16.6000004    0.3139001
  16.6100006    0.3044241
  16.6200008    0.2859958
  16.6300011    0.2800267
  16.6400013    0.2800734
  16.6500015    0.2818953
  16.6599998    0.2818335
  16.6700001    0.2890262
  16.6800003    0.2909349
  16.6900005    0.2830259
  16.7000008    0.2850004
  16.7100010    0.3095883
  16.7200012    0.3159348
  16.7300014    0.3115867
  16.7400017    0.3155952
  16.7500000    0.3281688
  16.7600002    0.3147077
  16.7700005    0.3062922
  16.7800007    0.3029485
  16.7900009    0.3028877
  16.8000011    0.3051588
  16.8100014    0.2980776
  16.8200016    0.3011534
  16.8299999    0.3033182
  16.8400002    0.3069681
  16.8500004    0.2935928
  16.8600006    0.3000543
  16.8700008    0.2975017
  16.8800011    0.2945017
  16.8900013    0.3149017
  16.9000015    0.3078478
  16.9100018    0.2911195
  16.9200001    0.3022668
  16.9300003    0.2962314
  16.9400005    0.3047397
  16.9500008    0.2979051
  16.9600010    0.2994866
  16.9700012    0.2971579
  16.9800014    0.3045846
  16.9900017    0.3080487
  17.0000000    0.3194393
  17.0100002    0.3254349
  17.0200005    0.3227369
  17.0300007    0.3057966
  17.0400009    0.3306502
  17.0500011    0.3160383
  17.0600014    0.3153208
  17.0700016    0.3073086
  17.0799999    0.3005488
  17.0900002    0.2887851
  17.1000004    0.2907186
  17.1100006    0.2928921
  17.1200008    0.3070214
  17.1300011    0.3031081
  17.1400013    0.3079494
  17.1500015    0.3164206
  17.1600018    0.3097643
  17.1700001    0.3142161
  17.1800003    0.3123869
  17.1900005    0.3131263
  17.2000008    0.3119321
  17.2100010    0.3161617
  17.2200012    0.3229126
  17.2300014    0.3302325
  17.2400017    0.3310873
  17.2500000    0.3249611
  17.2600002    0.3256351
  17.2700005    0.3299136
  17.2800007    0.3294085
  17.2900009    0.3370244
  17.3000011    0.3363114
  17.3100014    0.3316493
  17.3200016    0.3163452
  17.3299999    0.3207401
  17.3400002    0.3205793
  17.3500004    0.3270608
  17.3600006    0.3275268
  17.3700008    0.3272251
  17.3800011    0.3295930
  17.3900013    0.3321042
  17.4000015    0.3236745
  17.4100018    0.3165675
  17.4200001    0.3135891
  17.4300003    0.3114886
  17.4400005    0.3084323
  17.4500008    0.3070167
  17.4600010    0.3046134
  17.4700012    0.3111938
  17.4800014    0.3050266
  17.4900017    0.2917922
  17.5000000    0.2994740
  17.5100002    0.2874062
  17.5200005    0.2883516
  17.5300007    0.2852305
  17.5400009    0.2793905
  17.5500011    0.2861651
  17.5600014    0.2893237
  17.5700016    0.2893942
  17.5799999    0.3012379
  17.5900002    0.2911465
  17.6000004    0.2970598
  17.6100006    0.3056735
  17.6200008    0.3088450
  17.6300011    0.2947592
  17.6400013    0.2933190
  17.6500015    0.3009077
  17.6600018    0.3235177
  17.6700001    0.3195438
  17.6800003    0.3115464
  17.6900005    0.3175716
  17.7000008    0.3150925
  17.7100010    0.3146472
  17.7200012    0.3269704
  17.7300014    0.3277829
  17.7400017    0.3209237
  17.7500000    0.3326268
  17.7600002    0.3260548
  17.7700005    0.3373434
  17.7800007    0.3206663
  17.7900009    0.3239160
  17.8000011    0.3282410
  17.8100014    0.3258018
  17.8200016    0.3314791
  17.8299999    0.3253484
  17.8400002    0.3253086
  17.8500004    0.3204440
  17.8600006    0.3098356
  17.8700008    0.3182240
  17.8800011    0.3183625
  17.8900013    0.3249110
  17.9000015    0.3281940
  17.9100018    0.3284808
  17.9200001    0.3245169
  17.9300003    0.3231118
  17.9400005    0.3316543
  17.9500008    0.3361397
  17.9600010    0.3217855
  17.9700012    0.3229289
  17.9800014    0.3265373
  17.9900017    0.3405182
  18.0000000    0.3444932
  18.0100002    0.3382922
  18.0200005    0.3345166
  18.0300007    0.3476818
  18.0400009    0.3452347
  18.0500011    0.3526810
  18.0600014    0.3433401
  18.0700016    0.3447719
  18.0799999    0.3329292
  18.0900002    0.3336730
  18.1000004    0.3277791
  18.1100006    0.3309758
  18.1200008    0.3339964
  18.1300011    0.3425107
  18.1400013    0.3373893
  18.1500015    0.3421015
  18.1600018    0.3354084
  18.1700001    0.3383085
  18.1800003    0.3372294
  18.1900005    0.3325312
  18.2000008    0.3302350
  18.2100010    0.3299959
  18.2200012    0.3216057
  18.2300014    0.3176161
  18.2400017    0.3247190
  18.2500000    0.3275341
  18.2600002    0.3346979
  18.2700005    0.3327714
  18.2800007    0.3327875
  18.2900009    0.3333610
  18.3000011    0.3246439
  18.3100014    0.3227794
  18.3200016    0.3265745
  18.3299999    0.3194830
  18.3400002    0.3190941
  18.3500004    0.3264889
  18.3600006    0.3175087
  18.3700008    0.3124255
  18.3800011    0.3159859
  18.3900013    0.3156024
  18.4000015    0.3160972
  18.4100018    0.3160757
  18.4200001    0.3090929
  18.4300003    0.3151934
  18.4400005    0.3288090
  18.4500008    0.3324819
  18.4600010    0.3240240
  18.4700012    0.3235300
  18.4800014    0.3242378
  18.4900017    0.3170902
  18.5000000    0.3274654
  18.5100002    0.3310114
  18.5200005    0.3348902
  18.5300007    0.3365110
  18.5400009    0.3302817
  18.5500011    0.3379034
  18.5600014    0.3282106
  18.5700016    0.3287643
  18.5800018    0.3284537
  18.5900002    0.3314287
  18.6000004    0.3403387
  18.6100006    0.3434501
  18.6200008    0.3520423
  18.6300011    0.3461157
  18.6400013    0.3550577
  18.6500015    0.3535826
  18.6600018    0.3482920
  18.6700001    0.3400144
  18.6800003    0.3457772
  18.6900005    0.3456047
  18.7000008    0.3400370
  18.7100010    0.3327099
  18.7200012    0.3343104
  18.7300014    0.3413964
  18.7400017    0.3358872
  18.7500000    0.3342780
  18.7600002    0.3290647
  18.7700005    0.3290003
  18.7800007    0.3264741
  18.7900009    0.3272412
  18.8000011    0.3355283
  18.8100014    0.3221316
  18.8200016    0.3182510
  18.8300018    0.3194806
  18.8400002    0.3280132
  18.8500004    0.3286982
  18.8600006    0.3215998
  18.8700008    0.3160126
  18.8800011    0.3196613
  18.8900013    0.3047308
  18.9000015    0.3153382
  18.9100018    0.3112954
  18.9200001    0.3109126
  18.9300003    0.3050746
  18.9400005    0.3051408
  18.9500008    0.3005896
  18.9600010    0.3065495
  18.9700012    0.3118831
  18.9800014    0.3067372
  18.9900017    0.3146762
  19.0000000    0.3176504
  19.0100002    0.3118061
  19.0200005    0.3073766
  19.0300007    0.3151483
  19.0400009    0.3197352
  19.0500011    0.3111175
  19.0600014    0.3085971
  19.0700016    0.3178680
  19.0800018    0.3138620
  19.0900002    0.3161370
  19.1000004    0.3244239
  19.1100006    0.3207315
  19.1200008    0.3244474
  19.1300011    0.3313571
  19.1400013    0.3198376
  19.1500015    0.3171766
  19.1600018    0.3192753
  19.1700001    0.3147422
  19.1800003    0.3088139
  19.1900005    0.3099861
  19.2000008    0.2959716
  19.2100010    0.3014049
  19.2200012    0.2998902
  19.2300014    0.2889745
  19.2400017    0.2882856
  19.2500000    0.2886176
  19.2600002    0.2933487
  19.2700005    0.2984160
  19.2800007    0.2928137
  19.2900009    0.2823046
  19.3000011    0.2911211
  19.3100014    0.2974093
  19.3200016    0.2885879
  19.3300018    0.2923540
  19.3400002    0.2802724
  19.3500004    0.2928618
  19.3600006    0.2967755
  19.3700008    0.2802767
  19.3800011    0.2807298
  19.3900013    0.2847174
  19.4000015    0.2951166
  19.4100018    0.2864949
  19.4200001    0.2912271
  19.4300003    0.2828665
  19.4400005    0.2829936
  19.4500008    0.2856406
  19.4600010    0.2970757
  19.4700012    0.2952910
  19.4800014    0.3021143
  19.4900017    0.2979642
  19.5000000    0.3071538
  19.5100002    0.3143449
  19.5200005    0.3122854
  19.5300007    0.3245681
  19.5400009    0.3192402
  19.5500011    0.3189174
  19.5600014    0.3193853
  19.5700016    0.3162211
  19.5800018    0.3140171
  19.5900002    0.3191256
  19.6000004    0.3216920
  19.6100006    0.3174459
  19.6200008    0.3153424
  19.6300011    0.3165646
  19.6400013    0.3128597
  19.6500015    0.3154739
  19.6600018    0.3202392
  19.6700001    0.3234904
  19.6800003    0.3167796
  19.6900005    0.3199067
  19.7000008    0.3120440
  19.7100010    0.3026506
  19.7200012    0.2973583
  19.7300014    0.2930819
  19.7400017    0.3047377
  19.7500000    0.3095927
  19.7600002    0.3068134
  19.7700005    0.3151179
  19.7800007    0.3066076
  19.7900009    0.3044497
  19.8000011    0.3015620
  19.8100014    0.2926802
  19.8200016    0.2910266
  19.8300018    0.2906071
  19.8400002    0.2957667
  19.8500004    0.2958376
  19.8600006    0.2981004
  19.8700008    0.3115963
  19.8800011    0.3101722
  19.8900013    0.3099917
  19.9000015    0.3109247
  19.9100018    0.3080069
  19.9200001    0.3090322
  19.9300003    0.3000046
  19.9400005    0.3003588
  19.9500008    0.2937987
  19.9600010    0.3005044
  19.9700012    0.2932333
  19.9800014    0.2944668
  19.9900017    0.2933611
  20.0000000    0.2971255
  20.0100002    0.2887980
  20.0200005    0.2915715
  20.0300007    0.2901210
  20.0400009    0.2889952
  20.0500011    0.2909376
  20.0600014    0.2877347
  20.0700016    0.2850774
  20.0800018    0.2935497
  20.0900002    0.2819604
  20.1000004    0.2791035
  20.1100006    0.2776316
  20.1200008    0.2692472
  20.1300011    0.2691447
  20.1400013    0.2677571
  20.1500015    0.2777880
  20.1600018    0.2918162
  20.1700001    0.2891759
  20.1800003    0.2812960
  20.1900005    0.2898633
  20.2000008    0.2923469
  20.2100010    0.3002062
  20.2200012    0.2919763
  20.2300014    0.3012384
  20.2400017    0.3071795
  20.2500019    0.3016495
  20.2600002    0.2981822
  20.2700005    0.2920946
  20.2800007    0.2888077
  20.2900009    0.2984217
  20.3000011    0.3021490
  20.3100014    0.3071250
  20.3200016    0.3088669
  20.3300018    0.3105901
  20.3400002    0.3173606
  20.3500004    0.3104368
  20.3600006    0.3049721
  20.3700008    0.3074267
  20.3800011    0.3009180
  20.3900013    0.3026519
  20.4000015    0.2946694
  20.4100018    0.2894631
  20.4200001    0.2972733
  20.4300003    0.2981135
  20.4400005    0.3019780
  20.4500008    0.2982261
  20.4600010    0.3005302
  20.4700012    0.2925768
  20.4800014    0.2893409
  20.4900017    0.2920633
  20.5000019    0.2972280
  20.5100002    0.3070389
  20.5200005    0.3019116
  20.5300007    0.3038370
  20.5400009    0.2971922
  20.5500011    0.2982785
  20.5600014    0.2972898
  20.5700016    0.2922172
  20.5800018    0.2924389
  20.5900002    0.2978070
  20.6000004    0.2939872
  20.6100006    0.3053590
  20.6200008    0.3065189
  20.6300011    0.2978396
  20.6400013    0.2920313
  20.6500015    0.3031315
  20.6600018    0.2948223
  20.6700001    0.2958301
  20.6800003    0.2958284
  20.6900005    0.2943019
  20.7000008    0.2921271
  20.7100010    0.3022333
  20.7200012    0.3054502
  20.7300014    0.2906725
  20.7400017    0.3013030
  20.7500019    0.2888012
  20.7600002    0.2952007
  20.7700005    0.3006515
  20.7800007    0.3009700
  20.7900009    0.3115153
  20.8000011    0.3058001
  20.8100014    0.3133156
  20.8200016    0.3179438
  20.8300018    0.3185782
  20.8400002    0.3213881
  20.8500004    0.3084800
  20.8600006    0.3024434
  20.8700008    0.3064845
  20.8800011    0.3108431
  20.8900013    0.3087950
  20.9000015    0.3335368
  20.9100018    0.3237084
  20.9200001    0.3341716
  20.9300003    0.3229956
  20.9400005    0.3249868
  20.9500008    0.3247757
  20.9600010    0.3279683
  20.9700012    0.3322971
  20.9800014    0.3311131
  20.9900017    0.3173229
  21.0000019    0.3234818
  21.0100002    0.3210195
  21.0200005    0.3181789
  21.0300007    0.3211374
  21.0400009    0.3199866
  21.0500011    0.3158383
  21.0600014    0.3232715
  21.0700016    0.3140081
  21.0800018    0.3156353
  21.0900002    0.3244088
  21.1000004    0.3205077
  21.1100006    0.3204106
  21.1200008    0.3186372
  21.1300011    0.3220889
  21.1400013    0.3310770
  21.1500015    0.3224168
  21.1600018    0.3194006
  21.1700001    0.3241369
  21.1800003    0.3377678
  21.1900005    0.3341615
  21.2000008    0.3248405
  21.2100010    0.3235045
  21.2200012    0.3265388
  21.2300014    0.3171099
  21.2400017    0.3151849
  21.2500019    0.2994555
  21.2600002    0.2997673
  21.2700005    0.2953197
  21.2800007    0.3000499
  21.2900009    0.2909105
  21.3000011    0.2983604
  21.3100014    0.3063313
  21.3200016    0.3119017
  21.3300018    0.3258831
  21.3400002    0.3105626
  21.3500004    0.3121743
  21.3600006    0.3043602
  21.3700008    0.3082497
  21.3800011    0.3124653
  21.3900013    0.3030769
  21.4000015    0.2951526
  21.4100018    0.2950231
  21.4200001    0.2981088
  21.4300003    0.3042187
  21.4400005    0.3104073
  21.4500008    0.2957061
  21.4600010    0.3044803
  21.4700012    0.2975350
  21.4800014    0.2965876
  21.4900017    0.3025793
  21.5000019    0.2930515
  21.5100002    0.3080402
  21.5200005    0.3038316
  21.5300007    0.3075138
  21.5400009    0.2951514
  21.5500011    0.3062847
  21.5600014    0.3120079
  21.5700016    0.3141467
  21.5800018    0.3138635
  21.5900002    0.3221051
  21.6000004    0.3217195
  21.6100006    0.3205772
  21.6200008    0.3247559
  21.6300011    0.3161951
  21.6400013    0.3245855
  21.6500015    0.3070253
  21.6600018    0.3048699
  21.6700001    0.3021784
  21.6800003    0.3053566
  21.6900005    0.3072919
  21.7000008    0.3001656
  21.7100010    0.2907577
  21.7200012    0.3034943
  21.7300014    0.3101131
  21.7400017    0.2972497
  21.7500019    0.2895294
  21.7600002    0.2808597
  21.7700005    0.2843122
  21.7800007    0.2840657
  21.7900009    0.2926826
  21.8000011    0.2907116
  21.8100014    0.2877863
  21.8200016    0.2980913
  21.8300018    0.2882053
  21.8400002    0.3033873
  21.8500004    0.3124197
  21.8600006    0.3081998
  21.8700008    0.3188457
  21.8800011    0.3168046
  21.8900013    0.3136371
  21.9000015    0.3128707
  21.9100018    0.3087854
  21.9200020    0.3059475
  21.9300003    0.2972775
  21.9400005    0.3070625
  21.9500008    0.3021335
  21.9600010    0.3060468
  21.9700012    0.3063298
  21.9800014    0.3070830
  21.9900017    0.3080782
  22.0000019    0.3036857
  22.0100002    0.2948103
  22.0200005    0.3022439
  22.0300007    0.3071526
  22.0400009    0.3048297
  22.0500011    0.2985399
  22.0600014    0.2947230
  22.0700016    0.3024454
  22.0800018    0.2954291
  22.0900002    0.2847430
  22.1000004    0.2959312
  22.1100006    0.2932698
  22.1200008    0.2778793
  22.1300011    0.2851769
  22.1400013    0.2920547
  22.1500015    0.2883358
  22.1600018    0.2906369
  22.1700020    0.2965330
  22.1800003    0.2997310
  22.1900005    0.2941347
  22.2000008    0.3040536
  22.2100010    0.3086072
  22.2200012    0.3058493
  22.2300014    0.3028668
  22.2400017    0.2971869
  22.2500019    0.2952935
  22.2600002    0.2975205
  22.2700005    0.2958559
  22.2800007    0.2849801
  22.2900009    0.2983949
  22.3000011    0.3008823
  22.3100014    0.3012141
  22.3200016    0.3021184
  22.3300018    0.3018202
  22.3400002    0.3084697
  22.3500004    0.2938344
  22.3600006    0.2910378
  22.3700008    0.2959439
  22.3800011    0.3092506
  22.3900013    0.3077614
  22.4000015    0.3133037
  22.4100018    0.3100223
  22.4200020    0.3225469
  22.4300003    0.3232191
  22.4400005    0.3310199
  22.4500008    0.3345171
  22.4600010    0.3426379
  22.4700012    0.3499304
  22.4800014    0.3547163
  22.4900017    0.3428884
  22.5000019    0.3401710
  22.5100002    0.3298161
  22.5200005    0.3454815
  22.5300007    0.3469338
  22.5400009    0.3384033
  22.5500011    0.3358649
  22.5600014    0.3403777
  22.5700016    0.3468610
  22.5800018    0.3402013
  22.5900002    0.3499943
  22.6000004    0.3326419
  22.6100006    0.3123845
  22.6200008    0.3198370
  22.6300011    0.3216772
  22.6400013    0.3199235
  22.6500015    0.3258280
  22.6600018    0.3220085
  22.6700020    0.3152450
  22.6800003    0.3256012
  22.6900005    0.3118519
  22.7000008    0.3075581
  22.7100010    0.3172221
  22.7200012    0.3176680
  22.7300014    0.3129101
  22.7400017    0.3136461
  22.7500019    0.3192711
  22.7600002    0.3282171
  22.7700005    0.3278807
  22.7800007    0.3201348
  22.7900009    0.3071781
  22.8000011    0.3125585
  22.8100014    0.3130459
  22.8200016    0.3008455
  22.8300018    0.3142564
  22.8400002    0.3152033
  22.8500004    0.3183343
  22.8600006    0.3205322
  22.8700008    0.3101831
  22.8800011    0.3115423
  22.8900013    0.3105228
  22.9000015    0.3169495
  22.9100018    0.3275309
  22.9200020    0.3237281
  22.9300003    0.3123748
  22.9400005    0.3030559
  22.9500008    0.3126668
  22.9600010    0.3103312
  22.9700012    0.3130145
  22.9800014    0.3126681
  22.9900017    0.3137542
  23.0000019    0.3187805
  23.0100002    0.3282334
  23.0200005    0.3328470
  23.0300007    0.3232343
  23.0400009    0.3271242
  23.0500011    0.3253067
  23.0600014    0.3139378
  23.0700016    0.3270016
  23.0800018    0.3280711
  23.0900002    0.3307915
  23.1000004    0.3309073
  23.1100006    0.3250873
  23.1200008    0.3370167
  23.1300011    0.3186505
  23.1400013    0.3276063
  23.1500015    0.3382686
  23.1600018    0.3223874
  23.1700020    0.3135590
  23.1800003    0.3065587
  23.1900005    0.3098719
  23.2000008    0.3234236
  23.2100010    0.3272114
  23.2200012    0.3267475
  23.2300014    0.3262889
  23.2400017    0.3406058
  23.2500019    0.3412795
  23.2600002    0.3408348
  23.2700005    0.3503340
  23.2800007    0.3401022
  23.2900009    0.3290805
  23.3000011    0.3186215
  23.3100014    0.3169256
  23.3200016    0.3337411
  23.3300018    0.3314641
  23.3400021    0.3299249
  23.3500004    0.3253654
  23.3600006    0.3151509
  23.3700008    0.3148242
  23.3800011    0.3101054
  23.3900013    0.3232463
  23.4000015    0.3274883
  23.4100018    0.3206169
  23.4200020    0.3241049
  23.4300003    0.3231737
  23.4400005    0.3273711
  23.4500008    0.3244655
  23.4600010    0.3158346
  23.4700012    0.3158007
  23.4800014    0.3205736
  23.4900017    0.3181376
  23.5000019    0.3216136
  23.5100002    0.3287620
  23.5200005    0.3310477
  23.5300007    0.3227801
  23.5400009    0.3276449
  23.5500011    0.3148409
  23.5600014    0.3143814
  23.5700016    0.3354105
  23.5800018    0.3418265
  23.5900021    0.3408472
  23.6000004    0.3281488
  23.6100006    0.3252487
  23.6200008    0.3242761
  23.6300011    0.3175453
  23.6400013    0.3177276
  23.6500015    0.3157553
  23.6600018    0.3162378
  23.6700020    0.3233955
  23.6800003    0.3320490
  23.6900005    0.3206303
  23.7000008    0.3171130
  23.7100010    0.3132094
  23.7200012    0.3122210
  23.7300014    0.3050164
  23.7400017    0.3111603
  23.7500019    0.3034319
  23.7600002    0.3073504
  23.7700005    0.3106402
  23.7800007    0.3211496
  23.7900009    0.3214797
  23.8000011    0.3314325
  23.8100014    0.3270126
  23.8200016    0.3188550
  23.8300018    0.3147232
  23.8400021    0.3046506
  23.8500004    0.3068558
  23.8600006    0.3064541
  23.8700008    0.3114850
  23.8800011    0.3188238
  23.8900013    0.3168539
  23.9000015    0.3176838
  23.9100018    0.3154356
  23.9200020    0.3120573
  23.9300003    0.3235949
  23.9400005    0.3123537
  23.9500008    0.3143978
  23.9600010    0.3083698
  23.9700012    0.3132167
  23.9800014    0.3149632
  23.9900017    0.3157355
  24.0000019    0.3227331
  24.0100002    0.3191847
  24.0200005    0.3146020
  24.0300007    0.3246589
  24.0400009    0.3174910
  24.0500011    0.3263440
  24.0600014    0.3248708
  24.0700016    0.3145699
  24.0800018    0.3182205
  24.0900021    0.3214076
  24.1000004    0.3266591
  24.1100006    0.3371710
  24.1200008    0.3275511
  24.1300011    0.3260291
  24.1400013    0.3345739
  24.1500015    0.3450374
  24.1600018    0.3370622
  24.1700020    0.3362035
  24.1800003    0.3388653
  24.1900005    0.3269649
  24.2000008    0.3376449
  24.2100010    0.3372833
  24.2200012    0.3285605
  24.2300014    0.3346049
  24.2400017    0.3366003
  24.2500019    0.3226546
  24.2600002    0.3135252
  24.2700005    0.2997559
  24.2800007    0.3021249
  24.2900009    0.3125476
  24.3000011    0.3108768
  24.3100014    0.3119501
  24.3200016    0.3004476
  24.3300018    0.3107972
  24.3400021    0.3023343
  24.3500004    0.2913683
  24.3600006    0.2911888
  24.3700008    0.3026980
  24.3800011    0.2910869
  24.3900013    0.3012080
  24.4000015    0.2984859
  24.4100018    0.3119154
  24.4200020    0.3152457
  24.4300003    0.3114950
  24.4400005    0.3141587
  24.4500008    0.3060492
  24.4600010    0.3067762
  24.4700012    0.3108114
  24.4800014    0.3066432
  24.4900017    0.3072049
  24.5000019    0.2996719
  24.5100002    0.2937740
  24.5200005    0.2932361
  24.5300007    0.2977219
  24.5400009    0.2963264
  24.5500011    0.3065254
  24.5600014    0.2995438
  24.5700016    0.2920283
  24.5800018    0.2884510
  24.5900021    0.2891616
  24.6000004    0.2812495
  24.6100006    0.2869023
  24.6200008    0.2882994
  24.6300011    0.2769859
  24.6400013    0.2793924
  24.6500015    0.2822197
  24.6600018    0.2775722
  24.6700020    0.2816407
  24.6800003    0.2927595
  24.6900005    0.2952308
  24.7000008    0.2967171
  24.7100010    0.2954928
  24.7200012    0.2901722
  24.7300014    0.2931812
  24.7400017    0.2942249
  24.7500019    0.3102365
  24.7600002    0.3158184
  24.7700005    0.3139444
  24.7800007    0.3057674
  24.7900009    0.3055536
  24.8000011    0.3084219
  24.8100014    0.3028670
  24.8200016    0.3038046
  24.8300018    0.3011977
  24.8400021    0.3044622
  24.8500004    0.3020823
  24.8600006    0.2937013
  24.8700008    0.2951912
  24.8800011    0.3042324
  24.8900013    0.3066461
  24.9000015    0.3150387
  24.9100018    0.3202298
  24.9200020    0.3200801
  24.9300003    0.3180128
  24.9400005    0.3107182
  24.9500008    0.3048630
  24.9600010    0.3116502
  24.9700012    0.3122236
  24.9800014    0.3044710
  24.9900017    0.3035306
  25.0000019    0.3047011
  25.0100021    0.3045443
  25.0200005    0.3119466
  25.0300007    0.3084062
  25.0400009    0.3122514
  25.0500011    0.3056560
  25.0600014    0.3071665
  25.0700016    0.3072692
  25.0800018    0.3156288
  25.0900021    0.3075599
  25.1000004    0.3113386
  25.1100006    0.3053528
  25.1200008    0.3055380
  25.1300011    0.3028419
  25.1400013    0.3074684
  25.1500015    0.3144328
  25.1600018    0.3208763
  25.1700020    0.3120836
  25.1800003    0.3273601
  25.1900005    0.3330955
  25.2000008    0.3374860
  25.2100010    0.3332204
  25.2200012    0.3307524
  25.2300014    0.3268169
  25.2400017    0.3366559
  25.2500019    0.3378325
  25.2600021    0.3255861
  25.2700005    0.3229433
  25.2800007    0.3227990
  25.2900009    0.3265731
  25.3000011    0.3283308
  25.3100014    0.3219925
  25.3200016    0.3232446
  25.3300018    0.3116128
  25.3400021    0.3179576
  25.3500004    0.3087458
  25.3600006    0.2997352
  25.3700008    0.3041750
  25.3800011    0.2975049
  25.3900013    0.2869598
  25.4000015    0.2936857
  25.4100018    0.2869765
  25.4200020    0.2841001
  25.4300003    0.2871536
  25.4400005    0.2833976
  25.4500008    0.2856424
  25.4600010    0.2835377
  25.4700012    0.2897725
  25.4800014    0.2907035
  25.4900017    0.2980666
  25.5000019    0.2926387
  25.5100021    0.2992135
  25.5200005    0.3180977
  25.5300007    0.3155573
  25.5400009    0.3082697
  25.5500011    0.3021294
  25.5600014    0.3085188
  25.5700016    0.3078553
  25.5800018    0.3125533
  25.5900021    0.3220586
  25.6000004    0.3308670
  25.6100006    0.3305336
  25.6200008    0.3289572
  25.6300011    0.3323280
  25.6400013    0.3398888
  25.6500015    0.3496708
  25.6600018    0.3328551
  25.6700020    0.3380883
  25.6800003    0.3295621
  25.6900005    0.3332252
  25.7000008    0.3432319
  25.7100010    0.3439102
  25.7200012    0.3515244
  25.7300014    0.3418642
  25.7400017    0.3425078
  25.7500019    0.3517423
  25.7600021    0.3475490
  25.7700005    0.3280544
  25.7800007    0.3340538
  25.7900009    0.3277932
  25.8000011    0.3492616
  25.8100014    0.3346728
  25.8200016    0.3350880
  25.8300018    0.3470420
  25.8400021    0.3462940
  25.8500004    0.3510458
  25.8600006    0.3498238
  25.8700008    0.3495921
  25.8800011    0.3635567
  25.8900013    0.3681302
  25.9000015    0.3729575
  25.9100018    0.3635713
  25.9200020    0.3546323
  25.9300003    0.3718001
  25.9400005    0.3619189
  25.9500008    0.3588764
  25.9600010    0.3609522
  25.9700012    0.3577602
  25.9800014    0.3619219
  25.9900017    0.3628625
  26.0000019    0.3670363
  26.0100021    0.3691193
  26.0200005    0.3583514
  26.0300007    0.3626124
  26.0400009    0.3670317
  26.0500011    0.3767733
  26.0600014    0.3734396
  26.0700016    0.3629169
  26.0800018    0.3635001
  26.0900021    0.3599491
  26.1000004    0.3569404
  26.1100006    0.3621542
  26.1200008    0.3746424
  26.1300011    0.3643688
  26.1400013    0.3541694
  26.1500015    0.3288938
  26.1600018    0.3369209
  26.1700020    0.3359739
  26.1800003    0.3304930
  26.1900005    0.3352799
  26.2000008    0.3234996
  26.2100010    0.3128723
  26.2200012    0.3132678
  26.2300014    0.3069777
  26.2400017    0.3093421
  26.2500019    0.3094247
  26.2600021    0.3131460
  26.2700005    0.3136165
  26.2800007    0.3196030
  26.2900009    0.3058691
  26.3000011    0.3111569
  26.3100014    0.3049891
  26.3200016    0.3022727
  26.3300018    0.3049860
  26.3400021    0.2959104
  26.3500004    0.3005622
  26.3600006    0.3126609
  26.3700008    0.2954070
  26.3800011    0.3062200
  26.3900013    0.3061580
  26.4000015    0.2923865
  26.4100018    0.3033623
  26.4200020    0.3010514
  26.4300003    0.2983083
  26.4400005    0.3038447
  26.4500008    0.3152773
  26.4600010    0.3070778
  26.4700012    0.3026362
  26.4800014    0.3127667
  26.4900017    0.3072676
  26.5000019    0.3121732
  26.5100021    0.3221223
  26.5200005    0.3094177
  26.5300007    0.3171793
  26.5400009    0.3237113
  26.5500011    0.3080140
  26.5600014    0.3208988
  26.5700016    0.3139244
  26.5800018    0.3073255
  26.5900021    0.3144091
  26.6000004    0.3243071
  26.6100006    0.3183333
  26.6200008    0.3187541
  26.6300011    0.3208309
  26.6400013    0.3259050
  26.6500015    0.3170919
  26.6600018    0.3213005
  26.6700020    0.3230751
  26.6800022    0.3110313
  26.6900005    0.3005826
  26.7000008    0.3004746
  26.7100010    0.3139101
  26.7200012    0.3120928
  26.7300014    0.3169634
  26.7400017    0.3158774
  26.7500019    0.3196228
  26.7600021    0.3072811
  26.7700005    0.3132788
  26.7800007    0.3167778
  26.7900009    0.3072623
  26.8000011    0.3084008
  26.8100014    0.3053223
  26.8200016    0.3115498
  26.8300018    0.2990914
  26.8400021    0.2978192
  26.8500004    0.3103219
  26.8600006    0.3192140
  26.8700008    0.3190638
  26.8800011    0.3267790
  26.8900013    0.3226877
  26.9000015    0.3222013
  26.9100018    0.3250056
  26.9200020    0.3292772
  26.9300022    0.3265042
  26.9400005    0.3157020
  26.9500008    0.3168800
  26.9600010    0.3126244
  26.9700012    0.3231342
  26.9800014    0.3157992
  26.9900017    0.3226634
  27.0000019    0.3162962
  27.0100021    0.3265593
  27.0200005    0.3300611
  27.0300007    0.3172581
  27.0400009    0.3164495
  27.0500011    0.3265329
  27.0600014    0.3302685
  27.0700016    0.3323469
  27.0800018    0.3333128
  27.0900021    0.3495850
  27.1000004    0.3419862
  27.1100006    0.3373509
  27.1200008    0.3371190
  27.1300011    0.3353437
  27.1400013    0.3395898
  27.1500015    0.3383510
  27.1600018    0.3362224
  27.1700020    0.3273728
  27.1800022    0.3340552
  27.1900005    0.3312054
  27.2000008    0.3249025
  27.2100010    0.3205562
  27.2200012    0.3135649
  27.2300014    0.3156205
  27.2400017    0.3108411
  27.2500019    0.3004318
  27.2600021    0.3120568
  27.2700005    0.3247716
  27.2800007    0.3189412
  27.2900009    0.3265637
  27.3000011    0.3296374
  27.3100014    0.3281889
  27.3200016    0.3256781
  27.3300018    0.3430806
  27.3400021    0.3360367
  27.3500004    0.3278424
  27.3600006    0.3313548
  27.3700008    0.3300934
  27.3800011    0.3335275
  27.3900013    0.3333852
  27.4000015    0.3350363
  27.4100018    0.3392279
  27.4200020    0.3356154
  27.4300022    0.3343634
  27.4400005    0.3365934
  27.4500008    0.3362117
  27.4600010    0.3362182
  27.4700012    0.3370552
  27.4800014    0.3405105
  27.4900017    0.3391436
  27.5000019    0.3581429
  27.5100021    0.3490367
  27.5200005    0.3510175
  27.5300007    0.3462274
  27.5400009    0.3489747
  27.5500011    0.3589448
  27.5600014    0.3606860
  27.5700016    0.3484196
  27.5800018    0.3487949
  27.5900021    0.3463951
  27.6000004    0.3435195
  27.6100006    0.3370921
  27.6200008    0.3487285
  27.6300011    0.3307587
  27.6400013    0.3463534
  27.6500015    0.3554577
  27.6600018    0.3546995
  27.6700020    0.3560483
  27.6800022    0.3409669
  27.6900005    0.3404411
  27.7000008    0.3439355
  27.7100010    0.3449039
  27.7200012    0.3488904
  27.7300014    0.3478056
  27.7400017    0.3494743
  27.7500019    0.3367071
  27.7600021    0.3489257
  27.7700005    0.3510188
  27.7800007    0.3569849
  27.7900009    0.3451740
  27.8000011    0.3466096
  27.8100014    0.3497618
  27.8200016    0.3399011
  27.8300018    0.3413545
  27.8400021    0.3397391
  27.8500004    0.3372595
  27.8600006    0.3348803
  27.8700008    0.3279149
  27.8800011    0.3397553
  27.8900013    0.3312485
  27.9000015    0.3289561
  27.9100018    0.3214363
  27.9200020    0.3340560
  27.9300022    0.3275358
  27.9400005    0.3320936
  27.9500008    0.3229286
  27.9600010    0.3248933
  27.9700012    0.3224824
  27.9800014    0.3169765
  27.9900017    0.3071310
  28.0000019    0.3067230
  28.0100021    0.3068762
  28.0200005    0.3022477
  28.0300007    0.3052153
  28.0400009    0.3009347
  28.0500011    0.2996540
  28.0600014    0.3106779
  28.0700016    0.3171523
  28.0800018    0.3111869
  28.0900021    0.3161458
  28.1000004    0.3153017
  28.1100006    0.3249330
  28.1200008    0.3239999
  28.1300011    0.3187806
  28.1400013    0.3171392
  28.1500015    0.3176592
  28.1600018    0.3204153
  28.1700020    0.3198166
  28.1800022    0.3269103
  28.1900005    0.3263688
  28.2000008    0.3290701
  28.2100010    0.3260315
  28.2200012    0.3306512
  28.2300014    0.3294606
  28.2400017    0.3181446
  28.2500019    0.3093287
  28.2600021    0.3113922
  28.2700005    0.3192975
  28.2800007    0.3172749
  28.2900009    0.3073683
  28.3000011    0.3155446
  28.3100014    0.3247281
  28.3200016    0.3129777
  28.3300018    0.3063587
  28.3400021    0.3088517
  28.3500023    0.3181317
  28.3600006    0.3251436
  28.3700008    0.3203541
  28.3800011    0.3253820
  28.3900013    0.3231148
  28.4000015    0.3203516
  28.4100018    0.3123708
  28.4200020    0.3226574
  28.4300022    0.3240600
  28.4400005    0.3181745
  28.4500008    0.3304694
  28.4600010    0.3207847
  28.4700012    0.3249292
  28.4800014    0.3247848
  28.4900017    0.3242851
  28.5000019    0.3269661
  28.5100021    0.3387208
  28.5200005    0.3421396
  28.5300007    0.3453974
  28.5400009    0.3406840
  28.5500011    0.3427947
  28.5600014    0.3476631
  28.5700016    0.3499324
  28.5800018    0.3496493
  28.5900021    0.3577321
  28.6000023    0.3552768
  28.6100006    0.3470912
  28.6200008    0.3360597
  28.6300011    0.3473613
  28.6400013    0.3427258
  28.6500015    0.3452066
  28.6600018    0.3525125
  28.6700020    0.3315071
  28.6800022    0.3467438
  28.6900005    0.3405528
  28.7000008    0.3391951
  28.7100010    0.3321784
  28.7200012    0.3289979
  28.7300014    0.3258775
  28.7400017    0.3211347
  28.7500019    0.3393717
  28.7600021    0.3445964
  28.7700005    0.3392296
  28.7800007    0.3437985
  28.7900009    0.3471541
  28.8000011    0.3315089
  28.8100014    0.3384595
  28.8200016    0.3185045
  28.8300018    0.3164868
  28.8400021    0.3110307
  28.8500023    0.3142946
  28.8600006    0.3116286
  28.8700008    0.3171765
  28.8800011    0.3169072
  28.8900013    0.3253737
  28.9000015    0.3250648
  28.9100018    0.3300574
  28.9200020    0.3294536
  28.9300022    0.3356466
  28.9400005    0.3260878
  28.9500008    0.3214073
  28.9600010    0.3258989
  28.9700012    0.3259522
  28.9800014    0.3225478
  28.9900017    0.3276934
  29.0000019    0.3299050
  29.0100021    0.3360778
  29.0200005    0.3390039
  29.0300007    0.3390668
  29.0400009    0.3406270
  29.0500011    0.3453550
  29.0600014    0.3450992
  29.0700016    0.3491911
  29.0800018    0.3498371
  29.0900021    0.3456406
  29.1000023    0.3380849
  29.1100006    0.3515369
  29.1200008    0.3502385
  29.1300011    0.3446869
  29.1400013    0.3451699
  29.1500015    0.3494729
  29.1600018    0.3420949
  29.1700020    0.3483497
  29.1800022    0.3499380
  29.1900005    0.3557070
  29.2000008    0.3638102
  29.2100010    0.3718273
  29.2200012    0.3651801
  29.2300014    0.3644341
  29.2400017    0.3529240
  29.2500019    0.3511757
  29.2600021    0.3458801
  29.2700005    0.3528565
  29.2800007    0.3514273
  29.2900009    0.3627496
  29.3000011    0.3618708
  29.3100014    0.3602217
  29.3200016    0.3672526
  29.3300018    0.3633336
  29.3400021    0.3612519
  29.3500023    0.3500305
  29.3600006    0.3484114
  29.3700008    0.3530229
  29.3800011    0.3645700
  29.3900013    0.3800792
  29.4000015    0.3818921
  29.4100018    0.3904710
  29.4200020    0.3977384
  29.4300022    0.3912342
  29.4400005    0.3982141
  29.4500008    0.3862142
  29.4600010    0.3750297
  29.4700012    0.3743015
  29.4800014    0.3742651
  29.4900017    0.3655275
  29.5000019    0.3641501
  29.5100021    0.3523297
  29.5200005    0.3565001
  29.5300007    0.3572222
  29.5400009    0.3519616
  29.5500011    0.3419905
  29.5600014    0.3349920
  29.5700016    0.3415169
  29.5800018    0.3324635
  29.5900021    0.3373154
  29.6000023    0.3425366
  29.6100006    0.3472922
  29.6200008    0.3459012
  29.6300011    0.3525973
  29.6400013    0.3672830
  29.6500015    0.3665872
  29.6600018    0.3637699
  29.6700020    0.3539516
  29.6800022    0.3535676
  29.6900005    0.3568490
  29.7000008    0.3605584
  29.7100010    0.3561169
  29.7200012    0.3599058
  29.7300014    0.3674536
  29.7400017    0.3722470
  29.7500019    0.3592231
  29.7600021    0.3683092
  29.7700024    0.3685992
  29.7800007    0.3763238
  29.7900009    0.3844381
  29.8000011    0.3842128
  29.8100014    0.3665990
  29.8200016    0.3732629
  29.8300018    0.3903093
  29.8400021    0.3819836
  29.8500023    0.3747289
  29.8600006    0.3487077
  29.8700008    0.3440893
  29.8800011    0.3409380
  29.8900013    0.3411408
  29.9000015    0.3550813
  29.9100018    0.3462341
  29.9200020    0.3364988
  29.9300022    0.3424200
  29.9400005    0.3332179
  29.9500008    0.3332567
  29.9600010    0.3480307
  29.9700012    0.3469259
  29.9800014    0.3478841
  29.9900017    0.3596872
  30.0000019    0.3591021
  30.0100021    0.3601847
  30.0200024    0.3500973
  30.0300007    0.3468613
  30.0400009    0.3476733
  30.0500011    0.3443280
  30.0600014    0.3484321
  30.0700016    0.3409226
  30.0800018    0.3293500
  30.0900021    0.3453450
  30.1000023    0.3508102
  30.1100006    0.3474654
  30.1200008    0.3478921
  30.1300011    0.3417860
  30.1400013    0.3395275
  30.1500015    0.3324296
  30.1600018    0.3260030
  30.1700020    0.3254566
  30.1800022    0.3320507
  30.1900005    0.3310618
  30.2000008    0.3456175
  30.2100010    0.3338576
  30.2200012    0.3453406
  30.2300014    0.3403034
  30.2400017    0.3467546
  30.2500019    0.3419033
  30.2600021    0.3389235
  30.2700024    0.3409117
  30.2800007    0.3486443
  30.2900009    0.3611207
  30.3000011    0.3681314
  30.3100014    0.3697751
  30.3200016    0.3682008
  30.3300018    0.3577640
  30.3400021    0.3598006
  30.3500023    0.3620140
  30.3600006    0.3570767
  30.3700008    0.3402134
  30.3800011    0.3425504
  30.3900013    0.3469498
  30.4000015    0.3456134
  30.4100018    0.3437103
  30.4200020    0.3472124
  30.4300022    0.3493553
  30.4400005    0.3484899
  30.4500008    0.3406490
  30.4600010    0.3417702
  30.4700012    0.3561743
  30.4800014    0.3426925
  30.4900017    0.3474813
  30.5000019    0.3613225
  30.5100021    0.3592271
  30.5200024    0.3419564
  30.5300007    0.3350024
  30.5400009    0.3399794
  30.5500011    0.3430872
  30.5600014    0.3372761
  30.5700016    0.3288981
  30.5800018    0.3355386
  30.5900021    0.3416784
  30.6000023    0.3546379
  30.6100006    0.3645210
  30.6200008    0.3738480
  30.6300011    0.3586184
  30.6400013    0.3630648
  30.6500015    0.3569366
  30.6600018    0.3569431
  30.6700020    0.3568793
  30.6800022    0.3565661
  30.6900005    0.3480278
  30.7000008    0.3467016
  30.7100010    0.3582779
  30.7200012    0.3570565
  30.7300014    0.3463610
  30.7400017    0.3299698
  30.7500019    0.3266273
  30.7600021    0.3356276
  30.7700024    0.3393207
  30.7800007    0.3307368
  30.7900009    0.3395776
  30.8000011    0.3280371
  30.8100014    0.3265213
  30.8200016    0.3290261
  30.8300018    0.3261941
  30.8400021    0.3391696
  30.8500023    0.3295473
  30.8600006    0.3326192
  30.8700008    0.3341981
  30.8800011    0.3363291
  30.8900013    0.3323302
  30.9000015    0.3436725
  30.9100018    0.3326556
  30.9200020    0.3285631
  30.9300022    0.3256430
  30.9400005    0.3322080
  30.9500008    0.3299642
  30.9600010    0.3299392
  30.9700012    0.3200146
  30.9800014    0.3285078
  30.9900017    0.3123537
  31.0000019    0.2974737
  31.0100021    0.3088185
  31.0200024    0.3043441
  31.0300007    0.3045073
  31.0400009    0.3026450
  31.0500011    0.3030758
  31.0600014    0.3155454
  31.0700016    0.3079451
  31.0800018    0.3114930
  31.0900021    0.3134119
  31.1000023    0.3044572
  31.1100006    0.2996345
  31.1200008    0.3044343
  31.1300011    0.3000471
  31.1400013    0.3196027
  31.1500015    0.3224954
  31.1600018    0.3229392
  31.1700020    0.3091773
  31.1800022    0.3190137
  31.1900005    0.3191298
  31.2000008    0.3203611
  31.2100010    0.3255580
  31.2200012    0.3302070
  31.2300014    0.3264962
  31.2400017    0.3185116
  31.2500019    0.3213606
  31.2600021    0.3155076
  31.2700024    0.3074524
  31.2800007    0.3114430
  31.2900009    0.3242391
  31.3000011    0.3214345
  31.3100014    0.3351091
  31.3200016    0.3298763
  31.3300018    0.3249542
  31.3400021    0.3116090
  31.3500023    0.3074508
  31.3600006    0.3043275
  31.3700008    0.2892564
  31.3800011    0.2990538
  31.3900013    0.2971711
  31.4000015    0.3199776
  31.4100018    0.3195795
  31.4200020    0.3118047
  31.4300022    0.3145617
  31.4400024    0.3210252
  31.4500008    0.3196081
  31.4600010    0.3077650
  31.4700012    0.3079699
  31.4800014    0.3080798
  31.4900017    0.3110168
  31.5000019    0.3066148
  31.5100021    0.3168601
  31.5200024    0.3156581
  31.5300007    0.3203478
  31.5400009    0.3139414
  31.5500011    0.3074903
  31.5600014    0.3113630
  31.5700016    0.3241060
  31.5800018    0.3254528
  31.5900021    0.3341370
  31.6000023    0.3463775
  31.6100006    0.3484933
  31.6200008    0.3517016
  31.6300011    0.3446949
  31.6400013    0.3447358
  31.6500015    0.3409138
  31.6600018    0.3338132
  31.6700020    0.3414897
  31.6800022    0.3468760
  31.6900024    0.3449292
  31.7000008    0.3510418
  31.7100010    0.3517281
  31.7200012    0.3682296
  31.7300014    0.3546144
  31.7400017    0.3454528
  31.7500019    0.3417142
  31.7600021    0.3489479
  31.7700024    0.3459718
  31.7800007    0.3493181
  31.7900009    0.3501351
  31.8000011    0.3553794
  31.8100014    0.3425486
  31.8200016    0.3426201
  31.8300018    0.3439465
  31.8400021    0.3356473
  31.8500023    0.3298448
  31.8600006    0.3388943
  31.8700008    0.3420042
  31.8800011    0.3372029
  31.8900013    0.3291575
  31.9000015    0.3256276
  31.9100018    0.3229673
  31.9200020    0.3298839
  31.9300022    0.3305945
  31.9400024    0.3282199
  31.9500008    0.3253696
  31.9600010    0.3275954
  31.9700012    0.3373151
  31.9800014    0.3372155
  31.9900017    0.3291890
  32.0000000    0.3212465
  32.0100021    0.3242060
  32.0200005    0.3281461
  32.0300026    0.3327028
  32.0400009    0.3142593
  32.0500031    0.3202290
  32.0600014    0.3349435
  32.0699997    0.3432534
  32.0800018    0.3308453
  32.0900002    0.3384470
  32.1000023    0.3400998
  32.1100006    0.3311939
  32.1200027    0.3395900
  32.1300011    0.3419337
  32.1400032    0.3536147
  32.1500015    0.3564235
  32.1599998    0.3475261
  32.1700020    0.3498311
  32.1800003    0.3522631
  32.1900024    0.3549649
  32.2000008    0.3418819
  32.2100029    0.3246858
  32.2200012    0.3331380
  32.2300034    0.3355871
  32.2400017    0.3282988
  32.2500000    0.3332003
  32.2600021    0.3385712
  32.2700005    0.3457222
  32.2800026    0.3544661
  32.2900009    0.3587290
  32.3000031    0.3712735
  32.3100014    0.3608030
  32.3199997    0.3573393
  32.3300018    0.3607860
  32.3400002    0.3663489
  32.3500023    0.3650246
  32.3600006    0.3507766
  32.3700027    0.3633997
  32.3800011    0.3645176
  32.3900032    0.3569625
  32.4000015    0.3451951
  32.4099998    0.3567695
  32.4200020    0.3781405
  32.4300003    0.3785011
  32.4400024    0.3785765
  32.4500008    0.3824087
  32.4600029    0.4017900
  32.4700012    0.3959686
  32.4800034    0.3976261
  32.4900017    0.3963797
  32.5000000    0.3963335
  32.5100021    0.3930139
  32.5200005    0.3800921
  32.5300026    0.3701571
  32.5400009    0.3735971
  32.5500031    0.3798183
  32.5600014    0.3741811
  32.5699997    0.3905431
  32.5800018    0.3799651
  32.5900002    0.3768606
  32.6000023    0.3884825
  32.6100006    0.3852029
  32.6200027    0.3903870
  32.6300011    0.4023206
  32.6400032    0.4119708
  32.6500015    0.4240523
  32.6599998    0.4182996
  32.6700020    0.4095802
  32.6800003    0.4093403
  32.6900024    0.4153482
  32.7000008    0.4096837
  32.7100029    0.4045694
  32.7200012    0.4161523
  32.7300034    0.4016201
  32.7400017    0.3977210
  32.7500000    0.4073129
  32.7600021    0.4030490
  32.7700005    0.4018498
  32.7800026    0.3802505
  32.7900009    0.3727571
  32.8000031    0.3775533
  32.8100014    0.3758886
  32.8199997    0.3652869
  32.8300018    0.3696071
  32.8400002    0.3875796
  32.8500023    0.3863721
  32.8600006    0.3886237
  32.8700027    0.3968092
  32.8800011    0.3868617
  32.8900032    0.3943844
  32.9000015    0.3765748
  32.9099998    0.3778447
  32.9200020    0.3797832
  32.9300003    0.3711049
  32.9400024    0.3818727
  32.9500008    0.3763112
  32.9600029    0.3903466
  32.9700012    0.3899904
  32.9800034    0.3797719
  32.9900017    0.3787248
  33.0000000    0.3614793
  33.0100021    0.3494793
  33.0200005    0.3582177
  33.0300026    0.3576848
  33.0400009    0.3471564
  33.0500031    0.3614699
  33.0600014    0.3636241
  33.0699997    0.3741815
  33.0800018    0.3841546
  33.0900002    0.3601064
  33.1000023    0.3531015
  33.1100006    0.3694174
  33.1200027    0.3615247
  33.1300011    0.3548537
  33.1400032    0.3486172
  33.1500015    0.3542267
  33.1599998    0.3494029
  33.1700020    0.3554521
  33.1800003    0.3603908
  33.1900024    0.3586560
  33.2000008    0.3538668
  33.2100029    0.3575096
  33.2200012    0.3519014
  33.2300034    0.3458734
  33.2400017    0.3313254
  33.2500000    0.3282751
  33.2600021    0.3341250
  33.2700005    0.3301293
  33.2800026    0.3367715
  33.2900009    0.3275768
  33.3000031    0.3336522
  33.3100014    0.3328575
  33.3199997    0.3419750
  33.3300018    0.3373636
  33.3400002    0.3461769
  33.3500023    0.3485384
  33.3600006    0.3519745
  33.3700027    0.3535701
  33.3800011    0.3572865
  33.3900032    0.3502626
  33.4000015    0.3620760
  33.4099998    0.3654084
  33.4200020    0.3752646
  33.4300003    0.3672112
  33.4400024    0.3625371
  33.4500008    0.3551973
  33.4600029    0.3605806
  33.4700012    0.3536534
  33.4800034    0.3546191
  33.4900017    0.3593934
  33.5000000    0.3651768
  33.5100021    0.3720609
  33.5200005    0.3610885
  33.5300026    0.3655454
  33.5400009    0.3675633
  33.5500031    0.3659125
  33.5600014    0.3488534
  33.5699997    0.3353468
  33.5800018    0.3365767
  33.5900002    0.3453803
  33.6000023    0.3445289
  33.6100006    0.3404373
  33.6200027    0.3336160
  33.6300011    0.3316667
  33.6400032    0.3209483
  33.6500015    0.3207491
  33.6599998    0.3204846
  33.6700020    0.3114623
  33.6800003    0.3110313
  33.6900024    0.3109729
  33.7000008    0.3122833
  33.7100029    0.3130597
  33.7200012    0.3193459
  33.7300034    0.3154536
  33.7400017    0.3218418
  33.7500000    0.3257460
  33.7600021    0.3208712
  33.7700005    0.3162285
  33.7800026    0.3153919
  33.7900009    0.3232952
  33.8000031    0.3227401
  33.8100014    0.3322477
  33.8200035    0.3273335
  33.8300018    0.3234456
  33.8400002    0.3263263
  33.8500023    0.3215553
  33.8600006    0.3332483
  33.8700027    0.3213846
  33.8800011    0.3226516
  33.8900032    0.3166348
  33.9000015    0.3235294
  33.9099998    0.3221931
  33.9200020    0.3186484
  33.9300003    0.3281577
  33.9400024    0.3358374
  33.9500008    0.3302536
  33.9600029    0.3333033
  33.9700012    0.3152989
  33.9800034    0.3212929
  33.9900017    0.3303977
  34.0000000    0.3301979
  34.0100021    0.3382764
  34.0200005    0.3482523
  34.0300026    0.3337066
  34.0400009    0.3284273
  34.0500031    0.3221900
  34.0600014    0.3364182
  34.0700035    0.3422457
  34.0800018    0.3294345
  34.0900002    0.3364861
  34.1000023    0.3157923
  34.1100006    0.3220478
  34.1200027    0.3339256
  34.1300011    0.3397741
  34.1400032    0.3359106
  34.1500015    0.3328480
  34.1599998    0.3249237
  34.1700020    0.3349479
  34.1800003    0.3464505
  34.1900024    0.3439240
  34.2000008    0.3289413
  34.2100029    0.3378709
  34.2200012    0.3533834
  34.2300034    0.3604691
  34.2400017    0.3640317
  34.2500000    0.3570569
  34.2600021    0.3634755
  34.2700005    0.3588829
  34.2800026    0.3511012
  34.2900009    0.3500906
  34.3000031    0.3424754
  34.3100014    0.3354411
  34.3200035    0.3332755
  34.3300018    0.3355868
  34.3400002    0.3230093
  34.3500023    0.3176439
  34.3600006    0.3200506
  34.3700027    0.3147778
  34.3800011    0.3227290
  34.3900032    0.3309891
  34.4000015    0.3225270
  34.4099998    0.3266079
  34.4200020    0.3253521
  34.4300003    0.3330897
  34.4400024    0.3300431
  34.4500008    0.3407552
  34.4600029    0.3369969
  34.4700012    0.3255622
  34.4800034    0.3257933
  34.4900017    0.3256979
  34.5000000    0.3302754
  34.5100021    0.3371399
  34.5200005    0.3287687
  34.5300026    0.3384029
  34.5400009    0.3344945
  34.5500031    0.3447819
  34.5600014    0.3359587
  34.5700035    0.3451869
  34.5800018    0.3294218
  34.5900002    0.3481192
  34.6000023    0.3414369
  34.6100006    0.3575047
  34.6200027    0.3518873
  34.6300011    0.3563775
  34.6400032    0.3532078
  34.6500015    0.3736835
  34.6599998    0.3766083
  34.6700020    0.3790439
  34.6800003    0.3662737
  34.6900024    0.3695683
  34.7000008    0.3685780
  34.7100029    0.3609696
  34.7200012    0.3505570
  34.7300034    0.3512944
  34.7400017    0.3525735
  34.7500000    0.3504097
  34.7600021    0.3483307
  34.7700005    0.3579066
  34.7800026    0.3613788
  34.7900009    0.3612881
  34.8000031    0.3514577
  34.8100014    0.3524956
  34.8200035    0.3486392
  34.8300018    0.3451188
  34.8400002    0.3467564
  34.8500023    0.3527238
  34.8600006    0.3552468
  34.8700027    0.3441968
  34.8800011    0.3558733
  34.8900032    0.3426680
  34.9000015    0.3255914
  34.9099998    0.3315625
  34.9200020    0.3339186
  34.9300003    0.3368601
  34.9400024    0.3329870
  34.9500008    0.3190857
  34.9600029    0.3276556
  34.9700012    0.3270473
  34.9800034    0.3328863
  34.9900017    0.3401502
  35.0000000    0.3309242
  35.0100021    0.3246622
  35.0200005    0.3251829
  35.0300026    0.3221433
  35.0400009    0.3189793
  35.0500031    0.3129203
  35.0600014    0.3184602
  35.0700035    0.3247831
  35.0800018    0.3211123
  35.0900002    0.3128519
  35.1000023    0.3154958
  35.1100006    0.3187006
  35.1200027    0.3142397
  35.1300011    0.3306823
  35.1400032    0.3198960
  35.1500015    0.3255686
  35.1599998    0.3228436
  35.1700020    0.3228178
  35.1800003    0.3301589
  35.1900024    0.3362659
  35.2000008    0.3408325
  35.2100029    0.3474033
  35.2200012    0.3399012
  35.2300034    0.3352516
  35.2400017    0.3292550
  35.2500000    0.3232182
  35.2600021    0.3230032
  35.2700005    0.3239449
  35.2800026    0.3252431
  35.2900009    0.3291812
  35.3000031    0.3201202
  35.3100014    0.3208685
  35.3200035    0.3185427
  35.3300018    0.3188360
  35.3400002    0.3260128
  35.3500023    0.3360942
  35.3600006    0.3469516
  35.3700027    0.3419616
  35.3800011    0.3414317
  35.3900032    0.3461002
  35.4000015    0.3379442
  35.4099998    0.3388798
  35.4200020    0.3228614
  35.4300003    0.3163132
  35.4400024    0.3300282
  35.4500008    0.3371626
  35.4600029    0.3355536
  35.4700012    0.3274959
  35.4800034    0.3374096
  35.4900017    0.3298217
  35.5000000    0.3160783
  35.5100021    0.3252949
  35.5200005    0.3168471
  35.5300026    0.3154827
  35.5400009    0.3163300
  35.5500031    0.3211291
  35.5600014    0.3267888
  35.5700035    0.3247472
  35.5800018    0.3222918
  35.5900002    0.3254850
  35.6000023    0.3367178
  35.6100006    0.3429103
  35.6200027    0.3310928
  35.6300011    0.3435918
  35.6400032    0.3460704
  35.6500015    0.3536248
  35.6599998    0.3618183
  35.6700020    0.3497263
  35.6800003    0.3496735
  35.6900024    0.3520244
  35.7000008    0.3587004
  35.7100029    0.3491347
  35.7200012    0.3538968
  35.7300034    0.3501801
  35.7400017    0.3578022
  35.7500000    0.3588022
  35.7600021    0.3507453
  35.7700005    0.3526193
  35.7800026    0.3481455
  35.7900009    0.3425852
  35.8000031    0.3383427
  35.8100014    0.3457069
  35.8200035    0.3443472
  35.8300018    0.3372383
  35.8400002    0.3321387
  35.8500023    0.3319634
  35.8600006    0.3489263
  35.8700027    0.3380716
  35.8800011    0.3344115
  35.8900032    0.3475522
  35.9000015    0.3421073
  35.9099998    0.3302147
  35.9200020    0.3142660
  35.9300003    0.3233942
  35.9400024    0.3198200
  35.9500008    0.3226812
  35.9600029    0.3347040
  35.9700012    0.3327447
  35.9800034    0.3356666
  35.9900017    0.3392393
  36.0000000    0.3318729
  36.0100021    0.3360364
  36.0200005    0.3398668
  36.0300026    0.3526912
  36.0400009    0.3543054
  36.0500031    0.3529161
  36.0600014    0.3617752
  36.0700035    0.3639948
  36.0800018    0.3586222
  36.0900002    0.3756355
  36.1000023    0.3850591
  36.1100006    0.3831513
  36.1200027    0.3894248
  36.1300011    0.3755876
  36.1400032    0.3864811
  36.1500015    0.3918588
  36.1599998    0.3920720
  36.1700020    0.3869534
  36.1800003    0.3847696
  36.1900024    0.3707699
  36.2000008    0.3714925
  36.2100029    0.3700398
  36.2200012    0.3596543
  36.2300034    0.3566870
  36.2400017    0.3554371
  36.2500000    0.3677811
  36.2600021    0.3723748
  36.2700005    0.3720587
  36.2800026    0.3770791
  36.2900009    0.3821779
  36.3000031    0.3872857
  36.3100014    0.3802160
  36.3200035    0.3731330
  36.3300018    0.3762593
  36.3400002    0.3873909
  36.3500023    0.3844555
  36.3600006    0.3808632
  36.3700027    0.3809470
  36.3800011    0.3851694
  36.3900032    0.3742453
  36.4000015    0.3858626
  36.4099998    0.3771677
  36.4200020    0.3721051
  36.4300003    0.3684201
  36.4400024    0.3641290
  36.4500008    0.3507642
  36.4600029    0.3572654
  36.4700012    0.3674529
  36.4800034    0.3722289
  36.4900017    0.3761829
  36.5000000    0.3646328
  36.5100021    0.3645349
  36.5200005    0.3551587
  36.5300026    0.3518582
  36.5400009    0.3484953
  36.5500031    0.3458809
  36.5600014    0.3453340
  36.5700035    0.3388630
  36.5800018    0.3378913
  36.5900002    0.3317379
  36.6000023    0.3429577
  36.6100006    0.3281858
  36.6200027    0.3205251
  36.6300011    0.3282947
  36.6400032    0.3276990
  36.6500015    0.3277459
  36.6599998    0.3215177
  36.6700020    0.3070032
  36.6800003    0.3104249
  36.6900024    0.3110669
  36.7000008    0.3058067
  36.7100029    0.3063293
  36.7200012    0.2962568
  36.7300034    0.3031161
  36.7400017    0.3079541
  36.7500000    0.3127713
  36.7600021    0.3126466
  36.7700005    0.3150978
  36.7800026    0.3161752
  36.7900009    0.3215204
  36.8000031    0.3285515
  36.8100014    0.3249209
  36.8200035    0.3352067
  36.8300018    0.3437669
  36.8400002    0.3326288
  36.8500023    0.3287863
  36.8600006    0.3312030
  36.8700027    0.3242369
  36.8800011    0.3144248
  36.8900032    0.3166147
  36.9000015    0.3273509
  36.9099998    0.3265531
  36.9200020    0.3297664
  36.9300003    0.3315884
  36.9400024    0.3392956
  36.9500008    0.3362943
  36.9600029    0.3370833
  36.9700012    0.3500953
  36.9800034    0.3379735
  36.9900017    0.3391599
  37.0000000    0.3444225
  37.0100021    0.3557910
  37.0200005    0.3475281
  37.0300026    0.3514417
  37.0400009    0.3476065
  37.0500031    0.3545996
  37.0600014    0.3551497
  37.0700035    0.3477915
  37.0800018    0.3424478
  37.0900002    0.3454595
  37.1000023    0.3493771
  37.1100006    0.3628357
  37.1200027    0.3538805
  37.1300011    0.3371827
  37.1400032    0.3472335
  37.1500015    0.3515634
  37.1600037    0.3629611
  37.1700020    0.3510100
  37.1800003    0.3428182
  37.1900024    0.3191593
  37.2000008    0.3238592
  37.2100029    0.3178591
  37.2200012    0.3294373
  37.2300034    0.3288615
  37.2400017    0.3185052
  37.2500000    0.3159202
  37.2600021    0.3293890
  37.2700005    0.3376025
  37.2800026    0.3418671
  37.2900009    0.3419461
  37.3000031    0.3343217
  37.3100014    0.3413685
  37.3200035    0.3446107
  37.3300018    0.3594979
  37.3400002    0.3487776
  37.3500023    0.3395399
  37.3600006    0.3387655
  37.3700027    0.3305533
  37.3800011    0.3341287
  37.3900032    0.3413430
  37.4000015    0.3505974
  37.4100037    0.3501841
  37.4200020    0.3298195
  37.4300003    0.3314773
  37.4400024    0.3408900
  37.4500008    0.3414654
  37.4600029    0.3489383
  37.4700012    0.3394221
  37.4800034    0.3463033
  37.4900017    0.3536119
  37.5000000    0.3457754
  37.5100021    0.3607153
  37.5200005    0.3645522
  37.5300026    0.3723624
  37.5400009    0.3758074
  37.5500031    0.3670720
  37.5600014    0.3644311
  37.5700035    0.3666908
  37.5800018    0.3604321
  37.5900002    0.3707311
  37.6000023    0.3771192
  37.6100006    0.3578117
  37.6200027    0.3554260
  37.6300011    0.3489401
  37.6400032    0.3446670
  37.6500015    0.3455272
  37.6600037    0.3504792
  37.6700020    0.3537423
  37.6800003    0.3424345
  37.6900024    0.3534918
  37.7000008    0.3546076
  37.7100029    0.3447825
  37.7200012    0.3476189
  37.7300034    0.3550825
  37.7400017    0.3659181
  37.7500000    0.3729489
  37.7600021    0.3670427
  37.7700005    0.3590299
  37.7800026    0.3593565
  37.7900009    0.3519221
  37.8000031    0.3521464
  37.8100014    0.3413713
  37.8200035    0.3424059
  37.8300018    0.3299546
  37.8400002    0.3363235
  37.8500023    0.3380983
  37.8600006    0.3457019
  37.8700027    0.3422174
  37.8800011    0.3598532
  37.8900032    0.3575200
  37.9000015    0.3477687
  37.9100037    0.3573595
  37.9200020    0.3410415
  37.9300003    0.3494219
  37.9400024    0.3416017
  37.9500008    0.3368069
  37.9600029    0.3328791
  37.9700012    0.3378479
  37.9800034    0.3283095
  37.9900017    0.3423487
  38.0000000    0.3288291
  38.0100021    0.3294069
  38.0200005    0.3279540
  38.0300026    0.3339769
  38.0400009    0.3546446
  38.0500031    0.3581674
  38.0600014    0.3634407
  38.0700035    0.3471416
  38.0800018    0.3552355
  38.0900002    0.3428765
  38.1000023    0.3573066
  38.1100006    0.3694202
  38.1200027    0.3645520
  38.1300011    0.3680277
  38.1400032    0.3654344
  38.1500015    0.3592295
  38.1600037    0.3513802
  38.1700020    0.3650467
  38.1800003    0.3691938
  38.1900024    0.3649214
  38.2000008    0.3656321
  38.2100029    0.3687809
  38.2200012    0.3699622
  38.2300034    0.3737610
  38.2400017    0.3715602
  38.2500000    0.3719443
  38.2600021    0.3550674
  38.2700005    0.3401505
  38.2800026    0.3396902
  38.2900009    0.3457705
  38.3000031    0.3381815
  38.3100014    0.3441010
  38.3200035    0.3530123
  38.3300018    0.3488746
  38.3400002    0.3408523
  38.3500023    0.3501982
  38.3600006    0.3576262
  38.3700027    0.3617194
  38.3800011    0.3584552
  38.3900032    0.3669205
  38.4000015    0.3664980
  38.4100037    0.3673640
  38.4200020    0.3759179
  38.4300003    0.3833886
  38.4400024    0.3631776
  38.4500008    0.3689619
  38.4600029    0.3765894
  38.4700012    0.3559853
  38.4800034    0.3706673
  38.4900017    0.3800194
  38.5000000    0.3879747
  38.5100021    0.3741037
  38.5200005    0.3850664
  38.5300026    0.3901618
  38.5400009    0.3864273
  38.5500031    0.3814855
  38.5600014    0.3784468
  38.5700035    0.3798625
  38.5800018    0.3833006
  38.5900002    0.3954639
  38.6000023    0.3955580
  38.6100006    0.3901854
  38.6200027    0.3844248
  38.6300011    0.4016931
  38.6400032    0.4051784
  38.6500015    0.4166033
  38.6600037    0.4211099
  38.6700020    0.4345214
  38.6800003    0.4398263
  38.6900024    0.4463796
  38.7000008    0.4426023
  38.7100029    0.4423027
  38.7200012    0.4531119
  38.7300034    0.4552458
  38.7400017    0.4500986
  38.7500000    0.4537634
  38.7600021    0.4572566
  38.7700005    0.4518756
  38.7800026    0.4400135
  38.7900009    0.4383494
  38.8000031    0.4317573
  38.8100014    0.4295151
  38.8200035    0.4238844
  38.8300018    0.4218127
  38.8400002    0.4271320
  38.8500023    0.4143259
  38.8600006    0.4181969
  38.8700027    0.4284869
  38.8800011    0.4298858
  38.8900032    0.4257221
  38.9000015    0.4258595
  38.9100037    0.4326620
  38.9200020    0.4343750
  38.9300003    0.4316263
  38.9400024    0.4297628
  38.9500008    0.4394763
  38.9600029    0.4431784
  38.9700012    0.4312936
  38.9800034    0.4392660
  38.9900017    0.4337823
  39.0000000    0.4204256
  39.0100021    0.4215125
  39.0200005    0.4253399
  39.0300026    0.4292565
  39.0400009    0.4167708
  39.0500031    0.4097040
  39.0600014    0.4229452
  39.0700035    0.4176893
  39.0800018    0.4207503
  39.0900002    0.4277309
  39.1000023    0.4232306
  39.1100006    0.4402744
  39.1200027    0.4284717
  39.1300011    0.4204555
  39.1400032    0.4213686
  39.1500015    0.4320835
  39.1600037    0.4270363
  39.1700020    0.4220788
  39.1800003    0.4169789
  39.1900024    0.3987906
  39.2000008    0.4008803
  39.2100029    0.3878358
  39.2200012    0.3727889
  39.2300034    0.3767387
  39.2400017    0.3783733
  39.2500000    0.3964928
  39.2600021    0.3973041
  39.2700005    0.3817135
  39.2800026    0.4091598
  39.2900009    0.4107953
  39.3000031    0.4113434
  39.3100014    0.4016515
  39.3200035    0.4054198
  39.3300018    0.4059246
  39.3400002    0.3902415
  39.3500023    0.3891023
  39.3600006    0.3817802
  39.3700027    0.3950287
  39.3800011    0.3801831
  39.3900032    0.3829790
  39.4000015    0.3897118
  39.4100037    0.4020080
  39.4200020    0.3978377
  39.4300003    0.3929052
  39.4400024    0.3795565
  39.4500008    0.3702253
  39.4600029    0.3724830
  39.4700012    0.3733926
  39.4800034    0.3666237
  39.4900017    0.3637210
  39.5000000    0.3456743
  39.5100021    0.3255744
  39.5200005    0.3303674
  39.5300026    0.3476598
  39.5400009    0.3421713
  39.5500031    0.3512122
  39.5600014    0.3560224
  39.5700035    0.3465975
  39.5800018    0.3497897
  39.5900002    0.3387159
  39.6000023    0.3468333
  39.6100006    0.3386149
  39.6200027    0.3460827
  39.6300011    0.3553028
  39.6400032    0.3499208
  39.6500015    0.3548402
  39.6600037    0.3461577
  39.6700020    0.3551187
  39.6800003    0.3565134
  39.6900024    0.3621209
  39.7000008    0.3533345
  39.7100029    0.3717132
  39.7200012    0.3619095
  39.7300034    0.3782337
  39.7400017    0.3785034
  39.7500000    0.3851424
  39.7600021    0.3911859
  39.7700005    0.3865176
  39.7800026    0.3862670
  39.7900009    0.3723580
  39.8000031    0.3737947
  39.8100014    0.3619307
  39.8200035    0.3714367
  39.8300018    0.3765843
  39.8400002    0.3676337
  39.8500023    0.3723133
  39.8600006    0.3669820
  39.8700027    0.3820059
  39.8800011    0.3742915
  39.8900032    0.3650551
  39.9000015    0.3569661
  39.9100037    0.3435920
  39.9200020    0.3548677
  39.9300003    0.3565626
  39.9400024    0.3585378
  39.9500008    0.3562684
  39.9600029    0.3678663
  39.9700012    0.3609740
  39.9800034    0.3716233
  39.9900017    0.3554984
  40.0000000    0.3754310
  40.0100021    0.3808616
  40.0200005    0.3885154
  40.0300026    0.3897474
  40.0400009    0.3861328
  40.0500031    0.3940336
  40.0600014    0.3984061
  40.0700035    0.4040318
  40.0800018    0.3897896
  40.0900002    0.3794465
  40.1000023    0.3807798
  40.1100006    0.3677969
  40.1200027    0.3508443
  40.1300011    0.3499325
  40.1400032    0.3535595
  40.1500015    0.3593846
  40.1600037    0.3623108
  40.1700020    0.3785569
  40.1800003    0.3871745
  40.1900024    0.3809509
  40.2000008    0.3795936
  40.2100029    0.3709155
  40.2200012    0.3747929
  40.2300034    0.3615296
  40.2400017    0.3634936
  40.2500038    0.3742622
  40.2600021    0.3936537
  40.2700005    0.4031771
  40.2800026    0.3940540
  40.2900009    0.4107477
  40.3000031    0.4170588
  40.3100014    0.4155524
  40.3200035    0.4159392
  40.3300018    0.4082749
  40.3400002    0.4002499
  40.3500023    0.3934002
  40.3600006    0.3898129
  40.3700027    0.3729524
  40.3800011    0.3673453
  40.3900032    0.3721439
  40.4000015    0.3669076
  40.4100037    0.3650372
  40.4200020    0.3744511
  40.4300003    0.3670579
  40.4400024    0.3761182
  40.4500008    0.3711192
  40.4600029    0.3588900
  40.4700012    0.3401342
  40.4800034    0.3326165
  40.4900017    0.3117700
  40.5000038    0.3320248
  40.5100021    0.3325107
  40.5200005    0.3323902
  40.5300026    0.3388310
  40.5400009    0.3389027
  40.5500031    0.3513586
  40.5600014    0.3385112
  40.5700035    0.3467801
  40.5800018    0.3454304
  40.5900002    0.3538473
  40.6000023    0.3413969
  40.6100006    0.3423613
  40.6200027    0.3368846
  40.6300011    0.3398224
  40.6400032    0.3327027
  40.6500015    0.3382626
  40.6600037    0.3199117
  40.6700020    0.3085202
  40.6800003    0.3176532
  40.6900024    0.3122689
  40.7000008    0.3094205
  40.7100029    0.2956780
  40.7200012    0.2927394
  40.7300034    0.2931523
  40.7400017    0.3163910
  40.7500038    0.3167651
  40.7600021    0.3111973
  40.7700005    0.3134204
  40.7800026    0.3174959
  40.7900009    0.3184261
  40.8000031    0.3121273
  40.8100014    0.3284923
  40.8200035    0.3243690
  40.8300018    0.3283446
  40.8400002    0.3168438
  40.8500023    0.3192130
  40.8600006    0.3248566
  40.8700027    0.3167162
  40.8800011    0.3084607
  40.8900032    0.2986869
  40.9000015    0.3053661
  40.9100037    0.3058641
  40.9200020    0.2945828
  40.9300003    0.2930912
  40.9400024    0.2903894
  40.9500008    0.2843851
  40.9600029    0.2921162
  40.9700012    0.2785757
  40.9800034    0.2742079
  40.9900017    0.2763228
  41.0000038    0.2780002
  41.0100021    0.2715846
  41.0200005    0.2748474
  41.0300026    0.2681798
  41.0400009    0.2705716
  41.0500031    0.2686896
  41.0600014    0.2829033
  41.0700035    0.2746492
  41.0800018    0.2753569
  41.0900002    0.2867823
  41.1000023    0.2774155
  41.1100006    0.2785891
  41.1200027    0.2868901
  41.1300011    0.2911188
  41.1400032    0.2849918
  41.1500015    0.2915862
  41.1600037    0.2941310
  41.1700020    0.3084805
  41.1800003    0.2986601
  41.1900024    0.2956613
  41.2000008    0.3047780
  41.2100029    0.3051221
  41.2200012    0.3170333
  41.2300034    0.3121625
  41.2400017    0.3041855
  41.2500038    0.3069358
  41.2600021    0.3096960
  41.2700005    0.3025810
  41.2800026    0.3106780
  41.2900009    0.3082122
  41.3000031    0.2993234
  41.3100014    0.2950227
  41.3200035    0.2966477
  41.3300018    0.3043959
  41.3400002    0.2959551
  41.3500023    0.2924276
  41.3600006    0.2979388
  41.3700027    0.2952375
  41.3800011    0.3012802
  41.3900032    0.3011996
  41.4000015    0.3117727
  41.4100037    0.3032887
  41.4200020    0.3066170
  41.4300003    0.3036018
  41.4400024    0.3072133
  41.4500008    0.2948252
  41.4600029    0.2886454
  41.4700012    0.2913187
  41.4800034    0.2808343
  41.4900017    0.2919832
  41.5000038    0.2973045
  41.5100021    0.2965544
  41.5200005    0.2964561
  41.5300026    0.2984831
  41.5400009    0.2962556
  41.5500031    0.3036583
  41.5600014    0.3041793
  41.5700035    0.2940120
  41.5800018    0.3087491
  41.5900002    0.3160312
  41.6000023    0.3244020
  41.6100006    0.3256401
  41.6200027    0.3197283
  41.6300011    0.3162436
  41.6400032    0.3057727
  41.6500015    0.3093610
  41.6600037    0.3054497
  41.6700020    0.3225088
  41.6800003    0.3098693
  41.6900024    0.3181584
  41.7000008    0.3165016
  41.7100029    0.3164001
  41.7200012    0.3255069
  41.7300034    0.3218585
  41.7400017    0.3291345
  41.7500038    0.3326935
  41.7600021    0.3406348
  41.7700005    0.3378160
  41.7800026    0.3304386
  41.7900009    0.3338009
  41.8000031    0.3412153
  41.8100014    0.3477194
  41.8200035    0.3486977
  41.8300018    0.3547733
  41.8400002    0.3304410
  41.8500023    0.3370026
  41.8600006    0.3357253
  41.8700027    0.3244841
  41.8800011    0.3312960
  41.8900032    0.3243808
  41.9000015    0.3203494
  41.9100037    0.3314939
  41.9200020    0.3383484
  41.9300003    0.3417572
  41.9400024    0.3374065
  41.9500008    0.3510787
  41.9600029    0.3461377
  41.9700012    0.3401116
  41.9800034    0.3437501
  41.9900017    0.3490088
  42.0000038    0.3588784
  42.0100021    0.3540015
  42.0200005    0.3527587
  42.0300026    0.3533621
  42.0400009    0.3404272
  42.0500031    0.3447512
  42.0600014    0.3464499
  42.0700035    0.3483766
  42.0800018    0.3434075
  42.0900002    0.3385197
  42.1000023    0.3305370
  42.1100006    0.3375259
  42.1200027    0.3464470
  42.1300011    0.3408551
  42.1400032    0.3384511
  42.1500015    0.3349176
  42.1600037    0.3302202
  42.1700020    0.3394638
  42.1800003    0.3466120
  42.1900024    0.3445671
  42.2000008    0.3529532
  42.2100029    0.3420083
  42.2200012    0.3315411
  42.2300034    0.3224918
  42.2400017    0.3354956
  42.2500038    0.3214379
  42.2600021    0.3241715
  42.2700005    0.3371364
  42.2800026    0.3349067
  42.2900009    0.3342061
  42.3000031    0.3305258
  42.3100014    0.3290515
  42.3200035    0.3202564
  42.3300018    0.3238251
  42.3400002    0.3332128
  42.3500023    0.3388307
  42.3600006    0.3276946
  42.3700027    0.3120179
  42.3800011    0.3074175
  42.3900032    0.3095512
  42.4000015    0.3189756
  42.4100037    0.3225565
  42.4200020    0.3264280
  42.4300003    0.3443760
  42.4400024    0.3371164
  42.4500008    0.3330976
  42.4600029    0.3308057
  42.4700012    0.3321488
  42.4800034    0.3366569
  42.4900017    0.3376893
  42.5000038    0.3360295
  42.5100021    0.3320151
  42.5200005    0.3289366
  42.5300026    0.3225969
  42.5400009    0.3254526
  42.5500031    0.3277335
  42.5600014    0.3271903
  42.5700035    0.3294549
  42.5800018    0.3201009
  42.5900002    0.3203255
  42.6000023    0.3169941
  42.6100006    0.3247507
  42.6200027    0.3278099
  42.6300011    0.3402783
  42.6400032    0.3336676
  42.6500015    0.3525726
  42.6600037    0.3501237
  42.6700020    0.3425781
  42.6800003    0.3488903
  42.6900024    0.3561676
  42.7000008    0.3547325
  42.7100029    0.3525545
  42.7200012    0.3575668
  42.7300034    0.3676915
  42.7400017    0.3517214
  42.7500038    0.3474478
  42.7600021    0.3370761
  42.7700005    0.3373992
  42.7800026    0.3382005
  42.7900009    0.3323971
  42.8000031    0.3357421
  42.8100014    0.3522845
  42.8200035    0.3490663
  42.8300018    0.3492250
  42.8400002    0.3497028
  42.8500023    0.3604933
  42.8600006    0.3644254
  42.8700027    0.3713585
  42.8800011    0.3669785
  42.8900032    0.3707741
  42.9000015    0.3704495
  42.9100037    0.3597496
  42.9200020    0.3642637
  42.9300003    0.3574571
  42.9400024    0.3480911
  42.9500008    0.3504680
  42.9600029    0.3471363
  42.9700012    0.3403494
  42.9800034    0.3394694
  42.9900017    0.3344648
  43.0000038    0.3328630
  43.0100021    0.3314626
  43.0200005    0.3384602
  43.0300026    0.3375309
  43.0400009    0.3337573
  43.0500031    0.3264836
  43.0600014    0.3275526
  43.0700035    0.3315752
  43.0800018    0.3334709
  43.0900002    0.3333407
  43.1000023    0.3502198
  43.1100006    0.3436153
  43.1200027    0.3480115
  43.1300011    0.3343491
  43.1400032    0.3342507
  43.1500015    0.3377741
  43.1600037    0.3432956
  43.1700020    0.3294991
  43.1800003    0.3161742
  43.1900024    0.3091313
  43.2000008    0.3233379
  43.2100029    0.3205466
  43.2200012    0.3281005
  43.2300034    0.3332073
  43.2400017    0.3251952
  43.2500038    0.3217791
  43.2600021    0.3257193
  43.2700005    0.3258027
  43.2800026    0.3250140
  43.2900009    0.3405040
  43.3000031    0.3308434
  43.3100014    0.3275947
  43.3200035    0.3304581
  43.3300018    0.3409076
  43.3400002    0.3473196
  43.3500023    0.3407489
  43.3600006    0.3500688
  43.3700027    0.3373360
  43.3800011    0.3537479
  43.3900032    0.3312304
  43.4000015    0.3415409
  43.4100037    0.3402646
  43.4200020    0.3476148
  43.4300003    0.3336809
  43.4400024    0.3489837
  43.4500008    0.3555225
  43.4600029    0.3516146
  43.4700012    0.3435679
  43.4800034    0.3530222
  43.4900017    0.3504395
  43.5000038    0.3536541
  43.5100021    0.3664453
  43.5200005    0.3694728
  43.5300026    0.3655464
  43.5400009    0.3590050
  43.5500031    0.3624206
  43.5600014    0.3632064
  43.5700035    0.3517853
  43.5800018    0.3413245
  43.5900040    0.3362750
  43.6000023    0.3349654
  43.6100006    0.3391396
  43.6200027    0.3474857
  43.6300011    0.3477862
  43.6400032    0.3590174
  43.6500015    0.3536681
  43.6600037    0.3537589
  43.6700020    0.3477066
  43.6800003    0.3423026
  43.6900024    0.3463611
  43.7000008    0.3541968
  43.7100029    0.3489640
  43.7200012    0.3541113
  43.7300034    0.3501447
  43.7400017    0.3500022
  43.7500038    0.3331329
  43.7600021    0.3276184
  43.7700005    0.3249524
  43.7800026    0.3205022
  43.7900009    0.3224830
  43.8000031    0.3210646
  43.8100014    0.3175153
  43.8200035    0.3203642
  43.8300018    0.3203014
  43.8400040    0.3156969
  43.8500023    0.3234666
  43.8600006    0.3352188
  43.8700027    0.3440706
  43.8800011    0.3342562
  43.8900032    0.3350248
  43.9000015    0.3333004
  43.9100037    0.3410389
  43.9200020    0.3406754
  43.9300003    0.3478838
  43.9400024    0.3388692
  43.9500008    0.3390242
  43.9600029    0.3432261
  43.9700012    0.3352567
  43.9800034    0.3449668
  43.9900017    0.3493782
  44.0000038    0.3478957
  44.0100021    0.3355972
  44.0200005    0.3303843
  44.0300026    0.3182036
  44.0400009    0.3271648
  44.0500031    0.3323462
  44.0600014    0.3409889
  44.0700035    0.3436187
  44.0800018    0.3555628
  44.0900040    0.3430337
  44.1000023    0.3350127
  44.1100006    0.3301961
  44.1200027    0.3261491
  44.1300011    0.3280217
  44.1400032    0.3204362
  44.1500015    0.3208300
  44.1600037    0.3268210
  44.1700020    0.3388329
  44.1800003    0.3251891
  44.1900024    0.3215417
  44.2000008    0.3139431
  44.2100029    0.3009331
  44.2200012    0.2956179
  44.2300034    0.3067552
  44.2400017    0.3086772
  44.2500038    0.3115907
  44.2600021    0.3109956
  44.2700005    0.3194200
  44.2800026    0.3176367
  44.2900009    0.3155173
  44.3000031    0.3139088
  44.3100014    0.3135958
  44.3200035    0.3126115
  44.3300018    0.3153304
  44.3400040    0.3169118
  44.3500023    0.3228092
  44.3600006    0.3182977
  44.3700027    0.3215168
  44.3800011    0.3235575
  44.3900032    0.3170600
  44.4000015    0.3183575
  44.4100037    0.3155665
  44.4200020    0.3203654
  44.4300003    0.3230692
  44.4400024    0.3137895
  44.4500008    0.3169614
  44.4600029    0.3262890
  44.4700012    0.3141721
  44.4800034    0.3236149
  44.4900017    0.3060050
  44.5000038    0.3050082
  44.5100021    0.2955940
  44.5200005    0.3050123
  44.5300026    0.3042949
  44.5400009    0.3082167
  44.5500031    0.3011210
  44.5600014    0.2978528
  44.5700035    0.2911060
  44.5800018    0.2850800
  44.5900040    0.2929422
  44.6000023    0.3037699
  44.6100006    0.2945198
  44.6200027    0.3007360
  44.6300011    0.2992869
  44.6400032    0.2989770
  44.6500015    0.3086634
  44.6600037    0.3055223
  44.6700020    0.3079966
  44.6800003    0.3180822
  44.6900024    0.3142864
  44.7000008    0.2952343
  44.7100029    0.2887846
  44.7200012    0.3041120
  44.7300034    0.2921588
  44.7400017    0.2886231
  44.7500038    0.3053900
  44.7600021    0.3091052
  44.7700005    0.3142644
  44.7800026    0.3100953
  44.7900009    0.2988949
  44.8000031    0.2993460
  44.8100014    0.2947399
  44.8200035    0.3032541
  44.8300018    0.3043733
  44.8400040    0.2956273
  44.8500023    0.2989480
  44.8600006    0.3038028
  44.8700027    0.3075831
  44.8800011    0.3018764
  44.8900032    0.2983843
  44.9000015    0.3013883
  44.9100037    0.3055573
  44.9200020    0.3080943
  44.9300003    0.3009174
  44.9400024    0.2985091
  44.9500008    0.2992707
  44.9600029    0.2898280
  44.9700012    0.2962496
  44.9800034    0.2955057
  44.9900017    0.3019186
  45.0000038    0.3020134
  45.0100021    0.3124810
  45.0200005    0.3091603
  45.0300026    0.3221916
  45.0400009    0.3125399
  45.0500031    0.3161558
  45.0600014    0.3189164
  45.0700035    0.3255071
  45.0800018    0.3331172
  45.0900040    0.3281201
  45.1000023    0.3170493
  45.1100006    0.3233187
  45.1200027    0.3198922
  45.1300011    0.3124370
  45.1400032    0.3182079
  45.1500015    0.3192520
  45.1600037    0.3155258
  45.1700020    0.3093519
  45.1800003    0.3099936
  45.1900024    0.3096429
  45.2000008    0.2972589
  45.2100029    0.3018278
  45.2200012    0.3006461
  45.2300034    0.3046635
  45.2400017    0.2957197
  45.2500038    0.2843874
  45.2600021    0.2835859
  45.2700005    0.2876713
  45.2800026    0.2924207
  45.2900009    0.2935820
  45.3000031    0.2952718
  45.3100014    0.2884942
  45.3200035    0.2735088
  45.3300018    0.2760276
  45.3400040    0.2791518
  45.3500023    0.2818900
  45.3600006    0.2914693
  45.3700027    0.2956271
  45.3800011    0.3057959
  45.3900032    0.3133926
  45.4000015    0.3071820
  45.4100037    0.3099396
  45.4200020    0.3087679
  45.4300003    0.3061453
  45.4400024    0.3133607
  45.4500008    0.3249300
  45.4600029    0.3199825
  45.4700012    0.3296804
  45.4800034    0.3231546
  45.4900017    0.3223355
  45.5000038    0.3155833
  45.5100021    0.3077569
  45.5200005    0.3073861
  45.5300026    0.3129962
  45.5400009    0.3298146
  45.5500031    0.3235066
  45.5600014    0.3257737
  45.5700035    0.3260183
  45.5800018    0.3312563
  45.5900040    0.3214890
  45.6000023    0.3214443
  45.6100006    0.3044792
  45.6200027    0.3105576
  45.6300011    0.3119518
  45.6400032    0.3162141
  45.6500015    0.3149256
  45.6600037    0.3074901
  45.6700020    0.3207896
  45.6800003    0.3044479
  45.6900024    0.3130610
  45.7000008    0.3318052
  45.7100029    0.3233012
  45.7200012    0.3138905
  45.7300034    0.3135943
  45.7400017    0.3144532
  45.7500038    0.3085797
  45.7600021    0.3171327
  45.7700005    0.3243385
  45.7800026    0.3204018
  45.7900009    0.3269841
  45.8000031    0.3299225
  45.8100014    0.3138883
  45.8200035    0.3170217
  45.8300018    0.3080999
  45.8400040    0.3065115
  45.8500023    0.3038849
  45.8600006    0.3039410
  45.8700027    0.3057687
  45.8800011    0.3112880
  45.8900032    0.3197293
  45.9000015    0.3257117
  45.9100037    0.3298902
  45.9200020    0.3218873
  45.9300003    0.3159078
  45.9400024    0.3124141
  45.9500008    0.3142765
  45.9600029    0.3140442
  45.9700012    0.3137317
  45.9800034    0.3163658
  45.9900017    0.3185623
  46.0000038    0.3185503
  46.0100021    0.3124191
  46.0200005    0.3137147
  46.0300026    0.3079584
  46.0400009    0.3259220
  46.0500031    0.3258989
  46.0600014    0.3286472
  46.0700035    0.3239519
  46.0800018    0.3353364
  46.0900040    0.3451497
  46.1000023    0.3389963
  46.1100006    0.3307624
  46.1200027    0.3186153
  46.1300011    0.3209917
  46.1400032    0.3313995
  46.1500015    0.3216533
  46.1600037    0.3236107
  46.1700020    0.3330666
  46.1800003    0.3228218
  46.1900024    0.3185630
  46.2000008    0.3159429
  46.2100029    0.3134746
  46.2200012    0.3206162
  46.2300034    0.3179848
  46.2400017    0.3058592
  46.2500038    0.3133482
  46.2600021    0.3151524
  46.2700005    0.3126949
  46.2800026    0.3165939
  46.2900009    0.3150380
  46.3000031    0.3226598
  46.3100014    0.3216826
  46.3200035    0.3108391
  46.3300018    0.3149477
  46.3400040    0.3221552
  46.3500023    0.3160458
  46.3600006    0.3163698
  46.3700027    0.3238453
  46.3800011    0.3206747
  46.3900032    0.3231211
  46.4000015    0.3162590
  46.4100037    0.3189003
  46.4200020    0.3048942
  46.4300003    0.3031275
  46.4400024    0.3011681
  46.4500008    0.3157170
  46.4600029    0.3105411
  46.4700012    0.3154835
  46.4800034    0.3175353
  46.4900017    0.3225955
  46.5000038    0.3254279
  46.5100021    0.3169809
  46.5200005    0.3077979
  46.5300026    0.3044704
  46.5400009    0.3028871
  46.5500031    0.3172030
  46.5600014    0.3153476
  46.5700035    0.3055421
  46.5800018    0.3095691
  46.5900040    0.3161181
  46.6000023    0.3079910
  46.6100006    0.3056068
  46.6200027    0.3078000
  46.6300011    0.3036460
  46.6400032    0.3133441
  46.6500015    0.3066329
  46.6600037    0.3084176
  46.6700020    0.3128532
  46.6800041    0.3099785
  46.6900024    0.3119147
  46.7000008    0.3254358
  46.7100029    0.3255195
  46.7200012    0.3252833
  46.7300034    0.3229858
  46.7400017    0.3280327
  46.7500038    0.3332643
  46.7600021    0.3396319
  46.7700005    0.3286344
  46.7800026    0.3226236
  46.7900009    0.3293774
  46.8000031    0.3321773
  46.8100014    0.3292635
  46.8200035    0.3314435
  46.8300018    0.3345124
  46.8400040    0.3266604
  46.8500023    0.3278916
  46.8600006    0.3346009
  46.8700027    0.3370644
  46.8800011    0.3439316
  46.8900032    0.3441377
  46.9000015    0.3499952
  46.9100037    0.3456496
  46.9200020    0.3363742
  46.9300041    0.3360852
  46.9400024    0.3378855
  46.9500008    0.3420152
  46.9600029    0.3459807
  46.9700012    0.3456196
  46.9800034    0.3451768
  46.9900017    0.3494204
  47.0000038    0.3499164
  47.0100021    0.3457044
  47.0200005    0.3510110
  47.0300026    0.3426567
  47.0400009    0.3467463
  47.0500031    0.3468272
  47.0600014    0.3438930
  47.0700035    0.3501007
  47.0800018    0.3610945
  47.0900040    0.3624378
  47.1000023    0.3595863
  47.1100006    0.3658115
  47.1200027    0.3676415
  47.1300011    0.3694864
  47.1400032    0.3654296
  47.1500015    0.3638684
  47.1600037    0.3550991
  47.1700020    0.3445448
  47.1800041    0.3441796
  47.1900024    0.3512541
  47.2000008    0.3529146
  47.2100029    0.3597540
  47.2200012    0.3660039
  47.2300034    0.3659893
  47.2400017    0.3759608
  47.2500038    0.3643962
  47.2600021    0.3750794
  47.2700005    0.3690275
  47.2800026    0.3723097
  47.2900009    0.3780869
  47.3000031    0.3723564
  47.3100014    0.3753925
  47.3200035    0.3643891
  47.3300018    0.3638301
  47.3400040    0.3584618
  47.3500023    0.3535073
  47.3600006    0.3488509
  47.3700027    0.3471981
  47.3800011    0.3673092
  47.3900032    0.3559052
  47.4000015    0.3419775
  47.4100037    0.3421489
  47.4200020    0.3366082
  47.4300041    0.3414255
  47.4400024    0.3466437
  47.4500008    0.3473024
  47.4600029    0.3514582
  47.4700012    0.3501217
  47.4800034    0.3585118
  47.4900017    0.3562002
  47.5000038    0.3458770
  47.5100021    0.3566810
  47.5200005    0.3476332
  47.5300026    0.3500077
  47.5400009    0.3431082
  47.5500031    0.3624197
  47.5600014    0.3614732
  47.5700035    0.3519711
  47.5800018    0.3575458
  47.5900040    0.3571064
  47.6000023    0.3636712
  47.6100006    0.3593056
  47.6200027    0.3459538
  47.6300011    0.3462667
  47.6400032    0.3419001
  47.6500015    0.3480063
  47.6600037    0.3482428
  47.6700020    0.3395245
  47.6800041    0.3411536
  47.6900024    0.3265692
  47.7000008    0.3397515
  47.7100029    0.3314331
  47.7200012    0.3299960
  47.7300034    0.3292096
  47.7400017    0.3258671
  47.7500038    0.3238108
  47.7600021    0.3104101
  47.7700005    0.3037533
  47.7800026    0.3122110
  47.7900009    0.3199644
  47.8000031    0.3121210
  47.8100014    0.3180882
  47.8200035    0.3166568
  47.8300018    0.3146234
  47.8400040    0.3229951
  47.8500023    0.3224758
  47.8600006    0.3346284
  47.8700027    0.3411574
  47.8800011    0.3291979
  47.8900032    0.3324551
  47.9000015    0.3251728
  47.9100037    0.3290957
  47.9200020    0.3270811
  47.9300041    0.3205262
  47.9400024    0.3253187
  47.9500008    0.3285276
  47.9600029    0.3206853
  47.9700012    0.3140485
  47.9800034    0.3188524
  47.9900017    0.3178467
  48.0000038    0.3033116
  48.0100021    0.3014786
  48.0200005    0.3033258
  48.0300026    0.3236659
  48.0400009    0.3287891
  48.0500031    0.3224595
  48.0600014    0.3073819
  48.0700035    0.3039472
  48.0800018    0.3073302
  48.0900040    0.3005079
  48.1000023    0.3103282
  48.1100006    0.3174046
  48.1200027    0.3188113
  48.1300011    0.3244534
  48.1400032    0.3287333
  48.1500015    0.3354322
  48.1600037    0.3356382
  48.1700020    0.3408782
  48.1800041    0.3356844
  48.1900024    0.3275947
  48.2000008    0.3250673
  48.2100029    0.3220786
  48.2200012    0.3185650
  48.2300034    0.3186947
  48.2400017    0.3139751
  48.2500038    0.3004562
  48.2600021    0.3062775
  48.2700005    0.3154188
  48.2800026    0.3218006
  48.2900009    0.3122308
  48.3000031    0.3182328
  48.3100014    0.3047315
  48.3200035    0.3136142
  48.3300018    0.3180112
  48.3400040    0.3163665
  48.3500023    0.3131920
  48.3600006    0.3149108
  48.3700027    0.3131003
  48.3800011    0.3194536
  48.3900032    0.3155745
  48.4000015    0.3169646
  48.4100037    0.3160480
  48.4200020    0.3174604
  48.4300041    0.3101115
  48.4400024    0.3163360
  48.4500008    0.3086157
  48.4600029    0.3013257
  48.4700012    0.3131165
  48.4800034    0.3046616
  48.4900017    0.3081719
  48.5000038    0.2967890
  48.5100021    0.3023396
  48.5200005    0.3095470
  48.5300026    0.3094923
  48.5400009    0.3255445
  48.5500031    0.3223460
  48.5600014    0.3243748
  48.5700035    0.3361057
  48.5800018    0.3436112
  48.5900040    0.3615348
  48.6000023    0.3485608
  48.6100006    0.3443203
  48.6200027    0.3421007
  48.6300011    0.3569377
  48.6400032    0.3484771
  48.6500015    0.3378115
  48.6600037    0.3442877
  48.6700020    0.3358693
  48.6800041    0.3463458
  48.6900024    0.3503599
  48.7000008    0.3334048
  48.7100029    0.3413157
  48.7200012    0.3581999
  48.7300034    0.3482181
  48.7400017    0.3361565
  48.7500038    0.3371067
  48.7600021    0.3419582
  48.7700005    0.3323310
  48.7800026    0.3319011
  48.7900009    0.3147190
  48.8000031    0.3203685
  48.8100014    0.3265874
  48.8200035    0.3312846
  48.8300018    0.3176391
  48.8400040    0.3185662
  48.8500023    0.3225337
  48.8600006    0.3330073
  48.8700027    0.3289514
  48.8800011    0.3234743
  48.8900032    0.3222404
  48.9000015    0.3246043
  48.9100037    0.3179126
  48.9200020    0.3324889
  48.9300041    0.3284560
  48.9400024    0.3233569
  48.9500008    0.3182946
  48.9600029    0.3353095
  48.9700012    0.3436914
  48.9800034    0.3489405
  48.9900017    0.3500224
  49.0000038    0.3454329
  49.0100021    0.3519548
  49.0200005    0.3501190
  49.0300026    0.3606807
  49.0400009    0.3539253
  49.0500031    0.3470913
  49.0600014    0.3428381
  49.0700035    0.3396103
  49.0800018    0.3374696
  49.0900040    0.3498929
  49.1000023    0.3455593
  49.1100006    0.3437624
  49.1200027    0.3355360
  49.1300011    0.3305513
  49.1400032    0.3342783
  49.1500015    0.3381714
  49.1600037    0.3310981
  49.1700020    0.3241834
  49.1800041    0.3248242
  49.1900024    0.3222957
  49.2000008    0.3173728
  49.2100029    0.3164425
  49.2200012    0.3180087
  49.2300034    0.3243363
  49.2400017    0.3383013
  49.2500038    0.3292796
  49.2600021    0.3318577
  49.2700005    0.3195641
  49.2800026    0.3286157
  49.2900009    0.3398238
  49.3000031    0.3461589
  49.3100014    0.3480318
  49.3200035    0.3315744
  49.3300018    0.3201835
  49.3400040    0.3298099
  49.3500023    0.3379103
  49.3600006    0.3297768
  49.3700027    0.3314424
  49.3800011    0.3292729
  49.3900032    0.3414539
  49.4000015    0.3383197
  49.4100037    0.3378928
  49.4200020    0.3464009
  49.4300041    0.3500447
  49.4400024    0.3540997
  49.4500008    0.3458485
  49.4600029    0.3406885
  49.4700012    0.3458410
  49.4800034    0.3464943
  49.4900017    0.3363062
  49.5000038    0.3362538
  49.5100021    0.3282837
  49.5200005    0.3308436
  49.5300026    0.3374974
  49.5400009    0.3290204
  49.5500031    0.3309611
  49.5600014    0.3214086
  49.5700035    0.3216579
  49.5800018    0.3293007
  49.5900040    0.3307019
  49.6000023    0.3285424
  49.6100006    0.3289389
  49.6200027    0.3283597
  49.6300011    0.3331847
  49.6400032    0.3237156
  49.6500015    0.3196683
  49.6600037    0.3215244
  49.6700020    0.3186233
  49.6800041    0.3221982
  49.6900024    0.3211108
  49.7000008    0.3246481
  49.7100029    0.3268416
  49.7200012    0.3282448
  49.7300034    0.3231550
  49.7400017    0.3256456
  49.7500038    0.3287315
  49.7600021    0.3406442
  49.7700005    0.3382619
  49.7800026    0.3436785
  49.7900009    0.3478664
  49.8000031    0.3475659
  49.8100014    0.3486335
  49.8200035    0.3416981
  49.8300018    0.3447961
  49.8400040    0.3535109
  49.8500023    0.3569543
  49.8600006    0.3539461
  49.8700027    0.3412402
  49.8800011    0.3488999
  49.8900032    0.3271495
  49.9000015    0.3472584
  49.9100037    0.3317417
  49.9200020    0.3295965
  49.9300041    0.3348704
  49.9400024    0.3443250
  49.9500008    0.3406040
  49.9600029    0.3366924
  49.9700012    0.3344037
  49.9800034    0.3418363
  49.9900017    0.3433390
  50.0000038    0.3432589
  50.0100021    0.3434138
  50.0200043    0.3356169
  50.0300026    0.3355892
  50.0400009    0.3309367
  50.0500031    0.3270750
  50.0600014    0.3293043
  50.0700035    0.3297146
  50.0800018    0.3412358
  50.0900040    0.3346865
  50.1000023    0.3351766
  50.1100006    0.3435490
  50.1200027    0.3493512
  50.1300011    0.3379368
  50.1400032    0.3316163
  50.1500015    0.3343992
  50.1600037    0.3281595
  50.1700020    0.3221605
  50.1800041    0.3200018
  50.1900024    0.3259947
  50.2000008    0.3302490
  50.2100029    0.3289661
  50.2200012    0.3303281
  50.2300034    0.3263912
  50.2400017    0.3273935
  50.2500038    0.3228430
  50.2600021    0.3250017
  50.2700043    0.3277870
  50.2800026    0.3343966
  50.2900009    0.3363912
  50.3000031    0.3361300
  50.3100014    0.3453958
  50.3200035    0.3377036
  50.3300018    0.3453533
  50.3400040    0.3401421
  50.3500023    0.3490238
  50.3600006    0.3611839
  50.3700027    0.3477136
  50.3800011    0.3317095
  50.3900032    0.3364552
  50.4000015    0.3211645
  50.4100037    0.3209321
  50.4200020    0.3260236
  50.4300041    0.3261139
  50.4400024    0.3255876
  50.4500008    0.3197677
  50.4600029    0.3199565
  50.4700012    0.3281093
  50.4800034    0.3280797
  50.4900017    0.3189986
  50.5000038    0.3108434
  50.5100021    0.3139914
  50.5200043    0.3135086
  50.5300026    0.3209620
  50.5400009    0.3176038
  50.5500031    0.3179610
  50.5600014    0.3180494
  50.5700035    0.3218645
  50.5800018    0.3096701
  50.5900040    0.3108802
  50.6000023    0.3177921
  50.6100006    0.3165488
  50.6200027    0.3141124
  50.6300011    0.2982650
  50.6400032    0.2989590
  50.6500015    0.2949900
  50.6600037    0.3008609
  50.6700020    0.3069932
  50.6800041    0.2979167
  50.6900024    0.2961596
  50.7000008    0.2965107
  50.7100029    0.3089767
  50.7200012    0.3100242
  50.7300034    0.3088653
  50.7400017    0.2972403
  50.7500038    0.2933156
  50.7600021    0.2933444
  50.7700043    0.2942806
  50.7800026    0.2955985
  50.7900009    0.2962497
  50.8000031    0.2974752
  50.8100014    0.2928010
  50.8200035    0.2989941
  50.8300018    0.3053595
  50.8400040    0.2942705
  50.8500023    0.2960888
  50.8600006    0.2834972
  50.8700027    0.2876071
  50.8800011    0.2872371
  50.8900032    0.2941184
  50.9000015    0.2815138
  50.9100037    0.2817011
  50.9200020    0.2824837
  50.9300041    0.2844595
  50.9400024    0.2884755
  50.9500008    0.2891335
  50.9600029    0.2927493
  50.9700012    0.2955355
  50.9800034    0.2965519
  50.9900017    0.2928674
  51.0000038    0.2975034
  51.0100021    0.2956735
  51.0200043    0.2939317
  51.0300026    0.2984607
  51.0400009    0.2897041
  51.0500031    0.2968672
  51.0600014    0.2964489
  51.0700035    0.2914261
  51.0800018    0.2953721
  51.0900040    0.2919029
  51.1000023    0.2935555
  51.1100006    0.2975526
  51.1200027    0.3028417
  51.1300011    0.3039737
  51.1400032    0.3054987
  51.1500015    0.3105485
  51.1600037    0.3026760
  51.1700020    0.2975202
  51.1800041    0.3095267
  51.1900024    0.3080399
  51.2000008    0.3032974
  51.2100029    0.3109381
  51.2200012    0.3039554
  51.2300034    0.3101357
  51.2400017    0.3128166
  51.2500038    0.3097953
  51.2600021    0.3147301
  51.2700043    0.3281083
  51.2800026    0.3317891
  51.2900009    0.3415489
  51.3000031    0.3445681
  51.3100014    0.3380376
  51.3200035    0.3423792
  51.3300018    0.3303618
  51.3400040    0.3183810
  51.3500023    0.3199561
  51.3600006    0.3252491
  51.3700027    0.3216557
  51.3800011    0.3219238
  51.3900032    0.3213657
  51.4000015    0.3236409
  51.4100037    0.3134393
  51.4200020    0.3166412
  51.4300041    0.3113416
  51.4400024    0.3106201
  51.4500008    0.3172512
  51.4600029    0.3180484
  51.4700012    0.3012789
  51.4800034    0.3012639
  51.4900017    0.2945690
  51.5000038    0.2902598
  51.5100021    0.2930565
  51.5200043    0.2977098
  51.5300026    0.2958971
  51.5400009    0.2952714
  51.5500031    0.3010183
  51.5600014    0.3016720
  51.5700035    0.3132819
  51.5800018    0.3076269
  51.5900040    0.3065724
  51.6000023    0.2954083
  51.6100006    0.2963942
  51.6200027    0.2959102
  51.6300011    0.2912891
  51.6400032    0.2934103
  51.6500015    0.2969513
  51.6600037    0.2910083
  51.6700020    0.2866237
  51.6800041    0.2915642
  51.6900024    0.2973055
  51.7000008    0.2918842
  51.7100029    0.2955093
  51.7200012    0.2906562
  51.7300034    0.2886027
  51.7400017    0.2972671
  51.7500038    0.3126305
  51.7600021    0.3107038
  51.7700043    0.3100646
  51.7800026    0.3134882
  51.7900009    0.3150577
  51.8000031    0.3194654
  51.8100014    0.3168802
  51.8200035    0.3120679
  51.8300018    0.3138547
  51.8400040    0.3124380
  51.8500023    0.3006759
  51.8600006    0.3048898
  51.8700027    0.3142068
  51.8800011    0.3149587
  51.8900032    0.3075998
  51.9000015    0.3055292
  51.9100037    0.3013216
  51.9200020    0.2979129
  51.9300041    0.2980146
  51.9400024    0.3041624
  51.9500008    0.2969970
  51.9600029    0.3034137
  51.9700012    0.3043739
  51.9800034    0.3005734
  51.9900017    0.3073837
  52.0000038    0.3131621
  52.0100021    0.3044257
  52.0200043    0.3037414
  52.0300026    0.2976172
  52.0400009    0.3004563
  52.0500031    0.3012647
  52.0600014    0.3054156
  52.0700035    0.3064770
  52.0800018    0.3120689
  52.0900040    0.3153967
  52.1000023    0.3053282
  52.1100006    0.3099076
  52.1200027    0.2943132
  52.1300011    0.2987940
  52.1400032    0.2992131
  52.1500015    0.2952067
  52.1600037    0.2972359
  52.1700020    0.2972837
  52.1800041    0.2996236
  52.1900024    0.3027311
  52.2000008    0.3065242
  52.2100029    0.2969282
  52.2200012    0.2940850
  52.2300034    0.3121416
  52.2400017    0.3108976
  52.2500038    0.3036355
  52.2600021    0.3125366
  52.2700043    0.3121156
  52.2800026    0.3016961
  52.2900009    0.3042525
  52.3000031    0.3034615
  52.3100014    0.3066477
  52.3200035    0.3047245
  52.3300018    0.3055899
  52.3400040    0.3038417
  52.3500023    0.2982143
  52.3600006    0.2988752
  52.3700027    0.2972777
  52.3800011    0.3026031
  52.3900032    0.3126367
  52.4000015    0.2978031
  52.4100037    0.2956128
  52.4200020    0.3046403
  52.4300041    0.3054388
  52.4400024    0.3003791
  52.4500008    0.3193423
  52.4600029    0.3061516
  52.4700012    0.3072643
  52.4800034    0.3039491
  52.4900017    0.3118078
  52.5000038    0.3091614
  52.5100021    0.3168536
  52.5200043    0.3303877
  52.5300026    0.3298346
  52.5400009    0.3156217
  52.5500031    0.3274038
  52.5600014    0.3191887
  52.5700035    0.3130097
  52.5800018    0.3137881
  52.5900040    0.3202099
  52.6000023    0.3262631
  52.6100006    0.3210459
  52.6200027    0.3059473
  52.6300011    0.3013570
  52.6400032    0.3003101
  52.6500015    0.3064919
  52.6600037    0.3039599
  52.6700020    0.3051470
  52.6800041    0.3057788
  52.6900024    0.3038479
  52.7000008    0.3092475
  52.7100029    0.3099668
  52.7200012    0.3191974
  52.7300034    0.3084626
  52.7400017    0.3130710
  52.7500038    0.3116785
  52.7600021    0.3077751
  52.7700043    0.3102274
  52.7800026    0.3105272
  52.7900009    0.3157789
  52.8000031    0.3131729
  52.8100014    0.3073176
  52.8200035    0.3130064
  52.8300018    0.3258209
  52.8400040    0.3235408
  52.8500023    0.3193331
  52.8600006    0.3128407
  52.8700027    0.3173470
  52.8800011    0.3253169
  52.8900032    0.3219770
  52.9000015    0.3188860
  52.9100037    0.3229005
  52.9200020    0.3353076
  52.9300041    0.3346463
  52.9400024    0.3316152
  52.9500008    0.3313935
  52.9600029    0.3403544
  52.9700012    0.3409941
  52.9800034    0.3317560
  52.9900017    0.3303828
  53.0000038    0.3365207
  53.0100021    0.3242065
  53.0200043    0.3239668
  53.0300026    0.3169338
  53.0400009    0.3021978
  53.0500031    0.3105955
  53.0600014    0.3034324
  53.0700035    0.3184344
  53.0800018    0.3181235
  53.0900040    0.3167759
  53.1000023    0.3210925
  53.1100044    0.3234131
  53.1200027    0.3105239
  53.1300011    0.3031249
  53.1400032    0.2988429
  53.1500015    0.3129269
  53.1600037    0.3062851
  53.1700020    0.3014449
  53.1800041    0.2951354
  53.1900024    0.2998314
  53.2000008    0.2994733
  53.2100029    0.3022749
  53.2200012    0.3001624
  53.2300034    0.2985107
  53.2400017    0.2958786
  53.2500038    0.3058612
  53.2600021    0.3153350
  53.2700043    0.3074850
  53.2800026    0.3080962
  53.2900009    0.3040353
  53.3000031    0.3056772
  53.3100014    0.3042892
  53.3200035    0.3018431
  53.3300018    0.2987029
  53.3400040    0.2993062
  53.3500023    0.2972133
  53.3600044    0.2960066
  53.3700027    0.2960987
  53.3800011    0.2992373
  53.3900032    0.3069324
  53.4000015    0.3054464
  53.4100037    0.2999813
  53.4200020    0.2993405
  53.4300041    0.3076701
  53.4400024    0.3002689
  53.4500008    0.2994192
  53.4600029    0.3074724
  53.4700012    0.3073760
  53.4800034    0.2968390
  53.4900017    0.2945691
  53.5000038    0.2903130
  53.5100021    0.2910963
  53.5200043    0.2959161
  53.5300026    0.2954541
  53.5400009    0.2966847
  53.5500031    0.3028916
  53.5600014    0.2950586
  53.5700035    0.2869920
  53.5800018    0.2909974
  53.5900040    0.2937628
  53.6000023    0.2971239
  53.6100044    0.3006521
  53.6200027    0.3070751
  53.6300011    0.3001543
  53.6400032    0.3071378
  53.6500015    0.3082984
  53.6600037    0.3066885
  53.6700020    0.3142497
  53.6800041    0.3175233
  53.6900024    0.3177329
  53.7000008    0.3277343
  53.7100029    0.3170553
  53.7200012    0.3119923
  53.7300034    0.2954634
  53.7400017    0.2980153
  53.7500038    0.3030314
  53.7600021    0.3009113
  53.7700043    0.3046182
  53.7800026    0.3082875
  53.7900009    0.3094266
  53.8000031    0.3084132
  53.8100014    0.3100867
  53.8200035    0.3094086
  53.8300018    0.3079077
  53.8400040    0.3038272
  53.8500023    0.3167810
  53.8600044    0.3180666
  53.8700027    0.3097067
  53.8800011    0.3043893
  53.8900032    0.2952029
  53.9000015    0.2964209
  53.9100037    0.3059448
  53.9200020    0.3150545
  53.9300041    0.3130770
  53.9400024    0.2956643
  53.9500008    0.3113079
  53.9600029    0.3203791
  53.9700012    0.3162958
  53.9800034    0.3239699
  53.9900017    0.3149070
  54.0000038    0.3168724
  54.0100021    0.3127666
  54.0200043    0.3150456
  54.0300026    0.3243467
  54.0400009    0.3213554
  54.0500031    0.3245904
  54.0600014    0.3266470
  54.0700035    0.3175713
  54.0800018    0.3095182
  54.0900040    0.3069611
  54.1000023    0.3099971
  54.1100044    0.3113564
  54.1200027    0.3243301
  54.1300011    0.3188924
  54.1400032    0.3227007
  54.1500015    0.3204558
  54.1600037    0.3266842
  54.1700020    0.3209417
  54.1800041    0.3249613
  54.1900024    0.3378581
  54.2000008    0.3287328
  54.2100029    0.3395880
  54.2200012    0.3312064
  54.2300034    0.3308124
  54.2400017    0.3297917
  54.2500038    0.3328413
  54.2600021    0.3178311
  54.2700043    0.3246801
  54.2800026    0.3076097
  54.2900009    0.3036819
  54.3000031    0.3030410
  54.3100014    0.2972558
  54.3200035    0.3015763
  54.3300018    0.3125483
  54.3400040    0.3145767
  54.3500023    0.3008570
  54.3600044    0.2991365
  54.3700027    0.3004081
  54.3800011    0.3008319
  54.3900032    0.3045467
  54.4000015    0.2980118
  54.4100037    0.2962075
  54.4200020    0.2946649
  54.4300041    0.2987314
  54.4400024    0.3108505
  54.4500008    0.3167389
  54.4600029    0.3136896
  54.4700012    0.3105166
  54.4800034    0.3133018
  54.4900017    0.3165754
  54.5000038    0.3151864
  54.5100021    0.3146910
  54.5200043    0.3207220
  54.5300026    0.3139966
  54.5400009    0.3184078
  54.5500031    0.3289548
  54.5600014    0.3361931
  54.5700035    0.3251307
  54.5800018    0.3142460
  54.5900040    0.3011477
  54.6000023    0.3037727
  54.6100044    0.3045302
  54.6200027    0.3051252
  54.6300011    0.2989234
  54.6400032    0.3013878
  54.6500015    0.3135725
  54.6600037    0.2954815
  54.6700020    0.2911169
  54.6800041    0.2955512
  54.6900024    0.2905288
  54.7000008    0.2932270
  54.7100029    0.2875246
  54.7200012    0.2931917
  54.7300034    0.2960027
  54.7400017    0.2993885
  54.7500038    0.3075416
  54.7600021    0.3102481
  54.7700043    0.2996660
  54.7800026    0.3050675
  54.7900009    0.2974622
  54.8000031    0.2996379
  54.8100014    0.2969780
  54.8200035    0.2896296
  54.8300018    0.2890857
  54.8400040    0.2920220
  54.8500023    0.2889883
  54.8600044    0.2970994
  54.8700027    0.2961209
  54.8800011    0.2998112
  54.8900032    0.2884854
  54.9000015    0.2831298
  54.9100037    0.2955216
  54.9200020    0.2937222
  54.9300041    0.2961404
  54.9400024    0.2932522
  54.9500008    0.2976520
  54.9600029    0.2953382
  54.9700012    0.2941524
  54.9800034    0.2991207
  54.9900017    0.2988287
  55.0000038    0.2934135
  55.0100021    0.3141437
  55.0200043    0.3251906
  55.0300026    0.3283336
  55.0400009    0.3198340
  55.0500031    0.3306829
  55.0600014    0.3222279
  55.0700035    0.3197758
  55.0800018    0.3189587
  55.0900040    0.3133992
  55.1000023    0.3136540
  55.1100044    0.3113546
  55.1200027    0.3042967
  55.1300011    0.3070224
  55.1400032    0.3023718
  55.1500015    0.3021115
  55.1600037    0.3039933
  55.1700020    0.3059020
  55.1800041    0.3102205
  55.1900024    0.3050075
  55.2000008    0.3139498
  55.2100029    0.3134285
  55.2200012    0.3165286
  55.2300034    0.3178345
  55.2400017    0.3135177
  55.2500038    0.3198512
  55.2600021    0.3171388
  55.2700043    0.3180157
  55.2800026    0.3098544
  55.2900009    0.3100670
  55.3000031    0.3079819
  55.3100014    0.3053698
  55.3200035    0.3124638
  55.3300018    0.3106258
  55.3400040    0.3107408
  55.3500023    0.3197173
  55.3600044    0.3171822
  55.3700027    0.3233487
  55.3800011    0.3166979
  55.3900032    0.3196668
  55.4000015    0.3197383
  55.4100037    0.3255821
  55.4200020    0.3333433
  55.4300041    0.3269586
  55.4400024    0.3349207
  55.4500008    0.3358157
  55.4600029    0.3306153
  55.4700012    0.3402443
  55.4800034    0.3271334
  55.4900017    0.3416079
  55.5000038    0.3325538
  55.5100021    0.3428743
  55.5200043    0.3527213
  55.5300026    0.3561004
  55.5400009    0.3493452
  55.5500031    0.3523362
  55.5600014    0.3392730
  55.5700035    0.3450900
  55.5800018    0.3407632
  55.5900040    0.3478101
  55.6000023    0.3493370
  55.6100044    0.3544885
  55.6200027    0.3539321
  55.6300011    0.3415708
  55.6400032    0.3492109
  55.6500015    0.3567180
  55.6600037    0.3485066
  55.6700020    0.3603414
  55.6800041    0.3604814
  55.6900024    0.3543074
  55.7000008    0.3424927
  55.7100029    0.3321604
  55.7200012    0.3342484
  55.7300034    0.3356290
  55.7400017    0.3314121
  55.7500038    0.3273132
  55.7600021    0.3169883
  55.7700043    0.3327627
  55.7800026    0.3222311
  55.7900009    0.3245650
  55.8000031    0.3285793
  55.8100014    0.3282931
  55.8200035    0.3243780
  55.8300018    0.3362279
  55.8400040    0.3335445
  55.8500023    0.3322887
  55.8600044    0.3243912
  55.8700027    0.3158594
  55.8800011    0.3275626
  55.8900032    0.3314820
  55.9000015    0.3367428
  55.9100037    0.3443634
  55.9200020    0.3416898
  55.9300041    0.3416790
  55.9400024    0.3433382
  55.9500008    0.3442532
  55.9600029    0.3323984
  55.9700012    0.3313255
  55.9800034    0.3240706
  55.9900017    0.3288204
  56.0000038    0.3310660
  56.0100021    0.3311379
  56.0200043    0.3260779
  56.0300026    0.3194987
  56.0400009    0.3226057
  56.0500031    0.3290623
  56.0600014    0.3413489
  56.0700035    0.3355138
  56.0800018    0.3495421
  56.0900040    0.3450988
  56.1000023    0.3447247
  56.1100044    0.3457721
  56.1200027    0.3329187
  56.1300011    0.3297448
  56.1400032    0.3381762
  56.1500015    0.3342160
  56.1600037    0.3384801
  56.1700020    0.3306103
  56.1800041    0.3379115
  56.1900024    0.3206348
  56.2000008    0.3324169
  56.2100029    0.3416471
  56.2200012    0.3436967
  56.2300034    0.3460517
  56.2400017    0.3351277
  56.2500038    0.3397447
  56.2600021    0.3530155
  56.2700043    0.3444554
  56.2800026    0.3378441
  56.2900009    0.3378327
  56.3000031    0.3392181
  56.3100014    0.3429964
  56.3200035    0.3395440
  56.3300018    0.3353926
  56.3400040    0.3246761
  56.3500023    0.3151853
  56.3600044    0.3266979
  56.3700027    0.3199039
  56.3800011    0.3170850
  56.3900032    0.3338457
  56.4000015    0.3257909
  56.4100037    0.3397838
  56.4200020    0.3382174
  56.4300041    0.3343572
  56.4400024    0.3443094
  56.4500046    0.3385900
  56.4600029    0.3397593
  56.4700012    0.3471356
  56.4800034    0.3330012
  56.4900017    0.3327672
  56.5000038    0.3321393
  56.5100021    0.3299987
  56.5200043    0.3276868
  56.5300026    0.3285241
  56.5400009    0.3197801
  56.5500031    0.3144344
  56.5600014    0.3261405
  56.5700035    0.3307563
  56.5800018    0.3280980
  56.5900040    0.3359183
  56.6000023    0.3294941
  56.6100044    0.3298480
  56.6200027    0.3301188
  56.6300011    0.3386185
  56.6400032    0.3448210
  56.6500015    0.3313748
  56.6600037    0.3271141
  56.6700020    0.3255880
  56.6800041    0.3265030
  56.6900024    0.3166093
  56.7000046    0.3258184
  56.7100029    0.3281301
  56.7200012    0.3324917
  56.7300034    0.3350289
  56.7400017    0.3242708
  56.7500038    0.3317977
  56.7600021    0.3333650
  56.7700043    0.3379297
  56.7800026    0.3380932
  56.7900009    0.3317346
  56.8000031    0.3279606
  56.8100014    0.3214175
  56.8200035    0.3189403
  56.8300018    0.3110500
  56.8400040    0.3143632
  56.8500023    0.3119206
  56.8600044    0.3137170
  56.8700027    0.3057332
  56.8800011    0.3077488
  56.8900032    0.3080043
  56.9000015    0.3093957
  56.9100037    0.3159896
  56.9200020    0.3239750
  56.9300041    0.3253866
  56.9400024    0.3204490
  56.9500046    0.3172418
  56.9600029    0.3251463
  56.9700012    0.3353729
  56.9800034    0.3283235
  56.9900017    0.3176718
  57.0000038    0.3235184
  57.0100021    0.3126698
  57.0200043    0.3144211
  57.0300026    0.3212506
  57.0400009    0.3251919
  57.0500031    0.3271758
  57.0600014    0.3259237
  57.0700035    0.3236152
  57.0800018    0.3184035
  57.0900040    0.3206353
  57.1000023    0.3197590
  57.1100044    0.3170496
  57.1200027    0.3157086
  57.1300011    0.3175571
  57.1400032    0.3134053
  57.1500015    0.3148759
  57.1600037    0.3138210
  57.1700020    0.3092835
  57.1800041    0.3153357
  57.1900024    0.3122044
  57.2000046    0.3065107
  57.2100029    0.3190085
  57.2200012    0.3273472
  57.2300034    0.3200533
  57.2400017    0.3212953
  57.2500038    0.3280442
  57.2600021    0.3256571
  57.2700043    0.3389153
  57.2800026    0.3364496
  57.2900009    0.3320177
  57.3000031    0.3339509
  57.3100014    0.3242600
  57.3200035    0.3323045
  57.3300018    0.3323772
  57.3400040    0.3316040
  57.3500023    0.3365127
  57.3600044    0.3350865
  57.3700027    0.3442585
  57.3800011    0.3403300
  57.3900032    0.3288583
  57.4000015    0.3234256
  57.4100037    0.3326789
  57.4200020    0.3446111
  57.4300041    0.3424679
  57.4400024    0.3403552
  57.4500046    0.3323111
  57.4600029    0.3353094
  57.4700012    0.3294858
  57.4800034    0.3143993
  57.4900017    0.3108647
  57.5000038    0.3123206
  57.5100021    0.3244216
  57.5200043    0.3216084
  57.5300026    0.3264028
  57.5400009    0.3290133
  57.5500031    0.3343615
  57.5600014    0.3447530
  57.5700035    0.3420076
  57.5800018    0.3414840
  57.5900040    0.3385544
  57.6000023    0.3376618
  57.6100044    0.3366347
  57.6200027    0.3382541
  57.6300011    0.3511971
  57.6400032    0.3526608
  57.6500015    0.3494390
  57.6600037    0.3395058
  57.6700020    0.3266129
  57.6800041    0.3362201
  57.6900024    0.3438059
  57.7000046    0.3380821
  57.7100029    0.3381529
  57.7200012    0.3279822
  57.7300034    0.3188837
  57.7400017    0.3203871
  57.7500038    0.3126158
  57.7600021    0.3133400
  57.7700043    0.3126752
  57.7800026    0.3097086
  57.7900009    0.3208306
  57.8000031    0.3054798
  57.8100014    0.3091112
  57.8200035    0.3188034
  57.8300018    0.3130819
  57.8400040    0.3096528
  57.8500023    0.3157985
  57.8600044    0.3233520
  57.8700027    0.3273326
  57.8800011    0.3228298
  57.8900032    0.3206877
  57.9000015    0.3198406
  57.9100037    0.3290282
  57.9200020    0.3164977
  57.9300041    0.3239368
  57.9400024    0.3324527
  57.9500046    0.3312776
  57.9600029    0.3236080
  57.9700012    0.3250190
  57.9800034    0.3214400
  57.9900017    0.3241806
  58.0000038    0.3264700
  58.0100021    0.3351323
  58.0200043    0.3331119
  58.0300026    0.3375199
  58.0400009    0.3304588
  58.0500031    0.3259236
  58.0600014    0.3354185
  58.0700035    0.3310161
  58.0800018    0.3165073
  58.0900040    0.3285420
  58.1000023    0.3240173
  58.1100044    0.3279275
  58.1200027    0.3254321
  58.1300011    0.3246170
  58.1400032    0.3147819
  58.1500015    0.3111029
  58.1600037    0.3236669
  58.1700020    0.3225597
  58.1800041    0.3249814
  58.1900024    0.3085290
  58.2000046    0.3124997
  58.2100029    0.3167983
  58.2200012    0.3246479
  58.2300034    0.3233653
  58.2400017    0.3242395
  58.2500038    0.3342678
  58.2600021    0.3340631
  58.2700043    0.3359121
  58.2800026    0.3293183
  58.2900009    0.3274719
  58.3000031    0.3324799
  58.3100014    0.3263220
  58.3200035    0.3357703
  58.3300018    0.3349581
  58.3400040    0.3413523
  58.3500023    0.3414339
  58.3600044    0.3473517
  58.3700027    0.3533642
  58.3800011    0.3583062
  58.3900032    0.3625785
  58.4000015    0.3483048
  58.4100037    0.3457815
  58.4200020    0.3469705
  58.4300041    0.3468408
  58.4400024    0.3539910
  58.4500046    0.3389768
  58.4600029    0.3349986
  58.4700012    0.3306118
  58.4800034    0.3378526
  58.4900017    0.3239624
  58.5000038    0.3285743
  58.5100021    0.3218092
  58.5200043    0.3223098
  58.5300026    0.3207726
  58.5400009    0.3226658
  58.5500031    0.3235621
  58.5600014    0.3242673
  58.5700035    0.3240891
  58.5800018    0.3191017
  58.5900040    0.3123791
  58.6000023    0.3206690
  58.6100044    0.3212397
  58.6200027    0.3234901
  58.6300011    0.3205828
  58.6400032    0.3094882
  58.6500015    0.3106601
  58.6600037    0.3121715
  58.6700020    0.2961227
  58.6800041    0.3057627
  58.6900024    0.2989689
  58.7000046    0.3032131
  58.7100029    0.3085332
  58.7200012    0.3045300
  58.7300034    0.3045549
  58.7400017    0.3029756
  58.7500038    0.3098008
  58.7600021    0.3187637
  58.7700043    0.3139540
  58.7800026    0.3139853
  58.7900009    0.3197405
  58.8000031    0.3168034
  58.8100014    0.3312423
  58.8200035    0.3324479
  58.8300018    0.3352197
  58.8400040    0.3339014
  58.8500023    0.3214247
  58.8600044    0.3185225
  58.8700027    0.3146856
  58.8800011    0.3267923
  58.8900032    0.3156334
  58.9000015    0.3220886
  58.9100037    0.3161060
  58.9200020    0.3093080
  58.9300041    0.3131225
  58.9400024    0.3063408
  58.9500046    0.3112421
  58.9600029    0.3029913
  58.9700012    0.3084660
  58.9800034    0.3070830
  58.9900017    0.3016692
  59.0000038    0.3109806
  59.0100021    0.3034877
  59.0200043    0.3091536
  59.0300026    0.3167126
  59.0400009    0.3156525
  59.0500031    0.3172539
  59.0600014    0.3227450
  59.0700035    0.3406590
  59.0800018    0.3275424
  59.0900040    0.3224040
  59.1000023    0.3151605
  59.1100044    0.3306086
  59.1200027    0.3297566
  59.1300011    0.3280208
  59.1400032    0.3264808
  59.1500015    0.3293748
  59.1600037    0.3311080
  59.1700020    0.3335623
  59.1800041    0.3344607
  59.1900024    0.3273603
  59.2000046    0.3253636
  59.2100029    0.3325692
  59.2200012    0.3184712
  59.2300034    0.3288971
  59.2400017    0.3282527
  59.2500038    0.3332742
  59.2600021    0.3309822
  59.2700043    0.3312346
  59.2800026    0.3352401
  59.2900009    0.3356456
  59.3000031    0.3227888
  59.3100014    0.3245346
  59.3200035    0.3291920
  59.3300018    0.3116800
  59.3400040    0.3147742
  59.3500023    0.3137161
  59.3600044    0.3081920
  59.3700027    0.3089133
  59.3800011    0.3212731
  59.3900032    0.3224114
  59.4000015    0.3248133
  59.4100037    0.3233726
  59.4200020    0.3339089
  59.4300041    0.3449158
  59.4400024    0.3441591
  59.4500046    0.3237485
  59.4600029    0.3286069
  59.4700012    0.3182164
  59.4800034    0.3275871
  59.4900017    0.3253447
  59.5000038    0.3137037
  59.5100021    0.3164413
  59.5200043    0.3252565
  59.5300026    0.3264557
  59.5400047    0.3254081
  59.5500031    0.3201547
  59.5600014    0.3127999
  59.5700035    0.3367742
  59.5800018    0.3394875
  59.5900040    0.3377833
  59.6000023    0.3292638
  59.6100044    0.3236489
  59.6200027    0.3309137
  59.6300011    0.3372555
  59.6400032    0.3418232
  59.6500015    0.3446162
  59.6600037    0.3547671
  59.6700020    0.3427220
  59.6800041    0.3548922
  59.6900024    0.3522767
  59.7000046    0.3504494
  59.7100029    0.3469464
  59.7200012    0.3514196
  59.7300034    0.3456496
  59.7400017    0.3473394
  59.7500038    0.3508601
  59.7600021    0.3461725
  59.7700043    0.3553817
  59.7800026    0.3476279
  59.7900047    0.3604625
  59.8000031    0.3519107
  59.8100014    0.3575547
  59.8200035    0.3549052
  59.8300018    0.3605399
  59.8400040    0.3632852
  59.8500023    0.3673615
  59.8600044    0.3783452
  59.8700027    0.3715122
  59.8800011    0.3687236
  59.8900032    0.3627755
  59.9000015    0.3552046
  59.9100037    0.3533257
  59.9200020    0.3695404
  59.9300041    0.3593261
  59.9400024    0.3494737
  59.9500046    0.3551987
  59.9600029    0.3575749
  59.9700012    0.3563551
  59.9800034    0.3537094
  59.9900017    0.3479921
  60.0000038    0.3483427
  60.0100021    0.3558532
  60.0200043    0.3659239
  60.0300026    0.3669607
  60.0400047    0.3690691
  60.0500031    0.3752840
  60.0600014    0.3749733
  60.0700035    0.3749575
  60.0800018    0.3802108
  60.0900040    0.3824689
  60.1000023    0.3782585
  60.1100044    0.3862936
  60.1200027    0.3848864
  60.1300011    0.3738349
  60.1400032    0.3662573
  60.1500015    0.3584034
  60.1600037    0.3579731
  60.1700020    0.3558289
  60.1800041    0.3601788
  60.1900024    0.3689050
  60.2000046    0.3703787
  60.2100029    0.3723785
  60.2200012    0.3724566
  60.2300034    0.3648136
  60.2400017    0.3677402
  60.2500038    0.3756400
  60.2600021    0.3713023
  60.2700043    0.3727580
  60.2800026    0.3603733
  60.2900047    0.3632563
  60.3000031    0.3654249
  60.3100014    0.3619087
  60.3200035    0.3633492
  60.3300018    0.3568733
  60.3400040    0.3663921
  60.3500023    0.3688220
  60.3600044    0.3828057
  60.3700027    0.3743580
  60.3800011    0.3760283
  60.3900032    0.3705713
  60.4000015    0.3790101
  60.4100037    0.3701807
  60.4200020    0.3595467
  60.4300041    0.3666274
  60.4400024    0.3651697
  60.4500046    0.3511406
  60.4600029    0.3667355
  60.4700012    0.3720026
  60.4800034    0.3591077
  60.4900017    0.3620050
  60.5000038    0.3616745
  60.5100021    0.3591342
  60.5200043    0.3715649
  60.5300026    0.3724548
  60.5400047    0.3822060
  60.5500031    0.3736823
  60.5600014    0.3569805
  60.5700035    0.3623703
  60.5800018    0.3677871
  60.5900040    0.3616211
  60.6000023    0.3690042
  60.6100044    0.3643479
  60.6200027    0.3523860
  60.6300011    0.3497998
  60.6400032    0.3577662
  60.6500015    0.3545471
  60.6600037    0.3475226
  60.6700020    0.3330139
  60.6800041    0.3373865
  60.6900024    0.3401926
  60.7000046    0.3474626
  60.7100029    0.3451481
  60.7200012    0.3389472
  60.7300034    0.3276679
  60.7400017    0.3320552
  60.7500038    0.3468890
  60.7600021    0.3374915
  60.7700043    0.3402986
  60.7800026    0.3448918
  60.7900047    0.3555791
  60.8000031    0.3517175
  60.8100014    0.3520246
  60.8200035    0.3544463
  60.8300018    0.3561838
  60.8400040    0.3511472
  60.8500023    0.3466698
  60.8600044    0.3496499
  60.8700027    0.3536823
  60.8800011    0.3371601
  60.8900032    0.3383722
  60.9000015    0.3360475
  60.9100037    0.3388858
  60.9200020    0.3441118
  60.9300041    0.3421605
  60.9400024    0.3447951
  60.9500046    0.3351655
  60.9600029    0.3348530
  60.9700012    0.3371713
  60.9800034    0.3434850
  60.9900017    0.3430863
  61.0000038    0.3342376
  61.0100021    0.3361645
  61.0200043    0.3310745
  61.0300026    0.3363035
  61.0400047    0.3402229
  61.0500031    0.3411011
  61.0600014    0.3360045
  61.0700035    0.3404885
  61.0800018    0.3362237
  61.0900040    0.3342807
  61.1000023    0.3387815
  61.1100044    0.3364566
  61.1200027    0.3363680
  61.1300011    0.3381114
  61.1400032    0.3349281
  61.1500015    0.3366443
  61.1600037    0.3147557
  61.1700020    0.3254254
  61.1800041    0.3378299
  61.1900024    0.3330556
  61.2000046    0.3323557
  61.2100029    0.3342954
  61.2200012    0.3358829
  61.2300034    0.3188344
  61.2400017    0.3154932
  61.2500038    0.3177118
  61.2600021    0.3225542
  61.2700043    0.3118798
  61.2800026    0.3148049
  61.2900047    0.3168975
  61.3000031    0.3093445
  61.3100014    0.3180931
  61.3200035    0.3189777
  61.3300018    0.3215911
  61.3400040    0.3200863
  61.3500023    0.3286517
  61.3600044    0.3276352
  61.3700027    0.3343911
  61.3800011    0.3408650
  61.3900032    0.3413346
  61.4000015    0.3516270
  61.4100037    0.3479737
  61.4200020    0.3389835
  61.4300041    0.3445379
  61.4400024    0.3476799
  61.4500046    0.3474087
  61.4600029    0.3442293
  61.4700012    0.3463256
  61.4800034    0.3477188
  61.4900017    0.3400605
  61.5000038    0.3363787
  61.5100021    0.3363554
  61.5200043    0.3430597
  61.5300026    0.3338236
  61.5400047    0.3314852
  61.5500031    0.3255587
  61.5600014    0.3188920
  61.5700035    0.3089981
  61.5800018    0.3137255
  61.5900040    0.3202862
  61.6000023    0.3225304
  61.6100044    0.3225566
  61.6200027    0.3392025
  61.6300011    0.3337798
  61.6400032    0.3292478
  61.6500015    0.3298431
  61.6600037    0.3338732
  61.6700020    0.3451013
  61.6800041    0.3507993
  61.6900024    0.3565038
  61.7000046    0.3461853
  61.7100029    0.3491105
  61.7200012    0.3399347
  61.7300034    0.3524475
  61.7400017    0.3496220
  61.7500038    0.3528646
  61.7600021    0.3525352
  61.7700043    0.3693831
  61.7800026    0.3603121
  61.7900047    0.3567628
  61.8000031    0.3558706
  61.8100014    0.3603850
  61.8200035    0.3595450
  61.8300018    0.3540301
  61.8400040    0.3456997
  61.8500023    0.3515750
  61.8600044    0.3473654
  61.8700027    0.3470934
  61.8800011    0.3479127
  61.8900032    0.3421334
  61.9000015    0.3402483
  61.9100037    0.3528689
  61.9200020    0.3469517
  61.9300041    0.3447369
  61.9400024    0.3428530
  61.9500046    0.3509542
  61.9600029    0.3382535
  61.9700012    0.3339352
  61.9800034    0.3372780
  61.9900017    0.3389617
  62.0000038    0.3408180
  62.0100021    0.3290775
  62.0200043    0.3243814
  62.0300026    0.3159283
  62.0400047    0.3178587
  62.0500031    0.3208604
  62.0600014    0.3163367
  62.0700035    0.3087092
  62.0800018    0.3151043
  62.0900040    0.3186107
  62.1000023    0.3195802
  62.1100044    0.3035752
  62.1200027    0.3169907
  62.1300011    0.3256715
  62.1400032    0.3255141
  62.1500015    0.3398797
  62.1600037    0.3395350
  62.1700020    0.3508649
  62.1800041    0.3586271
  62.1900024    0.3564902
  62.2000046    0.3513929
  62.2100029    0.3625221
  62.2200012    0.3603796
  62.2300034    0.3659153
  62.2400017    0.3624616
  62.2500038    0.3605820
  62.2600021    0.3593208
  62.2700043    0.3619844
  62.2800026    0.3652360
  62.2900047    0.3521974
  62.3000031    0.3556531
  62.3100014    0.3515076
  62.3200035    0.3533533
  62.3300018    0.3612790
  62.3400040    0.3528441
  62.3500023    0.3525719
  62.3600044    0.3513965
  62.3700027    0.3555916
  62.3800011    0.3660164
  62.3900032    0.3715360
  62.4000015    0.3708429
  62.4100037    0.3561103
  62.4200020    0.3612001
  62.4300041    0.3597462
  62.4400024    0.3606763
  62.4500046    0.3703939
  62.4600029    0.3730987
  62.4700012    0.3883176
  62.4800034    0.3781279
  62.4900017    0.3874784
  62.5000038    0.3901780
  62.5100021    0.3867775
  62.5200043    0.3835720
  62.5300026    0.3777482
  62.5400047    0.3724033
  62.5500031    0.3806252
  62.5600014    0.3974306
  62.5700035    0.3984194
  62.5800018    0.4110553
  62.5900040    0.4101877
  62.6000023    0.4190128
  62.6100044    0.4238470
  62.6200027    0.4138894
  62.6300011    0.4139917
  62.6400032    0.4195473
  62.6500015    0.4219764
  62.6600037    0.4106636
  62.6700020    0.4016412
  62.6800041    0.4014475
  62.6900024    0.4050089
  62.7000046    0.4006231
  62.7100029    0.4061065
  62.7200012    0.4028366
  62.7300034    0.4029927
  62.7400017    0.3961768
  62.7500038    0.3930444
  62.7600021    0.3959556
  62.7700043    0.3864062
  62.7800026    0.3759413
  62.7900047    0.3869497
  62.8000031    0.3822966
  62.8100014    0.3936653
  62.8200035    0.3952064
  62.8300018    0.3847245
  62.8400040    0.3827898
  62.8500023    0.3857992
  62.8600044    0.3678664
  62.8700027    0.3790393
  62.8800049    0.3923630
  62.8900032    0.3922443
  62.9000015    0.3864293
  62.9100037    0.4020712
  62.9200020    0.3970626
  62.9300041    0.3902635
  62.9400024    0.3898041
  62.9500046    0.3950705
  62.9600029    0.4182366
  62.9700012    0.4156410
  62.9800034    0.4197875
  62.9900017    0.4076705
  63.0000038    0.4114974
  63.0100021    0.4109615
  63.0200043    0.4254367
  63.0300026    0.4087490
  63.0400047    0.4036548
  63.0500031    0.3979035
  63.0600014    0.3976805
  63.0700035    0.4035682
  63.0800018    0.4066966
  63.0900040    0.4006512
  63.1000023    0.3982172
  63.1100044    0.4049747
  63.1200027    0.4053115
  63.1300049    0.3864638
  63.1400032    0.3844409
  63.1500015    0.3824315
  63.1600037    0.3736218
  63.1700020    0.3827122
  63.1800041    0.3879413
  63.1900024    0.3968483
  63.2000046    0.3920634
  63.2100029    0.3862838
  63.2200012    0.3851703
  63.2300034    0.3882750
  63.2400017    0.3879951
  63.2500038    0.3780494
  63.2600021    0.3835546
  63.2700043    0.3706947
  63.2800026    0.3618817
  63.2900047    0.3609240
  63.3000031    0.3523187
  63.3100014    0.3535088
  63.3200035    0.3450674
  63.3300018    0.3432147
  63.3400040    0.3455580
  63.3500023    0.3452229
  63.3600044    0.3478659
  63.3700027    0.3564476
  63.3800049    0.3595522
  63.3900032    0.3638398
  63.4000015    0.3750154
  63.4100037    0.3814157
  63.4200020    0.3743048
  63.4300041    0.3878097
  63.4400024    0.3941959
  63.4500046    0.3957841
  63.4600029    0.4068055
  63.4700012    0.3995417
  63.4800034    0.3902341
  63.4900017    0.3981734
  63.5000038    0.3961011
  63.5100021    0.3939932
  63.5200043    0.3867378
  63.5300026    0.3926525
  63.5400047    0.4007965
  63.5500031    0.3993814
  63.5600014    0.3889347
  63.5700035    0.3886753
  63.5800018    0.4012224
  63.5900040    0.4034229
  63.6000023    0.3980508
  63.6100044    0.3952582
  63.6200027    0.3938042
  63.6300049    0.3915348
  63.6400032    0.4000438
  63.6500015    0.3969607
  63.6600037    0.3926904
  63.6700020    0.3976706
  63.6800041    0.3830634
  63.6900024    0.3902127
  63.7000046    0.3927116
  63.7100029    0.3931118
  63.7200012    0.3817669
  63.7300034    0.3863252
  63.7400017    0.3773271
  63.7500038    0.3829794
  63.7600021    0.3849936
  63.7700043    0.3964643
  63.7800026    0.4209180
  63.7900047    0.4205266
  63.8000031    0.4026952
  63.8100014    0.4010917
  63.8200035    0.3857062
  63.8300018    0.3947664
  63.8400040    0.3920944
  63.8500023    0.3965697
  63.8600044    0.3996678
  63.8700027    0.4090903
  63.8800049    0.4195085
  63.8900032    0.4268396
  63.9000015    0.4227766
  63.9100037    0.4082025
  63.9200020    0.4198797
  63.9300041    0.4130251
  63.9400024    0.4013600
  63.9500046    0.4032760
  63.9600029    0.3968257
  63.9700012    0.3933389
  63.9800034    0.3992088
  63.9900017    0.3972371
  64.0000000    0.4031156
  64.0100021    0.3912431
  64.0200043    0.4053566
  64.0300064    0.4052062
  64.0400009    0.4177843
  64.0500031    0.4357961
  64.0600052    0.4214530
  64.0699997    0.4092201
  64.0800018    0.4083038
  64.0900040    0.3953789
  64.1000061    0.3844339
  64.1100006    0.3710359
  64.1200027    0.3702653
  64.1300049    0.3697610
  64.1399994    0.3676369
  64.1500015    0.3763483
  64.1600037    0.3767169
  64.1700058    0.3634815
  64.1800003    0.3659409
  64.1900024    0.3535760
  64.2000046    0.3545885
  64.2100067    0.3547825
  64.2200012    0.3729390
  64.2300034    0.3596386
  64.2400055    0.3627665
  64.2500000    0.3643734
  64.2600021    0.3645035
  64.2700043    0.3703043
  64.2800064    0.3581685
  64.2900009    0.3661033
  64.3000031    0.3557515
  64.3100052    0.3614515
  64.3199997    0.3563905
  64.3300018    0.3540138
  64.3400040    0.3592472
  64.3500061    0.3600361
  64.3600006    0.3636971
  64.3700027    0.3668284
  64.3800049    0.3813202
  64.3899994    0.3880600
  64.4000015    0.3745287
  64.4100037    0.3589586
  64.4200058    0.3599958
  64.4300003    0.3646608
  64.4400024    0.3767750
  64.4500046    0.3750360
  64.4600067    0.3744684
  64.4700012    0.3733024
  64.4800034    0.3525264
  64.4900055    0.3617740
  64.5000000    0.3753047
  64.5100021    0.3722025
  64.5200043    0.3744957
  64.5300064    0.3785991
  64.5400009    0.3843639
  64.5500031    0.3983208
  64.5600052    0.3909734
  64.5699997    0.3848730
  64.5800018    0.3802222
  64.5900040    0.3931474
  64.6000061    0.4133998
  64.6100006    0.4017462
  64.6200027    0.3929105
  64.6300049    0.4001642
  64.6399994    0.3937850
  64.6500015    0.3962696
  64.6600037    0.3905288
  64.6700058    0.3660520
  64.6800003    0.3731402
  64.6900024    0.3648792
  64.7000046    0.3619451
  64.7100067    0.3589898
  64.7200012    0.3722405
  64.7300034    0.3681542
  64.7400055    0.3632716
  64.7500000    0.3839876
  64.7600021    0.3674842
  64.7700043    0.3650227
  64.7800064    0.3547562
  64.7900009    0.3760578
  64.8000031    0.3776664
  64.8100052    0.3596300
  64.8199997    0.3694220
  64.8300018    0.3526143
  64.8400040    0.3559428
  64.8500061    0.3462662
  64.8600006    0.3513666
  64.8700027    0.3559877
  64.8800049    0.3403821
  64.8899994    0.3373145
  64.9000015    0.3332264
  64.9100037    0.3482616
  64.9200058    0.3356124
  64.9300003    0.3354842
  64.9400024    0.3346640
  64.9500046    0.3387127
  64.9600067    0.3449339
  64.9700012    0.3552794
  64.9800034    0.3461210
  64.9900055    0.3497805
  65.0000000    0.3459106
  65.0100021    0.3484637
  65.0200043    0.3526036
  65.0300064    0.3507039
  65.0400009    0.3486848
  65.0500031    0.3620393
  65.0600052    0.3591029
  65.0699997    0.3498510
  65.0800018    0.3604009
  65.0900040    0.3423220
  65.1000061    0.3419432
  65.1100006    0.3505294
  65.1200027    0.3560004
  65.1300049    0.3638606
  65.1399994    0.3568800
  65.1500015    0.3517394
  65.1600037    0.3486944
  65.1700058    0.3498063
  65.1800003    0.3687431
  65.1900024    0.3741922
  65.2000046    0.3675885
  65.2100067    0.3754759
  65.2200012    0.3705094
  65.2300034    0.3419594
  65.2400055    0.3442172
  65.2500000    0.3470031
  65.2600021    0.3633093
  65.2700043    0.3611353
  65.2800064    0.3715326
  65.2900009    0.3631343
  65.3000031    0.3517324
  65.3100052    0.3502704
  65.3199997    0.3460714
  65.3300018    0.3455288
  65.3400040    0.3489013
  65.3500061    0.3356864
  65.3600006    0.3266880
  65.3700027    0.3396361
  65.3800049    0.3505032
  65.3899994    0.3605426
  65.4000015    0.3581281
  65.4100037    0.3605419
  65.4200058    0.3625501
  65.4300003    0.3593394
  65.4400024    0.3505079
  65.4500046    0.3531189
  65.4600067    0.3498926
  65.4700012    0.3515411
  65.4800034    0.3568503
  65.4900055    0.3561684
  65.5000000    0.3560401
  65.5100021    0.3506092
  65.5200043    0.3536263
  65.5300064    0.3548884
  65.5400009    0.3524303
  65.5500031    0.3658432
  65.5600052    0.3589242
  65.5699997    0.3627744
  65.5800018    0.3671603
  65.5900040    0.3555376
  65.6000061    0.3682274
  65.6100006    0.3624491
  65.6200027    0.3583801
  65.6300049    0.3620944
  65.6399994    0.3569067
  65.6500015    0.3505479
  65.6600037    0.3468286
  65.6700058    0.3589895
  65.6800003    0.3612054
  65.6900024    0.3577804
  65.7000046    0.3623956
  65.7100067    0.3683161
  65.7200012    0.3673369
  65.7300034    0.3568107
  65.7400055    0.3627893
  65.7500000    0.3644440
  65.7600021    0.3545531
  65.7700043    0.3524270
  65.7800064    0.3621308
  65.7900009    0.3619468
  65.8000031    0.3726924
  65.8100052    0.3642768
  65.8199997    0.3685198
  65.8300018    0.3691337
  65.8400040    0.3669609
  65.8500061    0.3774329
  65.8600006    0.3788154
  65.8700027    0.3947409
  65.8800049    0.3963115
  65.8899994    0.3982348
  65.9000015    0.3940027
  65.9100037    0.3855198
  65.9200058    0.3932936
  65.9300003    0.3989232
  65.9400024    0.3994704
  65.9500046    0.4034280
  65.9600067    0.4112325
  65.9700012    0.4063823
  65.9800034    0.4209079
  65.9900055    0.4178289
  66.0000000    0.4156623
  66.0100021    0.4142471
  66.0200043    0.4128848
  66.0300064    0.4218376
  66.0400009    0.4067664
  66.0500031    0.4048864
  66.0600052    0.4009924
  66.0699997    0.3867035
  66.0800018    0.3893467
  66.0900040    0.3907979
  66.1000061    0.3863161
  66.1100006    0.4037779
  66.1200027    0.4074423
  66.1300049    0.4210836
  66.1399994    0.4176410
  66.1500015    0.4124846
  66.1600037    0.3998269
  66.1700058    0.4023204
  66.1800003    0.3958772
  66.1900024    0.3958375
  66.2000046    0.3967755
  66.2100067    0.3869016
  66.2200012    0.3824710
  66.2300034    0.3886365
  66.2400055    0.4133693
  66.2500000    0.4115600
  66.2600021    0.4089453
  66.2700043    0.4098110
  66.2800064    0.4155551
  66.2900009    0.4002823
  66.3000031    0.3977284
  66.3100052    0.4019814
  66.3199997    0.3942195
  66.3300018    0.3988120
  66.3400040    0.4119835
  66.3500061    0.4212336
  66.3600006    0.4207998
  66.3700027    0.4140643
  66.3800049    0.3997606
  66.3899994    0.3996156
  66.4000015    0.3955097
  66.4100037    0.3888874
  66.4200058    0.3840212
  66.4300003    0.3946122
  66.4400024    0.3945493
  66.4500046    0.3875956
  66.4600067    0.3949260
  66.4700012    0.3949437
  66.4800034    0.3903257
  66.4900055    0.3974583
  66.5000000    0.4041061
  66.5100021    0.3950761
  66.5200043    0.3914288
  66.5300064    0.3965375
  66.5400009    0.4001369
  66.5500031    0.4080988
  66.5600052    0.4059339
  66.5699997    0.4133974
  66.5800018    0.4031196
  66.5900040    0.4099194
  66.6000061    0.4123170
  66.6100006    0.4042640
  66.6200027    0.4036665
  66.6300049    0.4026484
  66.6399994    0.3990487
  66.6500015    0.3920597
  66.6600037    0.3915458
  66.6700058    0.4060976
  66.6800003    0.4069873
  66.6900024    0.4083885
  66.7000046    0.3982747
  66.7100067    0.4009121
  66.7200012    0.4005329
  66.7300034    0.4086681
  66.7400055    0.4185628
  66.7500000    0.4197337
  66.7600021    0.4276823
  66.7700043    0.4194226
  66.7800064    0.4131811
  66.7900009    0.4230556
  66.8000031    0.4229611
  66.8100052    0.4072870
  66.8199997    0.4171873
  66.8300018    0.4267286
  66.8400040    0.4235179
  66.8500061    0.4340405
  66.8600006    0.4354868
  66.8700027    0.4337000
  66.8800049    0.4279196
  66.8899994    0.4352495
  66.9000015    0.4341299
  66.9100037    0.4379676
  66.9200058    0.4404515
  66.9300003    0.4383102
  66.9400024    0.4394014
  66.9500046    0.4394245
  66.9600067    0.4416870
  66.9700012    0.4531406
  66.9800034    0.4464892
  66.9900055    0.4345210
  67.0000000    0.4457551
  67.0100021    0.4531966
  67.0200043    0.4423111
  67.0300064    0.4461099
  67.0400009    0.4513388
  67.0500031    0.4608081
  67.0600052    0.4559388
  67.0699997    0.4497207
  67.0800018    0.4508318
  67.0900040    0.4520087
  67.1000061    0.4397740
  67.1100006    0.4405464
  67.1200027    0.4377661
  67.1300049    0.4291742
  67.1399994    0.4289270
  67.1500015    0.4303814
  67.1600037    0.4315598
  67.1700058    0.4268733
  67.1800003    0.4281608
  67.1900024    0.4240853
  67.2000046    0.4303738
  67.2100067    0.4167585
  67.2200012    0.4255597
  67.2300034    0.4177284
  67.2400055    0.4303947
  67.2500000    0.4237767
  67.2600021    0.4145172
  67.2700043    0.4209114
  67.2800064    0.4214230
  67.2900009    0.4314893
  67.3000031    0.4410506
  67.3100052    0.4347351
  67.3199997    0.4416428
  67.3300018    0.4451253
  67.3400040    0.4635158
  67.3500061    0.4524341
  67.3600006    0.4700374
  67.3700027    0.4592385
  67.3800049    0.4486219
  67.3899994    0.4343238
  67.4000015    0.4401271
  67.4100037    0.4092840
  67.4200058    0.4132357
  67.4300003    0.4188767
  67.4400024    0.4232504
  67.4500046    0.4511230
  67.4600067    0.4486970
  67.4700012    0.4531810
  67.4800034    0.4523938
  67.4900055    0.4473779
  67.5000000    0.4387219
  67.5100021    0.4409729
  67.5200043    0.4188890
  67.5300064    0.4048003
  67.5400009    0.4038666
  67.5500031    0.4070994
  67.5600052    0.4062974
  67.5699997    0.3923051
  67.5800018    0.3860715
  67.5900040    0.3912100
  67.6000061    0.3878463
  67.6100006    0.3938653
  67.6200027    0.4024402
  67.6300049    0.3974526
  67.6400070    0.4077365
  67.6500015    0.3973209
  67.6600037    0.3972578
  67.6700058    0.3968000
  67.6800003    0.3946676
  67.6900024    0.4081202
  67.7000046    0.3973916
  67.7100067    0.4097016
  67.7200012    0.4125941
  67.7300034    0.4277270
  67.7400055    0.4377721
  67.7500000    0.4330356
  67.7600021    0.4327261
  67.7700043    0.4328129
  67.7800064    0.4252797
  67.7900009    0.4305563
  67.8000031    0.4347022
  67.8100052    0.4389782
  67.8199997    0.4393052
  67.8300018    0.4380315
  67.8400040    0.4522624
  67.8500061    0.4422493
  67.8600006    0.4534502
  67.8700027    0.4594604
  67.8800049    0.4460855
  67.8900070    0.4453408
  67.9000015    0.4528791
  67.9100037    0.4533278
  67.9200058    0.4510810
  67.9300003    0.4395166
  67.9400024    0.4304998
  67.9500046    0.4352392
  67.9600067    0.4351638
  67.9700012    0.4276406
  67.9800034    0.4362454
  67.9900055    0.4570398
  68.0000000    0.4658023
  68.0100021    0.4604568
  68.0200043    0.4608511
  68.0300064    0.4463538
  68.0400009    0.4484210
  68.0500031    0.4523579
  68.0600052    0.4538150
  68.0699997    0.4534129
  68.0800018    0.4515066
  68.0900040    0.4549907
  68.1000061    0.4567476
  68.1100006    0.4503400
  68.1200027    0.4539351
  68.1300049    0.4354252
  68.1400070    0.4363601
  68.1500015    0.4540806
  68.1600037    0.4678639
  68.1700058    0.4691685
  68.1800003    0.4571015
  68.1900024    0.4586877
  68.2000046    0.4439088
  68.2100067    0.4524015
  68.2200012    0.4402797
  68.2300034    0.4472510
  68.2400055    0.4415034
  68.2500000    0.4414347
  68.2600021    0.4408188
  68.2700043    0.4427193
  68.2800064    0.4404969
  68.2900009    0.4454214
  68.3000031    0.4405111
  68.3100052    0.4536591
  68.3199997    0.4555442
  68.3300018    0.4433730
  68.3400040    0.4467833
  68.3500061    0.4335873
  68.3600006    0.4319675
  68.3700027    0.4317810
  68.3800049    0.4415884
  68.3900070    0.4442433
  68.4000015    0.4458270
  68.4100037    0.4246884
  68.4200058    0.4424764
  68.4300003    0.4419010
  68.4400024    0.4413241
  68.4500046    0.4211043
  68.4600067    0.4522383
  68.4700012    0.4310407
  68.4800034    0.4087446
  68.4900055    0.3994546
  68.5000000    0.3983193
  68.5100021    0.4082131
  68.5200043    0.4075313
  68.5300064    0.3951310
  68.5400009    0.4021408
  68.5500031    0.4099816
  68.5600052    0.3941037
  68.5699997    0.3899053
  68.5800018    0.3833750
  68.5900040    0.3831739
  68.6000061    0.3967552
  68.6100006    0.3957947
  68.6200027    0.4031304
  68.6300049    0.4053494
  68.6400070    0.4067695
  68.6500015    0.4134218
  68.6600037    0.3880844
  68.6700058    0.3692505
  68.6800003    0.3628359
  68.6900024    0.3578930
  68.7000046    0.3561273
  68.7100067    0.3602777
  68.7200012    0.3721602
  68.7300034    0.3664305
  68.7400055    0.3664341
  68.7500000    0.3779411
  68.7600021    0.3873780
  68.7700043    0.3768718
  68.7800064    0.3829637
  68.7900009    0.3764861
  68.8000031    0.3686252
  68.8100052    0.3685712
  68.8199997    0.3620650
  68.8300018    0.3623034
  68.8400040    0.3562496
  68.8500061    0.3508475
  68.8600006    0.3470504
  68.8700027    0.3428862
  68.8800049    0.3265022
  68.8900070    0.3347801
  68.9000015    0.3324660
  68.9100037    0.3451645
  68.9200058    0.3537186
  68.9300003    0.3432910
  68.9400024    0.3369271
  68.9500046    0.3434867
  68.9600067    0.3560157
  68.9700012    0.3556747
  68.9800034    0.3406973
  68.9900055    0.3371350
  69.0000000    0.3439389
  69.0100021    0.3344696
  69.0200043    0.3365522
  69.0300064    0.3296835
  69.0400009    0.3253701
  69.0500031    0.3306018
  69.0600052    0.3336590
  69.0699997    0.3292060
  69.0800018    0.3402131
  69.0900040    0.3378031
  69.1000061    0.3312837
  69.1100006    0.3368233
  69.1200027    0.3304443
  69.1300049    0.3237521
  69.1400070    0.3387084
  69.1500015    0.3343283
  69.1600037    0.3363286
  69.1700058    0.3265903
  69.1800003    0.3356938
  69.1900024    0.3433606
  69.2000046    0.3227871
  69.2100067    0.3206996
  69.2200012    0.3148471
  69.2300034    0.3191990
  69.2400055    0.3209007
  69.2500000    0.3295927
  69.2600021    0.3283362
  69.2700043    0.3418551
  69.2800064    0.3355487
  69.2900009    0.3257324
  69.3000031    0.3220707
  69.3100052    0.3181635
  69.3199997    0.3247712
  69.3300018    0.3138778
  69.3400040    0.3088003
  69.3500061    0.3118693
  69.3600006    0.3061645
  69.3700027    0.3056042
  69.3800049    0.3088583
  69.3900070    0.3053914
  69.4000015    0.3070081
  69.4100037    0.2938944
  69.4200058    0.3018995
  69.4300003    0.3058649
  69.4400024    0.3047139
  69.4500046    0.3013990
  69.4600067    0.3107582
  69.4700012    0.3216444
  69.4800034    0.3153826
  69.4900055    0.3246660
  69.5000000    0.3426057
  69.5100021    0.3387893
  69.5200043    0.3320053
  69.5300064    0.3284137
  69.5400009    0.3326528
  69.5500031    0.3389136
  69.5600052    0.3492348
  69.5699997    0.3413128
  69.5800018    0.3310309
  69.5900040    0.3253447
  69.6000061    0.3189044
  69.6100006    0.3290962
  69.6200027    0.3280753
  69.6300049    0.3283795
  69.6400070    0.3396632
  69.6500015    0.3339878
  69.6600037    0.3408095
  69.6700058    0.3298163
  69.6800003    0.3422750
  69.6900024    0.3407580
  69.7000046    0.3250229
  69.7100067    0.3229504
  69.7200012    0.3235420
  69.7300034    0.3272019
  69.7400055    0.3205147
  69.7500000    0.3409171
  69.7600021    0.3227726
  69.7700043    0.3293487
  69.7800064    0.3227978
  69.7900009    0.3226714
  69.8000031    0.3341251
  69.8100052    0.3294423
  69.8199997    0.3298057
  69.8300018    0.3359876
  69.8400040    0.3463863
  69.8500061    0.3459485
  69.8600006    0.3585732
  69.8700027    0.3508916
  69.8800049    0.3526913
  69.8900070    0.3475363
  69.9000015    0.3453000
  69.9100037    0.3444985
  69.9200058    0.3354776
  69.9300003    0.3370451
  69.9400024    0.3488835
  69.9500046    0.3483365
  69.9600067    0.3510974
  69.9700012    0.3518282
  69.9800034    0.3451550
  69.9900055    0.3433140
  70.0000000    0.3351279
  70.0100021    0.3290534
  70.0200043    0.3257321
  70.0300064    0.3382247
  70.0400009    0.3292938
  70.0500031    0.3459330
  70.0600052    0.3656113
  70.0699997    0.3612157
  70.0800018    0.3422712
  70.0900040    0.3524622
  70.1000061    0.3498763
  70.1100006    0.3604018
  70.1200027    0.3625873
  70.1300049    0.3696218
  70.1400070    0.3769181
  70.1500015    0.3710285
  70.1600037    0.3778870
  70.1700058    0.3754929
  70.1800003    0.3670756
  70.1900024    0.3626380
  70.2000046    0.3706688
  70.2100067    0.3682175
  70.2200012    0.3689449
  70.2300034    0.3591597
  70.2400055    0.3520690
  70.2500000    0.3605665
  70.2600021    0.3607078
  70.2700043    0.3509958
  70.2800064    0.3517436
  70.2900009    0.3595597
  70.3000031    0.3609047
  70.3100052    0.3669642
  70.3199997    0.3693501
  70.3300018    0.3565983
  70.3400040    0.3613209
  70.3500061    0.3474977
  70.3600006    0.3512729
  70.3700027    0.3527061
  70.3800049    0.3642016
  70.3900070    0.3566498
  70.4000015    0.3681426
  70.4100037    0.3548809
  70.4200058    0.3624370
  70.4300003    0.3491906
  70.4400024    0.3496483
  70.4500046    0.3478948
  70.4600067    0.3494839
  70.4700012    0.3427497
  70.4800034    0.3488787
  70.4900055    0.3470476
  70.5000000    0.3286826
  70.5100021    0.3169867
  70.5200043    0.3308719
  70.5300064    0.3261613
  70.5400009    0.3366733
  70.5500031    0.3356283
  70.5600052    0.3308166
  70.5699997    0.3316559
  70.5800018    0.3437583
  70.5900040    0.3380111
  70.6000061    0.3314987
  70.6100006    0.3220963
  70.6200027    0.3204036
  70.6300049    0.3217375
  70.6400070    0.3238787
  70.6500015    0.3345523
  70.6600037    0.3343464
  70.6700058    0.3304984
  70.6800003    0.3342016
  70.6900024    0.3289103
  70.7000046    0.3174651
  70.7100067    0.3154708
  70.7200012    0.3274656
  70.7300034    0.3325575
  70.7400055    0.3244372
  70.7500000    0.3418306
  70.7600021    0.3354603
  70.7700043    0.3433985
  70.7800064    0.3458104
  70.7900009    0.3444192
  70.8000031    0.3341361
  70.8100052    0.3375256
  70.8199997    0.3421648
  70.8300018    0.3477011
  70.8400040    0.3524598
  70.8500061    0.3533921
  70.8600006    0.3376362
  70.8700027    0.3425526
  70.8800049    0.3421414
  70.8900070    0.3420500
  70.9000015    0.3506612
  70.9100037    0.3497725
  70.9200058    0.3380947
  70.9300003    0.3400658
  70.9400024    0.3479547
  70.9500046    0.3494363
  70.9600067    0.3353935
  70.9700012    0.3410435
  70.9800034    0.3396554
  70.9900055    0.3260657
  71.0000000    0.3318975
  71.0100021    0.3228951
  71.0200043    0.3290347
  71.0300064    0.3309520
  71.0400009    0.3337216
  71.0500031    0.3209113
  71.0600052    0.3262820
  71.0699997    0.3236561
  71.0800018    0.3372186
  71.0900040    0.3316061
  71.1000061    0.3274969
  71.1100006    0.3266116
  71.1200027    0.3204729
  71.1300049    0.3129193
  71.1400070    0.3067983
  71.1500015    0.3037196
  71.1600037    0.3129400
  71.1700058    0.3069056
  71.1800003    0.3087735
  71.1900024    0.3157218
  71.2000046    0.3056981
  71.2100067    0.3058425
  71.2200012    0.3095304
  71.2300034    0.3087247
  71.2400055    0.3099299
  71.2500000    0.3067302
  71.2600021    0.3077675
  71.2700043    0.3239640
  71.2800064    0.3146068
  71.2900009    0.3214549
  71.3000031    0.3249745
  71.3100052    0.3240366
  71.3199997    0.3331098
  71.3300018    0.3376197
  71.3400040    0.3276823
  71.3500061    0.3300671
  71.3600006    0.3339151
  71.3700027    0.3334261
  71.3800049    0.3305013
  71.3900070    0.3255645
  71.4000015    0.3396114
  71.4100037    0.3435968
  71.4200058    0.3370168
  71.4300003    0.3425548
  71.4400024    0.3338923
  71.4500046    0.3417911
  71.4600067    0.3477145
  71.4700012    0.3473292
  71.4800034    0.3557053
  71.4900055    0.3382115
  71.5000000    0.3324404
  71.5100021    0.3320168
  71.5200043    0.3324689
  71.5300064    0.3309493
  71.5400009    0.3271109
  71.5500031    0.3128563
  71.5600052    0.3133348
  71.5699997    0.3033392
  71.5800018    0.2995728
  71.5900040    0.3025312
  71.6000061    0.3078453
  71.6100006    0.3138738
  71.6200027    0.3121935
  71.6300049    0.3146653
  71.6400070    0.3187263
  71.6500015    0.3084080
  71.6600037    0.3064709
  71.6700058    0.3114334
  71.6800003    0.3273344
  71.6900024    0.3180481
  71.7000046    0.3170245
  71.7100067    0.3269674
  71.7200012    0.3215954
  71.7300034    0.3206859
  71.7400055    0.3216042
  71.7500000    0.3172689
  71.7600021    0.3088277
  71.7700043    0.3126116
  71.7800064    0.3107952
  71.7900009    0.2973005
  71.8000031    0.3048615
  71.8100052    0.2979131
  71.8199997    0.3079062
  71.8300018    0.3099110
  71.8400040    0.3131530
  71.8500061    0.3204669
  71.8600006    0.3212985
  71.8700027    0.3203542
  71.8800049    0.3296793
  71.8900070    0.3278575
  71.9000015    0.3339896
  71.9100037    0.3266013
  71.9200058    0.3178555
  71.9300003    0.3277138
  71.9400024    0.3123778
  71.9500046    0.3217424
  71.9600067    0.3324909
  71.9700012    0.3328791
  71.9800034    0.3353870
  71.9900055    0.3188727
  72.0000000    0.3215037
  72.0100021    0.3178847
  72.0200043    0.3282161
  72.0300064    0.3357483
  72.0400009    0.3359399
  72.0500031    0.3382217
  72.0600052    0.3516620
  72.0699997    0.3609316
  72.0800018    0.3643843
  72.0900040    0.3640620
  72.1000061    0.3558228
  72.1100006    0.3698547
  72.1200027    0.3757679
  72.1300049    0.3793417
  72.1400070    0.3739532
  72.1500015    0.3749827
  72.1600037    0.3794297
  72.1700058    0.3894758
  72.1800003    0.3931017
  72.1900024    0.3885968
  72.2000046    0.3821736
  72.2100067    0.3841278
  72.2200012    0.3830511
  72.2300034    0.3827367
  72.2400055    0.3970018
  72.2500000    0.3971443
  72.2600021    0.3917104
  72.2700043    0.3898464
  72.2800064    0.3801251
  72.2900009    0.3849524
  72.3000031    0.3848093
  72.3100052    0.3880008
  72.3199997    0.3861953
  72.3300018    0.3784514
  72.3400040    0.3879195
  72.3500061    0.3850141
  72.3600006    0.3931669
  72.3700027    0.3880133
  72.3800049    0.3828061
  72.3900070    0.3841027
  72.4000015    0.3712039
  72.4100037    0.3756264
  72.4200058    0.3733717
  72.4300003    0.3591210
  72.4400024    0.3682790
  72.4500046    0.3803230
  72.4600067    0.3640889
  72.4700012    0.3837215
  72.4800034    0.3941186
  72.4900055    0.3685666
  72.5000000    0.3612038
  72.5100021    0.3690141
  72.5200043    0.3753819
  72.5300064    0.3811700
  72.5400009    0.3774162
  72.5500031    0.3904456
  72.5600052    0.4001623
  72.5699997    0.3831844
  72.5800018    0.3899281
  72.5900040    0.3882706
  72.6000061    0.3901987
  72.6100006    0.3783019
  72.6200027    0.3902095
  72.6300049    0.3885581
  72.6400070    0.3777013
  72.6500015    0.3822540
  72.6600037    0.3861470
  72.6700058    0.4052058
  72.6800003    0.4024389
  72.6900024    0.4108007
  72.7000046    0.4034691
  72.7100067    0.3929527
  72.7200012    0.3877699
  72.7300034    0.3869466
  72.7400055    0.3985071
  72.7500000    0.3848896
  72.7600021    0.3877679
  72.7700043    0.3819067
  72.7800064    0.3814079
  72.7900009    0.3751172
  72.8000031    0.3767083
  72.8100052    0.3692089
  72.8199997    0.3683029
  72.8300018    0.3616348
  72.8400040    0.3591007
  72.8500061    0.3524181
  72.8600006    0.3565153
  72.8700027    0.3554449
  72.8800049    0.3566020
  72.8900070    0.3615021
  72.9000015    0.3636377
  72.9100037    0.3598303
  72.9200058    0.3601858
  72.9300003    0.3606008
  72.9400024    0.3637722
  72.9500046    0.3664099
  72.9600067    0.3603097
  72.9700012    0.3552366
  72.9800034    0.3707584
  72.9900055    0.3641288
  73.0000000    0.3679959
  73.0100021    0.3629077
  73.0200043    0.3596117
  73.0300064    0.3695827
  73.0400009    0.3622186
  73.0500031    0.3624639
  73.0600052    0.3573265
  73.0699997    0.3630047
  73.0800018    0.3684532
  73.0900040    0.3607881
  73.1000061    0.3507414
  73.1100006    0.3696054
  73.1200027    0.3568676
  73.1300049    0.3520868
  73.1400070    0.3531399
  73.1500015    0.3443045
  73.1600037    0.3545696
  73.1700058    0.3488539
  73.1800003    0.3429451
  73.1900024    0.3494490
  73.2000046    0.3379098
  73.2100067    0.3447025
  73.2200012    0.3461052
  73.2300034    0.3436838
  73.2400055    0.3467594
  73.2500000    0.3538419
  73.2600021    0.3517814
  73.2700043    0.3456293
  73.2800064    0.3398637
  73.2900009    0.3466222
  73.3000031    0.3391284
  73.3100052    0.3463767
  73.3199997    0.3524612
  73.3300018    0.3532710
  73.3400040    0.3509194
  73.3500061    0.3547904
  73.3600006    0.3474118
  73.3700027    0.3372751
  73.3800049    0.3466855
  73.3900070    0.3489664
  73.4000015    0.3491850
  73.4100037    0.3462035
  73.4200058    0.3457651
  73.4300003    0.3456019
  73.4400024    0.3375734
  73.4500046    0.3398464
  73.4600067    0.3424801
  73.4700012    0.3469207
  73.4800034    0.3489386
  73.4900055    0.3576248
  73.5000000    0.3704650
  73.5100021    0.3742715
  73.5200043    0.3640993
  73.5300064    0.3671711
  73.5400009    0.3566101
  73.5500031    0.3564197
  73.5600052    0.3401435
  73.5699997    0.3397922
  73.5800018    0.3448915
  73.5900040    0.3429865
  73.6000061    0.3333569
  73.6100006    0.3320927
  73.6200027    0.3432160
  73.6300049    0.3533656
  73.6400070    0.3461573
  73.6500015    0.3332476
  73.6600037    0.3416988
  73.6700058    0.3477731
  73.6800003    0.3462330
  73.6900024    0.3452712
  73.7000046    0.3408329
  73.7100067    0.3538603
  73.7200012    0.3495908
  73.7300034    0.3459401
  73.7400055    0.3448513
  73.7500000    0.3406137
  73.7600021    0.3539647
  73.7700043    0.3478565
  73.7800064    0.3522291
  73.7900009    0.3536722
  73.8000031    0.3409149
  73.8100052    0.3604964
  73.8199997    0.3477626
  73.8300018    0.3388739
  73.8400040    0.3457751
  73.8500061    0.3594449
  73.8600006    0.3528395
  73.8700027    0.3428011
  73.8800049    0.3428763
  73.8900070    0.3522023
  73.9000015    0.3475716
  73.9100037    0.3510192
  73.9200058    0.3458309
  73.9300003    0.3413014
  73.9400024    0.3449204
  73.9500046    0.3553343
  73.9600067    0.3549046
  73.9700012    0.3609040
  73.9800034    0.3555463
  73.9900055    0.3497933
  74.0000000    0.3587129
  74.0100021    0.3660699
  74.0200043    0.3547679
  74.0300064    0.3448225
  74.0400009    0.3599068
  74.0500031    0.3525486
  74.0600052    0.3609343
  74.0700073    0.3597801
  74.0800018    0.3481955
  74.0900040    0.3590573
  74.1000061    0.3485309
  74.1100006    0.3459422
  74.1200027    0.3470246
  74.1300049    0.3421238
  74.1400070    0.3387251
  74.1500015    0.3468661
  74.1600037    0.3471363
  74.1700058    0.3410349
  74.1800003    0.3422035
  74.1900024    0.3452047
  74.2000046    0.3475068
  74.2100067    0.3485259
  74.2200012    0.3486975
  74.2300034    0.3568460
  74.2400055    0.3669765
  74.2500000    0.3613377
  74.2600021    0.3603543
  74.2700043    0.3605169
  74.2800064    0.3639657
  74.2900009    0.3654633
  74.3000031    0.3643369
  74.3100052    0.3582875
  74.3200073    0.3613003
  74.3300018    0.3556725
  74.3400040    0.3601082
  74.3500061    0.3521502
  74.3600006    0.3459191
  74.3700027    0.3415577
  74.3800049    0.3348334
  74.3900070    0.3452892
  74.4000015    0.3552168
  74.4100037    0.3582048
  74.4200058    0.3625541
  74.4300003    0.3644944
  74.4400024    0.3548826
  74.4500046    0.3513409
  74.4600067    0.3606957
  74.4700012    0.3533892
  74.4800034    0.3446448
  74.4900055    0.3517917
  74.5000000    0.3518386
  74.5100021    0.3589721
  74.5200043    0.3547337
  74.5300064    0.3545577
  74.5400009    0.3495177
  74.5500031    0.3490399
  74.5600052    0.3572616
  74.5700073    0.3600160
  74.5800018    0.3639161
  74.5900040    0.3663791
  74.6000061    0.3626723
  74.6100006    0.3603706
  74.6200027    0.3711027
  74.6300049    0.3784252
  74.6400070    0.3863306
  74.6500015    0.3842845
  74.6600037    0.3739317
  74.6700058    0.3639724
  74.6800003    0.3678399
  74.6900024    0.3742252
  74.7000046    0.3525940
  74.7100067    0.3551479
  74.7200012    0.3644928
  74.7300034    0.3565060
  74.7400055    0.3589752
  74.7500000    0.3631806
  74.7600021    0.3651750
  74.7700043    0.3649188
  74.7800064    0.3699923
  74.7900009    0.3787304
  74.8000031    0.3836603
  74.8100052    0.3951002
  74.8200073    0.3897343
  74.8300018    0.3884113
  74.8400040    0.3792630
  74.8500061    0.3839924
  74.8600006    0.3777482
  74.8700027    0.3721033
  74.8800049    0.3672850
  74.8900070    0.3683476
  74.9000015    0.3670278
  74.9100037    0.3695244
  74.9200058    0.3772177
  74.9300003    0.3785591
  74.9400024    0.3860095
  74.9500046    0.3744453
  74.9600067    0.3736471
  74.9700012    0.3836581
  74.9800034    0.3842719
  74.9900055    0.3861184
  75.0000000    0.3812425
  75.0100021    0.3922515
  75.0200043    0.3851306
  75.0300064    0.3717150
  75.0400009    0.3702064
  75.0500031    0.3698475
  75.0600052    0.3705723
  75.0700073    0.3743063
  75.0800018    0.3743890
  75.0900040    0.3681437
  75.1000061    0.3608572
  75.1100006    0.3592310
  75.1200027    0.3611199
  75.1300049    0.3660887
  75.1400070    0.3637715
  75.1500015    0.3445381
  75.1600037    0.3348973
  75.1700058    0.3381014
  75.1800003    0.3501085
  75.1900024    0.3467714
  75.2000046    0.3628379
  75.2100067    0.3477180
  75.2200012    0.3617114
  75.2300034    0.3626834
  75.2400055    0.3638515
  75.2500000    0.3515840
  75.2600021    0.3498527
  75.2700043    0.3473208
  75.2800064    0.3458507
  75.2900009    0.3396274
  75.3000031    0.3366535
  75.3100052    0.3447669
  75.3200073    0.3339804
  75.3300018    0.3401367
  75.3400040    0.3461364
  75.3500061    0.3396414
  75.3600006    0.3431635
  75.3700027    0.3480891
  75.3800049    0.3572612
  75.3900070    0.3522463
  75.4000015    0.3472968
  75.4100037    0.3576458
  75.4200058    0.3588873
  75.4300003    0.3536994
  75.4400024    0.3503576
  75.4500046    0.3474680
  75.4600067    0.3603874
  75.4700012    0.3663074
  75.4800034    0.3569153
  75.4900055    0.3527040
  75.5000000    0.3625400
  75.5100021    0.3733092
  75.5200043    0.3824659
  75.5300064    0.3813502
  75.5400009    0.3722115
  75.5500031    0.3590486
  75.5600052    0.3667406
  75.5700073    0.3562808
  75.5800018    0.3694347
  75.5900040    0.3794574
  75.6000061    0.3662654
  75.6100006    0.3694614
  75.6200027    0.3754890
  75.6300049    0.3746574
  75.6400070    0.3603640
  75.6500015    0.3546053
  75.6600037    0.3573384
  75.6700058    0.3635868
  75.6800003    0.3479605
  75.6900024    0.3529957
  75.7000046    0.3466292
  75.7100067    0.3458054
  75.7200012    0.3484352
  75.7300034    0.3457950
  75.7400055    0.3407395
  75.7500000    0.3510903
  75.7600021    0.3424387
  75.7700043    0.3372511
  75.7800064    0.3416348
  75.7900009    0.3365900
  75.8000031    0.3296754
  75.8100052    0.3259505
  75.8200073    0.3313068
  75.8300018    0.3328924
  75.8400040    0.3360120
  75.8500061    0.3319801
  75.8600006    0.3295176
  75.8700027    0.3480012
  75.8800049    0.3537572
  75.8900070    0.3606613
  75.9000015    0.3688536
  75.9100037    0.3700056
  75.9200058    0.3798415
  75.9300003    0.3829589
  75.9400024    0.3693617
  75.9500046    0.3646363
  75.9600067    0.3655705
  75.9700012    0.3656225
  75.9800034    0.3639931
  75.9900055    0.3623721
  76.0000000    0.3631378
  76.0100021    0.3662739
  76.0200043    0.3580528
  76.0300064    0.3583147
  76.0400009    0.3690988
  76.0500031    0.3623821
  76.0600052    0.3575122
  76.0700073    0.3528924
  76.0800018    0.3477904
  76.0900040    0.3523824
  76.1000061    0.3586240
  76.1100006    0.3707717
  76.1200027    0.3673588
  76.1300049    0.3678086
  76.1400070    0.3596646
  76.1500015    0.3604662
  76.1600037    0.3614750
  76.1700058    0.3652848
  76.1800003    0.3602513
  76.1900024    0.3605732
  76.2000046    0.3675853
  76.2100067    0.3614858
  76.2200012    0.3676430
  76.2300034    0.3577888
  76.2400055    0.3606127
  76.2500000    0.3559865
  76.2600021    0.3478860
  76.2700043    0.3525895
  76.2800064    0.3576233
  76.2900009    0.3631145
  76.3000031    0.3645757
  76.3100052    0.3691258
  76.3200073    0.3563085
  76.3300018    0.3480540
  76.3400040    0.3518388
  76.3500061    0.3539759
  76.3600006    0.3490744
  76.3700027    0.3478922
  76.3800049    0.3542973
  76.3900070    0.3577816
  76.4000015    0.3698474
  76.4100037    0.3641290
  76.4200058    0.3634354
  76.4300003    0.3603659
  76.4400024    0.3651690
  76.4500046    0.3649243
  76.4600067    0.3512645
  76.4700012    0.3517603
  76.4800034    0.3518672
  76.4900055    0.3609906
  76.5000000    0.3624026
  76.5100021    0.3597670
  76.5200043    0.3703245
  76.5300064    0.3700955
  76.5400009    0.3729500
  76.5500031    0.3727831
  76.5600052    0.3642667
  76.5700073    0.3825633
  76.5800018    0.3747123
  76.5900040    0.3678938
  76.6000061    0.3625755
  76.6100006    0.3708100
  76.6200027    0.3617666
  76.6300049    0.3586827
  76.6400070    0.3395849
  76.6500015    0.3429357
  76.6600037    0.3467208
  76.6700058    0.3411669
  76.6800003    0.3550953
  76.6900024    0.3519874
  76.7000046    0.3606823
  76.7100067    0.3583649
  76.7200012    0.3641214
  76.7300034    0.3588250
  76.7400055    0.3621229
  76.7500000    0.3643097
  76.7600021    0.3543509
  76.7700043    0.3532017
  76.7800064    0.3459964
  76.7900009    0.3414565
  76.8000031    0.3407764
  76.8100052    0.3456558
  76.8200073    0.3249246
  76.8300018    0.3369136
  76.8400040    0.3467373
  76.8500061    0.3395058
  76.8600006    0.3384907
  76.8700027    0.3420452
  76.8800049    0.3412701
  76.8900070    0.3381319
  76.9000015    0.3442457
  76.9100037    0.3421273
  76.9200058    0.3309209
  76.9300003    0.3418902
  76.9400024    0.3438016
  76.9500046    0.3283255
  76.9600067    0.3361779
  76.9700012    0.3213168
  76.9800034    0.3339444
  76.9900055    0.3382878
  77.0000000    0.3332939
  77.0100021    0.3323820
  77.0200043    0.3292637
  77.0300064    0.3297228
  77.0400009    0.3357715
  77.0500031    0.3408604
  77.0600052    0.3383258
  77.0700073    0.3371410
  77.0800018    0.3454711
  77.0900040    0.3396415
  77.1000061    0.3462865
  77.1100006    0.3402355
  77.1200027    0.3357860
  77.1300049    0.3295937
  77.1400070    0.3333742
  77.1500015    0.3379091
  77.1600037    0.3486889
  77.1700058    0.3537031
  77.1800003    0.3545166
  77.1900024    0.3486546
  77.2000046    0.3441645
  77.2100067    0.3496453
  77.2200012    0.3568920
  77.2300034    0.3534623
  77.2400055    0.3552488
  77.2500000    0.3572455
  77.2600021    0.3644228
  77.2700043    0.3745111
  77.2800064    0.3626375
  77.2900009    0.3634908
  77.3000031    0.3678728
  77.3100052    0.3644853
  77.3200073    0.3687940
  77.3300018    0.3608395
  77.3400040    0.3691136
  77.3500061    0.3653566
  77.3600006    0.3603135
  77.3700027    0.3606558
  77.3800049    0.3606009
  77.3900070    0.3598086
  77.4000015    0.3723902
  77.4100037    0.3705143
  77.4200058    0.3720644
  77.4300003    0.3700575
  77.4400024    0.3795737
  77.4500046    0.3698089
  77.4600067    0.3608200
  77.4700012    0.3690529
  77.4800034    0.3649944
  77.4900055    0.3618067
  77.5000000    0.3573434
  77.5100021    0.3522180
  77.5200043    0.3525548
  77.5300064    0.3489802
  77.5400009    0.3492268
  77.5500031    0.3465980
  77.5600052    0.3444703
  77.5700073    0.3323863
  77.5800018    0.3445858
  77.5900040    0.3387066
  77.6000061    0.3318988
  77.6100006    0.3368281
  77.6200027    0.3298037
  77.6300049    0.3324469
  77.6400070    0.3320270
  77.6500015    0.3327129
  77.6600037    0.3349630
  77.6700058    0.3297208
  77.6800003    0.3348390
  77.6900024    0.3314408
  77.7000046    0.3389602
  77.7100067    0.3398916
  77.7200012    0.3369455
  77.7300034    0.3414327
  77.7400055    0.3384614
  77.7500000    0.3472129
  77.7600021    0.3426744
  77.7700043    0.3427390
  77.7800064    0.3391987
  77.7900009    0.3395025
  77.8000031    0.3396953
  77.8100052    0.3329031
  77.8200073    0.3274566
  77.8300018    0.3231618
  77.8400040    0.3280094
  77.8500061    0.3193096
  77.8600006    0.3236130
  77.8700027    0.3200899
  77.8800049    0.3263321
  77.8900070    0.3377153
  77.9000015    0.3317272
  77.9100037    0.3364652
  77.9200058    0.3347170
  77.9300003    0.3370923
  77.9400024    0.3502360
  77.9500046    0.3419046
  77.9600067    0.3384839
  77.9700012    0.3457175
  77.9800034    0.3523096
  77.9900055    0.3520532
  78.0000000    0.3530493
  78.0100021    0.3586704
  78.0200043    0.3604148
  78.0300064    0.3539253
  78.0400009    0.3564590
  78.0500031    0.3451941
  78.0600052    0.3560925
  78.0700073    0.3523520
  78.0800018    0.3519565
  78.0900040    0.3523898
  78.1000061    0.3421836
  78.1100006    0.3494905
  78.1200027    0.3390626
  78.1300049    0.3336578
  78.1400070    0.3404185
  78.1500015    0.3413640
  78.1600037    0.3502167
  78.1700058    0.3433335
  78.1800003    0.3374332
  78.1900024    0.3364407
  78.2000046    0.3338778
  78.2100067    0.3315570
  78.2200012    0.3396964
  78.2300034    0.3386590
  78.2400055    0.3338905
  78.2500000    0.3369911
  78.2600021    0.3387980
  78.2700043    0.3478318
  78.2800064    0.3454758
  78.2900009    0.3515310
  78.3000031    0.3388708
  78.3100052    0.3364056
  78.3200073    0.3411876
  78.3300018    0.3534178
  78.3400040    0.3525379
  78.3500061    0.3480286
  78.3600006    0.3496538
  78.3700027    0.3411659
  78.3800049    0.3467804
  78.3900070    0.3424720
  78.4000015    0.3401127
  78.4100037    0.3341984
  78.4200058    0.3376797
  78.4300003    0.3292269
  78.4400024    0.3389756
  78.4500046    0.3262952
  78.4600067    0.3270428
  78.4700012    0.3300057
  78.4800034    0.3345254
  78.4900055    0.3346905
  78.5000000    0.3316442
  78.5100021    0.3272527
  78.5200043    0.3301161
  78.5300064    0.3497053
  78.5400009    0.3523804
  78.5500031    0.3451824
  78.5600052    0.3504505
  78.5700073    0.3486211
  78.5800018    0.3400276
  78.5900040    0.3361449
  78.6000061    0.3371274
  78.6100006    0.3500088
  78.6200027    0.3392342
  78.6300049    0.3373847
  78.6400070    0.3328049
  78.6500015    0.3444555
  78.6600037    0.3429732
  78.6700058    0.3423356
  78.6800003    0.3381384
  78.6900024    0.3365200
  78.7000046    0.3415726
  78.7100067    0.3497483
  78.7200012    0.3393784
  78.7300034    0.3356361
  78.7400055    0.3430860
  78.7500000    0.3473214
  78.7600021    0.3387296
  78.7700043    0.3415467
  78.7800064    0.3485946
  78.7900009    0.3373178
  78.8000031    0.3460148
  78.8100052    0.3396699
  78.8200073    0.3486372
  78.8300018    0.3507242
  78.8400040    0.3426388
  78.8500061    0.3465995
  78.8600006    0.3378961
  78.8700027    0.3387299
  78.8800049    0.3448804
  78.8900070    0.3470378
  78.9000015    0.3577969
  78.9100037    0.3534536
  78.9200058    0.3449904
  78.9300003    0.3460889
  78.9400024    0.3461192
  78.9500046    0.3462223
  78.9600067    0.3393827
  78.9700012    0.3457358
  78.9800034    0.3471117
  78.9900055    0.3404390
  79.0000000    0.3352234
  79.0100021    0.3432037
  79.0200043    0.3646727
  79.0300064    0.3547404
  79.0400009    0.3522522
  79.0500031    0.3441011
  79.0600052    0.3562927
  79.0700073    0.3603857
  79.0800018    0.3625943
  79.0900040    0.3567580
  79.1000061    0.3658264
  79.1100006    0.3625323
  79.1200027    0.3612289
  79.1300049    0.3640275
  79.1400070    0.3555369
  79.1500015    0.3537046
  79.1600037    0.3524648
  79.1700058    0.3576081
  79.1800003    0.3633227
  79.1900024    0.3660567
  79.2000046    0.3684450
  79.2100067    0.3608676
  79.2200012    0.3709033
  79.2300034    0.3719667
  79.2400055    0.3817373
  79.2500000    0.3716342
  79.2600021    0.3714798
  79.2700043    0.3680804
  79.2800064    0.3769270
  79.2900009    0.3746595
  79.3000031    0.3715988
  79.3100052    0.3549731
  79.3200073    0.3545957
  79.3300018    0.3546855
  79.3400040    0.3498911
  79.3500061    0.3576436
  79.3600006    0.3622243
  79.3700027    0.3697823
  79.3800049    0.3740358
  79.3900070    0.3685594
  79.4000015    0.3744478
  79.4100037    0.3695934
  79.4200058    0.3676113
  79.4300003    0.3692414
  79.4400024    0.3593107
  79.4500046    0.3698010
  79.4600067    0.3716147
  79.4700012    0.3766423
  79.4800034    0.3717899
  79.4900055    0.3737589
  79.5000000    0.3658407
  79.5100021    0.3669797
  79.5200043    0.3636379
  79.5300064    0.3593034
  79.5400009    0.3637835
  79.5500031    0.3523239
  79.5600052    0.3739357
  79.5700073    0.3598782
  79.5800018    0.3682473
  79.5900040    0.3626944
  79.6000061    0.3559884
  79.6100006    0.3546618
  79.6200027    0.3689149
  79.6300049    0.3654978
  79.6400070    0.3750562
  79.6500015    0.3749094
  79.6600037    0.3744534
  79.6700058    0.3688493
  79.6800003    0.3673255
  79.6900024    0.3755109
  79.7000046    0.3698476
  79.7100067    0.3729428
  79.7200012    0.3687727
  79.7300034    0.3652638
  79.7400055    0.3659663
  79.7500000    0.3745715
  79.7600021    0.3627263
  79.7700043    0.3573553
  79.7800064    0.3542627
  79.7900009    0.3596356
  79.8000031    0.3549445
  79.8100052    0.3403929
  79.8200073    0.3403927
  79.8300018    0.3439200
  79.8400040    0.3455683
  79.8500061    0.3528881
  79.8600006    0.3488750
  79.8700027    0.3449779
  79.8800049    0.3482786
  79.8900070    0.3452545
  79.9000015    0.3440855
  79.9100037    0.3551436
  79.9200058    0.3561228
  79.9300003    0.3547972
  79.9400024    0.3621679
  79.9500046    0.3590025
  79.9600067    0.3620263
  79.9700012    0.3491014
  79.9800034    0.3452753
  79.9900055    0.3543764
  80.0000000    0.3578794
  80.0100021    0.3583062
  80.0200043    0.3646570
  80.0300064    0.3563843
  80.0400009    0.3420658
  80.0500031    0.3462564
  80.0600052    0.3429331
  80.0700073    0.3535576
  80.0800018    0.3490670
  80.0900040    0.3423887
  80.1000061    0.3368588
  80.1100006    0.3428962
  80.1200027    0.3471315
  80.1300049    0.3455932
  80.1400070    0.3414851
  80.1500015    0.3441730
  80.1600037    0.3387116
  80.1700058    0.3437572
  80.1800003    0.3381573
  80.1900024    0.3425519
  80.2000046    0.3454411
  80.2100067    0.3326348
  80.2200012    0.3248018
  80.2300034    0.3306186
  80.2400055    0.3376019
  80.2500000    0.3408503
  80.2600021    0.3420555
  80.2700043    0.3454928
  80.2800064    0.3540951
  80.2900009    0.3533310
  80.3000031    0.3508263
  80.3100052    0.3502113
  80.3200073    0.3559837
  80.3300018    0.3650995
  80.3400040    0.3415127
  80.3500061    0.3458396
  80.3600006    0.3435346
  80.3700027    0.3488649
  80.3800049    0.3530262
  80.3900070    0.3561897
  80.4000015    0.3630069
  80.4100037    0.3604915
  80.4200058    0.3652539
  80.4300003    0.3541726
  80.4400024    0.3469850
  80.4500046    0.3510784
  80.4600067    0.3523811
  80.4700012    0.3530024
  80.4800034    0.3498807
  80.4900055    0.3567363
  80.5000076    0.3460726
  80.5100021    0.3564552
  80.5200043    0.3480803
  80.5300064    0.3547833
  80.5400009    0.3602947
  80.5500031    0.3636390
  80.5600052    0.3559948
  80.5700073    0.3562041
  80.5800018    0.3541729
  80.5900040    0.3643296
  80.6000061    0.3711811
  80.6100006    0.3645023
  80.6200027    0.3586109
  80.6300049    0.3570279
  80.6400070    0.3606389
  80.6500015    0.3538987
  80.6600037    0.3584159
  80.6700058    0.3614663
  80.6800003    0.3639582
  80.6900024    0.3623939
  80.7000046    0.3686660
  80.7100067    0.3634264
  80.7200012    0.3555577
  80.7300034    0.3544928
  80.7400055    0.3467384
  80.7500076    0.3498844
  80.7600021    0.3548189
  80.7700043    0.3621358
  80.7800064    0.3584576
  80.7900009    0.3576427
  80.8000031    0.3560220
  80.8100052    0.3637950
  80.8200073    0.3598928
  80.8300018    0.3669346
  80.8400040    0.3664904
  80.8500061    0.3635863
  80.8600006    0.3548444
  80.8700027    0.3557198
  80.8800049    0.3525707
  80.8900070    0.3535827
  80.9000015    0.3558592
  80.9100037    0.3495599
  80.9200058    0.3602694
  80.9300003    0.3601139
  80.9400024    0.3646041
  80.9500046    0.3664853
  80.9600067    0.3764676
  80.9700012    0.3717630
  80.9800034    0.3584637
  80.9900055    0.3496073
  81.0000076    0.3608514
  81.0100021    0.3649499
  81.0200043    0.3709771
  81.0300064    0.3698812
  81.0400009    0.3659842
  81.0500031    0.3643760
  81.0600052    0.3587572
  81.0700073    0.3538064
  81.0800018    0.3477279
  81.0900040    0.3534839
  81.1000061    0.3555250
  81.1100006    0.3612239
  81.1200027    0.3591609
  81.1300049    0.3580143
  81.1400070    0.3595379
  81.1500015    0.3538569
  81.1600037    0.3568513
  81.1700058    0.3424079
  81.1800003    0.3440643
  81.1900024    0.3455980
  81.2000046    0.3505274
  81.2100067    0.3348891
  81.2200012    0.3522296
  81.2300034    0.3597677
  81.2400055    0.3623551
  81.2500076    0.3602091
  81.2600021    0.3666531
  81.2700043    0.3538721
  81.2800064    0.3618218
  81.2900009    0.3546612
  81.3000031    0.3572510
  81.3100052    0.3505678
  81.3200073    0.3605451
  81.3300018    0.3609654
  81.3400040    0.3607317
  81.3500061    0.3619992
  81.3600006    0.3565295
  81.3700027    0.3562893
  81.3800049    0.3533006
  81.3900070    0.3498826
  81.4000015    0.3487199
  81.4100037    0.3560791
  81.4200058    0.3540150
  81.4300003    0.3438489
  81.4400024    0.3489352
  81.4500046    0.3492058
  81.4600067    0.3439557
  81.4700012    0.3429472
  81.4800034    0.3486090
  81.4900055    0.3556810
  81.5000076    0.3589896
  81.5100021    0.3491648
  81.5200043    0.3488173
  81.5300064    0.3461756
  81.5400009    0.3521917
  81.5500031    0.3545579
  81.5600052    0.3554960
  81.5700073    0.3504346
  81.5800018    0.3421376
  81.5900040    0.3434539
  81.6000061    0.3525417
  81.6100006    0.3461461
  81.6200027    0.3456001
  81.6300049    0.3469136
  81.6400070    0.3555138
  81.6500015    0.3530197
  81.6600037    0.3511096
  81.6700058    0.3556426
  81.6800003    0.3660331
  81.6900024    0.3551232
  81.7000046    0.3614602
  81.7100067    0.3556339
  81.7200012    0.3497546
  81.7300034    0.3450504
  81.7400055    0.3526073
  81.7500076    0.3426028
  81.7600021    0.3422322
  81.7700043    0.3377529
  81.7800064    0.3406067
  81.7900009    0.3418692
  81.8000031    0.3385485
  81.8100052    0.3374027
  81.8200073    0.3452668
  81.8300018    0.3445351
  81.8400040    0.3487141
  81.8500061    0.3496694
  81.8600006    0.3579619
  81.8700027    0.3583784
  81.8800049    0.3673220
  81.8900070    0.3728987
  81.9000015    0.3619908
  81.9100037    0.3613909
  81.9200058    0.3572401
  81.9300003    0.3541348
  81.9400024    0.3444913
  81.9500046    0.3487365
  81.9600067    0.3520833
  81.9700012    0.3606559
  81.9800034    0.3541960
  81.9900055    0.3511181
  82.0000076    0.3598630
  82.0100021    0.3484144
  82.0200043    0.3448093
  82.0300064    0.3475979
  82.0400009    0.3406190
  82.0500031    0.3492106
  82.0600052    0.3367719
  82.0700073    0.3332998
  82.0800018    0.3339710
  82.0900040    0.3401519
  82.1000061    0.3547358
  82.1100006    0.3517141
  82.1200027    0.3430100
  82.1300049    0.3397492
  82.1400070    0.3511311
  82.1500015    0.3498071
  82.1600037    0.3456238
  82.1700058    0.3529732
  82.1800003    0.3505964
  82.1900024    0.3438754
  82.2000046    0.3436070
  82.2100067    0.3502809
  82.2200012    0.3425994
  82.2300034    0.3475598
  82.2400055    0.3530339
  82.2500076    0.3509463
  82.2600021    0.3533866
  82.2700043    0.3572742
  82.2800064    0.3582197
  82.2900009    0.3469483
  82.3000031    0.3485975
  82.3100052    0.3514085
  82.3200073    0.3492505
  82.3300018    0.3545368
  82.3400040    0.3469029
  82.3500061    0.3550017
  82.3600006    0.3554452
  82.3700027    0.3520773
  82.3800049    0.3493284
  82.3900070    0.3568327
  82.4000015    0.3559789
  82.4100037    0.3638844
  82.4200058    0.3560502
  82.4300003    0.3585403
  82.4400024    0.3690172
  82.4500046    0.3643098
  82.4600067    0.3626518
  82.4700012    0.3579715
  82.4800034    0.3615686
  82.4900055    0.3772006
  82.5000076    0.3783334
  82.5100021    0.3694878
  82.5200043    0.3633545
  82.5300064    0.3645884
  82.5400009    0.3793378
  82.5500031    0.3730987
  82.5600052    0.3743311
  82.5700073    0.3634143
  82.5800018    0.3510869
  82.5900040    0.3548459
  82.6000061    0.3557513
  82.6100006    0.3548493
  82.6200027    0.3586936
  82.6300049    0.3630085
  82.6400070    0.3603882
  82.6500015    0.3604035
  82.6600037    0.3521156
  82.6700058    0.3645442
  82.6800003    0.3587615
  82.6900024    0.3538246
  82.7000046    0.3606451
  82.7100067    0.3535137
  82.7200012    0.3641176
  82.7300034    0.3449384
  82.7400055    0.3447486
  82.7500076    0.3535539
  82.7600021    0.3571994
  82.7700043    0.3587479
  82.7800064    0.3591475
  82.7900009    0.3597678
  82.8000031    0.3571301
  82.8100052    0.3490564
  82.8200073    0.3610705
  82.8300018    0.3641258
  82.8400040    0.3616774
  82.8500061    0.3572702
  82.8600006    0.3577805
  82.8700027    0.3710107
  82.8800049    0.3599584
  82.8900070    0.3442737
  82.9000015    0.3660755
  82.9100037    0.3628096
  82.9200058    0.3591335
  82.9300003    0.3588820
  82.9400024    0.3658420
  82.9500046    0.3564463
  82.9600067    0.3569578
  82.9700012    0.3574074
  82.9800034    0.3444401
  82.9900055    0.3408821
  83.0000076    0.3398213
  83.0100021    0.3317111
  83.0200043    0.3435465
  83.0300064    0.3453714
  83.0400009    0.3416290
  83.0500031    0.3465803
  83.0600052    0.3533571
  83.0700073    0.3545086
  83.0800018    0.3430470
  83.0900040    0.3386107
  83.1000061    0.3397250
  83.1100006    0.3364947
  83.1200027    0.3290687
  83.1300049    0.3274839
  83.1400070    0.3257659
  83.1500015    0.3319792
  83.1600037    0.3388664
  83.1700058    0.3434760
  83.1800003    0.3439866
  83.1900024    0.3317595
  83.2000046    0.3370896
  83.2100067    0.3324545
  83.2200012    0.3416432
  83.2300034    0.3359808
  83.2400055    0.3374116
  83.2500076    0.3371229
  83.2600021    0.3332701
  83.2700043    0.3389044
  83.2800064    0.3301053
  83.2900009    0.3400536
  83.3000031    0.3453271
  83.3100052    0.3425379
  83.3200073    0.3447789
  83.3300018    0.3356773
  83.3400040    0.3331748
  83.3500061    0.3321171
  83.3600006    0.3354785
  83.3700027    0.3291579
  83.3800049    0.3215795
  83.3900070    0.3126674
  83.4000015    0.3301884
  83.4100037    0.3378323
  83.4200058    0.3398487
  83.4300003    0.3450074
  83.4400024    0.3489981
  83.4500046    0.3489004
  83.4600067    0.3483463
  83.4700012    0.3413214
  83.4800034    0.3399341
  83.4900055    0.3393476
  83.5000076    0.3487128
  83.5100021    0.3513753
  83.5200043    0.3545124
  83.5300064    0.3575571
  83.5400009    0.3639677
  83.5500031    0.3636529
  83.5600052    0.3566592
  83.5700073    0.3536211
  83.5800018    0.3529586
  83.5900040    0.3506013
  83.6000061    0.3480472
  83.6100006    0.3428101
  83.6200027    0.3401052
  83.6300049    0.3378640
  83.6400070    0.3370300
  83.6500015    0.3370376
  83.6600037    0.3463695
  83.6700058    0.3320936
  83.6800003    0.3292885
  83.6900024    0.3253309
  83.7000046    0.3332861
  83.7100067    0.3297918
  83.7200012    0.3349555
  83.7300034    0.3362007
  83.7400055    0.3344872
  83.7500076    0.3355570
  83.7600021    0.3372743
  83.7700043    0.3341948
  83.7800064    0.3343021
  83.7900009    0.3325826
  83.8000031    0.3270266
  83.8100052    0.3335715
  83.8200073    0.3355740
  83.8300018    0.3317035
  83.8400040    0.3247605
  83.8500061    0.3147570
  83.8600006    0.3202187
  83.8700027    0.3322039
  83.8800049    0.3438977
  83.8900070    0.3319938
  83.9000015    0.3199870
  83.9100037    0.3156813
  83.9200058    0.3214535
  83.9300003    0.3225836
  83.9400024    0.3226781
  83.9500046    0.3212416
  83.9600067    0.3223799
  83.9700012    0.3261165
  83.9800034    0.3372345
  83.9900055    0.3435959
  84.0000076    0.3351634
  84.0100021    0.3332711
  84.0200043    0.3259688
  84.0300064    0.3263258
  84.0400009    0.3180992
  84.0500031    0.3261944
  84.0600052    0.3416335
  84.0700073    0.3346446
  84.0800018    0.3410970
  84.0900040    0.3484826
  84.1000061    0.3348007
  84.1100006    0.3403016
  84.1200027    0.3347719
  84.1300049    0.3352873
  84.1400070    0.3373783
  84.1500015    0.3457210
  84.1600037    0.3468206
  84.1700058    0.3461017
  84.1800003    0.3499527
  84.1900024    0.3458999
  84.2000046    0.3452332
  84.2100067    0.3428416
  84.2200012    0.3430351
  84.2300034    0.3402752
  84.2400055    0.3496159
  84.2500076    0.3505471
  84.2600021    0.3536457
  84.2700043    0.3632457
  84.2800064    0.3579927
  84.2900009    0.3605396
  84.3000031    0.3639496
  84.3100052    0.3534127
  84.3200073    0.3571148
  84.3300018    0.3590659
  84.3400040    0.3612717
  84.3500061    0.3600418
  84.3600006    0.3604736
  84.3700027    0.3551159
  84.3800049    0.3515456
  84.3900070    0.3558717
  84.4000015    0.3610080
  84.4100037    0.3506883
  84.4200058    0.3546860
  84.4300003    0.3621522
  84.4400024    0.3584698
  84.4500046    0.3534609
  84.4600067    0.3665598
  84.4700012    0.3627796
  84.4800034    0.3589583
  84.4900055    0.3490492
  84.5000076    0.3476579
  84.5100021    0.3443285
  84.5200043    0.3519667
  84.5300064    0.3505802
  84.5400009    0.3565485
  84.5500031    0.3458232
  84.5600052    0.3406732
  84.5700073    0.3484241
  84.5800018    0.3503038
  84.5900040    0.3551851
  84.6000061    0.3525446
  84.6100006    0.3573329
  84.6200027    0.3563599
  84.6300049    0.3588064
  84.6400070    0.3551841
  84.6500015    0.3531372
  84.6600037    0.3505789
  84.6700058    0.3434423
  84.6800003    0.3541206
  84.6900024    0.3470907
  84.7000046    0.3495623
  84.7100067    0.3403243
  84.7200012    0.3462594
  84.7300034    0.3538719
  84.7400055    0.3435513
  84.7500076    0.3526425
  84.7600021    0.3482932
  84.7700043    0.3379599
  84.7800064    0.3463360
  84.7900009    0.3489111
  84.8000031    0.3489589
  84.8100052    0.3447333
  84.8200073    0.3371419
  84.8300018    0.3315643
  84.8400040    0.3331094
  84.8500061    0.3394699
  84.8600006    0.3470306
  84.8700027    0.3511331
  84.8800049    0.3509500
  84.8900070    0.3532874
  84.9000015    0.3640107
  84.9100037    0.3517275
  84.9200058    0.3525986
  84.9300003    0.3585556
  84.9400024    0.3629114
  84.9500046    0.3482794
  84.9600067    0.3453994
  84.9700012    0.3488069
  84.9800034    0.3403966
  84.9900055    0.3348786
  85.0000076    0.3374950
  85.0100021    0.3448207
  85.0200043    0.3316459
  85.0300064    0.3383940
  85.0400009    0.3489531
  85.0500031    0.3351291
  85.0600052    0.3284727
  85.0700073    0.3335940
  85.0800018    0.3324044
  85.0900040    0.3355469
  85.1000061    0.3333452
  85.1100006    0.3414955
  85.1200027    0.3374773
  85.1300049    0.3329289
  85.1400070    0.3308882
  85.1500015    0.3398327
  85.1600037    0.3394730
  85.1700058    0.3267417
  85.1800003    0.3271706
  85.1900024    0.3259426
  85.2000046    0.3337938
  85.2100067    0.3238876
  85.2200012    0.3303966
  85.2300034    0.3208463
  85.2400055    0.3262925
  85.2500076    0.3258323
  85.2600021    0.3270096
  85.2700043    0.3269170
  85.2800064    0.3305122
  85.2900009    0.3471412
  85.3000031    0.3415475
  85.3100052    0.3346454
  85.3200073    0.3307907
  85.3300018    0.3425686
  85.3400040    0.3422719
  85.3500061    0.3420754
  85.3600006    0.3497277
  85.3700027    0.3566220
  85.3800049    0.3545496
  85.3900070    0.3483493
  85.4000015    0.3542982
  85.4100037    0.3479224
  85.4200058    0.3404936
  85.4300003    0.3515412
  85.4400024    0.3547870
  85.4500046    0.3406007
  85.4600067    0.3506756
  85.4700012    0.3488706
  85.4800034    0.3562241
  85.4900055    0.3622307
  85.5000076    0.3576450
  85.5100021    0.3523539
  85.5200043    0.3462413
  85.5300064    0.3446036
  85.5400009    0.3480605
  85.5500031    0.3425972
  85.5600052    0.3527236
  85.5700073    0.3489435
  85.5800018    0.3508025
  85.5900040    0.3425696
  85.6000061    0.3349258
  85.6100006    0.3504896
  85.6200027    0.3518260
  85.6300049    0.3518268
  85.6400070    0.3596579
  85.6500015    0.3600404
  85.6600037    0.3633438
  85.6700058    0.3590125
  85.6800003    0.3524230
  85.6900024    0.3586884
  85.7000046    0.3504485
  85.7100067    0.3449917
  85.7200012    0.3464079
  85.7300034    0.3528055
  85.7400055    0.3598874
  85.7500076    0.3534805
  85.7600021    0.3484513
  85.7700043    0.3480305
  85.7800064    0.3477776
  85.7900009    0.3454581
  85.8000031    0.3434727
  85.8100052    0.3398948
  85.8200073    0.3424056
  85.8300018    0.3396019
  85.8400040    0.3434302
  85.8500061    0.3518569
  85.8600006    0.3490512
  85.8700027    0.3555867
  85.8800049    0.3468398
  85.8900070    0.3522834
  85.9000015    0.3521912
  85.9100037    0.3461151
  85.9200058    0.3507518
  85.9300003    0.3546933
  85.9400024    0.3506725
  85.9500046    0.3464019
  85.9600067    0.3592790
  85.9700012    0.3700758
  85.9800034    0.3682145
  85.9900055    0.3694115
  86.0000076    0.3824414
  86.0100021    0.3709190
  86.0200043    0.3844296
  86.0300064    0.3760131
  86.0400009    0.3697737
  86.0500031    0.3679912
  86.0600052    0.3778163
  86.0700073    0.3736427
  86.0800018    0.3547633
  86.0900040    0.3527527
  86.1000061    0.3539352
  86.1100006    0.3478202
  86.1200027    0.3430342
  86.1300049    0.3409784
  86.1400070    0.3394595
  86.1500015    0.3519467
  86.1600037    0.3476403
  86.1700058    0.3473884
  86.1800003    0.3561841
  86.1900024    0.3674501
  86.2000046    0.3668668
  86.2100067    0.3653608
  86.2200012    0.3621246
  86.2300034    0.3668404
  86.2400055    0.3678422
  86.2500076    0.3663924
  86.2600021    0.3640483
  86.2700043    0.3524610
  86.2800064    0.3538831
  86.2900009    0.3470801
  86.3000031    0.3469405
  86.3100052    0.3437812
  86.3200073    0.3350355
  86.3300018    0.3359039
  86.3400040    0.3352214
  86.3500061    0.3354726
  86.3600006    0.3258574
  86.3700027    0.3228118
  86.3800049    0.3271924
  86.3900070    0.3293836
  86.4000015    0.3228324
  86.4100037    0.3284808
  86.4200058    0.3321909
  86.4300003    0.3306366
  86.4400024    0.3389262
  86.4500046    0.3404883
  86.4600067    0.3409490
  86.4700012    0.3373325
  86.4800034    0.3420190
  86.4900055    0.3542405
  86.5000076    0.3579175
  86.5100021    0.3504735
  86.5200043    0.3462200
  86.5300064    0.3422071
  86.5400009    0.3413657
  86.5500031    0.3457662
  86.5600052    0.3485503
  86.5700073    0.3419620
  86.5800018    0.3386098
  86.5900040    0.3416528
  86.6000061    0.3464518
  86.6100006    0.3504968
  86.6200027    0.3519030
  86.6300049    0.3465102
  86.6400070    0.3396832
  86.6500015    0.3401610
  86.6600037    0.3307066
  86.6700058    0.3309218
  86.6800003    0.3320625
  86.6900024    0.3350469
  86.7000046    0.3364611
  86.7100067    0.3292776
  86.7200012    0.3300097
  86.7300034    0.3323925
  86.7400055    0.3341509
  86.7500076    0.3331811
  86.7600021    0.3377703
  86.7700043    0.3431013
  86.7800064    0.3341281
  86.7900009    0.3334756
  86.8000031    0.3387338
  86.8100052    0.3402209
  86.8200073    0.3416317
  86.8300018    0.3394350
  86.8400040    0.3386962
  86.8500061    0.3360260
  86.8600006    0.3264931
  86.8700027    0.3296098
  86.8800049    0.3317137
  86.8900070    0.3356469
  86.9000015    0.3235128
  86.9100037    0.3241698
  86.9200058    0.3255958
  86.9300079    0.3334906
  86.9400024    0.3474892
  86.9500046    0.3524840
  86.9600067    0.3498786
  86.9700012    0.3434793
  86.9800034    0.3554970
  86.9900055    0.3580366
  87.0000076    0.3696600
  87.0100021    0.3663424
  87.0200043    0.3656707
  87.0300064    0.3582155
  87.0400009    0.3487704
  87.0500031    0.3603821
  87.0600052    0.3583407
  87.0700073    0.3612328
  87.0800018    0.3566518
  87.0900040    0.3578392
  87.1000061    0.3552257
  87.1100006    0.3551617
  87.1200027    0.3518027
  87.1300049    0.3546190
  87.1400070    0.3476377
  87.1500015    0.3518371
  87.1600037    0.3476740
  87.1700058    0.3424390
  87.1800079    0.3456806
  87.1900024    0.3375521
  87.2000046    0.3487942
  87.2100067    0.3469889
  87.2200012    0.3471255
  87.2300034    0.3481861
  87.2400055    0.3433078
  87.2500076    0.3541202
  87.2600021    0.3474329
  87.2700043    0.3346385
  87.2800064    0.3272550
  87.2900009    0.3273968
  87.3000031    0.3337281
  87.3100052    0.3403313
  87.3200073    0.3334717
  87.3300018    0.3409249
  87.3400040    0.3374564
  87.3500061    0.3394561
  87.3600006    0.3433218
  87.3700027    0.3511871
  87.3800049    0.3478118
  87.3900070    0.3451415
  87.4000015    0.3505698
  87.4100037    0.3463904
  87.4200058    0.3344882
  87.4300079    0.3286718
  87.4400024    0.3200329
  87.4500046    0.3346164
  87.4600067    0.3270995
  87.4700012    0.3240249
  87.4800034    0.3275231
  87.4900055    0.3334936
  87.5000076    0.3393002
  87.5100021    0.3355202
  87.5200043    0.3400018
  87.5300064    0.3440217
  87.5400009    0.3469734
  87.5500031    0.3511765
  87.5600052    0.3498405
  87.5700073    0.3541425
  87.5800018    0.3577276
  87.5900040    0.3501769
  87.6000061    0.3406210
  87.6100006    0.3363365
  87.6200027    0.3470683
  87.6300049    0.3525429
  87.6400070    0.3477045
  87.6500015    0.3564454
  87.6600037    0.3498514
  87.6700058    0.3393926
  87.6800079    0.3379403
  87.6900024    0.3375171
  87.7000046    0.3384282
  87.7100067    0.3301204
  87.7200012    0.3348788
  87.7300034    0.3346412
  87.7400055    0.3374104
  87.7500076    0.3426369
  87.7600021    0.3458551
  87.7700043    0.3462433
  87.7800064    0.3411452
  87.7900009    0.3450586
  87.8000031    0.3533916
  87.8100052    0.3578944
  87.8200073    0.3646366
  87.8300018    0.3621941
  87.8400040    0.3644103
  87.8500061    0.3599533
  87.8600006    0.3571229
  87.8700027    0.3646690
  87.8800049    0.3537395
  87.8900070    0.3506922
  87.9000015    0.3560943
  87.9100037    0.3577170
  87.9200058    0.3553454
  87.9300079    0.3572422
  87.9400024    0.3607540
  87.9500046    0.3562040
  87.9600067    0.3533784
  87.9700012    0.3541072
  87.9800034    0.3540028
  87.9900055    0.3505695
  88.0000076    0.3463986
  88.0100021    0.3418653
  88.0200043    0.3434623
  88.0300064    0.3496549
  88.0400009    0.3557412
  88.0500031    0.3582118
  88.0600052    0.3430197
  88.0700073    0.3462425
  88.0800018    0.3512106
  88.0900040    0.3445996
  88.1000061    0.3483958
  88.1100006    0.3513947
  88.1200027    0.3422886
  88.1300049    0.3390075
  88.1400070    0.3366189
  88.1500015    0.3425812
  88.1600037    0.3514144
  88.1700058    0.3423974
  88.1800079    0.3498461
  88.1900024    0.3414434
  88.2000046    0.3437603
  88.2100067    0.3451876
  88.2200012    0.3386957
  88.2300034    0.3452040
  88.2400055    0.3363495
  88.2500076    0.3394078
  88.2600021    0.3391063
  88.2700043    0.3502028
  88.2800064    0.3534221
  88.2900009    0.3526052
  88.3000031    0.3427742
  88.3100052    0.3381720
  88.3200073    0.3424443
  88.3300018    0.3368233
  88.3400040    0.3459421
  88.3500061    0.3459617
  88.3600006    0.3514155
  88.3700027    0.3393894
  88.3800049    0.3660458
  88.3900070    0.3598967
  88.4000015    0.3670980
  88.4100037    0.3660343
  88.4200058    0.3622575
  88.4300079    0.3683353
  88.4400024    0.3643810
  88.4500046    0.3685269
  88.4600067    0.3645695
  88.4700012    0.3632403
  88.4800034    0.3598886
  88.4900055    0.3610624
  88.5000076    0.3727539
  88.5100021    0.3667805
  88.5200043    0.3731643
  88.5300064    0.3678564
  88.5400009    0.3726157
  88.5500031    0.3677281
  88.5600052    0.3654530
  88.5700073    0.3704304
  88.5800018    0.3630044
  88.5900040    0.3671752
  88.6000061    0.3714730
  88.6100006    0.3772191
  88.6200027    0.3731401
  88.6300049    0.3701566
  88.6400070    0.3615441
  88.6500015    0.3553109
  88.6600037    0.3662325
  88.6700058    0.3617128
  88.6800079    0.3577702
  88.6900024    0.3532319
  88.7000046    0.3495301
  88.7100067    0.3631721
  88.7200012    0.3539940
  88.7300034    0.3557062
  88.7400055    0.3453498
  88.7500076    0.3426649
  88.7600021    0.3512230
  88.7700043    0.3456298
  88.7800064    0.3482337
  88.7900009    0.3328210
  88.8000031    0.3399695
  88.8100052    0.3404777
  88.8200073    0.3372368
  88.8300018    0.3361452
  88.8400040    0.3449153
  88.8500061    0.3404347
  88.8600006    0.3425248
  88.8700027    0.3443297
  88.8800049    0.3411588
  88.8900070    0.3409652
  88.9000015    0.3466081
  88.9100037    0.3389231
  88.9200058    0.3452997
  88.9300079    0.3464833
  88.9400024    0.3492488
  88.9500046    0.3537039
  88.9600067    0.3664898
  88.9700012    0.3570472
  88.9800034    0.3576752
  88.9900055    0.3602612
  89.0000076    0.3602390
  89.0100021    0.3552668
  89.0200043    0.3612613
  89.0300064    0.3638986
  89.0400009    0.3567883
  89.0500031    0.3670575
  89.0600052    0.3469430
  89.0700073    0.3476299
  89.0800018    0.3396289
  89.0900040    0.3454909
  89.1000061    0.3456416
  89.1100006    0.3422218
  89.1200027    0.3429707
  89.1300049    0.3458761
  89.1400070    0.3465622
  89.1500015    0.3424375
  89.1600037    0.3487341
  89.1700058    0.3603903
  89.1800079    0.3521822
  89.1900024    0.3539371
  89.2000046    0.3549689
  89.2100067    0.3531390
  89.2200012    0.3528138
  89.2300034    0.3409084
  89.2400055    0.3452824
  89.2500076    0.3572392
  89.2600021    0.3662965
  89.2700043    0.3785670
  89.2800064    0.3653211
  89.2900009    0.3607978
  89.3000031    0.3506824
  89.3100052    0.3584613
  89.3200073    0.3546508
  89.3300018    0.3559164
  89.3400040    0.3531260
  89.3500061    0.3547773
  89.3600006    0.3502434
  89.3700027    0.3562655
  89.3800049    0.3565813
  89.3900070    0.3517883
  89.4000015    0.3590330
  89.4100037    0.3470248
  89.4200058    0.3397611
  89.4300079    0.3380756
  89.4400024    0.3477004
  89.4500046    0.3453385
  89.4600067    0.3453652
  89.4700012    0.3523436
  89.4800034    0.3545817
  89.4900055    0.3561759
  89.5000076    0.3434579
  89.5100021    0.3465057
  89.5200043    0.3543857
  89.5300064    0.3541760
  89.5400009    0.3509090
  89.5500031    0.3599816
  89.5600052    0.3591490
  89.5700073    0.3497567
  89.5800018    0.3465505
  89.5900040    0.3412606
  89.6000061    0.3449462
  89.6100006    0.3434639
  89.6200027    0.3328564
  89.6300049    0.3347716
  89.6400070    0.3288704
  89.6500015    0.3383759
  89.6600037    0.3520004
  89.6700058    0.3458937
  89.6800079    0.3392496
  89.6900024    0.3474864
  89.7000046    0.3494476
  89.7100067    0.3470362
  89.7200012    0.3504516
  89.7300034    0.3495859
  89.7400055    0.3462991
  89.7500076    0.3477871
  89.7600021    0.3424644
  89.7700043    0.3619641
  89.7800064    0.3592686
  89.7900009    0.3528842
  89.8000031    0.3531336
  89.8100052    0.3523470
  89.8200073    0.3557191
  89.8300018    0.3607323
  89.8400040    0.3663856
  89.8500061    0.3491243
  89.8600006    0.3557196
  89.8700027    0.3447526
  89.8800049    0.3503546
  89.8900070    0.3557889
  89.9000015    0.3493447
  89.9100037    0.3501667
  89.9200058    0.3487443
  89.9300079    0.3577681
  89.9400024    0.3524553
  89.9500046    0.3558170
  89.9600067    0.3396316
  89.9700012    0.3414939
  89.9800034    0.3470372
  89.9900055    0.3498199
  90.0000076    0.3471392
  90.0100021    0.3466108
  90.0200043    0.3508160
  90.0300064    0.3514008
  90.0400009    0.3442445
  90.0500031    0.3452215
  90.0600052    0.3404551
  90.0700073    0.3474587
  90.0800018    0.3548670
  90.0900040    0.3548445
  90.1000061    0.3532808
  90.1100006    0.3413239
  90.1200027    0.3387534
  90.1300049    0.3421948
  90.1400070    0.3431283
  90.1500015    0.3516695
  90.1600037    0.3466451
  90.1700058    0.3560692
  90.1800079    0.3522381
  90.1900024    0.3523494
  90.2000046    0.3530672
  90.2100067    0.3576154
  90.2200012    0.3641480
  90.2300034    0.3580060
  90.2400055    0.3610620
  90.2500076    0.3536872
  90.2600021    0.3497253
  90.2700043    0.3428411
  90.2800064    0.3457677
  90.2900009    0.3593774
  90.3000031    0.3561551
  90.3100052    0.3571366
  90.3200073    0.3506542
  90.3300018    0.3592032
  90.3400040    0.3611733
  90.3500061    0.3511347
  90.3600006    0.3437890
  90.3700027    0.3534975
  90.3800049    0.3624426
  90.3900070    0.3578480
  90.4000015    0.3527075
  90.4100037    0.3503032
  90.4200058    0.3505458
  90.4300079    0.3426818
  90.4400024    0.3362880
  90.4500046    0.3433403
  90.4600067    0.3454089
  90.4700012    0.3432416
  90.4800034    0.3343107
  90.4900055    0.3290198
  90.5000076    0.3222154
  90.5100021    0.3272842
  90.5200043    0.3295753
  90.5300064    0.3346824
  90.5400009    0.3392758
  90.5500031    0.3386383
  90.5600052    0.3302009
  90.5700073    0.3415880
  90.5800018    0.3584137
  90.5900040    0.3483590
  90.6000061    0.3455243
  90.6100006    0.3588769
  90.6200027    0.3532551
  90.6300049    0.3539054
  90.6400070    0.3505144
  90.6500015    0.3484713
  90.6600037    0.3507662
  90.6700058    0.3482660
  90.6800079    0.3477106
  90.6900024    0.3522427
  90.7000046    0.3637411
  90.7100067    0.3622724
  90.7200012    0.3618538
  90.7300034    0.3633492
  90.7400055    0.3590130
  90.7500076    0.3651986
  90.7600021    0.3494155
  90.7700043    0.3494511
  90.7800064    0.3553609
  90.7900009    0.3486027
  90.8000031    0.3534455
  90.8100052    0.3554816
  90.8200073    0.3573992
  90.8300018    0.3652922
  90.8400040    0.3649203
  90.8500061    0.3638041
  90.8600006    0.3506152
  90.8700027    0.3521351
  90.8800049    0.3521174
  90.8900070    0.3507220
  90.9000015    0.3542124
  90.9100037    0.3507165
  90.9200058    0.3502296
  90.9300079    0.3514831
  90.9400024    0.3487971
  90.9500046    0.3577449
  90.9600067    0.3531241
  90.9700012    0.3493876
  90.9800034    0.3445241
  90.9900055    0.3459251
  91.0000076    0.3507456
  91.0100021    0.3495800
  91.0200043    0.3519353
  91.0300064    0.3518878
  91.0400009    0.3598083
  91.0500031    0.3612677
  91.0600052    0.3667866
  91.0700073    0.3499088
  91.0800018    0.3519501
  91.0900040    0.3637135
  91.1000061    0.3530016
  91.1100006    0.3524862
  91.1200027    0.3581814
  91.1300049    0.3554838
  91.1400070    0.3489279
  91.1500015    0.3477385
  91.1600037    0.3509152
  91.1700058    0.3521070
  91.1800079    0.3582440
  91.1900024    0.3495509
  91.2000046    0.3633882
  91.2100067    0.3618663
  91.2200012    0.3568009
  91.2300034    0.3538347
  91.2400055    0.3631312
  91.2500076    0.3629331
  91.2600021    0.3568749
  91.2700043    0.3496824
  91.2800064    0.3482380
  91.2900009    0.3464410
  91.3000031    0.3590146
  91.3100052    0.3487766
  91.3200073    0.3481900
  91.3300018    0.3562032
  91.3400040    0.3528074
  91.3500061    0.3570511
  91.3600006    0.3715020
  91.3700027    0.3603973
  91.3800049    0.3667351
  91.3900070    0.3593104
  91.4000015    0.3690489
  91.4100037    0.3626129
  91.4200058    0.3558532
  91.4300079    0.3614030
  91.4400024    0.3539252
  91.4500046    0.3546783
  91.4600067    0.3489703
  91.4700012    0.3355874
  91.4800034    0.3370064
  91.4900055    0.3405402
  91.5000076    0.3474104
  91.5100021    0.3523149
  91.5200043    0.3420725
  91.5300064    0.3477568
  91.5400009    0.3634012
  91.5500031    0.3590665
  91.5600052    0.3559066
  91.5700073    0.3511204
  91.5800018    0.3400728
  91.5900040    0.3303050
  91.6000061    0.3314152
  91.6100006    0.3376396
  91.6200027    0.3454562
  91.6300049    0.3435544
  91.6400070    0.3476024
  91.6500015    0.3419690
  91.6600037    0.3428671
  91.6700058    0.3423456
  91.6800079    0.3442036
  91.6900024    0.3537250
  91.7000046    0.3530877
  91.7100067    0.3456074
  91.7200012    0.3545807
  91.7300034    0.3472415
  91.7400055    0.3547347
  91.7500076    0.3480321
  91.7600021    0.3507098
  91.7700043    0.3428063
  91.7800064    0.3425437
  91.7900009    0.3476039
  91.8000031    0.3490106
  91.8100052    0.3607332
  91.8200073    0.3710720
  91.8300018    0.3670188
  91.8400040    0.3701080
  91.8500061    0.3739010
  91.8600006    0.3808281
  91.8700027    0.3814287
  91.8800049    0.3838118
  91.8900070    0.3770686
  91.9000015    0.3664370
  91.9100037    0.3618053
  91.9200058    0.3704397
  91.9300079    0.3693021
  91.9400024    0.3684507
  91.9500046    0.3693675
  91.9600067    0.3599195
  91.9700012    0.3651774
  91.9800034    0.3536202
  91.9900055    0.3651580
  92.0000076    0.3499371
  92.0100021    0.3582789
  92.0200043    0.3655551
  92.0300064    0.3652604
  92.0400009    0.3682773
  92.0500031    0.3707384
  92.0600052    0.3677250
  92.0700073    0.3568106
  92.0800018    0.3634213
  92.0900040    0.3632743
  92.1000061    0.3619846
  92.1100006    0.3581528
  92.1200027    0.3565223
  92.1300049    0.3651864
  92.1400070    0.3591394
  92.1500015    0.3619300
  92.1600037    0.3582706
  92.1700058    0.3559745
  92.1800079    0.3631001
  92.1900024    0.3579365
  92.2000046    0.3646083
  92.2100067    0.3666859
  92.2200012    0.3701180
  92.2300034    0.3724303
  92.2400055    0.3700023
  92.2500076    0.3788283
  92.2600021    0.3744761
  92.2700043    0.3661286
  92.2800064    0.3519549
  92.2900009    0.3579201
  92.3000031    0.3632566
  92.3100052    0.3590784
  92.3200073    0.3650747
  92.3300018    0.3652835
  92.3400040    0.3552099
  92.3500061    0.3643456
  92.3600006    0.3558817
  92.3700027    0.3565997
  92.3800049    0.3649879
  92.3900070    0.3590477
  92.4000015    0.3578108
  92.4100037    0.3615786
  92.4200058    0.3701270
  92.4300079    0.3528189
  92.4400024    0.3556268
  92.4500046    0.3537574
  92.4600067    0.3465661
  92.4700012    0.3574214
  92.4800034    0.3586868
  92.4900055    0.3520828
  92.5000076    0.3353340
  92.5100021    0.3419682
  92.5200043    0.3326706
  92.5300064    0.3322634
  92.5400009    0.3333372
  92.5500031    0.3333935
  92.5600052    0.3236479
  92.5700073    0.3292644
  92.5800018    0.3290421
  92.5900040    0.3219623
  92.6000061    0.3234969
  92.6100006    0.3280894
  92.6200027    0.3290255
  92.6300049    0.3381161
  92.6400070    0.3314119
  92.6500015    0.3455057
  92.6600037    0.3431338
  92.6700058    0.3416030
  92.6800079    0.3440313
  92.6900024    0.3428685
  92.7000046    0.3497171
  92.7100067    0.3370867
  92.7200012    0.3392312
  92.7300034    0.3451741
  92.7400055    0.3386141
  92.7500076    0.3410130
  92.7600021    0.3427328
  92.7700043    0.3495867
  92.7800064    0.3549150
  92.7900009    0.3485233
  92.8000031    0.3478960
  92.8100052    0.3509468
  92.8200073    0.3626857
  92.8300018    0.3605570
  92.8400040    0.3656374
  92.8500061    0.3541158
  92.8600006    0.3535410
  92.8700027    0.3599831
  92.8800049    0.3490789
  92.8900070    0.3411729
  92.9000015    0.3417727
  92.9100037    0.3433763
  92.9200058    0.3470828
  92.9300079    0.3449883
  92.9400024    0.3466153
  92.9500046    0.3492796
  92.9600067    0.3517077
  92.9700012    0.3484242
  92.9800034    0.3366533
  92.9900055    0.3424603
  93.0000076    0.3336449
  93.0100021    0.3390588
  93.0200043    0.3372963
  93.0300064    0.3469783
  93.0400009    0.3420432
  93.0500031    0.3375933
  93.0600052    0.3419598
  93.0700073    0.3255631
  93.0800018    0.3299838
  93.0900040    0.3330432
  93.1000061    0.3383912
  93.1100006    0.3324435
  93.1200027    0.3348610
  93.1300049    0.3344641
  93.1400070    0.3311846
  93.1500015    0.3349056
  93.1600037    0.3370507
  93.1700058    0.3468646
  93.1800079    0.3481561
  93.1900024    0.3392802
  93.2000046    0.3475072
  93.2100067    0.3388230
  93.2200012    0.3370819
  93.2300034    0.3398699
  93.2400055    0.3321504
  93.2500076    0.3452566
  93.2600021    0.3324295
  93.2700043    0.3395489
  93.2800064    0.3314599
  93.2900009    0.3345068
  93.3000031    0.3331256
  93.3100052    0.3281425
  93.3200073    0.3267688
  93.3300018    0.3270610
  93.3400040    0.3250358
  93.3500061    0.3289711
  93.3600082    0.3240136
  93.3700027    0.3294312
  93.3800049    0.3379461
  93.3900070    0.3361961
  93.4000015    0.3329948
  93.4100037    0.3323848
  93.4200058    0.3362149
  93.4300079    0.3301195
  93.4400024    0.3309944
  93.4500046    0.3274923
  93.4600067    0.3255716
  93.4700012    0.3313884
  93.4800034    0.3295661
  93.4900055    0.3315906
  93.5000076    0.3239063
  93.5100021    0.3289348
  93.5200043    0.3279515
  93.5300064    0.3311775
  93.5400009    0.3419667
  93.5500031    0.3463133
  93.5600052    0.3435361
  93.5700073    0.3508402
  93.5800018    0.3461175
  93.5900040    0.3528922
  93.6000061    0.3413770
  93.6100082    0.3408364
  93.6200027    0.3402339
  93.6300049    0.3421803
  93.6400070    0.3451367
  93.6500015    0.3470741
  93.6600037    0.3398288
  93.6700058    0.3380750
  93.6800079    0.3476746
  93.6900024    0.3558919
  93.7000046    0.3450098
  93.7100067    0.3382951
  93.7200012    0.3387766
  93.7300034    0.3446952
  93.7400055    0.3463005
  93.7500076    0.3446358
  93.7600021    0.3495747
  93.7700043    0.3496822
  93.7800064    0.3567894
  93.7900009    0.3389215
  93.8000031    0.3394635
  93.8100052    0.3305044
  93.8200073    0.3384332
  93.8300018    0.3377135
  93.8400040    0.3374215
  93.8500061    0.3353758
  93.8600082    0.3324021
  93.8700027    0.3326947
  93.8800049    0.3331930
  93.8900070    0.3311025
  93.9000015    0.3333285
  93.9100037    0.3300069
  93.9200058    0.3365577
  93.9300079    0.3371998
  93.9400024    0.3460368
  93.9500046    0.3481658
  93.9600067    0.3492965
  93.9700012    0.3494333
  93.9800034    0.3509456
  93.9900055    0.3566034
  94.0000076    0.3406509
  94.0100021    0.3366757
  94.0200043    0.3446468
  94.0300064    0.3414307
  94.0400009    0.3443372
  94.0500031    0.3428394
  94.0600052    0.3414790
  94.0700073    0.3350572
  94.0800018    0.3404567
  94.0900040    0.3397434
  94.1000061    0.3274868
  94.1100082    0.3323900
  94.1200027    0.3335589
  94.1300049    0.3328762
  94.1400070    0.3439823
  94.1500015    0.3354633
  94.1600037    0.3265541
  94.1700058    0.3205177
  94.1800079    0.3299789
  94.1900024    0.3415723
  94.2000046    0.3468053
  94.2100067    0.3335451
  94.2200012    0.3368537
  94.2300034    0.3362172
  94.2400055    0.3379604
  94.2500076    0.3314280
  94.2600021    0.3350007
  94.2700043    0.3386249
  94.2800064    0.3404254
  94.2900009    0.3328842
  94.3000031    0.3206822
  94.3100052    0.3354826
  94.3200073    0.3348365
  94.3300018    0.3360806
  94.3400040    0.3252279
  94.3500061    0.3220533
  94.3600082    0.3234187
  94.3700027    0.3321779
  94.3800049    0.3461019
  94.3900070    0.3425028
  94.4000015    0.3382452
  94.4100037    0.3370663
  94.4200058    0.3330298
  94.4300079    0.3349945
  94.4400024    0.3358051
  94.4500046    0.3402309
  94.4600067    0.3408372
  94.4700012    0.3372263
  94.4800034    0.3391951
  94.4900055    0.3370844
  94.5000076    0.3361621
  94.5100021    0.3344238
  94.5200043    0.3395259
  94.5300064    0.3365144
  94.5400009    0.3403292
  94.5500031    0.3390889
  94.5600052    0.3414122
  94.5700073    0.3446333
  94.5800018    0.3428741
  94.5900040    0.3428753
  94.6000061    0.3391863
  94.6100082    0.3418927
  94.6200027    0.3410762
  94.6300049    0.3346753
  94.6400070    0.3375725
  94.6500015    0.3394282
  94.6600037    0.3364983
  94.6700058    0.3347454
  94.6800079    0.3437824
  94.6900024    0.3378445
  94.7000046    0.3473437
  94.7100067    0.3485635
  94.7200012    0.3473206
  94.7300034    0.3546385
  94.7400055    0.3510478
  94.7500076    0.3636316
  94.7600021    0.3569196
  94.7700043    0.3593831
  94.7800064    0.3546394
  94.7900009    0.3523983
  94.8000031    0.3386591
  94.8100052    0.3510691
  94.8200073    0.3522348
  94.8300018    0.3572604
  94.8400040    0.3613880
  94.8500061    0.3639072
  94.8600082    0.3678294
  94.8700027    0.3582155
  94.8800049    0.3538693
  94.8900070    0.3670213
  94.9000015    0.3610283
  94.9100037    0.3570430
  94.9200058    0.3504989
  94.9300079    0.3531302
  94.9400024    0.3524390
  94.9500046    0.3613055
  94.9600067    0.3649252
  94.9700012    0.3745979
  94.9800034    0.3649688
  94.9900055    0.3487094
  95.0000076    0.3477035
  95.0100021    0.3554198
  95.0200043    0.3619206
  95.0300064    0.3632612
  95.0400009    0.3570336
  95.0500031    0.3618810
  95.0600052    0.3539286
  95.0700073    0.3627508
  95.0800018    0.3539621
  95.0900040    0.3532139
  95.1000061    0.3528794
  95.1100082    0.3447556
  95.1200027    0.3449418
  95.1300049    0.3522207
  95.1400070    0.3470236
  95.1500015    0.3586005
  95.1600037    0.3572230
  95.1700058    0.3627226
  95.1800079    0.3650661
  95.1900024    0.3707915
  95.2000046    0.3766316
  95.2100067    0.3664630
  95.2200012    0.3800157
  95.2300034    0.3789367
  95.2400055    0.3780566
  95.2500076    0.3717191
  95.2600021    0.3677946
  95.2700043    0.3816316
  95.2800064    0.3860440
  95.2900009    0.3732389
  95.3000031    0.3673572
  95.3100052    0.3628878
  95.3200073    0.3607808
  95.3300018    0.3700773
  95.3400040    0.3730622
  95.3500061    0.3698681
  95.3600082    0.3756858
  95.3700027    0.3625910
  95.3800049    0.3673185
  95.3900070    0.3708668
  95.4000015    0.3633560
  95.4100037    0.3572910
  95.4200058    0.3652764
  95.4300079    0.3651924
  95.4400024    0.3619393
  95.4500046    0.3549622
  95.4600067    0.3545907
  95.4700012    0.3449679
  95.4800034    0.3510016
  95.4900055    0.3448507
  95.5000076    0.3481235
  95.5100021    0.3578855
  95.5200043    0.3657642
  95.5300064    0.3724475
  95.5400009    0.3570596
  95.5500031    0.3638789
  95.5600052    0.3503512
  95.5700073    0.3525785
  95.5800018    0.3583585
  95.5900040    0.3575785
  95.6000061    0.3598252
  95.6100082    0.3598661
  95.6200027    0.3604923
  95.6300049    0.3596207
  95.6400070    0.3514027
  95.6500015    0.3494373
  95.6600037    0.3415269
  95.6700058    0.3512294
  95.6800079    0.3406284
  95.6900024    0.3366148
  95.7000046    0.3317986
  95.7100067    0.3473637
  95.7200012    0.3592793
  95.7300034    0.3557949
  95.7400055    0.3576811
  95.7500076    0.3584988
  95.7600021    0.3528330
  95.7700043    0.3525726
  95.7800064    0.3525220
  95.7900009    0.3549169
  95.8000031    0.3484045
  95.8100052    0.3520879
  95.8200073    0.3554643
  95.8300018    0.3461392
  95.8400040    0.3454439
  95.8500061    0.3461428
  95.8600082    0.3504574
  95.8700027    0.3456899
  95.8800049    0.3466348
  95.8900070    0.3473243
  95.9000015    0.3532142
  95.9100037    0.3446764
  95.9200058    0.3364692
  95.9300079    0.3529175
  95.9400024    0.3417829
  95.9500046    0.3433943
  95.9600067    0.3490517
  95.9700012    0.3560703
  95.9800034    0.3529967
  95.9900055    0.3644143
  96.0000076    0.3549007
  96.0100021    0.3499103
  96.0200043    0.3485079
  96.0300064    0.3489252
  96.0400009    0.3404437
  96.0500031    0.3386683
  96.0600052    0.3503880
  96.0700073    0.3596630
  96.0800018    0.3603540
  96.0900040    0.3639218
  96.1000061    0.3667883
  96.1100082    0.3776757
  96.1200027    0.3760689
  96.1300049    0.3791184
  96.1400070    0.3635339
  96.1500015    0.3671984
  96.1600037    0.3658525
  96.1700058    0.3606423
  96.1800079    0.3720486
  96.1900024    0.3683704
  96.2000046    0.3617980
  96.2100067    0.3620505
  96.2200012    0.3623115
  96.2300034    0.3527946
  96.2400055    0.3553333
  96.2500076    0.3697771
  96.2600021    0.3624058
  96.2700043    0.3666810
  96.2800064    0.3682750
  96.2900009    0.3524203
  96.3000031    0.3509416
  96.3100052    0.3460025
  96.3200073    0.3385587
  96.3300018    0.3327145
  96.3400040    0.3359027
  96.3500061    0.3318222
  96.3600082    0.3330621
  96.3700027    0.3283673
  96.3800049    0.3128240
  96.3900070    0.3141651
  96.4000015    0.3170281
  96.4100037    0.3037185
  96.4200058    0.3089832
  96.4300079    0.3236778
  96.4400024    0.3248478
  96.4500046    0.3295701
  96.4600067    0.3311876
  96.4700012    0.3301262
  96.4800034    0.3287259
  96.4900055    0.3359855
  96.5000076    0.3340267
  96.5100021    0.3224652
  96.5200043    0.3160723
  96.5300064    0.3242416
  96.5400009    0.3224563
  96.5500031    0.3233372
  96.5600052    0.3302021
  96.5700073    0.3283588
  96.5800018    0.3409176
  96.5900040    0.3468400
  96.6000061    0.3583832
  96.6100082    0.3385648
  96.6200027    0.3393795
  96.6300049    0.3400617
  96.6400070    0.3347411
  96.6500015    0.3397971
  96.6600037    0.3348797
  96.6700058    0.3315995
  96.6800079    0.3305983
  96.6900024    0.3310946
  96.7000046    0.3484553
  96.7100067    0.3391822
  96.7200012    0.3352211
  96.7300034    0.3395604
  96.7400055    0.3372478
  96.7500076    0.3260867
  96.7600021    0.3327054
  96.7700043    0.3324475
  96.7800064    0.3350423
  96.7900009    0.3414544
  96.8000031    0.3352228
  96.8100052    0.3514158
  96.8200073    0.3599132
  96.8300018    0.3577587
  96.8400040    0.3555963
  96.8500061    0.3677704
  96.8600082    0.3770218
  96.8700027    0.3705537
  96.8800049    0.3710692
  96.8900070    0.3654705
  96.9000015    0.3775608
  96.9100037    0.3698951
  96.9200058    0.3614871
  96.9300079    0.3533023
  96.9400024    0.3479925
  96.9500046    0.3527415
  96.9600067    0.3497474
  96.9700012    0.3470721
  96.9800034    0.3461285
  96.9900055    0.3503252
  97.0000076    0.3527438
  97.0100021    0.3430045
  97.0200043    0.3517441
  97.0300064    0.3512780
  97.0400009    0.3573077
  97.0500031    0.3647744
  97.0600052    0.3838460
  97.0700073    0.3671841
  97.0800018    0.3602351
  97.0900040    0.3606369
  97.1000061    0.3646436
  97.1100082    0.3643411
  97.1200027    0.3567313
  97.1300049    0.3557154
  97.1400070    0.3500443
  97.1500015    0.3383025
  97.1600037    0.3436949
  97.1700058    0.3430775
  97.1800079    0.3446280
  97.1900024    0.3444957
  97.2000046    0.3395970
  97.2100067    0.3518067
  97.2200012    0.3539672
  97.2300034    0.3590228
  97.2400055    0.3690472
  97.2500076    0.3519956
  97.2600021    0.3577591
  97.2700043    0.3705448
  97.2800064    0.3517675
  97.2900009    0.3533670
  97.3000031    0.3525949
  97.3100052    0.3453658
  97.3200073    0.3521116
  97.3300018    0.3594177
  97.3400040    0.3561563
  97.3500061    0.3589703
  97.3600082    0.3529734
  97.3700027    0.3418301
  97.3800049    0.3531643
  97.3900070    0.3512613
  97.4000015    0.3447480
  97.4100037    0.3495457
  97.4200058    0.3578965
  97.4300079    0.3606187
  97.4400024    0.3571065
  97.4500046    0.3647350
  97.4600067    0.3620667
  97.4700012    0.3536389
  97.4800034    0.3434271
  97.4900055    0.3436208
  97.5000076    0.3419228
  97.5100021    0.3445855
  97.5200043    0.3382972
  97.5300064    0.3388687
  97.5400009    0.3437976
  97.5500031    0.3447329
  97.5600052    0.3542424
  97.5700073    0.3595774
  97.5800018    0.3479229
  97.5900040    0.3560713
  97.6000061    0.3515396
  97.6100082    0.3554141
  97.6200027    0.3543535
  97.6300049    0.3651817
  97.6400070    0.3582093
  97.6500015    0.3474388
  97.6600037    0.3426811
  97.6700058    0.3407292
  97.6800079    0.3645578
  97.6900024    0.3557191
  97.7000046    0.3540312
  97.7100067    0.3597753
  97.7200012    0.3605507
  97.7300034    0.3510561
  97.7400055    0.3506783
  97.7500076    0.3548754
  97.7600021    0.3463844
  97.7700043    0.3414371
  97.7800064    0.3502615
  97.7900009    0.3479407
  97.8000031    0.3443472
  97.8100052    0.3392347
  97.8200073    0.3421299
  97.8300018    0.3376229
  97.8400040    0.3340129
  97.8500061    0.3267478
  97.8600082    0.3270586
  97.8700027    0.3411791
  97.8800049    0.3313587
  97.8900070    0.3415121
  97.9000015    0.3400444
  97.9100037    0.3456908
  97.9200058    0.3610172
  97.9300079    0.3560321
  97.9400024    0.3539984
  97.9500046    0.3499981
  97.9600067    0.3535927
  97.9700012    0.3543200
  97.9800034    0.3496060
  97.9900055    0.3532873
  98.0000076    0.3552251
  98.0100021    0.3486028
  98.0200043    0.3543961
  98.0300064    0.3487472
  98.0400009    0.3488995
  98.0500031    0.3450334
  98.0600052    0.3412752
  98.0700073    0.3406361
  98.0800018    0.3374622
  98.0900040    0.3279690
  98.1000061    0.3454829
  98.1100082    0.3523525
  98.1200027    0.3528351
  98.1300049    0.3472582
  98.1400070    0.3343415
  98.1500015    0.3339468
  98.1600037    0.3343006
  98.1700058    0.3339445
  98.1800079    0.3244553
  98.1900024    0.3368699
  98.2000046    0.3363688
  98.2100067    0.3372102
  98.2200012    0.3393324
  98.2300034    0.3361892
  98.2400055    0.3394848
  98.2500076    0.3390083
  98.2600021    0.3421868
  98.2700043    0.3472741
  98.2800064    0.3492734
  98.2900009    0.3489268
  98.3000031    0.3493828
  98.3100052    0.3490164
  98.3200073    0.3425874
  98.3300018    0.3393648
  98.3400040    0.3503728
  98.3500061    0.3530692
  98.3600082    0.3466867
  98.3700027    0.3593810
  98.3800049    0.3484152
  98.3900070    0.3477784
  98.4000015    0.3522533
  98.4100037    0.3602121
  98.4200058    0.3583076
  98.4300079    0.3508816
  98.4400024    0.3628769
  98.4500046    0.3566179
  98.4600067    0.3567902
  98.4700012    0.3481410
  98.4800034    0.3448096
  98.4900055    0.3460242
  98.5000076    0.3409550
  98.5100021    0.3509725
  98.5200043    0.3595967
  98.5300064    0.3502236
  98.5400009    0.3507440
  98.5500031    0.3491962
  98.5600052    0.3433420
  98.5700073    0.3378627
  98.5800018    0.3429156
  98.5900040    0.3450604
  98.6000061    0.3420392
  98.6100082    0.3391370
  98.6200027    0.3525617
  98.6300049    0.3488663
  98.6400070    0.3499315
  98.6500015    0.3374959
  98.6600037    0.3383926
  98.6700058    0.3359179
  98.6800079    0.3503359
  98.6900024    0.3460866
  98.7000046    0.3430735
  98.7100067    0.3290317
  98.7200012    0.3316283
  98.7300034    0.3360367
  98.7400055    0.3402898
  98.7500076    0.3334627
  98.7600021    0.3407783
  98.7700043    0.3406264
  98.7800064    0.3488885
  98.7900009    0.3457754
  98.8000031    0.3346417
  98.8100052    0.3310531
  98.8200073    0.3392858
  98.8300018    0.3375127
  98.8400040    0.3386388
  98.8500061    0.3409348
  98.8600082    0.3320550
  98.8700027    0.3270147
  98.8800049    0.3346201
  98.8900070    0.3437630
  98.9000015    0.3441764
  98.9100037    0.3425504
  98.9200058    0.3334774
  98.9300079    0.3474748
  98.9400024    0.3428940
  98.9500046    0.3380129
  98.9600067    0.3363200
  98.9700012    0.3471720
  98.9800034    0.3407132
  98.9900055    0.3430033
  99.0000076    0.3366086
  99.0100021    0.3407289
  99.0200043    0.3435538
  99.0300064    0.3286960
  99.0400009    0.3295312
  99.0500031    0.3299837
  99.0600052    0.3327913
  99.0700073    0.3427792
  99.0800018    0.3490632
  99.0900040    0.3394276
  99.1000061    0.3366947
  99.1100082    0.3319321
  99.1200027    0.3311821
  99.1300049    0.3298832
  99.1400070    0.3325766
  99.1500015    0.3401432
  99.1600037    0.3384440
  99.1700058    0.3414186
  99.1800079    0.3470982
  99.1900024    0.3527013
  99.2000046    0.3479864
  99.2100067    0.3386837
  99.2200012    0.3391469
  99.2300034    0.3449115
  99.2400055    0.3272491
  99.2500076    0.3276691
  99.2600021    0.3233162
  99.2700043    0.3209617
  99.2800064    0.3285889
  99.2900009    0.3251331
  99.3000031    0.3309731
  99.3100052    0.3342234
  99.3200073    0.3378314
  99.3300018    0.3417213
  99.3400040    0.3485585
  99.3500061    0.3351619
  99.3600082    0.3326498
  99.3700027    0.3370471
  99.3800049    0.3416739
  99.3900070    0.3396919
  99.4000015    0.3389930
  99.4100037    0.3315850
  99.4200058    0.3328984
  99.4300079    0.3254776
  99.4400024    0.3146276
  99.4500046    0.3107992
  99.4600067    0.3131900
  99.4700012    0.3236164
  99.4800034    0.3230624
  99.4900055    0.3246855
  99.5000076    0.3286182
  99.5100021    0.3301297
  99.5200043    0.3306339
  99.5300064    0.3191203
  99.5400009    0.3147830
  99.5500031    0.3108152
  99.5600052    0.3024299
  99.5700073    0.3063835
  99.5800018    0.3084087
  99.5900040    0.3088466
  99.6000061    0.3072048
  99.6100082    0.3085070
  99.6200027    0.3108929
  99.6300049    0.3201844
  99.6400070    0.3150771
  99.6500015    0.3204693
  99.6600037    0.3224797
  99.6700058    0.3229449
  99.6800079    0.3281364
  99.6900024    0.3338886
  99.7000046    0.3273080
  99.7100067    0.3201690
  99.7200012    0.3203273
  99.7300034    0.3138790
  99.7400055    0.3285576
  99.7500076    0.3232256
  99.7600021    0.3176129
  99.7700043    0.3202455
  99.7800064    0.3327558
  99.7900085    0.3291970
  99.8000031    0.3264940
  99.8100052    0.3271009
  99.8200073    0.3312336
  99.8300018    0.3184706
  99.8400040    0.3205543
  99.8500061    0.3119881
  99.8600082    0.3087155
  99.8700027    0.3058183
  99.8800049    0.3048093
  99.8900070    0.3169033
  99.9000015    0.3184972
  99.9100037    0.3154752
  99.9200058    0.3209789
  99.9300079    0.3154268
  99.9400024    0.3102789
  99.9500046    0.3096144
  99.9600067    0.3134911
  99.9700012    0.3073707
  99.9800034    0.3120420
  99.9900055    0.3132040
 100.0000076    0.3083839
 100.0100021    0.3128556
 100.0200043    0.3092151
 100.0300064    0.3118160
 100.0400085    0.3070136
 100.0500031    0.3081073
 100.0600052    0.3039212
 100.0700073    0.3100775
 100.0800018    0.3053781
 100.0900040    0.3125208
 100.1000061    0.3034548
 100.1100082    0.3114676
 100.1200027    0.3003957
 100.1300049    0.3027901
 100.1400070    0.3038424
 100.1500015    0.2908211
 100.1600037    0.2845082
 100.1700058    0.2858514
 100.1800079    0.2895052
 100.1900024    0.2975712
 100.2000046    0.3011769
 100.2100067    0.2959625
 100.2200012    0.2985758
 100.2300034    0.3107125
 100.2400055    0.3058389
 100.2500076    0.3054481
 100.2600021    0.3141365
 100.2700043    0.3159138
 100.2800064    0.3109780
 100.2900085    0.3032399
 100.3000031    0.3011491
 100.3100052    0.2990558
 100.3200073    0.3032307
 100.3300018    0.2933300
 100.3400040    0.2951448
 100.3500061    0.3017307
 100.3600082    0.3072648
 100.3700027    0.3061446
 100.3800049    0.3023980
 100.3900070    0.3109438
 100.4000015    0.3056078
 100.4100037    0.3056986
 100.4200058    0.3084361
 100.4300079    0.3152965
 100.4400024    0.3121294
 100.4500046    0.3099065
 100.4600067    0.3127522
 100.4700012    0.3146978
 100.4800034    0.3132186
 100.4900055    0.3168393
 100.5000076    0.3108014
 100.5100021    0.3062394
 100.5200043    0.3138384
 100.5300064    0.3179298
 100.5400085    0.3190027
 100.5500031    0.3110335
 100.5600052    0.3095171
 100.5700073    0.3145161
 100.5800018    0.3225028
 100.5900040    0.3230069
 100.6000061    0.3225017
 100.6100082    0.3285188
 100.6200027    0.3201971
 100.6300049    0.3201120
 100.6400070    0.3244314
 100.6500015    0.3130004
 100.6600037    0.3275780
 100.6700058    0.3259973
 100.6800079    0.3277635
 100.6900024    0.3288908
 100.7000046    0.3248060
 100.7100067    0.3269642
 100.7200012    0.3324609
 100.7300034    0.3278235
 100.7400055    0.3240557
 100.7500076    0.3164294
 100.7600021    0.3192273
 100.7700043    0.3209143
 100.7800064    0.3262218
 100.7900085    0.3279894
 100.8000031    0.3283675
 100.8100052    0.3387147
 100.8200073    0.3396693
 100.8300018    0.3470395
 100.8400040    0.3542001
 100.8500061    0.3507901
 100.8600082    0.3509787
 100.8700027    0.3474281
 100.8800049    0.3463357
 100.8900070    0.3409739
 100.9000015    0.3372615
 100.9100037    0.3484678
 100.9200058    0.3427611
 100.9300079    0.3442141
 100.9400024    0.3516142
 100.9500046    0.3365186
 100.9600067    0.3375006
 100.9700012    0.3468440
 100.9800034    0.3354990
 100.9900055    0.3465373
 101.0000076    0.3456755
 101.0100021    0.3450809
 101.0200043    0.3333698
 101.0300064    0.3441987
 101.0400085    0.3377562
 101.0500031    0.3378765
 101.0600052    0.3384741
 101.0700073    0.3419350
 101.0800018    0.3378810
 101.0900040    0.3367316
 101.1000061    0.3355205
 101.1100082    0.3357364
 101.1200027    0.3450285
 101.1300049    0.3419584
 101.1400070    0.3366227
 101.1500015    0.3381265
 101.1600037    0.3478632
 101.1700058    0.3504219
 101.1800079    0.3471508
 101.1900024    0.3437329
 101.2000046    0.3414702
 101.2100067    0.3436272
 101.2200012    0.3539557
 101.2300034    0.3585501
 101.2400055    0.3574978
 101.2500076    0.3470137
 101.2600021    0.3413558
 101.2700043    0.3387014
 101.2800064    0.3317123
 101.2900085    0.3374950
 101.3000031    0.3347344
 101.3100052    0.3437645
 101.3200073    0.3444629
 101.3300018    0.3375786
 101.3400040    0.3340677
 101.3500061    0.3394351
 101.3600082    0.3354176
 101.3700027    0.3437922
 101.3800049    0.3408811
 101.3900070    0.3409091
 101.4000015    0.3350769
 101.4100037    0.3497568
 101.4200058    0.3415995
 101.4300079    0.3459159
 101.4400024    0.3453511
 101.4500046    0.3421229
 101.4600067    0.3317666
 101.4700012    0.3441736
 101.4800034    0.3424950
 101.4900055    0.3451202
 101.5000076    0.3380552
 101.5100021    0.3450024
 101.5200043    0.3446214
 101.5300064    0.3489989
 101.5400085    0.3423150
 101.5500031    0.3455080
 101.5600052    0.3423053
 101.5700073    0.3515797
 101.5800018    0.3589435
 101.5900040    0.3531085
 101.6000061    0.3406512
 101.6100082    0.3394510
 101.6200027    0.3360267
 101.6300049    0.3354361
 101.6400070    0.3314922
 101.6500015    0.3366551
 101.6600037    0.3422506
 101.6700058    0.3419402
 101.6800079    0.3348022
 101.6900024    0.3319897
 101.7000046    0.3427896
 101.7100067    0.3380253
 101.7200012    0.3351544
 101.7300034    0.3301136
 101.7400055    0.3190699
 101.7500076    0.3185166
 101.7600021    0.3196218
 101.7700043    0.3144680
 101.7800064    0.3146953
 101.7900085    0.3036709
 101.8000031    0.3133550
 101.8100052    0.3096731
 101.8200073    0.3089920
 101.8300018    0.3171589
 101.8400040    0.3176628
 101.8500061    0.3230236
 101.8600082    0.3258050
 101.8700027    0.3188163
 101.8800049    0.3267573
 101.8900070    0.3181961
 101.9000015    0.3162445
 101.9100037    0.3171093
 101.9200058    0.3193507
 101.9300079    0.3164333
 101.9400024    0.3184042
 101.9500046    0.3225410
 101.9600067    0.3182952
 101.9700012    0.3158998
 101.9800034    0.3223214
 101.9900055    0.3134304
 102.0000076    0.3140317
 102.0100021    0.3141360
 102.0200043    0.3226773
 102.0300064    0.3265007
 102.0400085    0.3271763
 102.0500031    0.3323431
 102.0600052    0.3220485
 102.0700073    0.3239911
 102.0800018    0.3251170
 102.0900040    0.3215763
 102.1000061    0.3239849
 102.1100082    0.3204453
 102.1200027    0.3259667
 102.1300049    0.3296987
 102.1400070    0.3273585
 102.1500015    0.3317072
 102.1600037    0.3345564
 102.1700058    0.3342705
 102.1800079    0.3344894
 102.1900024    0.3367815
 102.2000046    0.3294580
 102.2100067    0.3333017
 102.2200012    0.3343009
 102.2300034    0.3318615
 102.2400055    0.3332505
 102.2500076    0.3334758
 102.2600021    0.3346058
 102.2700043    0.3336152
 102.2800064    0.3275382
 102.2900085    0.3322967
 102.3000031    0.3277086
 102.3100052    0.3297319
 102.3200073    0.3332399
 102.3300018    0.3312421
 102.3400040    0.3255853
 102.3500061    0.3270516
 102.3600082    0.3300219
 102.3700027    0.3384934
 102.3800049    0.3344380
 102.3900070    0.3363856
 102.4000015    0.3425197
 102.4100037    0.3384992
 102.4200058    0.3443411
 102.4300079    0.3378221
 102.4400024    0.3337879
 102.4500046    0.3320934
 102.4600067    0.3262281
 102.4700012    0.3375447
 102.4800034    0.3472204
 102.4900055    0.3472978
 102.5000076    0.3357233
 102.5100021    0.3512881
 102.5200043    0.3533105
 102.5300064    0.3489166
 102.5400085    0.3443676
 102.5500031    0.3417901
 102.5600052    0.3482938
 102.5700073    0.3482803
 102.5800018    0.3603890
 102.5900040    0.3489539
 102.6000061    0.3440560
 102.6100082    0.3475428
 102.6200027    0.3347412
 102.6300049    0.3419825
 102.6400070    0.3417656
 102.6500015    0.3341106
 102.6600037    0.3404409
 102.6700058    0.3326403
 102.6800079    0.3280043
 102.6900024    0.3384105
 102.7000046    0.3413286
 102.7100067    0.3278752
 102.7200012    0.3336474
 102.7300034    0.3396701
 102.7400055    0.3434602
 102.7500076    0.3456055
 102.7600021    0.3529590
 102.7700043    0.3525119
 102.7800064    0.3449937
 102.7900085    0.3413785
 102.8000031    0.3391543
 102.8100052    0.3409710
 102.8200073    0.3448492
 102.8300018    0.3453363
 102.8400040    0.3433505
 102.8500061    0.3498101
 102.8600082    0.3458771
 102.8700027    0.3549070
 102.8800049    0.3521744
 102.8900070    0.3483180
 102.9000015    0.3484088
 102.9100037    0.3471017
 102.9200058    0.3406383
 102.9300079    0.3444494
 102.9400024    0.3434101
 102.9500046    0.3409261
 102.9600067    0.3389212
 102.9700012    0.3341888
 102.9800034    0.3350354
 102.9900055    0.3327307
 103.0000076    0.3316284
 103.0100021    0.3328773
 103.0200043    0.3348019
 103.0300064    0.3261392
 103.0400085    0.3372168
 103.0500031    0.3203187
 103.0600052    0.3267125
 103.0700073    0.3320527
 103.0800018    0.3392840
 103.0900040    0.3322401
 103.1000061    0.3231952
 103.1100082    0.3219968
 103.1200027    0.3212677
 103.1300049    0.3204260
 103.1400070    0.3275993
 103.1500015    0.3270728
 103.1600037    0.3220699
 103.1700058    0.3237415
 103.1800079    0.3285847
 103.1900024    0.3264330
 103.2000046    0.3321107
 103.2100067    0.3374361
 103.2200012    0.3394216
 103.2300034    0.3359189
 103.2400055    0.3262301
 103.2500076    0.3407193
 103.2600021    0.3410613
 103.2700043    0.3437473
 103.2800064    0.3517444
 103.2900085    0.3419309
 103.3000031    0.3412702
 103.3100052    0.3416775
 103.3200073    0.3466077
 103.3300018    0.3479055
 103.3400040    0.3426033
 103.3500061    0.3443717
 103.3600082    0.3396131
 103.3700027    0.3330303
 103.3800049    0.3314015
 103.3900070    0.3375950
 103.4000015    0.3315049
 103.4100037    0.3302877
 103.4200058    0.3344611
 103.4300079    0.3334290
 103.4400024    0.3283662
 103.4500046    0.3330829
 103.4600067    0.3376729
 103.4700012    0.3426284
 103.4800034    0.3430141
 103.4900055    0.3366021
 103.5000076    0.3352886
 103.5100021    0.3363750
 103.5200043    0.3393361
 103.5300064    0.3383123
 103.5400085    0.3294454
 103.5500031    0.3261371
 103.5600052    0.3252439
 103.5700073    0.3299062
 103.5800018    0.3248821
 103.5900040    0.3307720
 103.6000061    0.3258114
 103.6100082    0.3295436
 103.6200027    0.3294619
 103.6300049    0.3348829
 103.6400070    0.3318749
 103.6500015    0.3314415
 103.6600037    0.3280029
 103.6700058    0.3196552
 103.6800079    0.3210336
 103.6900024    0.3190283
 103.7000046    0.3228106
 103.7100067    0.3166822
 103.7200012    0.3238822
 103.7300034    0.3319880
 103.7400055    0.3318861
 103.7500076    0.3283815
 103.7600021    0.3298417
 103.7700043    0.3271546
 103.7800064    0.3247283
 103.7900085    0.3260206
 103.8000031    0.3314911
 103.8100052    0.3468813
 103.8200073    0.3442059
 103.8300018    0.3465330
 103.8400040    0.3343070
 103.8500061    0.3233868
 103.8600082    0.3254798
 103.8700027    0.3236600
 103.8800049    0.3307998
 103.8900070    0.3347035
 103.9000015    0.3258039
 103.9100037    0.3333208
 103.9200058    0.3251188
 103.9300079    0.3218119
 103.9400024    0.3177273
 103.9500046    0.3199697
 103.9600067    0.3269849
 103.9700012    0.3364910
 103.9800034    0.3188863
 103.9900055    0.3200556
 104.0000076    0.3152762
 104.0100021    0.3186700
 104.0200043    0.3218141
 104.0300064    0.3237000
 104.0400085    0.3242787
 104.0500031    0.3226689
 104.0600052    0.3264856
 104.0700073    0.3167683
 104.0800018    0.3159094
 104.0900040    0.3103041
 104.1000061    0.3102319
 104.1100082    0.3087327
 104.1200027    0.3097633
 104.1300049    0.3069656
 104.1400070    0.3052876
 104.1500015    0.3059431
 104.1600037    0.3097470
 104.1700058    0.3081591
 104.1800079    0.3073595
 104.1900024    0.3019505
 104.2000046    0.3007867
 104.2100067    0.3032570
 104.2200012    0.2976128
 104.2300034    0.3034701
 104.2400055    0.2963943
 104.2500076    0.2937464
 104.2600021    0.3037692
 104.2700043    0.2980508
 104.2800064    0.2984725
 104.2900085    0.3097933
 104.3000031    0.3048602
 104.3100052    0.3053716
 104.3200073    0.3064626
 104.3300018    0.2978576
 104.3400040    0.3102606
 104.3500061    0.3036431
 104.3600082    0.3115875
 104.3700027    0.3070701
 104.3800049    0.3044655
 104.3900070    0.3097184
 104.4000015    0.3142832
 104.4100037    0.3200575
 104.4200058    0.3203275
 104.4300079    0.3193903
 104.4400024    0.3169548
 104.4500046    0.3111110
 104.4600067    0.3151447
 104.4700012    0.3194435
 104.4800034    0.3198079
 104.4900055    0.3160776
 104.5000076    0.3118829
 104.5100021    0.3113731
 104.5200043    0.3174650
 104.5300064    0.3186594
 104.5400085    0.3185064
 104.5500031    0.3163454
 104.5600052    0.3161457
 104.5700073    0.3180135
 104.5800018    0.3136249
 104.5900040    0.3160962
 104.6000061    0.3092155
 104.6100082    0.3095971
 104.6200027    0.3025624
 104.6300049    0.3079431
 104.6400070    0.3044746
 104.6500015    0.3037755
 104.6600037    0.3064227
 104.6700058    0.3053995
 104.6800079    0.3065853
 104.6900024    0.3060323
 104.7000046    0.3101270
 104.7100067    0.3152322
 104.7200012    0.3110764
 104.7300034    0.3105531
 104.7400055    0.3219776
 104.7500076    0.3179210
 104.7600021    0.3184906
 104.7700043    0.3259657
 104.7800064    0.3297278
 104.7900085    0.3245892
 104.8000031    0.3221016
 104.8100052    0.3212600
 104.8200073    0.3201889
 104.8300018    0.3290719
 104.8400040    0.3276088
 104.8500061    0.3289670
 104.8600082    0.3287404
 104.8700027    0.3250041
 104.8800049    0.3342893
 104.8900070    0.3445839
 104.9000015    0.3306391
 104.9100037    0.3417136
 104.9200058    0.3325138
 104.9300079    0.3381435
 104.9400024    0.3356594
 104.9500046    0.3441903
 104.9600067    0.3415498
 104.9700012    0.3426146
 104.9800034    0.3344623
 104.9900055    0.3486229
 105.0000076    0.3527482
 105.0100021    0.3551709
 105.0200043    0.3438423
 105.0300064    0.3411802
 105.0400085    0.3352746
 105.0500031    0.3394191
 105.0600052    0.3385495
 105.0700073    0.3470315
 105.0800018    0.3419827
 105.0900040    0.3430454
 105.1000061    0.3458037
 105.1100082    0.3386920
 105.1200027    0.3424282
 105.1300049    0.3403226
 105.1400070    0.3448147
 105.1500015    0.3482769
 105.1600037    0.3466319
 105.1700058    0.3457422
 105.1800079    0.3430156
 105.1900024    0.3411249
 105.2000046    0.3376823
 105.2100067    0.3367706
 105.2200012    0.3382244
 105.2300034    0.3396359
 105.2400055    0.3456567
 105.2500076    0.3464932
 105.2600021    0.3452649
 105.2700043    0.3392346
 105.2800064    0.3257786
 105.2900085    0.3255676
 105.3000031    0.3402641
 105.3100052    0.3508659
 105.3200073    0.3442618
 105.3300018    0.3365689
 105.3400040    0.3275496
 105.3500061    0.3271676
 105.3600082    0.3269600
 105.3700027    0.3318266
 105.3800049    0.3234952
 105.3900070    0.3203819
 105.4000015    0.3157082
 105.4100037    0.3257808
 105.4200058    0.3274115
 105.4300079    0.3288399
 105.4400024    0.3230267
 105.4500046    0.3221375
 105.4600067    0.3281663
 105.4700012    0.3223822
 105.4800034    0.3166584
 105.4900055    0.3330000
 105.5000076    0.3421701
 105.5100021    0.3315672
 105.5200043    0.3235502
 105.5300064    0.3326020
 105.5400085    0.3337994
 105.5500031    0.3308081
 105.5600052    0.3294868
 105.5700073    0.3325389
 105.5800018    0.3348356
 105.5900040    0.3299983
 105.6000061    0.3351018
 105.6100082    0.3337255
 105.6200027    0.3342839
 105.6300049    0.3353266
 105.6400070    0.3368810
 105.6500015    0.3218936
 105.6600037    0.3126507
 105.6700058    0.3210176
 105.6800079    0.3209659
 105.6900024    0.3278982
 105.7000046    0.3306025
 105.7100067    0.3315370
 105.7200012    0.3290490
 105.7300034    0.3295940
 105.7400055    0.3250847
 105.7500076    0.3254616
 105.7600021    0.3169530
 105.7700043    0.3184659
 105.7800064    0.3125403
 105.7900085    0.3237175
 105.8000031    0.3257377
 105.8100052    0.3225121
 105.8200073    0.3240549
 105.8300018    0.3095282
 105.8400040    0.3147650
 105.8500061    0.3190270
 105.8600082    0.3176508
 105.8700027    0.3187856
 105.8800049    0.3283803
 105.8900070    0.3192046
 105.9000015    0.3220156
 105.9100037    0.3143356
 105.9200058    0.3135564
 105.9300079    0.3131228
 105.9400024    0.3146194
 105.9500046    0.3206619
 105.9600067    0.3182917
 105.9700012    0.3180444
 105.9800034    0.3236224
 105.9900055    0.3217027
 106.0000076    0.3150597
 106.0100021    0.3121311
 106.0200043    0.3193908
 106.0300064    0.3176644
 106.0400085    0.3153118
 106.0500031    0.3218423
 106.0600052    0.3228083
 106.0700073    0.3371641
 106.0800018    0.3317135
 106.0900040    0.3215114
 106.1000061    0.3186755
 106.1100082    0.3322163
 106.1200027    0.3329126
 106.1300049    0.3378205
 106.1400070    0.3373947
 106.1500015    0.3346263
 106.1600037    0.3375195
 106.1700058    0.3368247
 106.1800079    0.3391643
 106.1900024    0.3436930
 106.2000046    0.3430404
 106.2100067    0.3451473
 106.2200089    0.3501554
 106.2300034    0.3450104
 106.2400055    0.3531958
 106.2500076    0.3545942
 106.2600021    0.3536653
 106.2700043    0.3533837
 106.2800064    0.3520514
 106.2900085    0.3485355
 106.3000031    0.3501863
 106.3100052    0.3580494
 106.3200073    0.3495828
 106.3300018    0.3581077
 106.3400040    0.3604027
 106.3500061    0.3636934
 106.3600082    0.3608103
 106.3700027    0.3625974
 106.3800049    0.3628597
 106.3900070    0.3645345
 106.4000015    0.3780005
 106.4100037    0.3734999
 106.4200058    0.3729745
 106.4300079    0.3688428
 106.4400024    0.3542543
 106.4500046    0.3594771
 106.4600067    0.3513205
 106.4700089    0.3420263
 106.4800034    0.3484562
 106.4900055    0.3408788
 106.5000076    0.3356342
 106.5100021    0.3462035
 106.5200043    0.3560595
 106.5300064    0.3449138
 106.5400085    0.3447229
 106.5500031    0.3428647
 106.5600052    0.3429252
 106.5700073    0.3463505
 106.5800018    0.3571677
 106.5900040    0.3491758
 106.6000061    0.3487228
 106.6100082    0.3570468
 106.6200027    0.3591870
 106.6300049    0.3494129
 106.6400070    0.3467584
 106.6500015    0.3494619
 106.6600037    0.3529065
 106.6700058    0.3470849
 106.6800079    0.3330666
 106.6900024    0.3456374
 106.7000046    0.3451039
 106.7100067    0.3481144
 106.7200089    0.3484093
 106.7300034    0.3481572
 106.7400055    0.3421482
 106.7500076    0.3447214
 106.7600021    0.3439415
 106.7700043    0.3530610
 106.7800064    0.3414541
 106.7900085    0.3413897
 106.8000031    0.3473478
 106.8100052    0.3535522
 106.8200073    0.3495109
 106.8300018    0.3483441
 106.8400040    0.3431619
 106.8500061    0.3426964
 106.8600082    0.3386450
 106.8700027    0.3497736
 106.8800049    0.3605002
 106.8900070    0.3675908
 106.9000015    0.3481727
 106.9100037    0.3483102
 106.9200058    0.3460042
 106.9300079    0.3422783
 106.9400024    0.3477346
 106.9500046    0.3451020
 106.9600067    0.3432661
 106.9700089    0.3453619
 106.9800034    0.3575352
 106.9900055    0.3463969
 107.0000076    0.3437080
 107.0100021    0.3371641
 107.0200043    0.3351703
 107.0300064    0.3382130
 107.0400085    0.3465838
 107.0500031    0.3427418
 107.0600052    0.3379162
 107.0700073    0.3463154
 107.0800018    0.3305897
 107.0900040    0.3351811
 107.1000061    0.3381821
 107.1100082    0.3317390
 107.1200027    0.3288941
 107.1300049    0.3360009
 107.1400070    0.3329254
 107.1500015    0.3374158
 107.1600037    0.3341173
 107.1700058    0.3383070
 107.1800079    0.3262253
 107.1900024    0.3297872
 107.2000046    0.3443606
 107.2100067    0.3487122
 107.2200089    0.3580342
 107.2300034    0.3542662
 107.2400055    0.3658242
 107.2500076    0.3628329
 107.2600021    0.3671131
 107.2700043    0.3632374
 107.2800064    0.3687020
 107.2900085    0.3639621
 107.3000031    0.3606201
 107.3100052    0.3526001
 107.3200073    0.3607006
 107.3300018    0.3593139
 107.3400040    0.3584077
 107.3500061    0.3422299
 107.3600082    0.3434340
 107.3700027    0.3402641
 107.3800049    0.3341099
 107.3900070    0.3354275
 107.4000015    0.3367167
 107.4100037    0.3465838
 107.4200058    0.3509548
 107.4300079    0.3415476
 107.4400024    0.3373185
 107.4500046    0.3362024
 107.4600067    0.3254804
 107.4700089    0.3181973
 107.4800034    0.3259305
 107.4900055    0.3260624
 107.5000076    0.3228243
 107.5100021    0.3289451
 107.5200043    0.3377166
 107.5300064    0.3284203
 107.5400085    0.3251578
 107.5500031    0.3127526
 107.5600052    0.3082912
 107.5700073    0.3148896
 107.5800018    0.3218825
 107.5900040    0.3271208
 107.6000061    0.3213716
 107.6100082    0.3310813
 107.6200027    0.3210705
 107.6300049    0.3120755
 107.6400070    0.3107900
 107.6500015    0.3124023
 107.6600037    0.3053164
 107.6700058    0.3039299
 107.6800079    0.3088725
 107.6900024    0.3078501
 107.7000046    0.3163771
 107.7100067    0.3205844
 107.7200089    0.3182029
 107.7300034    0.3124677
 107.7400055    0.3180343
 107.7500076    0.3270819
 107.7600021    0.3253473
 107.7700043    0.3171808
 107.7800064    0.3199263
 107.7900085    0.3180564
 107.8000031    0.3117785
 107.8100052    0.3084741
 107.8200073    0.3066589
 107.8300018    0.3055968
 107.8400040    0.3079337
 107.8500061    0.3025670
 107.8600082    0.3086939
 107.8700027    0.3116935
 107.8800049    0.3073811
 107.8900070    0.3041480
 107.9000015    0.3017094
 107.9100037    0.3032673
 107.9200058    0.3028859
 107.9300079    0.2962455
 107.9400024    0.3023605
 107.9500046    0.3138551
 107.9600067    0.3134201
 107.9700089    0.3162383
 107.9800034    0.3161416
 107.9900055    0.3133518
 108.0000076    0.3114678
 108.0100021    0.3099857
 108.0200043    0.3089408
 108.0300064    0.3095125
 108.0400085    0.3201770
 108.0500031    0.3186055
 108.0600052    0.3145541
 108.0700073    0.3208919
 108.0800018    0.3207164
 108.0900040    0.3289017
 108.1000061    0.3289879
 108.1100082    0.3256328
 108.1200027    0.3350230
 108.1300049    0.3325685
 108.1400070    0.3325785
 108.1500015    0.3300290
 108.1600037    0.3272723
 108.1700058    0.3237570
 108.1800079    0.3216471
 108.1900024    0.3267423
 108.2000046    0.3303213
 108.2100067    0.3224006
 108.2200089    0.3222221
 108.2300034    0.3285270
 108.2400055    0.3282614
 108.2500076    0.3390172
 108.2600021    0.3335592
 108.2700043    0.3398454
 108.2800064    0.3368500
 108.2900085    0.3366886
 108.3000031    0.3433159
 108.3100052    0.3324829
 108.3200073    0.3338979
 108.3300018    0.3345112
 108.3400040    0.3309266
 108.3500061    0.3314239
 108.3600082    0.3291906
 108.3700027    0.3323984
 108.3800049    0.3274117
 108.3900070    0.3321267
 108.4000015    0.3316202
 108.4100037    0.3319567
 108.4200058    0.3461840
 108.4300079    0.3455000
 108.4400024    0.3418608
 108.4500046    0.3381329
 108.4600067    0.3513456
 108.4700089    0.3402736
 108.4800034    0.3449036
 108.4900055    0.3495717
 108.5000076    0.3515237
 108.5100021    0.3612716
 108.5200043    0.3617146
 108.5300064    0.3593166
 108.5400085    0.3516314
 108.5500031    0.3661301
 108.5600052    0.3651039
 108.5700073    0.3772724
 108.5800018    0.3782494
 108.5900040    0.3727187
 108.6000061    0.3603897
 108.6100082    0.3690543
 108.6200027    0.3668779
 108.6300049    0.3758273
 108.6400070    0.3713771
 108.6500015    0.3742213
 108.6600037    0.3788511
 108.6700058    0.3750452
 108.6800079    0.3651236
 108.6900024    0.3527464
 108.7000046    0.3693613
 108.7100067    0.3582118
 108.7200089    0.3543180
 108.7300034    0.3635916
 108.7400055    0.3589585
 108.7500076    0.3574504
 108.7600021    0.3526958
 108.7700043    0.3408566
 108.7800064    0.3429233
 108.7900085    0.3406176
 108.8000031    0.3470994
 108.8100052    0.3433053
 108.8200073    0.3424663
 108.8300018    0.3443970
 108.8400040    0.3566410
 108.8500061    0.3623869
 108.8600082    0.3571783
 108.8700027    0.3482035
 108.8800049    0.3413701
 108.8900070    0.3344995
 108.9000015    0.3449786
 108.9100037    0.3482044
 108.9200058    0.3389202
 108.9300079    0.3386257
 108.9400024    0.3322768
 108.9500046    0.3257226
 108.9600067    0.3269723
 108.9700089    0.3409480
 108.9800034    0.3357817
 108.9900055    0.3379173
 109.0000076    0.3468386
 109.0100021    0.3416037
 109.0200043    0.3413050
 109.0300064    0.3386956
 109.0400085    0.3461876
 109.0500031    0.3394060
 109.0600052    0.3380789
 109.0700073    0.3320095
 109.0800018    0.3330427
 109.0900040    0.3298649
 109.1000061    0.3324994
 109.1100082    0.3408127
 109.1200027    0.3415026
 109.1300049    0.3429258
 109.1400070    0.3434405
 109.1500015    0.3389145
 109.1600037    0.3298551
 109.1700058    0.3309421
 109.1800079    0.3318932
 109.1900024    0.3310220
 109.2000046    0.3294711
 109.2100067    0.3348632
 109.2200089    0.3218666
 109.2300034    0.3281670
 109.2400055    0.3240349
 109.2500076    0.3071999
 109.2600021    0.3152177
 109.2700043    0.3182657
 109.2800064    0.3206818
 109.2900085    0.3216485
 109.3000031    0.3194233
 109.3100052    0.3301410
 109.3200073    0.3319374
 109.3300018    0.3152691
 109.3400040    0.3157920
 109.3500061    0.3196088
 109.3600082    0.3261217
 109.3700027    0.3193262
 109.3800049    0.3213672
 109.3900070    0.3305200
 109.4000015    0.3330820
 109.4100037    0.3335824
 109.4200058    0.3392367
 109.4300079    0.3314551
 109.4400024    0.3437747
 109.4500046    0.3457645
 109.4600067    0.3392423
 109.4700089    0.3384660
 109.4800034    0.3372839
 109.4900055    0.3353650
 109.5000076    0.3348381
 109.5100021    0.3335878
 109.5200043    0.3414775
 109.5300064    0.3437969
 109.5400085    0.3430371
 109.5500031    0.3403131
 109.5600052    0.3417336
 109.5700073    0.3418310
 109.5800018    0.3513522
 109.5900040    0.3510267
 109.6000061    0.3489287
 109.6100082    0.3552003
 109.6200027    0.3481028
 109.6300049    0.3507667
 109.6400070    0.3552244
 109.6500015    0.3506777
 109.6600037    0.3504784
 109.6700058    0.3481793
 109.6800079    0.3401794
 109.6900024    0.3377559
 109.7000046    0.3381123
 109.7100067    0.3364101
 109.7200089    0.3325019
 109.7300034    0.3385108
 109.7400055    0.3353009
 109.7500076    0.3410850
 109.7600021    0.3434815
 109.7700043    0.3508300
 109.7800064    0.3479082
 109.7900085    0.3421700
 109.8000031    0.3423454
 109.8100052    0.3462636
 109.8200073    0.3429889
 109.8300018    0.3420882
 109.8400040    0.3315263
 109.8500061    0.3380080
 109.8600082    0.3409340
 109.8700027    0.3474081
 109.8800049    0.3371116
 109.8900070    0.3467468
 109.9000015    0.3409602
 109.9100037    0.3398597
 109.9200058    0.3307475
 109.9300079    0.3272908
 109.9400024    0.3242003
 109.9500046    0.3388118
 109.9600067    0.3259986
 109.9700089    0.3351962
 109.9800034    0.3363801
 109.9900055    0.3290756
 110.0000076    0.3267149
 110.0100021    0.3271134
 110.0200043    0.3348607
 110.0300064    0.3288011
 110.0400085    0.3348126
 110.0500031    0.3240366
 110.0600052    0.3305981
 110.0700073    0.3409906
 110.0800018    0.3427448
 110.0900040    0.3355318
 110.1000061    0.3406056
 110.1100082    0.3358439
 110.1200027    0.3374265
 110.1300049    0.3403713
 110.1400070    0.3412319
 110.1500015    0.3375510
 110.1600037    0.3289590
 110.1700058    0.3297673
 110.1800079    0.3277268
 110.1900024    0.3236388
 110.2000046    0.3157641
 110.2100067    0.3089797
 110.2200089    0.3141978
 110.2300034    0.3147625
 110.2400055    0.3228820
 110.2500076    0.3268900
 110.2600021    0.3274150
 110.2700043    0.3334714
 110.2800064    0.3333895
 110.2900085    0.3350963
 110.3000031    0.3368486
 110.3100052    0.3296800
 110.3200073    0.3316436
 110.3300018    0.3328202
 110.3400040    0.3302753
 110.3500061    0.3320408
 110.3600082    0.3367800
 110.3700027    0.3405742
 110.3800049    0.3404590
 110.3900070    0.3377028
 110.4000015    0.3461442
 110.4100037    0.3517888
 110.4200058    0.3440804
 110.4300079    0.3421353
 110.4400024    0.3404824
 110.4500046    0.3466258
 110.4600067    0.3408046
 110.4700089    0.3326600
 110.4800034    0.3373264
 110.4900055    0.3406995
 110.5000076    0.3438093
 110.5100021    0.3380640
 110.5200043    0.3492427
 110.5300064    0.3490323
 110.5400085    0.3356699
 110.5500031    0.3284757
 110.5600052    0.3275617
 110.5700073    0.3277700
 110.5800018    0.3368527
 110.5900040    0.3300943
 110.6000061    0.3294500
 110.6100082    0.3384515
 110.6200027    0.3344916
 110.6300049    0.3301857
 110.6400070    0.3243947
 110.6500015    0.3314131
 110.6600037    0.3270398
 110.6700058    0.3240837
 110.6800079    0.3232835
 110.6900024    0.3254940
 110.7000046    0.3294449
 110.7100067    0.3313105
 110.7200089    0.3245298
 110.7300034    0.3256893
 110.7400055    0.3329274
 110.7500076    0.3387682
 110.7600021    0.3331878
 110.7700043    0.3298013
 110.7800064    0.3252872
 110.7900085    0.3377706
 110.8000031    0.3385650
 110.8100052    0.3382673
 110.8200073    0.3313873
 110.8300018    0.3288219
 110.8400040    0.3218884
 110.8500061    0.3213936
 110.8600082    0.3227888
 110.8700027    0.3325852
 110.8800049    0.3192127
 110.8900070    0.3340976
 110.9000015    0.3359881
 110.9100037    0.3297782
 110.9200058    0.3362650
 110.9300079    0.3361935
 110.9400024    0.3330971
 110.9500046    0.3326583
 110.9600067    0.3397107
 110.9700089    0.3408742
 110.9800034    0.3425913
 110.9900055    0.3373452
 111.0000076    0.3326649
 111.0100021    0.3314277
 111.0200043    0.3402008
 111.0300064    0.3399388
 111.0400085    0.3361096
 111.0500031    0.3307827
 111.0600052    0.3318204
 111.0700073    0.3300158
 111.0800018    0.3272631
 111.0900040    0.3407784
 111.1000061    0.3454648
 111.1100082    0.3465625
 111.1200027    0.3554138
 111.1300049    0.3508091
 111.1400070    0.3409289
 111.1500015    0.3527792
 111.1600037    0.3458911
 111.1700058    0.3452095
 111.1800079    0.3539573
 111.1900024    0.3537730
 111.2000046    0.3509437
 111.2100067    0.3475067
 111.2200089    0.3389486
 111.2300034    0.3307351
 111.2400055    0.3342253
 111.2500076    0.3350304
 111.2600021    0.3328849
 111.2700043    0.3429219
 111.2800064    0.3385721
 111.2900085    0.3372632
 111.3000031    0.3399521
 111.3100052    0.3358886
 111.3200073    0.3248986
 111.3300018    0.3297650
 111.3400040    0.3379235
 111.3500061    0.3413022
 111.3600082    0.3372390
 111.3700027    0.3330246
 111.3800049    0.3319494
 111.3900070    0.3296875
 111.4000015    0.3238444
 111.4100037    0.3274637
 111.4200058    0.3129476
 111.4300079    0.3204792
 111.4400024    0.3204585
 111.4500046    0.3225599
 111.4600067    0.3187117
 111.4700089    0.3139734
 111.4800034    0.3180438
 111.4900055    0.3326127
 111.5000076    0.3273632
 111.5100021    0.3397623
 111.5200043    0.3369770
 111.5300064    0.3389100
 111.5400085    0.3295201
 111.5500031    0.3363532
 111.5600052    0.3317878
 111.5700073    0.3384439
 111.5800018    0.3427406
 111.5900040    0.3537273
 111.6000061    0.3528116
 111.6100082    0.3558859
 111.6200027    0.3419183
 111.6300049    0.3434541
 111.6400070    0.3446492
 111.6500015    0.3338225
 111.6600037    0.3375187
 111.6700058    0.3291670
 111.6800079    0.3375141
 111.6900024    0.3362597
 111.7000046    0.3404681
 111.7100067    0.3501521
 111.7200089    0.3625140
 111.7300034    0.3540253
 111.7400055    0.3605998
 111.7500076    0.3454003
 111.7600021    0.3567411
 111.7700043    0.3693688
 111.7800064    0.3654213
 111.7900085    0.3607834
 111.8000031    0.3578936
 111.8100052    0.3529105
 111.8200073    0.3563300
 111.8300018    0.3530198
 111.8400040    0.3515995
 111.8500061    0.3495399
 111.8600082    0.3458575
 111.8700027    0.3363238
 111.8800049    0.3260217
 111.8900070    0.3319659
 111.9000015    0.3284807
 111.9100037    0.3319846
 111.9200058    0.3333925
 111.9300079    0.3397649
 111.9400024    0.3411606
 111.9500046    0.3504308
 111.9600067    0.3402131
 111.9700089    0.3343741
 111.9800034    0.3376261
 111.9900055    0.3302371
 112.0000076    0.3368907
 112.0100021    0.3386749
 112.0200043    0.3507305
 112.0300064    0.3598422
 112.0400085    0.3572468
 112.0500031    0.3539426
 112.0600052    0.3540186
 112.0700073    0.3497579
 112.0800018    0.3560829
 112.0900040    0.3421262
 112.1000061    0.3387078
 112.1100082    0.3371329
 112.1200027    0.3349422
 112.1300049    0.3292346
 112.1400070    0.3288769
 112.1500015    0.3344708
 112.1600037    0.3318001
 112.1700058    0.3374934
 112.1800079    0.3294873
 112.1900024    0.3237069
 112.2000046    0.3332513
 112.2100067    0.3281923
 112.2200089    0.3196025
 112.2300034    0.3236512
 112.2400055    0.3259494
 112.2500076    0.3156417
 112.2600021    0.3280424
 112.2700043    0.3276385
 112.2800064    0.3261681
 112.2900085    0.3270025
 112.3000031    0.3199615
 112.3100052    0.3267105
 112.3200073    0.3347170
 112.3300018    0.3258857
 112.3400040    0.3082359
 112.3500061    0.3025268
 112.3600082    0.3097578
 112.3700027    0.3180486
 112.3800049    0.3137803
 112.3900070    0.3138700
 112.4000015    0.3183174
 112.4100037    0.3231384
 112.4200058    0.3172786
 112.4300079    0.3238824
 112.4400024    0.3250303
 112.4500046    0.3284044
 112.4600067    0.3245418
 112.4700089    0.3223558
 112.4800034    0.3239542
 112.4900055    0.3256823
 112.5000076    0.3303350
 112.5100021    0.3192162
 112.5200043    0.3280762
 112.5300064    0.3198214
 112.5400085    0.3085371
 112.5500031    0.3183549
 112.5600052    0.3142404
 112.5700073    0.3181126
 112.5800018    0.3205840
 112.5900040    0.3218689
 112.6000061    0.3302867
 112.6100082    0.3346728
 112.6200027    0.3244962
 112.6300049    0.3203406
 112.6400070    0.3189660
 112.6500092    0.3313165
 112.6600037    0.3225542
 112.6700058    0.3275029
 112.6800079    0.3252145
 112.6900024    0.3223611
 112.7000046    0.3306054
 112.7100067    0.3284419
 112.7200089    0.3310004
 112.7300034    0.3237260
 112.7400055    0.3294756
 112.7500076    0.3246915
 112.7600021    0.3268645
 112.7700043    0.3181454
 112.7800064    0.3178290
 112.7900085    0.3183575
 112.8000031    0.3160261
 112.8100052    0.3127889
 112.8200073    0.3116987
 112.8300018    0.3211084
 112.8400040    0.3210987
 112.8500061    0.3272376
 112.8600082    0.3209576
 112.8700027    0.3233139
 112.8800049    0.3196816
 112.8900070    0.3215916
 112.9000092    0.3312118
 112.9100037    0.3288320
 112.9200058    0.3300830
 112.9300079    0.3287256
 112.9400024    0.3217754
 112.9500046    0.3176027
 112.9600067    0.3257381
 112.9700089    0.3246832
 112.9800034    0.3301650
 112.9900055    0.3230872
 113.0000076    0.3341232
 113.0100021    0.3285735
 113.0200043    0.3230392
 113.0300064    0.3254534
 113.0400085    0.3247125
 113.0500031    0.3219180
 113.0600052    0.3166595
 113.0700073    0.3133505
 113.0800018    0.3226315
 113.0900040    0.3128669
 113.1000061    0.3207082
 113.1100082    0.3166877
 113.1200027    0.3210041
 113.1300049    0.3215800
 113.1400070    0.3267154
 113.1500092    0.3259339
 113.1600037    0.3329349
 113.1700058    0.3293231
 113.1800079    0.3325125
 113.1900024    0.3288048
 113.2000046    0.3334648
 113.2100067    0.3339072
 113.2200089    0.3341665
 113.2300034    0.3378848
 113.2400055    0.3472499
 113.2500076    0.3483278
 113.2600021    0.3488910
 113.2700043    0.3513355
 113.2800064    0.3460457
 113.2900085    0.3484123
 113.3000031    0.3392402
 113.3100052    0.3445294
 113.3200073    0.3431363
 113.3300018    0.3420402
 113.3400040    0.3545838
 113.3500061    0.3469759
 113.3600082    0.3411095
 113.3700027    0.3306923
 113.3800049    0.3412645
 113.3900070    0.3398454
 113.4000092    0.3327740
 113.4100037    0.3386897
 113.4200058    0.3404359
 113.4300079    0.3394307
 113.4400024    0.3398482
 113.4500046    0.3382905
 113.4600067    0.3331975
 113.4700089    0.3372226
 113.4800034    0.3369221
 113.4900055    0.3374953
 113.5000076    0.3289611
 113.5100021    0.3349525
 113.5200043    0.3328493
 113.5300064    0.3306644
 113.5400085    0.3374054
 113.5500031    0.3363241
 113.5600052    0.3377355
 113.5700073    0.3376276
 113.5800018    0.3435391
 113.5900040    0.3311585
 113.6000061    0.3295621
 113.6100082    0.3416851
 113.6200027    0.3342809
 113.6300049    0.3362846
 113.6400070    0.3370796
 113.6500092    0.3407142
 113.6600037    0.3441393
 113.6700058    0.3486731
 113.6800079    0.3555403
 113.6900024    0.3471968
 113.7000046    0.3447455
 113.7100067    0.3420465
 113.7200089    0.3448000
 113.7300034    0.3482256
 113.7400055    0.3543601
 113.7500076    0.3527153
 113.7600021    0.3567201
 113.7700043    0.3654053
 113.7800064    0.3636715
 113.7900085    0.3634625
 113.8000031    0.3608805
 113.8100052    0.3590432
 113.8200073    0.3557858
 113.8300018    0.3535087
 113.8400040    0.3523508
 113.8500061    0.3560131
 113.8600082    0.3506815
 113.8700027    0.3379269
 113.8800049    0.3457713
 113.8900070    0.3398830
 113.9000092    0.3443256
 113.9100037    0.3469087
 113.9200058    0.3468663
 113.9300079    0.3466164
 113.9400024    0.3447133
 113.9500046    0.3489237
 113.9600067    0.3526500
 113.9700089    0.3526498
 113.9800034    0.3570470
 113.9900055    0.3535079
 114.0000076    0.3584429
 114.0100021    0.3606985
 114.0200043    0.3557469
 114.0300064    0.3593189
 114.0400085    0.3604829
 114.0500031    0.3455212
 114.0600052    0.3481797
 114.0700073    0.3537016
 114.0800018    0.3496502
 114.0900040    0.3492506
 114.1000061    0.3458632
 114.1100082    0.3451469
 114.1200027    0.3521471
 114.1300049    0.3509824
 114.1400070    0.3515621
 114.1500092    0.3547193
 114.1600037    0.3495077
 114.1700058    0.3480170
 114.1800079    0.3480097
 114.1900024    0.3584526
 114.2000046    0.3540739
 114.2100067    0.3497022
 114.2200089    0.3469224
 114.2300034    0.3504480
 114.2400055    0.3614947
 114.2500076    0.3488680
 114.2600021    0.3491597
 114.2700043    0.3492956
 114.2800064    0.3421657
 114.2900085    0.3443320
 114.3000031    0.3522736
 114.3100052    0.3488885
 114.3200073    0.3405019
 114.3300018    0.3338999
 114.3400040    0.3360951
 114.3500061    0.3330121
 114.3600082    0.3432370
 114.3700027    0.3414333
 114.3800049    0.3359963
 114.3900070    0.3381445
 114.4000092    0.3473828
 114.4100037    0.3479095
 114.4200058    0.3384670
 114.4300079    0.3390134
 114.4400024    0.3447232
 114.4500046    0.3425256
 114.4600067    0.3500469
 114.4700089    0.3477607
 114.4800034    0.3518386
 114.4900055    0.3480121
 114.5000076    0.3450623
 114.5100021    0.3431378
 114.5200043    0.3367209
 114.5300064    0.3453656
 114.5400085    0.3570583
 114.5500031    0.3749610
 114.5600052    0.3688046
 114.5700073    0.3770257
 114.5800018    0.3646947
 114.5900040    0.3619235
 114.6000061    0.3552955
 114.6100082    0.3616962
 114.6200027    0.3618002
 114.6300049    0.3680402
 114.6400070    0.3648365
 114.6500092    0.3581235
 114.6600037    0.3698070
 114.6700058    0.3669822
 114.6800079    0.3656003
 114.6900024    0.3652108
 114.7000046    0.3673764
 114.7100067    0.3664386
 114.7200089    0.3606098
 114.7300034    0.3620586
 114.7400055    0.3684431
 114.7500076    0.3682306
 114.7600021    0.3526493
 114.7700043    0.3659523
 114.7800064    0.3623179
 114.7900085    0.3585416
 114.8000031    0.3639832
 114.8100052    0.3527416
 114.8200073    0.3483959
 114.8300018    0.3485357
 114.8400040    0.3546705
 114.8500061    0.3631361
 114.8600082    0.3616728
 114.8700027    0.3582174
 114.8800049    0.3688966
 114.8900070    0.3623864
 114.9000092    0.3638653
 114.9100037    0.3631331
 114.9200058    0.3621771
 114.9300079    0.3593354
 114.9400024    0.3576045
 114.9500046    0.3500980
 114.9600067    0.3458263
 114.9700089    0.3409817
 114.9800034    0.3438276
 114.9900055    0.3428847
 115.0000076    0.3337569
 115.0100021    0.3326742
 115.0200043    0.3259868
 115.0300064    0.3299866
 115.0400085    0.3284080
 115.0500031    0.3279365
 115.0600052    0.3361155
 115.0700073    0.3426370
 115.0800018    0.3415405
 115.0900040    0.3393150
 115.1000061    0.3317561
 115.1100082    0.3254136
 115.1200027    0.3297625
 115.1300049    0.3275273
 115.1400070    0.3259780
 115.1500092    0.3239116
 115.1600037    0.3316064
 115.1700058    0.3376004
 115.1800079    0.3305088
 115.1900024    0.3279943
 115.2000046    0.3287572
 115.2100067    0.3321133
 115.2200089    0.3269641
 115.2300034    0.3243083
 115.2400055    0.3224009
 115.2500076    0.3190294
 115.2600021    0.3160745
 115.2700043    0.3261031
 115.2800064    0.3227743
 115.2900085    0.3224296
 115.3000031    0.3234766
 115.3100052    0.3262215
 115.3200073    0.3400205
 115.3300018    0.3345478
 115.3400040    0.3257810
 115.3500061    0.3259840
 115.3600082    0.3278747
 115.3700027    0.3216120
 115.3800049    0.3215997
 115.3900070    0.3283091
 115.4000092    0.3299676
 115.4100037    0.3312055
 115.4200058    0.3323571
 115.4300079    0.3399811
 115.4400024    0.3436165
 115.4500046    0.3541279
 115.4600067    0.3432238
 115.4700089    0.3428446
 115.4800034    0.3368018
 115.4900055    0.3404371
 115.5000076    0.3286357
 115.5100021    0.3416440
 115.5200043    0.3380583
 115.5300064    0.3439489
 115.5400085    0.3423576
 115.5500031    0.3378941
 115.5600052    0.3412859
 115.5700073    0.3366401
 115.5800018    0.3388400
 115.5900040    0.3410400
 115.6000061    0.3414158
 115.6100082    0.3390813
 115.6200027    0.3291323
 115.6300049    0.3274448
 115.6400070    0.3159865
 115.6500092    0.3193757
 115.6600037    0.3222736
 115.6700058    0.3192006
 115.6800079    0.3254808
 115.6900024    0.3292807
 115.7000046    0.3300654
 115.7100067    0.3318947
 115.7200089    0.3440986
 115.7300034    0.3400748
 115.7400055    0.3447364
 115.7500076    0.3418874
 115.7600021    0.3368162
 115.7700043    0.3474354
 115.7800064    0.3585341
 115.7900085    0.3528626
 115.8000031    0.3481916
 115.8100052    0.3502003
 115.8200073    0.3493075
 115.8300018    0.3618162
 115.8400040    0.3557432
 115.8500061    0.3526587
 115.8600082    0.3549675
 115.8700027    0.3548533
 115.8800049    0.3548603
 115.8900070    0.3515702
 115.9000092    0.3536945
 115.9100037    0.3520079
 115.9200058    0.3494854
 115.9300079    0.3481105
 115.9400024    0.3517543
 115.9500046    0.3432304
 115.9600067    0.3450736
 115.9700089    0.3434692
 115.9800034    0.3472895
 115.9900055    0.3440806
 116.0000076    0.3452136
 116.0100021    0.3520573
 116.0200043    0.3616808
 116.0300064    0.3578448
 116.0400085    0.3616792
 116.0500031    0.3507026
 116.0600052    0.3497797
 116.0700073    0.3496157
 116.0800018    0.3476059
 116.0900040    0.3620745
 116.1000061    0.3541936
 116.1100082    0.3504207
 116.1200027    0.3490205
 116.1300049    0.3418192
 116.1400070    0.3442634
 116.1500092    0.3485837
 116.1600037    0.3528567
 116.1700058    0.3521009
 116.1800079    0.3507861
 116.1900024    0.3447944
 116.2000046    0.3350346
 116.2100067    0.3449777
 116.2200089    0.3464487
 116.2300034    0.3410742
 116.2400055    0.3388154
 116.2500076    0.3475920
 116.2600021    0.3428661
 116.2700043    0.3355724
 116.2800064    0.3368007
 116.2900085    0.3430561
 116.3000031    0.3362919
 116.3100052    0.3226014
 116.3200073    0.3283034
 116.3300018    0.3327129
 116.3400040    0.3407963
 116.3500061    0.3390596
 116.3600082    0.3478245
 116.3700027    0.3305598
 116.3800049    0.3306988
 116.3900070    0.3286569
 116.4000092    0.3234091
 116.4100037    0.3277157
 116.4200058    0.3350953
 116.4300079    0.3276553
 116.4400024    0.3273530
 116.4500046    0.3287979
 116.4600067    0.3246808
 116.4700089    0.3316948
 116.4800034    0.3280845
 116.4900055    0.3238588
 116.5000076    0.3390794
 116.5100021    0.3418789
 116.5200043    0.3438078
 116.5300064    0.3397733
 116.5400085    0.3502753
 116.5500031    0.3464364
 116.5600052    0.3509936
 116.5700073    0.3494309
 116.5800018    0.3490919
 116.5900040    0.3542273
 116.6000061    0.3523782
 116.6100082    0.3560449
 116.6200027    0.3627392
 116.6300049    0.3462511
 116.6400070    0.3537883
 116.6500092    0.3636398
 116.6600037    0.3562126
 116.6700058    0.3710136
 116.6800079    0.3686658
 116.6900024    0.3758729
 116.7000046    0.3627024
 116.7100067    0.3633903
 116.7200089    0.3606129
 116.7300034    0.3685836
 116.7400055    0.3686766
 116.7500076    0.3595844
 116.7600021    0.3651849
 116.7700043    0.3602429
 116.7800064    0.3661081
 116.7900085    0.3663264
 116.8000031    0.3652914
 116.8100052    0.3640304
 116.8200073    0.3801440
 116.8300018    0.3728246
 116.8400040    0.3708563
 116.8500061    0.3746902
 116.8600082    0.3732190
 116.8700027    0.3754064
 116.8800049    0.3546483
 116.8900070    0.3594022
 116.9000092    0.3513522
 116.9100037    0.3511062
 116.9200058    0.3567407
 116.9300079    0.3543461
 116.9400024    0.3561128
 116.9500046    0.3560726
 116.9600067    0.3566796
 116.9700089    0.3520041
 116.9800034    0.3563327
 116.9900055    0.3548475
 117.0000076    0.3622833
 117.0100021    0.3668967
 117.0200043    0.3576835
 117.0300064    0.3650705
 117.0400085    0.3673903
 117.0500031    0.3636378
 117.0600052    0.3612600
 117.0700073    0.3636294
 117.0800018    0.3686406
 117.0900040    0.3676788
 117.1000061    0.3665671
 117.1100082    0.3759821
 117.1200027    0.3761784
 117.1300049    0.3710572
 117.1400070    0.3606852
 117.1500092    0.3574941
 117.1600037    0.3706046
 117.1700058    0.3691117
 117.1800079    0.3694799
 117.1900024    0.3750403
 117.2000046    0.3743695
 117.2100067    0.3705836
 117.2200089    0.3675394
 117.2300034    0.3589740
 117.2400055    0.3380937
 117.2500076    0.3361382
 117.2600021    0.3354778
 117.2700043    0.3317005
 117.2800064    0.3361254
 117.2900085    0.3539821
 117.3000031    0.3493419
 117.3100052    0.3496407
 117.3200073    0.3501873
 117.3300018    0.3465592
 117.3400040    0.3512984
 117.3500061    0.3526672
 117.3600082    0.3578705
 117.3700027    0.3415717
 117.3800049    0.3498908
 117.3900070    0.3481970
 117.4000092    0.3518086
 117.4100037    0.3463790
 117.4200058    0.3597873
 117.4300079    0.3586596
 117.4400024    0.3670059
 117.4500046    0.3774291
 117.4600067    0.3703917
 117.4700089    0.3726515
 117.4800034    0.3783347
 117.4900055    0.3763737
 117.5000076    0.3812356
 117.5100021    0.3869765
 117.5200043    0.3798206
 117.5300064    0.3751565
 117.5400085    0.3756679
 117.5500031    0.3706806
 117.5600052    0.3641548
 117.5700073    0.3693043
 117.5800018    0.3813949
 117.5900040    0.3796536
 117.6000061    0.3768526
 117.6100082    0.3879878
 117.6200027    0.3785714
 117.6300049    0.3748493
 117.6400070    0.3738583
 117.6500092    0.3684996
 117.6600037    0.3762843
 117.6700058    0.3685605
 117.6800079    0.3648729
 117.6900024    0.3711133
 117.7000046    0.3784478
 117.7100067    0.3592050
 117.7200089    0.3603399
 117.7300034    0.3556629
 117.7400055    0.3609196
 117.7500076    0.3432008
 117.7600021    0.3411326
 117.7700043    0.3536108
 117.7800064    0.3506558
 117.7900085    0.3474954
 117.8000031    0.3539688
 117.8100052    0.3531670
 117.8200073    0.3523614
 117.8300018    0.3409843
 117.8400040    0.3392888
 117.8500061    0.3412652
 117.8600082    0.3375129
 117.8700027    0.3506390
 117.8800049    0.3316976
 117.8900070    0.3341231
 117.9000092    0.3313991
 117.9100037    0.3380190
 117.9200058    0.3215965
 117.9300079    0.3198881
 117.9400024    0.3304207
 117.9500046    0.3280260
 117.9600067    0.3305724
 117.9700089    0.3372442
 117.9800034    0.3399054
 117.9900055    0.3371281
 118.0000076    0.3431241
 118.0100021    0.3388759
 118.0200043    0.3370939
 118.0300064    0.3367025
 118.0400085    0.3386167
 118.0500031    0.3375657
 118.0600052    0.3484245
 118.0700073    0.3460160
 118.0800018    0.3460049
 118.0900040    0.3600371
 118.1000061    0.3473266
 118.1100082    0.3440029
 118.1200027    0.3397455
 118.1300049    0.3549294
 118.1400070    0.3502151
 118.1500092    0.3451160
 118.1600037    0.3516232
 118.1700058    0.3518576
 118.1800079    0.3543729
 118.1900024    0.3699422
 118.2000046    0.3744129
 118.2100067    0.3636133
 118.2200089    0.3762136
 118.2300034    0.3700090
 118.2400055    0.3753699
 118.2500076    0.3696075
 118.2600021    0.3771999
 118.2700043    0.3727351
 118.2800064    0.3619429
 118.2900085    0.3482095
 118.3000031    0.3524921
 118.3100052    0.3626658
 118.3200073    0.3545578
 118.3300018    0.3553998
 118.3400040    0.3542163
 118.3500061    0.3631024
 118.3600082    0.3516597
 118.3700027    0.3606047
 118.3800049    0.3662312
 118.3900070    0.3539006
 118.4000092    0.3645297
 118.4100037    0.3628945
 118.4200058    0.3579139
 118.4300079    0.3650759
 118.4400024    0.3808631
 118.4500046    0.3733582
 118.4600067    0.3651966
 118.4700089    0.3657097
 118.4800034    0.3792577
 118.4900055    0.3695275
 118.5000076    0.3691549
 118.5100021    0.3510614
 118.5200043    0.3562831
 118.5300064    0.3576046
 118.5400085    0.3413239
 118.5500031    0.3533041
 118.5600052    0.3554951
 118.5700073    0.3585885
 118.5800018    0.3522868
 118.5900040    0.3500580
 118.6000061    0.3460413
 118.6100082    0.3470926
 118.6200027    0.3526296
 118.6300049    0.3337339
 118.6400070    0.3294474
 118.6500092    0.3357593
 118.6600037    0.3320970
 118.6700058    0.3305026
 118.6800079    0.3322394
 118.6900024    0.3264578
 118.7000046    0.3214036
 118.7100067    0.3187087
 118.7200089    0.3306219
 118.7300034    0.3255640
 118.7400055    0.3160163
 118.7500076    0.3221297
 118.7600021    0.3208329
 118.7700043    0.3228682
 118.7800064    0.3223710
 118.7900085    0.3228719
 118.8000031    0.3147806
 118.8100052    0.3157380
 118.8200073    0.3181092
 118.8300018    0.3277884
 118.8400040    0.3250608
 118.8500061    0.3409393
 118.8600082    0.3336860
 118.8700027    0.3364632
 118.8800049    0.3363065
 118.8900070    0.3423437
 118.9000092    0.3452302
 118.9100037    0.3434238
 118.9200058    0.3354971
 118.9300079    0.3444616
 118.9400024    0.3367212
 118.9500046    0.3511495
 118.9600067    0.3590841
 118.9700089    0.3570776
 118.9800034    0.3373696
 118.9900055    0.3410094
 119.0000076    0.3415568
 119.0100021    0.3503070
 119.0200043    0.3464128
 119.0300064    0.3444299
 119.0400085    0.3435457
 119.0500031    0.3481481
 119.0600052    0.3539689
 119.0700073    0.3549143
 119.0800095    0.3524942
 119.0900040    0.3654503
 119.1000061    0.3653200
 119.1100082    0.3635345
 119.1200027    0.3579867
 119.1300049    0.3566884
 119.1400070    0.3558472
 119.1500092    0.3401903
 119.1600037    0.3391438
 119.1700058    0.3402519
 119.1800079    0.3405507
 119.1900024    0.3426569
 119.2000046    0.3494416
 119.2100067    0.3400322
 119.2200089    0.3385751
 119.2300034    0.3340866
 119.2400055    0.3310932
 119.2500076    0.3423886
 119.2600021    0.3342821
 119.2700043    0.3490226
 119.2800064    0.3453913
 119.2900085    0.3385743
 119.3000031    0.3495138
 119.3100052    0.3473130
 119.3200073    0.3522505
 119.3300095    0.3479029
 119.3400040    0.3448670
 119.3500061    0.3510262
 119.3600082    0.3356978
 119.3700027    0.3435826
 119.3800049    0.3484543
 119.3900070    0.3433211
 119.4000092    0.3468729
 119.4100037    0.3365201
 119.4200058    0.3450980
 119.4300079    0.3426033
 119.4400024    0.3402945
 119.4500046    0.3389618
 119.4600067    0.3319201
 119.4700089    0.3240551
 119.4800034    0.3270038
 119.4900055    0.3268727
 119.5000076    0.3207204
 119.5100021    0.3262937
 119.5200043    0.3413260
 119.5300064    0.3424892
 119.5400085    0.3439553
 119.5500031    0.3333994
 119.5600052    0.3415636
 119.5700073    0.3458051
 119.5800095    0.3407674
 119.5900040    0.3455067
 119.6000061    0.3430270
 119.6100082    0.3488364
 119.6200027    0.3467993
 119.6300049    0.3448202
 119.6400070    0.3434546
 119.6500092    0.3459646
 119.6600037    0.3591373
 119.6700058    0.3628676
 119.6800079    0.3603893
 119.6900024    0.3575903
 119.7000046    0.3536885
 119.7100067    0.3498363
 119.7200089    0.3553719
 119.7300034    0.3480182
 119.7400055    0.3503213
 119.7500076    0.3542464
 119.7600021    0.3487602
 119.7700043    0.3462033
 119.7800064    0.3418958
 119.7900085    0.3410189
 119.8000031    0.3571454
 119.8100052    0.3708945
 119.8200073    0.3785597
 119.8300095    0.3628754
 119.8400040    0.3529906
 119.8500061    0.3461809
 119.8600082    0.3440914
 119.8700027    0.3523095
 119.8800049    0.3486850
 119.8900070    0.3421738
 119.9000092    0.3516104
 119.9100037    0.3502804
 119.9200058    0.3503051
 119.9300079    0.3492723
 119.9400024    0.3540852
 119.9500046    0.3561684
 119.9600067    0.3560803
 119.9700089    0.3477260
 119.9800034    0.3357728
 119.9900055    0.3479616
 120.0000076    0.3597949
 120.0100021    0.3561577
 120.0200043    0.3531973
 120.0300064    0.3562337
 120.0400085    0.3559828
 120.0500031    0.3533901
 120.0600052    0.3473488
 120.0700073    0.3529959
 120.0800095    0.3420108
 120.0900040    0.3462541
 120.1000061    0.3477058
 120.1100082    0.3545580
 120.1200027    0.3472856
 120.1300049    0.3469802
 120.1400070    0.3463509
 120.1500092    0.3467921
 120.1600037    0.3511909
 120.1700058    0.3573034
 120.1800079    0.3530988
 120.1900024    0.3619853
 120.2000046    0.3644890
 120.2100067    0.3647977
 120.2200089    0.3636308
 120.2300034    0.3683190
 120.2400055    0.3699418
 120.2500076    0.3628346
 120.2600021    0.3724053
 120.2700043    0.3669771
 120.2800064    0.3766611
 120.2900085    0.3780733
 120.3000031    0.3792819
 120.3100052    0.3567506
 120.3200073    0.3684101
 120.3300095    0.3598053
 120.3400040    0.3518151
 120.3500061    0.3550708
 120.3600082    0.3431624
 120.3700027    0.3334368
 120.3800049    0.3338624
 120.3900070    0.3417406
 120.4000092    0.3300773
 120.4100037    0.3426773
 120.4200058    0.3442240
 120.4300079    0.3458354
 120.4400024    0.3521793
 120.4500046    0.3423937
 120.4600067    0.3389081
 120.4700089    0.3381074
 120.4800034    0.3414352
 120.4900055    0.3312709
 120.5000076    0.3293453
 120.5100021    0.3304120
 120.5200043    0.3326160
 120.5300064    0.3264098
 120.5400085    0.3284180
 120.5500031    0.3275048
 120.5600052    0.3249114
 120.5700073    0.3225932
 120.5800095    0.3333514
 120.5900040    0.3410029
 120.6000061    0.3525795
 120.6100082    0.3529101
 120.6200027    0.3449363
 120.6300049    0.3451053
 120.6400070    0.3388405
 120.6500092    0.3492161
 120.6600037    0.3453924
 120.6700058    0.3437829
 120.6800079    0.3454724
 120.6900024    0.3446065
 120.7000046    0.3460647
 120.7100067    0.3434933
 120.7200089    0.3308049
 120.7300034    0.3352744
 120.7400055    0.3403186
 120.7500076    0.3286079
 120.7600021    0.3364818
 120.7700043    0.3320683
 120.7800064    0.3275905
 120.7900085    0.3369634
 120.8000031    0.3347768
 120.8100052    0.3478758
 120.8200073    0.3557146
 120.8300095    0.3488573
 120.8400040    0.3468409
 120.8500061    0.3383380
 120.8600082    0.3431375
 120.8700027    0.3407890
 120.8800049    0.3392566
 120.8900070    0.3552761
 120.9000092    0.3523507
 120.9100037    0.3561199
 120.9200058    0.3463279
 120.9300079    0.3537677
 120.9400024    0.3447952
 120.9500046    0.3484656
 120.9600067    0.3417876
 120.9700089    0.3462733
 120.9800034    0.3275750
 120.9900055    0.3304339
 121.0000076    0.3265561
 121.0100021    0.3296035
 121.0200043    0.3305757
 121.0300064    0.3298166
 121.0400085    0.3300472
 121.0500031    0.3190179
 121.0600052    0.3130081
 121.0700073    0.3286244
 121.0800095    0.3407938
 121.0900040    0.3362245
 121.1000061    0.3359545
 121.1100082    0.3330650
 121.1200027    0.3393901
 121.1300049    0.3414376
 121.1400070    0.3386455
 121.1500092    0.3542176
 121.1600037    0.3370880
 121.1700058    0.3386692
 121.1800079    0.3319476
 121.1900024    0.3325794
 121.2000046    0.3368481
 121.2100067    0.3355877
 121.2200089    0.3282813
 121.2300034    0.3314500
 121.2400055    0.3246383
 121.2500076    0.3345060
 121.2600021    0.3333026
 121.2700043    0.3360461
 121.2800064    0.3417113
 121.2900085    0.3383592
 121.3000031    0.3397293
 121.3100052    0.3456799
 121.3200073    0.3430837
 121.3300095    0.3596085
 121.3400040    0.3489799
 121.3500061    0.3502995
 121.3600082    0.3579770
 121.3700027    0.3565730
 121.3800049    0.3502159
 121.3900070    0.3551694
 121.4000092    0.3474648
 121.4100037    0.3548064
 121.4200058    0.3523896
 121.4300079    0.3441808
 121.4400024    0.3439582
 121.4500046    0.3378911
 121.4600067    0.3372524
 121.4700089    0.3332981
 121.4800034    0.3337031
 121.4900055    0.3321110
 121.5000076    0.3367974
 121.5100021    0.3231071
 121.5200043    0.3280818
 121.5300064    0.3402190
 121.5400085    0.3398736
 121.5500031    0.3386919
 121.5600052    0.3335684
 121.5700073    0.3366032
 121.5800095    0.3299154
 121.5900040    0.3389787
 121.6000061    0.3374501
 121.6100082    0.3329414
 121.6200027    0.3281641
 121.6300049    0.3193294
 121.6400070    0.3189618
 121.6500092    0.3277388
 121.6600037    0.3308007
 121.6700058    0.3300638
 121.6800079    0.3335767
 121.6900024    0.3375475
 121.7000046    0.3452447
 121.7100067    0.3460393
 121.7200089    0.3442414
 121.7300034    0.3381743
 121.7400055    0.3344592
 121.7500076    0.3464077
 121.7600021    0.3437411
 121.7700043    0.3387949
 121.7800064    0.3400918
 121.7900085    0.3375116
 121.8000031    0.3451942
 121.8100052    0.3383978
 121.8200073    0.3344862
 121.8300095    0.3404652
 121.8400040    0.3448637
 121.8500061    0.3516749
 121.8600082    0.3462085
 121.8700027    0.3421600
 121.8800049    0.3447239
 121.8900070    0.3367641
 121.9000092    0.3394167
 121.9100037    0.3415907
 121.9200058    0.3508347
 121.9300079    0.3314291
 121.9400024    0.3302618
 121.9500046    0.3372596
 121.9600067    0.3359743
 121.9700089    0.3407617
 121.9800034    0.3332247
 121.9900055    0.3420415
 122.0000076    0.3357284
 122.0100021    0.3316679
 122.0200043    0.3262056
 122.0300064    0.3251538
 122.0400085    0.3247733
 122.0500031    0.3291533
 122.0600052    0.3222768
 122.0700073    0.3209681
 122.0800095    0.3242215
 122.0900040    0.3182440
 122.1000061    0.3194987
 122.1100082    0.3176022
 122.1200027    0.3261130
 122.1300049    0.3159537
 122.1400070    0.3160575
 122.1500092    0.3164752
 122.1600037    0.3184606
 122.1700058    0.3167962
 122.1800079    0.3184974
 122.1900024    0.3102315
 122.2000046    0.3055127
 122.2100067    0.3160001
 122.2200089    0.3193811
 122.2300034    0.3270976
 122.2400055    0.3277662
 122.2500076    0.3325030
 122.2600021    0.3229612
 122.2700043    0.3299484
 122.2800064    0.3290220
 122.2900085    0.3292753
 122.3000031    0.3221432
 122.3100052    0.3299961
 122.3200073    0.3251160
 122.3300095    0.3277208
 122.3400040    0.3195535
 122.3500061    0.3129134
 122.3600082    0.3273990
 122.3700027    0.3254936
 122.3800049    0.3338750
 122.3900070    0.3294810
 122.4000092    0.3336437
 122.4100037    0.3434955
 122.4200058    0.3379295
 122.4300079    0.3216376
 122.4400024    0.3275741
 122.4500046    0.3406940
 122.4600067    0.3258253
 122.4700089    0.3282935
 122.4800034    0.3377242
 122.4900055    0.3446237
 122.5000076    0.3325593
 122.5100021    0.3349722
 122.5200043    0.3309479
 122.5300064    0.3221757
 122.5400085    0.3197157
 122.5500031    0.3273559
 122.5600052    0.3199449
 122.5700073    0.3288550
 122.5800095    0.3175739
 122.5900040    0.3097516
 122.6000061    0.3080911
 122.6100082    0.3142896
 122.6200027    0.3083055
 122.6300049    0.3090661
 122.6400070    0.3174369
 122.6500092    0.3196213
 122.6600037    0.3211574
 122.6700058    0.3331683
 122.6800079    0.3378398
 122.6900024    0.3394803
 122.7000046    0.3410289
 122.7100067    0.3255006
 122.7200089    0.3272899
 122.7300034    0.3290335
 122.7400055    0.3377632
 122.7500076    0.3385888
 122.7600021    0.3421034
 122.7700043    0.3407181
 122.7800064    0.3377015
 122.7900085    0.3359952
 122.8000031    0.3275593
 122.8100052    0.3379424
 122.8200073    0.3441821
 122.8300095    0.3307417
 122.8400040    0.3401392
 122.8500061    0.3481922
 122.8600082    0.3342097
 122.8700027    0.3394074
 122.8800049    0.3346032
 122.8900070    0.3360091
 122.9000092    0.3361126
 122.9100037    0.3321860
 122.9200058    0.3290086
 122.9300079    0.3400784
 122.9400024    0.3402834
 122.9500046    0.3412590
 122.9600067    0.3530276
 122.9700089    0.3547775
 122.9800034    0.3510927
 122.9900055    0.3516125
 123.0000076    0.3524065
 123.0100021    0.3631046
 123.0200043    0.3710435
 123.0300064    0.3640018
 123.0400085    0.3642304
 123.0500031    0.3647804
 123.0600052    0.3645974
 123.0700073    0.3671263
 123.0800095    0.3709262
 123.0900040    0.3784824
 123.1000061    0.3835516
 123.1100082    0.3767485
 123.1200027    0.3695508
 123.1300049    0.3722843
 123.1400070    0.3810049
 123.1500092    0.3830252
 123.1600037    0.3732224
 123.1700058    0.3692819
 123.1800079    0.3703226
 123.1900024    0.3771873
 123.2000046    0.3746798
 123.2100067    0.3777183
 123.2200089    0.3717687
 123.2300034    0.3797000
 123.2400055    0.3842874
 123.2500076    0.3728578
 123.2600021    0.3877439
 123.2700043    0.3998890
 123.2800064    0.4067977
 123.2900085    0.3938428
 123.3000031    0.3848604
 123.3100052    0.3788913
 123.3200073    0.3798166
 123.3300095    0.3824069
 123.3400040    0.3748160
 123.3500061    0.3829043
 123.3600082    0.3732300
 123.3700027    0.3690403
 123.3800049    0.3674300
 123.3900070    0.3655362
 123.4000092    0.3605840
 123.4100037    0.3806853
 123.4200058    0.3910550
 123.4300079    0.3759699
 123.4400024    0.3753749
 123.4500046    0.3692655
 123.4600067    0.3799444
 123.4700089    0.3844708
 123.4800034    0.3855794
 123.4900055    0.3867724
 123.5000076    0.3879521
 123.5100021    0.3796194
 123.5200043    0.3653089
 123.5300064    0.3733911
 123.5400085    0.3762917
 123.5500031    0.3707330
 123.5600052    0.3746263
 123.5700073    0.3718939
 123.5800095    0.3773622
 123.5900040    0.3783399
 123.6000061    0.3768245
 123.6100082    0.3872031
 123.6200027    0.3712870
 123.6300049    0.3778110
 123.6400070    0.3877457
 123.6500092    0.3783468
 123.6600037    0.3762560
 123.6700058    0.3551024
 123.6800079    0.3583710
 123.6900024    0.3624308
 123.7000046    0.3620142
 123.7100067    0.3655362
 123.7200089    0.3556420
 123.7300034    0.3661177
 123.7400055    0.3681619
 123.7500076    0.3675113
 123.7600021    0.3668396
 123.7700043    0.3736691
 123.7800064    0.3606373
 123.7900085    0.3504680
 123.8000031    0.3597351
 123.8100052    0.3739666
 123.8200073    0.3633925
 123.8300095    0.3638228
 123.8400040    0.3633173
 123.8500061    0.3691420
 123.8600082    0.3737625
 123.8700027    0.3756689
 123.8800049    0.3679123
 123.8900070    0.3664666
 123.9000092    0.3646928
 123.9100037    0.3647561
 123.9200058    0.3561527
 123.9300079    0.3588338
 123.9400024    0.3592718
 123.9500046    0.3501195
 123.9600067    0.3566563
 123.9700089    0.3605632
 123.9800034    0.3591897
 123.9900055    0.3532110
 124.0000076    0.3574494
 124.0100021    0.3542264
 124.0200043    0.3605199
 124.0300064    0.3463587
 124.0400085    0.3476340
 124.0500031    0.3505596
 124.0600052    0.3574497
 124.0700073    0.3531134
 124.0800095    0.3523251
 124.0900040    0.3604240
 124.1000061    0.3663075
 124.1100082    0.3667608
 124.1200027    0.3663227
 124.1300049    0.3666906
 124.1400070    0.3596556
 124.1500092    0.3652231
 124.1600037    0.3735322
 124.1700058    0.3769505
 124.1800079    0.3659641
 124.1900024    0.3649388
 124.2000046    0.3572182
 124.2100067    0.3626461
 124.2200089    0.3618816
 124.2300034    0.3665579
 124.2400055    0.3676686
 124.2500076    0.3714281
 124.2600021    0.3684677
 124.2700043    0.3669772
 124.2800064    0.3598385
 124.2900085    0.3675684
 124.3000031    0.3624777
 124.3100052    0.3549483
 124.3200073    0.3552957
 124.3300095    0.3478029
 124.3400040    0.3436656
 124.3500061    0.3443471
 124.3600082    0.3427100
 124.3700027    0.3413185
 124.3800049    0.3480870
 124.3900070    0.3465283
 124.4000092    0.3629607
 124.4100037    0.3675980
 124.4200058    0.3650201
 124.4300079    0.3789389
 124.4400024    0.3730357
 124.4500046    0.3631394
 124.4600067    0.3596504
 124.4700089    0.3559950
 124.4800034    0.3650861
 124.4900055    0.3733094
 124.5000076    0.3489749
 124.5100021    0.3468325
 124.5200043    0.3462650
 124.5300064    0.3446676
 124.5400085    0.3518676
 124.5500031    0.3506926
 124.5600052    0.3540265
 124.5700073    0.3589525
 124.5800095    0.3557806
 124.5900040    0.3459401
 124.6000061    0.3521832
 124.6100082    0.3556838
 124.6200027    0.3538670
 124.6300049    0.3490087
 124.6400070    0.3539511
 124.6500092    0.3620525
 124.6600037    0.3619576
 124.6700058    0.3590439
 124.6800079    0.3630246
 124.6900024    0.3668593
 124.7000046    0.3748682
 124.7100067    0.3808586
 124.7200089    0.3735818
 124.7300034    0.3681309
 124.7400055    0.3503263
 124.7500076    0.3449545
 124.7600021    0.3449000
 124.7700043    0.3484796
 124.7800064    0.3476807
 124.7900085    0.3450813
 124.8000031    0.3575055
 124.8100052    0.3572068
 124.8200073    0.3587220
 124.8300095    0.3770347
 124.8400040    0.3652993
 124.8500061    0.3770938
 124.8600082    0.3820177
 124.8700027    0.3838373
 124.8800049    0.3641969
 124.8900070    0.3680019
 124.9000092    0.3595004
 124.9100037    0.3653398
 124.9200058    0.3613804
 124.9300079    0.3628736
 124.9400024    0.3465398
 124.9500046    0.3412321
 124.9600067    0.3419143
 124.9700089    0.3433191
 124.9800034    0.3521037
 124.9900055    0.3449396
 125.0000076    0.3407419
 125.0100021    0.3371881
 125.0200043    0.3479553
 125.0300064    0.3531223
 125.0400085    0.3534048
 125.0500031    0.3427935
 125.0600052    0.3478526
 125.0700073    0.3448838
 125.0800095    0.3426473
 125.0900040    0.3400855
 125.1000061    0.3479685
 125.1100082    0.3459170
 125.1200027    0.3530902
 125.1300049    0.3519540
 125.1400070    0.3528766
 125.1500092    0.3571031
 125.1600037    0.3641285
 125.1700058    0.3641181
 125.1800079    0.3638639
 125.1900024    0.3659323
 125.2000046    0.3585618
 125.2100067    0.3672093
 125.2200089    0.3706751
 125.2300034    0.3776996
 125.2400055    0.3904296
 125.2500076    0.3769761
 125.2600021    0.3915593
 125.2700043    0.3813679
 125.2800064    0.3892890
 125.2900085    0.3926151
 125.3000031    0.3921460
 125.3100052    0.3998636
 125.3200073    0.3979124
 125.3300095    0.3863688
 125.3400040    0.3839660
 125.3500061    0.3869061
 125.3600082    0.3943572
 125.3700027    0.3928736
 125.3800049    0.3952718
 125.3900070    0.3961886
 125.4000092    0.3928199
 125.4100037    0.4016055
 125.4200058    0.3962894
 125.4300079    0.4059530
 125.4400024    0.3985468
 125.4500046    0.4052731
 125.4600067    0.4134177
 125.4700089    0.4098667
 125.4800034    0.4131147
 125.4900055    0.4156947
 125.5000076    0.4193852
 125.5100098    0.4193567
 125.5200043    0.4113348
 125.5300064    0.4149798
 125.5400085    0.4166324
 125.5500031    0.4141540
 125.5600052    0.4147164
 125.5700073    0.4119017
 125.5800095    0.4064772
 125.5900040    0.4085070
 125.6000061    0.4129935
 125.6100082    0.4111187
 125.6200027    0.3957546
 125.6300049    0.4028862
 125.6400070    0.4048898
 125.6500092    0.4049830
 125.6600037    0.4026411
 125.6700058    0.3918748
 125.6800079    0.4013915
 125.6900024    0.3977828
 125.7000046    0.3901876
 125.7100067    0.4045883
 125.7200089    0.4006808
 125.7300034    0.3946662
 125.7400055    0.3938265
 125.7500076    0.4022561
 125.7600098    0.4014366
 125.7700043    0.4043821
 125.7800064    0.3958410
 125.7900085    0.3997229
 125.8000031    0.3857854
 125.8100052    0.3927853
 125.8200073    0.3933469
 125.8300095    0.3885453
 125.8400040    0.3822442
 125.8500061    0.3857491
 125.8600082    0.3993325
 125.8700027    0.3873529
 125.8800049    0.3880248
 125.8900070    0.3816327
 125.9000092    0.3801333
 125.9100037    0.3858044
 125.9200058    0.3876772
 125.9300079    0.3877816
 125.9400024    0.3786850
 125.9500046    0.3842576
 125.9600067    0.3700580
 125.9700089    0.3799045
 125.9800034    0.3658120
 125.9900055    0.3673521
 126.0000076    0.3766429
 126.0100098    0.3793208
 126.0200043    0.3766482
 126.0300064    0.3879742
 126.0400085    0.3893143
 126.0500031    0.4010645
 126.0600052    0.3956849
 126.0700073    0.4001417
 126.0800095    0.4052353
 126.0900040    0.3975657
 126.1000061    0.3870930
 126.1100082    0.3878122
 126.1200027    0.3962320
 126.1300049    0.4027694
 126.1400070    0.4045966
 126.1500092    0.4104300
 126.1600037    0.4022449
 126.1700058    0.4037668
 126.1800079    0.4036289
 126.1900024    0.3977800
 126.2000046    0.3957686
 126.2100067    0.3960291
 126.2200089    0.4001249
 126.2300034    0.3952008
 126.2400055    0.3861201
 126.2500076    0.3837221
 126.2600098    0.3908575
 126.2700043    0.3938921
 126.2800064    0.3933995
 126.2900085    0.3918941
 126.3000031    0.3956779
 126.3100052    0.3952452
 126.3200073    0.3971952
 126.3300095    0.3900267
 126.3400040    0.3857390
 126.3500061    0.3849029
 126.3600082    0.3913027
 126.3700027    0.3832333
 126.3800049    0.3660216
 126.3900070    0.3628713
 126.4000092    0.3666494
 126.4100037    0.3583572
 126.4200058    0.3774311
 126.4300079    0.3740380
 126.4400024    0.3835649
 126.4500046    0.3762331
 126.4600067    0.3824874
 126.4700089    0.3876734
 126.4800034    0.4006161
 126.4900055    0.3929690
 126.5000076    0.3913891
 126.5100098    0.4009072
 126.5200043    0.4033468
 126.5300064    0.4108355
 126.5400085    0.4112692
 126.5500031    0.4141940
 126.5600052    0.4124271
 126.5700073    0.4086694
 126.5800095    0.4119426
 126.5900040    0.4103708
 126.6000061    0.4110478
 126.6100082    0.3926139
 126.6200027    0.3891787
 126.6300049    0.3962169
 126.6400070    0.3853775
 126.6500092    0.3945747
 126.6600037    0.3961358
 126.6700058    0.3892974
 126.6800079    0.4086490
 126.6900024    0.4022717
 126.7000046    0.3863121
 126.7100067    0.3835301
 126.7200089    0.3817546
 126.7300034    0.3741397
 126.7400055    0.3855766
 126.7500076    0.3853869
 126.7600098    0.3853010
 126.7700043    0.3865712
 126.7800064    0.3917347
 126.7900085    0.3976110
 126.8000031    0.3845392
 126.8100052    0.3686754
 126.8200073    0.3678298
 126.8300095    0.3678046
 126.8400040    0.3751165
 126.8500061    0.3840877
 126.8600082    0.3763171
 126.8700027    0.3714969
 126.8800049    0.3689069
 126.8900070    0.3636775
 126.9000092    0.3488692
 126.9100037    0.3459944
 126.9200058    0.3452955
 126.9300079    0.3551573
 126.9400024    0.3506014
 126.9500046    0.3610941
 126.9600067    0.3627602
 126.9700089    0.3552432
 126.9800034    0.3554757
 126.9900055    0.3512968
 127.0000076    0.3479275
 127.0100098    0.3508403
 127.0200043    0.3463472
 127.0300064    0.3443806
 127.0400085    0.3410445
 127.0500031    0.3416757
 127.0600052    0.3387513
 127.0700073    0.3391776
 127.0800095    0.3399445
 127.0900040    0.3510522
 127.1000061    0.3401208
 127.1100082    0.3308897
 127.1200027    0.3316990
 127.1300049    0.3330352
 127.1400070    0.3457147
 127.1500092    0.3459769
 127.1600037    0.3512716
 127.1700058    0.3509445
 127.1800079    0.3539563
 127.1900024    0.3524652
 127.2000046    0.3619077
 127.2100067    0.3834129
 127.2200089    0.3822227
 127.2300034    0.3709083
 127.2400055    0.3711544
 127.2500076    0.3827202
 127.2600098    0.3732560
 127.2700043    0.3649145
 127.2800064    0.3652786
 127.2900085    0.3635557
 127.3000031    0.3811728
 127.3100052    0.3779689
 127.3200073    0.3796117
 127.3300095    0.3690403
 127.3400040    0.3665584
 127.3500061    0.3719372
 127.3600082    0.3597345
 127.3700027    0.3665051
 127.3800049    0.3677709
 127.3900070    0.3772142
 127.4000092    0.3679588
 127.4100037    0.3717787
 127.4200058    0.3664156
 127.4300079    0.3783514
 127.4400024    0.3826865
 127.4500046    0.3800942
 127.4600067    0.3706103
 127.4700089    0.3685030
 127.4800034    0.3790166
 127.4900055    0.3801503
 127.5000076    0.3724373
 127.5100098    0.3830149
 127.5200043    0.3671944
 127.5300064    0.3669013
 127.5400085    0.3733627
 127.5500031    0.3686157
 127.5600052    0.3796558
 127.5700073    0.3785599
 127.5800095    0.3837136
 127.5900040    0.3845893
 127.6000061    0.3884258
 127.6100082    0.3855624
 127.6200027    0.3819158
 127.6300049    0.3780808
 127.6400070    0.3828090
 127.6500092    0.3794743
 127.6600037    0.3602544
 127.6700058    0.3705443
 127.6800079    0.3687851
 127.6900024    0.3761161
 127.7000046    0.3699090
 127.7100067    0.3599825
 127.7200089    0.3652613
 127.7300034    0.3755555
 127.7400055    0.3843958
 127.7500076    0.3762710
 127.7600098    0.3609932
 127.7700043    0.3560220
 127.7800064    0.3654207
 127.7900085    0.3592342
 127.8000031    0.3620746
 127.8100052    0.3609402
 127.8200073    0.3441401
 127.8300095    0.3437842
 127.8400040    0.3431418
 127.8500061    0.3448481
 127.8600082    0.3498497
 127.8700027    0.3497760
 127.8800049    0.3546440
 127.8900070    0.3483436
 127.9000092    0.3512014
 127.9100037    0.3753372
 127.9200058    0.3606796
 127.9300079    0.3534161
 127.9400024    0.3564238
 127.9500046    0.3692523
 127.9600067    0.3623677
 127.9700089    0.3753286
 127.9800034    0.3637674
 127.9900055    0.3728829
 128.0000000    0.3511632
 128.0100098    0.3566460
 128.0200043    0.3668746
 128.0299988    0.3652613
 128.0400085    0.3782039
 128.0500031    0.3684712
 128.0600128    0.3669778
 128.0700073    0.3593683
 128.0800018    0.3610955
 128.0900116    0.3628881
 128.1000061    0.3727259
 128.1100006    0.3775457
 128.1200104    0.3775037
 128.1300049    0.3830672
 128.1399994    0.3795028
 128.1500092    0.3821451
 128.1600037    0.3728437
 128.1700134    0.3791777
 128.1800079    0.3897803
 128.1900024    0.3795392
 128.2000122    0.3812020
 128.2100067    0.3748646
 128.2200012    0.3754657
 128.2300110    0.3771471
 128.2400055    0.3730346
 128.2500000    0.3731905
 128.2600098    0.3684758
 128.2700043    0.3666370
 128.2799988    0.3595745
 128.2900085    0.3538219
 128.3000031    0.3477002
 128.3100128    0.3525368
 128.3200073    0.3614243
 128.3300018    0.3627609
 128.3400116    0.3576905
 128.3500061    0.3573745
 128.3600006    0.3663048
 128.3700104    0.3587631
 128.3800049    0.3650915
 128.3899994    0.3610652
 128.4000092    0.3691454
 128.4100037    0.3767320
 128.4200134    0.3732110
 128.4300079    0.3698149
 128.4400024    0.3687133
 128.4500122    0.3695006
 128.4600067    0.3542406
 128.4700012    0.3594080
 128.4800110    0.3504022
 128.4900055    0.3542599
 128.5000000    0.3560722
 128.5100098    0.3584572
 128.5200043    0.3607672
 128.5299988    0.3691103
 128.5400085    0.3691089
 128.5500031    0.3667256
 128.5600128    0.3656540
 128.5700073    0.3620092
 128.5800018    0.3597451
 128.5900116    0.3574180
 128.6000061    0.3497394
 128.6100006    0.3506833
 128.6200104    0.3498275
 128.6300049    0.3566615
 128.6399994    0.3559874
 128.6500092    0.3565029
 128.6600037    0.3637804
 128.6700134    0.3626295
 128.6800079    0.3665997
 128.6900024    0.3570894
 128.7000122    0.3625993
 128.7100067    0.3637385
 128.7200012    0.3670003
 128.7300110    0.3714938
 128.7400055    0.3631820
 128.7500000    0.3621042
 128.7600098    0.3545798
 128.7700043    0.3609539
 128.7799988    0.3607186
 128.7900085    0.3664287
 128.8000031    0.3678175
 128.8100128    0.3649312
 128.8200073    0.3694547
 128.8300018    0.3726362
 128.8400116    0.3633714
 128.8500061    0.3630322
 128.8600006    0.3569388
 128.8700104    0.3548213
 128.8800049    0.3596731
 128.8899994    0.3769272
 128.9000092    0.3785597
 128.9100037    0.3734625
 128.9200134    0.3591726
 128.9300079    0.3654532
 128.9400024    0.3624448
 128.9500122    0.3601436
 128.9600067    0.3548163
 128.9700012    0.3666478
 128.9800110    0.3611119
 128.9900055    0.3615296
 129.0000000    0.3551230
 129.0100098    0.3630642
 129.0200043    0.3577390
 129.0299988    0.3592223
 129.0400085    0.3643873
 129.0500031    0.3733738
 129.0600128    0.3665101
 129.0700073    0.3703442
 129.0800018    0.3719456
 129.0900116    0.3773641
 129.1000061    0.3893261
 129.1100006    0.3750900
 129.1200104    0.3694202
 129.1300049    0.3785540
 129.1399994    0.3793295
 129.1500092    0.3863133
 129.1600037    0.3857892
 129.1700134    0.3717319
 129.1800079    0.3678187
 129.1900024    0.3622373
 129.2000122    0.3632001
 129.2100067    0.3592871
 129.2200012    0.3643838
 129.2300110    0.3611154
 129.2400055    0.3516836
 129.2500000    0.3510170
 129.2600098    0.3434063
 129.2700043    0.3551067
 129.2799988    0.3498774
 129.2900085    0.3520344
 129.3000031    0.3480025
 129.3100128    0.3637771
 129.3200073    0.3597403
 129.3300018    0.3593142
 129.3400116    0.3610163
 129.3500061    0.3667318
 129.3600006    0.3657306
 129.3700104    0.3658373
 129.3800049    0.3698699
 129.3899994    0.3857491
 129.4000092    0.3748225
 129.4100037    0.3791604
 129.4200134    0.3750354
 129.4300079    0.3738782
 129.4400024    0.3694417
 129.4500122    0.3725654
 129.4600067    0.3679988
 129.4700012    0.3562495
 129.4800110    0.3625044
 129.4900055    0.3627589
 129.5000000    0.3626105
 129.5100098    0.3667211
 129.5200043    0.3686858
 129.5299988    0.3795522
 129.5400085    0.3789869
 129.5500031    0.3634798
 129.5600128    0.3706447
 129.5700073    0.3729167
 129.5800018    0.3664014
 129.5900116    0.3650057
 129.6000061    0.3683811
 129.6100006    0.3651173
 129.6200104    0.3699635
 129.6300049    0.3698073
 129.6399994    0.3854128
 129.6500092    0.3859116
 129.6600037    0.3820103
 129.6700134    0.3939783
 129.6800079    0.3832639
 129.6900024    0.3843684
 129.7000122    0.3801575
 129.7100067    0.3752248
 129.7200012    0.3752425
 129.7300110    0.3727470
 129.7400055    0.3804895
 129.7500000    0.3788120
 129.7600098    0.3823490
 129.7700043    0.3747745
 129.7799988    0.3693553
 129.7900085    0.3621631
 129.8000031    0.3783036
 129.8100128    0.3722697
 129.8200073    0.3814466
 129.8300018    0.3824853
 129.8400116    0.3721947
 129.8500061    0.3829989
 129.8600006    0.3783378
 129.8700104    0.3840815
 129.8800049    0.3888829
 129.8899994    0.3814604
 129.9000092    0.3691852
 129.9100037    0.3724448
 129.9200134    0.3712777
 129.9300079    0.3681798
 129.9400024    0.3769804
 129.9500122    0.3689919
 129.9600067    0.3843022
 129.9700012    0.3805521
 129.9800110    0.3769196
 129.9900055    0.3707120
 130.0000000    0.3741637
 130.0100098    0.3771761
 130.0200043    0.3799306
 130.0299988    0.3831314
 130.0400085    0.3784044
 130.0500031    0.3806899
 130.0600128    0.3797547
 130.0700073    0.3841825
 130.0800018    0.3905647
 130.0900116    0.3826245
 130.1000061    0.3869199
 130.1100006    0.3899330
 130.1200104    0.4014243
 130.1300049    0.4026034
 130.1399994    0.4027036
 130.1500092    0.3933367
 130.1600037    0.3884218
 130.1700134    0.3741948
 130.1800079    0.3841942
 130.1900024    0.3817952
 130.2000122    0.3826928
 130.2100067    0.3707616
 130.2200012    0.3709346
 130.2300110    0.3811474
 130.2400055    0.3761011
 130.2500000    0.3969644
 130.2600098    0.3877637
 130.2700043    0.3738296
 130.2799988    0.3746317
 130.2900085    0.3755853
 130.3000031    0.3660602
 130.3100128    0.3643826
 130.3200073    0.3753006
 130.3300018    0.3689205
 130.3400116    0.3883015
 130.3500061    0.3963054
 130.3600006    0.3977652
 130.3700104    0.4178165
 130.3800049    0.4285589
 130.3899994    0.4331524
 130.4000092    0.4241647
 130.4100037    0.4071465
 130.4200134    0.4056054
 130.4300079    0.4098913
 130.4400024    0.4007241
 130.4500122    0.4008361
 130.4600067    0.3912091
 130.4700012    0.4011813
 130.4800110    0.4141319
 130.4900055    0.4110984
 130.5000000    0.4169892
 130.5100098    0.4192548
 130.5200043    0.4144661
 130.5299988    0.4221981
 130.5400085    0.4239426
 130.5500031    0.4296944
 130.5600128    0.4320955
 130.5700073    0.4297271
 130.5800018    0.4272155
 130.5900116    0.4145134
 130.6000061    0.4152599
 130.6100006    0.4209901
 130.6200104    0.4381029
 130.6300049    0.4223591
 130.6399994    0.4327744
 130.6500092    0.4299404
 130.6600037    0.4299874
 130.6700134    0.4075665
 130.6800079    0.4207184
 130.6900024    0.4153116
 130.7000122    0.4135354
 130.7100067    0.4113507
 130.7200012    0.4117078
 130.7300110    0.4134285
 130.7400055    0.4128873
 130.7500000    0.4092593
 130.7600098    0.4017936
 130.7700043    0.4204509
 130.7799988    0.4145097
 130.7900085    0.4047125
 130.8000031    0.4193742
 130.8100128    0.4163427
 130.8200073    0.4146558
 130.8300018    0.4097182
 130.8400116    0.4159924
 130.8500061    0.4266926
 130.8600006    0.4011675
 130.8700104    0.4026778
 130.8800049    0.3999438
 130.8899994    0.4080318
 130.9000092    0.4050354
 130.9100037    0.4049301
 130.9200134    0.4003603
 130.9300079    0.3971370
 130.9400024    0.3870171
 130.9500122    0.3888248
 130.9600067    0.3982881
 130.9700012    0.3917810
 130.9800110    0.4046592
 130.9900055    0.4043438
 131.0000000    0.4017860
 131.0100098    0.4083254
 131.0200043    0.4159188
 131.0299988    0.4216781
 131.0400085    0.4210744
 131.0500031    0.4092435
 131.0600128    0.4110715
 131.0700073    0.4127171
 131.0800018    0.3970696
 131.0900116    0.4122285
 131.1000061    0.4049355
 131.1100006    0.4065725
 131.1200104    0.4047383
 131.1300049    0.4087549
 131.1399994    0.4112722
 131.1500092    0.4105809
 131.1600037    0.4149254
 131.1700134    0.4098532
 131.1800079    0.4019192
 131.1900024    0.4007460
 131.2000122    0.4047812
 131.2100067    0.4041131
 131.2200012    0.4017319
 131.2300110    0.3938885
 131.2400055    0.3888918
 131.2500000    0.3805732
 131.2600098    0.3885026
 131.2700043    0.3946682
 131.2799988    0.3944144
 131.2900085    0.3913333
 131.3000031    0.3941642
 131.3100128    0.4132871
 131.3200073    0.4078128
 131.3300018    0.3932077
 131.3400116    0.3941156
 131.3500061    0.3844216
 131.3600006    0.3961871
 131.3700104    0.3824912
 131.3800049    0.3797785
 131.3899994    0.3888653
 131.4000092    0.3879473
 131.4100037    0.3945921
 131.4200134    0.3896380
 131.4300079    0.3845397
 131.4400024    0.3864452
 131.4500122    0.3836973
 131.4600067    0.3718266
 131.4700012    0.3916878
 131.4800110    0.4012181
 131.4900055    0.4026444
 131.5000000    0.3977788
 131.5100098    0.3892986
 131.5200043    0.3882183
 131.5299988    0.3869717
 131.5400085    0.3933541
 131.5500031    0.3935048
 131.5600128    0.3926714
 131.5700073    0.4064721
 131.5800018    0.3990871
 131.5900116    0.3867897
 131.6000061    0.3897284
 131.6100006    0.3782963
 131.6200104    0.3894850
 131.6300049    0.3886850
 131.6399994    0.3902058
 131.6500092    0.3981752
 131.6600037    0.3792895
 131.6700134    0.3793586
 131.6800079    0.3736434
 131.6900024    0.3735925
 131.7000122    0.3788398
 131.7100067    0.3813920
 131.7200012    0.3837056
 131.7300110    0.3840061
 131.7400055    0.3811976
 131.7500000    0.3843990
 131.7600098    0.3866484
 131.7700043    0.3611500
 131.7799988    0.3645850
 131.7900085    0.3580911
 131.8000031    0.3618757
 131.8100128    0.3591482
 131.8200073    0.3601787
 131.8300018    0.3711265
 131.8400116    0.3685714
 131.8500061    0.3615841
 131.8600006    0.3749579
 131.8700104    0.3621490
 131.8800049    0.3729123
 131.8899994    0.3789559
 131.9000092    0.3733315
 131.9100037    0.3617658
 131.9200134    0.3517425
 131.9300079    0.3388202
 131.9400024    0.3477840
 131.9500122    0.3411798
 131.9600067    0.3421456
 131.9700012    0.3396780
 131.9800110    0.3484499
 131.9900055    0.3531699
 132.0000000    0.3434970
 132.0100098    0.3392282
 132.0200043    0.3667462
 132.0299988    0.3588050
 132.0400085    0.3605239
 132.0500031    0.3529554
 132.0600128    0.3666602
 132.0700073    0.3733970
 132.0800018    0.3647230
 132.0900116    0.3615967
 132.1000061    0.3709060
 132.1100006    0.3632077
 132.1200104    0.3644688
 132.1300049    0.3664224
 132.1399994    0.3669859
 132.1500092    0.3647887
 132.1600037    0.3593434
 132.1700134    0.3645635
 132.1800079    0.3582280
 132.1900024    0.3604133
 132.2000122    0.3552213
 132.2100067    0.3571396
 132.2200012    0.3579456
 132.2300110    0.3802804
 132.2400055    0.3858814
 132.2500000    0.3817397
 132.2600098    0.3679242
 132.2700043    0.3750618
 132.2799988    0.3736744
 132.2900085    0.3650780
 132.3000031    0.3689137
 132.3100128    0.3509257
 132.3200073    0.3620278
 132.3300018    0.3544548
 132.3400116    0.3576367
 132.3500061    0.3559585
 132.3600006    0.3627155
 132.3700104    0.3689972
 132.3800049    0.3703393
 132.3899994    0.3661096
 132.4000092    0.3853119
 132.4100037    0.3726883
 132.4200134    0.3787596
 132.4300079    0.3832090
 132.4400024    0.3725964
 132.4500122    0.3700111
 132.4600067    0.3753405
 132.4700012    0.3814659
 132.4800110    0.3762194
 132.4900055    0.3640811
 132.5000000    0.3742333
 132.5100098    0.3661110
 132.5200043    0.3660471
 132.5299988    0.3609800
 132.5400085    0.3618808
 132.5500031    0.3565604
 132.5600128    0.3542600
 132.5700073    0.3642597
 132.5800018    0.3705354
 132.5900116    0.3648137
 132.6000061    0.3543188
 132.6100006    0.3494994
 132.6200104    0.3486469
 132.6300049    0.3504768
 132.6399994    0.3517966
 132.6500092    0.3567016
 132.6600037    0.3533399
 132.6700134    0.3524210
 132.6800079    0.3608802
 132.6900024    0.3711355
 132.7000122    0.3692856
 132.7100067    0.3715577
 132.7200012    0.3755410
 132.7300110    0.3630668
 132.7400055    0.3721623
 132.7500000    0.3725968
 132.7600098    0.3712018
 132.7700043    0.3831013
 132.7799988    0.3845665
 132.7900085    0.3924996
 132.8000031    0.3854815
 132.8100128    0.3874286
 132.8200073    0.3872628
 132.8300018    0.3892798
 132.8400116    0.3869587
 132.8500061    0.3930213
 132.8600006    0.3741192
 132.8700104    0.3710406
 132.8800049    0.3750991
 132.8899994    0.3691456
 132.9000092    0.3703137
 132.9100037    0.3599665
 132.9200134    0.3646097
 132.9300079    0.3766743
 132.9400024    0.3748024
 132.9500122    0.3848576
 132.9600067    0.3784609
 132.9700012    0.3853381
 132.9800110    0.3916259
 132.9900055    0.3883964
 133.0000000    0.3893287
 133.0100098    0.3894584
 133.0200043    0.3977418
 133.0299988    0.3890706
 133.0400085    0.3990133
 133.0500031    0.4093696
 133.0600128    0.4088243
 133.0700073    0.4050155
 133.0800018    0.4040344
 133.0900116    0.3950670
 133.1000061    0.4003857
 133.1100006    0.4048327
 133.1200104    0.4046400
 133.1300049    0.4105214
 133.1399994    0.4254068
 133.1500092    0.4245229
 133.1600037    0.4226402
 133.1700134    0.4192069
 133.1800079    0.4125528
 133.1900024    0.4160187
 133.2000122    0.4194050
 133.2100067    0.4071955
 133.2200012    0.4053631
 133.2300110    0.3962839
 133.2400055    0.3971630
 133.2500000    0.3955801
 133.2600098    0.4084068
 133.2700043    0.4038007
 133.2799988    0.4110676
 133.2900085    0.4059057
 133.3000031    0.4057129
 133.3100128    0.4048141
 133.3200073    0.3984019
 133.3300018    0.3873666
 133.3400116    0.3857232
 133.3500061    0.3936944
 133.3600006    0.3974768
 133.3700104    0.3968623
 133.3800049    0.3931173
 133.3899994    0.3873619
 133.4000092    0.3876892
 133.4100037    0.3805529
 133.4200134    0.3824439
 133.4300079    0.3966339
 133.4400024    0.3901203
 133.4500122    0.3936398
 133.4600067    0.3864831
 133.4700012    0.3854041
 133.4800110    0.3883905
 133.4900055    0.3897630
 133.5000000    0.3823923
 133.5100098    0.3961717
 133.5200043    0.3991154
 133.5299988    0.3980950
 133.5400085    0.3846695
 133.5500031    0.3873948
 133.5600128    0.3754113
 133.5700073    0.3720911
 133.5800018    0.3727990
 133.5900116    0.3684795
 133.6000061    0.3669321
 133.6100006    0.3631012
 133.6200104    0.3673422
 133.6300049    0.3693684
 133.6399994    0.3734790
 133.6500092    0.3807755
 133.6600037    0.3889004
 133.6700134    0.3930286
 133.6800079    0.4032440
 133.6900024    0.4006215
 133.7000122    0.3980105
 133.7100067    0.4039091
 133.7200012    0.4018293
 133.7300110    0.4072233
 133.7400055    0.4082019
 133.7500000    0.4036199
 133.7600098    0.4178383
 133.7700043    0.4145846
 133.7799988    0.4175913
 133.7900085    0.4177922
 133.8000031    0.4226401
 133.8100128    0.4188864
 133.8200073    0.4209034
 133.8300018    0.4234609
 133.8400116    0.4221887
 133.8500061    0.4302966
 133.8600006    0.4197978
 133.8700104    0.4106807
 133.8800049    0.4082023
 133.8899994    0.4034120
 133.9000092    0.4018099
 133.9100037    0.3960059
 133.9200134    0.3918646
 133.9300079    0.3923686
 133.9400024    0.3933387
 133.9500122    0.3946508
 133.9600067    0.3861891
 133.9700012    0.3915938
 133.9800110    0.3832389
 133.9900055    0.3773667
 134.0000000    0.3736511
 134.0100098    0.3815875
 134.0200043    0.3862483
 134.0299988    0.3848365
 134.0400085    0.3794830
 134.0500031    0.3880999
 134.0600128    0.3879448
 134.0700073    0.3864107
 134.0800018    0.3824593
 134.0900116    0.3827330
 134.1000061    0.3905306
 134.1100006    0.3896548
 134.1200104    0.3872408
 134.1300049    0.3897828
 134.1399994    0.3980878
 134.1500092    0.4020366
 134.1600037    0.3999325
 134.1700134    0.4137131
 134.1800079    0.4142476
 134.1900024    0.4132333
 134.2000122    0.4045689
 134.2100067    0.3953305
 134.2200012    0.3957147
 134.2300110    0.4132256
 134.2400055    0.4075629
 134.2500000    0.4194537
 134.2600098    0.4219189
 134.2700043    0.4151101
 134.2799988    0.4143161
 134.2900085    0.4055285
 134.3000031    0.4078852
 134.3100128    0.4047354
 134.3200073    0.4096024
 134.3300018    0.4165868
 134.3400116    0.4043754
 134.3500061    0.3946978
 134.3600006    0.3932297
 134.3700104    0.4005764
 134.3800049    0.4011098
 134.3899994    0.3980516
 134.4000092    0.4130209
 134.4100037    0.3973316
 134.4200134    0.3947038
 134.4300079    0.3896595
 134.4400024    0.3901202
 134.4500122    0.3994423
 134.4600067    0.3968819
 134.4700012    0.3915374
 134.4800110    0.4025714
 134.4900055    0.4070300
 134.5000000    0.3966954
 134.5100098    0.4005753
 134.5200043    0.4076918
 134.5299988    0.4161361
 134.5400085    0.4121870
 134.5500031    0.4152115
 134.5600128    0.4188420
 134.5700073    0.4216223
 134.5800018    0.4270845
 134.5900116    0.4254051
 134.6000061    0.4218491
 134.6100006    0.4196283
 134.6200104    0.4243352
 134.6300049    0.4103995
 134.6399994    0.4065120
 134.6500092    0.4093036
 134.6600037    0.4075922
 134.6700134    0.4056500
 134.6800079    0.4119028
 134.6900024    0.4140827
 134.7000122    0.4273330
 134.7100067    0.4277140
 134.7200012    0.4311435
 134.7300110    0.4344712
 134.7400055    0.4278213
 134.7500000    0.4181826
 134.7600098    0.4199750
 134.7700043    0.4140233
 134.7799988    0.4135444
 134.7900085    0.4259692
 134.8000031    0.4261428
 134.8100128    0.4188151
 134.8200073    0.4281690
 134.8300018    0.4317677
 134.8400116    0.4233711
 134.8500061    0.4359769
 134.8600006    0.4300560
 134.8700104    0.4221898
 134.8800049    0.4236014
 134.8899994    0.4120814
 134.9000092    0.4069822
 134.9100037    0.4042572
 134.9200134    0.4001050
 134.9300079    0.3984636
 134.9400024    0.4089826
 134.9500122    0.4030973
 134.9600067    0.3974007
 134.9700012    0.3919853
 134.9800110    0.3962122
 134.9900055    0.3973372
 135.0000000    0.3907057
 135.0100098    0.3910238
 135.0200043    0.3950592
 135.0300140    0.3958317
 135.0400085    0.3928361
 135.0500031    0.3908713
 135.0600128    0.3935885
 135.0700073    0.3795460
 135.0800018    0.3921243
 135.0900116    0.3936945
 135.1000061    0.3951958
 135.1100006    0.3970186
 135.1200104    0.3909142
 135.1300049    0.4082673
 135.1399994    0.4044669
 135.1500092    0.3970280
 135.1600037    0.4101036
 135.1700134    0.4163767
 135.1800079    0.4164348
 135.1900024    0.4154597
 135.2000122    0.4253041
 135.2100067    0.4212611
 135.2200012    0.4093180
 135.2300110    0.4177448
 135.2400055    0.4187307
 135.2500000    0.4257905
 135.2600098    0.4105098
 135.2700043    0.4160444
 135.2800140    0.4193575
 135.2900085    0.4209066
 135.3000031    0.4145382
 135.3100128    0.4238116
 135.3200073    0.4248108
 135.3300018    0.4401345
 135.3400116    0.4445958
 135.3500061    0.4449130
 135.3600006    0.4295962
 135.3700104    0.4307164
 135.3800049    0.4269057
 135.3899994    0.4316280
 135.4000092    0.4356017
 135.4100037    0.4364766
 135.4200134    0.4316945
 135.4300079    0.4358963
 135.4400024    0.4187987
 135.4500122    0.4124854
 135.4600067    0.4081577
 135.4700012    0.4019968
 135.4800110    0.4038888
 135.4900055    0.4074437
 135.5000000    0.4093104
 135.5100098    0.4198619
 135.5200043    0.4278394
 135.5300140    0.4275396
 135.5400085    0.4261537
 135.5500031    0.4366681
 135.5600128    0.4403515
 135.5700073    0.4411328
 135.5800018    0.4350345
 135.5900116    0.4144082
 135.6000061    0.4312737
 135.6100006    0.4279593
 135.6200104    0.4252349
 135.6300049    0.4181922
 135.6399994    0.4163321
 135.6500092    0.4181995
 135.6600037    0.4164196
 135.6700134    0.4140431
 135.6800079    0.4080372
 135.6900024    0.4188947
 135.7000122    0.4196270
 135.7100067    0.4137529
 135.7200012    0.4045826
 135.7300110    0.4080840
 135.7400055    0.4161002
 135.7500000    0.4208027
 135.7600098    0.4282965
 135.7700043    0.4105552
 135.7800140    0.4029640
 135.7900085    0.3972343
 135.8000031    0.3995386
 135.8100128    0.3888426
 135.8200073    0.3862017
 135.8300018    0.3876596
 135.8400116    0.4006648
 135.8500061    0.3989224
 135.8600006    0.3935037
 135.8700104    0.3965527
 135.8800049    0.3918597
 135.8899994    0.3961292
 135.9000092    0.4004936
 135.9100037    0.3950150
 135.9200134    0.3998350
 135.9300079    0.4007284
 135.9400024    0.3983761
 135.9500122    0.3993509
 135.9600067    0.4093998
 135.9700012    0.3975792
 135.9800110    0.3991817
 135.9900055    0.3963777
 136.0000000    0.3951819
 136.0100098    0.3946734
 136.0200043    0.4028707
 136.0300140    0.4093069
 136.0400085    0.3990696
 136.0500031    0.4010037
 136.0600128    0.4093955
 136.0700073    0.4104477
 136.0800018    0.4017738
 136.0900116    0.3996757
 136.1000061    0.3850483
 136.1100006    0.3851696
 136.1200104    0.3813409
 136.1300049    0.3802761
 136.1399994    0.3806643
 136.1500092    0.3796372
 136.1600037    0.3916975
 136.1700134    0.3924929
 136.1800079    0.3919041
 136.1900024    0.3961380
 136.2000122    0.3965684
 136.2100067    0.3938076
 136.2200012    0.3866526
 136.2300110    0.4001718
 136.2400055    0.3931018
 136.2500000    0.3903787
 136.2600098    0.3886639
 136.2700043    0.3915971
 136.2800140    0.3975746
 136.2900085    0.3928860
 136.3000031    0.4005139
 136.3100128    0.3995283
 136.3200073    0.4039255
 136.3300018    0.4001359
 136.3400116    0.4050530
 136.3500061    0.4036982
 136.3600006    0.3926151
 136.3700104    0.3968204
 136.3800049    0.3956382
 136.3899994    0.3964319
 136.4000092    0.3951700
 136.4100037    0.3975554
 136.4200134    0.3961085
 136.4300079    0.3978399
 136.4400024    0.3927089
 136.4500122    0.3992019
 136.4600067    0.4011971
 136.4700012    0.4059657
 136.4800110    0.4180032
 136.4900055    0.4159985
 136.5000000    0.4096000
 136.5100098    0.4152986
 136.5200043    0.4192976
 136.5300140    0.4171600
 136.5400085    0.4349287
 136.5500031    0.4390204
 136.5600128    0.4390087
 136.5700073    0.4370305
 136.5800018    0.4268530
 136.5900116    0.4199019
 136.6000061    0.4171039
 136.6100006    0.4262938
 136.6200104    0.4354266
 136.6300049    0.4386141
 136.6399994    0.4299173
 136.6500092    0.4387011
 136.6600037    0.4294570
 136.6700134    0.4261903
 136.6800079    0.4156172
 136.6900024    0.4192101
 136.7000122    0.4210770
 136.7100067    0.4360924
 136.7200012    0.4272242
 136.7300110    0.4282868
 136.7400055    0.4329232
 136.7500000    0.4316440
 136.7600098    0.4202940
 136.7700043    0.4196022
 136.7800140    0.4176706
 136.7900085    0.4199029
 136.8000031    0.4260301
 136.8100128    0.4331199
 136.8200073    0.4312448
 136.8300018    0.4192987
 136.8400116    0.4203672
 136.8500061    0.4251157
 136.8600006    0.4413560
 136.8700104    0.4316117
 136.8800049    0.4362555
 136.8899994    0.4358602
 136.9000092    0.4379749
 136.9100037    0.4324491
 136.9200134    0.4400963
 136.9300079    0.4388700
 136.9400024    0.4374058
 136.9500122    0.4443680
 136.9600067    0.4358674
 136.9700012    0.4431065
 136.9800110    0.4461060
 136.9900055    0.4546331
 137.0000000    0.4498670
 137.0100098    0.4548876
 137.0200043    0.4609490
 137.0300140    0.4548772
 137.0400085    0.4333908
 137.0500031    0.4410104
 137.0600128    0.4425359
 137.0700073    0.4431521
 137.0800018    0.4370073
 137.0900116    0.4417295
 137.1000061    0.4402579
 137.1100006    0.4423927
 137.1200104    0.4303507
 137.1300049    0.4297731
 137.1399994    0.4322663
 137.1500092    0.4267684
 137.1600037    0.4374188
 137.1700134    0.4446380
 137.1800079    0.4381313
 137.1900024    0.4279558
 137.2000122    0.4331961
 137.2100067    0.4256330
 137.2200012    0.4162866
 137.2300110    0.4135547
 137.2400055    0.4145194
 137.2500000    0.4134204
 137.2600098    0.4090664
 137.2700043    0.4175481
 137.2800140    0.4160208
 137.2900085    0.4038826
 137.3000031    0.4129353
 137.3100128    0.4135175
 137.3200073    0.4133059
 137.3300018    0.4085755
 137.3400116    0.4041632
 137.3500061    0.4169772
 137.3600006    0.4085484
 137.3700104    0.4243095
 137.3800049    0.4172612
 137.3899994    0.4197997
 137.4000092    0.4103664
 137.4100037    0.4125882
 137.4200134    0.4135365
 137.4300079    0.4024763
 137.4400024    0.4116380
 137.4500122    0.4201030
 137.4600067    0.4173316
 137.4700012    0.4193754
 137.4800110    0.4143193
 137.4900055    0.4257867
 137.5000000    0.4178094
 137.5100098    0.4190976
 137.5200043    0.4306423
 137.5300140    0.4138636
 137.5400085    0.4218169
 137.5500031    0.4252832
 137.5600128    0.4223849
 137.5700073    0.4240217
 137.5800018    0.4285887
 137.5900116    0.4359737
 137.6000061    0.4257872
 137.6100006    0.4233088
 137.6200104    0.4319828
 137.6300049    0.4400649
 137.6399994    0.4441848
 137.6500092    0.4417722
 137.6600037    0.4476526
 137.6700134    0.4418272
 137.6800079    0.4368625
 137.6900024    0.4320000
 137.7000122    0.4415513
 137.7100067    0.4531942
 137.7200012    0.4479224
 137.7300110    0.4516225
 137.7400055    0.4441304
 137.7500000    0.4408234
 137.7600098    0.4435764
 137.7700043    0.4334226
 137.7800140    0.4323167
 137.7900085    0.4344640
 137.8000031    0.4380249
 137.8100128    0.4309500
 137.8200073    0.4310084
 137.8300018    0.4306061
 137.8400116    0.4243674
 137.8500061    0.4350627
 137.8600006    0.4275947
 137.8700104    0.4363353
 137.8800049    0.4267366
 137.8899994    0.4357173
 137.9000092    0.4312207
 137.9100037    0.4407287
 137.9200134    0.4280970
 137.9300079    0.4275222
 137.9400024    0.4239543
 137.9500122    0.4371290
 137.9600067    0.4345766
 137.9700012    0.4235269
 137.9800110    0.4159250
 137.9900055    0.4086519
 138.0000000    0.4117605
 138.0100098    0.4081762
 138.0200043    0.4225928
 138.0300140    0.4158405
 138.0400085    0.4157499
 138.0500031    0.4152385
 138.0600128    0.4277954
 138.0700073    0.4312053
 138.0800018    0.4303876
 138.0900116    0.4213936
 138.1000061    0.4121912
 138.1100006    0.4041063
 138.1200104    0.4018964
 138.1300049    0.4052711
 138.1399994    0.4040061
 138.1500092    0.4166457
 138.1600037    0.4221221
 138.1700134    0.4162454
 138.1800079    0.4220543
 138.1900024    0.4242135
 138.2000122    0.4191757
 138.2100067    0.4227230
 138.2200012    0.4105525
 138.2300110    0.4191975
 138.2400055    0.4255850
 138.2500000    0.4176168
 138.2600098    0.4274787
 138.2700043    0.4323552
 138.2800140    0.4337934
 138.2900085    0.4302039
 138.3000031    0.4323245
 138.3100128    0.4263960
 138.3200073    0.4311202
 138.3300018    0.4408294
 138.3400116    0.4356596
 138.3500061    0.4348598
 138.3600006    0.4252813
 138.3700104    0.4171656
 138.3800049    0.4117256
 138.3899994    0.4174662
 138.4000092    0.4231465
 138.4100037    0.4355312
 138.4200134    0.4275247
 138.4300079    0.4268697
 138.4400024    0.4352182
 138.4500122    0.4345635
 138.4600067    0.4231828
 138.4700012    0.4367085
 138.4800110    0.4421733
 138.4900055    0.4361352
 138.5000000    0.4222180
 138.5100098    0.4136562
 138.5200043    0.4216447
 138.5300140    0.4246247
 138.5400085    0.4211846
 138.5500031    0.4241318
 138.5600128    0.4224178
 138.5700073    0.4141420
 138.5800018    0.4174533
 138.5900116    0.4183597
 138.6000061    0.4171424
 138.6100006    0.4263422
 138.6200104    0.4195184
 138.6300049    0.4163986
 138.6399994    0.4131042
 138.6500092    0.4103087
 138.6600037    0.4114778
 138.6700134    0.4070092
 138.6800079    0.4136377
 138.6900024    0.4166793
 138.7000122    0.4236811
 138.7100067    0.4166322
 138.7200012    0.4182302
 138.7300110    0.4233476
 138.7400055    0.4156045
 138.7500000    0.4082322
 138.7600098    0.4077030
 138.7700043    0.4072915
 138.7800140    0.4105918
 138.7900085    0.3993168
 138.8000031    0.4049670
 138.8100128    0.4108261
 138.8200073    0.4105459
 138.8300018    0.4096605
 138.8400116    0.4045576
 138.8500061    0.4099910
 138.8600006    0.4130835
 138.8700104    0.4072424
 138.8800049    0.3986608
 138.8899994    0.4042911
 138.9000092    0.4073065
 138.9100037    0.4091004
 138.9200134    0.4058866
 138.9300079    0.4135406
 138.9400024    0.4173067
 138.9500122    0.4234693
 138.9600067    0.4209230
 138.9700012    0.4222266
 138.9800110    0.4184071
 138.9900055    0.4052786
 139.0000000    0.4118488
 139.0100098    0.4142994
 139.0200043    0.4099567
 139.0300140    0.4078696
 139.0400085    0.4139389
 139.0500031    0.4151189
 139.0600128    0.4029969
 139.0700073    0.4037653
 139.0800018    0.4146870
 139.0900116    0.4291780
 139.1000061    0.4318142
 139.1100006    0.4334407
 139.1200104    0.4180295
 139.1300049    0.4258395
 139.1399994    0.4303910
 139.1500092    0.4314868
 139.1600037    0.4278498
 139.1700134    0.4191528
 139.1800079    0.4188890
 139.1900024    0.4158920
 139.2000122    0.4264266
 139.2100067    0.4312240
 139.2200012    0.4226029
 139.2300110    0.4133868
 139.2400055    0.4204999
 139.2500000    0.4233939
 139.2600098    0.4311613
 139.2700043    0.4413891
 139.2800140    0.4278807
 139.2900085    0.4273266
 139.3000031    0.4242083
 139.3100128    0.4256034
 139.3200073    0.4330795
 139.3300018    0.4431318
 139.3400116    0.4505195
 139.3500061    0.4535518
 139.3600006    0.4469123
 139.3700104    0.4521085
 139.3800049    0.4481603
 139.3899994    0.4463495
 139.4000092    0.4378139
 139.4100037    0.4339464
 139.4200134    0.4315847
 139.4300079    0.4206735
 139.4400024    0.4295066
 139.4500122    0.4354447
 139.4600067    0.4460968
 139.4700012    0.4568320
 139.4800110    0.4475372
 139.4900055    0.4447123
 139.5000000    0.4433987
 139.5100098    0.4379419
 139.5200043    0.4407488
 139.5300140    0.4647696
 139.5400085    0.4562272
 139.5500031    0.4458860
 139.5600128    0.4386540
 139.5700073    0.4259149
 139.5800018    0.4349501
 139.5900116    0.4468256
 139.6000061    0.4334012
 139.6100006    0.4351376
 139.6200104    0.4284373
 139.6300049    0.4303943
 139.6399994    0.4375672
 139.6500092    0.4416749
 139.6600037    0.4301555
 139.6700134    0.4386007
 139.6800079    0.4433385
 139.6900024    0.4448689
 139.7000122    0.4310358
 139.7100067    0.4264971
 139.7200012    0.4225414
 139.7300110    0.4171132
 139.7400055    0.4070378
 139.7500000    0.4061989
 139.7600098    0.4211659
 139.7700043    0.4142513
 139.7800140    0.4205613
 139.7900085    0.4233057
 139.8000031    0.4316613
 139.8100128    0.4198885
 139.8200073    0.4272153
 139.8300018    0.4261384
 139.8400116    0.4168980
 139.8500061    0.4166500
 139.8600006    0.4222927
 139.8700104    0.4242891
 139.8800049    0.4167301
 139.8899994    0.4241261
 139.9000092    0.4154998
 139.9100037    0.4317445
 139.9200134    0.4331730
 139.9300079    0.4185420
 139.9400024    0.4141898
 139.9500122    0.4045512
 139.9600067    0.4122518
 139.9700012    0.3988795
 139.9800110    0.4054686
 139.9900055    0.4153597
 140.0000000    0.4060188
 140.0100098    0.4140281
 140.0200043    0.4197253
 140.0300140    0.4273914
 140.0400085    0.4390024
 140.0500031    0.4362141
 140.0600128    0.4310216
 140.0700073    0.4423611
 140.0800018    0.4452594
 140.0900116    0.4336314
 140.1000061    0.4325189
 140.1100006    0.4546952
 140.1200104    0.4568524
 140.1300049    0.4404100
 140.1399994    0.4581010
 140.1500092    0.4540619
 140.1600037    0.4503797
 140.1700134    0.4606357
 140.1800079    0.4573715
 140.1900024    0.4505463
 140.2000122    0.4557717
 140.2100067    0.4600715
 140.2200012    0.4555516
 140.2300110    0.4559894
 140.2400055    0.4489619
 140.2500000    0.4436316
 140.2600098    0.4499510
 140.2700043    0.4465502
 140.2800140    0.4377275
 140.2900085    0.4339850
 140.3000031    0.4290559
 140.3100128    0.4289024
 140.3200073    0.4330788
 140.3300018    0.4416453
 140.3400116    0.4444204
 140.3500061    0.4442734
 140.3600006    0.4470986
 140.3700104    0.4566841
 140.3800049    0.4537401
 140.3899994    0.4470625
 140.4000092    0.4377920
 140.4100037    0.4335105
 140.4200134    0.4336730
 140.4300079    0.4363665
 140.4400024    0.4237189
 140.4500122    0.4318506
 140.4600067    0.4268973
 140.4700012    0.4266354
 140.4800110    0.4362607
 140.4900055    0.4428239
 140.5000000    0.4328012
 140.5100098    0.4376236
 140.5200043    0.4443264
 140.5300140    0.4337185
 140.5400085    0.4260226
 140.5500031    0.4286316
 140.5600128    0.4351809
 140.5700073    0.4296497
 140.5800018    0.4369442
 140.5900116    0.4209815
 140.6000061    0.4222143
 140.6100006    0.4334736
 140.6200104    0.4210376
 140.6300049    0.4209804
 140.6399994    0.4182363
 140.6500092    0.4215987
 140.6600037    0.4219083
 140.6700134    0.4239771
 140.6800079    0.4178204
 140.6900024    0.4303603
 140.7000122    0.4356511
 140.7100067    0.4340525
 140.7200012    0.4260654
 140.7300110    0.4207372
 140.7400055    0.4172473
 140.7500000    0.4245276
 140.7600098    0.4168085
 140.7700043    0.4143768
 140.7800140    0.4299364
 140.7900085    0.4129687
 140.8000031    0.4187610
 140.8100128    0.4196537
 140.8200073    0.4090684
 140.8300018    0.4129464
 140.8400116    0.4135815
 140.8500061    0.4188511
 140.8600006    0.4166701
 140.8700104    0.4157594
 140.8800049    0.4055641
 140.8899994    0.4090326
 140.9000092    0.4050570
 140.9100037    0.4087180
 140.9200134    0.4253569
 140.9300079    0.4295368
 140.9400024    0.4391564
 140.9500122    0.4352549
 140.9600067    0.4342801
 140.9700012    0.4285062
 140.9800110    0.4177424
 140.9900055    0.4111166
 141.0000000    0.4209396
 141.0100098    0.4187926
 141.0200043    0.4145206
 141.0300140    0.4048833
 141.0400085    0.4103537
 141.0500031    0.4152831
 141.0600128    0.4178152
 141.0700073    0.4187211
 141.0800018    0.4239608
 141.0900116    0.4238539
 141.1000061    0.4292537
 141.1100006    0.4264635
 141.1200104    0.4282763
 141.1300049    0.4282057
 141.1399994    0.4233039
 141.1500092    0.4186865
 141.1600037    0.4122912
 141.1700134    0.4146351
 141.1800079    0.4125995
 141.1900024    0.4230222
 141.2000122    0.4107412
 141.2100067    0.4214833
 141.2200012    0.4245574
 141.2300110    0.4318154
 141.2400055    0.4409356
 141.2500000    0.4283125
 141.2600098    0.4341121
 141.2700043    0.4355633
 141.2800140    0.4316714
 141.2900085    0.4336533
 141.3000031    0.4231005
 141.3100128    0.4243295
 141.3200073    0.4380816
 141.3300018    0.4244155
 141.3400116    0.4270864
 141.3500061    0.4401660
 141.3600006    0.4417711
 141.3700104    0.4348421
 141.3800049    0.4364908
 141.3899994    0.4449110
 141.4000092    0.4378091
 141.4100037    0.4273662
 141.4200134    0.4330961
 141.4300079    0.4291708
 141.4400024    0.4357536
 141.4500122    0.4264905
 141.4600067    0.4257933
 141.4700012    0.4356967
 141.4800110    0.4198241
 141.4900055    0.4243574
 141.5000000    0.4262855
 141.5100098    0.4302288
 141.5200043    0.4255318
 141.5300140    0.4271903
 141.5400085    0.4266790
 141.5500031    0.4297035
 141.5600128    0.4368453
 141.5700073    0.4390180
 141.5800018    0.4435622
 141.5900116    0.4378697
 141.6000061    0.4391880
 141.6100006    0.4280109
 141.6200104    0.4273694
 141.6300049    0.4348271
 141.6399994    0.4296774
 141.6500092    0.4114076
 141.6600037    0.4176359
 141.6700134    0.4215516
 141.6800079    0.4109056
 141.6900024    0.4112642
 141.7000122    0.4158230
 141.7100067    0.4139995
 141.7200012    0.4132123
 141.7300110    0.4122540
 141.7400055    0.4055069
 141.7500000    0.4036355
 141.7600098    0.4038227
 141.7700043    0.4105864
 141.7800140    0.4172223
 141.7900085    0.4171200
 141.8000031    0.4110465
 141.8100128    0.4195862
 141.8200073    0.4261398
 141.8300018    0.4221442
 141.8400116    0.4247242
 141.8500061    0.4192937
 141.8600006    0.4150841
 141.8700104    0.4192073
 141.8800049    0.4113708
 141.8899994    0.4231994
 141.9000092    0.4234181
 141.9100037    0.4154161
 141.9200134    0.4184211
 141.9300079    0.4124186
 141.9400024    0.4182999
 141.9500122    0.4157855
 141.9600067    0.4189277
 141.9700012    0.4198055
 141.9800110    0.4119426
 141.9900055    0.4064313
 142.0000000    0.4167795
 142.0100098    0.4107801
 142.0200043    0.4229043
 142.0300140    0.4208240
 142.0400085    0.4157399
 142.0500031    0.4140940
 142.0600128    0.4173355
 142.0700073    0.4184607
 142.0800018    0.4157163
 142.0900116    0.4109426
 142.1000061    0.4212210
 142.1100006    0.4210807
 142.1200104    0.4210330
 142.1300049    0.4084870
 142.1399994    0.3976671
 142.1500092    0.4158203
 142.1600037    0.4121355
 142.1700134    0.4165489
 142.1800079    0.4232042
 142.1900024    0.4304730
 142.2000122    0.4222667
 142.2100067    0.4230848
 142.2200012    0.4250295
 142.2300110    0.4201793
 142.2400055    0.4253587
 142.2500000    0.4106025
 142.2600098    0.4173851
 142.2700043    0.4196893
 142.2800140    0.4262345
 142.2900085    0.4393440
 142.3000031    0.4402809
 142.3100128    0.4449387
 142.3200073    0.4487382
 142.3300018    0.4502404
 142.3400116    0.4327917
 142.3500061    0.4359845
 142.3600006    0.4328841
 142.3700104    0.4409647
 142.3800049    0.4341924
 142.3899994    0.4326516
 142.4000092    0.4511700
 142.4100037    0.4514431
 142.4200134    0.4503140
 142.4300079    0.4462255
 142.4400024    0.4309892
 142.4500122    0.4360285
 142.4600067    0.4455726
 142.4700012    0.4444337
 142.4800110    0.4426878
 142.4900055    0.4381317
 142.5000000    0.4359495
 142.5100098    0.4476109
 142.5200043    0.4469048
 142.5300140    0.4383869
 142.5400085    0.4458220
 142.5500031    0.4398303
 142.5600128    0.4428319
 142.5700073    0.4476221
 142.5800018    0.4568487
 142.5900116    0.4638510
 142.6000061    0.4528229
 142.6100006    0.4531599
 142.6200104    0.4463892
 142.6300049    0.4409054
 142.6399994    0.4533183
 142.6500092    0.4575606
 142.6600037    0.4524252
 142.6700134    0.4440721
 142.6800079    0.4431098
 142.6900024    0.4437373
 142.7000122    0.4473036
 142.7100067    0.4435589
 142.7200012    0.4394392
 142.7300110    0.4368290
 142.7400055    0.4395450
 142.7500000    0.4413525
 142.7600098    0.4423706
 142.7700043    0.4454826
 142.7800140    0.4487912
 142.7900085    0.4440914
 142.8000031    0.4356143
 142.8100128    0.4378301
 142.8200073    0.4280074
 142.8300018    0.4256517
 142.8400116    0.4256818
 142.8500061    0.4166585
 142.8600006    0.4130182
 142.8700104    0.4185105
 142.8800049    0.4164467
 142.8899994    0.4230339
 142.9000092    0.4159984
 142.9100037    0.4129135
 142.9200134    0.4169784
 142.9300079    0.4109343
 142.9400024    0.4142460
 142.9500122    0.4161690
 142.9600067    0.4285049
 142.9700012    0.4405251
 142.9800110    0.4391243
 142.9900055    0.4427859
 143.0000000    0.4375765
 143.0100098    0.4262843
 143.0200043    0.4352730
 143.0300140    0.4416115
 143.0400085    0.4452802
 143.0500031    0.4327516
 143.0600128    0.4368543
 143.0700073    0.4261980
 143.0800018    0.4382243
 143.0900116    0.4389059
 143.1000061    0.4410167
 143.1100006    0.4363173
 143.1200104    0.4317890
 143.1300049    0.4291315
 143.1399994    0.4350708
 143.1500092    0.4422351
 143.1600037    0.4338190
 143.1700134    0.4307124
 143.1800079    0.4332895
 143.1900024    0.4423285
 143.2000122    0.4297220
 143.2100067    0.4359598
 143.2200012    0.4434349
 143.2300110    0.4336120
 143.2400055    0.4285120
 143.2500000    0.4274520
 143.2600098    0.4163245
 143.2700043    0.4180694
 143.2800140    0.4087133
 143.2900085    0.4092861
 143.3000031    0.4309958
 143.3100128    0.4306767
 143.3200073    0.4342476
 143.3300018    0.4395896
 143.3400116    0.4359057
 143.3500061    0.4261492
 143.3600006    0.4254146
 143.3700104    0.4363812
 143.3800049    0.4449919
 143.3899994    0.4520546
 143.4000092    0.4516590
 143.4100037    0.4516223
 143.4200134    0.4484302
 143.4300079    0.4546872
 143.4400024    0.4579623
 143.4500122    0.4478506
 143.4600067    0.4429645
 143.4700012    0.4435388
 143.4800110    0.4449088
 143.4900055    0.4364311
 143.5000000    0.4484558
 143.5100098    0.4448583
 143.5200043    0.4400740
 143.5300140    0.4347258
 143.5400085    0.4333280
 143.5500031    0.4497071
 143.5600128    0.4412684
 143.5700073    0.4609767
 143.5800018    0.4659330
 143.5900116    0.4642868
 143.6000061    0.4817403
 143.6100006    0.4730353
 143.6200104    0.4729643
 143.6300049    0.4600316
 143.6399994    0.4666258
 143.6500092    0.4577841
 143.6600037    0.4559028
 143.6700134    0.4513201
 143.6800079    0.4488446
 143.6900024    0.4287754
 143.7000122    0.4334174
 143.7100067    0.4465017
 143.7200012    0.4538993
 143.7300110    0.4680135
 143.7400055    0.4698962
 143.7500000    0.4657508
 143.7600098    0.4641696
 143.7700043    0.4732763
 143.7800140    0.4649850
 143.7900085    0.4543999
 143.8000031    0.4444295
 143.8100128    0.4409821
 143.8200073    0.4432195
 143.8300018    0.4418031
 143.8400116    0.4491976
 143.8500061    0.4460643
 143.8600006    0.4483763
 143.8700104    0.4536999
 143.8800049    0.4521138
 143.8899994    0.4498119
 143.9000092    0.4350065
 143.9100037    0.4412463
 143.9200134    0.4265963
 143.9300079    0.4138404
 143.9400024    0.4184357
 143.9500122    0.4201248
 143.9600067    0.4339599
 143.9700012    0.4362124
 143.9800110    0.4248026
 143.9900055    0.4272661
 144.0000000    0.4206338
 144.0100098    0.4167385
 144.0200043    0.4213390
 144.0300140    0.4172658
 144.0400085    0.4111424
 144.0500031    0.4145775
 144.0600128    0.4324973
 144.0700073    0.4479386
 144.0800018    0.4505452
 144.0900116    0.4393270
 144.1000061    0.4318974
 144.1100006    0.4379181
 144.1200104    0.4325361
 144.1300049    0.4328491
 144.1399994    0.4175320
 144.1500092    0.4292165
 144.1600037    0.4242577
 144.1700134    0.4162002
 144.1800079    0.4192863
 144.1900024    0.4235648
 144.2000122    0.4296014
 144.2100067    0.4303144
 144.2200012    0.4311684
 144.2300110    0.4253167
 144.2400055    0.4223660
 144.2500000    0.4175054
 144.2600098    0.4102544
 144.2700043    0.4176326
 144.2800140    0.4204344
 144.2900085    0.4197304
 144.3000031    0.4315283
 144.3100128    0.4321517
 144.3200073    0.4246110
 144.3300018    0.4171424
 144.3400116    0.4181525
 144.3500061    0.4118077
 144.3600006    0.4131185
 144.3700104    0.4195696
 144.3800049    0.4110141
 144.3899994    0.4092717
 144.4000092    0.4111013
 144.4100037    0.4081719
 144.4200134    0.4109059
 144.4300079    0.4088305
 144.4400024    0.4054934
 144.4500122    0.3960396
 144.4600067    0.4079761
 144.4700012    0.4074965
 144.4800110    0.4071775
 144.4900055    0.3978184
 144.5000000    0.4024121
 144.5100098    0.4128664
 144.5200043    0.4018089
 144.5300140    0.4050320
 144.5400085    0.4039254
 144.5500031    0.3874455
 144.5600128    0.3959728
 144.5700073    0.3948275
 144.5800018    0.3928352
 144.5900116    0.4044483
 144.6000061    0.3974930
 144.6100006    0.4004150
 144.6200104    0.4004187
 144.6300049    0.4037621
 144.6399994    0.4041125
 144.6500092    0.3941977
 144.6600037    0.4002486
 144.6700134    0.3855602
 144.6800079    0.3836397
 144.6900024    0.3871861
 144.7000122    0.3701083
 144.7100067    0.3749079
 144.7200012    0.3704439
 144.7300110    0.3707740
 144.7400055    0.3680172
 144.7500000    0.3749203
 144.7600098    0.3803703
 144.7700043    0.3769518
 144.7800140    0.3752435
 144.7900085    0.3851897
 144.8000031    0.3873487
 144.8100128    0.3991350
 144.8200073    0.3969211
 144.8300018    0.4048308
 144.8400116    0.4027048
 144.8500061    0.4111639
 144.8600006    0.4077003
 144.8700104    0.4149213
 144.8800049    0.4202279
 144.8899994    0.4180605
 144.9000092    0.4157658
 144.9100037    0.4139411
 144.9200134    0.4184538
 144.9300079    0.4172479
 144.9400024    0.4096513
 144.9500122    0.4079507
 144.9600067    0.4047899
 144.9700012    0.4137782
 144.9800110    0.4061763
 144.9900055    0.3980707
 145.0000000    0.3931155
 145.0100098    0.3956968
 145.0200043    0.3904709
 145.0300140    0.3957348
 145.0400085    0.3853979
 145.0500031    0.3881819
 145.0600128    0.3825975
 145.0700073    0.3825589
 145.0800018    0.3931811
 145.0900116    0.3921915
 145.1000061    0.3976829
 145.1100006    0.3934496
 145.1200104    0.3965064
 145.1300049    0.4008601
 145.1399994    0.4079748
 145.1500092    0.4072185
 145.1600037    0.4128908
 145.1700134    0.4178581
 145.1800079    0.4158661
 145.1900024    0.4124450
 145.2000122    0.4088130
 145.2100067    0.4081692
 145.2200012    0.4190683
 145.2300110    0.4100489
 145.2400055    0.4015313
 145.2500000    0.3997867
 145.2600098    0.4056169
 145.2700043    0.3985125
 145.2800140    0.3962863
 145.2900085    0.4012803
 145.3000031    0.3981201
 145.3100128    0.3949756
 145.3200073    0.3903963
 145.3300018    0.3814979
 145.3400116    0.3896847
 145.3500061    0.3878568
 145.3600006    0.3910442
 145.3700104    0.3898028
 145.3800049    0.3885759
 145.3899994    0.3958634
 145.4000092    0.4036287
 145.4100037    0.4240119
 145.4200134    0.4246745
 145.4300079    0.4167380
 145.4400024    0.4203659
 145.4500122    0.4134463
 145.4600067    0.4103733
 145.4700012    0.4179693
 145.4800110    0.4244186
 145.4900055    0.4136056
 145.5000000    0.4201197
 145.5100098    0.4170944
 145.5200043    0.4078731
 145.5300140    0.4201625
 145.5400085    0.4124663
 145.5500031    0.4100557
 145.5600128    0.4214321
 145.5700073    0.4182706
 145.5800018    0.4182867
 145.5900116    0.4175855
 145.6000061    0.4256276
 145.6100006    0.4207754
 145.6200104    0.4218982
 145.6300049    0.4258015
 145.6399994    0.4203616
 145.6500092    0.4117645
 145.6600037    0.4126716
 145.6700134    0.4169045
 145.6800079    0.4146619
 145.6900024    0.4096850
 145.7000122    0.4033014
 145.7100067    0.4029143
 145.7200012    0.3942882
 145.7300110    0.3970913
 145.7400055    0.4074622
 145.7500000    0.3890439
 145.7600098    0.3968303
 145.7700043    0.4034333
 145.7800140    0.3926191
 145.7900085    0.3821514
 145.8000031    0.3942644
 145.8100128    0.3939224
 145.8200073    0.3960333
 145.8300018    0.3968337
 145.8400116    0.3903651
 145.8500061    0.3909186
 145.8600006    0.3853596
 145.8700104    0.3888292
 145.8800049    0.3858924
 145.8899994    0.3976867
 145.9000092    0.3925813
 145.9100037    0.3887814
 145.9200134    0.3813896
 145.9300079    0.3752112
 145.9400024    0.3913904
 145.9500122    0.3865469
 145.9600067    0.3904001
 145.9700012    0.3973965
 145.9800110    0.4074765
 145.9900055    0.4079731
 146.0000000    0.3911435
 146.0100098    0.3988457
 146.0200043    0.4003125
 146.0300140    0.4031126
 146.0400085    0.3967766
 146.0500031    0.4006970
 146.0600128    0.3939679
 146.0700073    0.3903016
 146.0800018    0.3894236
 146.0900116    0.3897358
 146.1000061    0.4068389
 146.1100006    0.4125521
 146.1200104    0.4069816
 146.1300049    0.4179991
 146.1399994    0.4077636
 146.1500092    0.4164561
 146.1600037    0.3984192
 146.1700134    0.4093924
 146.1800079    0.4128111
 146.1900024    0.4062746
 146.2000122    0.4183269
 146.2100067    0.4068432
 146.2200012    0.4040556
 146.2300110    0.4058861
 146.2400055    0.3994298
 146.2500000    0.3956796
 146.2600098    0.4030838
 146.2700043    0.4034542
 146.2800140    0.4027092
 146.2900085    0.4042853
 146.3000031    0.3935491
 146.3100128    0.3958055
 146.3200073    0.3926049
 146.3300018    0.3875193
 146.3400116    0.4029149
 146.3500061    0.4019790
 146.3600006    0.3998618
 146.3700104    0.3924904
 146.3800049    0.3933781
 146.3899994    0.3991263
 146.4000092    0.3933693
 146.4100037    0.3884896
 146.4200134    0.3806112
 146.4300079    0.3700921
 146.4400024    0.3938723
 146.4500122    0.3860313
 146.4600067    0.3920909
 146.4700012    0.3840329
 146.4800110    0.3867676
 146.4900055    0.3886761
 146.5000000    0.3971498
 146.5100098    0.3916155
 146.5200043    0.3818102
 146.5300140    0.3861099
 146.5400085    0.3931337
 146.5500031    0.3937500
 146.5600128    0.3996642
 146.5700073    0.3886787
 146.5800018    0.4054255
 146.5900116    0.4065532
 146.6000061    0.4030032
 146.6100006    0.3999590
 146.6200104    0.3971991
 146.6300049    0.3921728
 146.6399994    0.3874438
 146.6500092    0.3884887
 146.6600037    0.4034631
 146.6700134    0.3998393
 146.6800079    0.3899962
 146.6900024    0.4051383
 146.7000122    0.4015987
 146.7100067    0.3957616
 146.7200012    0.3934336
 146.7300110    0.3949927
 146.7400055    0.4010338
 146.7500000    0.4068429
 146.7600098    0.4138320
 146.7700043    0.4142391
 146.7800140    0.4006191
 146.7900085    0.3931234
 146.8000031    0.3891177
 146.8100128    0.3905309
 146.8200073    0.3915670
 146.8300018    0.3808056
 146.8400116    0.3908464
 146.8500061    0.3806515
 146.8600006    0.3765236
 146.8700104    0.3757742
 146.8800049    0.3758881
 146.8899994    0.3758312
 146.9000092    0.3741216
 146.9100037    0.3704902
 146.9200134    0.3742766
 146.9300079    0.3733157
 146.9400024    0.3701368
 146.9500122    0.3701889
 146.9600067    0.3786239
 146.9700012    0.3842956
 146.9800110    0.3999577
 146.9900055    0.4026927
 147.0000000    0.4043842
 147.0100098    0.4055983
 147.0200043    0.4073257
 147.0300140    0.4023585
 147.0400085    0.4039747
 147.0500031    0.4126175
 147.0600128    0.4015850
 147.0700073    0.3935640
 147.0800018    0.3899940
 147.0900116    0.4015218
 147.1000061    0.3981141
 147.1100006    0.4020950
 147.1200104    0.4124870
 147.1300049    0.4073794
 147.1399994    0.4173917
 147.1500092    0.4102311
 147.1600037    0.4192892
 147.1700134    0.4135071
 147.1800079    0.4127847
 147.1900024    0.4190985
 147.2000122    0.4102738
 147.2100067    0.3964804
 147.2200012    0.3964679
 147.2300110    0.3994688
 147.2400055    0.4011526
 147.2500000    0.3939475
 147.2600098    0.4012259
 147.2700043    0.4131978
 147.2800140    0.4079026
 147.2900085    0.4125999
 147.3000031    0.4111841
 147.3100128    0.4129987
 147.3200073    0.4145930
 147.3300018    0.4192960
 147.3400116    0.4202013
 147.3500061    0.4222876
 147.3600006    0.4177827
 147.3700104    0.4149384
 147.3800049    0.4157699
 147.3899994    0.4082598
 147.4000092    0.4090138
 147.4100037    0.4007318
 147.4200134    0.3965201
 147.4300079    0.4041305
 147.4400024    0.4008361
 147.4500122    0.3950187
 147.4600067    0.3904218
 147.4700012    0.3925011
 147.4800110    0.3862258
 147.4900055    0.3831077
 147.5000000    0.3831017
 147.5100098    0.3821882
 147.5200043    0.3709678
 147.5300140    0.3702259
 147.5400085    0.3736478
 147.5500031    0.3764828
 147.5600128    0.3832065
 147.5700073    0.3763292
 147.5800018    0.3682835
 147.5900116    0.3570358
 147.6000061    0.3749063
 147.6100006    0.3821926
 147.6200104    0.3949251
 147.6300049    0.3879679
 147.6399994    0.3860838
 147.6500092    0.3833531
 147.6600037    0.3749223
 147.6700134    0.3788604
 147.6800079    0.3904764
 147.6900024    0.3973634
 147.7000122    0.3910795
 147.7100067    0.3916510
 147.7200012    0.3939438
 147.7300110    0.3944422
 147.7400055    0.3961605
 147.7500000    0.4059831
 147.7600098    0.4120885
 147.7700043    0.4097329
 147.7800140    0.4062416
 147.7900085    0.4015734
 147.8000031    0.3939829
 147.8100128    0.3844868
 147.8200073    0.3907541
 147.8300018    0.3859904
 147.8400116    0.3944168
 147.8500061    0.3988191
 147.8600006    0.4006884
 147.8700104    0.3986399
 147.8800049    0.3961032
 147.8900146    0.3932912
 147.9000092    0.3961179
 147.9100037    0.4020202
 147.9200134    0.3869277
 147.9300079    0.3956230
 147.9400024    0.3995743
 147.9500122    0.4025094
 147.9600067    0.4087921
 147.9700012    0.3958451
 147.9800110    0.3937045
 147.9900055    0.3976372
 148.0000000    0.3947214
 148.0100098    0.3897825
 148.0200043    0.3832614
 148.0300140    0.3936241
 148.0400085    0.3901176
 148.0500031    0.3954235
 148.0600128    0.3982294
 148.0700073    0.4042602
 148.0800018    0.3918822
 148.0900116    0.3940486
 148.1000061    0.3819619
 148.1100006    0.3708089
 148.1200104    0.3794034
 148.1300049    0.3766504
 148.1400146    0.3717606
 148.1500092    0.3878017
 148.1600037    0.3878979
 148.1700134    0.3930548
 148.1800079    0.3985168
 148.1900024    0.4073178
 148.2000122    0.4092283
 148.2100067    0.4193308
 148.2200012    0.4142236
 148.2300110    0.4143070
 148.2400055    0.4128726
 148.2500000    0.4261450
 148.2600098    0.4228161
 148.2700043    0.4273083
 148.2800140    0.4290316
 148.2900085    0.4159111
 148.3000031    0.4158066
 148.3100128    0.4054796
 148.3200073    0.4025145
 148.3300018    0.3991281
 148.3400116    0.3989414
 148.3500061    0.3953661
 148.3600006    0.4140168
 148.3700104    0.4060402
 148.3800049    0.4060054
 148.3900146    0.4003797
 148.4000092    0.4070662
 148.4100037    0.4083652
 148.4200134    0.4073484
 148.4300079    0.4060524
 148.4400024    0.4036235
 148.4500122    0.3990891
 148.4600067    0.3970452
 148.4700012    0.4074806
 148.4800110    0.4065579
 148.4900055    0.4031396
 148.5000000    0.3929891
 148.5100098    0.4167529
 148.5200043    0.4115266
 148.5300140    0.4010767
 148.5400085    0.4045575
 148.5500031    0.4055478
 148.5600128    0.4116124
 148.5700073    0.4079288
 148.5800018    0.4028456
 148.5900116    0.4023934
 148.6000061    0.3940081
 148.6100006    0.3966084
 148.6200104    0.3894660
 148.6300049    0.4037657
 148.6400146    0.4068344
 148.6500092    0.4138517
 148.6600037    0.4037981
 148.6700134    0.4223418
 148.6800079    0.4161374
 148.6900024    0.4262049
 148.7000122    0.4141718
 148.7100067    0.4219984
 148.7200012    0.4078908
 148.7300110    0.4038036
 148.7400055    0.4005134
 148.7500000    0.3989376
 148.7600098    0.3917288
 148.7700043    0.3922303
 148.7800140    0.3951908
 148.7900085    0.3873065
 148.8000031    0.3922679
 148.8100128    0.3961286
 148.8200073    0.3982119
 148.8300018    0.3918995
 148.8400116    0.3848009
 148.8500061    0.3810118
 148.8600006    0.3862646
 148.8700104    0.3995577
 148.8800049    0.4039446
 148.8900146    0.4207362
 148.9000092    0.4315420
 148.9100037    0.4464619
 148.9200134    0.4350061
 148.9300079    0.4277736
 148.9400024    0.4303973
 148.9500122    0.4174342
 148.9600067    0.4121265
 148.9700012    0.4296312
 148.9800110    0.4313141
 148.9900055    0.4352286
 149.0000000    0.4210199
 149.0100098    0.4189099
 149.0200043    0.4010501
 149.0300140    0.4247826
 149.0400085    0.4197008
 149.0500031    0.4185451
 149.0600128    0.4105287
 149.0700073    0.4309509
 149.0800018    0.4440598
 149.0900116    0.4352004
 149.1000061    0.4375080
 149.1100006    0.4236408
 149.1200104    0.4171908
 149.1300049    0.4223302
 149.1400146    0.4039337
 149.1500092    0.4147441
 149.1600037    0.4111707
 149.1700134    0.4048593
 149.1800079    0.4010033
 149.1900024    0.4047944
 149.2000122    0.4160507
 149.2100067    0.4257419
 149.2200012    0.4129774
 149.2300110    0.4312472
 149.2400055    0.4157343
 149.2500000    0.4158106
 149.2600098    0.4113441
 149.2700043    0.4048961
 149.2800140    0.3941514
 149.2900085    0.4013406
 149.3000031    0.4076275
 149.3100128    0.4194763
 149.3200073    0.4232583
 149.3300018    0.4120858
 149.3400116    0.4128422
 149.3500061    0.4103939
 149.3600006    0.4110455
 149.3700104    0.4138328
 149.3800049    0.4177940
 149.3900146    0.4096108
 149.4000092    0.4149512
 149.4100037    0.4128812
 149.4200134    0.4169369
 149.4300079    0.4210202
 149.4400024    0.4326488
 149.4500122    0.4233178
 149.4600067    0.4326798
 149.4700012    0.4384443
 149.4800110    0.4385735
 149.4900055    0.4374142
 149.5000000    0.4363666
 149.5100098    0.4439080
 149.5200043    0.4361884
 149.5300140    0.4314303
 149.5400085    0.4272858
 149.5500031    0.4324670
 149.5600128    0.4422212
 149.5700073    0.4279427
 149.5800018    0.4194780
 149.5900116    0.4105678
 149.6000061    0.4182385
 149.6100006    0.4129883
 149.6200104    0.4127880
 149.6300049    0.4153683
 149.6400146    0.4045351
 149.6500092    0.4118840
 149.6600037    0.4109753
 149.6700134    0.4118010
 149.6800079    0.4218614
 149.6900024    0.4234666
 149.7000122    0.4041543
 149.7100067    0.4025742
 149.7200012    0.4085848
 149.7300110    0.4021268
 149.7400055    0.3993185
 149.7500000    0.3985208
 149.7600098    0.4002753
 149.7700043    0.3896175
 149.7800140    0.3798269
 149.7900085    0.3833427
 149.8000031    0.3921490
 149.8100128    0.3878317
 149.8200073    0.3980857
 149.8300018    0.3919480
 149.8400116    0.3957933
 149.8500061    0.4055292
 149.8600006    0.4044558
 149.8700104    0.4064587
 149.8800049    0.4076236
 149.8900146    0.4241293
 149.9000092    0.4280572
 149.9100037    0.4207425
 149.9200134    0.4210922
 149.9300079    0.4175704
 149.9400024    0.4085642
 149.9500122    0.4171720
 149.9600067    0.4244683
 149.9700012    0.4225963
 149.9800110    0.4206887
 149.9900055    0.4263104
 150.0000000    0.4395698
 150.0100098    0.4284222
 150.0200043    0.4243654
 150.0300140    0.4329679
 150.0400085    0.4282080
 150.0500031    0.4248950
 150.0600128    0.4314359
 150.0700073    0.4414091
 150.0800018    0.4365629
 150.0900116    0.4225407
 150.1000061    0.4203794
 150.1100006    0.4186376
 150.1200104    0.4205152
 150.1300049    0.4215981
 150.1400146    0.4173478
 150.1500092    0.4136493
 150.1600037    0.4144800
 150.1700134    0.4321356
 150.1800079    0.4263406
 150.1900024    0.4376688
 150.2000122    0.4348847
 150.2100067    0.4388951
 150.2200012    0.4299282
 150.2300110    0.4277372
 150.2400055    0.4285134
 150.2500000    0.4484074
 150.2600098    0.4460557
 150.2700043    0.4510415
 150.2800140    0.4365988
 150.2900085    0.4421757
 150.3000031    0.4515048
 150.3100128    0.4663306
 150.3200073    0.4588448
 150.3300018    0.4713018
 150.3400116    0.4751263
 150.3500061    0.4594931
 150.3600006    0.4452123
 150.3700104    0.4373432
 150.3800049    0.4301527
 150.3900146    0.4228824
 150.4000092    0.4136141
 150.4100037    0.4145597
 150.4200134    0.4060414
 150.4300079    0.4088397
 150.4400024    0.4169819
 150.4500122    0.4230983
 150.4600067    0.4191322
 150.4700012    0.4195978
 150.4800110    0.4202259
 150.4900055    0.4215936
 150.5000000    0.4209819
 150.5100098    0.4091435
 150.5200043    0.4101789
 150.5300140    0.4071194
 150.5400085    0.4101402
 150.5500031    0.4040778
 150.5600128    0.3986216
 150.5700073    0.3998150
 150.5800018    0.4065954
 150.5900116    0.4067628
 150.6000061    0.4121741
 150.6100006    0.4143710
 150.6200104    0.3969513
 150.6300049    0.4055321
 150.6400146    0.3978189
 150.6500092    0.4017790
 150.6600037    0.4000102
 150.6700134    0.3972379
 150.6800079    0.4000768
 150.6900024    0.4020539
 150.7000122    0.4060975
 150.7100067    0.4172484
 150.7200012    0.4131253
 150.7300110    0.4137334
 150.7400055    0.4276245
 150.7500000    0.4291119
 150.7600098    0.4272871
 150.7700043    0.4397468
 150.7800140    0.4471729
 150.7900085    0.4303872
 150.8000031    0.4249468
 150.8100128    0.4357673
 150.8200073    0.4365105
 150.8300018    0.4382030
 150.8400116    0.4468150
 150.8500061    0.4524743
 150.8600006    0.4574916
 150.8700104    0.4481952
 150.8800049    0.4452464
 150.8900146    0.4452538
 150.9000092    0.4426232
 150.9100037    0.4510429
 150.9200134    0.4355682
 150.9300079    0.4347025
 150.9400024    0.4385879
 150.9500122    0.4528083
 150.9600067    0.4434013
 150.9700012    0.4221652
 150.9800110    0.4292088
 150.9900055    0.4387507
 151.0000000    0.4206960
 151.0100098    0.4212882
 151.0200043    0.4246872
 151.0300140    0.4322956
 151.0400085    0.4263246
 151.0500031    0.4279510
 151.0600128    0.4268711
 151.0700073    0.4159902
 151.0800018    0.4099391
 151.0900116    0.4029730
 151.1000061    0.4132797
 151.1100006    0.4187661
 151.1200104    0.4264067
 151.1300049    0.4271932
 151.1400146    0.4170838
 151.1500092    0.4327412
 151.1600037    0.4288559
 151.1700134    0.4246650
 151.1800079    0.4152156
 151.1900024    0.4108102
 151.2000122    0.4097378
 151.2100067    0.4199154
 151.2200012    0.4104298
 151.2300110    0.3926550
 151.2400055    0.4027272
 151.2500000    0.4064010
 151.2600098    0.4060116
 151.2700043    0.4025322
 151.2800140    0.4083056
 151.2900085    0.4153272
 151.3000031    0.4170934
 151.3100128    0.4138794
 151.3200073    0.4209904
 151.3300018    0.4135594
 151.3400116    0.4117928
 151.3500061    0.4141055
 151.3600006    0.4122028
 151.3700104    0.4075015
 151.3800049    0.4063067
 151.3900146    0.3936697
 151.4000092    0.3980102
 151.4100037    0.4068219
 151.4200134    0.4051999
 151.4300079    0.4007783
 151.4400024    0.4085968
 151.4500122    0.4022417
 151.4600067    0.3980431
 151.4700012    0.4064771
 151.4800110    0.3960888
 151.4900055    0.3993403
 151.5000000    0.3951337
 151.5100098    0.3930180
 151.5200043    0.3880469
 151.5300140    0.3982533
 151.5400085    0.3991131
 151.5500031    0.3977245
 151.5600128    0.4069293
 151.5700073    0.3991609
 151.5800018    0.3915344
 151.5900116    0.3984182
 151.6000061    0.3975532
 151.6100006    0.4031754
 151.6200104    0.4073180
 151.6300049    0.4176677
 151.6400146    0.4090366
 151.6500092    0.4046372
 151.6600037    0.4003950
 151.6700134    0.4058729
 151.6800079    0.3979094
 151.6900024    0.4093082
 151.7000122    0.4053159
 151.7100067    0.4038387
 151.7200012    0.4019480
 151.7300110    0.4023697
 151.7400055    0.4056081
 151.7500000    0.4022665
 151.7600098    0.3998252
 151.7700043    0.4029674
 151.7800140    0.4052316
 151.7900085    0.4042627
 151.8000031    0.3907629
 151.8100128    0.4012571
 151.8200073    0.4039252
 151.8300018    0.4134788
 151.8400116    0.4208091
 151.8500061    0.4276843
 151.8600006    0.4214812
 151.8700104    0.4223465
 151.8800049    0.4053934
 151.8900146    0.4047406
 151.9000092    0.4102954
 151.9100037    0.4038229
 151.9200134    0.3909976
 151.9300079    0.4145130
 151.9400024    0.4326256
 151.9500122    0.4236259
 151.9600067    0.4292378
 151.9700012    0.4278694
 151.9800110    0.4237106
 151.9900055    0.4292140
 152.0000000    0.4233842
 152.0100098    0.4256877
 152.0200043    0.4330844
 152.0300140    0.4213626
 152.0400085    0.4132049
 152.0500031    0.4192438
 152.0600128    0.4172217
 152.0700073    0.4259414
 152.0800018    0.4309087
 152.0900116    0.4218828
 152.1000061    0.4178708
 152.1100006    0.4138489
 152.1200104    0.4183672
 152.1300049    0.4153237
 152.1400146    0.4118596
 152.1500092    0.4199165
 152.1600037    0.4002300
 152.1700134    0.3940324
 152.1800079    0.3952574
 152.1900024    0.3970773
 152.2000122    0.3986651
 152.2100067    0.3960017
 152.2200012    0.4026049
 152.2300110    0.3908820
 152.2400055    0.4026414
 152.2500000    0.3918200
 152.2600098    0.3969009
 152.2700043    0.4064416
 152.2800140    0.4114198
 152.2900085    0.4097754
 152.3000031    0.4164104
 152.3100128    0.4171642
 152.3200073    0.4346201
 152.3300018    0.4408702
 152.3400116    0.4291447
 152.3500061    0.4325228
 152.3600006    0.4317105
 152.3700104    0.4347785
 152.3800049    0.4384337
 152.3900146    0.4285931
 152.4000092    0.4346791
 152.4100037    0.4330653
 152.4200134    0.4244470
 152.4300079    0.4240310
 152.4400024    0.4203585
 152.4500122    0.4164988
 152.4600067    0.4013131
 152.4700012    0.4013242
 152.4800110    0.4168422
 152.4900055    0.4285315
 152.5000000    0.4333499
 152.5100098    0.4411931
 152.5200043    0.4327350
 152.5300140    0.4345100
 152.5400085    0.4327303
 152.5500031    0.4210604
 152.5600128    0.4207288
 152.5700073    0.4077201
 152.5800018    0.4048701
 152.5900116    0.4139145
 152.6000061    0.4023198
 152.6100006    0.4136060
 152.6200104    0.4225077
 152.6300049    0.4251516
 152.6400146    0.4289957
 152.6500092    0.4352169
 152.6600037    0.4349734
 152.6700134    0.4324097
 152.6800079    0.4387394
 152.6900024    0.4409970
 152.7000122    0.4389333
 152.7100067    0.4480893
 152.7200012    0.4404469
 152.7300110    0.4332955
 152.7400055    0.4211313
 152.7500000    0.4230664
 152.7600098    0.4091236
 152.7700043    0.4044868
 152.7800140    0.4011141
 152.7900085    0.4106606
 152.8000031    0.4166022
 152.8100128    0.4230573
 152.8200073    0.4306815
 152.8300018    0.4106626
 152.8400116    0.4274237
 152.8500061    0.4109873
 152.8600006    0.4114619
 152.8700104    0.4164786
 152.8800049    0.4070387
 152.8900146    0.4007442
 152.9000092    0.3993129
 152.9100037    0.3894821
 152.9200134    0.3865476
 152.9300079    0.3850648
 152.9400024    0.3927918
 152.9500122    0.3928319
 152.9600067    0.4027135
 152.9700012    0.4034900
 152.9800110    0.3921055
 152.9900055    0.3967949
 153.0000000    0.3915663
 153.0100098    0.3911217
 153.0200043    0.3816439
 153.0300140    0.3923382
 153.0400085    0.3943127
 153.0500031    0.3983993
 153.0600128    0.3918159
 153.0700073    0.3922337
 153.0800018    0.3936973
 153.0900116    0.3965326
 153.1000061    0.4133722
 153.1100006    0.4044348
 153.1200104    0.4137431
 153.1300049    0.4187327
 153.1400146    0.4110787
 153.1500092    0.4208981
 153.1600037    0.4123704
 153.1700134    0.4191345
 153.1800079    0.4018865
 153.1900024    0.3996488
 153.2000122    0.3974521
 153.2100067    0.4035853
 153.2200012    0.4094617
 153.2300110    0.3973641
 153.2400055    0.3972047
 153.2500000    0.4066009
 153.2600098    0.4112327
 153.2700043    0.3996967
 153.2800140    0.3935617
 153.2900085    0.4074958
 153.3000031    0.4045515
 153.3100128    0.4058800
 153.3200073    0.4129426
 153.3300018    0.4191621
 153.3400116    0.4207891
 153.3500061    0.4191672
 153.3600006    0.4066395
 153.3700104    0.4123366
 153.3800049    0.4107454
 153.3900146    0.4094026
 153.4000092    0.4069685
 153.4100037    0.4037661
 153.4200134    0.4144010
 153.4300079    0.4181113
 153.4400024    0.4169562
 153.4500122    0.4226415
 153.4600067    0.4225342
 153.4700012    0.4267147
 153.4800110    0.4246404
 153.4900055    0.4256390
 153.5000000    0.4267781
 153.5100098    0.4418437
 153.5200043    0.4240445
 153.5300140    0.4096388
 153.5400085    0.4057729
 153.5500031    0.4157298
 153.5600128    0.4169447
 153.5700073    0.4136575
 153.5800018    0.3970423
 153.5900116    0.4145448
 153.6000061    0.4209686
 153.6100006    0.4106428
[truncated: 2,252,615 more chars]
