# Supplementary material for: Comparative structural insights and functional analysis for the distinct unbound states of Human AGO proteins
Source: Sci Rep. 2025 Mar 19;15:9432. doi: 10.1038/s41598-025-91849-5 (PMC11923369; doi:10.1038/s41598-025-91849-5)
Supplement: Supplementary file 27 — Supplementary Information 15. [file 41598_2025_91849_MOESM27_ESM.zip › AGO1/r3/rmsd.xvg]

# This file was created Wed Jul  3 16:42:54 2024
# Created by:
#                       :-) GROMACS - gmx rms, 2024.1 (-:
# 
# Executable:   /home/panos/gromacs2024_1/bin/gmx
# Data prefix:  /home/panos/gromacs2024_1
# Working dir:  /media/panos/206c1b5a-e5c5-4016-9bdd-177d61394396/ago_sim3/AGO1/production
# Command line:
#   gmx rms -s prod.tpr -f prod_center.xtc -o rmsd.xvg -tu ns
# gmx rms is part of G R O M A C S:
#
# Guyana Rwanda Oman Macau Angola Cameroon Senegal
#
@    title "RMSD"
@    xaxis  label "Time (ns)"
@    yaxis  label "RMSD (nm)"
@TYPE xy
@ subtitle "Protein after lsq fit to Protein"
   0.0000000    0.0005035
   0.0100000    0.0792431
   0.0200000    0.0904593
   0.0300000    0.1000312
   0.0400000    0.0964701
   0.0500000    0.1053872
   0.0600000    0.1013066
   0.0700000    0.1183125
   0.0800000    0.1161361
   0.0900000    0.1186678
   0.1000000    0.1136611
   0.1100000    0.1194649
   0.1200000    0.1147298
   0.1300000    0.1229730
   0.1400000    0.1294775
   0.1500000    0.1264683
   0.1600000    0.1281553
   0.1700000    0.1449569
   0.1800000    0.1495027
   0.1900000    0.1557323
   0.2000000    0.1639602
   0.2100000    0.1517410
   0.2200000    0.1466008
   0.2300000    0.1485447
   0.2400000    0.1521408
   0.2500000    0.1475930
   0.2600000    0.1486107
   0.2700000    0.1516930
   0.2800000    0.1521969
   0.2900000    0.1484739
   0.3000000    0.1440334
   0.3100000    0.1455898
   0.3200000    0.1506116
   0.3300000    0.1403778
   0.3400000    0.1464751
   0.3500000    0.1550418
   0.3600000    0.1506797
   0.3700000    0.1497115
   0.3800000    0.1548150
   0.3900000    0.1500929
   0.4000000    0.1484788
   0.4100000    0.1446068
   0.4200000    0.1436262
   0.4300000    0.1513890
   0.4400000    0.1479637
   0.4500000    0.1501208
   0.4600000    0.1453174
   0.4700000    0.1497390
   0.4800000    0.1480174
   0.4900000    0.1627234
   0.5000000    0.1675142
   0.5100001    0.1667616
   0.5200000    0.1718286
   0.5300000    0.1729042
   0.5400000    0.1688079
   0.5500000    0.1537372
   0.5600000    0.1502102
   0.5700001    0.1510704
   0.5800000    0.1597999
   0.5900000    0.1563598
   0.6000000    0.1488770
   0.6100000    0.1568182
   0.6200000    0.1557961
   0.6300001    0.1664039
   0.6400000    0.1651402
   0.6500000    0.1671966
   0.6600000    0.1669630
   0.6700000    0.1659529
   0.6800000    0.1719495
   0.6900001    0.1828140
   0.7000000    0.1782518
   0.7100000    0.1879635
   0.7200000    0.1938359
   0.7300000    0.1907038
   0.7400000    0.2126507
   0.7500001    0.2063708
   0.7600001    0.2116924
   0.7700000    0.2122907
   0.7800000    0.2183076
   0.7900000    0.2244770
   0.8000000    0.2228852
   0.8100001    0.2310024
   0.8200001    0.2288147
   0.8300000    0.2154481
   0.8400000    0.2108484
   0.8500000    0.2170693
   0.8600000    0.2227743
   0.8700001    0.2211068
   0.8800001    0.2133131
   0.8900000    0.2149146
   0.9000000    0.1985245
   0.9100000    0.2047393
   0.9200000    0.2051777
   0.9300001    0.2130749
   0.9400001    0.2187840
   0.9500000    0.2185910
   0.9600000    0.2244206
   0.9700000    0.2182997
   0.9800000    0.2226574
   0.9900001    0.2139560
   1.0000000    0.2181320
   1.0100000    0.2229793
   1.0200001    0.2240042
   1.0300001    0.2236741
   1.0400001    0.2093341
   1.0500001    0.2008630
   1.0600001    0.2063832
   1.0700001    0.2083164
   1.0800000    0.2146000
   1.0900000    0.2185424
   1.1000000    0.2176340
   1.1100000    0.2240682
   1.1200000    0.2318473
   1.1300000    0.2296177
   1.1400001    0.2174501
   1.1500001    0.1943998
   1.1600001    0.2066645
   1.1700001    0.2099433
   1.1800001    0.2104248
   1.1900001    0.2042843
   1.2000000    0.2109475
   1.2100000    0.2034787
   1.2200000    0.2071397
   1.2300000    0.2079448
   1.2400000    0.2104844
   1.2500000    0.2106969
   1.2600001    0.2072899
   1.2700001    0.2109741
   1.2800001    0.2076111
   1.2900001    0.2072690
   1.3000001    0.2046890
   1.3100001    0.2134434
   1.3200001    0.2020300
   1.3300000    0.2099876
   1.3400000    0.2091812
   1.3500000    0.2157249
   1.3600000    0.2164558
   1.3700001    0.2250169
   1.3800001    0.2138183
   1.3900001    0.2207457
   1.4000001    0.2225151
   1.4100001    0.2145977
   1.4200001    0.2134284
   1.4300001    0.2121252
   1.4400001    0.2184548
   1.4500000    0.2195381
   1.4600000    0.2214860
   1.4700000    0.2174224
   1.4800000    0.2136584
   1.4900001    0.2113805
   1.5000001    0.2292989
   1.5100001    0.2283141
   1.5200001    0.2217285
   1.5300001    0.2179919
   1.5400001    0.2243273
   1.5500001    0.2370004
   1.5600001    0.2346090
   1.5700001    0.2242282
   1.5800000    0.2363516
   1.5900000    0.2282415
   1.6000000    0.2335659
   1.6100001    0.2387796
   1.6200001    0.2374251
   1.6300001    0.2416114
   1.6400001    0.2501233
   1.6500001    0.2443169
   1.6600001    0.2381901
   1.6700001    0.2446015
   1.6800001    0.2465716
   1.6900001    0.2486639
   1.7000000    0.2399979
   1.7100000    0.2326609
   1.7200000    0.2337132
   1.7300001    0.2349246
   1.7400001    0.2449325
   1.7500001    0.2422829
   1.7600001    0.2455620
   1.7700001    0.2390872
   1.7800001    0.2441934
   1.7900001    0.2481983
   1.8000001    0.2497920
   1.8100001    0.2583336
   1.8200001    0.2617485
   1.8300000    0.2529832
   1.8400000    0.2407985
   1.8500001    0.2257093
   1.8600001    0.2257571
   1.8700001    0.2181463
   1.8800001    0.2273077
   1.8900001    0.2218079
   1.9000001    0.2308927
   1.9100001    0.2272336
   1.9200001    0.2415006
   1.9300001    0.2474255
   1.9400001    0.2482499
   1.9500000    0.2437861
   1.9600000    0.2442613
   1.9700001    0.2310686
   1.9800001    0.2387199
   1.9900001    0.2435341
   2.0000000    0.2390593
   2.0100000    0.2427799
   2.0200000    0.2351863
   2.0300002    0.2357582
   2.0400002    0.2375873
   2.0500002    0.2358577
   2.0600002    0.2334087
   2.0700002    0.2424716
   2.0800002    0.2388524
   2.0900002    0.2458800
   2.1000001    0.2497303
   2.1100001    0.2465269
   2.1200001    0.2448636
   2.1300001    0.2467812
   2.1400001    0.2529686
   2.1500001    0.2490945
   2.1600001    0.2413551
   2.1700001    0.2457471
   2.1800001    0.2541063
   2.1900001    0.2585408
   2.2000000    0.2562566
   2.2100000    0.2707351
   2.2200000    0.2686390
   2.2300000    0.2896996
   2.2400000    0.2873497
   2.2500000    0.2674218
   2.2600000    0.2745606
   2.2700002    0.2586953
   2.2800002    0.2513945
   2.2900002    0.2246971
   2.3000002    0.2238467
   2.3100002    0.2137522
   2.3200002    0.2176599
   2.3300002    0.2282761
   2.3400002    0.2307827
   2.3500001    0.2245082
   2.3600001    0.2260212
   2.3700001    0.2396548
   2.3800001    0.2357469
   2.3900001    0.2258586
   2.4000001    0.2225596
   2.4100001    0.2303465
   2.4200001    0.2239286
   2.4300001    0.2151597
   2.4400001    0.2017356
   2.4500000    0.1920130
   2.4600000    0.1988165
   2.4700000    0.1840283
   2.4800000    0.1917931
   2.4900000    0.1910571
   2.5000000    0.1928135
   2.5100002    0.1958744
   2.5200002    0.2031917
   2.5300002    0.2018515
   2.5400002    0.1998586
   2.5500002    0.2067638
   2.5600002    0.2033376
   2.5700002    0.2078095
   2.5800002    0.2135112
   2.5900002    0.2088750
   2.6000001    0.1995594
   2.6100001    0.1971182
   2.6200001    0.1896124
   2.6300001    0.1933575
   2.6400001    0.1837165
   2.6500001    0.1891039
   2.6600001    0.1931547
   2.6700001    0.1907771
   2.6800001    0.1978646
   2.6900001    0.2014827
   2.7000000    0.2025108
   2.7100000    0.1999874
   2.7200000    0.1988836
   2.7300000    0.1979739
   2.7400002    0.1968628
   2.7500002    0.1886374
   2.7600002    0.1873372
   2.7700002    0.1903823
   2.7800002    0.2098574
   2.7900002    0.2096422
   2.8000002    0.2059954
   2.8100002    0.2070340
   2.8200002    0.2004513
   2.8300002    0.1992162
   2.8400002    0.1941350
   2.8500001    0.1878716
   2.8600001    0.1931771
   2.8700001    0.1941275
   2.8800001    0.1949208
   2.8900001    0.1923365
   2.9000001    0.1934133
   2.9100001    0.2002825
   2.9200001    0.1968218
   2.9300001    0.1963082
   2.9400001    0.2098887
   2.9500000    0.2191104
   2.9600000    0.2190101
   2.9700000    0.2223531
   2.9800003    0.2162492
   2.9900002    0.2131747
   3.0000002    0.2193433
   3.0100002    0.2302701
   3.0200002    0.2286541
   3.0300002    0.2406885
   3.0400002    0.2461089
   3.0500002    0.2464276
   3.0600002    0.2287507
   3.0700002    0.2401734
   3.0800002    0.2520587
   3.0900002    0.2585950
   3.1000001    0.2594100
   3.1100001    0.2615074
   3.1200001    0.2622283
   3.1300001    0.2822227
   3.1400001    0.2670055
   3.1500001    0.2669367
   3.1600001    0.2749735
   3.1700001    0.2711525
   3.1800001    0.2619590
   3.1900001    0.2533876
   3.2000000    0.2538577
   3.2100000    0.2490295
   3.2200003    0.2557309
   3.2300003    0.2455871
   3.2400002    0.2483588
   3.2500002    0.2446046
   3.2600002    0.2375538
   3.2700002    0.2377429
   3.2800002    0.2437987
   3.2900002    0.2388991
   3.3000002    0.2432306
   3.3100002    0.2489987
   3.3200002    0.2491799
   3.3300002    0.2370774
   3.3400002    0.2416942
   3.3500001    0.2477310
   3.3600001    0.2570692
   3.3700001    0.2354591
   3.3800001    0.2358390
   3.3900001    0.2353713
   3.4000001    0.2277263
   3.4100001    0.2225303
   3.4200001    0.2206091
   3.4300001    0.2240235
   3.4400001    0.2232348
   3.4500000    0.2229246
   3.4600003    0.2139225
   3.4700003    0.2223022
   3.4800003    0.2212075
   3.4900002    0.2260155
   3.5000002    0.2392396
   3.5100002    0.2375120
   3.5200002    0.2421518
   3.5300002    0.2323018
   3.5400002    0.2399128
   3.5500002    0.2376693
   3.5600002    0.2364782
   3.5700002    0.2366250
   3.5800002    0.2395824
   3.5900002    0.2454749
   3.6000001    0.2334397
   3.6100001    0.2251297
   3.6200001    0.2304736
   3.6300001    0.2392132
   3.6400001    0.2331877
   3.6500001    0.2324806
   3.6600001    0.2441076
   3.6700001    0.2317912
   3.6800001    0.2281514
   3.6900001    0.2321269
   3.7000003    0.2205782
   3.7100003    0.2247071
   3.7200003    0.2317701
   3.7300003    0.2251415
   3.7400002    0.2235683
   3.7500002    0.2223805
   3.7600002    0.2144721
   3.7700002    0.2230211
   3.7800002    0.2242566
   3.7900002    0.2358212
   3.8000002    0.2381933
   3.8100002    0.2404453
   3.8200002    0.2437389
   3.8300002    0.2352254
   3.8400002    0.2319542
   3.8500001    0.2331578
   3.8600001    0.2292359
   3.8700001    0.2304744
   3.8800001    0.2292222
   3.8900001    0.2321935
   3.9000001    0.2263466
   3.9100001    0.2298243
   3.9200001    0.2225970
   3.9300003    0.2167087
   3.9400003    0.2247189
   3.9500003    0.2302993
   3.9600003    0.2384598
   3.9700003    0.2343996
   3.9800003    0.2241195
   3.9900002    0.2295092
   4.0000000    0.2324542
   4.0100002    0.2420570
   4.0200000    0.2281472
   4.0300002    0.2289806
   4.0400000    0.2259577
   4.0500002    0.2312331
   4.0600004    0.2343384
   4.0700002    0.2226084
   4.0800004    0.2265472
   4.0900002    0.2303351
   4.1000004    0.2191564
   4.1100001    0.2170770
   4.1200004    0.2177998
   4.1300001    0.2180437
   4.1400003    0.2145974
   4.1500001    0.2160543
   4.1600003    0.2177749
   4.1700001    0.2126400
   4.1800003    0.2307748
   4.1900001    0.2295838
   4.2000003    0.2221981
   4.2100000    0.2261097
   4.2200003    0.2266920
   4.2300000    0.2263846
   4.2400002    0.2253521
   4.2500000    0.2239535
   4.2600002    0.2249506
   4.2700000    0.2229489
   4.2800002    0.2171191
   4.2900004    0.2206474
   4.3000002    0.2239691
   4.3100004    0.2165082
   4.3200002    0.2161488
   4.3300004    0.2144171
   4.3400002    0.2188951
   4.3500004    0.2140535
   4.3600001    0.2122071
   4.3700004    0.2157719
   4.3800001    0.2204137
   4.3900003    0.2117562
   4.4000001    0.2147614
   4.4100003    0.2102956
   4.4200001    0.2121180
   4.4300003    0.2117637
   4.4400001    0.2086306
   4.4500003    0.2099167
   4.4600000    0.2038554
   4.4700003    0.2005424
   4.4800000    0.2048218
   4.4900002    0.2042015
   4.5000000    0.2103670
   4.5100002    0.2139349
   4.5200000    0.2060598
   4.5300002    0.2068919
   4.5400004    0.2039450
   4.5500002    0.1998960
   4.5600004    0.1898091
   4.5700002    0.1947641
   4.5800004    0.1950547
   4.5900002    0.1939419
   4.6000004    0.1961571
   4.6100001    0.1931569
   4.6200004    0.1929178
   4.6300001    0.1951160
   4.6400003    0.1903338
   4.6500001    0.2007677
   4.6600003    0.2044910
   4.6700001    0.1978257
   4.6800003    0.2115105
   4.6900001    0.2024349
   4.7000003    0.2060090
   4.7100000    0.2026115
   4.7200003    0.2077719
   4.7300000    0.2003522
   4.7400002    0.2060868
   4.7500000    0.2090700
   4.7600002    0.2099959
   4.7700005    0.2080682
   4.7800002    0.1926101
   4.7900004    0.1974274
   4.8000002    0.2085272
   4.8100004    0.2147468
   4.8200002    0.2127052
   4.8300004    0.2114604
   4.8400002    0.2094638
   4.8500004    0.2009762
   4.8600001    0.2095035
   4.8700004    0.2097985
   4.8800001    0.1999647
   4.8900003    0.2029869
   4.9000001    0.2017618
   4.9100003    0.2108770
   4.9200001    0.1971213
   4.9300003    0.1997103
   4.9400001    0.1999697
   4.9500003    0.2032574
   4.9600000    0.2081678
   4.9700003    0.2065924
   4.9800000    0.2068471
   4.9900002    0.2032342
   5.0000000    0.2068824
   5.0100002    0.2055423
   5.0200005    0.2101313
   5.0300002    0.2117051
   5.0400004    0.2208768
   5.0500002    0.2297597
   5.0600004    0.2243123
   5.0700002    0.2283590
   5.0800004    0.2194713
   5.0900002    0.2121172
   5.1000004    0.2080537
   5.1100001    0.2255528
   5.1200004    0.2219619
   5.1300001    0.2162450
   5.1400003    0.2094558
   5.1500001    0.2055944
   5.1600003    0.2153821
   5.1700001    0.2104646
   5.1800003    0.2152558
   5.1900001    0.2044382
   5.2000003    0.2064887
   5.2100000    0.2192543
   5.2200003    0.2127745
   5.2300000    0.2175502
   5.2400002    0.2169746
   5.2500005    0.2133666
   5.2600002    0.2149879
   5.2700005    0.2071775
   5.2800002    0.2044584
   5.2900004    0.2095657
   5.3000002    0.2018017
   5.3100004    0.2016651
   5.3200002    0.2022442
   5.3300004    0.2127469
   5.3400002    0.2042570
   5.3500004    0.2041113
   5.3600001    0.1976721
   5.3700004    0.2063807
   5.3800001    0.2102040
   5.3900003    0.2188889
   5.4000001    0.2110539
   5.4100003    0.2020097
   5.4200001    0.2058827
   5.4300003    0.2045008
   5.4400001    0.2116194
   5.4500003    0.2139301
   5.4600000    0.1946143
   5.4700003    0.2050263
   5.4800005    0.2022177
   5.4900002    0.2076374
   5.5000005    0.2131940
   5.5100002    0.2155401
   5.5200005    0.2076166
   5.5300002    0.1989281
   5.5400004    0.2008823
   5.5500002    0.2025606
   5.5600004    0.2064940
   5.5700002    0.1974638
   5.5800004    0.2061614
   5.5900002    0.2097459
   5.6000004    0.2069967
   5.6100001    0.1963236
   5.6200004    0.1976745
   5.6300001    0.1933004
   5.6400003    0.1961149
   5.6500001    0.1969846
   5.6600003    0.2003317
   5.6700001    0.1874784
   5.6800003    0.1934506
   5.6900001    0.1927986
   5.7000003    0.1994247
   5.7100000    0.2012304
   5.7200003    0.1983704
   5.7300005    0.2030290
   5.7400002    0.1987956
   5.7500005    0.1928782
   5.7600002    0.1925041
   5.7700005    0.1983532
   5.7800002    0.2003703
   5.7900004    0.2021001
   5.8000002    0.1977635
   5.8100004    0.1999807
   5.8200002    0.2052466
   5.8300004    0.2066595
   5.8400002    0.1975827
   5.8500004    0.2062921
   5.8600001    0.2028289
   5.8700004    0.2063403
   5.8800001    0.2043537
   5.8900003    0.2116420
   5.9000001    0.2157419
   5.9100003    0.2063796
   5.9200001    0.2046058
   5.9300003    0.2123181
   5.9400001    0.2124843
   5.9500003    0.2104829
   5.9600005    0.2084638
   5.9700003    0.2069941
   5.9800005    0.2093812
   5.9900002    0.2098934
   6.0000005    0.2105304
   6.0100002    0.2193262
   6.0200005    0.2227319
   6.0300002    0.2182411
   6.0400004    0.2101197
   6.0500002    0.2166516
   6.0600004    0.2165898
   6.0700002    0.2018137
   6.0800004    0.1966609
   6.0900002    0.2029477
   6.1000004    0.1974636
   6.1100001    0.1954237
   6.1200004    0.2025012
   6.1300001    0.2078821
   6.1400003    0.2163234
   6.1500001    0.2186600
   6.1600003    0.2102432
   6.1700001    0.2111061
   6.1800003    0.2043278
   6.1900001    0.2019449
   6.2000003    0.2021554
   6.2100005    0.2065430
   6.2200003    0.2039657
   6.2300005    0.1989368
   6.2400002    0.2016234
   6.2500005    0.2042170
   6.2600002    0.2025061
   6.2700005    0.1923965
   6.2800002    0.1978757
   6.2900004    0.2013892
   6.3000002    0.2066754
   6.3100004    0.2007971
   6.3200002    0.2042131
   6.3300004    0.2019977
   6.3400002    0.2010802
   6.3500004    0.2081114
   6.3600001    0.1981591
   6.3700004    0.2111222
   6.3800001    0.2080318
   6.3900003    0.2052837
   6.4000001    0.2098774
   6.4100003    0.2172849
   6.4200001    0.2149232
   6.4300003    0.2101199
   6.4400005    0.2012660
   6.4500003    0.1971165
   6.4600005    0.1942702
   6.4700003    0.1989631
   6.4800005    0.2029193
   6.4900002    0.2127518
   6.5000005    0.2190596
   6.5100002    0.2127042
   6.5200005    0.2001973
   6.5300002    0.2114197
   6.5400004    0.2081405
   6.5500002    0.2031041
   6.5600004    0.2036918
   6.5700002    0.2008746
   6.5800004    0.2031553
   6.5900002    0.2077095
   6.6000004    0.1936271
   6.6100001    0.1947229
   6.6200004    0.2046565
   6.6300001    0.1921208
   6.6400003    0.1958200
   6.6500001    0.1941351
   6.6600003    0.1852281
   6.6700006    0.1840057
   6.6800003    0.1948698
   6.6900005    0.1823477
   6.7000003    0.1794913
   6.7100005    0.1792213
   6.7200003    0.1816702
   6.7300005    0.1850935
   6.7400002    0.1800912
   6.7500005    0.1845158
   6.7600002    0.1830783
   6.7700005    0.1854958
   6.7800002    0.1975933
   6.7900004    0.1929136
   6.8000002    0.1989860
   6.8100004    0.1982509
   6.8200002    0.1955524
   6.8300004    0.1952289
   6.8400002    0.1870109
   6.8500004    0.1994038
   6.8600001    0.1942865
   6.8700004    0.1840836
   6.8800001    0.1852863
   6.8900003    0.1995321
   6.9000001    0.1953289
   6.9100003    0.1987060
   6.9200006    0.1945268
   6.9300003    0.1952977
   6.9400005    0.2023756
   6.9500003    0.1971680
   6.9600005    0.1992620
   6.9700003    0.1914941
   6.9800005    0.1966483
   6.9900002    0.1966540
   7.0000005    0.2046534
   7.0100002    0.2019121
   7.0200005    0.2016443
   7.0300002    0.2133910
   7.0400004    0.2094143
   7.0500002    0.2100744
   7.0600004    0.2111882
   7.0700002    0.2066847
   7.0800004    0.1979266
   7.0900002    0.2017156
   7.1000004    0.2099692
   7.1100001    0.2189315
   7.1200004    0.2237026
   7.1300001    0.2120166
   7.1400003    0.2113737
   7.1500006    0.2199213
   7.1600003    0.2118413
   7.1700006    0.2112517
   7.1800003    0.2104088
   7.1900005    0.2268715
   7.2000003    0.2238734
   7.2100005    0.2205509
   7.2200003    0.2308151
   7.2300005    0.2258483
   7.2400002    0.2186581
   7.2500005    0.2152427
   7.2600002    0.2252865
   7.2700005    0.2247454
   7.2800002    0.2369542
   7.2900004    0.2298212
   7.3000002    0.2311920
   7.3100004    0.2350832
   7.3200002    0.2297279
   7.3300004    0.2260796
   7.3400002    0.2236308
   7.3500004    0.2233575
   7.3600001    0.2315732
   7.3700004    0.2306827
   7.3800001    0.2215639
   7.3900003    0.2314769
   7.4000006    0.2260133
   7.4100003    0.2283925
   7.4200006    0.2350919
   7.4300003    0.2343487
   7.4400005    0.2383080
   7.4500003    0.2340812
   7.4600005    0.2293175
   7.4700003    0.2288798
   7.4800005    0.2310268
   7.4900002    0.2327487
   7.5000005    0.2382537
   7.5100002    0.2253870
   7.5200005    0.2302558
   7.5300002    0.2246827
   7.5400004    0.2347309
   7.5500002    0.2280145
   7.5600004    0.2351277
   7.5700002    0.2345041
   7.5800004    0.2398084
   7.5900002    0.2353013
   7.6000004    0.2347727
   7.6100001    0.2234287
   7.6200004    0.2301916
   7.6300006    0.2245065
   7.6400003    0.2225701
   7.6500006    0.2227477
   7.6600003    0.2251049
   7.6700006    0.2381060
   7.6800003    0.2347388
   7.6900005    0.2348372
   7.7000003    0.2308625
   7.7100005    0.2303922
   7.7200003    0.2375528
   7.7300005    0.2401575
   7.7400002    0.2320099
   7.7500005    0.2331536
   7.7600002    0.2265067
   7.7700005    0.2252124
   7.7800002    0.2200529
   7.7900004    0.2268649
   7.8000002    0.2265304
   7.8100004    0.2275935
   7.8200002    0.2254771
   7.8300004    0.2297487
   7.8400002    0.2239679
   7.8500004    0.2237595
   7.8600006    0.2275974
   7.8700004    0.2190145
   7.8800006    0.2081151
   7.8900003    0.2178102
   7.9000006    0.2265053
   7.9100003    0.2236981
   7.9200006    0.2119957
   7.9300003    0.2119539
   7.9400005    0.2139554
   7.9500003    0.2098779
   7.9600005    0.2210556
   7.9700003    0.2173896
   7.9800005    0.2113876
   7.9900002    0.2166343
   8.0000000    0.2148004
   8.0100002    0.2159623
   8.0200005    0.2191522
   8.0300007    0.2093052
   8.0400000    0.1958309
   8.0500002    0.2053192
   8.0600004    0.2043345
   8.0700006    0.2102223
   8.0799999    0.2138492
   8.0900002    0.2142982
   8.1000004    0.2100815
   8.1100006    0.2108794
   8.1200008    0.2052800
   8.1300001    0.2010670
   8.1400003    0.2037089
   8.1500006    0.1978171
   8.1600008    0.2028403
   8.1700001    0.2007207
   8.1800003    0.1973905
   8.1900005    0.1922766
   8.2000008    0.2055907
   8.2100000    0.2031061
   8.2200003    0.2085297
   8.2300005    0.2024871
   8.2400007    0.2031706
   8.2500000    0.2006236
   8.2600002    0.2006186
   8.2700005    0.2080511
   8.2800007    0.2088642
   8.2900000    0.2149996
   8.3000002    0.2120261
   8.3100004    0.2155918
   8.3200006    0.2093266
   8.3299999    0.2062628
   8.3400002    0.2128689
   8.3500004    0.2120475
   8.3600006    0.2236815
   8.3700008    0.2147123
   8.3800001    0.2126178
   8.3900003    0.2086121
   8.4000006    0.2020705
   8.4100008    0.2062010
   8.4200001    0.2097273
   8.4300003    0.2203099
   8.4400005    0.2111496
   8.4500008    0.2173809
   8.4600000    0.2120683
   8.4700003    0.2159276
   8.4800005    0.2116585
   8.4900007    0.2048492
   8.5000000    0.2121243
   8.5100002    0.2088764
   8.5200005    0.2041071
   8.5300007    0.1995677
   8.5400000    0.2072980
   8.5500002    0.2041509
   8.5600004    0.1992903
   8.5700006    0.2042650
   8.5800009    0.2033343
   8.5900002    0.2003410
   8.6000004    0.1996341
   8.6100006    0.1966562
   8.6200008    0.2024763
   8.6300001    0.2057144
   8.6400003    0.2194294
   8.6500006    0.2177460
   8.6600008    0.2057193
   8.6700001    0.1974112
   8.6800003    0.2078186
   8.6900005    0.2027529
   8.7000008    0.2056167
   8.7100000    0.1977728
   8.7200003    0.1914895
   8.7300005    0.1985180
   8.7400007    0.2039925
   8.7500000    0.2054718
   8.7600002    0.2041871
   8.7700005    0.1974307
   8.7800007    0.1989902
   8.7900000    0.1928650
   8.8000002    0.2061832
   8.8100004    0.2034955
   8.8200006    0.2004483
   8.8300009    0.2056782
   8.8400002    0.2111113
   8.8500004    0.2133599
   8.8600006    0.2097052
   8.8700008    0.2068766
   8.8800001    0.2097657
   8.8900003    0.2014098
   8.9000006    0.2107364
   8.9100008    0.2149838
   8.9200001    0.2196846
   8.9300003    0.2215949
   8.9400005    0.2116843
   8.9500008    0.2119160
   8.9600000    0.2105323
   8.9700003    0.2081710
   8.9800005    0.2152434
   8.9900007    0.2121374
   9.0000000    0.2026387
   9.0100002    0.2071349
   9.0200005    0.1992373
   9.0300007    0.2001874
   9.0400000    0.1925399
   9.0500002    0.2020327
   9.0600004    0.1968929
   9.0700006    0.2007999
   9.0800009    0.2022289
   9.0900002    0.1931247
   9.1000004    0.2053927
   9.1100006    0.2005377
   9.1200008    0.2069844
   9.1300001    0.2009725
   9.1400003    0.1968432
   9.1500006    0.2070123
   9.1600008    0.2076153
   9.1700001    0.2133374
   9.1800003    0.2124187
   9.1900005    0.2082126
   9.2000008    0.2204729
   9.2100000    0.2084864
   9.2200003    0.2033108
   9.2300005    0.2014431
   9.2400007    0.2094755
   9.2500000    0.2067346
   9.2600002    0.2044177
   9.2700005    0.2040434
   9.2800007    0.2069110
   9.2900009    0.2090239
   9.3000002    0.2031191
   9.3100004    0.2033690
   9.3200006    0.1981918
   9.3300009    0.1994971
   9.3400002    0.2020118
   9.3500004    0.2044095
   9.3600006    0.2139504
   9.3700008    0.2047993
   9.3800001    0.2054044
   9.3900003    0.2061729
   9.4000006    0.2083480
   9.4100008    0.2048900
   9.4200001    0.2012914
   9.4300003    0.2071483
   9.4400005    0.2026202
   9.4500008    0.2061007
   9.4600000    0.2093111
   9.4700003    0.2144695
   9.4800005    0.2125526
   9.4900007    0.2172615
   9.5000000    0.2136688
   9.5100002    0.2301915
   9.5200005    0.2212618
   9.5300007    0.2213844
   9.5400009    0.2256312
   9.5500002    0.2273668
   9.5600004    0.2272631
   9.5700006    0.2302253
   9.5800009    0.2315592
   9.5900002    0.2368601
   9.6000004    0.2367626
   9.6100006    0.2290550
   9.6200008    0.2375948
   9.6300001    0.2341845
   9.6400003    0.2311466
   9.6500006    0.2323173
   9.6600008    0.2245129
   9.6700001    0.2276089
   9.6800003    0.2099375
   9.6900005    0.2068113
   9.7000008    0.2171472
   9.7100000    0.2206200
   9.7200003    0.2179952
   9.7300005    0.2062593
   9.7400007    0.2032042
   9.7500000    0.2120754
   9.7600002    0.2209662
   9.7700005    0.2099078
   9.7800007    0.2054252
   9.7900009    0.2089608
   9.8000002    0.2082723
   9.8100004    0.2035006
   9.8200006    0.2184897
   9.8300009    0.2286347
   9.8400002    0.2324725
   9.8500004    0.2326008
   9.8600006    0.2320186
   9.8700008    0.2318738
   9.8800001    0.2345503
   9.8900003    0.2333408
   9.9000006    0.2307512
   9.9100008    0.2210854
   9.9200001    0.2199911
   9.9300003    0.2234506
   9.9400005    0.2218473
   9.9500008    0.2179276
   9.9600000    0.2312841
   9.9700003    0.2348741
   9.9800005    0.2306318
   9.9900007    0.2426795
  10.0000000    0.2456233
  10.0100002    0.2520551
  10.0200005    0.2389906
  10.0300007    0.2256937
  10.0400009    0.2246794
  10.0500002    0.2295982
  10.0600004    0.2232069
  10.0700006    0.2286175
  10.0800009    0.2246513
  10.0900002    0.2196171
  10.1000004    0.2197552
  10.1100006    0.2157497
  10.1200008    0.2260788
  10.1300001    0.2282535
  10.1400003    0.2235657
  10.1500006    0.2188970
  10.1600008    0.2255038
  10.1700001    0.2213813
  10.1800003    0.2254353
  10.1900005    0.2275975
  10.2000008    0.2430290
  10.2100000    0.2255118
  10.2200003    0.2288339
  10.2300005    0.2269764
  10.2400007    0.2170856
  10.2500010    0.2155114
  10.2600002    0.2208261
  10.2700005    0.2158597
  10.2800007    0.2036436
  10.2900009    0.2068743
  10.3000002    0.2074022
  10.3100004    0.2057720
  10.3200006    0.1991979
  10.3300009    0.2009257
  10.3400002    0.2085180
  10.3500004    0.2016310
  10.3600006    0.2122817
  10.3700008    0.2087008
  10.3800001    0.2116262
  10.3900003    0.2127851
  10.4000006    0.2098797
  10.4100008    0.2131321
  10.4200001    0.2135224
  10.4300003    0.2159126
  10.4400005    0.2048982
  10.4500008    0.2005921
  10.4600000    0.2043625
  10.4700003    0.1988693
  10.4800005    0.1974107
  10.4900007    0.2022235
  10.5000010    0.2133264
  10.5100002    0.2102129
  10.5200005    0.1983023
  10.5300007    0.1998019
  10.5400009    0.1904518
  10.5500002    0.1912460
  10.5600004    0.1918336
  10.5700006    0.2057008
  10.5800009    0.2009992
  10.5900002    0.1969109
  10.6000004    0.2077249
  10.6100006    0.2031268
  10.6200008    0.2022774
  10.6300001    0.2031728
  10.6400003    0.2006798
  10.6500006    0.2160729
  10.6600008    0.2185079
  10.6700001    0.2201612
  10.6800003    0.2214826
  10.6900005    0.2187745
  10.7000008    0.2173685
  10.7100000    0.2192554
  10.7200003    0.2151852
  10.7300005    0.2271680
  10.7400007    0.2307878
  10.7500010    0.2216151
  10.7600002    0.2306130
  10.7700005    0.2315731
  10.7800007    0.2349155
  10.7900009    0.2292450
  10.8000002    0.2213780
  10.8100004    0.2143692
  10.8200006    0.2137883
  10.8300009    0.2237712
  10.8400002    0.2220485
  10.8500004    0.2179307
  10.8600006    0.2272275
  10.8700008    0.2237706
  10.8800001    0.2244480
  10.8900003    0.2246710
  10.9000006    0.2142159
  10.9100008    0.2158500
  10.9200001    0.2176812
  10.9300003    0.2179372
  10.9400005    0.2042646
  10.9500008    0.2103617
  10.9600010    0.2227398
  10.9700003    0.2201463
  10.9800005    0.2140668
  10.9900007    0.2184095
  11.0000010    0.2248104
  11.0100002    0.2268737
  11.0200005    0.2261781
  11.0300007    0.2222486
  11.0400009    0.2257168
  11.0500002    0.2214129
  11.0600004    0.2133653
  11.0700006    0.2077247
  11.0800009    0.2236410
  11.0900002    0.2322304
  11.1000004    0.2263595
  11.1100006    0.2302909
  11.1200008    0.2244781
  11.1300001    0.2458445
  11.1400003    0.2369316
  11.1500006    0.2407175
  11.1600008    0.2413962
  11.1700001    0.2435596
  11.1800003    0.2402981
  11.1900005    0.2416723
  11.2000008    0.2521392
  11.2100010    0.2426133
  11.2200003    0.2363016
  11.2300005    0.2428093
  11.2400007    0.2357153
  11.2500010    0.2395295
  11.2600002    0.2377699
  11.2700005    0.2408831
  11.2800007    0.2386493
  11.2900009    0.2369417
  11.3000002    0.2368679
  11.3100004    0.2373540
  11.3200006    0.2372751
  11.3300009    0.2342007
  11.3400002    0.2274461
  11.3500004    0.2300746
  11.3600006    0.2250464
  11.3700008    0.2225372
  11.3800001    0.2255122
  11.3900003    0.2341595
  11.4000006    0.2287370
  11.4100008    0.2434292
  11.4200001    0.2421000
  11.4300003    0.2437892
  11.4400005    0.2313621
  11.4500008    0.2427828
  11.4600010    0.2368859
  11.4700003    0.2273704
  11.4800005    0.2461625
  11.4900007    0.2279088
  11.5000010    0.2226855
  11.5100002    0.2234171
  11.5200005    0.2145340
  11.5300007    0.2110864
  11.5400009    0.2193630
  11.5500002    0.2193373
  11.5600004    0.2184806
  11.5700006    0.2185580
  11.5800009    0.2146647
  11.5900002    0.2191806
  11.6000004    0.2188646
  11.6100006    0.2165126
  11.6200008    0.2230482
  11.6300001    0.2289953
  11.6400003    0.2313995
  11.6500006    0.2370715
  11.6600008    0.2307264
  11.6700010    0.2397677
  11.6800003    0.2277817
  11.6900005    0.2196755
  11.7000008    0.2123341
  11.7100010    0.2014069
  11.7200003    0.2152851
  11.7300005    0.2199681
  11.7400007    0.2232402
  11.7500010    0.2323545
  11.7600002    0.2257971
  11.7700005    0.2259336
  11.7800007    0.2234377
  11.7900009    0.2261217
  11.8000002    0.2302855
  11.8100004    0.2298262
  11.8200006    0.2268516
  11.8300009    0.2394726
  11.8400002    0.2338207
  11.8500004    0.2268103
  11.8600006    0.2371217
  11.8700008    0.2466681
  11.8800001    0.2446140
  11.8900003    0.2437632
  11.9000006    0.2531253
  11.9100008    0.2438311
  11.9200010    0.2385100
  11.9300003    0.2414500
  11.9400005    0.2468003
  11.9500008    0.2398377
  11.9600010    0.2319001
  11.9700003    0.2303896
  11.9800005    0.2274171
  11.9900007    0.2297452
  12.0000010    0.2354388
  12.0100002    0.2336048
  12.0200005    0.2275283
  12.0300007    0.2327620
  12.0400009    0.2233310
  12.0500002    0.2264851
  12.0600004    0.2190926
  12.0700006    0.2145338
  12.0800009    0.2163125
  12.0900002    0.2371663
  12.1000004    0.2316156
  12.1100006    0.2252128
  12.1200008    0.2256342
  12.1300001    0.2247894
  12.1400003    0.2290232
  12.1500006    0.2251141
  12.1600008    0.2295113
  12.1700010    0.2237857
  12.1800003    0.2304467
  12.1900005    0.2265847
  12.2000008    0.2183211
  12.2100010    0.2160163
  12.2200003    0.2064706
  12.2300005    0.2050783
  12.2400007    0.2067104
  12.2500010    0.2072272
  12.2600002    0.2012445
  12.2700005    0.2034294
  12.2800007    0.2088500
  12.2900009    0.2125982
  12.3000002    0.2162587
  12.3100004    0.2263566
  12.3200006    0.2165172
  12.3300009    0.2076479
  12.3400002    0.1967056
  12.3500004    0.2157912
  12.3600006    0.2241127
  12.3700008    0.2291744
  12.3800001    0.2365391
  12.3900003    0.2319756
  12.4000006    0.2278363
  12.4100008    0.2402530
  12.4200010    0.2330465
  12.4300003    0.2347035
  12.4400005    0.2451145
  12.4500008    0.2523627
  12.4600010    0.2503642
  12.4700003    0.2526775
  12.4800005    0.2512901
  12.4900007    0.2637774
  12.5000010    0.2716269
  12.5100002    0.2746745
  12.5200005    0.2706924
  12.5300007    0.2797485
  12.5400009    0.2561429
  12.5500002    0.2536196
  12.5600004    0.2521252
  12.5700006    0.2406064
  12.5800009    0.2325975
  12.5900002    0.2291842
  12.6000004    0.2302642
  12.6100006    0.2294392
  12.6200008    0.2248150
  12.6300011    0.2238448
  12.6400003    0.2391601
  12.6500006    0.2474557
  12.6600008    0.2441113
  12.6700010    0.2401332
  12.6800003    0.2449059
  12.6900005    0.2416356
  12.7000008    0.2376563
  12.7100010    0.2338080
  12.7200003    0.2436560
  12.7300005    0.2545334
  12.7400007    0.2539940
  12.7500010    0.2626084
  12.7600002    0.2770964
  12.7700005    0.2717710
  12.7800007    0.2731721
  12.7900009    0.2680378
  12.8000002    0.2469259
  12.8100004    0.2536677
  12.8200006    0.2558871
  12.8300009    0.2607910
  12.8400002    0.2590244
  12.8500004    0.2612964
  12.8600006    0.2710059
  12.8700008    0.2711911
  12.8800011    0.2679142
  12.8900003    0.2744599
  12.9000006    0.2634657
  12.9100008    0.2553474
  12.9200010    0.2657577
  12.9300003    0.2699028
  12.9400005    0.2648781
  12.9500008    0.2760976
  12.9600010    0.2713760
  12.9700003    0.2672230
  12.9800005    0.2683515
  12.9900007    0.2566367
  13.0000010    0.2598622
  13.0100002    0.2624855
  13.0200005    0.2459227
  13.0300007    0.2488004
  13.0400009    0.2566868
  13.0500002    0.2525368
  13.0600004    0.2618773
  13.0700006    0.2661300
  13.0800009    0.2685627
  13.0900002    0.2669828
  13.1000004    0.2593407
  13.1100006    0.2566059
  13.1200008    0.2569997
  13.1300011    0.2547990
  13.1400003    0.2662793
  13.1500006    0.2617713
  13.1600008    0.2588967
  13.1700010    0.2644555
  13.1800003    0.2615137
  13.1900005    0.2558243
  13.2000008    0.2542951
  13.2100010    0.2518469
  13.2200003    0.2574122
  13.2300005    0.2559873
  13.2400007    0.2476173
  13.2500010    0.2516399
  13.2600002    0.2576012
  13.2700005    0.2462477
  13.2800007    0.2351714
  13.2900009    0.2206236
  13.3000002    0.2282958
  13.3100004    0.2366437
  13.3200006    0.2390339
  13.3300009    0.2378745
  13.3400011    0.2361414
  13.3500004    0.2432645
  13.3600006    0.2331304
  13.3700008    0.2455561
  13.3800011    0.2372408
  13.3900003    0.2324425
  13.4000006    0.2307523
  13.4100008    0.2289799
  13.4200010    0.2276659
  13.4300003    0.2201118
  13.4400005    0.2296572
  13.4500008    0.2219877
  13.4600010    0.2179885
  13.4700003    0.2310704
  13.4800005    0.2210733
  13.4900007    0.2282327
  13.5000010    0.2420573
  13.5100002    0.2333104
  13.5200005    0.2456706
  13.5300007    0.2470557
  13.5400009    0.2551453
  13.5500002    0.2489046
  13.5600004    0.2423791
  13.5700006    0.2369161
  13.5800009    0.2423826
  13.5900011    0.2383587
  13.6000004    0.2365722
  13.6100006    0.2347818
  13.6200008    0.2275278
  13.6300011    0.2269799
  13.6400003    0.2280455
  13.6500006    0.2253771
  13.6600008    0.2353087
  13.6700010    0.2329020
  13.6800003    0.2330206
  13.6900005    0.2285561
  13.7000008    0.2300328
  13.7100010    0.2216926
  13.7200003    0.2241453
  13.7300005    0.2297622
  13.7400007    0.2336272
  13.7500010    0.2287222
  13.7600002    0.2298136
  13.7700005    0.2218976
  13.7800007    0.2225872
  13.7900009    0.2165932
  13.8000002    0.2155476
  13.8100004    0.2145213
  13.8200006    0.2230388
  13.8300009    0.2326492
  13.8400011    0.2300419
  13.8500004    0.2363891
  13.8600006    0.2293111
  13.8700008    0.2388735
  13.8800011    0.2252195
  13.8900003    0.2315373
  13.9000006    0.2389158
  13.9100008    0.2406434
  13.9200010    0.2551914
  13.9300003    0.2586479
  13.9400005    0.2481551
  13.9500008    0.2457728
  13.9600010    0.2462867
  13.9700003    0.2347897
  13.9800005    0.2334467
  13.9900007    0.2261620
  14.0000010    0.2235303
  14.0100002    0.2253302
  14.0200005    0.2258610
  14.0300007    0.2254005
  14.0400009    0.2229632
  14.0500002    0.2266429
  14.0600004    0.2169758
  14.0700006    0.2253147
  14.0800009    0.2272022
  14.0900011    0.2198335
  14.1000004    0.2170171
  14.1100006    0.2185801
  14.1200008    0.2162362
  14.1300011    0.2095323
  14.1400003    0.2208191
  14.1500006    0.2159568
  14.1600008    0.2087677
  14.1700010    0.2136791
  14.1800003    0.2133586
  14.1900005    0.2125061
  14.2000008    0.2070736
  14.2100010    0.2160705
  14.2200003    0.2150392
  14.2300005    0.2012016
  14.2400007    0.2085073
  14.2500010    0.2138009
  14.2600002    0.1964585
  14.2700005    0.1975808
  14.2800007    0.1958321
  14.2900009    0.2011735
  14.3000011    0.2001979
  14.3100004    0.2037940
  14.3200006    0.1975389
  14.3300009    0.1943629
  14.3400011    0.1903600
  14.3500004    0.1975226
  14.3600006    0.2045275
  14.3700008    0.2098798
  14.3800011    0.2128578
  14.3900003    0.2089785
  14.4000006    0.2133848
  14.4100008    0.1997061
  14.4200010    0.2003416
  14.4300003    0.2090706
  14.4400005    0.2005389
  14.4500008    0.2004536
  14.4600010    0.2066616
  14.4700003    0.2079075
  14.4800005    0.2067509
  14.4900007    0.2135138
  14.5000010    0.2040565
  14.5100002    0.2076608
  14.5200005    0.2093678
  14.5300007    0.2094677
  14.5400009    0.2059164
  14.5500011    0.2088664
  14.5600004    0.2133773
  14.5700006    0.2134399
  14.5800009    0.2215599
  14.5900011    0.2203644
  14.6000004    0.2160222
  14.6100006    0.2139321
  14.6200008    0.2232338
  14.6300011    0.2236434
  14.6400003    0.2195508
  14.6500006    0.2206049
  14.6600008    0.2198877
  14.6700010    0.2271733
  14.6800003    0.2221197
  14.6900005    0.2082701
  14.7000008    0.2181910
  14.7100010    0.2120869
  14.7200003    0.2122856
  14.7300005    0.2237490
  14.7400007    0.2129423
  14.7500010    0.2118944
  14.7600002    0.2151352
  14.7700005    0.2159639
  14.7800007    0.2236471
  14.7900009    0.2074463
  14.8000011    0.2134744
  14.8100004    0.2131585
  14.8200006    0.2124507
  14.8300009    0.2072504
  14.8400011    0.2065523
  14.8500004    0.2197665
  14.8600006    0.2220553
  14.8700008    0.2188044
  14.8800011    0.2142525
  14.8900003    0.2145136
  14.9000006    0.2174799
  14.9100008    0.2062508
  14.9200010    0.2038567
  14.9300003    0.1989404
  14.9400005    0.2069633
  14.9500008    0.2036257
  14.9600010    0.2088193
  14.9700003    0.2073083
  14.9800005    0.2061497
  14.9900007    0.1994493
  15.0000010    0.2027798
  15.0100012    0.2076085
  15.0200005    0.2025498
  15.0300007    0.2001753
  15.0400009    0.1969258
  15.0500011    0.1965756
  15.0600004    0.1974823
  15.0700006    0.1916581
  15.0800009    0.1981106
  15.0900011    0.2023854
  15.1000004    0.1971199
  15.1100006    0.2068978
  15.1200008    0.2081741
  15.1300011    0.2134977
  15.1400003    0.2158589
  15.1500006    0.2076350
  15.1600008    0.2126235
  15.1700010    0.2187970
  15.1800003    0.2214696
  15.1900005    0.2217381
  15.2000008    0.2150863
  15.2100010    0.2143297
  15.2200003    0.2173700
  15.2300005    0.2225087
  15.2400007    0.2166252
  15.2500010    0.2112877
  15.2600012    0.2212715
  15.2700005    0.2060504
  15.2800007    0.1986409
  15.2900009    0.2024054
  15.3000011    0.2014108
  15.3100004    0.2037962
  15.3200006    0.1980026
  15.3300009    0.2008418
  15.3400011    0.2014382
  15.3500004    0.1981146
  15.3600006    0.1939786
  15.3700008    0.1990766
  15.3800011    0.2013122
  15.3900003    0.1913129
  15.4000006    0.2005487
  15.4100008    0.2021662
  15.4200010    0.1915556
  15.4300003    0.1994313
  15.4400005    0.2082428
  15.4500008    0.2030083
  15.4600010    0.2013525
  15.4700003    0.1950938
  15.4800005    0.1971927
  15.4900007    0.1964919
  15.5000010    0.1972343
  15.5100012    0.1980125
  15.5200005    0.1973336
  15.5300007    0.2017082
  15.5400009    0.1965693
  15.5500011    0.1923259
  15.5600004    0.1918000
  15.5700006    0.2000798
  15.5800009    0.2042465
  15.5900011    0.2129273
  15.6000004    0.2111240
  15.6100006    0.2134861
  15.6200008    0.2100562
  15.6300011    0.2030190
  15.6400003    0.1983669
  15.6500006    0.2112075
  15.6600008    0.1987207
  15.6700010    0.2040435
  15.6800003    0.1995220
  15.6900005    0.2000648
  15.7000008    0.2009026
  15.7100010    0.2018472
  15.7200012    0.1985262
  15.7300005    0.2086569
  15.7400007    0.2120893
  15.7500010    0.2094957
  15.7600012    0.2049769
  15.7700005    0.2068390
  15.7800007    0.2162071
  15.7900009    0.2143851
  15.8000011    0.2162635
  15.8100004    0.2252464
  15.8200006    0.2124322
  15.8300009    0.2063876
  15.8400011    0.2035457
  15.8500004    0.2068118
  15.8600006    0.2031455
  15.8700008    0.2043120
  15.8800011    0.1953077
  15.8900003    0.1970413
  15.9000006    0.2080821
  15.9100008    0.1987100
  15.9200010    0.1958574
  15.9300003    0.1939067
  15.9400005    0.1977694
  15.9500008    0.1945150
  15.9600010    0.1984878
  15.9700012    0.1967848
  15.9800005    0.1983508
  15.9900007    0.2027643
  16.0000000    0.2011065
  16.0100002    0.2056150
  16.0200005    0.1984913
  16.0300007    0.2034366
  16.0400009    0.2107861
  16.0500011    0.2059054
  16.0600014    0.2019390
  16.0700016    0.2082676
  16.0799999    0.2093551
  16.0900002    0.2038818
  16.1000004    0.1992799
  16.1100006    0.2090132
  16.1200008    0.2068552
  16.1300011    0.2182544
  16.1400013    0.2116233
  16.1500015    0.2169520
  16.1599998    0.2154035
  16.1700001    0.2163797
  16.1800003    0.2132203
  16.1900005    0.2212389
  16.2000008    0.2141436
  16.2100010    0.2144165
  16.2200012    0.2134915
  16.2300014    0.2149576
  16.2400017    0.2323079
  16.2500000    0.2223521
  16.2600002    0.2249140
  16.2700005    0.2234058
  16.2800007    0.2214423
  16.2900009    0.2413842
  16.3000011    0.2318888
  16.3100014    0.2310636
  16.3200016    0.2349069
  16.3299999    0.2249775
  16.3400002    0.2329248
  16.3500004    0.2268520
  16.3600006    0.2264365
  16.3700008    0.2165539
  16.3800011    0.2234482
  16.3900013    0.2237873
  16.4000015    0.2108931
  16.4099998    0.2067225
  16.4200001    0.2052322
  16.4300003    0.2153322
  16.4400005    0.2176891
  16.4500008    0.2094814
  16.4600010    0.2115109
  16.4700012    0.2139029
  16.4800014    0.2143737
  16.4900017    0.2216998
  16.5000000    0.2159619
  16.5100002    0.2116318
  16.5200005    0.2243962
  16.5300007    0.2225558
  16.5400009    0.2209283
  16.5500011    0.2180238
  16.5600014    0.2310263
  16.5700016    0.2272541
  16.5799999    0.2260141
  16.5900002    0.2245480
  16.6000004    0.2217876
  16.6100006    0.2177774
  16.6200008    0.2127142
  16.6300011    0.2215182
  16.6400013    0.2205813
  16.6500015    0.2236706
  16.6599998    0.2192446
  16.6700001    0.2287331
  16.6800003    0.2222897
  16.6900005    0.2332067
  16.7000008    0.2272025
  16.7100010    0.2351560
  16.7200012    0.2361022
  16.7300014    0.2362110
  16.7400017    0.2400560
  16.7500000    0.2490940
  16.7600002    0.2571741
  16.7700005    0.2414408
  16.7800007    0.2404619
  16.7900009    0.2321349
  16.8000011    0.2346396
  16.8100014    0.2256649
  16.8200016    0.2317286
  16.8299999    0.2265714
  16.8400002    0.2333226
  16.8500004    0.2382222
  16.8600006    0.2342537
  16.8700008    0.2274972
  16.8800011    0.2278238
  16.8900013    0.2338461
  16.9000015    0.2278237
  16.9100018    0.2274820
  16.9200001    0.2328653
  16.9300003    0.2369702
  16.9400005    0.2370329
  16.9500008    0.2317865
  16.9600010    0.2267043
  16.9700012    0.2224712
  16.9800014    0.2256051
  16.9900017    0.2223883
  17.0000000    0.2297518
  17.0100002    0.2246815
  17.0200005    0.2233073
  17.0300007    0.2134112
  17.0400009    0.2208660
  17.0500011    0.2063101
  17.0600014    0.2119709
  17.0700016    0.2110683
  17.0799999    0.2129193
  17.0900002    0.2189052
  17.1000004    0.2204167
  17.1100006    0.2235928
  17.1200008    0.2237573
  17.1300011    0.2228805
  17.1400013    0.2184259
  17.1500015    0.2179500
  17.1600018    0.2230940
  17.1700001    0.2308070
  17.1800003    0.2304291
  17.1900005    0.2232728
  17.2000008    0.2236307
  17.2100010    0.2146768
  17.2200012    0.2193774
  17.2300014    0.2198928
  17.2400017    0.2116529
  17.2500000    0.2139937
  17.2600002    0.2161587
  17.2700005    0.2227559
  17.2800007    0.2222723
  17.2900009    0.2194360
  17.3000011    0.2064372
  17.3100014    0.2008608
  17.3200016    0.2041884
  17.3299999    0.2088845
  17.3400002    0.2090793
  17.3500004    0.2123313
  17.3600006    0.2093032
  17.3700008    0.2133144
  17.3800011    0.2222631
  17.3900013    0.2140362
  17.4000015    0.2235828
  17.4100018    0.2353070
  17.4200001    0.2283665
  17.4300003    0.2293561
  17.4400005    0.2368088
  17.4500008    0.2257667
  17.4600010    0.2214874
  17.4700012    0.2224246
  17.4800014    0.2227570
  17.4900017    0.2213290
  17.5000000    0.2230084
  17.5100002    0.2322461
  17.5200005    0.2396566
  17.5300007    0.2326113
  17.5400009    0.2397948
  17.5500011    0.2394085
  17.5600014    0.2366842
  17.5700016    0.2392444
  17.5799999    0.2436747
  17.5900002    0.2457884
  17.6000004    0.2425276
  17.6100006    0.2493046
  17.6200008    0.2376009
  17.6300011    0.2341884
  17.6400013    0.2318785
  17.6500015    0.2360404
  17.6600018    0.2462703
  17.6700001    0.2472379
  17.6800003    0.2357137
  17.6900005    0.2345370
  17.7000008    0.2249297
  17.7100010    0.2301586
  17.7200012    0.2198258
  17.7300014    0.2239566
  17.7400017    0.2181812
  17.7500000    0.2252622
  17.7600002    0.2150186
  17.7700005    0.2089094
  17.7800007    0.2085138
  17.7900009    0.2006345
  17.8000011    0.2001282
  17.8100014    0.2069479
  17.8200016    0.2136061
  17.8299999    0.2155885
  17.8400002    0.2124789
  17.8500004    0.2167376
  17.8600006    0.2155545
  17.8700008    0.2104934
  17.8800011    0.2170224
  17.8900013    0.2152989
  17.9000015    0.2149041
  17.9100018    0.2200843
  17.9200001    0.2356864
  17.9300003    0.2132942
  17.9400005    0.2253366
  17.9500008    0.2173767
  17.9600010    0.2256181
  17.9700012    0.2295600
  17.9800014    0.2305548
  17.9900017    0.2223314
  18.0000000    0.2278392
  18.0100002    0.2214160
  18.0200005    0.2234472
  18.0300007    0.2224737
  18.0400009    0.2207561
  18.0500011    0.2234377
  18.0600014    0.2158179
  18.0700016    0.2124486
  18.0799999    0.2097551
  18.0900002    0.2124221
  18.1000004    0.2178954
  18.1100006    0.2215456
  18.1200008    0.2243594
  18.1300011    0.2259839
  18.1400013    0.2187670
  18.1500015    0.2214020
  18.1600018    0.2234474
  18.1700001    0.2283359
  18.1800003    0.2329398
  18.1900005    0.2125392
  18.2000008    0.2325462
  18.2100010    0.2247701
  18.2200012    0.2100267
  18.2300014    0.2192090
  18.2400017    0.2190575
  18.2500000    0.2185840
  18.2600002    0.2477504
  18.2700005    0.2370904
  18.2800007    0.2318469
  18.2900009    0.2349944
  18.3000011    0.2294340
  18.3100014    0.2229702
  18.3200016    0.2303343
  18.3299999    0.2276561
  18.3400002    0.2234137
  18.3500004    0.2205868
  18.3600006    0.2196519
  18.3700008    0.2253195
  18.3800011    0.2215149
  18.3900013    0.2177278
  18.4000015    0.2256908
  18.4100018    0.2254297
  18.4200001    0.2254000
  18.4300003    0.2214698
  18.4400005    0.2196494
  18.4500008    0.2223832
  18.4600010    0.2270722
  18.4700012    0.2149658
  18.4800014    0.2261362
  18.4900017    0.2296182
  18.5000000    0.2249495
  18.5100002    0.2319781
  18.5200005    0.2248362
  18.5300007    0.2296857
  18.5400009    0.2288749
  18.5500011    0.2230182
  18.5600014    0.2245343
  18.5700016    0.2255781
  18.5800018    0.2285788
  18.5900002    0.2168974
  18.6000004    0.2246416
  18.6100006    0.2172272
  18.6200008    0.2234901
  18.6300011    0.2081985
  18.6400013    0.2138818
  18.6500015    0.2089861
  18.6600018    0.2217795
  18.6700001    0.2283505
  18.6800003    0.2269337
  18.6900005    0.2293687
  18.7000008    0.2238422
  18.7100010    0.2241433
  18.7200012    0.2256234
  18.7300014    0.2336989
  18.7400017    0.2352235
  18.7500000    0.2369540
  18.7600002    0.2242663
  18.7700005    0.2224989
  18.7800007    0.2184163
  18.7900009    0.2214258
  18.8000011    0.2329327
  18.8100014    0.2247635
  18.8200016    0.2210124
  18.8300018    0.2248660
  18.8400002    0.2226112
  18.8500004    0.2275545
  18.8600006    0.2223504
  18.8700008    0.2154643
  18.8800011    0.2207623
  18.8900013    0.2208127
  18.9000015    0.2209945
  18.9100018    0.2248074
  18.9200001    0.2243146
  18.9300003    0.2220051
  18.9400005    0.2152530
  18.9500008    0.2147985
  18.9600010    0.2249438
  18.9700012    0.2249850
  18.9800014    0.2182681
  18.9900017    0.2148223
  19.0000000    0.2107895
  19.0100002    0.2121502
  19.0200005    0.2077256
  19.0300007    0.2053057
  19.0400009    0.2086075
  19.0500011    0.2149068
  19.0600014    0.2221262
  19.0700016    0.2267120
  19.0800018    0.2275248
  19.0900002    0.2412546
  19.1000004    0.2322589
  19.1100006    0.2205763
  19.1200008    0.2235494
  19.1300011    0.2253197
  19.1400013    0.2165765
  19.1500015    0.2130392
  19.1600018    0.2157349
  19.1700001    0.2127459
  19.1800003    0.2079034
  19.1900005    0.2077540
  19.2000008    0.2161300
  19.2100010    0.2080979
  19.2200012    0.2111471
  19.2300014    0.2167582
  19.2400017    0.2134025
  19.2500000    0.2118055
  19.2600002    0.2092016
  19.2700005    0.2015086
  19.2800007    0.2071387
  19.2900009    0.2077342
  19.3000011    0.2093927
  19.3100014    0.2083501
  19.3200016    0.2089609
  19.3300018    0.2043170
  19.3400002    0.2141193
  19.3500004    0.2223000
  19.3600006    0.2118013
  19.3700008    0.2077480
  19.3800011    0.2118213
  19.3900013    0.2031529
  19.4000015    0.2061943
  19.4100018    0.2059335
  19.4200001    0.2071002
  19.4300003    0.2078512
  19.4400005    0.2120192
  19.4500008    0.2099989
  19.4600010    0.2139209
  19.4700012    0.2130679
  19.4800014    0.2080387
  19.4900017    0.2091895
  19.5000000    0.2126390
  19.5100002    0.2203352
  19.5200005    0.2163065
  19.5300007    0.2158946
  19.5400009    0.2181007
  19.5500011    0.2220807
  19.5600014    0.2133786
  19.5700016    0.2072103
  19.5800018    0.2161850
  19.5900002    0.2161547
  19.6000004    0.2145809
  19.6100006    0.2164107
  19.6200008    0.2192817
  19.6300011    0.2253987
  19.6400013    0.2288717
  19.6500015    0.2258021
  19.6600018    0.2357062
  19.6700001    0.2304304
  19.6800003    0.2327155
  19.6900005    0.2221847
  19.7000008    0.2230125
  19.7100010    0.2286133
  19.7200012    0.2158260
  19.7300014    0.2168546
  19.7400017    0.2299603
  19.7500000    0.2296128
  19.7600002    0.2265472
  19.7700005    0.2365446
  19.7800007    0.2260558
  19.7900009    0.2251706
  19.8000011    0.2243413
  19.8100014    0.2279868
  19.8200016    0.2239404
  19.8300018    0.2325394
  19.8400002    0.2302347
  19.8500004    0.2263181
  19.8600006    0.2342588
  19.8700008    0.2248322
  19.8800011    0.2315199
  19.8900013    0.2198006
  19.9000015    0.2279072
  19.9100018    0.2280904
  19.9200001    0.2276599
  19.9300003    0.2186359
  19.9400005    0.2258332
  19.9500008    0.2291272
  19.9600010    0.2172692
  19.9700012    0.2225828
  19.9800014    0.2331313
  19.9900017    0.2282936
  20.0000000    0.2297661
  20.0100002    0.2333126
  20.0200005    0.2391125
  20.0300007    0.2412653
  20.0400009    0.2330009
  20.0500011    0.2260066
  20.0600014    0.2152786
  20.0700016    0.2197002
  20.0800018    0.2204122
  20.0900002    0.2131656
  20.1000004    0.2166134
  20.1100006    0.2247417
  20.1200008    0.2300146
  20.1300011    0.2289217
  20.1400013    0.2357637
  20.1500015    0.2300667
  20.1600018    0.2425828
  20.1700001    0.2487015
  20.1800003    0.2521722
  20.1900005    0.2430896
  20.2000008    0.2374605
  20.2100010    0.2457108
  20.2200012    0.2331465
  20.2300014    0.2359492
  20.2400017    0.2333240
  20.2500019    0.2394760
  20.2600002    0.2292538
  20.2700005    0.2429030
  20.2800007    0.2418139
  20.2900009    0.2511513
  20.3000011    0.2471852
  20.3100014    0.2411310
  20.3200016    0.2388984
  20.3300018    0.2360848
  20.3400002    0.2305805
  20.3500004    0.2362419
  20.3600006    0.2331438
  20.3700008    0.2304793
  20.3800011    0.2383090
  20.3900013    0.2365298
  20.4000015    0.2262891
  20.4100018    0.2302738
  20.4200001    0.2259779
  20.4300003    0.2299335
  20.4400005    0.2218202
  20.4500008    0.2199033
  20.4600010    0.2204105
  20.4700012    0.2190990
  20.4800014    0.2123741
  20.4900017    0.2130108
  20.5000019    0.2026792
  20.5100002    0.2046726
  20.5200005    0.2044777
  20.5300007    0.2050894
  20.5400009    0.2047795
  20.5500011    0.2024989
  20.5600014    0.2108039
  20.5700016    0.2167220
  20.5800018    0.2149232
  20.5900002    0.2093863
  20.6000004    0.2168585
  20.6100006    0.2125816
  20.6200008    0.2166725
  20.6300011    0.2211567
  20.6400013    0.2215234
  20.6500015    0.2245874
  20.6600018    0.2259245
  20.6700001    0.2225447
  20.6800003    0.2318207
  20.6900005    0.2398411
  20.7000008    0.2447004
  20.7100010    0.2262789
  20.7200012    0.2273262
  20.7300014    0.2236332
  20.7400017    0.2278705
  20.7500019    0.2334809
  20.7600002    0.2309232
  20.7700005    0.2286114
  20.7800007    0.2324118
  20.7900009    0.2282595
  20.8000011    0.2269910
  20.8100014    0.2220779
  20.8200016    0.2332286
  20.8300018    0.2325379
  20.8400002    0.2257286
  20.8500004    0.2398431
  20.8600006    0.2320466
  20.8700008    0.2281959
  20.8800011    0.2265351
  20.8900013    0.2311842
  20.9000015    0.2405998
  20.9100018    0.2243401
  20.9200001    0.2216505
  20.9300003    0.2182028
  20.9400005    0.2225305
  20.9500008    0.2259491
  20.9600010    0.2297914
  20.9700012    0.2310371
  20.9800014    0.2259659
  20.9900017    0.2197551
  21.0000019    0.2252914
  21.0100002    0.2209534
  21.0200005    0.2323722
  21.0300007    0.2242436
  21.0400009    0.2136913
  21.0500011    0.2137538
  21.0600014    0.2147490
  21.0700016    0.2174095
  21.0800018    0.2142122
  21.0900002    0.2146136
  21.1000004    0.2257024
  21.1100006    0.2263263
  21.1200008    0.2219561
  21.1300011    0.2305616
  21.1400013    0.2290034
  21.1500015    0.2237705
  21.1600018    0.2277110
  21.1700001    0.2310531
  21.1800003    0.2225128
  21.1900005    0.2226765
  21.2000008    0.2202100
  21.2100010    0.2223931
  21.2200012    0.2235116
  21.2300014    0.2148875
  21.2400017    0.2151978
  21.2500019    0.2129435
  21.2600002    0.2200676
  21.2700005    0.2163769
  21.2800007    0.2241703
  21.2900009    0.2238737
  21.3000011    0.2203621
  21.3100014    0.2203130
  21.3200016    0.2246789
  21.3300018    0.2286695
  21.3400002    0.2218365
  21.3500004    0.2166872
  21.3600006    0.2197727
  21.3700008    0.2230659
  21.3800011    0.2232875
  21.3900013    0.2298420
  21.4000015    0.2236509
  21.4100018    0.2219527
  21.4200001    0.2209401
  21.4300003    0.2240057
  21.4400005    0.2241800
  21.4500008    0.2266336
  21.4600010    0.2237236
  21.4700012    0.2215789
  21.4800014    0.2166308
  21.4900017    0.2280882
  21.5000019    0.2160787
  21.5100002    0.2199266
  21.5200005    0.2153898
  21.5300007    0.2201512
  21.5400009    0.2163713
  21.5500011    0.2268567
  21.5600014    0.2306449
  21.5700016    0.2363062
  21.5800018    0.2345813
  21.5900002    0.2441700
  21.6000004    0.2412317
  21.6100006    0.2337584
  21.6200008    0.2290042
  21.6300011    0.2300448
  21.6400013    0.2236333
  21.6500015    0.2365593
  21.6600018    0.2260842
  21.6700001    0.2272290
  21.6800003    0.2222267
  21.6900005    0.2239019
  21.7000008    0.2179682
  21.7100010    0.2247262
  21.7200012    0.2264899
  21.7300014    0.2345752
  21.7400017    0.2419238
  21.7500019    0.2464587
  21.7600002    0.2491133
  21.7700005    0.2439686
  21.7800007    0.2421522
  21.7900009    0.2260282
  21.8000011    0.2296002
  21.8100014    0.2346950
  21.8200016    0.2332749
  21.8300018    0.2331270
  21.8400002    0.2365625
  21.8500004    0.2226421
  21.8600006    0.2329709
  21.8700008    0.2322471
  21.8800011    0.2374338
  21.8900013    0.2412647
  21.9000015    0.2454397
  21.9100018    0.2502925
  21.9200020    0.2477015
  21.9300003    0.2556642
  21.9400005    0.2550135
  21.9500008    0.2551402
  21.9600010    0.2611997
  21.9700012    0.2699678
  21.9800014    0.2651599
  21.9900017    0.2614348
  22.0000019    0.2625118
  22.0100002    0.2460434
  22.0200005    0.2462234
  22.0300007    0.2389054
  22.0400009    0.2319258
  22.0500011    0.2369633
  22.0600014    0.2242703
  22.0700016    0.2288534
  22.0800018    0.2231388
  22.0900002    0.2221384
  22.1000004    0.2337466
  22.1100006    0.2347358
  22.1200008    0.2324292
  22.1300011    0.2310131
  22.1400013    0.2331589
  22.1500015    0.2283636
  22.1600018    0.2281703
  22.1700020    0.2300799
  22.1800003    0.2278871
  22.1900005    0.2279264
  22.2000008    0.2245015
  22.2100010    0.2233696
  22.2200012    0.2279715
  22.2300014    0.2305574
  22.2400017    0.2369593
  22.2500019    0.2309122
  22.2600002    0.2352759
  22.2700005    0.2296093
  22.2800007    0.2271399
  22.2900009    0.2282371
  22.3000011    0.2304189
  22.3100014    0.2316266
  22.3200016    0.2408275
  22.3300018    0.2419024
  22.3400002    0.2403687
  22.3500004    0.2489084
  22.3600006    0.2506571
  22.3700008    0.2302786
  22.3800011    0.2293389
  22.3900013    0.2463570
  22.4000015    0.2410928
  22.4100018    0.2392212
  22.4200020    0.2418123
  22.4300003    0.2402593
  22.4400005    0.2514784
  22.4500008    0.2512638
  22.4600010    0.2447731
  22.4700012    0.2323155
  22.4800014    0.2359560
  22.4900017    0.2420933
  22.5000019    0.2396408
  22.5100002    0.2567487
  22.5200005    0.2637859
  22.5300007    0.2472083
  22.5400009    0.2398292
  22.5500011    0.2391446
  22.5600014    0.2358692
  22.5700016    0.2414027
  22.5800018    0.2368385
  22.5900002    0.2390431
  22.6000004    0.2369704
  22.6100006    0.2439789
  22.6200008    0.2379172
  22.6300011    0.2258659
  22.6400013    0.2304626
  22.6500015    0.2295844
  22.6600018    0.2322381
  22.6700020    0.2253190
  22.6800003    0.2369575
  22.6900005    0.2312065
  22.7000008    0.2319259
  22.7100010    0.2355664
  22.7200012    0.2338178
  22.7300014    0.2473267
  22.7400017    0.2449076
  22.7500019    0.2395905
  22.7600002    0.2428135
  22.7700005    0.2449588
  22.7800007    0.2355009
  22.7900009    0.2383190
  22.8000011    0.2347353
  22.8100014    0.2344040
  22.8200016    0.2288991
  22.8300018    0.2334687
  22.8400002    0.2285851
  22.8500004    0.2291816
  22.8600006    0.2337579
  22.8700008    0.2425786
  22.8800011    0.2436445
  22.8900013    0.2353443
  22.9000015    0.2364537
  22.9100018    0.2450881
  22.9200020    0.2294233
  22.9300003    0.2310775
  22.9400005    0.2421342
  22.9500008    0.2346873
  22.9600010    0.2407497
  22.9700012    0.2491902
  22.9800014    0.2446135
  22.9900017    0.2432770
  23.0000019    0.2417839
  23.0100002    0.2466432
  23.0200005    0.2474774
  23.0300007    0.2519051
  23.0400009    0.2428780
  23.0500011    0.2425501
  23.0600014    0.2460665
  23.0700016    0.2597011
  23.0800018    0.2690895
  23.0900002    0.2678030
  23.1000004    0.2569950
  23.1100006    0.2583391
  23.1200008    0.2546745
  23.1300011    0.2620734
  23.1400013    0.2574830
  23.1500015    0.2549289
  23.1600018    0.2591705
  23.1700020    0.2462205
  23.1800003    0.2493715
  23.1900005    0.2521169
  23.2000008    0.2480144
  23.2100010    0.2409115
  23.2200012    0.2403648
  23.2300014    0.2469863
  23.2400017    0.2577219
  23.2500019    0.2429701
  23.2600002    0.2406019
  23.2700005    0.2389027
  23.2800007    0.2409911
  23.2900009    0.2405761
  23.3000011    0.2356560
  23.3100014    0.2342290
  23.3200016    0.2368312
  23.3300018    0.2378850
  23.3400021    0.2313408
  23.3500004    0.2297305
  23.3600006    0.2323153
  23.3700008    0.2295258
  23.3800011    0.2346379
  23.3900013    0.2328885
  23.4000015    0.2346310
  23.4100018    0.2323448
  23.4200020    0.2286382
  23.4300003    0.2309640
  23.4400005    0.2241010
  23.4500008    0.2282633
  23.4600010    0.2353001
  23.4700012    0.2370448
  23.4800014    0.2338028
  23.4900017    0.2328089
  23.5000019    0.2322566
  23.5100002    0.2304908
  23.5200005    0.2348263
  23.5300007    0.2428902
  23.5400009    0.2445786
  23.5500011    0.2370800
  23.5600014    0.2360711
  23.5700016    0.2382013
  23.5800018    0.2408422
  23.5900021    0.2438293
  23.6000004    0.2384295
  23.6100006    0.2345747
  23.6200008    0.2284916
  23.6300011    0.2283189
  23.6400013    0.2331037
  23.6500015    0.2403131
  23.6600018    0.2482379
  23.6700020    0.2367717
  23.6800003    0.2336032
  23.6900005    0.2358860
  23.7000008    0.2204930
  23.7100010    0.2226571
  23.7200012    0.2182456
  23.7300014    0.2145576
  23.7400017    0.2194777
  23.7500019    0.2180370
  23.7600002    0.2175532
  23.7700005    0.2210432
  23.7800007    0.2187650
  23.7900009    0.2367503
  23.8000011    0.2450131
  23.8100014    0.2447970
  23.8200016    0.2443915
  23.8300018    0.2461530
  23.8400021    0.2504005
  23.8500004    0.2470393
  23.8600006    0.2497856
  23.8700008    0.2485293
  23.8800011    0.2465122
  23.8900013    0.2455078
  23.9000015    0.2457945
  23.9100018    0.2430218
  23.9200020    0.2435198
  23.9300003    0.2397385
  23.9400005    0.2459825
  23.9500008    0.2448550
  23.9600010    0.2483415
  23.9700012    0.2403595
  23.9800014    0.2288836
  23.9900017    0.2424290
  24.0000019    0.2304007
  24.0100002    0.2343313
  24.0200005    0.2275547
  24.0300007    0.2297601
  24.0400009    0.2308436
  24.0500011    0.2336406
  24.0600014    0.2245678
  24.0700016    0.2317986
  24.0800018    0.2251694
  24.0900021    0.2306609
  24.1000004    0.2309542
  24.1100006    0.2339438
  24.1200008    0.2275968
  24.1300011    0.2212699
  24.1400013    0.2210529
  24.1500015    0.2162502
  24.1600018    0.2176648
  24.1700020    0.2184034
  24.1800003    0.2182920
  24.1900005    0.2168491
  24.2000008    0.2148602
  24.2100010    0.2166075
  24.2200012    0.2225901
  24.2300014    0.2225717
  24.2400017    0.2262236
  24.2500019    0.2308481
  24.2600002    0.2300697
  24.2700005    0.2381384
  24.2800007    0.2367536
  24.2900009    0.2367781
  24.3000011    0.2393537
  24.3100014    0.2421746
  24.3200016    0.2451181
  24.3300018    0.2525297
  24.3400021    0.2394759
  24.3500004    0.2335550
  24.3600006    0.2349746
  24.3700008    0.2384495
  24.3800011    0.2460253
  24.3900013    0.2458034
  24.4000015    0.2366669
  24.4100018    0.2335051
  24.4200020    0.2393732
  24.4300003    0.2361096
  24.4400005    0.2331435
  24.4500008    0.2212726
  24.4600010    0.2220906
  24.4700012    0.2212071
  24.4800014    0.2213335
  24.4900017    0.2221841
  24.5000019    0.2158115
  24.5100002    0.2281594
  24.5200005    0.2275826
  24.5300007    0.2215446
  24.5400009    0.2246245
  24.5500011    0.2194532
  24.5600014    0.2251555
  24.5700016    0.2162309
  24.5800018    0.2191160
  24.5900021    0.2252501
  24.6000004    0.2168739
  24.6100006    0.2238238
  24.6200008    0.2150882
  24.6300011    0.2255576
  24.6400013    0.2208215
  24.6500015    0.2228350
  24.6600018    0.2171268
  24.6700020    0.2119709
  24.6800003    0.2174656
  24.6900005    0.2246000
  24.7000008    0.2265783
  24.7100010    0.2240062
  24.7200012    0.2291450
  24.7300014    0.2300055
  24.7400017    0.2254021
  24.7500019    0.2208767
  24.7600002    0.2276663
  24.7700005    0.2206959
  24.7800007    0.2240626
  24.7900009    0.2256744
  24.8000011    0.2309584
  24.8100014    0.2300524
  24.8200016    0.2270424
  24.8300018    0.2315219
  24.8400021    0.2331270
  24.8500004    0.2374406
  24.8600006    0.2344001
  24.8700008    0.2313402
  24.8800011    0.2322574
  24.8900013    0.2341903
  24.9000015    0.2442465
  24.9100018    0.2432697
  24.9200020    0.2313209
  24.9300003    0.2287704
  24.9400005    0.2293788
  24.9500008    0.2355107
  24.9600010    0.2260504
  24.9700012    0.2202467
  24.9800014    0.2181838
  24.9900017    0.2243455
  25.0000019    0.2195508
  25.0100021    0.2285633
  25.0200005    0.2189679
  25.0300007    0.2167176
  25.0400009    0.2127546
  25.0500011    0.2108900
  25.0600014    0.2117474
  25.0700016    0.2109825
  25.0800018    0.2011213
  25.0900021    0.2092479
  25.1000004    0.2040793
  25.1100006    0.2056113
  25.1200008    0.2104695
  25.1300011    0.2152651
  25.1400013    0.2139555
  25.1500015    0.2130409
  25.1600018    0.2149191
  25.1700020    0.2040139
  25.1800003    0.2046505
  25.1900005    0.2034803
  25.2000008    0.1969682
  25.2100010    0.1973892
  25.2200012    0.1984299
  25.2300014    0.1971787
  25.2400017    0.2063425
  25.2500019    0.2036410
  25.2600021    0.2067526
  25.2700005    0.2108269
  25.2800007    0.2095804
  25.2900009    0.2100111
  25.3000011    0.2090821
  25.3100014    0.2132036
  25.3200016    0.2062376
  25.3300018    0.2092075
  25.3400021    0.2099084
  25.3500004    0.2095950
  25.3600006    0.2075496
  25.3700008    0.2168395
  25.3800011    0.2204689
  25.3900013    0.2186943
  25.4000015    0.2155239
  25.4100018    0.2216607
  25.4200020    0.2173661
  25.4300003    0.2265144
  25.4400005    0.2214499
  25.4500008    0.2211877
  25.4600010    0.2238963
  25.4700012    0.2189080
  25.4800014    0.2157302
  25.4900017    0.2139509
  25.5000019    0.2152216
  25.5100021    0.2139798
  25.5200005    0.2087379
  25.5300007    0.2061018
  25.5400009    0.2129845
  25.5500011    0.2145130
  25.5600014    0.2150295
  25.5700016    0.2184884
  25.5800018    0.2097471
  25.5900021    0.2074786
  25.6000004    0.2121177
  25.6100006    0.2145461
  25.6200008    0.2120673
  25.6300011    0.2101942
  25.6400013    0.2165114
  25.6500015    0.2191998
  25.6600018    0.2202652
  25.6700020    0.2231225
  25.6800003    0.2310829
  25.6900005    0.2261512
  25.7000008    0.2240654
  25.7100010    0.2215255
  25.7200012    0.2238900
  25.7300014    0.2199582
  25.7400017    0.2170196
  25.7500019    0.2198418
  25.7600021    0.2290484
  25.7700005    0.2281484
  25.7800007    0.2331153
  25.7900009    0.2256832
  25.8000011    0.2365654
  25.8100014    0.2285641
  25.8200016    0.2369594
  25.8300018    0.2324649
  25.8400021    0.2315800
  25.8500004    0.2351373
  25.8600006    0.2347360
  25.8700008    0.2303657
  25.8800011    0.2277871
  25.8900013    0.2288305
  25.9000015    0.2230370
  25.9100018    0.2207211
  25.9200020    0.2186311
  25.9300003    0.2280718
  25.9400005    0.2260153
  25.9500008    0.2205548
  25.9600010    0.2305289
  25.9700012    0.2401847
  25.9800014    0.2417766
  25.9900017    0.2509739
  26.0000019    0.2505657
  26.0100021    0.2403575
  26.0200005    0.2494262
  26.0300007    0.2460162
  26.0400009    0.2450272
  26.0500011    0.2397981
  26.0600014    0.2441369
  26.0700016    0.2468366
  26.0800018    0.2398350
  26.0900021    0.2371480
  26.1000004    0.2367169
  26.1100006    0.2364950
  26.1200008    0.2281702
  26.1300011    0.2302751
  26.1400013    0.2268696
  26.1500015    0.2283113
  26.1600018    0.2276537
  26.1700020    0.2187816
  26.1800003    0.2167778
  26.1900005    0.2213449
  26.2000008    0.2226254
  26.2100010    0.2219803
  26.2200012    0.2237889
  26.2300014    0.2249026
  26.2400017    0.2286364
  26.2500019    0.2344704
  26.2600021    0.2324006
  26.2700005    0.2322487
  26.2800007    0.2369606
  26.2900009    0.2373575
  26.3000011    0.2339732
  26.3100014    0.2327796
  26.3200016    0.2262148
  26.3300018    0.2422156
  26.3400021    0.2422055
  26.3500004    0.2374461
  26.3600006    0.2388232
  26.3700008    0.2261195
  26.3800011    0.2299593
  26.3900013    0.2327123
  26.4000015    0.2339846
  26.4100018    0.2418381
  26.4200020    0.2435590
  26.4300003    0.2480783
  26.4400005    0.2375519
  26.4500008    0.2473262
  26.4600010    0.2428406
  26.4700012    0.2486222
  26.4800014    0.2415740
  26.4900017    0.2546353
  26.5000019    0.2553295
  26.5100021    0.2384755
  26.5200005    0.2400667
  26.5300007    0.2361201
  26.5400009    0.2416271
  26.5500011    0.2407438
  26.5600014    0.2442287
  26.5700016    0.2480842
  26.5800018    0.2590664
  26.5900021    0.2485157
  26.6000004    0.2564362
  26.6100006    0.2597720
  26.6200008    0.2488671
  26.6300011    0.2464785
  26.6400013    0.2395684
  26.6500015    0.2470043
  26.6600018    0.2547079
  26.6700020    0.2522234
  26.6800022    0.2575698
  26.6900005    0.2474200
  26.7000008    0.2461749
  26.7100010    0.2530131
  26.7200012    0.2471951
  26.7300014    0.2437698
  26.7400017    0.2481440
  26.7500019    0.2368637
  26.7600021    0.2409658
  26.7700005    0.2308069
  26.7800007    0.2382670
  26.7900009    0.2384999
  26.8000011    0.2411909
  26.8100014    0.2367714
  26.8200016    0.2377192
  26.8300018    0.2371386
  26.8400021    0.2395919
  26.8500004    0.2405544
  26.8600006    0.2341802
  26.8700008    0.2337873
  26.8800011    0.2334476
  26.8900013    0.2345608
  26.9000015    0.2363593
  26.9100018    0.2449691
  26.9200020    0.2424832
  26.9300022    0.2379391
  26.9400005    0.2352091
  26.9500008    0.2297731
  26.9600010    0.2293917
  26.9700012    0.2365025
  26.9800014    0.2349225
  26.9900017    0.2372374
  27.0000019    0.2364592
  27.0100021    0.2328035
  27.0200005    0.2330971
  27.0300007    0.2309738
  27.0400009    0.2296863
  27.0500011    0.2271984
  27.0600014    0.2278547
  27.0700016    0.2292258
  27.0800018    0.2240732
  27.0900021    0.2265891
  27.1000004    0.2364684
  27.1100006    0.2352226
  27.1200008    0.2361165
  27.1300011    0.2476934
  27.1400013    0.2490788
  27.1500015    0.2453222
  27.1600018    0.2376288
  27.1700020    0.2337241
  27.1800022    0.2399130
  27.1900005    0.2428088
  27.2000008    0.2387033
  27.2100010    0.2394107
  27.2200012    0.2392348
  27.2300014    0.2376881
  27.2400017    0.2385220
  27.2500019    0.2423379
  27.2600021    0.2367329
  27.2700005    0.2384135
  27.2800007    0.2368985
  27.2900009    0.2377640
  27.3000011    0.2341343
  27.3100014    0.2372129
  27.3200016    0.2430299
  27.3300018    0.2436062
  27.3400021    0.2408020
  27.3500004    0.2501794
  27.3600006    0.2430049
  27.3700008    0.2421597
  27.3800011    0.2536205
  27.3900013    0.2453400
  27.4000015    0.2431555
  27.4100018    0.2405883
  27.4200020    0.2358258
  27.4300022    0.2380642
  27.4400005    0.2431958
  27.4500008    0.2477912
  27.4600010    0.2469976
  27.4700012    0.2478557
  27.4800014    0.2469646
  27.4900017    0.2496464
  27.5000019    0.2472024
  27.5100021    0.2540808
  27.5200005    0.2571745
  27.5300007    0.2579353
  27.5400009    0.2521914
  27.5500011    0.2465339
  27.5600014    0.2537442
  27.5700016    0.2490867
  27.5800018    0.2497473
  27.5900021    0.2406651
  27.6000004    0.2379815
  27.6100006    0.2305544
  27.6200008    0.2308320
  27.6300011    0.2289486
  27.6400013    0.2273321
  27.6500015    0.2256285
  27.6600018    0.2280314
  27.6700020    0.2259248
  27.6800022    0.2223393
  27.6900005    0.2226460
  27.7000008    0.2179689
  27.7100010    0.2137903
  27.7200012    0.2210660
  27.7300014    0.2104010
  27.7400017    0.2215238
  27.7500019    0.2188118
  27.7600021    0.2280629
  27.7700005    0.2268910
  27.7800007    0.2129189
  27.7900009    0.2167051
  27.8000011    0.2137757
  27.8100014    0.2207111
  27.8200016    0.2189805
  27.8300018    0.2208239
  27.8400021    0.2165226
  27.8500004    0.2094111
  27.8600006    0.2159395
  27.8700008    0.2250682
  27.8800011    0.2208856
  27.8900013    0.2238484
  27.9000015    0.2202705
  27.9100018    0.2250646
  27.9200020    0.2232351
  27.9300022    0.2237473
  27.9400005    0.2164523
  27.9500008    0.2180613
  27.9600010    0.2203709
  27.9700012    0.2241337
  27.9800014    0.2168816
  27.9900017    0.2166402
  28.0000019    0.2125157
  28.0100021    0.2160950
  28.0200005    0.2199121
  28.0300007    0.2115310
  28.0400009    0.2103168
  28.0500011    0.2102931
  28.0600014    0.2164986
  28.0700016    0.2148166
  28.0800018    0.2227916
  28.0900021    0.2141122
  28.1000004    0.2101529
  28.1100006    0.2117216
  28.1200008    0.2093997
  28.1300011    0.2188137
  28.1400013    0.2221599
  28.1500015    0.2215521
  28.1600018    0.2201784
  28.1700020    0.2194616
  28.1800022    0.2226768
  28.1900005    0.2188238
  28.2000008    0.2203529
  28.2100010    0.2181821
  28.2200012    0.2157051
  28.2300014    0.2115258
  28.2400017    0.2140538
  28.2500019    0.2201093
  28.2600021    0.2171580
  28.2700005    0.2188319
  28.2800007    0.2144469
  28.2900009    0.2177445
  28.3000011    0.2148081
  28.3100014    0.2178357
  28.3200016    0.2208571
  28.3300018    0.2212267
  28.3400021    0.2211645
  28.3500023    0.2104390
  28.3600006    0.2143310
  28.3700008    0.2048167
  28.3800011    0.2145058
  28.3900013    0.2222939
  28.4000015    0.2221507
  28.4100018    0.2233676
  28.4200020    0.2324324
  28.4300022    0.2297938
  28.4400005    0.2248060
  28.4500008    0.2311899
  28.4600010    0.2237387
  28.4700012    0.2265056
  28.4800014    0.2221643
  28.4900017    0.2275087
  28.5000019    0.2237108
  28.5100021    0.2230150
  28.5200005    0.2262585
  28.5300007    0.2309610
  28.5400009    0.2273840
  28.5500011    0.2200677
  28.5600014    0.2243196
  28.5700016    0.2215950
  28.5800018    0.2250640
  28.5900021    0.2272786
  28.6000023    0.2429916
  28.6100006    0.2474706
  28.6200008    0.2407208
  28.6300011    0.2432154
  28.6400013    0.2345537
  28.6500015    0.2352219
  28.6600018    0.2386801
  28.6700020    0.2347097
  28.6800022    0.2422764
  28.6900005    0.2325693
  28.7000008    0.2377959
  28.7100010    0.2371855
  28.7200012    0.2440177
  28.7300014    0.2311188
  28.7400017    0.2216494
  28.7500019    0.2215099
  28.7600021    0.2227187
  28.7700005    0.2231727
  28.7800007    0.2303267
  28.7900009    0.2325354
  28.8000011    0.2303125
  28.8100014    0.2257007
  28.8200016    0.2349038
  28.8300018    0.2441988
  28.8400021    0.2433487
  28.8500023    0.2476867
  28.8600006    0.2351850
  28.8700008    0.2352195
  28.8800011    0.2402395
  28.8900013    0.2429978
  28.9000015    0.2436974
  28.9100018    0.2451652
  28.9200020    0.2435683
  28.9300022    0.2492910
  28.9400005    0.2455389
  28.9500008    0.2318336
  28.9600010    0.2373351
  28.9700012    0.2443627
  28.9800014    0.2416751
  28.9900017    0.2359710
  29.0000019    0.2344374
  29.0100021    0.2347274
  29.0200005    0.2332794
  29.0300007    0.2325759
  29.0400009    0.2338608
  29.0500011    0.2370830
  29.0600014    0.2331580
  29.0700016    0.2355467
  29.0800018    0.2374096
  29.0900021    0.2333952
  29.1000023    0.2393080
  29.1100006    0.2342575
  29.1200008    0.2371796
  29.1300011    0.2384075
  29.1400013    0.2488227
  29.1500015    0.2442105
  29.1600018    0.2414093
  29.1700020    0.2449935
  29.1800022    0.2449415
  29.1900005    0.2441475
  29.2000008    0.2441383
  29.2100010    0.2463494
  29.2200012    0.2502905
  29.2300014    0.2488928
  29.2400017    0.2549734
  29.2500019    0.2603709
  29.2600021    0.2616268
  29.2700005    0.2457917
  29.2800007    0.2415671
  29.2900009    0.2456831
  29.3000011    0.2484741
  29.3100014    0.2473039
  29.3200016    0.2497738
  29.3300018    0.2473241
  29.3400021    0.2446941
  29.3500023    0.2537798
  29.3600006    0.2436035
  29.3700008    0.2441851
  29.3800011    0.2384717
  29.3900013    0.2384459
  29.4000015    0.2455516
  29.4100018    0.2530221
  29.4200020    0.2503506
  29.4300022    0.2475807
  29.4400005    0.2404203
  29.4500008    0.2380475
  29.4600010    0.2417578
  29.4700012    0.2457109
  29.4800014    0.2485447
  29.4900017    0.2557977
  29.5000019    0.2648506
  29.5100021    0.2604186
  29.5200005    0.2549163
  29.5300007    0.2621890
  29.5400009    0.2584297
  29.5500011    0.2516039
  29.5600014    0.2558809
  29.5700016    0.2531657
  29.5800018    0.2532982
  29.5900021    0.2525325
  29.6000023    0.2395999
  29.6100006    0.2485721
  29.6200008    0.2524401
  29.6300011    0.2417949
  29.6400013    0.2455329
  29.6500015    0.2421580
  29.6600018    0.2382562
  29.6700020    0.2450014
  29.6800022    0.2495843
  29.6900005    0.2447640
  29.7000008    0.2489199
  29.7100010    0.2549920
  29.7200012    0.2563985
  29.7300014    0.2565170
  29.7400017    0.2640673
  29.7500019    0.2583401
  29.7600021    0.2588496
  29.7700024    0.2686934
  29.7800007    0.2720755
  29.7900009    0.2786437
  29.8000011    0.2807245
  29.8100014    0.2746725
  29.8200016    0.2752759
  29.8300018    0.2650619
  29.8400021    0.2678992
  29.8500023    0.2594723
  29.8600006    0.2640255
  29.8700008    0.2539316
  29.8800011    0.2573036
  29.8900013    0.2549023
  29.9000015    0.2481615
  29.9100018    0.2530860
  29.9200020    0.2629364
  29.9300022    0.2697327
  29.9400005    0.2707071
  29.9500008    0.2682265
  29.9600010    0.2668211
  29.9700012    0.2655950
  29.9800014    0.2682338
  29.9900017    0.2645844
  30.0000019    0.2666214
  30.0100021    0.2607120
  30.0200024    0.2559379
  30.0300007    0.2444730
  30.0400009    0.2409695
  30.0500011    0.2297194
  30.0600014    0.2389345
  30.0700016    0.2406827
  30.0800018    0.2496523
  30.0900021    0.2397440
  30.1000023    0.2454120
  30.1100006    0.2487325
  30.1200008    0.2475121
  30.1300011    0.2419731
  30.1400013    0.2550759
  30.1500015    0.2556365
  30.1600018    0.2529771
  30.1700020    0.2528183
  30.1800022    0.2521174
  30.1900005    0.2493638
  30.2000008    0.2452316
  30.2100010    0.2461841
  30.2200012    0.2376260
  30.2300014    0.2366037
  30.2400017    0.2392686
  30.2500019    0.2387299
  30.2600021    0.2391623
  30.2700024    0.2461464
  30.2800007    0.2450782
  30.2900009    0.2585583
  30.3000011    0.2543388
  30.3100014    0.2588751
  30.3200016    0.2537840
  30.3300018    0.2525579
  30.3400021    0.2513346
  30.3500023    0.2466973
  30.3600006    0.2507006
  30.3700008    0.2519409
  30.3800011    0.2630901
  30.3900013    0.2507930
  30.4000015    0.2544554
  30.4100018    0.2673663
  30.4200020    0.2721148
  30.4300022    0.2737752
  30.4400005    0.2603672
  30.4500008    0.2623809
  30.4600010    0.2655960
  30.4700012    0.2641380
  30.4800014    0.2620490
  30.4900017    0.2603071
  30.5000019    0.2595503
  30.5100021    0.2580748
  30.5200024    0.2525774
  30.5300007    0.2534074
  30.5400009    0.2486262
  30.5500011    0.2477888
  30.5600014    0.2448627
  30.5700016    0.2484811
  30.5800018    0.2456868
  30.5900021    0.2482370
  30.6000023    0.2479235
  30.6100006    0.2468114
  30.6200008    0.2483137
  30.6300011    0.2470924
  30.6400013    0.2409529
  30.6500015    0.2381019
  30.6600018    0.2434479
  30.6700020    0.2449743
  30.6800022    0.2351917
  30.6900005    0.2428079
  30.7000008    0.2404427
  30.7100010    0.2469387
  30.7200012    0.2449747
  30.7300014    0.2522019
  30.7400017    0.2511695
  30.7500019    0.2429848
  30.7600021    0.2378676
  30.7700024    0.2450760
  30.7800007    0.2560021
  30.7900009    0.2433908
  30.8000011    0.2415513
  30.8100014    0.2331388
  30.8200016    0.2402464
  30.8300018    0.2397129
  30.8400021    0.2412394
  30.8500023    0.2385315
  30.8600006    0.2423101
  30.8700008    0.2524520
  30.8800011    0.2373737
  30.8900013    0.2484675
  30.9000015    0.2321668
  30.9100018    0.2374625
  30.9200020    0.2467908
  30.9300022    0.2412168
  30.9400005    0.2349487
  30.9500008    0.2442107
  30.9600010    0.2474518
  30.9700012    0.2487081
  30.9800014    0.2439526
  30.9900017    0.2434144
  31.0000019    0.2446567
  31.0100021    0.2570969
  31.0200024    0.2473569
  31.0300007    0.2515924
  31.0400009    0.2502800
  31.0500011    0.2531812
  31.0600014    0.2512296
  31.0700016    0.2498025
  31.0800018    0.2425013
  31.0900021    0.2502906
  31.1000023    0.2578614
  31.1100006    0.2426624
  31.1200008    0.2501931
  31.1300011    0.2522717
  31.1400013    0.2477010
  31.1500015    0.2477396
  31.1600018    0.2534217
  31.1700020    0.2462463
  31.1800022    0.2374361
  31.1900005    0.2398780
  31.2000008    0.2338304
  31.2100010    0.2372897
  31.2200012    0.2369868
  31.2300014    0.2376152
  31.2400017    0.2390100
  31.2500019    0.2348829
  31.2600021    0.2352828
  31.2700024    0.2309500
  31.2800007    0.2298143
  31.2900009    0.2305945
  31.3000011    0.2261926
  31.3100014    0.2250348
  31.3200016    0.2320636
  31.3300018    0.2378126
  31.3400021    0.2311802
  31.3500023    0.2350186
  31.3600006    0.2229179
  31.3700008    0.2195313
  31.3800011    0.2234197
  31.3900013    0.2221196
  31.4000015    0.2155331
  31.4100018    0.2189905
  31.4200020    0.2211269
  31.4300022    0.2196918
  31.4400024    0.2241422
  31.4500008    0.2206159
  31.4600010    0.2247965
  31.4700012    0.2344761
  31.4800014    0.2385607
  31.4900017    0.2345292
  31.5000019    0.2426088
  31.5100021    0.2325783
  31.5200024    0.2363958
  31.5300007    0.2422789
  31.5400009    0.2430577
  31.5500011    0.2475389
  31.5600014    0.2523290
  31.5700016    0.2551278
  31.5800018    0.2433579
  31.5900021    0.2353912
  31.6000023    0.2398158
  31.6100006    0.2452680
  31.6200008    0.2387209
  31.6300011    0.2436787
  31.6400013    0.2423730
  31.6500015    0.2402052
  31.6600018    0.2532240
  31.6700020    0.2472389
  31.6800022    0.2517695
  31.6900024    0.2536770
  31.7000008    0.2554531
  31.7100010    0.2567011
  31.7200012    0.2639913
  31.7300014    0.2650285
  31.7400017    0.2647237
  31.7500019    0.2684024
  31.7600021    0.2678159
  31.7700024    0.2795987
  31.7800007    0.2633882
  31.7900009    0.2785077
  31.8000011    0.2659548
  31.8100014    0.2759028
  31.8200016    0.2669066
  31.8300018    0.2658439
  31.8400021    0.2601192
  31.8500023    0.2608374
  31.8600006    0.2691206
  31.8700008    0.2740909
  31.8800011    0.2706101
  31.8900013    0.2721868
  31.9000015    0.2572658
  31.9100018    0.2585431
  31.9200020    0.2681664
  31.9300022    0.2603850
  31.9400024    0.2655808
  31.9500008    0.2633186
  31.9600010    0.2703758
  31.9700012    0.2690507
  31.9800014    0.2643393
  31.9900017    0.2716728
  32.0000000    0.2679313
  32.0100021    0.2618288
  32.0200005    0.2600631
  32.0300026    0.2646549
  32.0400009    0.2611281
  32.0500031    0.2677826
  32.0600014    0.2635289
  32.0699997    0.2650788
  32.0800018    0.2716108
  32.0900002    0.2644672
  32.1000023    0.2571975
  32.1100006    0.2576264
  32.1200027    0.2447736
  32.1300011    0.2432862
  32.1400032    0.2374538
  32.1500015    0.2445336
  32.1599998    0.2429569
  32.1700020    0.2358955
  32.1800003    0.2460469
  32.1900024    0.2422193
  32.2000008    0.2454921
  32.2100029    0.2414698
  32.2200012    0.2410008
  32.2300034    0.2388665
  32.2400017    0.2452619
  32.2500000    0.2353467
  32.2600021    0.2400850
  32.2700005    0.2385137
  32.2800026    0.2457189
  32.2900009    0.2401733
  32.3000031    0.2395058
  32.3100014    0.2327981
  32.3199997    0.2218743
  32.3300018    0.2202828
  32.3400002    0.2302397
  32.3500023    0.2213738
  32.3600006    0.2239094
  32.3700027    0.2296010
  32.3800011    0.2380669
  32.3900032    0.2333821
  32.4000015    0.2363439
  32.4099998    0.2360317
  32.4200020    0.2373855
  32.4300003    0.2393829
  32.4400024    0.2454490
  32.4500008    0.2423963
  32.4600029    0.2536435
  32.4700012    0.2416599
  32.4800034    0.2437402
  32.4900017    0.2351664
  32.5000000    0.2398710
  32.5100021    0.2444749
  32.5200005    0.2358063
  32.5300026    0.2333640
  32.5400009    0.2297896
  32.5500031    0.2328857
  32.5600014    0.2244519
  32.5699997    0.2280047
  32.5800018    0.2332427
  32.5900002    0.2406719
  32.6000023    0.2333744
  32.6100006    0.2329642
  32.6200027    0.2346304
  32.6300011    0.2322849
  32.6400032    0.2244159
  32.6500015    0.2244584
  32.6599998    0.2299625
  32.6700020    0.2292351
  32.6800003    0.2278784
  32.6900024    0.2252268
  32.7000008    0.2285987
  32.7100029    0.2259413
  32.7200012    0.2263979
  32.7300034    0.2248936
  32.7400017    0.2238912
  32.7500000    0.2163505
  32.7600021    0.2211649
  32.7700005    0.2260623
  32.7800026    0.2260517
  32.7900009    0.2352283
  32.8000031    0.2327137
  32.8100014    0.2292866
  32.8199997    0.2351065
  32.8300018    0.2289933
  32.8400002    0.2316214
  32.8500023    0.2303016
  32.8600006    0.2259369
  32.8700027    0.2263719
  32.8800011    0.2296648
  32.8900032    0.2260256
  32.9000015    0.2251089
  32.9099998    0.2244420
  32.9200020    0.2208075
  32.9300003    0.2292778
  32.9400024    0.2257494
  32.9500008    0.2263120
  32.9600029    0.2263271
  32.9700012    0.2308205
  32.9800034    0.2286046
  32.9900017    0.2311306
  33.0000000    0.2383685
  33.0100021    0.2281988
  33.0200005    0.2284768
  33.0300026    0.2282089
  33.0400009    0.2321398
  33.0500031    0.2332536
  33.0600014    0.2293593
  33.0699997    0.2356430
  33.0800018    0.2398545
  33.0900002    0.2371416
  33.1000023    0.2407125
  33.1100006    0.2454443
  33.1200027    0.2467376
  33.1300011    0.2460253
  33.1400032    0.2424503
  33.1500015    0.2470819
  33.1599998    0.2569081
  33.1700020    0.2388637
  33.1800003    0.2402702
  33.1900024    0.2392258
  33.2000008    0.2338492
  33.2100029    0.2306945
  33.2200012    0.2209328
  33.2300034    0.2216570
  33.2400017    0.2303695
  33.2500000    0.2378555
  33.2600021    0.2308478
  33.2700005    0.2454082
  33.2800026    0.2283925
  33.2900009    0.2286138
  33.3000031    0.2371694
  33.3100014    0.2384852
  33.3199997    0.2375051
  33.3300018    0.2397712
  33.3400002    0.2306799
  33.3500023    0.2240010
  33.3600006    0.2233068
  33.3700027    0.2282253
  33.3800011    0.2267069
  33.3900032    0.2328287
  33.4000015    0.2346822
  33.4099998    0.2362433
  33.4200020    0.2367377
  33.4300003    0.2363247
  33.4400024    0.2364460
  33.4500008    0.2281480
  33.4600029    0.2232180
  33.4700012    0.2275289
  33.4800034    0.2313048
  33.4900017    0.2208252
  33.5000000    0.2191178
  33.5100021    0.2196190
  33.5200005    0.2236076
  33.5300026    0.2171405
  33.5400009    0.2246660
  33.5500031    0.2259730
  33.5600014    0.2247747
  33.5699997    0.2246058
  33.5800018    0.2182407
  33.5900002    0.2292165
  33.6000023    0.2174823
  33.6100006    0.2225556
  33.6200027    0.2214227
  33.6300011    0.2242178
  33.6400032    0.2198981
  33.6500015    0.2188497
  33.6599998    0.2134271
  33.6700020    0.2100026
  33.6800003    0.2123202
  33.6900024    0.2196847
  33.7000008    0.2155219
  33.7100029    0.2119031
  33.7200012    0.2216523
  33.7300034    0.2227405
  33.7400017    0.2264171
  33.7500000    0.2209505
  33.7600021    0.2195072
  33.7700005    0.2239615
  33.7800026    0.2231370
  33.7900009    0.2279933
  33.8000031    0.2278470
  33.8100014    0.2266046
  33.8200035    0.2160978
  33.8300018    0.2201210
  33.8400002    0.2162295
  33.8500023    0.2191099
  33.8600006    0.2193766
  33.8700027    0.2233037
  33.8800011    0.2228673
  33.8900032    0.2192028
  33.9000015    0.2216264
  33.9099998    0.2293829
  33.9200020    0.2305144
  33.9300003    0.2331368
  33.9400024    0.2271904
  33.9500008    0.2260059
  33.9600029    0.2211546
  33.9700012    0.2235603
  33.9800034    0.2124465
  33.9900017    0.2202143
  34.0000000    0.2227073
  34.0100021    0.2248290
  34.0200005    0.2334326
  34.0300026    0.2240556
  34.0400009    0.2261103
  34.0500031    0.2225705
  34.0600014    0.2241379
  34.0700035    0.2286706
  34.0800018    0.2271240
  34.0900002    0.2286927
  34.1000023    0.2319060
  34.1100006    0.2335722
  34.1200027    0.2325251
  34.1300011    0.2381721
  34.1400032    0.2438331
  34.1500015    0.2363044
  34.1599998    0.2398261
  34.1700020    0.2536210
  34.1800003    0.2464008
  34.1900024    0.2530871
  34.2000008    0.2488975
  34.2100029    0.2385461
  34.2200012    0.2353936
  34.2300034    0.2427902
  34.2400017    0.2411857
  34.2500000    0.2452717
  34.2600021    0.2389414
  34.2700005    0.2420351
  34.2800026    0.2423703
  34.2900009    0.2429990
  34.3000031    0.2436319
  34.3100014    0.2527709
  34.3200035    0.2478911
  34.3300018    0.2430385
  34.3400002    0.2395641
  34.3500023    0.2420186
  34.3600006    0.2385967
  34.3700027    0.2411400
  34.3800011    0.2416035
  34.3900032    0.2372208
  34.4000015    0.2438914
  34.4099998    0.2496459
  34.4200020    0.2452693
  34.4300003    0.2413597
  34.4400024    0.2346467
  34.4500008    0.2349221
  34.4600029    0.2447925
  34.4700012    0.2445763
  34.4800034    0.2528964
  34.4900017    0.2497540
  34.5000000    0.2359232
  34.5100021    0.2289666
  34.5200005    0.2233658
  34.5300026    0.2235849
  34.5400009    0.2282279
  34.5500031    0.2266968
  34.5600014    0.2393355
  34.5700035    0.2349035
  34.5800018    0.2316004
  34.5900002    0.2336975
  34.6000023    0.2302576
  34.6100006    0.2263356
  34.6200027    0.2356907
  34.6300011    0.2358160
  34.6400032    0.2368307
  34.6500015    0.2449204
  34.6599998    0.2327856
  34.6700020    0.2362290
  34.6800003    0.2497293
  34.6900024    0.2416384
  34.7000008    0.2363631
  34.7100029    0.2386265
  34.7200012    0.2285944
  34.7300034    0.2304889
  34.7400017    0.2305037
  34.7500000    0.2305360
  34.7600021    0.2267804
  34.7700005    0.2362497
  34.7800026    0.2314183
  34.7900009    0.2343024
  34.8000031    0.2349258
  34.8100014    0.2327045
  34.8200035    0.2320678
  34.8300018    0.2316628
  34.8400002    0.2341215
  34.8500023    0.2387300
  34.8600006    0.2253646
  34.8700027    0.2249687
  34.8800011    0.2195999
  34.8900032    0.2288402
  34.9000015    0.2244885
  34.9099998    0.2231622
  34.9200020    0.2244070
  34.9300003    0.2184150
  34.9400024    0.2187373
  34.9500008    0.2189124
  34.9600029    0.2276738
  34.9700012    0.2289832
  34.9800034    0.2390981
  34.9900017    0.2345150
  35.0000000    0.2365188
  35.0100021    0.2315062
  35.0200005    0.2284864
  35.0300026    0.2264459
  35.0400009    0.2278543
  35.0500031    0.2373026
  35.0600014    0.2406629
  35.0700035    0.2387641
  35.0800018    0.2309678
  35.0900002    0.2264717
  35.1000023    0.2331688
  35.1100006    0.2242430
  35.1200027    0.2147845
  35.1300011    0.2174063
  35.1400032    0.2258069
  35.1500015    0.2208888
  35.1599998    0.2267127
  35.1700020    0.2240892
  35.1800003    0.2249225
  35.1900024    0.2238693
  35.2000008    0.2233905
  35.2100029    0.2274815
  35.2200012    0.2252969
  35.2300034    0.2253751
  35.2400017    0.2249864
  35.2500000    0.2232649
  35.2600021    0.2224520
  35.2700005    0.2254287
  35.2800026    0.2168676
  35.2900009    0.2133456
  35.3000031    0.2150808
  35.3100014    0.2150855
  35.3200035    0.2167082
  35.3300018    0.2149066
  35.3400002    0.2205335
  35.3500023    0.2222469
  35.3600006    0.2191612
  35.3700027    0.2165750
  35.3800011    0.2138891
  35.3900032    0.2156445
  35.4000015    0.2213136
  35.4099998    0.2166416
  35.4200020    0.2166022
  35.4300003    0.2164989
  35.4400024    0.2145676
  35.4500008    0.2182045
  35.4600029    0.2204397
  35.4700012    0.2152507
  35.4800034    0.2077872
  35.4900017    0.2124006
  35.5000000    0.2165144
  35.5100021    0.2132732
  35.5200005    0.2154297
  35.5300026    0.2208949
  35.5400009    0.2188158
  35.5500031    0.2147359
  35.5600014    0.2124458
  35.5700035    0.2121585
  35.5800018    0.2140815
  35.5900002    0.2163898
  35.6000023    0.2156595
  35.6100006    0.2232085
  35.6200027    0.2278936
  35.6300011    0.2271059
  35.6400032    0.2181550
  35.6500015    0.2185876
  35.6599998    0.2223680
  35.6700020    0.2225004
  35.6800003    0.2212955
  35.6900024    0.2206263
  35.7000008    0.2312850
  35.7100029    0.2295671
  35.7200012    0.2308163
  35.7300034    0.2314516
  35.7400017    0.2237532
  35.7500000    0.2227772
  35.7600021    0.2178309
  35.7700005    0.2140293
  35.7800026    0.2138720
  35.7900009    0.2222650
  35.8000031    0.2239307
  35.8100014    0.2205419
  35.8200035    0.2227087
  35.8300018    0.2229006
  35.8400002    0.2270777
  35.8500023    0.2307825
  35.8600006    0.2255261
  35.8700027    0.2299219
  35.8800011    0.2261232
  35.8900032    0.2212589
  35.9000015    0.2142543
  35.9099998    0.2117815
  35.9200020    0.2122805
  35.9300003    0.2118399
  35.9400024    0.2194250
  35.9500008    0.2167643
  35.9600029    0.2212988
  35.9700012    0.2290863
  35.9800034    0.2265803
  35.9900017    0.2388393
  36.0000000    0.2342864
  36.0100021    0.2284038
  36.0200005    0.2297337
  36.0300026    0.2393062
  36.0400009    0.2370636
  36.0500031    0.2284949
  36.0600014    0.2253187
  36.0700035    0.2265785
  36.0800018    0.2210314
  36.0900002    0.2247408
  36.1000023    0.2235247
  36.1100006    0.2267251
  36.1200027    0.2247175
  36.1300011    0.2196561
  36.1400032    0.2270741
  36.1500015    0.2263255
  36.1599998    0.2161454
  36.1700020    0.2190422
  36.1800003    0.2200731
  36.1900024    0.2170239
  36.2000008    0.2195619
  36.2100029    0.2238523
  36.2200012    0.2285529
  36.2300034    0.2314562
  36.2400017    0.2330868
  36.2500000    0.2273214
  36.2600021    0.2255746
  36.2700005    0.2245383
  36.2800026    0.2232101
  36.2900009    0.2275044
  36.3000031    0.2283366
  36.3100014    0.2243352
  36.3200035    0.2241294
  36.3300018    0.2180066
  36.3400002    0.2196786
  36.3500023    0.2255448
  36.3600006    0.2221510
  36.3700027    0.2259383
  36.3800011    0.2292066
  36.3900032    0.2305450
  36.4000015    0.2384419
  36.4099998    0.2376155
  36.4200020    0.2376740
  36.4300003    0.2304933
  36.4400024    0.2279411
  36.4500008    0.2268628
  36.4600029    0.2276926
  36.4700012    0.2276145
  36.4800034    0.2254940
  36.4900017    0.2248745
  36.5000000    0.2292155
  36.5100021    0.2277009
  36.5200005    0.2269962
  36.5300026    0.2227587
  36.5400009    0.2170829
  36.5500031    0.2196143
  36.5600014    0.2234040
  36.5700035    0.2193219
  36.5800018    0.2209243
  36.5900002    0.2213967
  36.6000023    0.2250970
  36.6100006    0.2311441
  36.6200027    0.2231071
  36.6300011    0.2234190
  36.6400032    0.2228920
  36.6500015    0.2227141
  36.6599998    0.2279430
  36.6700020    0.2277058
  36.6800003    0.2311817
  36.6900024    0.2319797
  36.7000008    0.2245912
  36.7100029    0.2334308
  36.7200012    0.2358085
  36.7300034    0.2332732
  36.7400017    0.2328608
  36.7500000    0.2380128
  36.7600021    0.2374532
  36.7700005    0.2362282
  36.7800026    0.2390780
  36.7900009    0.2374684
  36.8000031    0.2463686
  36.8100014    0.2346267
  36.8200035    0.2365315
  36.8300018    0.2370581
  36.8400002    0.2415273
  36.8500023    0.2373086
  36.8600006    0.2451691
  36.8700027    0.2340589
  36.8800011    0.2435364
  36.8900032    0.2538221
  36.9000015    0.2484139
  36.9099998    0.2448694
  36.9200020    0.2398844
  36.9300003    0.2415090
  36.9400024    0.2394385
  36.9500008    0.2348919
  36.9600029    0.2363050
  36.9700012    0.2280280
  36.9800034    0.2358197
  36.9900017    0.2337375
  37.0000000    0.2295598
  37.0100021    0.2361743
  37.0200005    0.2329643
  37.0300026    0.2320148
  37.0400009    0.2367359
  37.0500031    0.2334512
  37.0600014    0.2242445
  37.0700035    0.2188349
  37.0800018    0.2242943
  37.0900002    0.2286419
  37.1000023    0.2282021
  37.1100006    0.2244971
  37.1200027    0.2314327
  37.1300011    0.2258483
  37.1400032    0.2198690
  37.1500015    0.2276650
  37.1600037    0.2275339
  37.1700020    0.2347011
  37.1800003    0.2340748
  37.1900024    0.2238663
  37.2000008    0.2373874
  37.2100029    0.2389275
  37.2200012    0.2333709
  37.2300034    0.2344118
  37.2400017    0.2362601
  37.2500000    0.2355729
  37.2600021    0.2349923
  37.2700005    0.2302403
  37.2800026    0.2275221
  37.2900009    0.2268648
  37.3000031    0.2266318
  37.3100014    0.2330687
  37.3200035    0.2337336
  37.3300018    0.2378341
  37.3400002    0.2393003
  37.3500023    0.2376848
  37.3600006    0.2354280
  37.3700027    0.2380898
  37.3800011    0.2396181
  37.3900032    0.2378002
  37.4000015    0.2433560
  37.4100037    0.2402449
  37.4200020    0.2508944
  37.4300003    0.2413555
  37.4400024    0.2413642
  37.4500008    0.2386222
  37.4600029    0.2400857
  37.4700012    0.2299845
  37.4800034    0.2335610
  37.4900017    0.2417907
  37.5000000    0.2373535
  37.5100021    0.2319237
  37.5200005    0.2446111
  37.5300026    0.2446105
  37.5400009    0.2440542
  37.5500031    0.2391363
  37.5600014    0.2465717
  37.5700035    0.2476787
  37.5800018    0.2466979
  37.5900002    0.2390881
  37.6000023    0.2391093
  37.6100006    0.2324858
  37.6200027    0.2390794
  37.6300011    0.2345152
  37.6400032    0.2294358
  37.6500015    0.2349552
  37.6600037    0.2410982
  37.6700020    0.2422981
  37.6800003    0.2464703
  37.6900024    0.2452209
  37.7000008    0.2393102
  37.7100029    0.2381109
  37.7200012    0.2463709
  37.7300034    0.2538481
  37.7400017    0.2413438
  37.7500000    0.2325101
  37.7600021    0.2393147
  37.7700005    0.2378475
  37.7800026    0.2387588
  37.7900009    0.2332164
  37.8000031    0.2369910
  37.8100014    0.2417706
  37.8200035    0.2385110
  37.8300018    0.2364848
  37.8400002    0.2337094
  37.8500023    0.2353335
  37.8600006    0.2334629
  37.8700027    0.2374738
  37.8800011    0.2344126
  37.8900032    0.2357952
  37.9000015    0.2337791
  37.9100037    0.2331111
  37.9200020    0.2370983
  37.9300003    0.2365045
  37.9400024    0.2343908
  37.9500008    0.2310142
  37.9600029    0.2295798
  37.9700012    0.2314520
  37.9800034    0.2318281
  37.9900017    0.2307947
  38.0000000    0.2290623
  38.0100021    0.2333903
  38.0200005    0.2336124
  38.0300026    0.2360589
  38.0400009    0.2378048
  38.0500031    0.2388862
  38.0600014    0.2411985
  38.0700035    0.2362075
  38.0800018    0.2439214
  38.0900002    0.2440408
  38.1000023    0.2500536
  38.1100006    0.2535414
  38.1200027    0.2512997
  38.1300011    0.2482894
  38.1400032    0.2524624
  38.1500015    0.2520387
  38.1600037    0.2470891
  38.1700020    0.2486537
  38.1800003    0.2512723
  38.1900024    0.2504418
  38.2000008    0.2475389
  38.2100029    0.2480761
  38.2200012    0.2525020
  38.2300034    0.2475775
  38.2400017    0.2611654
  38.2500000    0.2595968
  38.2600021    0.2622162
  38.2700005    0.2630607
  38.2800026    0.2662467
  38.2900009    0.2599102
  38.3000031    0.2672277
  38.3100014    0.2562876
  38.3200035    0.2511342
  38.3300018    0.2486518
  38.3400002    0.2595419
  38.3500023    0.2633080
  38.3600006    0.2566104
  38.3700027    0.2389104
  38.3800011    0.2551327
  38.3900032    0.2494787
  38.4000015    0.2546019
  38.4100037    0.2564891
  38.4200020    0.2494984
  38.4300003    0.2458531
  38.4400024    0.2528931
  38.4500008    0.2577241
  38.4600029    0.2603306
  38.4700012    0.2562631
  38.4800034    0.2562170
  38.4900017    0.2434793
  38.5000000    0.2513944
  38.5100021    0.2545947
  38.5200005    0.2516479
  38.5300026    0.2498687
  38.5400009    0.2635328
  38.5500031    0.2529292
  38.5600014    0.2452734
  38.5700035    0.2441270
  38.5800018    0.2451112
  38.5900002    0.2446347
  38.6000023    0.2595162
  38.6100006    0.2649632
  38.6200027    0.2602505
  38.6300011    0.2623435
  38.6400032    0.2631985
  38.6500015    0.2703818
  38.6600037    0.2840952
  38.6700020    0.2780028
  38.6800003    0.2815492
  38.6900024    0.2874755
  38.7000008    0.2844498
  38.7100029    0.2883094
  38.7200012    0.2819102
  38.7300034    0.2799703
  38.7400017    0.2783226
  38.7500000    0.2803945
  38.7600021    0.2759010
  38.7700005    0.2728704
  38.7800026    0.2738110
  38.7900009    0.2704497
  38.8000031    0.2747027
  38.8100014    0.2688560
  38.8200035    0.2768897
  38.8300018    0.2709285
  38.8400002    0.2665863
  38.8500023    0.2659262
  38.8600006    0.2623201
  38.8700027    0.2559247
  38.8800011    0.2619485
  38.8900032    0.2651648
  38.9000015    0.2652632
  38.9100037    0.2524286
  38.9200020    0.2623199
  38.9300003    0.2675527
  38.9400024    0.2679107
  38.9500008    0.2522818
  38.9600029    0.2622176
  38.9700012    0.2634628
  38.9800034    0.2696356
  38.9900017    0.2633290
  39.0000000    0.2491415
  39.0100021    0.2492863
  39.0200005    0.2568187
  39.0300026    0.2490130
  39.0400009    0.2382220
  39.0500031    0.2328306
  39.0600014    0.2347674
  39.0700035    0.2364310
  39.0800018    0.2353330
  39.0900002    0.2340681
  39.1000023    0.2402361
  39.1100006    0.2369736
  39.1200027    0.2356428
  39.1300011    0.2363410
  39.1400032    0.2332810
  39.1500015    0.2420832
  39.1600037    0.2506787
  39.1700020    0.2437836
  39.1800003    0.2500003
  39.1900024    0.2555091
  39.2000008    0.2489519
  39.2100029    0.2502495
  39.2200012    0.2455572
  39.2300034    0.2510593
  39.2400017    0.2443792
  39.2500000    0.2448539
  39.2600021    0.2430433
  39.2700005    0.2485155
  39.2800026    0.2490763
  39.2900009    0.2557016
  39.3000031    0.2538372
  39.3100014    0.2563749
  39.3200035    0.2606242
  39.3300018    0.2621441
  39.3400002    0.2601067
  39.3500023    0.2532956
  39.3600006    0.2559970
  39.3700027    0.2527528
  39.3800011    0.2506540
  39.3900032    0.2569964
  39.4000015    0.2633230
  39.4100037    0.2641307
  39.4200020    0.2593951
  39.4300003    0.2691080
  39.4400024    0.2728268
  39.4500008    0.2695068
  39.4600029    0.2687623
  39.4700012    0.2676823
  39.4800034    0.2637677
  39.4900017    0.2663606
  39.5000000    0.2686955
  39.5100021    0.2604002
  39.5200005    0.2580442
  39.5300026    0.2612490
  39.5400009    0.2718208
  39.5500031    0.2637939
  39.5600014    0.2547637
  39.5700035    0.2556269
  39.5800018    0.2525511
  39.5900002    0.2560686
  39.6000023    0.2578490
  39.6100006    0.2546979
  39.6200027    0.2571543
  39.6300011    0.2576848
  39.6400032    0.2587246
  39.6500015    0.2567952
  39.6600037    0.2503304
  39.6700020    0.2498059
  39.6800003    0.2577281
  39.6900024    0.2455395
  39.7000008    0.2551649
  39.7100029    0.2480325
  39.7200012    0.2553076
  39.7300034    0.2485258
  39.7400017    0.2608901
  39.7500000    0.2501808
  39.7600021    0.2522559
  39.7700005    0.2400534
  39.7800026    0.2466052
  39.7900009    0.2480207
  39.8000031    0.2590748
  39.8100014    0.2595242
  39.8200035    0.2643277
  39.8300018    0.2590621
  39.8400002    0.2664260
  39.8500023    0.2666604
  39.8600006    0.2647465
  39.8700027    0.2671054
  39.8800011    0.2653977
  39.8900032    0.2598139
  39.9000015    0.2602711
  39.9100037    0.2603344
  39.9200020    0.2611043
  39.9300003    0.2679620
  39.9400024    0.2645316
  39.9500008    0.2628579
  39.9600029    0.2632866
  39.9700012    0.2688717
  39.9800034    0.2651018
  39.9900017    0.2579473
  40.0000000    0.2656816
  40.0100021    0.2665890
  40.0200005    0.2580754
  40.0300026    0.2586101
  40.0400009    0.2562433
  40.0500031    0.2523313
  40.0600014    0.2573592
  40.0700035    0.2621984
  40.0800018    0.2510390
  40.0900002    0.2500616
  40.1000023    0.2580858
  40.1100006    0.2476591
  40.1200027    0.2553347
  40.1300011    0.2548544
  40.1400032    0.2526983
  40.1500015    0.2590471
  40.1600037    0.2542565
  40.1700020    0.2566274
  40.1800003    0.2590149
  40.1900024    0.2575029
  40.2000008    0.2531596
  40.2100029    0.2517058
  40.2200012    0.2546283
  40.2300034    0.2549752
  40.2400017    0.2480258
  40.2500038    0.2597717
  40.2600021    0.2461820
  40.2700005    0.2483126
  40.2800026    0.2538994
  40.2900009    0.2543119
  40.3000031    0.2538183
  40.3100014    0.2508503
  40.3200035    0.2587235
  40.3300018    0.2547407
  40.3400002    0.2575153
  40.3500023    0.2449918
  40.3600006    0.2456559
  40.3700027    0.2486838
  40.3800011    0.2505141
  40.3900032    0.2451477
  40.4000015    0.2541834
  40.4100037    0.2548130
  40.4200020    0.2469534
  40.4300003    0.2519937
  40.4400024    0.2473507
  40.4500008    0.2486648
  40.4600029    0.2484646
  40.4700012    0.2416801
  40.4800034    0.2344504
  40.4900017    0.2391579
  40.5000038    0.2374442
  40.5100021    0.2390073
  40.5200005    0.2497470
  40.5300026    0.2474995
  40.5400009    0.2417294
  40.5500031    0.2488796
  40.5600014    0.2441732
  40.5700035    0.2577245
  40.5800018    0.2498059
  40.5900002    0.2476417
  40.6000023    0.2589570
  40.6100006    0.2722895
  40.6200027    0.2587734
  40.6300011    0.2560681
  40.6400032    0.2646987
  40.6500015    0.2687329
  40.6600037    0.2728531
  40.6700020    0.2599181
  40.6800003    0.2578663
  40.6900024    0.2535104
  40.7000008    0.2552718
  40.7100029    0.2666213
  40.7200012    0.2609884
  40.7300034    0.2606705
  40.7400017    0.2604978
  40.7500038    0.2540518
  40.7600021    0.2559719
  40.7700005    0.2499481
  40.7800026    0.2518902
  40.7900009    0.2523027
  40.8000031    0.2644652
  40.8100014    0.2651044
  40.8200035    0.2569961
  40.8300018    0.2594192
  40.8400002    0.2569785
  40.8500023    0.2570583
  40.8600006    0.2602947
  40.8700027    0.2737595
  40.8800011    0.2651095
  40.8900032    0.2670928
  40.9000015    0.2654520
  40.9100037    0.2691177
  40.9200020    0.2691422
  40.9300003    0.2669281
  40.9400024    0.2574338
  40.9500008    0.2637598
  40.9600029    0.2684378
  40.9700012    0.2679469
  40.9800034    0.2655357
  40.9900017    0.2616395
  41.0000038    0.2610331
  41.0100021    0.2553478
  41.0200005    0.2520865
  41.0300026    0.2557205
  41.0400009    0.2565449
  41.0500031    0.2579907
  41.0600014    0.2676138
  41.0700035    0.2755388
  41.0800018    0.2684667
  41.0900002    0.2793175
  41.1000023    0.2725881
  41.1100006    0.2633234
  41.1200027    0.2627368
  41.1300011    0.2593736
  41.1400032    0.2595333
  41.1500015    0.2685502
  41.1600037    0.2682976
  41.1700020    0.2741835
  41.1800003    0.2666658
  41.1900024    0.2643280
  41.2000008    0.2542417
  41.2100029    0.2488397
  41.2200012    0.2598191
  41.2300034    0.2602822
  41.2400017    0.2654021
  41.2500038    0.2628290
  41.2600021    0.2621732
  41.2700005    0.2565432
  41.2800026    0.2568432
  41.2900009    0.2608358
  41.3000031    0.2660933
  41.3100014    0.2685569
  41.3200035    0.2783060
  41.3300018    0.2673052
  41.3400002    0.2626798
  41.3500023    0.2655973
  41.3600006    0.2665676
  41.3700027    0.2630118
  41.3800011    0.2638915
  41.3900032    0.2558153
  41.4000015    0.2569318
  41.4100037    0.2623419
  41.4200020    0.2573535
  41.4300003    0.2566223
  41.4400024    0.2550450
  41.4500008    0.2540852
  41.4600029    0.2575929
  41.4700012    0.2561979
  41.4800034    0.2552298
  41.4900017    0.2518430
  41.5000038    0.2463169
  41.5100021    0.2530816
  41.5200005    0.2574915
  41.5300026    0.2535440
  41.5400009    0.2638161
  41.5500031    0.2584242
  41.5600014    0.2561038
  41.5700035    0.2501243
  41.5800018    0.2515067
  41.5900002    0.2610551
  41.6000023    0.2585658
  41.6100006    0.2642867
  41.6200027    0.2681392
  41.6300011    0.2672403
  41.6400032    0.2706956
  41.6500015    0.2666214
  41.6600037    0.2577876
  41.6700020    0.2643493
  41.6800003    0.2578862
  41.6900024    0.2672530
  41.7000008    0.2622330
  41.7100029    0.2684029
  41.7200012    0.2743457
  41.7300034    0.2602014
  41.7400017    0.2714098
  41.7500038    0.2748286
  41.7600021    0.2660695
  41.7700005    0.2670795
  41.7800026    0.2623439
  41.7900009    0.2661266
  41.8000031    0.2704314
  41.8100014    0.2651455
  41.8200035    0.2760090
  41.8300018    0.2783642
  41.8400002    0.2725912
  41.8500023    0.2633490
  41.8600006    0.2680634
  41.8700027    0.2662742
  41.8800011    0.2663923
  41.8900032    0.2758110
  41.9000015    0.2699853
  41.9100037    0.2700060
  41.9200020    0.2590724
  41.9300003    0.2622905
  41.9400024    0.2599134
  41.9500008    0.2687723
  41.9600029    0.2713715
  41.9700012    0.2692044
  41.9800034    0.2723337
  41.9900017    0.2702850
  42.0000038    0.2761103
  42.0100021    0.2638394
  42.0200005    0.2659423
  42.0300026    0.2618825
  42.0400009    0.2697891
  42.0500031    0.2570760
  42.0600014    0.2547168
  42.0700035    0.2583116
  42.0800018    0.2673854
  42.0900002    0.2649194
  42.1000023    0.2637332
  42.1100006    0.2696979
  42.1200027    0.2591806
  42.1300011    0.2640287
  42.1400032    0.2655232
  42.1500015    0.2628039
  42.1600037    0.2557083
  42.1700020    0.2595454
  42.1800003    0.2627155
  42.1900024    0.2593656
  42.2000008    0.2590554
  42.2100029    0.2695023
  42.2200012    0.2624401
  42.2300034    0.2647168
  42.2400017    0.2547815
  42.2500038    0.2520146
  42.2600021    0.2597172
  42.2700005    0.2552136
  42.2800026    0.2597667
  42.2900009    0.2594572
  42.3000031    0.2673063
  42.3100014    0.2648636
  42.3200035    0.2623714
  42.3300018    0.2549944
  42.3400002    0.2572398
  42.3500023    0.2586475
  42.3600006    0.2577516
  42.3700027    0.2608594
  42.3800011    0.2648698
  42.3900032    0.2759650
  42.4000015    0.2768792
  42.4100037    0.2751854
  42.4200020    0.2774516
  42.4300003    0.2707722
  42.4400024    0.2643842
  42.4500008    0.2717268
  42.4600029    0.2715279
  42.4700012    0.2749657
  42.4800034    0.2743946
  42.4900017    0.2870323
  42.5000038    0.2827413
  42.5100021    0.2891913
  42.5200005    0.2777482
  42.5300026    0.2767421
  42.5400009    0.2811296
  42.5500031    0.2761592
  42.5600014    0.2828524
  42.5700035    0.2841403
  42.5800018    0.2917053
  42.5900002    0.2771859
  42.6000023    0.2723310
  42.6100006    0.2791314
  42.6200027    0.2860435
  42.6300011    0.2814646
  42.6400032    0.2827448
  42.6500015    0.2793863
  42.6600037    0.2769243
  42.6700020    0.2746784
  42.6800003    0.2711257
  42.6900024    0.2694934
  42.7000008    0.2716009
  42.7100029    0.2813823
  42.7200012    0.2873889
  42.7300034    0.2853412
  42.7400017    0.2728628
  42.7500038    0.2681497
  42.7600021    0.2629687
  42.7700005    0.2778794
  42.7800026    0.2786376
  42.7900009    0.2847877
  42.8000031    0.2734343
  42.8100014    0.2744726
  42.8200035    0.2737560
  42.8300018    0.2702628
  42.8400002    0.2621807
  42.8500023    0.2660347
  42.8600006    0.2558334
  42.8700027    0.2568390
  42.8800011    0.2633713
  42.8900032    0.2696959
  42.9000015    0.2686988
  42.9100037    0.2621019
  42.9200020    0.2557792
  42.9300003    0.2603622
  42.9400024    0.2597397
  42.9500008    0.2652268
  42.9600029    0.2636663
  42.9700012    0.2678552
  42.9800034    0.2700391
  42.9900017    0.2737098
  43.0000038    0.2717317
  43.0100021    0.2801467
  43.0200005    0.2807899
  43.0300026    0.2888820
  43.0400009    0.2699381
  43.0500031    0.2764122
  43.0600014    0.2780552
  43.0700035    0.2741579
  43.0800018    0.2738772
  43.0900002    0.2731434
  43.1000023    0.2648205
  43.1100006    0.2635582
  43.1200027    0.2582352
  43.1300011    0.2650781
  43.1400032    0.2662157
  43.1500015    0.2764761
  43.1600037    0.2631107
  43.1700020    0.2621093
  43.1800003    0.2573209
  43.1900024    0.2615761
  43.2000008    0.2647144
  43.2100029    0.2693064
  43.2200012    0.2677766
  43.2300034    0.2722089
  43.2400017    0.2755351
  43.2500038    0.2594095
  43.2600021    0.2682617
  43.2700005    0.2616332
  43.2800026    0.2650453
  43.2900009    0.2637775
  43.3000031    0.2630876
  43.3100014    0.2587521
  43.3200035    0.2658902
  43.3300018    0.2650696
  43.3400002    0.2535116
  43.3500023    0.2567621
  43.3600006    0.2580715
  43.3700027    0.2611359
  43.3800011    0.2592770
  43.3900032    0.2608569
  43.4000015    0.2618693
  43.4100037    0.2678062
  43.4200020    0.2744849
  43.4300003    0.2687322
  43.4400024    0.2729109
  43.4500008    0.2738194
  43.4600029    0.2722030
  43.4700012    0.2778618
  43.4800034    0.2689701
  43.4900017    0.2698298
  43.5000038    0.2692659
  43.5100021    0.2713552
  43.5200005    0.2729527
  43.5300026    0.2609279
  43.5400009    0.2666395
  43.5500031    0.2626317
  43.5600014    0.2665080
  43.5700035    0.2641896
  43.5800018    0.2660736
  43.5900040    0.2575600
  43.6000023    0.2614752
  43.6100006    0.2595443
  43.6200027    0.2524889
  43.6300011    0.2614678
  43.6400032    0.2637445
  43.6500015    0.2627012
  43.6600037    0.2631406
  43.6700020    0.2600398
  43.6800003    0.2580932
  43.6900024    0.2650334
  43.7000008    0.2710218
  43.7100029    0.2681783
  43.7200012    0.2673520
  43.7300034    0.2591288
  43.7400017    0.2575237
  43.7500038    0.2619406
  43.7600021    0.2596074
  43.7700005    0.2572805
  43.7800026    0.2627940
  43.7900009    0.2627197
  43.8000031    0.2602386
  43.8100014    0.2624746
  43.8200035    0.2622083
  43.8300018    0.2620775
  43.8400040    0.2625743
  43.8500023    0.2659029
  43.8600006    0.2531177
  43.8700027    0.2673784
  43.8800011    0.2597190
  43.8900032    0.2650117
  43.9000015    0.2648912
  43.9100037    0.2692188
  43.9200020    0.2677329
  43.9300003    0.2586437
  43.9400024    0.2492879
  43.9500008    0.2480247
  43.9600029    0.2510284
  43.9700012    0.2487631
  43.9800034    0.2614478
  43.9900017    0.2653175
  44.0000038    0.2623594
  44.0100021    0.2624683
  44.0200005    0.2573773
  44.0300026    0.2584502
  44.0400009    0.2477191
  44.0500031    0.2505100
  44.0600014    0.2479353
  44.0700035    0.2505783
  44.0800018    0.2467929
  44.0900040    0.2409277
  44.1000023    0.2379744
  44.1100006    0.2379756
  44.1200027    0.2487422
  44.1300011    0.2393159
  44.1400032    0.2372418
  44.1500015    0.2374585
  44.1600037    0.2466827
  44.1700020    0.2566959
  44.1800003    0.2567656
  44.1900024    0.2474411
  44.2000008    0.2545646
  44.2100029    0.2488924
  44.2200012    0.2543077
  44.2300034    0.2563287
  44.2400017    0.2519244
  44.2500038    0.2459791
  44.2600021    0.2490039
  44.2700005    0.2589217
  44.2800026    0.2569025
  44.2900009    0.2513445
  44.3000031    0.2581434
  44.3100014    0.2521058
  44.3200035    0.2496242
  44.3300018    0.2502167
  44.3400040    0.2559832
  44.3500023    0.2584050
  44.3600006    0.2567815
  44.3700027    0.2573727
  44.3800011    0.2537556
  44.3900032    0.2470025
  44.4000015    0.2487416
  44.4100037    0.2524143
  44.4200020    0.2441854
  44.4300003    0.2438525
  44.4400024    0.2481199
  44.4500008    0.2512109
  44.4600029    0.2491891
  44.4700012    0.2485406
  44.4800034    0.2391940
  44.4900017    0.2368515
  44.5000038    0.2419188
  44.5100021    0.2416512
  44.5200005    0.2378359
  44.5300026    0.2405102
  44.5400009    0.2426445
  44.5500031    0.2407579
  44.5600014    0.2450072
  44.5700035    0.2418275
  44.5800018    0.2395635
  44.5900040    0.2504647
  44.6000023    0.2500663
  44.6100006    0.2555698
  44.6200027    0.2497367
  44.6300011    0.2457660
  44.6400032    0.2551754
  44.6500015    0.2444170
  44.6600037    0.2459062
  44.6700020    0.2446365
  44.6800003    0.2398756
  44.6900024    0.2475334
  44.7000008    0.2549805
  44.7100029    0.2475847
  44.7200012    0.2491590
  44.7300034    0.2502740
  44.7400017    0.2575789
  44.7500038    0.2633287
  44.7600021    0.2652781
  44.7700005    0.2529785
  44.7800026    0.2612697
  44.7900009    0.2546411
  44.8000031    0.2598825
  44.8100014    0.2634219
  44.8200035    0.2628061
  44.8300018    0.2660211
  44.8400040    0.2573654
  44.8500023    0.2672085
  44.8600006    0.2738926
  44.8700027    0.2679741
  44.8800011    0.2639404
  44.8900032    0.2565069
  44.9000015    0.2626298
  44.9100037    0.2591744
  44.9200020    0.2643256
  44.9300003    0.2679031
  44.9400024    0.2717350
  44.9500008    0.2661873
  44.9600029    0.2652404
  44.9700012    0.2718886
  44.9800034    0.2675874
  44.9900017    0.2555075
  45.0000038    0.2592956
  45.0100021    0.2499063
  45.0200005    0.2550613
  45.0300026    0.2551421
  45.0400009    0.2567776
  45.0500031    0.2466627
  45.0600014    0.2545554
  45.0700035    0.2554563
  45.0800018    0.2555389
  45.0900040    0.2535706
  45.1000023    0.2474618
  45.1100006    0.2590544
  45.1200027    0.2550497
  45.1300011    0.2672801
  45.1400032    0.2674710
  45.1500015    0.2726788
  45.1600037    0.2748159
  45.1700020    0.2795373
  45.1800003    0.2710743
  45.1900024    0.2698004
  45.2000008    0.2728433
  45.2100029    0.2675831
  45.2200012    0.2655236
  45.2300034    0.2615361
  45.2400017    0.2673197
  45.2500038    0.2634174
  45.2600021    0.2680905
  45.2700005    0.2693323
  45.2800026    0.2753373
  45.2900009    0.2703935
  45.3000031    0.2626890
  45.3100014    0.2676543
  45.3200035    0.2749416
  45.3300018    0.2795245
  45.3400040    0.2714474
  45.3500023    0.2662365
  45.3600006    0.2564146
  45.3700027    0.2587998
  45.3800011    0.2593369
  45.3900032    0.2566269
  45.4000015    0.2643955
  45.4100037    0.2548639
  45.4200020    0.2566525
  45.4300003    0.2672929
  45.4400024    0.2620664
  45.4500008    0.2698133
  45.4600029    0.2692697
  45.4700012    0.2704866
  45.4800034    0.2685570
  45.4900017    0.2686419
  45.5000038    0.2609535
  45.5100021    0.2658367
  45.5200005    0.2602069
  45.5300026    0.2613810
  45.5400009    0.2661396
  45.5500031    0.2722739
  45.5600014    0.2798564
  45.5700035    0.2774549
  45.5800018    0.2728497
  45.5900040    0.2715493
  45.6000023    0.2690308
  45.6100006    0.2718892
  45.6200027    0.2695004
  45.6300011    0.2684799
  45.6400032    0.2583068
  45.6500015    0.2693034
  45.6600037    0.2625262
  45.6700020    0.2714765
  45.6800003    0.2765895
  45.6900024    0.2780399
  45.7000008    0.2797073
  45.7100029    0.2794721
  45.7200012    0.2779319
  45.7300034    0.2789177
  45.7400017    0.2679008
  45.7500038    0.2721907
  45.7600021    0.2688078
  45.7700005    0.2614066
  45.7800026    0.2610467
  45.7900009    0.2611603
  45.8000031    0.2673561
  45.8100014    0.2693301
  45.8200035    0.2685417
  45.8300018    0.2672093
  45.8400040    0.2607878
  45.8500023    0.2699477
  45.8600006    0.2597342
  45.8700027    0.2555207
  45.8800011    0.2554289
  45.8900032    0.2632025
  45.9000015    0.2768631
  45.9100037    0.2725624
  45.9200020    0.2747006
  45.9300003    0.2666816
  45.9400024    0.2654123
  45.9500008    0.2613205
  45.9600029    0.2618053
  45.9700012    0.2673964
  45.9800034    0.2707475
  45.9900017    0.2714540
  46.0000038    0.2734281
  46.0100021    0.2781896
  46.0200005    0.2783428
  46.0300026    0.2695823
  46.0400009    0.2761063
  46.0500031    0.2800210
  46.0600014    0.2819497
  46.0700035    0.2796760
  46.0800018    0.2908973
  46.0900040    0.2916145
  46.1000023    0.2918763
  46.1100006    0.2858484
  46.1200027    0.2886955
  46.1300011    0.2825139
  46.1400032    0.2740224
  46.1500015    0.2746778
  46.1600037    0.2733268
  46.1700020    0.2731248
  46.1800003    0.2694406
  46.1900024    0.2664347
  46.2000008    0.2733752
  46.2100029    0.2716790
  46.2200012    0.2739261
  46.2300034    0.2751501
  46.2400017    0.2690376
  46.2500038    0.2731913
  46.2600021    0.2762907
  46.2700005    0.2799281
  46.2800026    0.2728756
  46.2900009    0.2798407
  46.3000031    0.2745645
  46.3100014    0.2723409
  46.3200035    0.2772911
  46.3300018    0.2777270
  46.3400040    0.2762793
  46.3500023    0.2770799
  46.3600006    0.2771219
  46.3700027    0.2731044
  46.3800011    0.2733994
  46.3900032    0.2700269
  46.4000015    0.2714674
  46.4100037    0.2641859
  46.4200020    0.2619140
  46.4300003    0.2673618
  46.4400024    0.2811528
  46.4500008    0.2795224
  46.4600029    0.2614855
  46.4700012    0.2714073
  46.4800034    0.2688054
  46.4900017    0.2744497
  46.5000038    0.2662813
  46.5100021    0.2734612
  46.5200005    0.2693791
  46.5300026    0.2695206
  46.5400009    0.2660893
  46.5500031    0.2709530
  46.5600014    0.2628023
  46.5700035    0.2651762
  46.5800018    0.2568868
  46.5900040    0.2593583
  46.6000023    0.2591895
  46.6100006    0.2629020
  46.6200027    0.2673311
  46.6300011    0.2650529
  46.6400032    0.2603950
  46.6500015    0.2606727
  46.6600037    0.2603006
  46.6700020    0.2682695
  46.6800041    0.2759886
  46.6900024    0.2698171
  46.7000008    0.2669981
  46.7100029    0.2694177
  46.7200012    0.2734097
  46.7300034    0.2796131
  46.7400017    0.2655933
  46.7500038    0.2600805
  46.7600021    0.2570734
  46.7700005    0.2561606
  46.7800026    0.2527106
  46.7900009    0.2595108
  46.8000031    0.2563669
  46.8100014    0.2551728
  46.8200035    0.2539133
  46.8300018    0.2542270
  46.8400040    0.2553155
  46.8500023    0.2585391
  46.8600006    0.2506714
  46.8700027    0.2518683
  46.8800011    0.2487328
  46.8900032    0.2503446
  46.9000015    0.2464794
  46.9100037    0.2490225
  46.9200020    0.2521503
  46.9300041    0.2447594
  46.9400024    0.2483191
  46.9500008    0.2522143
  46.9600029    0.2479636
  46.9700012    0.2499294
  46.9800034    0.2561647
  46.9900017    0.2545134
  47.0000038    0.2520021
  47.0100021    0.2645862
  47.0200005    0.2618358
  47.0300026    0.2577785
  47.0400009    0.2621546
  47.0500031    0.2579555
  47.0600014    0.2576234
  47.0700035    0.2576648
  47.0800018    0.2590337
  47.0900040    0.2623440
  47.1000023    0.2632613
  47.1100006    0.2658912
  47.1200027    0.2602594
  47.1300011    0.2582348
  47.1400032    0.2667967
  47.1500015    0.2573141
  47.1600037    0.2556851
  47.1700020    0.2535784
  47.1800041    0.2554638
  47.1900024    0.2508598
  47.2000008    0.2568360
  47.2100029    0.2669897
  47.2200012    0.2563225
  47.2300034    0.2609682
  47.2400017    0.2556455
  47.2500038    0.2547081
  47.2600021    0.2586745
  47.2700005    0.2591469
  47.2800026    0.2567967
  47.2900009    0.2624460
  47.3000031    0.2582523
  47.3100014    0.2511878
  47.3200035    0.2511112
  47.3300018    0.2559022
  47.3400040    0.2571503
  47.3500023    0.2529139
  47.3600006    0.2543492
  47.3700027    0.2561277
  47.3800011    0.2534277
  47.3900032    0.2541274
  47.4000015    0.2504996
  47.4100037    0.2520103
  47.4200020    0.2550671
  47.4300041    0.2558040
  47.4400024    0.2542204
  47.4500008    0.2548539
  47.4600029    0.2609625
  47.4700012    0.2654128
  47.4800034    0.2623121
  47.4900017    0.2651419
  47.5000038    0.2611420
  47.5100021    0.2664762
  47.5200005    0.2576465
  47.5300026    0.2511820
  47.5400009    0.2448395
  47.5500031    0.2498655
  47.5600014    0.2477754
  47.5700035    0.2532435
  47.5800018    0.2508171
  47.5900040    0.2542520
  47.6000023    0.2554878
  47.6100006    0.2582257
  47.6200027    0.2528228
  47.6300011    0.2597456
  47.6400032    0.2555105
  47.6500015    0.2448364
  47.6600037    0.2512003
  47.6700020    0.2405246
  47.6800041    0.2429034
  47.6900024    0.2428036
  47.7000008    0.2377153
  47.7100029    0.2448099
  47.7200012    0.2493381
  47.7300034    0.2473174
  47.7400017    0.2506824
  47.7500038    0.2508223
  47.7600021    0.2589280
  47.7700005    0.2547143
  47.7800026    0.2508505
  47.7900009    0.2545719
  47.8000031    0.2597673
  47.8100014    0.2557855
  47.8200035    0.2627788
  47.8300018    0.2646981
  47.8400040    0.2647706
  47.8500023    0.2717724
  47.8600006    0.2610111
  47.8700027    0.2595794
  47.8800011    0.2586197
  47.8900032    0.2564210
  47.9000015    0.2539251
  47.9100037    0.2519138
  47.9200020    0.2505660
  47.9300041    0.2526710
  47.9400024    0.2561962
  47.9500008    0.2588149
  47.9600029    0.2646765
  47.9700012    0.2593771
  47.9800034    0.2586873
  47.9900017    0.2667071
  48.0000038    0.2590847
  48.0100021    0.2651325
  48.0200005    0.2620087
  48.0300026    0.2664717
  48.0400009    0.2593408
  48.0500031    0.2565164
  48.0600014    0.2621303
  48.0700035    0.2575305
  48.0800018    0.2649229
  48.0900040    0.2454576
  48.1000023    0.2469146
  48.1100006    0.2452923
  48.1200027    0.2411583
  48.1300011    0.2425153
  48.1400032    0.2464120
  48.1500015    0.2477379
  48.1600037    0.2543301
  48.1700020    0.2573079
  48.1800041    0.2652318
  48.1900024    0.2606281
  48.2000008    0.2604004
  48.2100029    0.2653137
  48.2200012    0.2581028
  48.2300034    0.2587816
  48.2400017    0.2580535
  48.2500038    0.2572399
  48.2600021    0.2576948
  48.2700005    0.2635312
  48.2800026    0.2674263
  48.2900009    0.2677670
  48.3000031    0.2592641
  48.3100014    0.2566192
  48.3200035    0.2569811
  48.3300018    0.2627519
  48.3400040    0.2598381
  48.3500023    0.2581071
  48.3600006    0.2569371
  48.3700027    0.2600451
  48.3800011    0.2529610
  48.3900032    0.2503750
  48.4000015    0.2473240
  48.4100037    0.2504635
  48.4200020    0.2517137
  48.4300041    0.2542110
  48.4400024    0.2498754
  48.4500008    0.2468242
  48.4600029    0.2406737
  48.4700012    0.2430690
  48.4800034    0.2391607
  48.4900017    0.2417818
  48.5000038    0.2484263
  48.5100021    0.2492106
  48.5200005    0.2549814
  48.5300026    0.2516660
  48.5400009    0.2512473
  48.5500031    0.2522730
  48.5600014    0.2528776
  48.5700035    0.2631960
  48.5800018    0.2539057
  48.5900040    0.2573102
  48.6000023    0.2555618
  48.6100006    0.2471751
  48.6200027    0.2479145
  48.6300011    0.2485120
  48.6400032    0.2413780
  48.6500015    0.2458427
  48.6600037    0.2521510
  48.6700020    0.2552242
  48.6800041    0.2523206
  48.6900024    0.2557898
  48.7000008    0.2532149
  48.7100029    0.2680608
  48.7200012    0.2666127
  48.7300034    0.2646325
  48.7400017    0.2666515
  48.7500038    0.2638709
  48.7600021    0.2679614
  48.7700005    0.2735412
  48.7800026    0.2713512
  48.7900009    0.2719952
  48.8000031    0.2795200
  48.8100014    0.2854034
  48.8200035    0.2767899
  48.8300018    0.2805221
  48.8400040    0.2622615
  48.8500023    0.2659001
  48.8600006    0.2629879
  48.8700027    0.2631806
  48.8800011    0.2581459
  48.8900032    0.2651764
  48.9000015    0.2669798
  48.9100037    0.2504246
  48.9200020    0.2474929
  48.9300041    0.2492851
  48.9400024    0.2551225
  48.9500008    0.2512798
  48.9600029    0.2642859
  48.9700012    0.2537849
  48.9800034    0.2608913
  48.9900017    0.2590980
  49.0000038    0.2592302
  49.0100021    0.2504570
  49.0200005    0.2529992
  49.0300026    0.2400470
  49.0400009    0.2463607
  49.0500031    0.2490265
  49.0600014    0.2466384
  49.0700035    0.2510781
  49.0800018    0.2434120
  49.0900040    0.2399641
  49.1000023    0.2390047
  49.1100006    0.2362498
  49.1200027    0.2409349
  49.1300011    0.2416581
  49.1400032    0.2485095
  49.1500015    0.2532249
  49.1600037    0.2472180
  49.1700020    0.2485070
  49.1800041    0.2445384
  49.1900024    0.2459147
  49.2000008    0.2496288
  49.2100029    0.2579552
  49.2200012    0.2545529
  49.2300034    0.2510027
  49.2400017    0.2635200
  49.2500038    0.2525108
  49.2600021    0.2606923
  49.2700005    0.2555255
  49.2800026    0.2531105
  49.2900009    0.2580861
  49.3000031    0.2634159
  49.3100014    0.2570347
  49.3200035    0.2484720
  49.3300018    0.2503612
  49.3400040    0.2498028
  49.3500023    0.2540359
  49.3600006    0.2513297
  49.3700027    0.2544644
  49.3800011    0.2510231
  49.3900032    0.2524722
  49.4000015    0.2674600
  49.4100037    0.2607008
  49.4200020    0.2594210
  49.4300041    0.2565608
  49.4400024    0.2559958
  49.4500008    0.2665165
  49.4600029    0.2728733
  49.4700012    0.2790048
  49.4800034    0.2700448
  49.4900017    0.2672747
  49.5000038    0.2714130
  49.5100021    0.2646447
  49.5200005    0.2755482
  49.5300026    0.2732091
  49.5400009    0.2794938
  49.5500031    0.2822920
  49.5600014    0.2644559
  49.5700035    0.2666583
  49.5800018    0.2585595
  49.5900040    0.2591224
  49.6000023    0.2727180
  49.6100006    0.2733501
  49.6200027    0.2738132
  49.6300011    0.2834253
  49.6400032    0.2817986
  49.6500015    0.2649394
  49.6600037    0.2533224
  49.6700020    0.2502929
  49.6800041    0.2531777
  49.6900024    0.2564576
  49.7000008    0.2579716
  49.7100029    0.2512478
  49.7200012    0.2490799
  49.7300034    0.2398210
  49.7400017    0.2437868
  49.7500038    0.2465708
  49.7600021    0.2386512
  49.7700005    0.2319334
  49.7800026    0.2406787
  49.7900009    0.2368921
  49.8000031    0.2325288
  49.8100014    0.2323297
  49.8200035    0.2378706
  49.8300018    0.2386180
  49.8400040    0.2443809
  49.8500023    0.2390898
  49.8600006    0.2437361
  49.8700027    0.2428458
  49.8800011    0.2446646
  49.8900032    0.2611071
  49.9000015    0.2624933
  49.9100037    0.2634132
  49.9200020    0.2631607
  49.9300041    0.2614734
  49.9400024    0.2639158
  49.9500008    0.2621104
  49.9600029    0.2604403
  49.9700012    0.2675459
  49.9800034    0.2660948
  49.9900017    0.2665934
  50.0000038    0.2610674
  50.0100021    0.2643442
  50.0200043    0.2625730
  50.0300026    0.2652698
  50.0400009    0.2605093
  50.0500031    0.2693269
  50.0600014    0.2777483
  50.0700035    0.2776331
  50.0800018    0.2692694
  50.0900040    0.2638337
  50.1000023    0.2787102
  50.1100006    0.2703785
  50.1200027    0.2670623
  50.1300011    0.2748385
  50.1400032    0.2727723
  50.1500015    0.2660202
  50.1600037    0.2648783
  50.1700020    0.2694099
  50.1800041    0.2650523
  50.1900024    0.2606156
  50.2000008    0.2656958
  50.2100029    0.2600755
  50.2200012    0.2535844
  50.2300034    0.2614170
  50.2400017    0.2590709
  50.2500038    0.2621338
  50.2600021    0.2626076
  50.2700043    0.2699345
  50.2800026    0.2657788
  50.2900009    0.2681082
  50.3000031    0.2596069
  50.3100014    0.2618583
  50.3200035    0.2652232
  50.3300018    0.2665597
  50.3400040    0.2657808
  50.3500023    0.2778754
  50.3600006    0.2749220
  50.3700027    0.2752511
  50.3800011    0.2744871
  50.3900032    0.2835959
  50.4000015    0.2804058
  50.4100037    0.2787991
  50.4200020    0.2761882
  50.4300041    0.2764819
  50.4400024    0.2813291
  50.4500008    0.2763474
  50.4600029    0.2756766
  50.4700012    0.2751518
  50.4800034    0.2682221
  50.4900017    0.2749976
  50.5000038    0.2800591
  50.5100021    0.2734635
  50.5200043    0.2678401
  50.5300026    0.2590083
  50.5400009    0.2641278
  50.5500031    0.2710444
  50.5600014    0.2751760
  50.5700035    0.2700090
  50.5800018    0.2675525
  50.5900040    0.2690223
  50.6000023    0.2604697
  50.6100006    0.2528923
  50.6200027    0.2580992
  50.6300011    0.2513022
  50.6400032    0.2580789
  50.6500015    0.2573075
  50.6600037    0.2563722
  50.6700020    0.2595813
  50.6800041    0.2639268
  50.6900024    0.2671043
  50.7000008    0.2672091
  50.7100029    0.2618811
  50.7200012    0.2572405
  50.7300034    0.2557230
  50.7400017    0.2495075
  50.7500038    0.2511381
  50.7600021    0.2555311
  50.7700043    0.2479082
  50.7800026    0.2575158
  50.7900009    0.2584059
  50.8000031    0.2492060
  50.8100014    0.2517493
  50.8200035    0.2486312
  50.8300018    0.2604578
  50.8400040    0.2608815
  50.8500023    0.2688391
  50.8600006    0.2708472
  50.8700027    0.2702320
  50.8800011    0.2644117
  50.8900032    0.2562484
  50.9000015    0.2660038
  50.9100037    0.2597132
  50.9200020    0.2524331
  50.9300041    0.2494900
  50.9400024    0.2501496
  50.9500008    0.2493172
  50.9600029    0.2546437
  50.9700012    0.2599063
  50.9800034    0.2689297
  50.9900017    0.2580260
  51.0000038    0.2563933
  51.0100021    0.2514701
  51.0200043    0.2657243
  51.0300026    0.2535066
  51.0400009    0.2654024
  51.0500031    0.2591557
  51.0600014    0.2591361
  51.0700035    0.2595372
  51.0800018    0.2610506
  51.0900040    0.2694602
  51.1000023    0.2605754
  51.1100006    0.2685284
  51.1200027    0.2632110
  51.1300011    0.2628633
  51.1400032    0.2584047
  51.1500015    0.2613376
  51.1600037    0.2744538
  51.1700020    0.2734886
  51.1800041    0.2782737
  51.1900024    0.2674127
  51.2000008    0.2647540
  51.2100029    0.2644439
  51.2200012    0.2617694
  51.2300034    0.2672729
  51.2400017    0.2701490
  51.2500038    0.2638459
  51.2600021    0.2571543
  51.2700043    0.2572702
  51.2800026    0.2604053
  51.2900009    0.2571621
  51.3000031    0.2640097
  51.3100014    0.2610006
  51.3200035    0.2590581
  51.3300018    0.2669070
  51.3400040    0.2596771
  51.3500023    0.2607338
  51.3600006    0.2654115
  51.3700027    0.2560069
  51.3800011    0.2521128
  51.3900032    0.2530586
  51.4000015    0.2496450
  51.4100037    0.2493470
  51.4200020    0.2540395
  51.4300041    0.2589127
  51.4400024    0.2570000
  51.4500008    0.2545740
  51.4600029    0.2571341
  51.4700012    0.2560641
  51.4800034    0.2560800
  51.4900017    0.2593981
  51.5000038    0.2588741
  51.5100021    0.2583743
  51.5200043    0.2550511
  51.5300026    0.2567340
  51.5400009    0.2583680
  51.5500031    0.2621350
  51.5600014    0.2612871
  51.5700035    0.2538645
  51.5800018    0.2642002
  51.5900040    0.2586281
  51.6000023    0.2616888
  51.6100006    0.2720547
  51.6200027    0.2740428
  51.6300011    0.2689737
  51.6400032    0.2707047
  51.6500015    0.2693640
  51.6600037    0.2737987
  51.6700020    0.2765774
  51.6800041    0.2792861
  51.6900024    0.2771428
  51.7000008    0.2675009
  51.7100029    0.2715536
  51.7200012    0.2774817
  51.7300034    0.2701373
  51.7400017    0.2565441
  51.7500038    0.2507972
  51.7600021    0.2428365
  51.7700043    0.2544095
  51.7800026    0.2563151
  51.7900009    0.2573006
  51.8000031    0.2468263
  51.8100014    0.2561694
  51.8200035    0.2499735
  51.8300018    0.2483533
  51.8400040    0.2612571
  51.8500023    0.2572961
  51.8600006    0.2616955
  51.8700027    0.2503721
  51.8800011    0.2486254
  51.8900032    0.2441238
  51.9000015    0.2438117
  51.9100037    0.2448058
  51.9200020    0.2466513
  51.9300041    0.2447210
  51.9400024    0.2487151
  51.9500008    0.2570243
  51.9600029    0.2629740
  51.9700012    0.2499433
  51.9800034    0.2504582
  51.9900017    0.2466552
  52.0000038    0.2575041
  52.0100021    0.2608340
  52.0200043    0.2640754
  52.0300026    0.2715692
  52.0400009    0.2699236
  52.0500031    0.2796858
  52.0600014    0.2741082
  52.0700035    0.2703629
  52.0800018    0.2649986
  52.0900040    0.2688123
  52.1000023    0.2652932
  52.1100006    0.2704999
  52.1200027    0.2711208
  52.1300011    0.2599329
  52.1400032    0.2621624
  52.1500015    0.2686131
  52.1600037    0.2706286
  52.1700020    0.2650597
  52.1800041    0.2548441
  52.1900024    0.2496052
  52.2000008    0.2423479
  52.2100029    0.2440152
  52.2200012    0.2503927
  52.2300034    0.2530737
  52.2400017    0.2505939
  52.2500038    0.2539139
  52.2600021    0.2493843
  52.2700043    0.2489659
  52.2800026    0.2544282
  52.2900009    0.2555982
  52.3000031    0.2452825
  52.3100014    0.2396648
  52.3200035    0.2401244
  52.3300018    0.2414660
  52.3400040    0.2390065
  52.3500023    0.2396955
  52.3600006    0.2286773
  52.3700027    0.2318690
  52.3800011    0.2275946
  52.3900032    0.2366845
  52.4000015    0.2355984
  52.4100037    0.2362842
  52.4200020    0.2379138
  52.4300041    0.2446381
  52.4400024    0.2486164
  52.4500008    0.2439327
  52.4600029    0.2517937
  52.4700012    0.2517895
  52.4800034    0.2494459
  52.4900017    0.2452712
  52.5000038    0.2446951
  52.5100021    0.2404710
  52.5200043    0.2345531
  52.5300026    0.2388655
  52.5400009    0.2408469
  52.5500031    0.2469392
  52.5600014    0.2517157
  52.5700035    0.2502916
  52.5800018    0.2487911
  52.5900040    0.2517020
  52.6000023    0.2469911
  52.6100006    0.2402020
  52.6200027    0.2439482
  52.6300011    0.2415866
  52.6400032    0.2452721
  52.6500015    0.2481710
  52.6600037    0.2450425
  52.6700020    0.2519755
  52.6800041    0.2621347
  52.6900024    0.2564135
  52.7000008    0.2512904
  52.7100029    0.2378049
  52.7200012    0.2478494
  52.7300034    0.2439523
  52.7400017    0.2470577
  52.7500038    0.2516131
  52.7600021    0.2462572
  52.7700043    0.2443384
  52.7800026    0.2460963
  52.7900009    0.2498414
  52.8000031    0.2497604
  52.8100014    0.2472765
  52.8200035    0.2478506
  52.8300018    0.2469853
  52.8400040    0.2534820
  52.8500023    0.2571069
  52.8600006    0.2567234
  52.8700027    0.2570350
  52.8800011    0.2531270
  52.8900032    0.2497719
  52.9000015    0.2517115
  52.9100037    0.2433449
  52.9200020    0.2409133
  52.9300041    0.2462864
  52.9400024    0.2476857
  52.9500008    0.2429274
  52.9600029    0.2357411
  52.9700012    0.2327071
  52.9800034    0.2302590
  52.9900017    0.2378887
  53.0000038    0.2418487
  53.0100021    0.2441811
  53.0200043    0.2420757
  53.0300026    0.2475724
  53.0400009    0.2512296
  53.0500031    0.2632093
  53.0600014    0.2484951
  53.0700035    0.2405182
  53.0800018    0.2504129
  53.0900040    0.2502889
  53.1000023    0.2549167
  53.1100044    0.2491246
  53.1200027    0.2446362
  53.1300011    0.2413671
  53.1400032    0.2524803
  53.1500015    0.2571984
  53.1600037    0.2573081
  53.1700020    0.2452011
  53.1800041    0.2432826
  53.1900024    0.2435455
  53.2000008    0.2404656
  53.2100029    0.2413516
  53.2200012    0.2342296
  53.2300034    0.2391404
  53.2400017    0.2379783
  53.2500038    0.2424852
  53.2600021    0.2405864
  53.2700043    0.2371566
  53.2800026    0.2403750
  53.2900009    0.2371197
  53.3000031    0.2418725
  53.3100014    0.2333841
  53.3200035    0.2273516
  53.3300018    0.2333227
  53.3400040    0.2227848
  53.3500023    0.2287121
  53.3600044    0.2301013
  53.3700027    0.2253641
  53.3800011    0.2291599
  53.3900032    0.2235577
  53.4000015    0.2327834
  53.4100037    0.2370777
  53.4200020    0.2388643
  53.4300041    0.2349152
  53.4400024    0.2392002
  53.4500008    0.2343576
  53.4600029    0.2326579
  53.4700012    0.2278955
  53.4800034    0.2232966
  53.4900017    0.2289035
  53.5000038    0.2277130
  53.5100021    0.2314562
  53.5200043    0.2305072
  53.5300026    0.2304429
  53.5400009    0.2394759
  53.5500031    0.2401561
  53.5600014    0.2365832
  53.5700035    0.2388031
  53.5800018    0.2422725
  53.5900040    0.2311316
  53.6000023    0.2294790
  53.6100044    0.2301298
  53.6200027    0.2330735
  53.6300011    0.2360237
  53.6400032    0.2403910
  53.6500015    0.2387959
  53.6600037    0.2365569
  53.6700020    0.2413829
  53.6800041    0.2406126
  53.6900024    0.2416544
  53.7000008    0.2418285
  53.7100029    0.2472685
  53.7200012    0.2399891
  53.7300034    0.2409531
  53.7400017    0.2404596
  53.7500038    0.2460134
  53.7600021    0.2447651
  53.7700043    0.2431858
  53.7800026    0.2460351
  53.7900009    0.2423044
  53.8000031    0.2407852
  53.8100014    0.2414671
  53.8200035    0.2423573
  53.8300018    0.2523105
  53.8400040    0.2595439
  53.8500023    0.2489008
  53.8600044    0.2504032
  53.8700027    0.2490161
  53.8800011    0.2465830
  53.8900032    0.2506116
  53.9000015    0.2444574
  53.9100037    0.2400880
  53.9200020    0.2399581
  53.9300041    0.2394058
  53.9400024    0.2344838
  53.9500008    0.2263655
  53.9600029    0.2356315
  53.9700012    0.2327182
  53.9800034    0.2310407
  53.9900017    0.2464941
  54.0000038    0.2500026
  54.0100021    0.2548770
  54.0200043    0.2459782
  54.0300026    0.2447586
  54.0400009    0.2478821
  54.0500031    0.2408848
  54.0600014    0.2459092
  54.0700035    0.2466823
  54.0800018    0.2454931
  54.0900040    0.2443614
  54.1000023    0.2410011
  54.1100044    0.2398235
  54.1200027    0.2433425
  54.1300011    0.2463887
  54.1400032    0.2463253
  54.1500015    0.2422201
  54.1600037    0.2412741
  54.1700020    0.2345081
  54.1800041    0.2420054
  54.1900024    0.2454171
  54.2000008    0.2476782
  54.2100029    0.2443976
  54.2200012    0.2454455
  54.2300034    0.2529548
  54.2400017    0.2435241
  54.2500038    0.2490609
  54.2600021    0.2519409
  54.2700043    0.2584235
  54.2800026    0.2561699
  54.2900009    0.2557627
  54.3000031    0.2533445
  54.3100014    0.2519440
  54.3200035    0.2577637
  54.3300018    0.2575172
  54.3400040    0.2555995
  54.3500023    0.2610990
  54.3600044    0.2540855
  54.3700027    0.2583697
  54.3800011    0.2590419
  54.3900032    0.2580093
  54.4000015    0.2499818
  54.4100037    0.2539680
  54.4200020    0.2454650
  54.4300041    0.2450972
  54.4400024    0.2431244
  54.4500008    0.2392482
  54.4600029    0.2442286
  54.4700012    0.2361067
  54.4800034    0.2377293
  54.4900017    0.2428588
  54.5000038    0.2532490
  54.5100021    0.2483865
  54.5200043    0.2427932
  54.5300026    0.2491874
  54.5400009    0.2557627
  54.5500031    0.2580062
  54.5600014    0.2585159
  54.5700035    0.2590117
  54.5800018    0.2614107
  54.5900040    0.2657261
  54.6000023    0.2605137
  54.6100044    0.2737140
  54.6200027    0.2554420
  54.6300011    0.2600656
  54.6400032    0.2611814
  54.6500015    0.2529961
  54.6600037    0.2594937
  54.6700020    0.2592084
  54.6800041    0.2509156
  54.6900024    0.2474176
  54.7000008    0.2396878
  54.7100029    0.2497766
  54.7200012    0.2497618
  54.7300034    0.2512317
  54.7400017    0.2509607
  54.7500038    0.2346764
  54.7600021    0.2383388
  54.7700043    0.2372555
  54.7800026    0.2349944
  54.7900009    0.2392111
  54.8000031    0.2363344
  54.8100014    0.2336836
  54.8200035    0.2354231
  54.8300018    0.2297921
  54.8400040    0.2332905
  54.8500023    0.2308805
  54.8600044    0.2349941
  54.8700027    0.2386960
  54.8800011    0.2411547
  54.8900032    0.2419781
  54.9000015    0.2418580
  54.9100037    0.2447314
  54.9200020    0.2409093
  54.9300041    0.2426398
  54.9400024    0.2488741
  54.9500008    0.2439281
  54.9600029    0.2482564
  54.9700012    0.2439668
  54.9800034    0.2465191
  54.9900017    0.2501514
  55.0000038    0.2540016
  55.0100021    0.2599847
  55.0200043    0.2574864
  55.0300026    0.2641536
  55.0400009    0.2675321
  55.0500031    0.2625922
  55.0600014    0.2578592
  55.0700035    0.2556345
  55.0800018    0.2496523
  55.0900040    0.2501480
  55.1000023    0.2501675
  55.1100044    0.2447072
  55.1200027    0.2559489
  55.1300011    0.2523200
  55.1400032    0.2436352
  55.1500015    0.2455935
  55.1600037    0.2399606
  55.1700020    0.2533327
  55.1800041    0.2482396
  55.1900024    0.2487324
  55.2000008    0.2558668
  55.2100029    0.2474720
  55.2200012    0.2473925
  55.2300034    0.2432082
  55.2400017    0.2430001
  55.2500038    0.2470536
  55.2600021    0.2420694
  55.2700043    0.2509147
  55.2800026    0.2500266
  55.2900009    0.2500334
  55.3000031    0.2483088
  55.3100014    0.2480889
  55.3200035    0.2463542
  55.3300018    0.2490046
  55.3400040    0.2425691
  55.3500023    0.2454545
  55.3600044    0.2544428
  55.3700027    0.2636140
  55.3800011    0.2632653
  55.3900032    0.2512093
  55.4000015    0.2527101
  55.4100037    0.2536767
  55.4200020    0.2567277
  55.4300041    0.2617727
  55.4400024    0.2657366
  55.4500008    0.2566133
  55.4600029    0.2566358
  55.4700012    0.2548020
  55.4800034    0.2495899
  55.4900017    0.2578708
  55.5000038    0.2551745
  55.5100021    0.2528497
  55.5200043    0.2591735
  55.5300026    0.2621216
  55.5400009    0.2506049
  55.5500031    0.2491924
  55.5600014    0.2500099
  55.5700035    0.2571576
  55.5800018    0.2553581
  55.5900040    0.2634290
  55.6000023    0.2525896
  55.6100044    0.2562840
  55.6200027    0.2481689
  55.6300011    0.2476677
  55.6400032    0.2574294
  55.6500015    0.2602437
  55.6600037    0.2550400
  55.6700020    0.2565902
  55.6800041    0.2578669
  55.6900024    0.2600787
  55.7000008    0.2496184
  55.7100029    0.2580424
  55.7200012    0.2504206
  55.7300034    0.2553759
  55.7400017    0.2601395
  55.7500038    0.2637865
  55.7600021    0.2693006
  55.7700043    0.2617747
  55.7800026    0.2729821
  55.7900009    0.2730745
  55.8000031    0.2635659
  55.8100014    0.2672856
  55.8200035    0.2589905
  55.8300018    0.2660782
  55.8400040    0.2583512
  55.8500023    0.2570246
  55.8600044    0.2680783
  55.8700027    0.2609659
  55.8800011    0.2616895
  55.8900032    0.2608417
  55.9000015    0.2680327
  55.9100037    0.2645032
  55.9200020    0.2676395
  55.9300041    0.2650870
  55.9400024    0.2736413
  55.9500008    0.2620364
  55.9600029    0.2683627
  55.9700012    0.2724077
  55.9800034    0.2796578
  55.9900017    0.2735192
  56.0000038    0.2663245
  56.0100021    0.2616156
  56.0200043    0.2617965
  56.0300026    0.2605823
  56.0400009    0.2632844
  56.0500031    0.2503689
  56.0600014    0.2437760
  56.0700035    0.2553808
  56.0800018    0.2508060
  56.0900040    0.2516356
  56.1000023    0.2573574
  56.1100044    0.2610394
  56.1200027    0.2642501
  56.1300011    0.2765567
  56.1400032    0.2773026
  56.1500015    0.2750926
  56.1600037    0.2598091
  56.1700020    0.2562477
  56.1800041    0.2685177
  56.1900024    0.2695045
  56.2000008    0.2713701
  56.2100029    0.2695220
  56.2200012    0.2722464
  56.2300034    0.2692273
  56.2400017    0.2701977
  56.2500038    0.2705270
  56.2600021    0.2740748
  56.2700043    0.2768527
  56.2800026    0.2618533
  56.2900009    0.2599699
  56.3000031    0.2615049
  56.3100014    0.2634772
  56.3200035    0.2652914
  56.3300018    0.2731958
  56.3400040    0.2580445
  56.3500023    0.2497287
  56.3600044    0.2541067
  56.3700027    0.2552369
  56.3800011    0.2547368
  56.3900032    0.2492472
  56.4000015    0.2565177
  56.4100037    0.2510212
  56.4200020    0.2498165
  56.4300041    0.2500982
  56.4400024    0.2429333
  56.4500046    0.2502511
  56.4600029    0.2490749
  56.4700012    0.2511578
  56.4800034    0.2512248
  56.4900017    0.2561303
  56.5000038    0.2483810
  56.5100021    0.2428371
  56.5200043    0.2630080
  56.5300026    0.2641826
  56.5400009    0.2702361
  56.5500031    0.2728908
  56.5600014    0.2713079
  56.5700035    0.2675926
  56.5800018    0.2637917
  56.5900040    0.2602477
  56.6000023    0.2601245
  56.6100044    0.2611310
  56.6200027    0.2639834
  56.6300011    0.2630278
  56.6400032    0.2646956
  56.6500015    0.2610890
  56.6600037    0.2604154
  56.6700020    0.2569187
  56.6800041    0.2655055
  56.6900024    0.2670101
  56.7000046    0.2720705
  56.7100029    0.2760912
  56.7200012    0.2777318
  56.7300034    0.2714947
  56.7400017    0.2670773
  56.7500038    0.2695106
  56.7600021    0.2640406
  56.7700043    0.2736747
  56.7800026    0.2704206
  56.7900009    0.2676172
  56.8000031    0.2706571
  56.8100014    0.2625124
  56.8200035    0.2528427
  56.8300018    0.2544523
  56.8400040    0.2636484
  56.8500023    0.2681135
  56.8600044    0.2764669
  56.8700027    0.2778105
  56.8800011    0.2798429
  56.8900032    0.2817262
  56.9000015    0.2708383
  56.9100037    0.2724003
  56.9200020    0.2658916
  56.9300041    0.2668782
  56.9400024    0.2740038
  56.9500046    0.2742416
  56.9600029    0.2836227
  56.9700012    0.2779190
  56.9800034    0.2767276
  56.9900017    0.2755961
  57.0000038    0.2807267
  57.0100021    0.2853778
  57.0200043    0.2799951
  57.0300026    0.2750227
  57.0400009    0.2588916
  57.0500031    0.2558542
  57.0600014    0.2701215
  57.0700035    0.2641888
  57.0800018    0.2608674
  57.0900040    0.2641487
  57.1000023    0.2661441
  57.1100044    0.2690102
  57.1200027    0.2775954
  57.1300011    0.2777469
  57.1400032    0.2681720
  57.1500015    0.2729140
  57.1600037    0.2804491
  57.1700020    0.2704949
  57.1800041    0.2695359
  57.1900024    0.2685528
  57.2000046    0.2708881
  57.2100029    0.2689357
  57.2200012    0.2717859
  57.2300034    0.2651291
  57.2400017    0.2617063
  57.2500038    0.2622132
  57.2600021    0.2577743
  57.2700043    0.2648146
  57.2800026    0.2691363
  57.2900009    0.2660920
  57.3000031    0.2591935
  57.3100014    0.2655657
  57.3200035    0.2573371
  57.3300018    0.2637173
  57.3400040    0.2637636
  57.3500023    0.2629952
  57.3600044    0.2548011
  57.3700027    0.2574061
  57.3800011    0.2553142
  57.3900032    0.2512884
  57.4000015    0.2559753
  57.4100037    0.2475232
  57.4200020    0.2430435
  57.4300041    0.2457424
  57.4400024    0.2537226
  57.4500046    0.2609705
  57.4600029    0.2519843
  57.4700012    0.2548379
  57.4800034    0.2487865
  57.4900017    0.2517278
  57.5000038    0.2518054
  57.5100021    0.2517695
  57.5200043    0.2519500
  57.5300026    0.2489657
  57.5400009    0.2498646
  57.5500031    0.2501596
  57.5600014    0.2510538
  57.5700035    0.2475999
  57.5800018    0.2466132
  57.5900040    0.2450655
  57.6000023    0.2470747
  57.6100044    0.2402378
  57.6200027    0.2453887
  57.6300011    0.2413475
  57.6400032    0.2439524
  57.6500015    0.2497168
  57.6600037    0.2530576
  57.6700020    0.2538957
  57.6800041    0.2491595
  57.6900024    0.2443380
  57.7000046    0.2445918
  57.7100029    0.2486018
  57.7200012    0.2460098
  57.7300034    0.2445681
  57.7400017    0.2554523
  57.7500038    0.2530379
  57.7600021    0.2505467
  57.7700043    0.2505160
  57.7800026    0.2504622
  57.7900009    0.2466940
  57.8000031    0.2480906
  57.8100014    0.2518752
  57.8200035    0.2485408
  57.8300018    0.2495446
  57.8400040    0.2516934
  57.8500023    0.2527251
  57.8600044    0.2518033
  57.8700027    0.2529587
  57.8800011    0.2539200
  57.8900032    0.2524183
  57.9000015    0.2542154
  57.9100037    0.2537390
  57.9200020    0.2550998
  57.9300041    0.2474809
  57.9400024    0.2521319
  57.9500046    0.2537413
  57.9600029    0.2501329
  57.9700012    0.2469970
  57.9800034    0.2485118
  57.9900017    0.2469157
  58.0000038    0.2473869
  58.0100021    0.2484763
  58.0200043    0.2500095
  58.0300026    0.2480080
  58.0400009    0.2568472
  58.0500031    0.2546946
  58.0600014    0.2597744
  58.0700035    0.2645458
  58.0800018    0.2560355
  58.0900040    0.2561015
  58.1000023    0.2596863
  58.1100044    0.2636949
  58.1200027    0.2595325
  58.1300011    0.2711509
  58.1400032    0.2686163
  58.1500015    0.2663884
  58.1600037    0.2691935
  58.1700020    0.2671273
  58.1800041    0.2685145
  58.1900024    0.2660239
  58.2000046    0.2661623
  58.2100029    0.2569970
  58.2200012    0.2665251
  58.2300034    0.2682462
  58.2400017    0.2704732
  58.2500038    0.2743488
  58.2600021    0.2850470
  58.2700043    0.2880802
  58.2800026    0.2787612
  58.2900009    0.2707107
  58.3000031    0.2812850
  58.3100014    0.2805882
  58.3200035    0.2757489
  58.3300018    0.2695452
  58.3400040    0.2740306
  58.3500023    0.2725696
  58.3600044    0.2715576
  58.3700027    0.2714781
  58.3800011    0.2659437
  58.3900032    0.2695699
  58.4000015    0.2788890
  58.4100037    0.2769500
  58.4200020    0.2780297
  58.4300041    0.2744417
  58.4400024    0.2699028
  58.4500046    0.2674158
  58.4600029    0.2650486
  58.4700012    0.2674969
  58.4800034    0.2645553
  58.4900017    0.2689325
  58.5000038    0.2602246
  58.5100021    0.2680642
  58.5200043    0.2618125
  58.5300026    0.2622478
  58.5400009    0.2650180
  58.5500031    0.2578215
  58.5600014    0.2632554
  58.5700035    0.2630151
  58.5800018    0.2735982
  58.5900040    0.2684092
  58.6000023    0.2660902
  58.6100044    0.2709244
  58.6200027    0.2749021
  58.6300011    0.2787279
  58.6400032    0.2764957
  58.6500015    0.2747666
  58.6600037    0.2734653
  58.6700020    0.2613593
  58.6800041    0.2593391
  58.6900024    0.2619911
  58.7000046    0.2612213
  58.7100029    0.2694812
  58.7200012    0.2703904
  58.7300034    0.2634166
  58.7400017    0.2614561
  58.7500038    0.2661662
  58.7600021    0.2663375
  58.7700043    0.2657007
  58.7800026    0.2613378
  58.7900009    0.2656426
  58.8000031    0.2683114
  58.8100014    0.2645705
  58.8200035    0.2627272
  58.8300018    0.2728836
  58.8400040    0.2748468
  58.8500023    0.2762934
  58.8600044    0.2773610
  58.8700027    0.2705896
  58.8800011    0.2717411
  58.8900032    0.2719589
  58.9000015    0.2723111
  58.9100037    0.2623750
  58.9200020    0.2673482
  58.9300041    0.2609991
  58.9400024    0.2645381
  58.9500046    0.2593374
  58.9600029    0.2599086
  58.9700012    0.2517499
  58.9800034    0.2570781
  58.9900017    0.2531068
  59.0000038    0.2543575
  59.0100021    0.2533216
  59.0200043    0.2526583
  59.0300026    0.2684471
  59.0400009    0.2672822
  59.0500031    0.2584169
  59.0600014    0.2623632
  59.0700035    0.2627076
  59.0800018    0.2693515
  59.0900040    0.2691556
  59.1000023    0.2606715
  59.1100044    0.2670732
  59.1200027    0.2682885
  59.1300011    0.2737285
  59.1400032    0.2817425
  59.1500015    0.2672875
  59.1600037    0.2570608
  59.1700020    0.2578013
  59.1800041    0.2596979
  59.1900024    0.2611651
  59.2000046    0.2702184
  59.2100029    0.2750923
  59.2200012    0.2678185
  59.2300034    0.2671998
  59.2400017    0.2624117
  59.2500038    0.2590442
  59.2600021    0.2651416
  59.2700043    0.2646056
  59.2800026    0.2596844
  59.2900009    0.2571598
  59.3000031    0.2534253
  59.3100014    0.2648328
  59.3200035    0.2594984
  59.3300018    0.2555328
  59.3400040    0.2575093
  59.3500023    0.2657981
  59.3600044    0.2622879
  59.3700027    0.2595046
  59.3800011    0.2585767
  59.3900032    0.2631944
  59.4000015    0.2732889
  59.4100037    0.2804387
  59.4200020    0.2795192
  59.4300041    0.2694647
  59.4400024    0.2764443
  59.4500046    0.2730756
  59.4600029    0.2758237
  59.4700012    0.2879885
  59.4800034    0.2807530
  59.4900017    0.2774684
  59.5000038    0.2822482
  59.5100021    0.2847944
  59.5200043    0.2780936
  59.5300026    0.2734950
  59.5400047    0.2730725
  59.5500031    0.2771872
  59.5600014    0.2811044
  59.5700035    0.2692497
  59.5800018    0.2777778
  59.5900040    0.2805959
  59.6000023    0.2708243
  59.6100044    0.2714395
  59.6200027    0.2737136
  59.6300011    0.2801322
  59.6400032    0.2811134
  59.6500015    0.2763133
  59.6600037    0.2824152
  59.6700020    0.2746405
  59.6800041    0.2660202
  59.6900024    0.2753601
  59.7000046    0.2633508
  59.7100029    0.2590870
  59.7200012    0.2596797
  59.7300034    0.2506382
  59.7400017    0.2499975
  59.7500038    0.2561822
  59.7600021    0.2692579
  59.7700043    0.2578368
  59.7800026    0.2613184
  59.7900047    0.2596244
  59.8000031    0.2528167
  59.8100014    0.2537313
  59.8200035    0.2443602
  59.8300018    0.2448973
  59.8400040    0.2461633
  59.8500023    0.2449262
  59.8600044    0.2397265
  59.8700027    0.2429936
  59.8800011    0.2395481
  59.8900032    0.2418098
  59.9000015    0.2425194
  59.9100037    0.2404221
  59.9200020    0.2484479
  59.9300041    0.2523884
  59.9400024    0.2505252
  59.9500046    0.2553100
  59.9600029    0.2593914
  59.9700012    0.2623767
  59.9800034    0.2773434
  59.9900017    0.2648872
  60.0000038    0.2549224
  60.0100021    0.2625602
  60.0200043    0.2671786
  60.0300026    0.2581866
  60.0400047    0.2518741
  60.0500031    0.2429159
  60.0600014    0.2393981
  60.0700035    0.2496327
  60.0800018    0.2561534
  60.0900040    0.2568899
  60.1000023    0.2485016
  60.1100044    0.2434971
  60.1200027    0.2517086
  60.1300011    0.2470971
  60.1400032    0.2524105
  60.1500015    0.2557886
  60.1600037    0.2601054
  60.1700020    0.2530428
  60.1800041    0.2482790
  60.1900024    0.2587796
  60.2000046    0.2532629
  60.2100029    0.2518772
  60.2200012    0.2588275
  60.2300034    0.2559976
  60.2400017    0.2498052
  60.2500038    0.2456879
  60.2600021    0.2543308
  60.2700043    0.2526956
  60.2800026    0.2490806
  60.2900047    0.2520078
  60.3000031    0.2572892
  60.3100014    0.2490026
  60.3200035    0.2409769
  60.3300018    0.2434699
  60.3400040    0.2492221
  60.3500023    0.2452423
  60.3600044    0.2402004
  60.3700027    0.2311619
  60.3800011    0.2326460
  60.3900032    0.2379994
  60.4000015    0.2319847
  60.4100037    0.2273285
  60.4200020    0.2283084
  60.4300041    0.2324894
  60.4400024    0.2361486
  60.4500046    0.2300940
  60.4600029    0.2316698
  60.4700012    0.2413475
  60.4800034    0.2470247
  60.4900017    0.2490331
  60.5000038    0.2373996
  60.5100021    0.2414203
  60.5200043    0.2446616
  60.5300026    0.2434846
  60.5400047    0.2403133
  60.5500031    0.2406710
  60.5600014    0.2411037
  60.5700035    0.2410004
  60.5800018    0.2453817
  60.5900040    0.2481999
  60.6000023    0.2424245
  60.6100044    0.2369788
  60.6200027    0.2482159
  60.6300011    0.2536733
  60.6400032    0.2400795
  60.6500015    0.2482147
  60.6600037    0.2543290
  60.6700020    0.2531879
  60.6800041    0.2477630
  60.6900024    0.2520636
  60.7000046    0.2494282
  60.7100029    0.2537151
  60.7200012    0.2508806
  60.7300034    0.2564297
  60.7400017    0.2593053
  60.7500038    0.2571526
  60.7600021    0.2582449
  60.7700043    0.2582994
  60.7800026    0.2580448
  60.7900047    0.2580594
  60.8000031    0.2627974
  60.8100014    0.2646734
  60.8200035    0.2658845
  60.8300018    0.2607026
  60.8400040    0.2632300
  60.8500023    0.2630295
  60.8600044    0.2603439
  60.8700027    0.2718332
  60.8800011    0.2616726
  60.8900032    0.2502377
  60.9000015    0.2536570
  60.9100037    0.2501279
  60.9200020    0.2500484
  60.9300041    0.2526343
  60.9400024    0.2575094
  60.9500046    0.2540720
  60.9600029    0.2543926
  60.9700012    0.2538013
  60.9800034    0.2508930
  60.9900017    0.2514656
  61.0000038    0.2457572
  61.0100021    0.2492381
  61.0200043    0.2507558
  61.0300026    0.2624161
  61.0400047    0.2505063
  61.0500031    0.2546803
  61.0600014    0.2617154
  61.0700035    0.2738268
  61.0800018    0.2712021
  61.0900040    0.2760702
  61.1000023    0.2665918
  61.1100044    0.2694981
  61.1200027    0.2680355
  61.1300011    0.2725279
  61.1400032    0.2766291
  61.1500015    0.2618680
  61.1600037    0.2566698
  61.1700020    0.2580446
  61.1800041    0.2525225
  61.1900024    0.2579970
  61.2000046    0.2493700
  61.2100029    0.2628937
  61.2200012    0.2749087
  61.2300034    0.2684780
  61.2400017    0.2592741
  61.2500038    0.2600380
  61.2600021    0.2505547
  61.2700043    0.2443632
  61.2800026    0.2470131
  61.2900047    0.2437385
  61.3000031    0.2462558
  61.3100014    0.2522028
  61.3200035    0.2492164
  61.3300018    0.2502221
  61.3400040    0.2410316
  61.3500023    0.2408847
  61.3600044    0.2466775
  61.3700027    0.2452603
  61.3800011    0.2466242
  61.3900032    0.2488375
  61.4000015    0.2504043
  61.4100037    0.2529107
  61.4200020    0.2492673
  61.4300041    0.2506552
  61.4400024    0.2540783
  61.4500046    0.2516115
  61.4600029    0.2500968
  61.4700012    0.2533375
  61.4800034    0.2494563
  61.4900017    0.2415247
  61.5000038    0.2407430
  61.5100021    0.2404458
  61.5200043    0.2481598
  61.5300026    0.2451057
  61.5400047    0.2448284
  61.5500031    0.2471928
  61.5600014    0.2508299
  61.5700035    0.2460770
  61.5800018    0.2500381
  61.5900040    0.2455895
  61.6000023    0.2580052
  61.6100044    0.2500540
  61.6200027    0.2527051
  61.6300011    0.2441376
  61.6400032    0.2474928
  61.6500015    0.2410114
  61.6600037    0.2426344
  61.6700020    0.2362576
  61.6800041    0.2473133
  61.6900024    0.2519843
  61.7000046    0.2446974
  61.7100029    0.2451186
  61.7200012    0.2484662
  61.7300034    0.2468997
  61.7400017    0.2345051
  61.7500038    0.2464588
  61.7600021    0.2495256
  61.7700043    0.2396734
  61.7800026    0.2422181
  61.7900047    0.2481513
  61.8000031    0.2426585
  61.8100014    0.2393117
  61.8200035    0.2424830
  61.8300018    0.2410464
  61.8400040    0.2527424
  61.8500023    0.2469749
  61.8600044    0.2480162
  61.8700027    0.2447799
  61.8800011    0.2512023
  61.8900032    0.2471906
  61.9000015    0.2411161
  61.9100037    0.2416520
  61.9200020    0.2436608
  61.9300041    0.2416396
  61.9400024    0.2437948
  61.9500046    0.2454878
  61.9600029    0.2485488
  61.9700012    0.2440056
  61.9800034    0.2388727
  61.9900017    0.2375433
  62.0000038    0.2401997
  62.0100021    0.2380687
  62.0200043    0.2316235
  62.0300026    0.2352051
  62.0400047    0.2362616
  62.0500031    0.2341065
  62.0600014    0.2356884
  62.0700035    0.2336372
  62.0800018    0.2344170
  62.0900040    0.2350211
  62.1000023    0.2408349
  62.1100044    0.2408474
  62.1200027    0.2440376
  62.1300011    0.2432849
  62.1400032    0.2479324
  62.1500015    0.2430758
  62.1600037    0.2483688
  62.1700020    0.2526734
  62.1800041    0.2598516
  62.1900024    0.2582961
  62.2000046    0.2629522
  62.2100029    0.2720219
  62.2200012    0.2760117
  62.2300034    0.2647844
  62.2400017    0.2718233
  62.2500038    0.2699929
  62.2600021    0.2725598
  62.2700043    0.2751929
  62.2800026    0.2589479
  62.2900047    0.2725569
  62.3000031    0.2655629
  62.3100014    0.2653509
  62.3200035    0.2725435
  62.3300018    0.2653477
  62.3400040    0.2753706
  62.3500023    0.2768437
  62.3600044    0.2750405
  62.3700027    0.2667729
  62.3800011    0.2618027
  62.3900032    0.2561744
  62.4000015    0.2606197
  62.4100037    0.2579841
  62.4200020    0.2665266
  62.4300041    0.2695138
  62.4400024    0.2703947
  62.4500046    0.2607266
  62.4600029    0.2559915
  62.4700012    0.2601455
  62.4800034    0.2643106
  62.4900017    0.2661281
  62.5000038    0.2600510
  62.5100021    0.2506242
  62.5200043    0.2442248
  62.5300026    0.2456235
  62.5400047    0.2524178
  62.5500031    0.2530250
  62.5600014    0.2547950
  62.5700035    0.2605510
  62.5800018    0.2494812
  62.5900040    0.2450114
  62.6000023    0.2458116
  62.6100044    0.2451761
  62.6200027    0.2374070
  62.6300011    0.2485882
  62.6400032    0.2555416
  62.6500015    0.2408167
  62.6600037    0.2493949
  62.6700020    0.2479865
  62.6800041    0.2504575
  62.6900024    0.2487748
  62.7000046    0.2565956
  62.7100029    0.2536578
  62.7200012    0.2622006
  62.7300034    0.2598368
  62.7400017    0.2615344
  62.7500038    0.2641939
  62.7600021    0.2667779
  62.7700043    0.2716215
  62.7800026    0.2770891
  62.7900047    0.2737437
  62.8000031    0.2662337
  62.8100014    0.2728072
  62.8200035    0.2625499
  62.8300018    0.2690884
  62.8400040    0.2741579
  62.8500023    0.2753493
  62.8600044    0.2633347
  62.8700027    0.2636605
  62.8800049    0.2606437
  62.8900032    0.2705826
  62.9000015    0.2652965
  62.9100037    0.2666893
  62.9200020    0.2639002
  62.9300041    0.2650143
  62.9400024    0.2543048
  62.9500046    0.2558279
  62.9600029    0.2532655
  62.9700012    0.2516246
  62.9800034    0.2562050
  62.9900017    0.2543025
  63.0000038    0.2605404
  63.0100021    0.2480918
  63.0200043    0.2531875
  63.0300026    0.2569122
  63.0400047    0.2582954
  63.0500031    0.2529348
  63.0600014    0.2531087
  63.0700035    0.2523652
  63.0800018    0.2643497
  63.0900040    0.2591830
  63.1000023    0.2496411
  63.1100044    0.2509802
  63.1200027    0.2435870
  63.1300049    0.2485896
  63.1400032    0.2506788
  63.1500015    0.2520482
  63.1600037    0.2534418
  63.1700020    0.2521770
  63.1800041    0.2548918
  63.1900024    0.2502741
  63.2000046    0.2558850
  63.2100029    0.2561309
  63.2200012    0.2581239
  63.2300034    0.2535371
  63.2400017    0.2544921
  63.2500038    0.2626184
  63.2600021    0.2589927
  63.2700043    0.2606612
  63.2800026    0.2655267
  63.2900047    0.2722112
  63.3000031    0.2701677
  63.3100014    0.2691150
  63.3200035    0.2723686
  63.3300018    0.2784118
  63.3400040    0.2717536
  63.3500023    0.2673587
  63.3600044    0.2652839
  63.3700027    0.2687092
  63.3800049    0.2638595
  63.3900032    0.2683989
  63.4000015    0.2816719
  63.4100037    0.2708116
  63.4200020    0.2743834
  63.4300041    0.2670297
  63.4400024    0.2636794
  63.4500046    0.2566528
  63.4600029    0.2592886
  63.4700012    0.2494857
  63.4800034    0.2404119
  63.4900017    0.2445101
  63.5000038    0.2451292
  63.5100021    0.2520183
  63.5200043    0.2555188
  63.5300026    0.2510634
  63.5400047    0.2479034
  63.5500031    0.2509025
  63.5600014    0.2410943
  63.5700035    0.2550140
  63.5800018    0.2480188
  63.5900040    0.2557300
  63.6000023    0.2496783
  63.6100044    0.2596233
  63.6200027    0.2534221
  63.6300049    0.2536277
  63.6400032    0.2542874
  63.6500015    0.2563019
  63.6600037    0.2567244
  63.6700020    0.2532249
  63.6800041    0.2457605
  63.6900024    0.2471771
  63.7000046    0.2453689
  63.7100029    0.2403170
  63.7200012    0.2350204
  63.7300034    0.2440723
  63.7400017    0.2418398
  63.7500038    0.2425071
  63.7600021    0.2514156
  63.7700043    0.2525944
  63.7800026    0.2544879
  63.7900047    0.2614101
  63.8000031    0.2548517
  63.8100014    0.2562696
  63.8200035    0.2610575
  63.8300018    0.2640405
  63.8400040    0.2666835
  63.8500023    0.2627027
  63.8600044    0.2546653
  63.8700027    0.2446069
  63.8800049    0.2485169
  63.8900032    0.2581679
  63.9000015    0.2504398
  63.9100037    0.2512456
  63.9200020    0.2572640
  63.9300041    0.2556003
  63.9400024    0.2552587
  63.9500046    0.2486642
  63.9600029    0.2499801
  63.9700012    0.2474194
  63.9800034    0.2525553
  63.9900017    0.2547278
  64.0000000    0.2585458
  64.0100021    0.2537878
  64.0200043    0.2545925
  64.0300064    0.2588618
  64.0400009    0.2637939
  64.0500031    0.2603276
  64.0600052    0.2587809
  64.0699997    0.2558963
  64.0800018    0.2428688
  64.0900040    0.2442971
  64.1000061    0.2396323
  64.1100006    0.2412953
  64.1200027    0.2449695
  64.1300049    0.2457334
  64.1399994    0.2306873
  64.1500015    0.2398108
  64.1600037    0.2427467
  64.1700058    0.2436285
  64.1800003    0.2498418
  64.1900024    0.2499570
  64.2000046    0.2551036
  64.2100067    0.2510699
  64.2200012    0.2461072
  64.2300034    0.2491348
  64.2400055    0.2508972
  64.2500000    0.2552959
  64.2600021    0.2598104
  64.2700043    0.2541206
  64.2800064    0.2454128
  64.2900009    0.2465459
  64.3000031    0.2535414
  64.3100052    0.2578371
  64.3199997    0.2679342
  64.3300018    0.2604230
  64.3400040    0.2494745
  64.3500061    0.2529095
  64.3600006    0.2636229
  64.3700027    0.2543926
  64.3800049    0.2498815
  64.3899994    0.2471311
  64.4000015    0.2369635
  64.4100037    0.2500428
  64.4200058    0.2512972
  64.4300003    0.2520164
  64.4400024    0.2561326
  64.4500046    0.2597112
  64.4600067    0.2615041
  64.4700012    0.2686900
  64.4800034    0.2687459
  64.4900055    0.2583287
  64.5000000    0.2552034
  64.5100021    0.2572236
  64.5200043    0.2506833
  64.5300064    0.2481469
  64.5400009    0.2484196
  64.5500031    0.2504468
  64.5600052    0.2539804
  64.5699997    0.2491356
  64.5800018    0.2562035
  64.5900040    0.2432181
  64.6000061    0.2461295
  64.6100006    0.2493495
  64.6200027    0.2512017
  64.6300049    0.2554175
  64.6399994    0.2502006
  64.6500015    0.2417962
  64.6600037    0.2457974
  64.6700058    0.2454189
  64.6800003    0.2513654
  64.6900024    0.2413649
  64.7000046    0.2483386
  64.7100067    0.2549261
  64.7200012    0.2379078
  64.7300034    0.2426476
  64.7400055    0.2539131
  64.7500000    0.2611282
  64.7600021    0.2656001
  64.7700043    0.2553306
  64.7800064    0.2659661
  64.7900009    0.2643625
  64.8000031    0.2602787
  64.8100052    0.2539864
  64.8199997    0.2618854
  64.8300018    0.2510245
  64.8400040    0.2486196
  64.8500061    0.2415150
  64.8600006    0.2441713
  64.8700027    0.2387756
  64.8800049    0.2365734
  64.8899994    0.2414788
  64.9000015    0.2415686
  64.9100037    0.2538141
  64.9200058    0.2424286
  64.9300003    0.2534332
  64.9400024    0.2475087
  64.9500046    0.2522792
  64.9600067    0.2531999
  64.9700012    0.2453379
  64.9800034    0.2546701
  64.9900055    0.2530076
  65.0000000    0.2633274
  65.0100021    0.2542128
  65.0200043    0.2548911
  65.0300064    0.2608342
  65.0400009    0.2564507
  65.0500031    0.2570094
  65.0600052    0.2520171
  65.0699997    0.2585196
  65.0800018    0.2558895
  65.0900040    0.2610871
  65.1000061    0.2675464
  65.1100006    0.2570304
  65.1200027    0.2601091
  65.1300049    0.2648527
  65.1399994    0.2650898
  65.1500015    0.2781030
  65.1600037    0.2813179
  65.1700058    0.2725810
  65.1800003    0.2667448
  65.1900024    0.2591780
  65.2000046    0.2688063
  65.2100067    0.2651606
  65.2200012    0.2623105
  65.2300034    0.2660417
  65.2400055    0.2625109
  65.2500000    0.2681879
  65.2600021    0.2665741
  65.2700043    0.2706788
  65.2800064    0.2680831
  65.2900009    0.2678936
  65.3000031    0.2714153
  65.3100052    0.2665058
  65.3199997    0.2683235
  65.3300018    0.2768934
  65.3400040    0.2776262
  65.3500061    0.2692111
  65.3600006    0.2652595
  65.3700027    0.2666788
  65.3800049    0.2593226
  65.3899994    0.2615260
  65.4000015    0.2541738
  65.4100037    0.2555529
  65.4200058    0.2459664
  65.4300003    0.2459932
  65.4400024    0.2491797
  65.4500046    0.2486459
  65.4600067    0.2447739
  65.4700012    0.2449124
  65.4800034    0.2576804
  65.4900055    0.2590702
  65.5000000    0.2529903
  65.5100021    0.2578554
  65.5200043    0.2568734
  65.5300064    0.2661551
  65.5400009    0.2724090
  65.5500031    0.2605093
  65.5600052    0.2614228
  65.5699997    0.2628923
  65.5800018    0.2547726
  65.5900040    0.2473499
  65.6000061    0.2568664
  65.6100006    0.2623850
  65.6200027    0.2583004
  65.6300049    0.2463273
  65.6399994    0.2429401
  65.6500015    0.2456701
  65.6600037    0.2465270
  65.6700058    0.2534271
  65.6800003    0.2488167
  65.6900024    0.2427408
  65.7000046    0.2464784
  65.7100067    0.2417740
  65.7200012    0.2419822
  65.7300034    0.2363551
  65.7400055    0.2363684
  65.7500000    0.2464676
  65.7600021    0.2544628
  65.7700043    0.2439124
  65.7800064    0.2400861
  65.7900009    0.2369535
  65.8000031    0.2404075
  65.8100052    0.2426767
  65.8199997    0.2507867
  65.8300018    0.2526120
  65.8400040    0.2517982
  65.8500061    0.2553527
  65.8600006    0.2575823
  65.8700027    0.2556773
  65.8800049    0.2525748
  65.8899994    0.2447347
  65.9000015    0.2449707
  65.9100037    0.2457295
  65.9200058    0.2409334
  65.9300003    0.2447915
  65.9400024    0.2522984
  65.9500046    0.2459720
  65.9600067    0.2341182
  65.9700012    0.2377988
  65.9800034    0.2356045
  65.9900055    0.2327400
  66.0000000    0.2329253
  66.0100021    0.2326517
  66.0200043    0.2344387
  66.0300064    0.2395765
  66.0400009    0.2359479
  66.0500031    0.2466250
  66.0600052    0.2412953
  66.0699997    0.2325770
  66.0800018    0.2403234
  66.0900040    0.2379510
  66.1000061    0.2418807
  66.1100006    0.2503579
  66.1200027    0.2455921
  66.1300049    0.2442385
  66.1399994    0.2442885
  66.1500015    0.2349265
  66.1600037    0.2444544
  66.1700058    0.2437189
  66.1800003    0.2340377
  66.1900024    0.2404352
  66.2000046    0.2404472
  66.2100067    0.2441991
  66.2200012    0.2417859
  66.2300034    0.2372862
  66.2400055    0.2415499
  66.2500000    0.2363258
  66.2600021    0.2379396
  66.2700043    0.2418177
  66.2800064    0.2411966
  66.2900009    0.2339647
  66.3000031    0.2376027
  66.3100052    0.2403609
  66.3199997    0.2315040
  66.3300018    0.2439483
  66.3400040    0.2403005
  66.3500061    0.2461198
  66.3600006    0.2488692
  66.3700027    0.2474869
  66.3800049    0.2500683
  66.3899994    0.2533699
  66.4000015    0.2570306
  66.4100037    0.2575808
  66.4200058    0.2535589
  66.4300003    0.2578292
  66.4400024    0.2495551
  66.4500046    0.2482854
  66.4600067    0.2468317
  66.4700012    0.2452017
  66.4800034    0.2458257
  66.4900055    0.2516720
  66.5000000    0.2472304
  66.5100021    0.2557133
  66.5200043    0.2611879
  66.5300064    0.2609478
  66.5400009    0.2592043
  66.5500031    0.2543363
  66.5600052    0.2482846
  66.5699997    0.2575445
  66.5800018    0.2556434
  66.5900040    0.2610620
  66.6000061    0.2634894
  66.6100006    0.2738791
  66.6200027    0.2670423
  66.6300049    0.2548967
  66.6399994    0.2502600
  66.6500015    0.2474350
  66.6600037    0.2500178
  66.6700058    0.2460435
  66.6800003    0.2468897
  66.6900024    0.2502595
  66.7000046    0.2449311
  66.7100067    0.2455197
  66.7200012    0.2463105
  66.7300034    0.2605485
  66.7400055    0.2589828
  66.7500000    0.2549690
  66.7600021    0.2538400
  66.7700043    0.2524211
  66.7800064    0.2540666
  66.7900009    0.2536026
  66.8000031    0.2519692
  66.8100052    0.2451418
  66.8199997    0.2468414
  66.8300018    0.2389967
  66.8400040    0.2471263
  66.8500061    0.2534300
  66.8600006    0.2471102
  66.8700027    0.2585141
  66.8800049    0.2682421
  66.8899994    0.2645842
  66.9000015    0.2586211
  66.9100037    0.2498079
  66.9200058    0.2609170
  66.9300003    0.2625174
  66.9400024    0.2692766
  66.9500046    0.2714758
  66.9600067    0.2732968
  66.9700012    0.2760789
  66.9800034    0.2726130
  66.9900055    0.2760907
  67.0000000    0.2693125
  67.0100021    0.2595049
  67.0200043    0.2533698
  67.0300064    0.2611851
  67.0400009    0.2806238
  67.0500031    0.2789060
  67.0600052    0.2838606
  67.0699997    0.2727736
  67.0800018    0.2803639
  67.0900040    0.2758099
  67.1000061    0.2714160
  67.1100006    0.2717990
  67.1200027    0.2821250
  67.1300049    0.2866614
  67.1399994    0.2880110
  67.1500015    0.2833008
  67.1600037    0.2915436
  67.1700058    0.2944474
  67.1800003    0.2955177
  67.1900024    0.2961060
  67.2000046    0.3089514
  67.2100067    0.3061253
  67.2200012    0.3084275
  67.2300034    0.3152293
  67.2400055    0.3176888
  67.2500000    0.3085322
  67.2600021    0.3195908
  67.2700043    0.3119109
  67.2800064    0.3077690
  67.2900009    0.2971471
  67.3000031    0.2909433
  67.3100052    0.3073305
  67.3199997    0.2978315
  67.3300018    0.2975763
  67.3400040    0.2888419
  67.3500061    0.2937239
  67.3600006    0.2862357
  67.3700027    0.2821105
  67.3800049    0.2844025
  67.3899994    0.2835287
  67.4000015    0.2840587
  67.4100037    0.2861456
  67.4200058    0.2807778
  67.4300003    0.2783481
  67.4400024    0.2807077
  67.4500046    0.2819030
  67.4600067    0.2751136
  67.4700012    0.2820435
  67.4800034    0.2825959
  67.4900055    0.2825313
  67.5000000    0.2741227
  67.5100021    0.2680765
  67.5200043    0.2699420
  67.5300064    0.2534142
  67.5400009    0.2548569
  67.5500031    0.2665975
  67.5600052    0.2671639
  67.5699997    0.2689833
  67.5800018    0.2912598
  67.5900040    0.2770125
  67.6000061    0.2751647
  67.6100006    0.2779474
  67.6200027    0.2861595
  67.6300049    0.2703420
  67.6400070    0.2729043
  67.6500015    0.2817336
  67.6600037    0.2792466
  67.6700058    0.2743865
  67.6800003    0.2627441
  67.6900024    0.2618517
  67.7000046    0.2699987
  67.7100067    0.2767243
  67.7200012    0.2711515
  67.7300034    0.2740788
  67.7400055    0.2660051
  67.7500000    0.2689638
  67.7600021    0.2742487
  67.7700043    0.2769144
  67.7800064    0.2736530
  67.7900009    0.2745230
  67.8000031    0.2798354
  67.8100052    0.2769867
  67.8199997    0.2714557
  67.8300018    0.2780748
  67.8400040    0.2817122
  67.8500061    0.2861162
  67.8600006    0.2810932
  67.8700027    0.2938516
  67.8800049    0.2860684
  67.8900070    0.2894225
  67.9000015    0.2759370
  67.9100037    0.2905123
  67.9200058    0.2847072
  67.9300003    0.2835370
  67.9400024    0.2973213
  67.9500046    0.2960295
  67.9600067    0.3018504
  67.9700012    0.3017568
  67.9800034    0.2947335
  67.9900055    0.2909001
  68.0000000    0.2959655
  68.0100021    0.2981413
  68.0200043    0.3006306
  68.0300064    0.3130983
  68.0400009    0.3140814
  68.0500031    0.3309645
  68.0600052    0.3150235
  68.0699997    0.3251379
  68.0800018    0.3088613
  68.0900040    0.3067980
  68.1000061    0.3048480
  68.1100006    0.3010695
  68.1200027    0.3070157
  68.1300049    0.3196491
  68.1400070    0.3146436
  68.1500015    0.3233765
  68.1600037    0.3262662
  68.1700058    0.3377931
  68.1800003    0.3344714
  68.1900024    0.3330766
  68.2000046    0.3311402
  68.2100067    0.3450651
  68.2200012    0.3313427
  68.2300034    0.3360100
  68.2400055    0.3473849
  68.2500000    0.3411992
  68.2600021    0.3444687
  68.2700043    0.3338191
  68.2800064    0.3440379
  68.2900009    0.3432182
  68.3000031    0.3490618
  68.3100052    0.3551453
  68.3199997    0.3458781
  68.3300018    0.3441343
  68.3400040    0.3581042
  68.3500061    0.3566779
  68.3600006    0.3511603
  68.3700027    0.3312012
  68.3800049    0.3219584
  68.3900070    0.3227537
  68.4000015    0.3274748
  68.4100037    0.3346879
  68.4200058    0.3335920
  68.4300003    0.3267477
  68.4400024    0.3355672
  68.4500046    0.3305890
  68.4600067    0.3268054
  68.4700012    0.3210738
  68.4800034    0.3214722
  68.4900055    0.3238294
  68.5000000    0.3114106
  68.5100021    0.3125750
  68.5200043    0.3260657
  68.5300064    0.3254851
  68.5400009    0.3358149
  68.5500031    0.3397518
  68.5600052    0.3323375
  68.5699997    0.3292228
  68.5800018    0.3282270
  68.5900040    0.3318409
  68.6000061    0.3292869
  68.6100006    0.3209181
  68.6200027    0.3198851
  68.6300049    0.3081156
  68.6400070    0.3044182
  68.6500015    0.3138328
  68.6600037    0.3288490
  68.6700058    0.3123527
  68.6800003    0.3017376
  68.6900024    0.3082282
  68.7000046    0.3123985
  68.7100067    0.3034613
  68.7200012    0.2994097
  68.7300034    0.3019880
  68.7400055    0.3084569
  68.7500000    0.3221703
  68.7600021    0.3138272
  68.7700043    0.3142723
  68.7800064    0.3143832
  68.7900009    0.3187467
  68.8000031    0.2973132
  68.8100052    0.3060630
  68.8199997    0.3160094
  68.8300018    0.3137172
  68.8400040    0.3070866
  68.8500061    0.3064108
  68.8600006    0.3115924
  68.8700027    0.3066532
  68.8800049    0.3058648
  68.8900070    0.3063918
  68.9000015    0.3003792
  68.9100037    0.3115270
  68.9200058    0.3072836
  68.9300003    0.3052536
  68.9400024    0.3096232
  68.9500046    0.3039568
  68.9600067    0.3143891
  68.9700012    0.3243158
  68.9800034    0.3198802
  68.9900055    0.3160617
  69.0000000    0.3107501
  69.0100021    0.3149719
  69.0200043    0.3094492
  69.0300064    0.3052538
  69.0400009    0.3044832
  69.0500031    0.3088829
  69.0600052    0.3036055
  69.0699997    0.2930044
  69.0800018    0.2947895
  69.0900040    0.2963701
  69.1000061    0.2964965
  69.1100006    0.2983420
  69.1200027    0.2948484
  69.1300049    0.2845119
  69.1400070    0.2904268
  69.1500015    0.2935103
  69.1600037    0.2889439
  69.1700058    0.2820730
  69.1800003    0.2925490
  69.1900024    0.2810113
  69.2000046    0.2792870
  69.2100067    0.2795958
  69.2200012    0.2719166
  69.2300034    0.2896124
  69.2400055    0.2915087
  69.2500000    0.2867596
  69.2600021    0.2802387
  69.2700043    0.2813348
  69.2800064    0.2882603
  69.2900009    0.2994240
  69.3000031    0.2823698
  69.3100052    0.2819231
  69.3199997    0.2750866
  69.3300018    0.2744909
  69.3400040    0.2787578
  69.3500061    0.2748483
  69.3600006    0.2792858
  69.3700027    0.2797436
  69.3800049    0.2803880
  69.3900070    0.2750809
  69.4000015    0.2799104
  69.4100037    0.2643039
  69.4200058    0.2583056
  69.4300003    0.2608534
  69.4400024    0.2587428
  69.4500046    0.2637752
  69.4600067    0.2600752
  69.4700012    0.2531658
  69.4800034    0.2465669
  69.4900055    0.2530297
  69.5000000    0.2551618
  69.5100021    0.2655008
  69.5200043    0.2597261
  69.5300064    0.2541232
  69.5400009    0.2543210
  69.5500031    0.2532717
  69.5600052    0.2502382
  69.5699997    0.2564433
  69.5800018    0.2562323
  69.5900040    0.2504672
  69.6000061    0.2477720
  69.6100006    0.2613471
  69.6200027    0.2681051
  69.6300049    0.2709740
  69.6400070    0.2706674
  69.6500015    0.2709442
  69.6600037    0.2785857
  69.6700058    0.2758026
  69.6800003    0.2747927
  69.6900024    0.2778248
  69.7000046    0.2803195
  69.7100067    0.2896578
  69.7200012    0.2806331
  69.7300034    0.2708412
  69.7400055    0.2771386
  69.7500000    0.2766218
  69.7600021    0.2693076
  69.7700043    0.2682698
  69.7800064    0.2736232
  69.7900009    0.2734636
  69.8000031    0.2758867
  69.8100052    0.2776276
  69.8199997    0.2637816
  69.8300018    0.2611353
  69.8400040    0.2639789
  69.8500061    0.2616354
  69.8600006    0.2710918
  69.8700027    0.2729486
  69.8800049    0.2626536
  69.8900070    0.2621365
  69.9000015    0.2540323
  69.9100037    0.2558604
  69.9200058    0.2689709
  69.9300003    0.2629777
  69.9400024    0.2633209
  69.9500046    0.2591968
  69.9600067    0.2578095
  69.9700012    0.2517584
  69.9800034    0.2589114
  69.9900055    0.2671120
  70.0000000    0.2660388
  70.0100021    0.2684322
  70.0200043    0.2679815
  70.0300064    0.2726963
  70.0400009    0.2773282
  70.0500031    0.2671931
  70.0600052    0.2654006
  70.0699997    0.2696508
  70.0800018    0.2621765
  70.0900040    0.2609985
  70.1000061    0.2666495
  70.1100006    0.2612979
  70.1200027    0.2552098
  70.1300049    0.2649006
  70.1400070    0.2680862
  70.1500015    0.2651236
  70.1600037    0.2580554
  70.1700058    0.2640173
  70.1800003    0.2658626
  70.1900024    0.2693898
  70.2000046    0.2727895
  70.2100067    0.2807508
  70.2200012    0.2868016
  70.2300034    0.2784924
  70.2400055    0.2691073
  70.2500000    0.2763655
  70.2600021    0.2808651
  70.2700043    0.2808517
  70.2800064    0.2704526
  70.2900009    0.2797534
  70.3000031    0.2652981
  70.3100052    0.2733904
  70.3199997    0.2688860
  70.3300018    0.2727136
  70.3400040    0.2651181
  70.3500061    0.2669199
  70.3600006    0.2696370
  70.3700027    0.2733507
  70.3800049    0.2717089
  70.3900070    0.2694071
  70.4000015    0.2734941
  70.4100037    0.2799307
  70.4200058    0.2632911
  70.4300003    0.2734489
  70.4400024    0.2694690
  70.4500046    0.2711070
  70.4600067    0.2671559
  70.4700012    0.2656983
  70.4800034    0.2797004
  70.4900055    0.2800185
  70.5000000    0.2755526
  70.5100021    0.2818944
  70.5200043    0.2860431
  70.5300064    0.2852965
  70.5400009    0.2773929
  70.5500031    0.2787527
  70.5600052    0.2845648
  70.5699997    0.2714858
  70.5800018    0.2696207
  70.5900040    0.2754597
  70.6000061    0.2725719
  70.6100006    0.2725417
  70.6200027    0.2706162
  70.6300049    0.2796612
  70.6400070    0.2757579
  70.6500015    0.2710103
  70.6600037    0.2912242
  70.6700058    0.2763465
  70.6800003    0.2845351
  70.6900024    0.2929518
  70.7000046    0.2860196
  70.7100067    0.2821454
  70.7200012    0.2851950
  70.7300034    0.2888629
  70.7400055    0.2899263
  70.7500000    0.2986176
  70.7600021    0.2971688
  70.7700043    0.3010694
  70.7800064    0.3194524
  70.7900009    0.3106578
  70.8000031    0.3043268
  70.8100052    0.3176191
  70.8199997    0.3099345
  70.8300018    0.3127699
  70.8400040    0.2975267
  70.8500061    0.3108955
  70.8600006    0.3226036
  70.8700027    0.3287431
  70.8800049    0.3233672
  70.8900070    0.3209375
  70.9000015    0.3168221
  70.9100037    0.3067223
  70.9200058    0.3258616
  70.9300003    0.3269772
  70.9400024    0.3219472
  70.9500046    0.3100213
  70.9600067    0.3051838
  70.9700012    0.3098795
  70.9800034    0.3113913
  70.9900055    0.3101266
  71.0000000    0.3063641
  71.0100021    0.3118900
  71.0200043    0.2986447
  71.0300064    0.3068559
  71.0400009    0.3010486
  71.0500031    0.2988052
  71.0600052    0.2911079
  71.0699997    0.2948387
  71.0800018    0.2822432
  71.0900040    0.2884016
  71.1000061    0.2824833
  71.1100006    0.3002060
  71.1200027    0.2981829
  71.1300049    0.2976833
  71.1400070    0.2992771
  71.1500015    0.3102141
  71.1600037    0.3108331
  71.1700058    0.3025068
  71.1800003    0.3011122
  71.1900024    0.3056122
  71.2000046    0.2976183
  71.2100067    0.3161120
  71.2200012    0.2978939
  71.2300034    0.2992347
  71.2400055    0.2867623
  71.2500000    0.2897042
  71.2600021    0.2858095
  71.2700043    0.2874796
  71.2800064    0.2826247
  71.2900009    0.2831400
  71.3000031    0.2855651
  71.3100052    0.2972402
  71.3199997    0.3015710
  71.3300018    0.2964621
  71.3400040    0.2922446
  71.3500061    0.2897478
  71.3600006    0.2850094
  71.3700027    0.2967556
  71.3800049    0.3043531
  71.3900070    0.2966858
  71.4000015    0.2852612
  71.4100037    0.2992428
  71.4200058    0.2964368
  71.4300003    0.2924547
  71.4400024    0.2928808
  71.4500046    0.3016324
  71.4600067    0.3067280
  71.4700012    0.3234218
  71.4800034    0.3155124
  71.4900055    0.3111138
  71.5000000    0.3082597
  71.5100021    0.3005566
  71.5200043    0.2987145
  71.5300064    0.2934000
  71.5400009    0.2841155
  71.5500031    0.2823282
  71.5600052    0.2775300
  71.5699997    0.2881401
  71.5800018    0.2792745
  71.5900040    0.2779489
  71.6000061    0.2843592
  71.6100006    0.2894486
  71.6200027    0.2984555
  71.6300049    0.2976596
  71.6400070    0.2998497
  71.6500015    0.2991270
  71.6600037    0.2995603
  71.6700058    0.3066736
  71.6800003    0.2983280
  71.6900024    0.2909856
  71.7000046    0.2877381
  71.7100067    0.2875935
  71.7200012    0.2825075
  71.7300034    0.2836187
  71.7400055    0.2824288
  71.7500000    0.2777523
  71.7600021    0.2779954
  71.7700043    0.2830382
  71.7800064    0.2842332
  71.7900009    0.2832193
  71.8000031    0.2836127
  71.8100052    0.2873528
  71.8199997    0.2866096
  71.8300018    0.2925509
  71.8400040    0.2803635
  71.8500061    0.2748563
  71.8600006    0.2829882
  71.8700027    0.2806139
  71.8800049    0.2852641
  71.8900070    0.2882101
  71.9000015    0.2878607
  71.9100037    0.2836526
  71.9200058    0.2818866
  71.9300003    0.2752271
  71.9400024    0.2777316
  71.9500046    0.2773533
  71.9600067    0.2686496
  71.9700012    0.2747330
  71.9800034    0.2652796
  71.9900055    0.2712294
  72.0000000    0.2643237
  72.0100021    0.2541088
  72.0200043    0.2674052
  72.0300064    0.2572508
  72.0400009    0.2629367
  72.0500031    0.2678549
  72.0600052    0.2611203
  72.0699997    0.2609718
  72.0800018    0.2611753
  72.0900040    0.2652703
  72.1000061    0.2599943
  72.1100006    0.2557022
  72.1200027    0.2462646
  72.1300049    0.2512351
  72.1400070    0.2634735
  72.1500015    0.2583042
  72.1600037    0.2516614
  72.1700058    0.2559343
  72.1800003    0.2545488
  72.1900024    0.2481228
  72.2000046    0.2434855
  72.2100067    0.2470793
  72.2200012    0.2427007
  72.2300034    0.2466888
  72.2400055    0.2463815
  72.2500000    0.2467044
  72.2600021    0.2506919
  72.2700043    0.2505911
  72.2800064    0.2550619
  72.2900009    0.2538410
  72.3000031    0.2517442
  72.3100052    0.2490596
  72.3199997    0.2519309
  72.3300018    0.2577309
  72.3400040    0.2498145
  72.3500061    0.2448000
  72.3600006    0.2445599
  72.3700027    0.2430456
  72.3800049    0.2439843
  72.3900070    0.2434229
  72.4000015    0.2406400
  72.4100037    0.2395960
  72.4200058    0.2401586
  72.4300003    0.2460415
  72.4400024    0.2485481
  72.4500046    0.2462415
  72.4600067    0.2440922
  72.4700012    0.2444751
  72.4800034    0.2544971
  72.4900055    0.2450477
  72.5000000    0.2562444
  72.5100021    0.2484887
  72.5200043    0.2499840
  72.5300064    0.2459667
  72.5400009    0.2558635
  72.5500031    0.2507504
  72.5600052    0.2494813
  72.5699997    0.2593814
  72.5800018    0.2647364
  72.5900040    0.2657680
  72.6000061    0.2626354
  72.6100006    0.2611302
  72.6200027    0.2669919
  72.6300049    0.2625313
  72.6400070    0.2579306
  72.6500015    0.2614458
  72.6600037    0.2592822
  72.6700058    0.2690523
  72.6800003    0.2626783
  72.6900024    0.2585121
  72.7000046    0.2550046
  72.7100067    0.2582621
  72.7200012    0.2663690
  72.7300034    0.2659621
  72.7400055    0.2796269
  72.7500000    0.2806084
  72.7600021    0.2771695
  72.7700043    0.2794679
  72.7800064    0.2799793
  72.7900009    0.2718236
  72.8000031    0.2740408
  72.8100052    0.2633471
  72.8199997    0.2667883
  72.8300018    0.2694907
  72.8400040    0.2656286
  72.8500061    0.2678061
  72.8600006    0.2705728
  72.8700027    0.2647684
  72.8800049    0.2652566
  72.8900070    0.2631949
  72.9000015    0.2686420
  72.9100037    0.2675821
  72.9200058    0.2699703
  72.9300003    0.2577699
  72.9400024    0.2597576
  72.9500046    0.2683097
  72.9600067    0.2614100
  72.9700012    0.2592989
  72.9800034    0.2671027
  72.9900055    0.2697128
  73.0000000    0.2659189
  73.0100021    0.2633451
  73.0200043    0.2622773
  73.0300064    0.2642390
  73.0400009    0.2727644
  73.0500031    0.2683954
  73.0600052    0.2661704
  73.0699997    0.2644010
  73.0800018    0.2580145
  73.0900040    0.2570523
  73.1000061    0.2644707
  73.1100006    0.2692477
  73.1200027    0.2673783
  73.1300049    0.2638575
  73.1400070    0.2708027
  73.1500015    0.2660128
  73.1600037    0.2751066
  73.1700058    0.2674985
  73.1800003    0.2729737
  73.1900024    0.2706063
  73.2000046    0.2728693
  73.2100067    0.2682507
  73.2200012    0.2669553
  73.2300034    0.2723666
  73.2400055    0.2749994
  73.2500000    0.2763264
  73.2600021    0.2741376
  73.2700043    0.2735630
  73.2800064    0.2695308
  73.2900009    0.2690435
  73.3000031    0.2683708
  73.3100052    0.2742378
  73.3199997    0.2732564
  73.3300018    0.2652852
  73.3400040    0.2701723
  73.3500061    0.2653870
  73.3600006    0.2693155
  73.3700027    0.2678359
  73.3800049    0.2726025
  73.3900070    0.2778020
  73.4000015    0.2835439
  73.4100037    0.2736935
  73.4200058    0.2746599
  73.4300003    0.2756235
  73.4400024    0.2727273
  73.4500046    0.2681215
  73.4600067    0.2665599
  73.4700012    0.2637780
  73.4800034    0.2681835
  73.4900055    0.2734826
  73.5000000    0.2725242
  73.5100021    0.2831340
  73.5200043    0.2840764
  73.5300064    0.2888730
  73.5400009    0.2895312
  73.5500031    0.2766275
  73.5600052    0.2812536
  73.5699997    0.2794329
  73.5800018    0.2812944
  73.5900040    0.2741630
  73.6000061    0.2783050
  73.6100006    0.2792676
  73.6200027    0.2775472
  73.6300049    0.2723877
  73.6400070    0.2771782
  73.6500015    0.2715609
  73.6600037    0.2755865
  73.6700058    0.2614856
  73.6800003    0.2636395
  73.6900024    0.2687342
  73.7000046    0.2640012
  73.7100067    0.2684570
  73.7200012    0.2740006
  73.7300034    0.2765023
  73.7400055    0.2794836
  73.7500000    0.2791248
  73.7600021    0.2787664
  73.7700043    0.2845234
  73.7800064    0.2895801
  73.7900009    0.2957946
  73.8000031    0.2897421
  73.8100052    0.2823231
  73.8199997    0.3010946
  73.8300018    0.2843879
  73.8400040    0.2823019
  73.8500061    0.2819035
  73.8600006    0.2982519
  73.8700027    0.2938483
  73.8800049    0.2989169
  73.8900070    0.2972176
  73.9000015    0.2853706
  73.9100037    0.2810460
  73.9200058    0.2745254
  73.9300003    0.2746424
  73.9400024    0.2813237
  73.9500046    0.2674718
  73.9600067    0.2755333
  73.9700012    0.2721160
  73.9800034    0.2787548
  73.9900055    0.2832653
  74.0000000    0.2761805
  74.0100021    0.2795064
  74.0200043    0.2817158
  74.0300064    0.2775050
  74.0400009    0.2777793
  74.0500031    0.2788052
  74.0600052    0.2693848
  74.0700073    0.2711892
  74.0800018    0.2714357
  74.0900040    0.2701961
  74.1000061    0.2621216
  74.1100006    0.2620182
  74.1200027    0.2697034
  74.1300049    0.2722703
  74.1400070    0.2744470
  74.1500015    0.2863989
  74.1600037    0.2749923
  74.1700058    0.2757898
  74.1800003    0.2719007
  74.1900024    0.2666458
  74.2000046    0.2654008
  74.2100067    0.2614755
  74.2200012    0.2641103
  74.2300034    0.2619821
  74.2400055    0.2672406
  74.2500000    0.2670795
  74.2600021    0.2704346
  74.2700043    0.2639655
  74.2800064    0.2620071
  74.2900009    0.2628056
  74.3000031    0.2595800
  74.3100052    0.2760873
  74.3200073    0.2671859
  74.3300018    0.2600193
  74.3400040    0.2603162
  74.3500061    0.2565582
  74.3600006    0.2656071
  74.3700027    0.2587131
  74.3800049    0.2637738
  74.3900070    0.2581275
  74.4000015    0.2599312
  74.4100037    0.2631477
  74.4200058    0.2623576
  74.4300003    0.2620505
  74.4400024    0.2619473
  74.4500046    0.2661117
  74.4600067    0.2749238
  74.4700012    0.2759416
  74.4800034    0.2696628
  74.4900055    0.2718453
  74.5000000    0.2687663
  74.5100021    0.2780254
  74.5200043    0.2782206
  74.5300064    0.2794562
  74.5400009    0.2775337
  74.5500031    0.2804340
  74.5600052    0.2874207
  74.5700073    0.2758492
  74.5800018    0.2760901
  74.5900040    0.2823181
  74.6000061    0.2855548
  74.6100006    0.2737716
  74.6200027    0.2742447
  74.6300049    0.2738267
  74.6400070    0.2760697
  74.6500015    0.2710649
  74.6600037    0.2776788
  74.6700058    0.2733609
  74.6800003    0.2701260
  74.6900024    0.2728171
  74.7000046    0.2661481
  74.7100067    0.2742582
  74.7200012    0.2690890
  74.7300034    0.2756030
  74.7400055    0.2745315
  74.7500000    0.2734954
  74.7600021    0.2784599
  74.7700043    0.2750058
  74.7800064    0.2837638
  74.7900009    0.2865731
  74.8000031    0.2841122
  74.8100052    0.2815279
  74.8200073    0.2742383
  74.8300018    0.2764836
  74.8400040    0.2824365
  74.8500061    0.2834910
  74.8600006    0.2830076
  74.8700027    0.2810354
  74.8800049    0.2809803
  74.8900070    0.2923999
  74.9000015    0.2867793
  74.9100037    0.2806262
  74.9200058    0.2920367
  74.9300003    0.2818710
  74.9400024    0.2786492
  74.9500046    0.2650602
  74.9600067    0.2647582
  74.9700012    0.2729468
  74.9800034    0.2743319
  74.9900055    0.2744715
  75.0000000    0.2768775
  75.0100021    0.2698342
  75.0200043    0.2722269
  75.0300064    0.2735299
  75.0400009    0.2659932
  75.0500031    0.2687311
  75.0600052    0.2651210
  75.0700073    0.2728567
  75.0800018    0.2663054
  75.0900040    0.2732838
  75.1000061    0.2682512
  75.1100006    0.2644217
  75.1200027    0.2701733
  75.1300049    0.2693244
  75.1400070    0.2712573
  75.1500015    0.2731619
  75.1600037    0.2689409
  75.1700058    0.2703897
  75.1800003    0.2794395
  75.1900024    0.2786642
  75.2000046    0.2743018
  75.2100067    0.2782553
  75.2200012    0.2803014
  75.2300034    0.2829120
  75.2400055    0.2780805
  75.2500000    0.2799810
  75.2600021    0.2783700
  75.2700043    0.2772051
  75.2800064    0.2758569
  75.2900009    0.2757228
  75.3000031    0.2754847
  75.3100052    0.2710439
  75.3200073    0.2655819
  75.3300018    0.2709157
  75.3400040    0.2728490
  75.3500061    0.2654585
  75.3600006    0.2597638
  75.3700027    0.2592476
  75.3800049    0.2651264
  75.3900070    0.2675877
  75.4000015    0.2627016
  75.4100037    0.2681964
  75.4200058    0.2624844
  75.4300003    0.2645914
  75.4400024    0.2760872
  75.4500046    0.2857603
  75.4600067    0.2765320
  75.4700012    0.2863564
  75.4800034    0.2774080
  75.4900055    0.2815796
  75.5000000    0.2793265
  75.5100021    0.2750212
  75.5200043    0.2778556
  75.5300064    0.2719988
  75.5400009    0.2761625
  75.5500031    0.2754312
  75.5600052    0.2735248
  75.5700073    0.2729226
  75.5800018    0.2730300
  75.5900040    0.2677235
  75.6000061    0.2760400
  75.6100006    0.2740148
  75.6200027    0.2684589
  75.6300049    0.2771517
  75.6400070    0.2728781
  75.6500015    0.2771661
  75.6600037    0.2810346
  75.6700058    0.2819803
  75.6800003    0.2800133
  75.6900024    0.2737976
  75.7000046    0.2764080
  75.7100067    0.2706032
  75.7200012    0.2722973
  75.7300034    0.2661162
  75.7400055    0.2685174
  75.7500000    0.2638541
  75.7600021    0.2686628
  75.7700043    0.2635433
  75.7800064    0.2668412
  75.7900009    0.2642427
  75.8000031    0.2620474
  75.8100052    0.2691079
  75.8200073    0.2712740
  75.8300018    0.2719216
  75.8400040    0.2626693
  75.8500061    0.2716258
  75.8600006    0.2659023
  75.8700027    0.2692904
  75.8800049    0.2632078
  75.8900070    0.2660607
  75.9000015    0.2646491
  75.9100037    0.2693174
  75.9200058    0.2681568
  75.9300003    0.2645093
  75.9400024    0.2675681
  75.9500046    0.2769350
  75.9600067    0.2790174
  75.9700012    0.2723975
  75.9800034    0.2588896
  75.9900055    0.2647816
  76.0000000    0.2677955
  76.0100021    0.2738920
  76.0200043    0.2774723
  76.0300064    0.2759327
  76.0400009    0.2686116
  76.0500031    0.2750962
  76.0600052    0.2745008
  76.0700073    0.2746233
  76.0800018    0.2748469
  76.0900040    0.2794864
  76.1000061    0.2669473
  76.1100006    0.2693985
  76.1200027    0.2785552
  76.1300049    0.2839991
  76.1400070    0.2750546
  76.1500015    0.2718820
  76.1600037    0.2672130
  76.1700058    0.2753290
  76.1800003    0.2718810
  76.1900024    0.2709441
  76.2000046    0.2698129
  76.2100067    0.2663383
  76.2200012    0.2684810
  76.2300034    0.2690938
  76.2400055    0.2643697
  76.2500000    0.2642884
  76.2600021    0.2623972
  76.2700043    0.2673948
  76.2800064    0.2661508
  76.2900009    0.2613443
  76.3000031    0.2618123
  76.3100052    0.2652962
  76.3200073    0.2725005
  76.3300018    0.2727688
  76.3400040    0.2751990
  76.3500061    0.2753769
  76.3600006    0.2743356
  76.3700027    0.2664241
  76.3800049    0.2755309
  76.3900070    0.2677525
  76.4000015    0.2711510
  76.4100037    0.2685175
  76.4200058    0.2623005
  76.4300003    0.2630845
  76.4400024    0.2657641
  76.4500046    0.2715731
  76.4600067    0.2695667
  76.4700012    0.2633163
  76.4800034    0.2688910
  76.4900055    0.2630312
  76.5000000    0.2628093
  76.5100021    0.2657832
  76.5200043    0.2657764
  76.5300064    0.2705078
  76.5400009    0.2716862
  76.5500031    0.2574079
  76.5600052    0.2614717
  76.5700073    0.2652295
  76.5800018    0.2646723
  76.5900040    0.2665658
  76.6000061    0.2748356
  76.6100006    0.2706291
  76.6200027    0.2685661
  76.6300049    0.2718650
  76.6400070    0.2706248
  76.6500015    0.2663475
  76.6600037    0.2718424
  76.6700058    0.2643239
  76.6800003    0.2714877
  76.6900024    0.2631696
  76.7000046    0.2642908
  76.7100067    0.2652668
  76.7200012    0.2664377
  76.7300034    0.2685544
  76.7400055    0.2730140
  76.7500000    0.2730966
  76.7600021    0.2832828
  76.7700043    0.2839336
  76.7800064    0.2760170
  76.7900009    0.2755224
  76.8000031    0.2740303
  76.8100052    0.2683049
  76.8200073    0.2699066
  76.8300018    0.2736321
  76.8400040    0.2646669
  76.8500061    0.2591264
  76.8600006    0.2700963
  76.8700027    0.2736564
  76.8800049    0.2643978
  76.8900070    0.2749347
  76.9000015    0.2659790
  76.9100037    0.2712215
  76.9200058    0.2633585
  76.9300003    0.2609866
  76.9400024    0.2601318
  76.9500046    0.2542631
  76.9600067    0.2569321
  76.9700012    0.2524171
  76.9800034    0.2668939
  76.9900055    0.2678007
  77.0000000    0.2692151
  77.0100021    0.2608816
  77.0200043    0.2676982
  77.0300064    0.2716592
  77.0400009    0.2706139
  77.0500031    0.2784586
  77.0600052    0.2770842
  77.0700073    0.2811363
  77.0800018    0.2787251
  77.0900040    0.2645372
  77.1000061    0.2740032
  77.1100006    0.2779324
  77.1200027    0.2790570
  77.1300049    0.2771724
  77.1400070    0.2798544
  77.1500015    0.2813066
  77.1600037    0.2841435
  77.1700058    0.2815294
  77.1800003    0.2880882
  77.1900024    0.2771617
  77.2000046    0.2746468
  77.2100067    0.2775248
  77.2200012    0.2829671
  77.2300034    0.2849238
  77.2400055    0.2825150
  77.2500000    0.2849595
  77.2600021    0.2747345
  77.2700043    0.2783954
  77.2800064    0.2782531
  77.2900009    0.2762078
  77.3000031    0.2727657
  77.3100052    0.2648838
  77.3200073    0.2702695
  77.3300018    0.2718064
  77.3400040    0.2737932
  77.3500061    0.2741126
  77.3600006    0.2795799
  77.3700027    0.2805514
  77.3800049    0.2620839
  77.3900070    0.2701747
  77.4000015    0.2660908
  77.4100037    0.2672710
  77.4200058    0.2591511
  77.4300003    0.2721092
  77.4400024    0.2692061
  77.4500046    0.2697839
  77.4600067    0.2731413
  77.4700012    0.2647187
  77.4800034    0.2677074
  77.4900055    0.2671956
  77.5000000    0.2587170
  77.5100021    0.2575184
  77.5200043    0.2490176
  77.5300064    0.2543535
  77.5400009    0.2551626
  77.5500031    0.2559506
  77.5600052    0.2579700
  77.5700073    0.2639900
  77.5800018    0.2682334
  77.5900040    0.2693878
  77.6000061    0.2713253
  77.6100006    0.2737779
  77.6200027    0.2854871
  77.6300049    0.2730230
  77.6400070    0.2693690
  77.6500015    0.2721492
  77.6600037    0.2720206
  77.6700058    0.2727390
  77.6800003    0.2771052
  77.6900024    0.2745432
  77.7000046    0.2668282
  77.7100067    0.2664866
  77.7200012    0.2621836
  77.7300034    0.2625012
  77.7400055    0.2712195
  77.7500000    0.2735749
  77.7600021    0.2720384
  77.7700043    0.2732322
  77.7800064    0.2667159
  77.7900009    0.2661179
  77.8000031    0.2771097
  77.8100052    0.2800823
  77.8200073    0.2845149
  77.8300018    0.2753814
  77.8400040    0.2786938
  77.8500061    0.2846098
  77.8600006    0.2858353
  77.8700027    0.2730775
  77.8800049    0.2678567
  77.8900070    0.2746511
  77.9000015    0.2674211
  77.9100037    0.2659901
  77.9200058    0.2743633
  77.9300003    0.2872168
  77.9400024    0.2748410
  77.9500046    0.2877098
  77.9600067    0.2827859
  77.9700012    0.2737153
  77.9800034    0.2744409
  77.9900055    0.2855711
  78.0000000    0.2723844
  78.0100021    0.2833083
  78.0200043    0.2867865
  78.0300064    0.2881292
  78.0400009    0.2836899
  78.0500031    0.2809066
  78.0600052    0.2849710
  78.0700073    0.2894351
  78.0800018    0.2859514
  78.0900040    0.2849676
  78.1000061    0.2857645
  78.1100006    0.2819694
  78.1200027    0.2781221
  78.1300049    0.2745631
  78.1400070    0.2756867
  78.1500015    0.2697486
  78.1600037    0.2701568
  78.1700058    0.2802385
  78.1800003    0.2815455
  78.1900024    0.2824531
  78.2000046    0.2780039
  78.2100067    0.2740501
  78.2200012    0.2857760
  78.2300034    0.2862936
  78.2400055    0.2883358
  78.2500000    0.2854214
  78.2600021    0.2887210
  78.2700043    0.2856354
  78.2800064    0.2956550
  78.2900009    0.2842008
  78.3000031    0.2827741
  78.3100052    0.2836857
  78.3200073    0.2724975
  78.3300018    0.2761255
  78.3400040    0.2728465
  78.3500061    0.2656299
  78.3600006    0.2682026
  78.3700027    0.2596938
  78.3800049    0.2689058
  78.3900070    0.2645100
  78.4000015    0.2573162
  78.4100037    0.2580769
  78.4200058    0.2587934
  78.4300003    0.2632888
  78.4400024    0.2556466
  78.4500046    0.2577762
  78.4600067    0.2527035
  78.4700012    0.2511283
  78.4800034    0.2542590
  78.4900055    0.2516857
  78.5000000    0.2612336
  78.5100021    0.2646721
  78.5200043    0.2830310
  78.5300064    0.2787151
  78.5400009    0.2825211
  78.5500031    0.2803964
  78.5600052    0.2712743
  78.5700073    0.2864905
  78.5800018    0.2850727
  78.5900040    0.2787645
  78.6000061    0.2802500
  78.6100006    0.2811963
  78.6200027    0.2722595
  78.6300049    0.2666736
  78.6400070    0.2650149
  78.6500015    0.2668616
  78.6600037    0.2680751
  78.6700058    0.2733251
  78.6800003    0.2737968
  78.6900024    0.2819197
  78.7000046    0.2693852
  78.7100067    0.2719355
  78.7200012    0.2685905
  78.7300034    0.2696938
  78.7400055    0.2662993
  78.7500000    0.2687065
  78.7600021    0.2738868
  78.7700043    0.2744296
  78.7800064    0.2728038
  78.7900009    0.2851628
  78.8000031    0.2778164
  78.8100052    0.2938761
  78.8200073    0.2865151
  78.8300018    0.2875614
  78.8400040    0.2834843
  78.8500061    0.2682647
  78.8600006    0.2789574
  78.8700027    0.2770462
  78.8800049    0.2760944
  78.8900070    0.2739641
  78.9000015    0.2715731
  78.9100037    0.2681772
  78.9200058    0.2787381
  78.9300003    0.2896902
  78.9400024    0.2766977
  78.9500046    0.2741331
  78.9600067    0.2748251
  78.9700012    0.2815294
  78.9800034    0.2728991
  78.9900055    0.2730265
  79.0000000    0.2774417
  79.0100021    0.2812084
  79.0200043    0.2732494
  79.0300064    0.2731742
  79.0400009    0.2836874
  79.0500031    0.2817429
  79.0600052    0.2878835
  79.0700073    0.2823613
  79.0800018    0.2808112
  79.0900040    0.2779125
  79.1000061    0.2779838
  79.1100006    0.2748925
  79.1200027    0.2812537
  79.1300049    0.2835518
  79.1400070    0.2775445
  79.1500015    0.2844578
  79.1600037    0.2883530
  79.1700058    0.2837765
  79.1800003    0.2692144
  79.1900024    0.2770289
  79.2000046    0.2865713
  79.2100067    0.2856500
  79.2200012    0.2912063
  79.2300034    0.2867135
  79.2400055    0.2825587
  79.2500000    0.2822314
  79.2600021    0.2913980
  79.2700043    0.2924458
  79.2800064    0.2857578
  79.2900009    0.2894252
  79.3000031    0.2907406
  79.3100052    0.2888113
  79.3200073    0.2851976
  79.3300018    0.2917536
  79.3400040    0.2871749
  79.3500061    0.2800355
  79.3600006    0.2882453
  79.3700027    0.2917879
  79.3800049    0.2892088
  79.3900070    0.2899198
  79.4000015    0.2823431
  79.4100037    0.2742314
  79.4200058    0.2809371
  79.4300003    0.2860894
  79.4400024    0.2820137
  79.4500046    0.2776835
  79.4600067    0.2636792
  79.4700012    0.2661977
  79.4800034    0.2729058
  79.4900055    0.2758000
  79.5000000    0.2750390
  79.5100021    0.2828033
  79.5200043    0.2718642
  79.5300064    0.2721560
  79.5400009    0.2715611
  79.5500031    0.2757736
  79.5600052    0.2830942
  79.5700073    0.2811445
  79.5800018    0.2813360
  79.5900040    0.2786133
  79.6000061    0.2749189
  79.6100006    0.2854026
  79.6200027    0.2854473
  79.6300049    0.2818081
  79.6400070    0.2780957
  79.6500015    0.2776439
  79.6600037    0.2739179
  79.6700058    0.2757539
  79.6800003    0.2700309
  79.6900024    0.2782584
  79.7000046    0.2821472
  79.7100067    0.2751512
  79.7200012    0.2667867
  79.7300034    0.2674564
  79.7400055    0.2713177
  79.7500000    0.2607924
  79.7600021    0.2696070
  79.7700043    0.2640406
  79.7800064    0.2666318
  79.7900009    0.2712856
  79.8000031    0.2740708
  79.8100052    0.2724844
  79.8200073    0.2792761
  79.8300018    0.2859151
  79.8400040    0.2941819
  79.8500061    0.2877263
  79.8600006    0.2828160
  79.8700027    0.2812015
  79.8800049    0.2779294
  79.8900070    0.2756471
  79.9000015    0.2829534
  79.9100037    0.2799399
  79.9200058    0.2826320
  79.9300003    0.2762913
  79.9400024    0.2892199
  79.9500046    0.2884617
  79.9600067    0.2823395
  79.9700012    0.2908863
  79.9800034    0.2879893
  79.9900055    0.2883974
  80.0000000    0.2803811
  80.0100021    0.2897431
  80.0200043    0.2805945
  80.0300064    0.2814538
  80.0400009    0.2721816
  80.0500031    0.2782708
  80.0600052    0.2794911
  80.0700073    0.2741030
  80.0800018    0.2826296
  80.0900040    0.2788178
  80.1000061    0.2664305
  80.1100006    0.2656725
  80.1200027    0.2595405
  80.1300049    0.2644751
  80.1400070    0.2633680
  80.1500015    0.2546540
  80.1600037    0.2559260
  80.1700058    0.2575155
  80.1800003    0.2504941
  80.1900024    0.2539187
  80.2000046    0.2544931
  80.2100067    0.2487882
  80.2200012    0.2508410
  80.2300034    0.2509097
  80.2400055    0.2536324
  80.2500000    0.2568115
  80.2600021    0.2538107
  80.2700043    0.2584584
  80.2800064    0.2535501
  80.2900009    0.2564855
  80.3000031    0.2579222
  80.3100052    0.2559525
  80.3200073    0.2579564
  80.3300018    0.2516045
  80.3400040    0.2576125
  80.3500061    0.2586550
  80.3600006    0.2567590
  80.3700027    0.2680853
  80.3800049    0.2761638
  80.3900070    0.2793588
  80.4000015    0.2857605
  80.4100037    0.2811438
  80.4200058    0.2776225
  80.4300003    0.2816685
  80.4400024    0.2849077
  80.4500046    0.2946545
  80.4600067    0.2760755
  80.4700012    0.2658075
  80.4800034    0.2723986
  80.4900055    0.2699367
  80.5000076    0.2646718
  80.5100021    0.2635568
  80.5200043    0.2632211
  80.5300064    0.2727363
  80.5400009    0.2739243
  80.5500031    0.2644789
  80.5600052    0.2594333
  80.5700073    0.2652438
  80.5800018    0.2669905
  80.5900040    0.2652041
  80.6000061    0.2685898
  80.6100006    0.2799017
  80.6200027    0.2779656
  80.6300049    0.2734339
  80.6400070    0.2764345
  80.6500015    0.2784903
  80.6600037    0.2856266
  80.6700058    0.2847899
  80.6800003    0.2895936
  80.6900024    0.2886836
  80.7000046    0.2744793
  80.7100067    0.2694408
  80.7200012    0.2778031
  80.7300034    0.2824962
  80.7400055    0.2770954
  80.7500076    0.2751491
  80.7600021    0.2694695
  80.7700043    0.2724149
  80.7800064    0.2721515
  80.7900009    0.2782596
  80.8000031    0.2692394
  80.8100052    0.2639659
  80.8200073    0.2653107
  80.8300018    0.2678466
  80.8400040    0.2748564
  80.8500061    0.2744756
  80.8600006    0.2701325
  80.8700027    0.2813646
  80.8800049    0.2769309
  80.8900070    0.2738711
  80.9000015    0.2698350
  80.9100037    0.2748118
  80.9200058    0.2677140
  80.9300003    0.2618935
  80.9400024    0.2601822
  80.9500046    0.2609699
  80.9600067    0.2612331
  80.9700012    0.2600932
  80.9800034    0.2572720
  80.9900055    0.2524706
  81.0000076    0.2435431
  81.0100021    0.2456269
  81.0200043    0.2475706
  81.0300064    0.2484188
  81.0400009    0.2463350
  81.0500031    0.2478491
  81.0600052    0.2490522
  81.0700073    0.2572324
  81.0800018    0.2549860
  81.0900040    0.2483666
  81.1000061    0.2536861
  81.1100006    0.2603839
  81.1200027    0.2524485
  81.1300049    0.2581938
  81.1400070    0.2626234
  81.1500015    0.2657668
  81.1600037    0.2598736
  81.1700058    0.2675447
  81.1800003    0.2620196
  81.1900024    0.2638135
  81.2000046    0.2660972
  81.2100067    0.2680157
  81.2200012    0.2642486
  81.2300034    0.2671802
  81.2400055    0.2632198
  81.2500076    0.2611887
  81.2600021    0.2744378
  81.2700043    0.2660789
  81.2800064    0.2584199
  81.2900009    0.2653017
  81.3000031    0.2585360
  81.3100052    0.2602434
  81.3200073    0.2594277
  81.3300018    0.2631148
  81.3400040    0.2655513
  81.3500061    0.2650922
  81.3600006    0.2683211
  81.3700027    0.2579903
  81.3800049    0.2597238
  81.3900070    0.2537122
  81.4000015    0.2575301
  81.4100037    0.2552672
  81.4200058    0.2544333
  81.4300003    0.2583848
  81.4400024    0.2510327
  81.4500046    0.2582031
  81.4600067    0.2531555
  81.4700012    0.2669586
  81.4800034    0.2615270
  81.4900055    0.2610528
  81.5000076    0.2612801
  81.5100021    0.2532000
  81.5200043    0.2628071
  81.5300064    0.2682850
  81.5400009    0.2676273
  81.5500031    0.2664422
  81.5600052    0.2646287
  81.5700073    0.2658708
  81.5800018    0.2626487
  81.5900040    0.2647313
  81.6000061    0.2697268
  81.6100006    0.2699690
  81.6200027    0.2673414
  81.6300049    0.2687881
  81.6400070    0.2618186
  81.6500015    0.2621354
  81.6600037    0.2635538
  81.6700058    0.2653043
  81.6800003    0.2673094
  81.6900024    0.2675492
  81.7000046    0.2751544
  81.7100067    0.2579859
  81.7200012    0.2595941
  81.7300034    0.2632391
  81.7400055    0.2624022
  81.7500076    0.2653894
  81.7600021    0.2641226
  81.7700043    0.2675728
  81.7800064    0.2591299
  81.7900009    0.2649248
  81.8000031    0.2608895
  81.8100052    0.2571049
  81.8200073    0.2606389
  81.8300018    0.2621403
  81.8400040    0.2699123
  81.8500061    0.2699183
  81.8600006    0.2667667
  81.8700027    0.2680525
  81.8800049    0.2630430
  81.8900070    0.2723270
  81.9000015    0.2719920
  81.9100037    0.2708455
  81.9200058    0.2710662
  81.9300003    0.2772751
  81.9400024    0.2767429
  81.9500046    0.2720984
  81.9600067    0.2704649
  81.9700012    0.2628206
  81.9800034    0.2678360
  81.9900055    0.2762482
  82.0000076    0.2696687
  82.0100021    0.2699158
  82.0200043    0.2734819
  82.0300064    0.2789396
  82.0400009    0.2699865
  82.0500031    0.2657682
  82.0600052    0.2673063
  82.0700073    0.2709753
  82.0800018    0.2831178
  82.0900040    0.2764089
  82.1000061    0.2700177
  82.1100006    0.2746856
  82.1200027    0.2753425
  82.1300049    0.2761687
  82.1400070    0.2703339
  82.1500015    0.2745644
  82.1600037    0.2758693
  82.1700058    0.2707734
  82.1800003    0.2654696
  82.1900024    0.2662034
  82.2000046    0.2701755
  82.2100067    0.2684125
  82.2200012    0.2670934
  82.2300034    0.2646875
  82.2400055    0.2707500
  82.2500076    0.2755166
  82.2600021    0.2695203
  82.2700043    0.2767714
  82.2800064    0.2820854
  82.2900009    0.2788702
  82.3000031    0.2854559
  82.3100052    0.2770620
  82.3200073    0.2686530
  82.3300018    0.2800460
  82.3400040    0.2768569
  82.3500061    0.2754489
  82.3600006    0.2674684
  82.3700027    0.2731915
  82.3800049    0.2688264
  82.3900070    0.2617670
  82.4000015    0.2602292
  82.4100037    0.2561980
  82.4200058    0.2650253
  82.4300003    0.2634057
  82.4400024    0.2595713
  82.4500046    0.2587705
  82.4600067    0.2528605
  82.4700012    0.2468035
  82.4800034    0.2468966
  82.4900055    0.2469817
  82.5000076    0.2453162
  82.5100021    0.2515146
  82.5200043    0.2497185
  82.5300064    0.2493616
  82.5400009    0.2459082
  82.5500031    0.2457599
  82.5600052    0.2396110
  82.5700073    0.2466135
  82.5800018    0.2579830
  82.5900040    0.2652618
  82.6000061    0.2622662
  82.6100006    0.2684711
  82.6200027    0.2573445
  82.6300049    0.2639687
  82.6400070    0.2631835
  82.6500015    0.2558900
  82.6600037    0.2529922
  82.6700058    0.2528716
  82.6800003    0.2517827
  82.6900024    0.2530957
  82.7000046    0.2603365
  82.7100067    0.2622659
  82.7200012    0.2530904
  82.7300034    0.2535302
  82.7400055    0.2519269
  82.7500076    0.2560687
  82.7600021    0.2603525
  82.7700043    0.2595295
  82.7800064    0.2634177
  82.7900009    0.2640225
  82.8000031    0.2711567
  82.8100052    0.2719164
  82.8200073    0.2720491
  82.8300018    0.2753276
  82.8400040    0.2720633
  82.8500061    0.2637933
  82.8600006    0.2664132
  82.8700027    0.2620757
  82.8800049    0.2646177
  82.8900070    0.2729959
  82.9000015    0.2730905
  82.9100037    0.2684336
  82.9200058    0.2647774
  82.9300003    0.2597963
  82.9400024    0.2585285
  82.9500046    0.2641867
  82.9600067    0.2669968
  82.9700012    0.2722923
  82.9800034    0.2580545
  82.9900055    0.2658898
  83.0000076    0.2649426
  83.0100021    0.2605059
  83.0200043    0.2640571
  83.0300064    0.2661367
  83.0400009    0.2766914
  83.0500031    0.2684430
  83.0600052    0.2688534
  83.0700073    0.2624785
  83.0800018    0.2637141
  83.0900040    0.2577477
  83.1000061    0.2579230
  83.1100006    0.2595686
  83.1200027    0.2586340
  83.1300049    0.2573305
  83.1400070    0.2575010
  83.1500015    0.2590362
  83.1600037    0.2554800
  83.1700058    0.2680035
  83.1800003    0.2645307
  83.1900024    0.2676741
  83.2000046    0.2687573
  83.2100067    0.2726713
  83.2200012    0.2640223
  83.2300034    0.2691600
  83.2400055    0.2704947
  83.2500076    0.2623294
  83.2600021    0.2654357
  83.2700043    0.2574431
  83.2800064    0.2699089
  83.2900009    0.2740362
  83.3000031    0.2828600
  83.3100052    0.2705700
  83.3200073    0.2760944
  83.3300018    0.2678224
  83.3400040    0.2646533
  83.3500061    0.2656872
  83.3600006    0.2738861
  83.3700027    0.2805428
  83.3800049    0.2695239
  83.3900070    0.2690676
  83.4000015    0.2679488
  83.4100037    0.2694906
  83.4200058    0.2815516
  83.4300003    0.2752410
  83.4400024    0.2711686
  83.4500046    0.2729424
  83.4600067    0.2749053
  83.4700012    0.2689728
  83.4800034    0.2758458
  83.4900055    0.2794747
  83.5000076    0.2756530
  83.5100021    0.2658784
  83.5200043    0.2650084
  83.5300064    0.2723597
  83.5400009    0.2701763
  83.5500031    0.2776718
  83.5600052    0.2644048
  83.5700073    0.2689497
  83.5800018    0.2688201
  83.5900040    0.2703702
  83.6000061    0.2753457
  83.6100006    0.2759897
  83.6200027    0.2728302
  83.6300049    0.2682946
  83.6400070    0.2701212
  83.6500015    0.2712052
  83.6600037    0.2809832
  83.6700058    0.2873593
  83.6800003    0.2843646
  83.6900024    0.2867308
  83.7000046    0.2739871
  83.7100067    0.2799156
  83.7200012    0.2832091
  83.7300034    0.2799931
  83.7400055    0.2753110
  83.7500076    0.2781934
  83.7600021    0.2725366
  83.7700043    0.2692918
  83.7800064    0.2700889
  83.7900009    0.2589845
  83.8000031    0.2542412
  83.8100052    0.2575054
  83.8200073    0.2589108
  83.8300018    0.2730641
  83.8400040    0.2660612
  83.8500061    0.2680418
  83.8600006    0.2633555
  83.8700027    0.2707745
  83.8800049    0.2713102
  83.8900070    0.2756259
  83.9000015    0.2698909
  83.9100037    0.2765960
  83.9200058    0.2728023
  83.9300003    0.2745523
  83.9400024    0.2753107
  83.9500046    0.2715771
  83.9600067    0.2739623
  83.9700012    0.2729032
  83.9800034    0.2688251
  83.9900055    0.2650519
  84.0000076    0.2654903
  84.0100021    0.2679002
  84.0200043    0.2657781
  84.0300064    0.2724120
  84.0400009    0.2767692
  84.0500031    0.2620372
  84.0600052    0.2690958
  84.0700073    0.2659656
  84.0800018    0.2655239
  84.0900040    0.2651934
  84.1000061    0.2676977
  84.1100006    0.2590503
  84.1200027    0.2768762
  84.1300049    0.2613465
  84.1400070    0.2657212
  84.1500015    0.2804575
  84.1600037    0.2765077
  84.1700058    0.2691107
  84.1800003    0.2655988
  84.1900024    0.2744327
  84.2000046    0.2673292
  84.2100067    0.2712469
  84.2200012    0.2610671
  84.2300034    0.2556148
  84.2400055    0.2555867
  84.2500076    0.2573144
  84.2600021    0.2573427
  84.2700043    0.2651223
  84.2800064    0.2634428
  84.2900009    0.2685788
  84.3000031    0.2645809
  84.3100052    0.2653535
  84.3200073    0.2637186
  84.3300018    0.2623868
  84.3400040    0.2556191
  84.3500061    0.2643904
  84.3600006    0.2583423
  84.3700027    0.2616171
  84.3800049    0.2672858
  84.3900070    0.2685162
  84.4000015    0.2700000
  84.4100037    0.2685694
  84.4200058    0.2670904
  84.4300003    0.2668470
  84.4400024    0.2721431
  84.4500046    0.2684023
  84.4600067    0.2698693
  84.4700012    0.2683453
  84.4800034    0.2784994
  84.4900055    0.2780258
  84.5000076    0.2718694
  84.5100021    0.2707287
  84.5200043    0.2699688
  84.5300064    0.2670808
  84.5400009    0.2703809
  84.5500031    0.2750535
  84.5600052    0.2777909
  84.5700073    0.2744344
  84.5800018    0.2743791
  84.5900040    0.2686755
  84.6000061    0.2752329
  84.6100006    0.2686740
  84.6200027    0.2700862
  84.6300049    0.2625725
  84.6400070    0.2610737
  84.6500015    0.2594377
  84.6600037    0.2634946
  84.6700058    0.2575422
  84.6800003    0.2640427
  84.6900024    0.2638012
  84.7000046    0.2679211
  84.7100067    0.2614948
  84.7200012    0.2629238
  84.7300034    0.2530964
  84.7400055    0.2546131
  84.7500076    0.2532903
  84.7600021    0.2612742
  84.7700043    0.2558399
  84.7800064    0.2570623
  84.7900009    0.2507417
  84.8000031    0.2572575
  84.8100052    0.2564615
  84.8200073    0.2548613
  84.8300018    0.2538734
  84.8400040    0.2521933
  84.8500061    0.2474409
  84.8600006    0.2533853
  84.8700027    0.2637837
  84.8800049    0.2592136
  84.8900070    0.2549513
  84.9000015    0.2549587
  84.9100037    0.2578523
  84.9200058    0.2575786
  84.9300003    0.2610002
  84.9400024    0.2613015
  84.9500046    0.2617826
  84.9600067    0.2680498
  84.9700012    0.2644735
  84.9800034    0.2629204
  84.9900055    0.2677325
  85.0000076    0.2670200
  85.0100021    0.2637701
  85.0200043    0.2599383
  85.0300064    0.2654993
  85.0400009    0.2614096
  85.0500031    0.2622474
  85.0600052    0.2596482
  85.0700073    0.2567315
  85.0800018    0.2627802
  85.0900040    0.2601056
  85.1000061    0.2581898
  85.1100006    0.2591663
  85.1200027    0.2624327
  85.1300049    0.2521037
  85.1400070    0.2614251
  85.1500015    0.2627018
  85.1600037    0.2686692
  85.1700058    0.2624919
  85.1800003    0.2647522
  85.1900024    0.2738946
  85.2000046    0.2651039
  85.2100067    0.2749931
  85.2200012    0.2718572
  85.2300034    0.2734914
  85.2400055    0.2771431
  85.2500076    0.2762758
  85.2600021    0.2689504
  85.2700043    0.2644572
  85.2800064    0.2700628
  85.2900009    0.2606896
  85.3000031    0.2613519
  85.3100052    0.2675968
  85.3200073    0.2704721
  85.3300018    0.2652744
  85.3400040    0.2718810
  85.3500061    0.2531008
  85.3600006    0.2536412
  85.3700027    0.2493001
  85.3800049    0.2566141
  85.3900070    0.2529832
  85.4000015    0.2555782
  85.4100037    0.2587903
  85.4200058    0.2549066
  85.4300003    0.2551408
  85.4400024    0.2495728
  85.4500046    0.2669913
  85.4600067    0.2625977
  85.4700012    0.2590435
  85.4800034    0.2550387
  85.4900055    0.2407780
  85.5000076    0.2460551
  85.5100021    0.2463735
  85.5200043    0.2505151
  85.5300064    0.2477275
  85.5400009    0.2525537
  85.5500031    0.2463606
  85.5600052    0.2582743
  85.5700073    0.2547287
  85.5800018    0.2540630
  85.5900040    0.2595257
  85.6000061    0.2595339
  85.6100006    0.2565114
  85.6200027    0.2599068
  85.6300049    0.2586176
  85.6400070    0.2558079
  85.6500015    0.2533595
  85.6600037    0.2534310
  85.6700058    0.2576032
  85.6800003    0.2526294
  85.6900024    0.2533191
  85.7000046    0.2507918
  85.7100067    0.2523577
  85.7200012    0.2576237
  85.7300034    0.2571414
  85.7400055    0.2631387
  85.7500076    0.2549563
  85.7600021    0.2613778
  85.7700043    0.2637782
  85.7800064    0.2615231
  85.7900009    0.2610158
  85.8000031    0.2599552
  85.8100052    0.2502662
  85.8200073    0.2509272
  85.8300018    0.2484529
  85.8400040    0.2543061
  85.8500061    0.2586852
  85.8600006    0.2581285
  85.8700027    0.2490027
  85.8800049    0.2598952
  85.8900070    0.2659939
  85.9000015    0.2699544
  85.9100037    0.2708594
  85.9200058    0.2690574
  85.9300003    0.2685197
  85.9400024    0.2763451
  85.9500046    0.2763978
  85.9600067    0.2754591
  85.9700012    0.2807504
  85.9800034    0.2724136
  85.9900055    0.2676331
  86.0000076    0.2882653
  86.0100021    0.3004953
  86.0200043    0.2665376
  86.0300064    0.2604396
  86.0400009    0.2583674
  86.0500031    0.2646558
  86.0600052    0.2657658
  86.0700073    0.2740692
  86.0800018    0.2692250
  86.0900040    0.2601755
  86.1000061    0.2611719
  86.1100006    0.2584727
  86.1200027    0.2624484
  86.1300049    0.2624805
  86.1400070    0.2639531
  86.1500015    0.2720225
  86.1600037    0.2836872
  86.1700058    0.2757691
  86.1800003    0.2757757
  86.1900024    0.2686668
  86.2000046    0.2718874
  86.2100067    0.2632289
  86.2200012    0.2636707
  86.2300034    0.2640053
  86.2400055    0.2714116
  86.2500076    0.2647937
  86.2600021    0.2617331
  86.2700043    0.2743412
  86.2800064    0.2742494
  86.2900009    0.2600898
  86.3000031    0.2583390
  86.3100052    0.2660667
  86.3200073    0.2638639
  86.3300018    0.2644648
  86.3400040    0.2757138
  86.3500061    0.2676050
  86.3600006    0.2688585
  86.3700027    0.2749243
  86.3800049    0.2842064
  86.3900070    0.2771592
  86.4000015    0.2707127
  86.4100037    0.2832892
  86.4200058    0.2851955
  86.4300003    0.2893665
  86.4400024    0.2786688
  86.4500046    0.2877347
  86.4600067    0.2896252
  86.4700012    0.2907284
  86.4800034    0.2811061
  86.4900055    0.2702590
  86.5000076    0.2737224
  86.5100021    0.2688378
  86.5200043    0.2753485
  86.5300064    0.2646644
  86.5400009    0.2674139
  86.5500031    0.2783448
  86.5600052    0.2818958
  86.5700073    0.2804559
  86.5800018    0.2835051
  86.5900040    0.2719718
  86.6000061    0.2624341
  86.6100006    0.2650281
  86.6200027    0.2636848
  86.6300049    0.2699256
  86.6400070    0.2710775
  86.6500015    0.2681924
  86.6600037    0.2731864
  86.6700058    0.2673629
  86.6800003    0.2711033
  86.6900024    0.2624240
  86.7000046    0.2738869
  86.7100067    0.2795334
  86.7200012    0.2809467
  86.7300034    0.2818087
  86.7400055    0.2791734
  86.7500076    0.2725593
  86.7600021    0.2688563
  86.7700043    0.2746455
  86.7800064    0.2881603
  86.7900009    0.2898869
  86.8000031    0.2885259
  86.8100052    0.2919253
  86.8200073    0.2793877
  86.8300018    0.2854565
  86.8400040    0.2947468
  86.8500061    0.2895936
  86.8600006    0.2885879
  86.8700027    0.2894080
  86.8800049    0.2803282
  86.8900070    0.2817287
  86.9000015    0.2900224
  86.9100037    0.2940447
  86.9200058    0.2959689
  86.9300079    0.2872587
  86.9400024    0.2776381
  86.9500046    0.2789143
  86.9600067    0.2905748
  86.9700012    0.2835620
  86.9800034    0.2845085
  86.9900055    0.2928193
  87.0000076    0.2816695
  87.0100021    0.2852495
  87.0200043    0.2861419
  87.0300064    0.2901455
  87.0400009    0.2934228
  87.0500031    0.2975835
  87.0600052    0.2835700
  87.0700073    0.2791782
  87.0800018    0.2691327
  87.0900040    0.2704164
  87.1000061    0.2683915
  87.1100006    0.2706164
  87.1200027    0.2747657
  87.1300049    0.2657453
  87.1400070    0.2672325
  87.1500015    0.2726000
  87.1600037    0.2761534
  87.1700058    0.2716984
  87.1800079    0.2661058
  87.1900024    0.2636730
  87.2000046    0.2663322
  87.2100067    0.2694920
  87.2200012    0.2746046
  87.2300034    0.2678385
  87.2400055    0.2710855
  87.2500076    0.2680076
  87.2600021    0.2718967
  87.2700043    0.2750774
  87.2800064    0.2742944
  87.2900009    0.2686429
  87.3000031    0.2708894
  87.3100052    0.2740245
  87.3200073    0.2742566
  87.3300018    0.2699499
  87.3400040    0.2712705
  87.3500061    0.2773797
  87.3600006    0.2687487
  87.3700027    0.2725237
  87.3800049    0.2768491
  87.3900070    0.2757846
  87.4000015    0.2740695
  87.4100037    0.2778499
  87.4200058    0.2755072
  87.4300079    0.2712502
  87.4400024    0.2675450
  87.4500046    0.2797238
  87.4600067    0.2775335
  87.4700012    0.2701386
  87.4800034    0.2730633
  87.4900055    0.2717019
  87.5000076    0.2743639
  87.5100021    0.2705034
  87.5200043    0.2672718
  87.5300064    0.2703778
  87.5400009    0.2686494
  87.5500031    0.2717491
  87.5600052    0.2671138
  87.5700073    0.2752510
  87.5800018    0.2703633
  87.5900040    0.2728998
  87.6000061    0.2703416
  87.6100006    0.2664070
  87.6200027    0.2632563
  87.6300049    0.2573460
  87.6400070    0.2645426
  87.6500015    0.2616596
  87.6600037    0.2731332
  87.6700058    0.2681862
  87.6800079    0.2734650
  87.6900024    0.2744357
  87.7000046    0.2775039
  87.7100067    0.2779778
  87.7200012    0.2741574
  87.7300034    0.2772182
  87.7400055    0.2717223
  87.7500076    0.2704858
  87.7600021    0.2749575
  87.7700043    0.2742849
  87.7800064    0.2853058
  87.7900009    0.2820008
  87.8000031    0.2823894
  87.8100052    0.2889162
  87.8200073    0.2939578
  87.8300018    0.2823244
  87.8400040    0.2866960
  87.8500061    0.2859346
  87.8600006    0.2739280
  87.8700027    0.2719289
  87.8800049    0.2659216
  87.8900070    0.2616942
  87.9000015    0.2686312
  87.9100037    0.2744965
  87.9200058    0.2801388
  87.9300079    0.2742557
  87.9400024    0.2771192
  87.9500046    0.2756105
  87.9600067    0.2666937
  87.9700012    0.2643486
  87.9800034    0.2693375
  87.9900055    0.2713614
  88.0000076    0.2633151
  88.0100021    0.2703166
  88.0200043    0.2762958
  88.0300064    0.2730612
  88.0400009    0.2736852
  88.0500031    0.2649278
  88.0600052    0.2805090
  88.0700073    0.2792510
  88.0800018    0.2867227
  88.0900040    0.2706456
  88.1000061    0.2930312
  88.1100006    0.2865515
  88.1200027    0.2808173
  88.1300049    0.2735970
  88.1400070    0.2807501
  88.1500015    0.2776013
  88.1600037    0.2800122
  88.1700058    0.2770086
  88.1800079    0.2694265
  88.1900024    0.2712530
  88.2000046    0.2619508
  88.2100067    0.2625398
  88.2200012    0.2715049
  88.2300034    0.2748274
  88.2400055    0.2669735
  88.2500076    0.2712449
  88.2600021    0.2794372
  88.2700043    0.2808540
  88.2800064    0.2705240
  88.2900009    0.2737175
  88.3000031    0.2738105
  88.3100052    0.2699442
  88.3200073    0.2716303
  88.3300018    0.2855997
  88.3400040    0.2909104
  88.3500061    0.2967721
  88.3600006    0.2878233
  88.3700027    0.2937790
  88.3800049    0.2901757
  88.3900070    0.2850158
  88.4000015    0.2841896
  88.4100037    0.2829495
  88.4200058    0.2898020
  88.4300079    0.2954698
  88.4400024    0.2828301
  88.4500046    0.2907639
  88.4600067    0.2916970
  88.4700012    0.2901069
  88.4800034    0.2841041
  88.4900055    0.2900468
  88.5000076    0.2913619
  88.5100021    0.2921553
  88.5200043    0.2813360
  88.5300064    0.2757723
  88.5400009    0.2722951
  88.5500031    0.2722402
  88.5600052    0.2805293
  88.5700073    0.2782468
  88.5800018    0.2727900
  88.5900040    0.2749748
  88.6000061    0.2843044
  88.6100006    0.2805847
  88.6200027    0.2789184
  88.6300049    0.2732117
  88.6400070    0.2803743
  88.6500015    0.2854720
  88.6600037    0.2812910
  88.6700058    0.2871103
  88.6800079    0.2788956
  88.6900024    0.2730847
  88.7000046    0.2796592
  88.7100067    0.2840530
  88.7200012    0.2871880
  88.7300034    0.2836771
  88.7400055    0.2888070
  88.7500076    0.2775221
  88.7600021    0.2768511
  88.7700043    0.2731073
  88.7800064    0.2764202
  88.7900009    0.2751153
  88.8000031    0.2794057
  88.8100052    0.2811721
  88.8200073    0.2882438
  88.8300018    0.2826982
  88.8400040    0.2912129
  88.8500061    0.2865005
  88.8600006    0.2894382
  88.8700027    0.2907346
  88.8800049    0.2851495
  88.8900070    0.2990162
  88.9000015    0.2897705
  88.9100037    0.2911752
  88.9200058    0.2890813
  88.9300079    0.2808698
  88.9400024    0.2724857
  88.9500046    0.2744368
  88.9600067    0.2623468
  88.9700012    0.2699806
  88.9800034    0.2743015
  88.9900055    0.2705909
  89.0000076    0.2661041
  89.0100021    0.2616695
  89.0200043    0.2633576
  89.0300064    0.2732370
  89.0400009    0.2754748
  89.0500031    0.2677812
  89.0600052    0.2679875
  89.0700073    0.2772542
  89.0800018    0.2877981
  89.0900040    0.2789078
  89.1000061    0.2739343
  89.1100006    0.2704926
  89.1200027    0.2603011
  89.1300049    0.2640590
  89.1400070    0.2690543
  89.1500015    0.2791935
  89.1600037    0.2683166
  89.1700058    0.2794465
  89.1800079    0.2650749
  89.1900024    0.2779302
  89.2000046    0.2779936
  89.2100067    0.2749238
  89.2200012    0.2758356
  89.2300034    0.2763603
  89.2400055    0.2781443
  89.2500076    0.2821867
  89.2600021    0.2747139
  89.2700043    0.2745472
  89.2800064    0.2795886
  89.2900009    0.2759852
  89.3000031    0.2767986
  89.3100052    0.2675370
  89.3200073    0.2735767
  89.3300018    0.2706195
  89.3400040    0.2705850
  89.3500061    0.2641116
  89.3600006    0.2659633
  89.3700027    0.2640028
  89.3800049    0.2661037
  89.3900070    0.2696084
  89.4000015    0.2743837
  89.4100037    0.2639290
  89.4200058    0.2750710
  89.4300079    0.2754466
  89.4400024    0.2783507
  89.4500046    0.2678846
  89.4600067    0.2745675
  89.4700012    0.2737004
  89.4800034    0.2710397
  89.4900055    0.2685985
  89.5000076    0.2733517
  89.5100021    0.2754336
  89.5200043    0.2744289
  89.5300064    0.2795679
  89.5400009    0.2772102
  89.5500031    0.2861777
  89.5600052    0.2875588
  89.5700073    0.2774908
  89.5800018    0.2805346
  89.5900040    0.2694454
  89.6000061    0.2749628
  89.6100006    0.2716833
  89.6200027    0.2708541
  89.6300049    0.2736439
  89.6400070    0.2746019
  89.6500015    0.2703987
  89.6600037    0.2706189
  89.6700058    0.2739722
  89.6800079    0.2850668
  89.6900024    0.2807828
  89.7000046    0.2807179
  89.7100067    0.2853813
  89.7200012    0.2836851
  89.7300034    0.2957022
  89.7400055    0.2994332
  89.7500076    0.3062106
  89.7600021    0.3054902
  89.7700043    0.2916871
  89.7800064    0.2915537
  89.7900009    0.2889583
  89.8000031    0.2803513
  89.8100052    0.2856374
  89.8200073    0.2854966
  89.8300018    0.2852347
  89.8400040    0.2844761
  89.8500061    0.2914869
  89.8600006    0.2850041
  89.8700027    0.2923217
  89.8800049    0.2813634
  89.8900070    0.2784881
  89.9000015    0.2824452
  89.9100037    0.2812556
  89.9200058    0.2792751
  89.9300079    0.2792046
  89.9400024    0.2791269
  89.9500046    0.2805522
  89.9600067    0.2754141
  89.9700012    0.2850452
  89.9800034    0.2872317
  89.9900055    0.2856992
  90.0000076    0.2950470
  90.0100021    0.2985597
  90.0200043    0.3030767
  90.0300064    0.3023115
  90.0400009    0.2965962
  90.0500031    0.2897737
  90.0600052    0.2958534
  90.0700073    0.3085012
  90.0800018    0.3089813
  90.0900040    0.3060266
  90.1000061    0.2917887
  90.1100006    0.2913290
  90.1200027    0.2967481
  90.1300049    0.2954171
  90.1400070    0.3020392
  90.1500015    0.2885699
  90.1600037    0.2943066
  90.1700058    0.2998439
  90.1800079    0.2949718
  90.1900024    0.2861069
  90.2000046    0.2815974
  90.2100067    0.2909913
  90.2200012    0.2793013
  90.2300034    0.2872187
  90.2400055    0.2830780
  90.2500076    0.2820527
  90.2600021    0.2926058
  90.2700043    0.2925393
  90.2800064    0.2877025
  90.2900009    0.2860037
  90.3000031    0.2946539
  90.3100052    0.2821832
  90.3200073    0.2811648
  90.3300018    0.2767043
  90.3400040    0.2822621
  90.3500061    0.2762168
  90.3600006    0.2693822
  90.3700027    0.2719916
  90.3800049    0.2846282
  90.3900070    0.2800429
  90.4000015    0.2766947
  90.4100037    0.2853520
  90.4200058    0.2693041
  90.4300079    0.2859179
  90.4400024    0.2852757
  90.4500046    0.2877868
  90.4600067    0.2881595
  90.4700012    0.2955401
  90.4800034    0.2904195
  90.4900055    0.2902479
  90.5000076    0.2872620
  90.5100021    0.2905473
  90.5200043    0.2928289
  90.5300064    0.2946655
  90.5400009    0.2929074
  90.5500031    0.2971078
  90.5600052    0.2985349
  90.5700073    0.2937034
  90.5800018    0.3008012
  90.5900040    0.2924498
  90.6000061    0.2815114
  90.6100006    0.2864698
  90.6200027    0.2867428
  90.6300049    0.2828093
  90.6400070    0.2855914
  90.6500015    0.2869570
  90.6600037    0.2845603
  90.6700058    0.2813080
  90.6800079    0.2774639
  90.6900024    0.2750740
  90.7000046    0.2825063
  90.7100067    0.2756316
  90.7200012    0.2772755
  90.7300034    0.2704190
  90.7400055    0.2677302
  90.7500076    0.2682194
  90.7600021    0.2684258
  90.7700043    0.2759044
  90.7800064    0.2649309
  90.7900009    0.2696566
  90.8000031    0.2640380
  90.8100052    0.2624933
  90.8200073    0.2596882
  90.8300018    0.2528257
  90.8400040    0.2524406
  90.8500061    0.2571401
  90.8600006    0.2620187
  90.8700027    0.2699767
  90.8800049    0.2619818
  90.8900070    0.2615675
  90.9000015    0.2691254
  90.9100037    0.2674743
  90.9200058    0.2706038
  90.9300079    0.2748135
  90.9400024    0.2702399
  90.9500046    0.2658710
  90.9600067    0.2609706
  90.9700012    0.2629293
  90.9800034    0.2577147
  90.9900055    0.2603175
  91.0000076    0.2581374
  91.0100021    0.2531883
  91.0200043    0.2663355
  91.0300064    0.2600008
  91.0400009    0.2681904
  91.0500031    0.2702991
  91.0600052    0.2655358
  91.0700073    0.2568651
  91.0800018    0.2603414
  91.0900040    0.2569671
  91.1000061    0.2630472
  91.1100006    0.2704107
  91.1200027    0.2630171
  91.1300049    0.2681263
  91.1400070    0.2657382
  91.1500015    0.2637379
  91.1600037    0.2509634
  91.1700058    0.2477116
  91.1800079    0.2528657
  91.1900024    0.2516112
  91.2000046    0.2441878
  91.2100067    0.2418274
  91.2200012    0.2457911
  91.2300034    0.2502708
  91.2400055    0.2511936
  91.2500076    0.2543756
  91.2600021    0.2544296
  91.2700043    0.2544295
  91.2800064    0.2532189
  91.2900009    0.2517993
  91.3000031    0.2627214
  91.3100052    0.2619560
  91.3200073    0.2570161
  91.3300018    0.2537905
  91.3400040    0.2566859
  91.3500061    0.2505120
  91.3600006    0.2558289
  91.3700027    0.2495230
  91.3800049    0.2524647
  91.3900070    0.2515145
  91.4000015    0.2524004
  91.4100037    0.2664446
  91.4200058    0.2560265
  91.4300079    0.2546681
  91.4400024    0.2635623
  91.4500046    0.2612143
  91.4600067    0.2563902
  91.4700012    0.2551377
  91.4800034    0.2549353
  91.4900055    0.2530684
  91.5000076    0.2564560
  91.5100021    0.2558064
  91.5200043    0.2483475
  91.5300064    0.2560450
  91.5400009    0.2564633
  91.5500031    0.2504534
  91.5600052    0.2527823
  91.5700073    0.2601131
  91.5800018    0.2466858
  91.5900040    0.2489244
  91.6000061    0.2478895
  91.6100006    0.2505415
  91.6200027    0.2465722
  91.6300049    0.2421958
  91.6400070    0.2485623
  91.6500015    0.2435739
  91.6600037    0.2434615
  91.6700058    0.2574184
  91.6800079    0.2475149
  91.6900024    0.2564346
  91.7000046    0.2645920
  91.7100067    0.2603493
  91.7200012    0.2560211
  91.7300034    0.2620471
  91.7400055    0.2585948
  91.7500076    0.2533070
  91.7600021    0.2508723
  91.7700043    0.2609404
  91.7800064    0.2606232
  91.7900009    0.2518084
  91.8000031    0.2433124
  91.8100052    0.2469830
  91.8200073    0.2469972
  91.8300018    0.2516289
  91.8400040    0.2621615
  91.8500061    0.2538846
  91.8600006    0.2503657
  91.8700027    0.2463756
  91.8800049    0.2418065
  91.8900070    0.2442796
  91.9000015    0.2445807
  91.9100037    0.2461021
  91.9200058    0.2490557
  91.9300079    0.2450134
  91.9400024    0.2542308
  91.9500046    0.2519539
  91.9600067    0.2553233
  91.9700012    0.2495101
  91.9800034    0.2496853
  91.9900055    0.2514316
  92.0000076    0.2496552
  92.0100021    0.2436173
  92.0200043    0.2460225
  92.0300064    0.2490823
  92.0400009    0.2489480
  92.0500031    0.2565631
  92.0600052    0.2538528
  92.0700073    0.2471566
  92.0800018    0.2463838
  92.0900040    0.2400599
  92.1000061    0.2414376
  92.1100006    0.2356397
  92.1200027    0.2348749
  92.1300049    0.2389706
  92.1400070    0.2343488
  92.1500015    0.2505523
  92.1600037    0.2510009
  92.1700058    0.2505085
  92.1800079    0.2485851
  92.1900024    0.2526959
  92.2000046    0.2528179
  92.2100067    0.2589452
  92.2200012    0.2502352
  92.2300034    0.2482204
  92.2400055    0.2496971
  92.2500076    0.2452792
  92.2600021    0.2550421
  92.2700043    0.2555120
  92.2800064    0.2619433
  92.2900009    0.2568392
  92.3000031    0.2612435
  92.3100052    0.2647692
  92.3200073    0.2639650
  92.3300018    0.2612041
  92.3400040    0.2707095
  92.3500061    0.2750451
  92.3600006    0.2652652
  92.3700027    0.2733087
  92.3800049    0.2743945
  92.3900070    0.2685283
  92.4000015    0.2628275
  92.4100037    0.2619218
  92.4200058    0.2686110
  92.4300079    0.2722196
  92.4400024    0.2674153
  92.4500046    0.2703897
  92.4600067    0.2714376
  92.4700012    0.2748506
  92.4800034    0.2646911
  92.4900055    0.2651881
  92.5000076    0.2580160
  92.5100021    0.2495264
  92.5200043    0.2617096
  92.5300064    0.2557270
  92.5400009    0.2573576
  92.5500031    0.2577713
  92.5600052    0.2584862
  92.5700073    0.2522434
  92.5800018    0.2546867
  92.5900040    0.2558813
  92.6000061    0.2517001
  92.6100006    0.2513679
  92.6200027    0.2593903
  92.6300049    0.2561288
  92.6400070    0.2494240
  92.6500015    0.2586654
  92.6600037    0.2549997
  92.6700058    0.2485322
  92.6800079    0.2584913
  92.6900024    0.2677895
  92.7000046    0.2606210
  92.7100067    0.2702819
  92.7200012    0.2784978
  92.7300034    0.2759476
  92.7400055    0.2602084
  92.7500076    0.2637340
  92.7600021    0.2673748
  92.7700043    0.2622153
  92.7800064    0.2739613
  92.7900009    0.2711979
  92.8000031    0.2768692
  92.8100052    0.2781816
  92.8200073    0.2713162
  92.8300018    0.2701532
  92.8400040    0.2746150
  92.8500061    0.2749357
  92.8600006    0.2732146
  92.8700027    0.2630143
  92.8800049    0.2743280
  92.8900070    0.2762968
  92.9000015    0.2737474
  92.9100037    0.2782640
  92.9200058    0.2752535
  92.9300079    0.2728855
  92.9400024    0.2653442
  92.9500046    0.2601852
  92.9600067    0.2578702
  92.9700012    0.2599981
  92.9800034    0.2705219
  92.9900055    0.2643375
  93.0000076    0.2669022
  93.0100021    0.2670629
  93.0200043    0.2704838
  93.0300064    0.2666050
  93.0400009    0.2618899
  93.0500031    0.2693183
  93.0600052    0.2667474
  93.0700073    0.2720219
  93.0800018    0.2607342
  93.0900040    0.2731222
  93.1000061    0.2630367
  93.1100006    0.2700129
  93.1200027    0.2666692
  93.1300049    0.2667373
  93.1400070    0.2579657
  93.1500015    0.2586522
  93.1600037    0.2646275
  93.1700058    0.2575044
  93.1800079    0.2585484
  93.1900024    0.2644740
  93.2000046    0.2622117
  93.2100067    0.2535578
  93.2200012    0.2561446
  93.2300034    0.2574438
  93.2400055    0.2568184
  93.2500076    0.2519221
  93.2600021    0.2526772
  93.2700043    0.2557341
  93.2800064    0.2620828
  93.2900009    0.2625666
  93.3000031    0.2561223
  93.3100052    0.2626345
  93.3200073    0.2545702
  93.3300018    0.2587716
  93.3400040    0.2644460
  93.3500061    0.2609521
  93.3600082    0.2650712
  93.3700027    0.2691900
  93.3800049    0.2639903
  93.3900070    0.2604036
  93.4000015    0.2554660
  93.4100037    0.2624129
  93.4200058    0.2618766
  93.4300079    0.2619189
  93.4400024    0.2665023
  93.4500046    0.2652897
  93.4600067    0.2669339
  93.4700012    0.2628282
  93.4800034    0.2690144
  93.4900055    0.2665451
  93.5000076    0.2705541
  93.5100021    0.2716620
  93.5200043    0.2725478
  93.5300064    0.2599623
  93.5400009    0.2643290
  93.5500031    0.2712292
  93.5600052    0.2623633
  93.5700073    0.2635755
  93.5800018    0.2623281
  93.5900040    0.2575825
  93.6000061    0.2675270
  93.6100082    0.2607913
  93.6200027    0.2653020
  93.6300049    0.2607899
  93.6400070    0.2629634
  93.6500015    0.2695048
  93.6600037    0.2793318
  93.6700058    0.2663812
  93.6800079    0.2650782
  93.6900024    0.2713602
  93.7000046    0.2703151
  93.7100067    0.2716574
  93.7200012    0.2765987
  93.7300034    0.2688220
  93.7400055    0.2721556
  93.7500076    0.2756387
  93.7600021    0.2692969
  93.7700043    0.2750207
  93.7800064    0.2645757
  93.7900009    0.2685701
  93.8000031    0.2661172
  93.8100052    0.2665115
  93.8200073    0.2637590
  93.8300018    0.2714464
  93.8400040    0.2619866
  93.8500061    0.2640927
  93.8600082    0.2672869
  93.8700027    0.2707672
  93.8800049    0.2659225
  93.8900070    0.2736280
  93.9000015    0.2806904
  93.9100037    0.2771862
  93.9200058    0.2740089
  93.9300079    0.2678170
  93.9400024    0.2751887
  93.9500046    0.2760844
  93.9600067    0.2789329
  93.9700012    0.2867672
  93.9800034    0.2772470
  93.9900055    0.2771315
  94.0000076    0.2761231
  94.0100021    0.2693779
  94.0200043    0.2721010
  94.0300064    0.2696800
  94.0400009    0.2745334
  94.0500031    0.2755660
  94.0600052    0.2779553
  94.0700073    0.2742164
  94.0800018    0.2743023
  94.0900040    0.2703150
  94.1000061    0.2701611
  94.1100082    0.2672962
  94.1200027    0.2671898
  94.1300049    0.2694360
  94.1400070    0.2602139
  94.1500015    0.2595986
  94.1600037    0.2644037
  94.1700058    0.2646013
  94.1800079    0.2612157
  94.1900024    0.2647459
  94.2000046    0.2593620
  94.2100067    0.2571872
  94.2200012    0.2602492
  94.2300034    0.2725089
  94.2400055    0.2682151
  94.2500076    0.2636931
  94.2600021    0.2606828
  94.2700043    0.2630385
  94.2800064    0.2667153
  94.2900009    0.2637894
  94.3000031    0.2657590
  94.3100052    0.2618224
  94.3200073    0.2570597
  94.3300018    0.2634444
  94.3400040    0.2727637
  94.3500061    0.2668632
  94.3600082    0.2644606
  94.3700027    0.2821289
  94.3800049    0.2749448
  94.3900070    0.2794467
  94.4000015    0.2736195
  94.4100037    0.2768480
  94.4200058    0.2696249
  94.4300079    0.2751171
  94.4400024    0.2718775
  94.4500046    0.2680074
  94.4600067    0.2760234
  94.4700012    0.2762565
  94.4800034    0.2723162
  94.4900055    0.2729219
  94.5000076    0.2746316
  94.5100021    0.2715085
  94.5200043    0.2766753
  94.5300064    0.2694410
  94.5400009    0.2681386
  94.5500031    0.2722569
  94.5600052    0.2639340
  94.5700073    0.2650145
  94.5800018    0.2633664
  94.5900040    0.2667750
  94.6000061    0.2627468
  94.6100082    0.2676955
  94.6200027    0.2567115
  94.6300049    0.2514487
  94.6400070    0.2551752
  94.6500015    0.2606531
  94.6600037    0.2647546
  94.6700058    0.2681695
  94.6800079    0.2728846
  94.6900024    0.2732777
  94.7000046    0.2759406
  94.7100067    0.2798146
  94.7200012    0.2785361
  94.7300034    0.2796174
  94.7400055    0.2742587
  94.7500076    0.2696079
  94.7600021    0.2707246
  94.7700043    0.2731275
  94.7800064    0.2730249
  94.7900009    0.2807574
  94.8000031    0.2739924
  94.8100052    0.2737371
  94.8200073    0.2742560
  94.8300018    0.2711132
  94.8400040    0.2799174
  94.8500061    0.2801414
  94.8600082    0.2835912
  94.8700027    0.2846163
  94.8800049    0.2844069
  94.8900070    0.2774011
  94.9000015    0.2693534
  94.9100037    0.2744628
  94.9200058    0.2772384
  94.9300079    0.2763534
  94.9400024    0.2814299
  94.9500046    0.2728265
  94.9600067    0.2787559
  94.9700012    0.2803624
  94.9800034    0.2769746
  94.9900055    0.2773239
  95.0000076    0.2798667
  95.0100021    0.2780500
  95.0200043    0.2766662
  95.0300064    0.2714918
  95.0400009    0.2744537
  95.0500031    0.2719698
  95.0600052    0.2792067
  95.0700073    0.2801003
  95.0800018    0.2849416
  95.0900040    0.2936256
  95.1000061    0.2858984
  95.1100082    0.2790337
  95.1200027    0.2800274
  95.1300049    0.2876138
  95.1400070    0.2889168
  95.1500015    0.2869568
  95.1600037    0.2815791
  95.1700058    0.2734178
  95.1800079    0.2763448
  95.1900024    0.2764075
  95.2000046    0.2718953
  95.2100067    0.2717548
  95.2200012    0.2687181
  95.2300034    0.2690527
  95.2400055    0.2669326
  95.2500076    0.2811543
  95.2600021    0.2841892
  95.2700043    0.2813635
  95.2800064    0.2779463
  95.2900009    0.2842627
  95.3000031    0.2832714
  95.3100052    0.2750089
  95.3200073    0.2765517
  95.3300018    0.2760403
  95.3400040    0.2702820
  95.3500061    0.2697999
  95.3600082    0.2725452
  95.3700027    0.2748774
  95.3800049    0.2669214
  95.3900070    0.2741680
  95.4000015    0.2844953
  95.4100037    0.2817883
  95.4200058    0.2737183
  95.4300079    0.2842280
  95.4400024    0.2790396
  95.4500046    0.2825012
  95.4600067    0.2718730
  95.4700012    0.2684716
  95.4800034    0.2685445
  95.4900055    0.2689646
  95.5000076    0.2711174
  95.5100021    0.2713414
  95.5200043    0.2818317
  95.5300064    0.2718070
  95.5400009    0.2715437
  95.5500031    0.2656053
  95.5600052    0.2684674
  95.5700073    0.2737125
  95.5800018    0.2769473
  95.5900040    0.2693742
  95.6000061    0.2783737
  95.6100082    0.2758987
  95.6200027    0.2698216
  95.6300049    0.2719267
  95.6400070    0.2646133
  95.6500015    0.2597199
  95.6600037    0.2600545
  95.6700058    0.2661875
  95.6800079    0.2666640
  95.6900024    0.2681405
  95.7000046    0.2771865
  95.7100067    0.2736347
  95.7200012    0.2673185
  95.7300034    0.2680228
  95.7400055    0.2653815
  95.7500076    0.2645332
  95.7600021    0.2653119
  95.7700043    0.2611710
  95.7800064    0.2610758
  95.7900009    0.2729475
  95.8000031    0.2666318
  95.8100052    0.2643265
  95.8200073    0.2550123
  95.8300018    0.2634279
  95.8400040    0.2619997
  95.8500061    0.2710001
  95.8600082    0.2699602
  95.8700027    0.2772613
  95.8800049    0.2704731
  95.8900070    0.2686918
  95.9000015    0.2656065
  95.9100037    0.2653960
  95.9200058    0.2766520
  95.9300079    0.2698475
  95.9400024    0.2718104
  95.9500046    0.2731162
  95.9600067    0.2678570
  95.9700012    0.2686796
  95.9800034    0.2641414
  95.9900055    0.2609270
  96.0000076    0.2618404
  96.0100021    0.2664481
  96.0200043    0.2590929
  96.0300064    0.2619367
  96.0400009    0.2623267
  96.0500031    0.2603043
  96.0600052    0.2667786
  96.0700073    0.2648418
  96.0800018    0.2675115
  96.0900040    0.2705419
  96.1000061    0.2689907
  96.1100082    0.2732480
  96.1200027    0.2744649
  96.1300049    0.2769034
  96.1400070    0.2855295
  96.1500015    0.2759393
  96.1600037    0.2702070
  96.1700058    0.2709748
  96.1800079    0.2760671
  96.1900024    0.2756276
  96.2000046    0.2844210
  96.2100067    0.2774933
  96.2200012    0.2730511
  96.2300034    0.2715740
  96.2400055    0.2815797
  96.2500076    0.2742302
  96.2600021    0.2721134
  96.2700043    0.2765905
  96.2800064    0.2756872
  96.2900009    0.2743825
  96.3000031    0.2697234
  96.3100052    0.2652715
  96.3200073    0.2716678
  96.3300018    0.2713701
  96.3400040    0.2790838
  96.3500061    0.2732755
  96.3600082    0.2731504
  96.3700027    0.2799119
  96.3800049    0.2770450
  96.3900070    0.2753677
  96.4000015    0.2732062
  96.4100037    0.2723316
  96.4200058    0.2670400
  96.4300079    0.2614847
  96.4400024    0.2591247
  96.4500046    0.2683524
  96.4600067    0.2740951
  96.4700012    0.2725815
  96.4800034    0.2785158
  96.4900055    0.2741773
  96.5000076    0.2618849
  96.5100021    0.2656673
  96.5200043    0.2681603
  96.5300064    0.2677588
  96.5400009    0.2623659
  96.5500031    0.2618451
  96.5600052    0.2655283
  96.5700073    0.2601050
  96.5800018    0.2623361
  96.5900040    0.2658845
  96.6000061    0.2725884
  96.6100082    0.2720166
  96.6200027    0.2677856
  96.6300049    0.2669459
  96.6400070    0.2687712
  96.6500015    0.2643821
  96.6600037    0.2580892
  96.6700058    0.2651827
  96.6800079    0.2737805
  96.6900024    0.2701564
  96.7000046    0.2653174
  96.7100067    0.2696690
  96.7200012    0.2719005
  96.7300034    0.2741591
  96.7400055    0.2747473
  96.7500076    0.2742145
  96.7600021    0.2730471
  96.7700043    0.2824854
  96.7800064    0.2802517
  96.7900009    0.2865705
  96.8000031    0.2754079
  96.8100052    0.2704640
  96.8200073    0.2738346
  96.8300018    0.2773717
  96.8400040    0.2848531
  96.8500061    0.2788203
  96.8600082    0.2791275
  96.8700027    0.2806170
  96.8800049    0.2765623
  96.8900070    0.2765112
  96.9000015    0.2790647
  96.9100037    0.2824770
  96.9200058    0.2888917
  96.9300079    0.2855051
  96.9400024    0.2771378
  96.9500046    0.2778496
  96.9600067    0.2802169
  96.9700012    0.2790758
  96.9800034    0.2878152
  96.9900055    0.2855638
  97.0000076    0.2882728
  97.0100021    0.2938395
  97.0200043    0.2834682
  97.0300064    0.2870968
  97.0400009    0.2879840
  97.0500031    0.2769938
  97.0600052    0.2717533
  97.0700073    0.2745783
  97.0800018    0.2746952
  97.0900040    0.2665919
  97.1000061    0.2704707
  97.1100082    0.2668406
  97.1200027    0.2703166
  97.1300049    0.2573462
  97.1400070    0.2606922
  97.1500015    0.2689461
  97.1600037    0.2632026
  97.1700058    0.2601724
  97.1800079    0.2619296
  97.1900024    0.2681198
  97.2000046    0.2701616
  97.2100067    0.2754738
  97.2200012    0.2830574
  97.2300034    0.2769426
  97.2400055    0.2949536
  97.2500076    0.2915483
  97.2600021    0.2909136
  97.2700043    0.2899475
  97.2800064    0.2929688
  97.2900009    0.2940924
  97.3000031    0.2856191
  97.3100052    0.2920991
  97.3200073    0.2808328
  97.3300018    0.2797993
  97.3400040    0.2755671
  97.3500061    0.2819697
  97.3600082    0.2859321
  97.3700027    0.2840558
  97.3800049    0.2928113
  97.3900070    0.2931198
  97.4000015    0.3044544
  97.4100037    0.3054968
  97.4200058    0.3005586
  97.4300079    0.2887180
  97.4400024    0.2856650
  97.4500046    0.2940308
  97.4600067    0.2890324
  97.4700012    0.2930958
  97.4800034    0.2877891
  97.4900055    0.2809457
  97.5000076    0.2848933
  97.5100021    0.2929429
  97.5200043    0.2936758
  97.5300064    0.2903001
  97.5400009    0.2944480
  97.5500031    0.2889003
  97.5600052    0.2851762
  97.5700073    0.2951201
  97.5800018    0.2828109
  97.5900040    0.2909377
  97.6000061    0.2966191
  97.6100082    0.3018456
  97.6200027    0.2858730
  97.6300049    0.2836847
  97.6400070    0.2931854
  97.6500015    0.2842657
  97.6600037    0.2857126
  97.6700058    0.2931295
  97.6800079    0.2844673
  97.6900024    0.2789859
  97.7000046    0.2907426
  97.7100067    0.2811773
  97.7200012    0.2889206
  97.7300034    0.2794521
  97.7400055    0.2703482
  97.7500076    0.2705454
  97.7600021    0.2692637
  97.7700043    0.2753830
  97.7800064    0.2682700
  97.7900009    0.2705858
  97.8000031    0.2708066
  97.8100052    0.2706208
  97.8200073    0.2669079
  97.8300018    0.2724299
  97.8400040    0.2635549
  97.8500061    0.2651555
  97.8600082    0.2691311
  97.8700027    0.2727459
  97.8800049    0.2771196
  97.8900070    0.2706309
  97.9000015    0.2679715
  97.9100037    0.2765134
  97.9200058    0.2745857
  97.9300079    0.2766290
  97.9400024    0.2766492
  97.9500046    0.2717749
  97.9600067    0.2737021
  97.9700012    0.2682704
  97.9800034    0.2806112
  97.9900055    0.2841118
  98.0000076    0.2718806
  98.0100021    0.2743368
  98.0200043    0.2698171
  98.0300064    0.2699653
  98.0400009    0.2769952
  98.0500031    0.2712014
  98.0600052    0.2733965
  98.0700073    0.2713703
  98.0800018    0.2741139
  98.0900040    0.2688608
  98.1000061    0.2680067
  98.1100082    0.2690165
  98.1200027    0.2701984
  98.1300049    0.2672942
  98.1400070    0.2702065
  98.1500015    0.2699974
  98.1600037    0.2699381
  98.1700058    0.2657673
  98.1800079    0.2636669
  98.1900024    0.2686355
  98.2000046    0.2664392
  98.2100067    0.2699162
  98.2200012    0.2745940
  98.2300034    0.2673721
  98.2400055    0.2687070
  98.2500076    0.2724578
  98.2600021    0.2660778
  98.2700043    0.2746237
  98.2800064    0.2792180
  98.2900009    0.2734365
  98.3000031    0.2768022
  98.3100052    0.2734822
  98.3200073    0.2727729
  98.3300018    0.2685487
  98.3400040    0.2670204
  98.3500061    0.2674617
  98.3600082    0.2680863
  98.3700027    0.2606999
  98.3800049    0.2655204
  98.3900070    0.2643552
  98.4000015    0.2668700
  98.4100037    0.2699038
  98.4200058    0.2774473
  98.4300079    0.2793980
  98.4400024    0.2634059
  98.4500046    0.2737944
  98.4600067    0.2695880
  98.4700012    0.2729511
  98.4800034    0.2660161
  98.4900055    0.2650427
  98.5000076    0.2745835
  98.5100021    0.2701464
  98.5200043    0.2716902
  98.5300064    0.2790184
  98.5400009    0.2688631
  98.5500031    0.2709354
  98.5600052    0.2623073
  98.5700073    0.2659676
  98.5800018    0.2699819
  98.5900040    0.2664632
  98.6000061    0.2700087
  98.6100082    0.2652869
  98.6200027    0.2738465
  98.6300049    0.2781140
  98.6400070    0.2897519
  98.6500015    0.2871206
  98.6600037    0.2856208
  98.6700058    0.2900077
  98.6800079    0.2820367
  98.6900024    0.2897336
  98.7000046    0.2854620
  98.7100067    0.2813081
  98.7200012    0.2828543
  98.7300034    0.2802654
  98.7400055    0.2974351
  98.7500076    0.3024276
  98.7600021    0.2947957
  98.7700043    0.2979286
  98.7800064    0.2943683
  98.7900009    0.3035093
  98.8000031    0.3024031
  98.8100052    0.2989665
  98.8200073    0.2910740
  98.8300018    0.2804556
  98.8400040    0.2853869
  98.8500061    0.2790841
  98.8600082    0.2779718
  98.8700027    0.2834950
  98.8800049    0.2824510
  98.8900070    0.2812032
  98.9000015    0.2959227
  98.9100037    0.2946130
  98.9200058    0.2871546
  98.9300079    0.2791080
  98.9400024    0.2825301
  98.9500046    0.2849291
  98.9600067    0.2810719
  98.9700012    0.2768869
  98.9800034    0.2712133
  98.9900055    0.2724994
  99.0000076    0.2781723
  99.0100021    0.2711834
  99.0200043    0.2693831
  99.0300064    0.2750367
  99.0400009    0.2593780
  99.0500031    0.2629252
  99.0600052    0.2670386
  99.0700073    0.2638195
  99.0800018    0.2716789
  99.0900040    0.2733245
  99.1000061    0.2813120
  99.1100082    0.2698949
  99.1200027    0.2720424
  99.1300049    0.2677476
  99.1400070    0.2728336
  99.1500015    0.2765161
  99.1600037    0.2818546
  99.1700058    0.2777970
  99.1800079    0.2768262
  99.1900024    0.2802868
  99.2000046    0.2836584
  99.2100067    0.2771994
  99.2200012    0.2765446
  99.2300034    0.2679653
  99.2400055    0.2604617
  99.2500076    0.2652407
  99.2600021    0.2667642
  99.2700043    0.2607617
  99.2800064    0.2683060
  99.2900009    0.2615812
  99.3000031    0.2598025
  99.3100052    0.2683785
  99.3200073    0.2635921
  99.3300018    0.2660994
  99.3400040    0.2668655
  99.3500061    0.2661867
  99.3600082    0.2680602
  99.3700027    0.2645295
  99.3800049    0.2572206
  99.3900070    0.2647321
  99.4000015    0.2695800
  99.4100037    0.2732078
  99.4200058    0.2807019
  99.4300079    0.2708921
  99.4400024    0.2697946
  99.4500046    0.2694158
  99.4600067    0.2678477
  99.4700012    0.2686406
  99.4800034    0.2766136
  99.4900055    0.2798868
  99.5000076    0.2801544
  99.5100021    0.2830681
  99.5200043    0.2767336
  99.5300064    0.2742934
  99.5400009    0.2733663
  99.5500031    0.2642616
  99.5600052    0.2602617
  99.5700073    0.2611696
  99.5800018    0.2632890
  99.5900040    0.2699682
  99.6000061    0.2756536
  99.6100082    0.2708539
  99.6200027    0.2681065
  99.6300049    0.2685499
  99.6400070    0.2738733
  99.6500015    0.2742120
  99.6600037    0.2784778
  99.6700058    0.2799476
  99.6800079    0.2730817
  99.6900024    0.2696844
  99.7000046    0.2769203
  99.7100067    0.2738519
  99.7200012    0.2624561
  99.7300034    0.2652068
  99.7400055    0.2706462
  99.7500076    0.2700516
  99.7600021    0.2676177
  99.7700043    0.2637198
  99.7800064    0.2627120
  99.7900085    0.2620286
  99.8000031    0.2643062
  99.8100052    0.2712655
  99.8200073    0.2674372
  99.8300018    0.2668487
  99.8400040    0.2615362
  99.8500061    0.2686418
  99.8600082    0.2618571
  99.8700027    0.2581363
  99.8800049    0.2524801
  99.8900070    0.2572522
  99.9000015    0.2657838
  99.9100037    0.2644787
  99.9200058    0.2616357
  99.9300079    0.2688451
  99.9400024    0.2725432
  99.9500046    0.2800131
  99.9600067    0.2724767
  99.9700012    0.2757661
  99.9800034    0.2725348
  99.9900055    0.2662314
 100.0000076    0.2583890
 100.0100021    0.2671174
 100.0200043    0.2601674
 100.0300064    0.2690724
 100.0400085    0.2660514
 100.0500031    0.2693871
 100.0600052    0.2745877
 100.0700073    0.2707660
 100.0800018    0.2615020
 100.0900040    0.2617981
 100.1000061    0.2619497
 100.1100082    0.2676915
 100.1200027    0.2716720
 100.1300049    0.2638132
 100.1400070    0.2626867
 100.1500015    0.2661546
 100.1600037    0.2667621
 100.1700058    0.2725845
 100.1800079    0.2746196
 100.1900024    0.2647026
 100.2000046    0.2631904
 100.2100067    0.2649113
 100.2200012    0.2740842
 100.2300034    0.2755500
 100.2400055    0.2664602
 100.2500076    0.2617110
 100.2600021    0.2657787
 100.2700043    0.2777939
 100.2800064    0.2692407
 100.2900085    0.2618859
 100.3000031    0.2617940
 100.3100052    0.2727768
 100.3200073    0.2640806
 100.3300018    0.2647152
 100.3400040    0.2772910
 100.3500061    0.2823796
 100.3600082    0.2828935
 100.3700027    0.2910928
 100.3800049    0.2857642
 100.3900070    0.2798108
 100.4000015    0.2772255
 100.4100037    0.2738777
 100.4200058    0.2703131
 100.4300079    0.2745120
 100.4400024    0.2729109
 100.4500046    0.2755795
 100.4600067    0.2732315
 100.4700012    0.2783023
 100.4800034    0.2785127
 100.4900055    0.2730594
 100.5000076    0.2770385
 100.5100021    0.2702265
 100.5200043    0.2628575
 100.5300064    0.2637680
 100.5400085    0.2734132
 100.5500031    0.2636813
 100.5600052    0.2680198
 100.5700073    0.2626235
 100.5800018    0.2635328
 100.5900040    0.2609390
 100.6000061    0.2554132
 100.6100082    0.2705975
 100.6200027    0.2654405
 100.6300049    0.2723740
 100.6400070    0.2808173
 100.6500015    0.2721241
 100.6600037    0.2749689
 100.6700058    0.2804603
 100.6800079    0.2821283
 100.6900024    0.2827801
 100.7000046    0.2774647
 100.7100067    0.2807995
 100.7200012    0.2776814
 100.7300034    0.2766368
 100.7400055    0.2900407
 100.7500076    0.2862196
 100.7600021    0.2723675
 100.7700043    0.2799318
 100.7800064    0.2667984
 100.7900085    0.2689714
 100.8000031    0.2778654
 100.8100052    0.2796510
 100.8200073    0.2793700
 100.8300018    0.2873144
 100.8400040    0.2796728
 100.8500061    0.2892052
 100.8600082    0.2924797
 100.8700027    0.2973635
 100.8800049    0.2868996
 100.8900070    0.2829348
 100.9000015    0.2812841
 100.9100037    0.2874963
 100.9200058    0.2820648
 100.9300079    0.2811082
 100.9400024    0.2851729
 100.9500046    0.2808383
 100.9600067    0.2787364
 100.9700012    0.2770681
 100.9800034    0.2791689
 100.9900055    0.2773007
 101.0000076    0.2781652
 101.0100021    0.2879132
 101.0200043    0.2873302
 101.0300064    0.2822692
 101.0400085    0.2820544
 101.0500031    0.2708806
 101.0600052    0.2771826
 101.0700073    0.2772969
 101.0800018    0.2689903
 101.0900040    0.2660300
 101.1000061    0.2692737
 101.1100082    0.2671201
 101.1200027    0.2690046
 101.1300049    0.2643998
 101.1400070    0.2624333
 101.1500015    0.2700251
 101.1600037    0.2754115
 101.1700058    0.2693314
 101.1800079    0.2745069
 101.1900024    0.2678916
 101.2000046    0.2655802
 101.2100067    0.2780604
 101.2200012    0.2757499
 101.2300034    0.2676131
 101.2400055    0.2659625
 101.2500076    0.2712443
 101.2600021    0.2687142
 101.2700043    0.2820310
 101.2800064    0.2889623
 101.2900085    0.2944003
 101.3000031    0.2888982
 101.3100052    0.2916338
 101.3200073    0.2940361
 101.3300018    0.2971850
 101.3400040    0.2890942
 101.3500061    0.2924970
 101.3600082    0.2882679
 101.3700027    0.2981688
 101.3800049    0.2970357
 101.3900070    0.2952861
 101.4000015    0.2943443
 101.4100037    0.2903021
 101.4200058    0.2846185
 101.4300079    0.2931484
 101.4400024    0.2867215
 101.4500046    0.2950407
 101.4600067    0.2878597
 101.4700012    0.2910730
 101.4800034    0.2931581
 101.4900055    0.2810027
 101.5000076    0.2894157
 101.5100021    0.2819397
 101.5200043    0.2815030
 101.5300064    0.2788416
 101.5400085    0.2729735
 101.5500031    0.2760505
 101.5600052    0.2717171
 101.5700073    0.2830085
 101.5800018    0.2759188
 101.5900040    0.2707482
 101.6000061    0.2711182
 101.6100082    0.2741394
 101.6200027    0.2806689
 101.6300049    0.2855758
 101.6400070    0.2790560
 101.6500015    0.2867415
 101.6600037    0.2803186
 101.6700058    0.2687207
 101.6800079    0.2698277
 101.6900024    0.2735504
 101.7000046    0.2791866
 101.7100067    0.2768657
 101.7200012    0.2820404
 101.7300034    0.2782518
 101.7400055    0.2763224
 101.7500076    0.2808368
 101.7600021    0.2861075
 101.7700043    0.2934806
 101.7800064    0.2912297
 101.7900085    0.2800953
 101.8000031    0.2751031
 101.8100052    0.2780556
 101.8200073    0.2775778
 101.8300018    0.2723725
 101.8400040    0.2800325
 101.8500061    0.2775235
 101.8600082    0.2802112
 101.8700027    0.2766196
 101.8800049    0.2728642
 101.8900070    0.2729816
 101.9000015    0.2800409
 101.9100037    0.2814218
 101.9200058    0.2872235
 101.9300079    0.2886927
 101.9400024    0.2766146
 101.9500046    0.2745463
 101.9600067    0.2685648
 101.9700012    0.2661179
 101.9800034    0.2613580
 101.9900055    0.2640862
 102.0000076    0.2612000
 102.0100021    0.2655484
 102.0200043    0.2681710
 102.0300064    0.2645031
 102.0400085    0.2559681
 102.0500031    0.2596471
 102.0600052    0.2635885
 102.0700073    0.2641930
 102.0800018    0.2586091
 102.0900040    0.2569794
 102.1000061    0.2534432
 102.1100082    0.2574852
 102.1200027    0.2532908
 102.1300049    0.2573768
 102.1400070    0.2540761
 102.1500015    0.2535463
 102.1600037    0.2488344
 102.1700058    0.2537845
 102.1800079    0.2571123
 102.1900024    0.2578675
 102.2000046    0.2502185
 102.2100067    0.2650869
 102.2200012    0.2590579
 102.2300034    0.2639655
 102.2400055    0.2570000
 102.2500076    0.2495168
 102.2600021    0.2492899
 102.2700043    0.2599759
 102.2800064    0.2504520
 102.2900085    0.2509733
 102.3000031    0.2473374
 102.3100052    0.2517957
 102.3200073    0.2469013
 102.3300018    0.2441116
 102.3400040    0.2468197
 102.3500061    0.2548834
 102.3600082    0.2509918
 102.3700027    0.2584001
 102.3800049    0.2643151
 102.3900070    0.2575487
 102.4000015    0.2720743
 102.4100037    0.2740012
 102.4200058    0.2706895
 102.4300079    0.2634707
 102.4400024    0.2624483
 102.4500046    0.2607026
 102.4600067    0.2637705
 102.4700012    0.2700713
 102.4800034    0.2723101
 102.4900055    0.2617857
 102.5000076    0.2623987
 102.5100021    0.2531260
 102.5200043    0.2637923
 102.5300064    0.2616577
 102.5400085    0.2639258
 102.5500031    0.2631370
 102.5600052    0.2695927
 102.5700073    0.2583781
 102.5800018    0.2734501
 102.5900040    0.2726227
 102.6000061    0.2710413
 102.6100082    0.2750914
 102.6200027    0.2696261
 102.6300049    0.2685010
 102.6400070    0.2629761
 102.6500015    0.2576935
 102.6600037    0.2715693
 102.6700058    0.2684926
 102.6800079    0.2663221
 102.6900024    0.2629049
 102.7000046    0.2654132
 102.7100067    0.2678711
 102.7200012    0.2588224
 102.7300034    0.2600066
 102.7400055    0.2634667
 102.7500076    0.2615882
 102.7600021    0.2631820
 102.7700043    0.2645373
 102.7800064    0.2568945
 102.7900085    0.2619104
 102.8000031    0.2625853
 102.8100052    0.2729124
 102.8200073    0.2750931
 102.8300018    0.2656636
 102.8400040    0.2674242
 102.8500061    0.2657395
 102.8600082    0.2705100
 102.8700027    0.2609049
 102.8800049    0.2668772
 102.8900070    0.2684463
 102.9000015    0.2707328
 102.9100037    0.2695716
 102.9200058    0.2612566
 102.9300079    0.2566978
 102.9400024    0.2482409
 102.9500046    0.2580410
 102.9600067    0.2580874
 102.9700012    0.2598465
 102.9800034    0.2583229
 102.9900055    0.2527453
 103.0000076    0.2560793
 103.0100021    0.2536720
 103.0200043    0.2547088
 103.0300064    0.2593435
 103.0400085    0.2559174
 103.0500031    0.2510344
 103.0600052    0.2465596
 103.0700073    0.2547504
 103.0800018    0.2531615
 103.0900040    0.2530652
 103.1000061    0.2542431
 103.1100082    0.2547541
 103.1200027    0.2548470
 103.1300049    0.2487149
 103.1400070    0.2488628
 103.1500015    0.2466980
 103.1600037    0.2466789
 103.1700058    0.2518274
 103.1800079    0.2571622
 103.1900024    0.2577425
 103.2000046    0.2587617
 103.2100067    0.2597251
 103.2200012    0.2542481
 103.2300034    0.2521936
 103.2400055    0.2509056
 103.2500076    0.2487764
 103.2600021    0.2501453
 103.2700043    0.2540932
 103.2800064    0.2529292
 103.2900085    0.2480878
 103.3000031    0.2543814
 103.3100052    0.2540506
 103.3200073    0.2547655
 103.3300018    0.2566195
 103.3400040    0.2551849
 103.3500061    0.2542104
 103.3600082    0.2541825
 103.3700027    0.2563146
 103.3800049    0.2596909
 103.3900070    0.2550252
 103.4000015    0.2640807
 103.4100037    0.2626797
 103.4200058    0.2630788
 103.4300079    0.2625596
 103.4400024    0.2677722
 103.4500046    0.2686849
 103.4600067    0.2710357
 103.4700012    0.2642472
 103.4800034    0.2669544
 103.4900055    0.2615126
 103.5000076    0.2682288
 103.5100021    0.2666996
 103.5200043    0.2607212
 103.5300064    0.2646504
 103.5400085    0.2652244
 103.5500031    0.2645499
 103.5600052    0.2569226
 103.5700073    0.2570351
 103.5800018    0.2633949
 103.5900040    0.2616000
 103.6000061    0.2640418
 103.6100082    0.2622858
 103.6200027    0.2707824
 103.6300049    0.2698224
 103.6400070    0.2749092
 103.6500015    0.2647584
 103.6600037    0.2699026
 103.6700058    0.2743320
 103.6800079    0.2655033
 103.6900024    0.2666979
 103.7000046    0.2634338
 103.7100067    0.2610660
 103.7200012    0.2670122
 103.7300034    0.2690327
 103.7400055    0.2663770
 103.7500076    0.2651684
 103.7600021    0.2617106
 103.7700043    0.2622997
 103.7800064    0.2655667
 103.7900085    0.2708015
 103.8000031    0.2673370
 103.8100052    0.2738653
 103.8200073    0.2703348
 103.8300018    0.2759742
 103.8400040    0.2673457
 103.8500061    0.2720087
 103.8600082    0.2674602
 103.8700027    0.2709199
 103.8800049    0.2678055
 103.8900070    0.2749943
 103.9000015    0.2794923
 103.9100037    0.2839222
 103.9200058    0.2811150
 103.9300079    0.2779953
 103.9400024    0.2836303
 103.9500046    0.2667908
 103.9600067    0.2727218
 103.9700012    0.2703433
 103.9800034    0.2655444
 103.9900055    0.2697623
 104.0000076    0.2735572
 104.0100021    0.2808040
 104.0200043    0.2748977
 104.0300064    0.2745507
 104.0400085    0.2717068
 104.0500031    0.2731278
 104.0600052    0.2855607
 104.0700073    0.2753577
 104.0800018    0.2732129
 104.0900040    0.2687238
 104.1000061    0.2716505
 104.1100082    0.2750982
 104.1200027    0.2839876
 104.1300049    0.2783756
 104.1400070    0.2757081
 104.1500015    0.2742525
 104.1600037    0.2687778
 104.1700058    0.2596835
 104.1800079    0.2650270
 104.1900024    0.2637949
 104.2000046    0.2645849
 104.2100067    0.2641013
 104.2200012    0.2666623
 104.2300034    0.2590934
 104.2400055    0.2653156
 104.2500076    0.2729957
 104.2600021    0.2732905
 104.2700043    0.2678985
 104.2800064    0.2600515
 104.2900085    0.2688467
 104.3000031    0.2636384
 104.3100052    0.2645062
 104.3200073    0.2601657
 104.3300018    0.2525004
 104.3400040    0.2569211
 104.3500061    0.2621332
 104.3600082    0.2647945
 104.3700027    0.2574210
 104.3800049    0.2673803
 104.3900070    0.2657739
 104.4000015    0.2712344
 104.4100037    0.2626501
 104.4200058    0.2659559
 104.4300079    0.2677656
 104.4400024    0.2656611
 104.4500046    0.2619174
 104.4600067    0.2579241
 104.4700012    0.2636083
 104.4800034    0.2639891
 104.4900055    0.2684451
 104.5000076    0.2769538
 104.5100021    0.2830470
 104.5200043    0.2751950
 104.5300064    0.2781130
 104.5400085    0.2695242
 104.5500031    0.2667743
 104.5600052    0.2635341
 104.5700073    0.2623034
 104.5800018    0.2820961
 104.5900040    0.2729810
 104.6000061    0.2784427
 104.6100082    0.2728855
 104.6200027    0.2707984
 104.6300049    0.2763689
 104.6400070    0.2779436
 104.6500015    0.2785570
 104.6600037    0.2757043
 104.6700058    0.2749223
 104.6800079    0.2676961
 104.6900024    0.2756963
 104.7000046    0.2675416
 104.7100067    0.2664529
 104.7200012    0.2672746
 104.7300034    0.2722291
 104.7400055    0.2830261
 104.7500076    0.2736242
 104.7600021    0.2772594
 104.7700043    0.2726806
 104.7800064    0.2650653
 104.7900085    0.2763424
 104.8000031    0.2740041
 104.8100052    0.2678950
 104.8200073    0.2622676
 104.8300018    0.2650758
 104.8400040    0.2619435
 104.8500061    0.2602859
 104.8600082    0.2662667
 104.8700027    0.2727162
 104.8800049    0.2720684
 104.8900070    0.2694103
 104.9000015    0.2747974
 104.9100037    0.2739144
 104.9200058    0.2735409
 104.9300079    0.2654206
 104.9400024    0.2686615
 104.9500046    0.2766674
 104.9600067    0.2750984
 104.9700012    0.2801242
 104.9800034    0.2739302
 104.9900055    0.2668808
 105.0000076    0.2633645
 105.0100021    0.2691706
 105.0200043    0.2680018
 105.0300064    0.2722242
 105.0400085    0.2733837
 105.0500031    0.2709056
 105.0600052    0.2741147
 105.0700073    0.2676612
 105.0800018    0.2729994
 105.0900040    0.2811250
 105.1000061    0.2801030
 105.1100082    0.2836046
 105.1200027    0.2815144
 105.1300049    0.2748662
 105.1400070    0.2776296
 105.1500015    0.2685875
 105.1600037    0.2782266
 105.1700058    0.2828987
 105.1800079    0.2741917
 105.1900024    0.2758560
 105.2000046    0.2632687
 105.2100067    0.2653388
 105.2200012    0.2658890
 105.2300034    0.2730832
 105.2400055    0.2728472
 105.2500076    0.2698661
 105.2600021    0.2717043
 105.2700043    0.2722635
 105.2800064    0.2811519
 105.2900085    0.2790214
 105.3000031    0.2753217
 105.3100052    0.2836441
 105.3200073    0.2746564
 105.3300018    0.2749412
 105.3400040    0.2772268
 105.3500061    0.2707686
 105.3600082    0.2760781
 105.3700027    0.2679248
 105.3800049    0.2679077
 105.3900070    0.2785541
 105.4000015    0.2779987
 105.4100037    0.2723200
 105.4200058    0.2735187
 105.4300079    0.2702956
 105.4400024    0.2730875
 105.4500046    0.2684667
 105.4600067    0.2697558
 105.4700012    0.2716559
 105.4800034    0.2616147
 105.4900055    0.2700899
 105.5000076    0.2617584
 105.5100021    0.2732172
 105.5200043    0.2727350
 105.5300064    0.2717982
 105.5400085    0.2715496
 105.5500031    0.2752943
 105.5600052    0.2784993
 105.5700073    0.2784278
 105.5800018    0.2765200
 105.5900040    0.2745076
 105.6000061    0.2728840
 105.6100082    0.2740403
 105.6200027    0.2779408
 105.6300049    0.2823050
 105.6400070    0.2792515
 105.6500015    0.2668268
 105.6600037    0.2694620
 105.6700058    0.2706303
 105.6800079    0.2673530
 105.6900024    0.2618960
 105.7000046    0.2736571
 105.7100067    0.2777280
 105.7200012    0.2772014
 105.7300034    0.2735268
 105.7400055    0.2753736
 105.7500076    0.2705342
 105.7600021    0.2677677
 105.7700043    0.2753944
 105.7800064    0.2753599
 105.7900085    0.2676180
 105.8000031    0.2683765
 105.8100052    0.2698831
 105.8200073    0.2630019
 105.8300018    0.2657520
 105.8400040    0.2690310
 105.8500061    0.2597726
 105.8600082    0.2625790
 105.8700027    0.2609118
 105.8800049    0.2612386
 105.8900070    0.2569026
 105.9000015    0.2646639
 105.9100037    0.2644953
 105.9200058    0.2634757
 105.9300079    0.2661927
 105.9400024    0.2651758
 105.9500046    0.2637519
 105.9600067    0.2585946
 105.9700012    0.2639027
 105.9800034    0.2678180
 105.9900055    0.2682416
 106.0000076    0.2758995
 106.0100021    0.2807800
 106.0200043    0.2770034
 106.0300064    0.2719019
 106.0400085    0.2749229
 106.0500031    0.2782011
 106.0600052    0.2805167
 106.0700073    0.2734994
 106.0800018    0.2812695
 106.0900040    0.2871848
 106.1000061    0.2846746
 106.1100082    0.2844415
 106.1200027    0.2854475
 106.1300049    0.2855065
 106.1400070    0.2895161
 106.1500015    0.2864293
 106.1600037    0.2711814
 106.1700058    0.2853326
 106.1800079    0.2876596
 106.1900024    0.2878196
 106.2000046    0.2820027
 106.2100067    0.2928237
 106.2200089    0.2827233
 106.2300034    0.2849264
 106.2400055    0.2805741
 106.2500076    0.2624789
 106.2600021    0.2641051
 106.2700043    0.2684471
 106.2800064    0.2708662
 106.2900085    0.2734592
 106.3000031    0.2746488
 106.3100052    0.2727851
 106.3200073    0.2716733
 106.3300018    0.2735347
 106.3400040    0.2669421
 106.3500061    0.2705845
 106.3600082    0.2719639
 106.3700027    0.2656158
 106.3800049    0.2649977
 106.3900070    0.2670406
 106.4000015    0.2705056
 106.4100037    0.2763007
 106.4200058    0.2708847
 106.4300079    0.2677005
 106.4400024    0.2679579
 106.4500046    0.2689451
 106.4600067    0.2681988
 106.4700089    0.2720251
 106.4800034    0.2695094
 106.4900055    0.2595437
 106.5000076    0.2629361
 106.5100021    0.2536445
 106.5200043    0.2561237
 106.5300064    0.2664365
 106.5400085    0.2690746
 106.5500031    0.2489796
 106.5600052    0.2611566
 106.5700073    0.2609169
 106.5800018    0.2575184
 106.5900040    0.2653248
 106.6000061    0.2624329
 106.6100082    0.2601799
 106.6200027    0.2618921
 106.6300049    0.2680170
 106.6400070    0.2568847
 106.6500015    0.2601172
 106.6600037    0.2635440
 106.6700058    0.2654557
 106.6800079    0.2621883
 106.6900024    0.2623057
 106.7000046    0.2606184
 106.7100067    0.2602364
 106.7200089    0.2664994
 106.7300034    0.2643591
 106.7400055    0.2641496
 106.7500076    0.2657711
 106.7600021    0.2709686
 106.7700043    0.2671997
 106.7800064    0.2638857
 106.7900085    0.2612521
 106.8000031    0.2575817
 106.8100052    0.2631592
 106.8200073    0.2602459
 106.8300018    0.2642206
 106.8400040    0.2715448
 106.8500061    0.2729256
 106.8600082    0.2673889
 106.8700027    0.2716148
 106.8800049    0.2722644
 106.8900070    0.2638566
 106.9000015    0.2711694
 106.9100037    0.2681288
 106.9200058    0.2734280
 106.9300079    0.2626999
 106.9400024    0.2674111
 106.9500046    0.2710034
 106.9600067    0.2727901
 106.9700089    0.2756262
 106.9800034    0.2704248
 106.9900055    0.2710741
 107.0000076    0.2725123
 107.0100021    0.2766577
 107.0200043    0.2795991
 107.0300064    0.2858463
 107.0400085    0.2839365
 107.0500031    0.2735751
 107.0600052    0.2731143
 107.0700073    0.2750580
 107.0800018    0.2741781
 107.0900040    0.2766635
 107.1000061    0.2740094
 107.1100082    0.2821801
 107.1200027    0.2857427
 107.1300049    0.2902811
 107.1400070    0.2869006
 107.1500015    0.2842593
 107.1600037    0.2770269
 107.1700058    0.2700041
 107.1800079    0.2694604
 107.1900024    0.2660009
 107.2000046    0.2712807
 107.2100067    0.2582891
 107.2200089    0.2649496
 107.2300034    0.2646322
 107.2400055    0.2660181
 107.2500076    0.2704449
 107.2600021    0.2742906
 107.2700043    0.2829131
 107.2800064    0.2806902
 107.2900085    0.2749079
 107.3000031    0.2772909
 107.3100052    0.2762073
 107.3200073    0.2767124
 107.3300018    0.2801139
 107.3400040    0.2814350
 107.3500061    0.2703216
 107.3600082    0.2805255
 107.3700027    0.2809650
 107.3800049    0.2703073
 107.3900070    0.2639830
 107.4000015    0.2627226
 107.4100037    0.2751187
 107.4200058    0.2691659
 107.4300079    0.2732585
 107.4400024    0.2738264
 107.4500046    0.2725348
 107.4600067    0.2703616
 107.4700089    0.2715082
 107.4800034    0.2686898
 107.4900055    0.2742009
 107.5000076    0.2643737
 107.5100021    0.2691383
 107.5200043    0.2695149
 107.5300064    0.2641038
 107.5400085    0.2673430
 107.5500031    0.2751403
 107.5600052    0.2740483
 107.5700073    0.2749808
 107.5800018    0.2793320
 107.5900040    0.2810042
 107.6000061    0.2744882
 107.6100082    0.2844618
 107.6200027    0.2767197
 107.6300049    0.2870888
 107.6400070    0.2771884
 107.6500015    0.2684937
 107.6600037    0.2766544
 107.6700058    0.2784868
 107.6800079    0.2759818
 107.6900024    0.2879126
 107.7000046    0.2889381
 107.7100067    0.2833031
 107.7200089    0.2756116
 107.7300034    0.2737502
 107.7400055    0.2793325
 107.7500076    0.2729651
 107.7600021    0.2756047
 107.7700043    0.2809610
 107.7800064    0.2837465
 107.7900085    0.2935701
 107.8000031    0.2854303
 107.8100052    0.2823240
 107.8200073    0.2807903
 107.8300018    0.2791565
 107.8400040    0.2788644
 107.8500061    0.2770607
 107.8600082    0.2729231
 107.8700027    0.2805572
 107.8800049    0.2884528
 107.8900070    0.2891647
 107.9000015    0.2825933
 107.9100037    0.2766158
 107.9200058    0.2815295
 107.9300079    0.2721864
 107.9400024    0.2789705
 107.9500046    0.2697890
 107.9600067    0.2747197
 107.9700089    0.2750010
 107.9800034    0.2751496
 107.9900055    0.2679633
 108.0000076    0.2772134
 108.0100021    0.2713330
 108.0200043    0.2699640
 108.0300064    0.2655341
 108.0400085    0.2662459
 108.0500031    0.2670196
 108.0600052    0.2708326
 108.0700073    0.2702955
 108.0800018    0.2751287
 108.0900040    0.2766902
 108.1000061    0.2838207
 108.1100082    0.2781735
 108.1200027    0.2792189
 108.1300049    0.2684560
 108.1400070    0.2720287
 108.1500015    0.2736599
 108.1600037    0.2793432
 108.1700058    0.2762618
 108.1800079    0.2769809
 108.1900024    0.2772840
 108.2000046    0.2761340
 108.2100067    0.2812877
 108.2200089    0.2896686
 108.2300034    0.2803853
 108.2400055    0.2801319
 108.2500076    0.2800464
 108.2600021    0.2743494
 108.2700043    0.2732700
 108.2800064    0.2726827
 108.2900085    0.2801180
 108.3000031    0.2727957
 108.3100052    0.2694590
 108.3200073    0.2808954
 108.3300018    0.2805003
 108.3400040    0.2807081
 108.3500061    0.2857638
 108.3600082    0.2776858
 108.3700027    0.2836921
 108.3800049    0.2848327
 108.3900070    0.2915308
 108.4000015    0.2870542
 108.4100037    0.2794967
 108.4200058    0.2886029
 108.4300079    0.2830103
 108.4400024    0.2999045
 108.4500046    0.2890120
 108.4600067    0.2896334
 108.4700089    0.2921675
 108.4800034    0.2921273
 108.4900055    0.2886171
 108.5000076    0.2899620
 108.5100021    0.2824624
 108.5200043    0.2855828
 108.5300064    0.2883287
 108.5400085    0.2856266
 108.5500031    0.2838776
 108.5600052    0.2797263
 108.5700073    0.2734942
 108.5800018    0.2862639
 108.5900040    0.2778119
 108.6000061    0.2768651
 108.6100082    0.2821704
 108.6200027    0.2747448
 108.6300049    0.2722870
 108.6400070    0.2741100
 108.6500015    0.2816441
 108.6600037    0.2817708
 108.6700058    0.2739877
 108.6800079    0.2846531
 108.6900024    0.2764650
 108.7000046    0.2711711
 108.7100067    0.2760333
 108.7200089    0.2808392
 108.7300034    0.2771139
 108.7400055    0.2799578
 108.7500076    0.2813449
 108.7600021    0.2858553
 108.7700043    0.2834944
 108.7800064    0.2799751
 108.7900085    0.2760720
 108.8000031    0.2667834
 108.8100052    0.2785486
 108.8200073    0.2706208
 108.8300018    0.2757526
 108.8400040    0.2912003
 108.8500061    0.2813278
 108.8600082    0.2779266
 108.8700027    0.2753998
 108.8800049    0.2846955
 108.8900070    0.2737404
 108.9000015    0.2807860
 108.9100037    0.2819498
 108.9200058    0.2923235
 108.9300079    0.2821957
 108.9400024    0.2933493
 108.9500046    0.2926347
 108.9600067    0.2852316
 108.9700089    0.2837672
 108.9800034    0.2854825
 108.9900055    0.2814976
 109.0000076    0.2796874
 109.0100021    0.2867191
 109.0200043    0.2836204
 109.0300064    0.2835213
 109.0400085    0.2827874
 109.0500031    0.2815371
 109.0600052    0.2887841
 109.0700073    0.2926187
 109.0800018    0.2805741
 109.0900040    0.2755184
 109.1000061    0.2821168
 109.1100082    0.2854702
 109.1200027    0.2776226
 109.1300049    0.2702102
 109.1400070    0.2760465
 109.1500015    0.2727323
 109.1600037    0.2841006
 109.1700058    0.2906349
 109.1800079    0.2819256
 109.1900024    0.2805259
 109.2000046    0.2784822
 109.2100067    0.2767969
 109.2200089    0.2787895
 109.2300034    0.2816601
 109.2400055    0.2752253
 109.2500076    0.2816792
 109.2600021    0.2689512
 109.2700043    0.2801159
 109.2800064    0.2749321
 109.2900085    0.2741573
 109.3000031    0.2762157
 109.3100052    0.2780860
 109.3200073    0.2898607
 109.3300018    0.2866440
 109.3400040    0.2833697
 109.3500061    0.2821747
 109.3600082    0.2779539
 109.3700027    0.2762614
 109.3800049    0.2798654
 109.3900070    0.2775123
 109.4000015    0.2676864
 109.4100037    0.2707004
 109.4200058    0.2731185
 109.4300079    0.2670070
 109.4400024    0.2710357
 109.4500046    0.2749053
 109.4600067    0.2707335
 109.4700089    0.2742998
 109.4800034    0.2819732
 109.4900055    0.2806627
 109.5000076    0.2790901
 109.5100021    0.2819210
 109.5200043    0.2880390
 109.5300064    0.2869596
 109.5400085    0.2879510
 109.5500031    0.2837834
 109.5600052    0.2874033
 109.5700073    0.2905148
 109.5800018    0.2865600
 109.5900040    0.2863884
 109.6000061    0.2832842
 109.6100082    0.2878864
 109.6200027    0.2815451
 109.6300049    0.2744703
 109.6400070    0.2826339
 109.6500015    0.2925357
 109.6600037    0.2920666
 109.6700058    0.2998701
 109.6800079    0.2945284
 109.6900024    0.2951433
 109.7000046    0.3006788
 109.7100067    0.3012035
 109.7200089    0.3103659
 109.7300034    0.3060797
 109.7400055    0.3097374
 109.7500076    0.3021709
 109.7600021    0.3067161
 109.7700043    0.3011437
 109.7800064    0.2955339
 109.7900085    0.2956142
 109.8000031    0.2951909
 109.8100052    0.3033115
 109.8200073    0.2942609
 109.8300018    0.2917184
 109.8400040    0.2901447
 109.8500061    0.2792195
 109.8600082    0.2840105
 109.8700027    0.2779990
 109.8800049    0.2671971
 109.8900070    0.2673870
 109.9000015    0.2647112
 109.9100037    0.2705942
 109.9200058    0.2672925
 109.9300079    0.2762544
 109.9400024    0.2776011
 109.9500046    0.2778893
 109.9600067    0.2806460
 109.9700089    0.2751447
 109.9800034    0.2767763
 109.9900055    0.2760911
 110.0000076    0.2784689
 110.0100021    0.2765584
 110.0200043    0.2765797
 110.0300064    0.2720609
 110.0400085    0.2759746
 110.0500031    0.2758096
 110.0600052    0.2774315
 110.0700073    0.2767685
 110.0800018    0.2728069
 110.0900040    0.2694600
 110.1000061    0.2671652
 110.1100082    0.2711205
 110.1200027    0.2730733
 110.1300049    0.2692478
 110.1400070    0.2739183
 110.1500015    0.2757241
 110.1600037    0.2682979
 110.1700058    0.2753499
 110.1800079    0.2698590
 110.1900024    0.2763779
 110.2000046    0.2633984
 110.2100067    0.2595615
 110.2200089    0.2663779
 110.2300034    0.2744068
 110.2400055    0.2793758
 110.2500076    0.2836455
 110.2600021    0.2900768
 110.2700043    0.2818967
 110.2800064    0.2911023
 110.2900085    0.2867556
 110.3000031    0.2836739
 110.3100052    0.2813386
 110.3200073    0.2880003
 110.3300018    0.2872665
 110.3400040    0.2843136
 110.3500061    0.2844503
 110.3600082    0.2809484
 110.3700027    0.2864774
 110.3800049    0.2804381
 110.3900070    0.2770248
 110.4000015    0.2725284
 110.4100037    0.2737836
 110.4200058    0.2732810
 110.4300079    0.2768459
 110.4400024    0.2789990
 110.4500046    0.2745123
 110.4600067    0.2696143
 110.4700089    0.2719732
 110.4800034    0.2750793
 110.4900055    0.2762895
 110.5000076    0.2843662
 110.5100021    0.2804627
 110.5200043    0.2723079
 110.5300064    0.2597269
 110.5400085    0.2628066
 110.5500031    0.2691985
 110.5600052    0.2684947
 110.5700073    0.2697478
 110.5800018    0.2675993
 110.5900040    0.2692041
 110.6000061    0.2697804
 110.6100082    0.2721834
 110.6200027    0.2678520
 110.6300049    0.2746209
 110.6400070    0.2762603
 110.6500015    0.2712245
 110.6600037    0.2732820
 110.6700058    0.2740644
 110.6800079    0.2838118
 110.6900024    0.2675318
 110.7000046    0.2746304
 110.7100067    0.2765743
 110.7200089    0.2758099
 110.7300034    0.2596423
 110.7400055    0.2622068
 110.7500076    0.2664008
 110.7600021    0.2696004
 110.7700043    0.2732698
 110.7800064    0.2681752
 110.7900085    0.2742027
 110.8000031    0.2717577
 110.8100052    0.2694600
 110.8200073    0.2759416
 110.8300018    0.2630876
 110.8400040    0.2794725
 110.8500061    0.2743468
 110.8600082    0.2782077
 110.8700027    0.2778794
 110.8800049    0.2786195
 110.8900070    0.2840726
 110.9000015    0.2832633
 110.9100037    0.2863637
 110.9200058    0.2810610
 110.9300079    0.2755230
 110.9400024    0.2737997
 110.9500046    0.2758636
 110.9600067    0.2733086
 110.9700089    0.2736314
 110.9800034    0.2682206
 110.9900055    0.2741258
 111.0000076    0.2723253
 111.0100021    0.2781534
 111.0200043    0.2815669
 111.0300064    0.2797753
 111.0400085    0.2881773
 111.0500031    0.2782004
 111.0600052    0.2969569
 111.0700073    0.3003520
 111.0800018    0.2983573
 111.0900040    0.2965178
 111.1000061    0.2898959
 111.1100082    0.2886817
 111.1200027    0.2846895
 111.1300049    0.2842112
 111.1400070    0.2802092
 111.1500015    0.2875209
 111.1600037    0.2801061
 111.1700058    0.2843539
 111.1800079    0.2828129
 111.1900024    0.2780515
 111.2000046    0.2852840
 111.2100067    0.2854141
 111.2200089    0.2789429
 111.2300034    0.2793157
 111.2400055    0.2836492
 111.2500076    0.2893796
 111.2600021    0.2807285
 111.2700043    0.2863376
 111.2800064    0.2862182
 111.2900085    0.2884366
 111.3000031    0.2930154
 111.3100052    0.2872164
 111.3200073    0.2883554
 111.3300018    0.2974299
 111.3400040    0.2904581
 111.3500061    0.2854110
 111.3600082    0.2854501
 111.3700027    0.2826683
 111.3800049    0.2789097
 111.3900070    0.2839372
 111.4000015    0.2842184
 111.4100037    0.2823532
 111.4200058    0.2939597
 111.4300079    0.2903049
 111.4400024    0.2870643
 111.4500046    0.2910051
 111.4600067    0.2833946
 111.4700089    0.2828706
 111.4800034    0.2920692
 111.4900055    0.2811253
 111.5000076    0.2826790
 111.5100021    0.2840320
 111.5200043    0.2820209
 111.5300064    0.2807636
 111.5400085    0.2762101
 111.5500031    0.2798609
 111.5600052    0.2818915
 111.5700073    0.2761764
 111.5800018    0.2730550
 111.5900040    0.2770803
 111.6000061    0.2751669
 111.6100082    0.2889933
 111.6200027    0.2849033
 111.6300049    0.2902297
 111.6400070    0.2886208
 111.6500015    0.2868675
 111.6600037    0.2901895
 111.6700058    0.2900610
 111.6800079    0.2822903
 111.6900024    0.2762406
 111.7000046    0.2829098
 111.7100067    0.2734389
 111.7200089    0.2786154
 111.7300034    0.2785434
 111.7400055    0.2776462
 111.7500076    0.2842757
 111.7600021    0.2843592
 111.7700043    0.2915160
 111.7800064    0.2869518
 111.7900085    0.2869281
 111.8000031    0.2751545
 111.8100052    0.2821126
 111.8200073    0.2842350
 111.8300018    0.2733471
 111.8400040    0.2691605
 111.8500061    0.2726226
 111.8600082    0.2692168
 111.8700027    0.2652156
 111.8800049    0.2674383
 111.8900070    0.2621881
 111.9000015    0.2618138
 111.9100037    0.2626656
 111.9200058    0.2559425
 111.9300079    0.2548036
 111.9400024    0.2606794
 111.9500046    0.2632802
 111.9600067    0.2638597
 111.9700089    0.2642200
 111.9800034    0.2770215
 111.9900055    0.2765760
 112.0000076    0.2744700
 112.0100021    0.2810706
 112.0200043    0.2787424
 112.0300064    0.2701183
 112.0400085    0.2714841
 112.0500031    0.2703427
 112.0600052    0.2698356
 112.0700073    0.2687766
 112.0800018    0.2689412
 112.0900040    0.2703388
 112.1000061    0.2619970
 112.1100082    0.2655207
 112.1200027    0.2669236
 112.1300049    0.2704517
 112.1400070    0.2663180
 112.1500015    0.2643952
 112.1600037    0.2705288
 112.1700058    0.2655894
 112.1800079    0.2688145
 112.1900024    0.2703530
 112.2000046    0.2705820
 112.2100067    0.2725315
 112.2200089    0.2644331
 112.2300034    0.2767573
 112.2400055    0.2688957
 112.2500076    0.2700170
 112.2600021    0.2732225
 112.2700043    0.2725726
 112.2800064    0.2658139
 112.2900085    0.2666865
 112.3000031    0.2729773
 112.3100052    0.2766244
 112.3200073    0.2759344
 112.3300018    0.2715106
 112.3400040    0.2648540
 112.3500061    0.2743658
 112.3600082    0.2727434
 112.3700027    0.2733115
 112.3800049    0.2751950
 112.3900070    0.2881626
 112.4000015    0.2836045
 112.4100037    0.2741489
 112.4200058    0.2690589
 112.4300079    0.2691123
 112.4400024    0.2755152
 112.4500046    0.2733953
 112.4600067    0.2754268
 112.4700089    0.2846525
 112.4800034    0.2811355
 112.4900055    0.2779433
 112.5000076    0.2729418
 112.5100021    0.2764607
 112.5200043    0.2828040
 112.5300064    0.2907234
 112.5400085    0.2857111
 112.5500031    0.2793106
 112.5600052    0.2736298
 112.5700073    0.2668726
 112.5800018    0.2740180
 112.5900040    0.2904825
 112.6000061    0.2863698
 112.6100082    0.2800252
 112.6200027    0.2832418
 112.6300049    0.2864853
 112.6400070    0.2827764
 112.6500092    0.2843045
 112.6600037    0.2841826
 112.6700058    0.2903190
 112.6800079    0.2830933
 112.6900024    0.2787031
 112.7000046    0.2865594
 112.7100067    0.2873214
 112.7200089    0.2863428
 112.7300034    0.2875111
 112.7400055    0.2880583
 112.7500076    0.2858073
 112.7600021    0.2882580
 112.7700043    0.2778280
 112.7800064    0.2762280
 112.7900085    0.2836674
 112.8000031    0.2853976
 112.8100052    0.2815091
 112.8200073    0.2887097
 112.8300018    0.2812897
 112.8400040    0.2825921
 112.8500061    0.2724977
 112.8600082    0.2767572
 112.8700027    0.2801525
 112.8800049    0.2780167
 112.8900070    0.2802379
 112.9000092    0.2798212
 112.9100037    0.2730931
 112.9200058    0.2676371
 112.9300079    0.2741846
 112.9400024    0.2808050
 112.9500046    0.2761818
 112.9600067    0.2730986
 112.9700089    0.2672298
 112.9800034    0.2723894
 112.9900055    0.2704804
 113.0000076    0.2700545
 113.0100021    0.2717974
 113.0200043    0.2740027
 113.0300064    0.2766193
 113.0400085    0.2788339
 113.0500031    0.2780126
 113.0600052    0.2802100
 113.0700073    0.2727381
 113.0800018    0.2755764
 113.0900040    0.2723956
 113.1000061    0.2715612
 113.1100082    0.2864056
 113.1200027    0.2775893
 113.1300049    0.2759131
 113.1400070    0.2778475
 113.1500092    0.2783085
 113.1600037    0.2775721
 113.1700058    0.2793371
 113.1800079    0.2737479
 113.1900024    0.2745867
 113.2000046    0.2750602
 113.2100067    0.2816657
 113.2200089    0.2815380
 113.2300034    0.2831220
 113.2400055    0.2786323
 113.2500076    0.2820315
 113.2600021    0.2864001
 113.2700043    0.2809284
 113.2800064    0.2818189
 113.2900085    0.2905191
 113.3000031    0.2959328
 113.3100052    0.2979995
 113.3200073    0.2992585
 113.3300018    0.2906769
 113.3400040    0.2903689
 113.3500061    0.2865155
 113.3600082    0.2833515
 113.3700027    0.2870301
 113.3800049    0.2852277
 113.3900070    0.2864755
 113.4000092    0.2957347
 113.4100037    0.2915407
 113.4200058    0.2899464
 113.4300079    0.2849409
 113.4400024    0.2904831
 113.4500046    0.2873111
 113.4600067    0.2794277
 113.4700089    0.2755789
 113.4800034    0.2758940
 113.4900055    0.2834096
 113.5000076    0.2813847
 113.5100021    0.2826906
 113.5200043    0.2903909
 113.5300064    0.2878935
 113.5400085    0.2800004
 113.5500031    0.2800328
 113.5600052    0.2732159
 113.5700073    0.2811674
 113.5800018    0.2850875
 113.5900040    0.2835967
 113.6000061    0.2779959
 113.6100082    0.2744651
 113.6200027    0.2741125
 113.6300049    0.2674010
 113.6400070    0.2790093
 113.6500092    0.2742290
 113.6600037    0.2709543
 113.6700058    0.2696574
 113.6800079    0.2689606
 113.6900024    0.2695904
 113.7000046    0.2669779
 113.7100067    0.2766703
 113.7200089    0.2717316
 113.7300034    0.2770811
 113.7400055    0.2719656
 113.7500076    0.2648986
 113.7600021    0.2709220
 113.7700043    0.2760264
 113.7800064    0.2702601
 113.7900085    0.2760406
 113.8000031    0.2795168
 113.8100052    0.2779731
 113.8200073    0.2797095
 113.8300018    0.2785348
 113.8400040    0.2843167
 113.8500061    0.2776974
 113.8600082    0.2715601
 113.8700027    0.2678890
 113.8800049    0.2678529
 113.8900070    0.2707069
 113.9000092    0.2719222
 113.9100037    0.2816612
 113.9200058    0.2842304
 113.9300079    0.2723600
 113.9400024    0.2733148
 113.9500046    0.2637601
 113.9600067    0.2730804
 113.9700089    0.2751674
 113.9800034    0.2751667
 113.9900055    0.2821752
 114.0000076    0.2807821
 114.0100021    0.2749201
 114.0200043    0.2677664
 114.0300064    0.2686890
 114.0400085    0.2656096
 114.0500031    0.2740536
 114.0600052    0.2713820
 114.0700073    0.2652979
 114.0800018    0.2746190
 114.0900040    0.2613001
 114.1000061    0.2669240
 114.1100082    0.2755055
 114.1200027    0.2634304
 114.1300049    0.2717535
 114.1400070    0.2657436
 114.1500092    0.2625019
 114.1600037    0.2645864
 114.1700058    0.2728166
 114.1800079    0.2665481
 114.1900024    0.2659107
 114.2000046    0.2601730
 114.2100067    0.2645203
 114.2200089    0.2652060
 114.2300034    0.2635488
 114.2400055    0.2634021
 114.2500076    0.2654019
 114.2600021    0.2623204
 114.2700043    0.2636361
 114.2800064    0.2662840
 114.2900085    0.2690264
 114.3000031    0.2666299
 114.3100052    0.2643068
 114.3200073    0.2631356
 114.3300018    0.2635281
 114.3400040    0.2646857
 114.3500061    0.2584063
 114.3600082    0.2606333
 114.3700027    0.2611591
 114.3800049    0.2707883
 114.3900070    0.2658159
 114.4000092    0.2712128
 114.4100037    0.2789776
 114.4200058    0.2761693
 114.4300079    0.2711963
 114.4400024    0.2632109
 114.4500046    0.2648272
 114.4600067    0.2639574
 114.4700089    0.2652000
 114.4800034    0.2667064
 114.4900055    0.2625132
 114.5000076    0.2714934
 114.5100021    0.2723536
 114.5200043    0.2738385
 114.5300064    0.2720389
 114.5400085    0.2776941
 114.5500031    0.2631915
 114.5600052    0.2633397
 114.5700073    0.2608358
 114.5800018    0.2576596
 114.5900040    0.2645941
 114.6000061    0.2674308
 114.6100082    0.2607262
 114.6200027    0.2627899
 114.6300049    0.2650549
 114.6400070    0.2626094
 114.6500092    0.2576730
 114.6600037    0.2603731
 114.6700058    0.2613331
 114.6800079    0.2652299
 114.6900024    0.2694936
 114.7000046    0.2687438
 114.7100067    0.2699865
 114.7200089    0.2668606
 114.7300034    0.2622904
 114.7400055    0.2604704
 114.7500076    0.2655222
 114.7600021    0.2740164
 114.7700043    0.2757779
 114.7800064    0.2693012
 114.7900085    0.2704874
 114.8000031    0.2707401
 114.8100052    0.2679553
 114.8200073    0.2640758
 114.8300018    0.2703083
 114.8400040    0.2766833
 114.8500061    0.2650296
 114.8600082    0.2749603
 114.8700027    0.2694462
 114.8800049    0.2699691
 114.8900070    0.2703834
 114.9000092    0.2687260
 114.9100037    0.2678047
 114.9200058    0.2671946
 114.9300079    0.2687078
 114.9400024    0.2668283
 114.9500046    0.2687570
 114.9600067    0.2724454
 114.9700089    0.2655004
 114.9800034    0.2688870
 114.9900055    0.2671896
 115.0000076    0.2598665
 115.0100021    0.2569725
 115.0200043    0.2638285
 115.0300064    0.2585082
 115.0400085    0.2603305
 115.0500031    0.2625913
 115.0600052    0.2683690
 115.0700073    0.2649893
 115.0800018    0.2672597
 115.0900040    0.2700546
 115.1000061    0.2666470
 115.1100082    0.2662293
 115.1200027    0.2652998
 115.1300049    0.2770960
 115.1400070    0.2790660
 115.1500092    0.2746537
 115.1600037    0.2710279
 115.1700058    0.2736650
 115.1800079    0.2702700
 115.1900024    0.2693557
 115.2000046    0.2649209
 115.2100067    0.2756880
 115.2200089    0.2770438
 115.2300034    0.2724605
 115.2400055    0.2670429
 115.2500076    0.2699350
 115.2600021    0.2609622
 115.2700043    0.2613775
 115.2800064    0.2675264
 115.2900085    0.2626362
 115.3000031    0.2640274
 115.3100052    0.2651246
 115.3200073    0.2680601
 115.3300018    0.2722661
 115.3400040    0.2739136
 115.3500061    0.2774335
 115.3600082    0.2678857
 115.3700027    0.2772076
 115.3800049    0.2700745
 115.3900070    0.2685903
 115.4000092    0.2681797
 115.4100037    0.2597818
 115.4200058    0.2684277
 115.4300079    0.2649603
 115.4400024    0.2585906
 115.4500046    0.2627201
 115.4600067    0.2623899
 115.4700089    0.2720172
 115.4800034    0.2749345
 115.4900055    0.2664472
 115.5000076    0.2674717
 115.5100021    0.2732178
 115.5200043    0.2728379
 115.5300064    0.2758148
 115.5400085    0.2757210
 115.5500031    0.2718014
 115.5600052    0.2687753
 115.5700073    0.2742016
 115.5800018    0.2712646
 115.5900040    0.2681339
 115.6000061    0.2658370
 115.6100082    0.2721059
 115.6200027    0.2680605
 115.6300049    0.2634892
 115.6400070    0.2652285
 115.6500092    0.2762061
 115.6600037    0.2720731
 115.6700058    0.2674080
 115.6800079    0.2678322
 115.6900024    0.2744088
 115.7000046    0.2705436
 115.7100067    0.2758012
 115.7200089    0.2661488
 115.7300034    0.2773567
 115.7400055    0.2691377
 115.7500076    0.2690502
 115.7600021    0.2638056
 115.7700043    0.2690286
 115.7800064    0.2739662
 115.7900085    0.2702785
 115.8000031    0.2705678
 115.8100052    0.2726567
 115.8200073    0.2700956
 115.8300018    0.2680416
 115.8400040    0.2762501
 115.8500061    0.2780576
 115.8600082    0.2760671
 115.8700027    0.2737559
 115.8800049    0.2742942
 115.8900070    0.2774204
 115.9000092    0.2757916
 115.9100037    0.2753820
 115.9200058    0.2677077
 115.9300079    0.2743821
 115.9400024    0.2764681
 115.9500046    0.2708639
 115.9600067    0.2720128
 115.9700089    0.2748396
 115.9800034    0.2680514
 115.9900055    0.2636336
 116.0000076    0.2675576
 116.0100021    0.2575130
 116.0200043    0.2580084
 116.0300064    0.2602320
 116.0400085    0.2622023
 116.0500031    0.2598223
 116.0600052    0.2618478
 116.0700073    0.2587356
 116.0800018    0.2597729
 116.0900040    0.2645635
 116.1000061    0.2630461
 116.1100082    0.2696550
 116.1200027    0.2654348
 116.1300049    0.2716467
 116.1400070    0.2635992
 116.1500092    0.2608134
 116.1600037    0.2674731
 116.1700058    0.2626517
 116.1800079    0.2652219
 116.1900024    0.2656113
 116.2000046    0.2639382
 116.2100067    0.2640784
 116.2200089    0.2614140
 116.2300034    0.2601719
 116.2400055    0.2586052
 116.2500076    0.2599923
 116.2600021    0.2699018
 116.2700043    0.2619234
 116.2800064    0.2619445
 116.2900085    0.2613074
 116.3000031    0.2595259
 116.3100052    0.2646832
 116.3200073    0.2698784
 116.3300018    0.2657195
 116.3400040    0.2717244
 116.3500061    0.2694303
 116.3600082    0.2687427
 116.3700027    0.2693556
 116.3800049    0.2704566
 116.3900070    0.2705393
 116.4000092    0.2791978
 116.4100037    0.2721587
 116.4200058    0.2642009
 116.4300079    0.2741170
 116.4400024    0.2758371
 116.4500046    0.2694630
 116.4600067    0.2724251
 116.4700089    0.2772462
 116.4800034    0.2766407
 116.4900055    0.2688929
 116.5000076    0.2769405
 116.5100021    0.2780822
 116.5200043    0.2702413
 116.5300064    0.2799149
 116.5400085    0.2765208
 116.5500031    0.2793002
 116.5600052    0.2799554
 116.5700073    0.2920080
 116.5800018    0.2882897
 116.5900040    0.2903957
 116.6000061    0.2832814
 116.6100082    0.2784352
 116.6200027    0.2862058
 116.6300049    0.2949565
 116.6400070    0.2938585
 116.6500092    0.2894419
 116.6600037    0.2823207
 116.6700058    0.2918682
 116.6800079    0.2827207
 116.6900024    0.2929774
 116.7000046    0.2936227
 116.7100067    0.2979872
 116.7200089    0.2930830
 116.7300034    0.2823685
 116.7400055    0.2887672
 116.7500076    0.2847089
 116.7600021    0.2858436
 116.7700043    0.2860058
 116.7800064    0.2910673
 116.7900085    0.2911265
 116.8000031    0.2957694
 116.8100052    0.2919759
 116.8200073    0.2906209
 116.8300018    0.2923837
 116.8400040    0.3005386
 116.8500061    0.2983760
 116.8600082    0.2934487
 116.8700027    0.2913378
 116.8800049    0.2917243
 116.8900070    0.2953136
 116.9000092    0.2935500
 116.9100037    0.2816247
 116.9200058    0.2891937
 116.9300079    0.2833171
 116.9400024    0.2807871
 116.9500046    0.2856442
 116.9600067    0.2810387
 116.9700089    0.2822366
 116.9800034    0.2893113
 116.9900055    0.3008778
 117.0000076    0.2992832
 117.0100021    0.2875769
 117.0200043    0.2897827
 117.0300064    0.2850265
 117.0400085    0.2931378
 117.0500031    0.2923688
 117.0600052    0.2863951
 117.0700073    0.2963541
 117.0800018    0.2982283
 117.0900040    0.3041835
 117.1000061    0.2863344
 117.1100082    0.2903794
 117.1200027    0.2852345
 117.1300049    0.2880181
 117.1400070    0.2960894
 117.1500092    0.2998157
 117.1600037    0.2935791
 117.1700058    0.2902332
 117.1800079    0.2964960
 117.1900024    0.3041936
 117.2000046    0.2955911
 117.2100067    0.2942106
 117.2200089    0.3033062
 117.2300034    0.3009375
 117.2400055    0.2927149
 117.2500076    0.3002457
 117.2600021    0.2970925
 117.2700043    0.2889319
 117.2800064    0.2826109
 117.2900085    0.2803543
 117.3000031    0.2872711
 117.3100052    0.2813235
 117.3200073    0.2884398
 117.3300018    0.2981288
 117.3400040    0.2907247
 117.3500061    0.2953343
 117.3600082    0.2913675
 117.3700027    0.2888983
 117.3800049    0.2922136
 117.3900070    0.2864056
 117.4000092    0.2863283
 117.4100037    0.2785663
 117.4200058    0.2834444
 117.4300079    0.2836392
 117.4400024    0.2849433
 117.4500046    0.2927685
 117.4600067    0.2895438
 117.4700089    0.2920762
 117.4800034    0.2894275
 117.4900055    0.2843214
 117.5000076    0.2869495
 117.5100021    0.2988588
 117.5200043    0.2929587
 117.5300064    0.2963737
 117.5400085    0.2886272
 117.5500031    0.2839755
 117.5600052    0.2888127
 117.5700073    0.2922310
 117.5800018    0.2905151
 117.5900040    0.2943631
 117.6000061    0.2966378
 117.6100082    0.3115822
 117.6200027    0.3038957
 117.6300049    0.3053496
 117.6400070    0.2983373
 117.6500092    0.2910627
 117.6600037    0.2917116
 117.6700058    0.2886750
 117.6800079    0.2926544
 117.6900024    0.2960967
 117.7000046    0.3001212
 117.7100067    0.3065743
 117.7200089    0.3025559
 117.7300034    0.3061439
 117.7400055    0.3074796
 117.7500076    0.3042458
 117.7600021    0.3133573
 117.7700043    0.3056488
 117.7800064    0.3083793
 117.7900085    0.2997610
 117.8000031    0.3037684
 117.8100052    0.3117518
 117.8200073    0.3094531
 117.8300018    0.3078510
 117.8400040    0.3051642
 117.8500061    0.3044411
 117.8600082    0.3080323
 117.8700027    0.3091387
 117.8800049    0.3005208
 117.8900070    0.3061282
 117.9000092    0.2994689
 117.9100037    0.3055927
 117.9200058    0.3164228
 117.9300079    0.3076304
 117.9400024    0.3056619
 117.9500046    0.3097374
 117.9600067    0.3151106
 117.9700089    0.3192642
 117.9800034    0.3123079
 117.9900055    0.3076999
 118.0000076    0.3004599
 118.0100021    0.3025047
 118.0200043    0.2979246
 118.0300064    0.2993754
 118.0400085    0.3016534
 118.0500031    0.3009951
 118.0600052    0.3010330
 118.0700073    0.3034969
 118.0800018    0.2931897
 118.0900040    0.2853464
 118.1000061    0.2896394
 118.1100082    0.2988731
 118.1200027    0.2922645
 118.1300049    0.2876608
 118.1400070    0.2839089
 118.1500092    0.2889691
 118.1600037    0.2868064
 118.1700058    0.2931150
 118.1800079    0.2990481
 118.1900024    0.2940689
 118.2000046    0.3059802
 118.2100067    0.3045444
 118.2200089    0.3035970
 118.2300034    0.3070140
 118.2400055    0.3025089
 118.2500076    0.3004997
 118.2600021    0.3160596
 118.2700043    0.3124167
 118.2800064    0.3059321
 118.2900085    0.3070794
 118.3000031    0.3089387
 118.3100052    0.3088264
 118.3200073    0.3144470
 118.3300018    0.3123974
 118.3400040    0.3129857
 118.3500061    0.3102763
 118.3600082    0.3142404
 118.3700027    0.3092792
 118.3800049    0.3087496
 118.3900070    0.3104016
 118.4000092    0.3105626
 118.4100037    0.2988775
 118.4200058    0.3009932
 118.4300079    0.2923774
 118.4400024    0.2980462
 118.4500046    0.2998095
 118.4600067    0.3044169
 118.4700089    0.2989331
 118.4800034    0.2960499
 118.4900055    0.3031654
 118.5000076    0.3035624
 118.5100021    0.3074356
 118.5200043    0.3063262
 118.5300064    0.3087902
 118.5400085    0.3074387
 118.5500031    0.3060423
 118.5600052    0.3084934
 118.5700073    0.3106656
 118.5800018    0.2981725
 118.5900040    0.3063330
 118.6000061    0.3060140
 118.6100082    0.3168491
 118.6200027    0.3214577
 118.6300049    0.3172004
 118.6400070    0.3209025
 118.6500092    0.3140793
 118.6600037    0.3072622
 118.6700058    0.3048216
 118.6800079    0.3026744
 118.6900024    0.2963096
 118.7000046    0.2985088
 118.7100067    0.2883069
 118.7200089    0.2897013
 118.7300034    0.2966669
 118.7400055    0.2994905
 118.7500076    0.3015938
 118.7600021    0.3043042
 118.7700043    0.3014191
 118.7800064    0.2978164
 118.7900085    0.3054875
 118.8000031    0.2965916
 118.8100052    0.3056999
 118.8200073    0.3117086
 118.8300018    0.3045189
 118.8400040    0.3114670
 118.8500061    0.3076365
 118.8600082    0.3090567
 118.8700027    0.2935049
 118.8800049    0.2944377
 118.8900070    0.2949257
 118.9000092    0.2969332
 118.9100037    0.3030995
 118.9200058    0.3059609
 118.9300079    0.2986919
 118.9400024    0.2988330
 118.9500046    0.2995854
 118.9600067    0.3019096
 118.9700089    0.3023033
 118.9800034    0.2998052
 118.9900055    0.3032179
 119.0000076    0.2991424
 119.0100021    0.3044982
 119.0200043    0.3033533
 119.0300064    0.2938408
 119.0400085    0.2910655
 119.0500031    0.2855814
 119.0600052    0.2903681
 119.0700073    0.2964753
 119.0800095    0.2981817
 119.0900040    0.3020234
 119.1000061    0.3034857
 119.1100082    0.2909864
 119.1200027    0.2942414
 119.1300049    0.2907697
 119.1400070    0.3042540
 119.1500092    0.2997787
 119.1600037    0.2954974
 119.1700058    0.2979816
 119.1800079    0.2950913
 119.1900024    0.2871964
 119.2000046    0.2905395
 119.2100067    0.2837342
 119.2200089    0.2878416
 119.2300034    0.2889445
 119.2400055    0.2850447
 119.2500076    0.2944359
 119.2600021    0.2894256
 119.2700043    0.2894600
 119.2800064    0.2981071
 119.2900085    0.2915377
 119.3000031    0.2879330
 119.3100052    0.2901343
 119.3200073    0.2875547
 119.3300095    0.2986087
 119.3400040    0.2878438
 119.3500061    0.2909150
 119.3600082    0.2833261
 119.3700027    0.2885166
 119.3800049    0.2826614
 119.3900070    0.2871879
 119.4000092    0.2765622
 119.4100037    0.2824938
 119.4200058    0.2979405
 119.4300079    0.2915120
 119.4400024    0.2950077
 119.4500046    0.2957814
 119.4600067    0.2889517
 119.4700089    0.2879862
 119.4800034    0.2865948
 119.4900055    0.2804208
 119.5000076    0.2894188
 119.5100021    0.2921863
 119.5200043    0.2932183
 119.5300064    0.2886579
 119.5400085    0.2890545
 119.5500031    0.2918305
 119.5600052    0.2858230
 119.5700073    0.2883087
 119.5800095    0.2856108
 119.5900040    0.2978905
 119.6000061    0.2993471
 119.6100082    0.2876078
 119.6200027    0.2923512
 119.6300049    0.3006787
 119.6400070    0.2905732
 119.6500092    0.2959391
 119.6600037    0.2878938
 119.6700058    0.2870462
 119.6800079    0.2875689
 119.6900024    0.2850587
 119.7000046    0.2835890
 119.7100067    0.2841817
 119.7200089    0.2914549
 119.7300034    0.2911899
 119.7400055    0.2903986
 119.7500076    0.2887122
 119.7600021    0.2849689
 119.7700043    0.2856288
 119.7800064    0.3004208
 119.7900085    0.2953558
 119.8000031    0.3000309
 119.8100052    0.2994618
 119.8200073    0.3036122
 119.8300095    0.2992669
 119.8400040    0.3004616
 119.8500061    0.3037668
 119.8600082    0.2970371
 119.8700027    0.2969742
 119.8800049    0.3001077
 119.8900070    0.2900496
 119.9000092    0.2965679
 119.9100037    0.2948128
 119.9200058    0.2937582
 119.9300079    0.2974402
 119.9400024    0.2949578
 119.9500046    0.2957035
 119.9600067    0.3012077
 119.9700089    0.3096701
 119.9800034    0.3073566
 119.9900055    0.3000040
 120.0000076    0.3015151
 120.0100021    0.3045101
 120.0200043    0.3000174
 120.0300064    0.2948329
 120.0400085    0.2876174
 120.0500031    0.2961332
 120.0600052    0.2917790
 120.0700073    0.2918593
 120.0800095    0.2865950
 120.0900040    0.2913972
 120.1000061    0.2869912
 120.1100082    0.2883462
 120.1200027    0.2935307
 120.1300049    0.2883325
 120.1400070    0.2898272
 120.1500092    0.2826826
 120.1600037    0.2772485
 120.1700058    0.2833873
 120.1800079    0.2875122
 120.1900024    0.2915065
 120.2000046    0.2988473
 120.2100067    0.2936667
 120.2200089    0.2838288
 120.2300034    0.2906675
 120.2400055    0.2918184
 120.2500076    0.2938070
 120.2600021    0.2915466
 120.2700043    0.2969704
 120.2800064    0.2927824
 120.2900085    0.2822063
 120.3000031    0.2802375
 120.3100052    0.2852595
 120.3200073    0.2794063
 120.3300095    0.2937446
 120.3400040    0.2952979
 120.3500061    0.2837175
 120.3600082    0.2890955
 120.3700027    0.2842388
 120.3800049    0.2863490
 120.3900070    0.3007618
 120.4000092    0.2897571
 120.4100037    0.2851997
 120.4200058    0.2830955
 120.4300079    0.2879180
 120.4400024    0.2882078
 120.4500046    0.2905154
 120.4600067    0.2917682
 120.4700089    0.2882859
 120.4800034    0.2829376
 120.4900055    0.2774172
 120.5000076    0.2873709
 120.5100021    0.2833939
 120.5200043    0.2816333
 120.5300064    0.2906436
 120.5400085    0.2836819
 120.5500031    0.2709947
 120.5600052    0.2694851
 120.5700073    0.2723780
 120.5800095    0.2749689
 120.5900040    0.2794406
 120.6000061    0.2725325
 120.6100082    0.2775927
 120.6200027    0.2854075
 120.6300049    0.2899216
 120.6400070    0.2867783
 120.6500092    0.2894760
 120.6600037    0.2812978
 120.6700058    0.2808937
 120.6800079    0.2741628
 120.6900024    0.2790143
 120.7000046    0.2855257
 120.7100067    0.2803235
 120.7200089    0.2802322
 120.7300034    0.2882985
 120.7400055    0.2858440
 120.7500076    0.2825484
 120.7600021    0.2796094
 120.7700043    0.2827345
 120.7800064    0.2856674
 120.7900085    0.2923946
 120.8000031    0.2910147
 120.8100052    0.2840316
 120.8200073    0.2850891
 120.8300095    0.2841403
 120.8400040    0.2888704
 120.8500061    0.2901018
 120.8600082    0.2987235
 120.8700027    0.2934057
 120.8800049    0.2903615
 120.8900070    0.2958668
 120.9000092    0.2907609
 120.9100037    0.2996293
 120.9200058    0.3018956
 120.9300079    0.2940277
 120.9400024    0.2949593
 120.9500046    0.2980813
 120.9600067    0.2958644
 120.9700089    0.3001378
 120.9800034    0.3003251
 120.9900055    0.3036014
 121.0000076    0.3113509
 121.0100021    0.3033782
 121.0200043    0.3107844
 121.0300064    0.3202168
 121.0400085    0.3151596
 121.0500031    0.3039716
 121.0600052    0.3055239
 121.0700073    0.2991557
 121.0800095    0.3066075
 121.0900040    0.3122807
 121.1000061    0.3006019
 121.1100082    0.2978813
 121.1200027    0.2922638
 121.1300049    0.2947851
 121.1400070    0.3046446
 121.1500092    0.3074054
 121.1600037    0.3030409
 121.1700058    0.3029119
 121.1800079    0.2967461
 121.1900024    0.2998689
 121.2000046    0.3028996
 121.2100067    0.3014565
 121.2200089    0.2970720
 121.2300034    0.3087312
 121.2400055    0.3102320
 121.2500076    0.3094127
 121.2600021    0.3088759
 121.2700043    0.3090930
 121.2800064    0.3174167
 121.2900085    0.3242896
 121.3000031    0.3207130
 121.3100052    0.3181586
 121.3200073    0.3121122
 121.3300095    0.3111192
 121.3400040    0.3037904
 121.3500061    0.3033415
 121.3600082    0.3091000
 121.3700027    0.3049328
 121.3800049    0.3077651
 121.3900070    0.3095258
 121.4000092    0.3049710
 121.4100037    0.3109418
 121.4200058    0.3145123
 121.4300079    0.3043842
 121.4400024    0.3019186
 121.4500046    0.2954484
 121.4600067    0.2881029
 121.4700089    0.2896584
 121.4800034    0.2963726
 121.4900055    0.2891313
 121.5000076    0.2912647
 121.5100021    0.2906056
 121.5200043    0.2939579
 121.5300064    0.2965608
 121.5400085    0.2934038
 121.5500031    0.2984636
 121.5600052    0.3144538
 121.5700073    0.3014585
 121.5800095    0.2967561
 121.5900040    0.2999082
 121.6000061    0.2956912
 121.6100082    0.3037078
 121.6200027    0.3137907
 121.6300049    0.3142381
 121.6400070    0.3213648
 121.6500092    0.3281805
 121.6600037    0.3200996
 121.6700058    0.3205339
 121.6800079    0.3158821
 121.6900024    0.3109346
 121.7000046    0.3082396
 121.7100067    0.3087981
 121.7200089    0.3039744
 121.7300034    0.3045560
 121.7400055    0.3000233
 121.7500076    0.3035734
 121.7600021    0.3055348
 121.7700043    0.3014779
 121.7800064    0.3028467
 121.7900085    0.2954230
 121.8000031    0.2925786
 121.8100052    0.3002449
 121.8200073    0.3044795
 121.8300095    0.3064462
 121.8400040    0.3058243
 121.8500061    0.3040794
 121.8600082    0.3077945
 121.8700027    0.3018967
 121.8800049    0.3024180
 121.8900070    0.3040519
 121.9000092    0.3039928
 121.9100037    0.3016609
 121.9200058    0.3069512
 121.9300079    0.3043122
 121.9400024    0.3002909
 121.9500046    0.2926393
 121.9600067    0.2893638
 121.9700089    0.2899187
 121.9800034    0.2946292
 121.9900055    0.2929886
 122.0000076    0.3027750
 122.0100021    0.3003847
 122.0200043    0.2959559
 122.0300064    0.2901496
 122.0400085    0.2971170
 122.0500031    0.2967488
 122.0600052    0.3008704
 122.0700073    0.3012559
 122.0800095    0.3050197
 122.0900040    0.2964838
 122.1000061    0.2977226
 122.1100082    0.2939029
 122.1200027    0.2981791
 122.1300049    0.2929982
 122.1400070    0.3013391
 122.1500092    0.2875893
 122.1600037    0.2779692
 122.1700058    0.2831944
 122.1800079    0.2943024
 122.1900024    0.2957315
 122.2000046    0.2981838
 122.2100067    0.3061079
 122.2200089    0.3000728
 122.2300034    0.3009295
 122.2400055    0.3013144
 122.2500076    0.3039334
 122.2600021    0.2968018
 122.2700043    0.2945195
 122.2800064    0.2990659
 122.2900085    0.3041570
 122.3000031    0.3059599
 122.3100052    0.3017592
 122.3200073    0.2970482
 122.3300095    0.3017098
 122.3400040    0.2950704
 122.3500061    0.2969526
 122.3600082    0.2910945
 122.3700027    0.2892312
 122.3800049    0.2939258
 122.3900070    0.2887911
 122.4000092    0.2946444
 122.4100037    0.2997782
 122.4200058    0.2919888
 122.4300079    0.3036245
 122.4400024    0.2876228
 122.4500046    0.2974294
 122.4600067    0.3008531
 122.4700089    0.3044340
 122.4800034    0.2994116
 122.4900055    0.2941918
 122.5000076    0.2856506
 122.5100021    0.2828741
 122.5200043    0.2915452
 122.5300064    0.3029342
 122.5400085    0.3038699
 122.5500031    0.3198890
 122.5600052    0.3134098
 122.5700073    0.3178784
 122.5800095    0.3163231
 122.5900040    0.3241878
 122.6000061    0.3184004
 122.6100082    0.3096628
 122.6200027    0.3162546
 122.6300049    0.3093609
 122.6400070    0.3126490
 122.6500092    0.3158793
 122.6600037    0.3049248
 122.6700058    0.3057868
 122.6800079    0.3069563
 122.6900024    0.3161708
 122.7000046    0.3110040
 122.7100067    0.3118545
 122.7200089    0.3145316
 122.7300034    0.3210742
 122.7400055    0.3145561
 122.7500076    0.3106458
 122.7600021    0.3073507
 122.7700043    0.3061777
 122.7800064    0.3040653
 122.7900085    0.2962647
 122.8000031    0.2992237
 122.8100052    0.2974805
 122.8200073    0.2954186
 122.8300095    0.3012319
 122.8400040    0.2990052
 122.8500061    0.2940100
 122.8600082    0.2855084
 122.8700027    0.2893353
 122.8800049    0.2888139
 122.8900070    0.2969050
 122.9000092    0.2911028
 122.9100037    0.2790215
 122.9200058    0.2758045
 122.9300079    0.2787060
 122.9400024    0.2787662
 122.9500046    0.2771557
 122.9600067    0.2802477
 122.9700089    0.2792271
 122.9800034    0.2831578
 122.9900055    0.2831528
 123.0000076    0.2759085
 123.0100021    0.2753211
 123.0200043    0.2817448
 123.0300064    0.2806038
 123.0400085    0.2755997
 123.0500031    0.2805024
 123.0600052    0.2766283
 123.0700073    0.2817076
 123.0800095    0.2748802
 123.0900040    0.2756597
 123.1000061    0.2823564
 123.1100082    0.2903626
 123.1200027    0.2846874
 123.1300049    0.2853768
 123.1400070    0.2826796
 123.1500092    0.2907994
 123.1600037    0.2847879
 123.1700058    0.2874063
 123.1800079    0.2846102
 123.1900024    0.2785529
 123.2000046    0.2764379
 123.2100067    0.2844506
 123.2200089    0.2791955
 123.2300034    0.2799226
 123.2400055    0.2770718
 123.2500076    0.2832586
 123.2600021    0.2843064
 123.2700043    0.2794552
 123.2800064    0.2849202
 123.2900085    0.2811410
 123.3000031    0.2727329
 123.3100052    0.2764131
 123.3200073    0.2789215
 123.3300095    0.2847413
 123.3400040    0.2851664
 123.3500061    0.2877426
 123.3600082    0.2830684
 123.3700027    0.2829932
 123.3800049    0.2760923
 123.3900070    0.2796964
 123.4000092    0.2861449
 123.4100037    0.2833597
 123.4200058    0.2731760
 123.4300079    0.2780119
 123.4400024    0.2788135
 123.4500046    0.2867403
 123.4600067    0.2863244
 123.4700089    0.2929833
 123.4800034    0.2877114
 123.4900055    0.2909302
 123.5000076    0.2910305
 123.5100021    0.2832384
 123.5200043    0.2857008
 123.5300064    0.2986188
 123.5400085    0.2976433
 123.5500031    0.3048129
 123.5600052    0.3014626
 123.5700073    0.2958640
 123.5800095    0.2937618
 123.5900040    0.2867409
 123.6000061    0.2961448
 123.6100082    0.3057147
 123.6200027    0.3047491
 123.6300049    0.3100719
 123.6400070    0.3091237
 123.6500092    0.3048564
 123.6600037    0.3050441
 123.6700058    0.2988541
 123.6800079    0.2984396
 123.6900024    0.2950007
 123.7000046    0.2952857
 123.7100067    0.2967264
 123.7200089    0.3039162
 123.7300034    0.3189862
 123.7400055    0.3122130
 123.7500076    0.3189721
 123.7600021    0.3135912
 123.7700043    0.3127805
 123.7800064    0.3153386
 123.7900085    0.3096638
 123.8000031    0.3172410
 123.8100052    0.3099844
 123.8200073    0.3069601
 123.8300095    0.3008264
 123.8400040    0.3055403
 123.8500061    0.3064449
 123.8600082    0.3116132
 123.8700027    0.3199506
 123.8800049    0.3108750
 123.8900070    0.3015516
 123.9000092    0.3002456
 123.9100037    0.2846605
 123.9200058    0.3025535
 123.9300079    0.2975696
 123.9400024    0.2998463
 123.9500046    0.3052636
 123.9600067    0.2959225
 123.9700089    0.3006620
 123.9800034    0.3016308
 123.9900055    0.3140737
 124.0000076    0.3178335
 124.0100021    0.3159371
 124.0200043    0.3111110
 124.0300064    0.3105693
 124.0400085    0.3155453
 124.0500031    0.3076149
 124.0600052    0.3173520
 124.0700073    0.3082271
 124.0800095    0.3092158
 124.0900040    0.3086165
 124.1000061    0.3128428
 124.1100082    0.3058309
 124.1200027    0.3033812
 124.1300049    0.3035612
 124.1400070    0.3054883
 124.1500092    0.3037846
 124.1600037    0.3105025
 124.1700058    0.3051644
 124.1800079    0.3032301
 124.1900024    0.3099261
 124.2000046    0.3092005
 124.2100067    0.3118936
 124.2200089    0.3204608
 124.2300034    0.3082521
 124.2400055    0.3151699
 124.2500076    0.3090198
 124.2600021    0.3115042
 124.2700043    0.3058845
 124.2800064    0.3140736
 124.2900085    0.3058407
 124.3000031    0.3121090
 124.3100052    0.3127700
 124.3200073    0.3072180
 124.3300095    0.3085486
 124.3400040    0.3143230
 124.3500061    0.3096737
 124.3600082    0.3200941
 124.3700027    0.3247972
 124.3800049    0.3229297
 124.3900070    0.3285406
 124.4000092    0.3281317
 124.4100037    0.3162929
 124.4200058    0.3202223
 124.4300079    0.3118571
 124.4400024    0.3045929
 124.4500046    0.2895043
 124.4600067    0.3036192
 124.4700089    0.2981156
 124.4800034    0.2926314
 124.4900055    0.2956876
 124.5000076    0.2982652
 124.5100021    0.2947644
 124.5200043    0.2972292
 124.5300064    0.2977577
 124.5400085    0.2952555
 124.5500031    0.3000266
 124.5600052    0.3039345
 124.5700073    0.3047265
 124.5800095    0.3066790
 124.5900040    0.3099368
 124.6000061    0.3107492
 124.6100082    0.3144704
 124.6200027    0.3107153
 124.6300049    0.3126807
 124.6400070    0.3109491
 124.6500092    0.3099383
 124.6600037    0.3145176
 124.6700058    0.3057965
 124.6800079    0.3010368
 124.6900024    0.3005058
 124.7000046    0.3008870
 124.7100067    0.3113902
 124.7200089    0.3128105
 124.7300034    0.3053403
 124.7400055    0.3028925
 124.7500076    0.2978466
 124.7600021    0.3038980
 124.7700043    0.3136881
 124.7800064    0.3097855
 124.7900085    0.2949663
 124.8000031    0.2933199
 124.8100052    0.2872747
 124.8200073    0.2816986
 124.8300095    0.2839846
 124.8400040    0.2840573
 124.8500061    0.2857681
 124.8600082    0.2963845
 124.8700027    0.2910502
 124.8800049    0.2891541
 124.8900070    0.2874187
 124.9000092    0.2874632
 124.9100037    0.2869436
 124.9200058    0.2843970
 124.9300079    0.2764885
 124.9400024    0.2847896
 124.9500046    0.2855625
 124.9600067    0.2918913
 124.9700089    0.2920872
 124.9800034    0.2914729
 124.9900055    0.2951756
 125.0000076    0.2847315
 125.0100021    0.2906654
 125.0200043    0.2918022
 125.0300064    0.2933305
 125.0400085    0.2934402
 125.0500031    0.2919984
 125.0600052    0.2874374
 125.0700073    0.2837194
 125.0800095    0.2830891
 125.0900040    0.2841029
 125.1000061    0.2780732
 125.1100082    0.2751413
 125.1200027    0.2706390
 125.1300049    0.2753440
 125.1400070    0.2845290
 125.1500092    0.2816981
 125.1600037    0.2799693
 125.1700058    0.2769447
 125.1800079    0.2767284
 125.1900024    0.2818118
 125.2000046    0.2819065
 125.2100067    0.2768342
 125.2200089    0.2793595
 125.2300034    0.2827230
 125.2400055    0.2903871
 125.2500076    0.2858200
 125.2600021    0.2845474
 125.2700043    0.2953835
 125.2800064    0.2916555
 125.2900085    0.2941354
 125.3000031    0.2948616
 125.3100052    0.2943973
 125.3200073    0.2855682
 125.3300095    0.2859503
 125.3400040    0.2906645
 125.3500061    0.2911003
 125.3600082    0.2961680
 125.3700027    0.3007068
 125.3800049    0.3020379
 125.3900070    0.3104327
 125.4000092    0.2997394
 125.4100037    0.2976607
 125.4200058    0.3015020
 125.4300079    0.3054884
 125.4400024    0.3036393
 125.4500046    0.3050923
 125.4600067    0.2973546
 125.4700089    0.3027624
 125.4800034    0.2903374
 125.4900055    0.2944251
 125.5000076    0.2980074
 125.5100098    0.2898595
 125.5200043    0.2948284
 125.5300064    0.2876566
 125.5400085    0.2939886
 125.5500031    0.2879595
 125.5600052    0.2882809
 125.5700073    0.2923113
 125.5800095    0.2981021
 125.5900040    0.2976145
 125.6000061    0.2937547
 125.6100082    0.2894375
 125.6200027    0.2881592
 125.6300049    0.2931479
 125.6400070    0.3044659
 125.6500092    0.2924020
 125.6600037    0.2932568
 125.6700058    0.2975138
 125.6800079    0.3063778
 125.6900024    0.3064516
 125.7000046    0.2994421
 125.7100067    0.3009972
 125.7200089    0.2958775
 125.7300034    0.2981268
 125.7400055    0.2982595
 125.7500076    0.3064284
 125.7600098    0.3069368
 125.7700043    0.2958407
 125.7800064    0.2956572
 125.7900085    0.2976929
 125.8000031    0.2904981
 125.8100052    0.2995571
 125.8200073    0.3003265
 125.8300095    0.2963293
 125.8400040    0.3056718
 125.8500061    0.3131106
 125.8600082    0.3168918
 125.8700027    0.3053298
 125.8800049    0.3070505
 125.8900070    0.3014822
 125.9000092    0.2999664
 125.9100037    0.3011984
 125.9200058    0.3002942
 125.9300079    0.2898646
 125.9400024    0.2924131
 125.9500046    0.2864182
 125.9600067    0.2838462
 125.9700089    0.2916176
 125.9800034    0.2869323
 125.9900055    0.2857109
 126.0000076    0.2810045
 126.0100098    0.2895533
 126.0200043    0.2820442
 126.0300064    0.2917342
 126.0400085    0.2829969
 126.0500031    0.2823651
 126.0600052    0.2759899
 126.0700073    0.2861076
 126.0800095    0.2728312
 126.0900040    0.2716580
 126.1000061    0.2795013
 126.1100082    0.2710710
 126.1200027    0.2730059
 126.1300049    0.2770553
 126.1400070    0.2777974
 126.1500092    0.2847899
 126.1600037    0.2890198
 126.1700058    0.2857801
 126.1800079    0.2818043
 126.1900024    0.2849810
 126.2000046    0.2889366
 126.2100067    0.2873316
 126.2200089    0.2753778
 126.2300034    0.2853929
 126.2400055    0.2847148
 126.2500076    0.2808465
 126.2600098    0.2826612
 126.2700043    0.2870756
 126.2800064    0.2895301
 126.2900085    0.2902478
 126.3000031    0.2853793
 126.3100052    0.2786155
 126.3200073    0.2825745
 126.3300095    0.2778577
 126.3400040    0.2813170
 126.3500061    0.2851231
 126.3600082    0.2869383
 126.3700027    0.2937650
 126.3800049    0.2935952
 126.3900070    0.2859394
 126.4000092    0.2945127
 126.4100037    0.2941815
 126.4200058    0.2880877
 126.4300079    0.2873164
 126.4400024    0.2938415
 126.4500046    0.2917781
 126.4600067    0.2887074
 126.4700089    0.2926554
 126.4800034    0.2906689
 126.4900055    0.2950574
 126.5000076    0.2963345
 126.5100098    0.2873777
 126.5200043    0.2871029
 126.5300064    0.2804562
 126.5400085    0.2861975
 126.5500031    0.2882688
 126.5600052    0.2931127
 126.5700073    0.2927424
 126.5800095    0.2928776
 126.5900040    0.3008219
 126.6000061    0.2955348
 126.6100082    0.2871505
 126.6200027    0.2938459
 126.6300049    0.2903706
 126.6400070    0.2933336
 126.6500092    0.2896610
 126.6600037    0.2815409
 126.6700058    0.2850298
 126.6800079    0.2859321
 126.6900024    0.2850173
 126.7000046    0.2838365
 126.7100067    0.2838764
 126.7200089    0.2878686
 126.7300034    0.2855763
 126.7400055    0.2802335
 126.7500076    0.2938174
 126.7600098    0.2993089
 126.7700043    0.2966472
 126.7800064    0.2999528
 126.7900085    0.2918229
 126.8000031    0.2830826
 126.8100052    0.2854106
 126.8200073    0.2858425
 126.8300095    0.2813441
 126.8400040    0.2805739
 126.8500061    0.2803861
 126.8600082    0.2760536
 126.8700027    0.2806320
 126.8800049    0.2794011
 126.8900070    0.2892798
 126.9000092    0.2810876
 126.9100037    0.2803123
 126.9200058    0.2846344
 126.9300079    0.2941093
 126.9400024    0.2876560
 126.9500046    0.2808560
 126.9600067    0.2843129
 126.9700089    0.2852586
 126.9800034    0.2829869
 126.9900055    0.2780075
 127.0000076    0.2772400
 127.0100098    0.2835637
 127.0200043    0.2786559
 127.0300064    0.2749714
 127.0400085    0.2766114
 127.0500031    0.2849931
 127.0600052    0.2849652
 127.0700073    0.2808767
 127.0800095    0.2934569
 127.0900040    0.2977351
 127.1000061    0.2961359
 127.1100082    0.2842521
 127.1200027    0.2868328
 127.1300049    0.2895356
 127.1400070    0.2848085
 127.1500092    0.2840649
 127.1600037    0.2770401
 127.1700058    0.2853156
 127.1800079    0.2874722
 127.1900024    0.2803491
 127.2000046    0.2840853
 127.2100067    0.2850283
 127.2200089    0.2820322
 127.2300034    0.2833526
 127.2400055    0.2947092
 127.2500076    0.2955874
 127.2600098    0.2927385
 127.2700043    0.2970961
 127.2800064    0.2973219
 127.2900085    0.3006006
 127.3000031    0.2979788
 127.3100052    0.2999849
 127.3200073    0.2937313
 127.3300095    0.2909539
 127.3400040    0.2875925
 127.3500061    0.2919356
 127.3600082    0.2972337
 127.3700027    0.2932492
 127.3800049    0.2925722
 127.3900070    0.2895803
 127.4000092    0.2974045
 127.4100037    0.2972305
 127.4200058    0.2874856
 127.4300079    0.2962608
 127.4400024    0.2948081
 127.4500046    0.2930383
 127.4600067    0.2949578
 127.4700089    0.3121920
 127.4800034    0.3042701
 127.4900055    0.3100738
 127.5000076    0.2910198
 127.5100098    0.2970265
 127.5200043    0.3112568
 127.5300064    0.3154563
 127.5400085    0.3043934
 127.5500031    0.3094111
 127.5600052    0.3112648
 127.5700073    0.3035795
 127.5800095    0.2898187
 127.5900040    0.2882045
 127.6000061    0.2921604
 127.6100082    0.2902375
 127.6200027    0.2854875
 127.6300049    0.2998295
 127.6400070    0.2925480
 127.6500092    0.2916038
 127.6600037    0.2960064
 127.6700058    0.2957199
 127.6800079    0.2977942
 127.6900024    0.2909469
 127.7000046    0.2956555
 127.7100067    0.3023064
 127.7200089    0.2974502
 127.7300034    0.2919544
 127.7400055    0.2890767
 127.7500076    0.2957939
 127.7600098    0.2921688
 127.7700043    0.2907467
 127.7800064    0.2987019
 127.7900085    0.2968218
 127.8000031    0.2925154
 127.8100052    0.2968996
 127.8200073    0.2989448
 127.8300095    0.2879738
 127.8400040    0.2930541
 127.8500061    0.2828285
 127.8600082    0.2969353
 127.8700027    0.2886371
 127.8800049    0.2934413
 127.8900070    0.2911831
 127.9000092    0.2907065
 127.9100037    0.2881614
 127.9200058    0.2904187
 127.9300079    0.2890278
 127.9400024    0.2957684
 127.9500046    0.2913595
 127.9600067    0.2988962
 127.9700089    0.2946053
 127.9800034    0.2981879
 127.9900055    0.2871448
 128.0000000    0.2917628
 128.0100098    0.2934246
 128.0200043    0.2977013
 128.0299988    0.2945617
 128.0400085    0.2921799
 128.0500031    0.2879083
 128.0600128    0.2952672
 128.0700073    0.2900419
 128.0800018    0.2909615
 128.0900116    0.2823074
 128.1000061    0.2812875
 128.1100006    0.2771311
 128.1200104    0.2867185
 128.1300049    0.2806327
 128.1399994    0.2851242
 128.1500092    0.2771332
 128.1600037    0.2783940
 128.1700134    0.2763239
 128.1800079    0.2806369
 128.1900024    0.2802572
 128.2000122    0.2776143
 128.2100067    0.2762981
 128.2200012    0.2796738
 128.2300110    0.2840894
 128.2400055    0.2864955
 128.2500000    0.2931702
 128.2600098    0.2919713
 128.2700043    0.2915581
 128.2799988    0.2831239
 128.2900085    0.2851549
 128.3000031    0.2947629
 128.3100128    0.2953731
 128.3200073    0.2943789
 128.3300018    0.3102449
 128.3400116    0.2925141
 128.3500061    0.2925331
 128.3600006    0.2866621
 128.3700104    0.2858136
 128.3800049    0.2883542
 128.3899994    0.2953379
 128.4000092    0.2950212
 128.4100037    0.2924198
 128.4200134    0.3015572
 128.4300079    0.2944630
 128.4400024    0.3028854
 128.4500122    0.3050215
 128.4600067    0.2953021
 128.4700012    0.2928284
 128.4800110    0.2973756
 128.4900055    0.3013771
 128.5000000    0.2939703
 128.5100098    0.2969018
 128.5200043    0.2960077
 128.5299988    0.2979826
 128.5400085    0.3018462
 128.5500031    0.2972633
 128.5600128    0.2957169
 128.5700073    0.2934018
 128.5800018    0.2942192
 128.5900116    0.2964920
 128.6000061    0.2920427
 128.6100006    0.3014221
 128.6200104    0.2986020
 128.6300049    0.3038884
 128.6399994    0.2980359
 128.6500092    0.2986784
 128.6600037    0.2995060
 128.6700134    0.3088525
 128.6800079    0.3106760
 128.6900024    0.3056248
 128.7000122    0.3041647
 128.7100067    0.3032067
 128.7200012    0.2945855
 128.7300110    0.2951206
 128.7400055    0.2987546
 128.7500000    0.2974524
 128.7600098    0.3149296
 128.7700043    0.3176134
 128.7799988    0.3079790
 128.7900085    0.3044222
 128.8000031    0.2966837
 128.8100128    0.3028730
 128.8200073    0.3029880
 128.8300018    0.2995528
 128.8400116    0.2886660
 128.8500061    0.2944874
 128.8600006    0.2927492
 128.8700104    0.2963573
 128.8800049    0.2941125
 128.8899994    0.2936971
 128.9000092    0.3007917
 128.9100037    0.2939692
 128.9200134    0.2979917
 128.9300079    0.2986177
 128.9400024    0.2896998
 128.9500122    0.2880939
 128.9600067    0.2934348
 128.9700012    0.2945516
 128.9800110    0.3040977
 128.9900055    0.2951153
 129.0000000    0.2968083
 129.0100098    0.2971504
 129.0200043    0.2982730
 129.0299988    0.3089730
 129.0400085    0.3076988
 129.0500031    0.3082826
 129.0600128    0.2979508
 129.0700073    0.2985725
 129.0800018    0.2981542
 129.0900116    0.3079743
 129.1000061    0.3035844
 129.1100006    0.3172590
 129.1200104    0.3122177
 129.1300049    0.3108318
 129.1399994    0.3055271
 129.1500092    0.3083101
 129.1600037    0.3074495
 129.1700134    0.3086548
 129.1800079    0.3078193
 129.1900024    0.3083950
 129.2000122    0.3159636
 129.2100067    0.3159217
 129.2200012    0.3054444
 129.2300110    0.3054109
 129.2400055    0.3064826
 129.2500000    0.3057685
 129.2600098    0.3076450
 129.2700043    0.3076807
 129.2799988    0.3123872
 129.2900085    0.3090874
 129.3000031    0.3119372
 129.3100128    0.3114076
 129.3200073    0.3139208
 129.3300018    0.3174790
 129.3400116    0.3153026
 129.3500061    0.3063183
 129.3600006    0.3035613
 129.3700104    0.3037160
 129.3800049    0.3052026
 129.3899994    0.3078284
 129.4000092    0.3079439
 129.4100037    0.3115385
 129.4200134    0.3154452
 129.4300079    0.3065291
 129.4400024    0.3048819
 129.4500122    0.3049321
 129.4600067    0.3034388
 129.4700012    0.3050792
 129.4800110    0.3066535
 129.4900055    0.3088688
 129.5000000    0.3131503
 129.5100098    0.3205231
 129.5200043    0.3184763
 129.5299988    0.3219053
 129.5400085    0.3154956
 129.5500031    0.3153439
 129.5600128    0.3136876
 129.5700073    0.3131482
 129.5800018    0.3132887
 129.5900116    0.3176805
 129.6000061    0.3189094
 129.6100006    0.3148718
 129.6200104    0.3168269
 129.6300049    0.3141877
 129.6399994    0.3160958
 129.6500092    0.3092202
 129.6600037    0.3063467
 129.6700134    0.3090473
 129.6800079    0.3036516
 129.6900024    0.3028035
 129.7000122    0.3060724
 129.7100067    0.3121177
 129.7200012    0.3154757
 129.7300110    0.3122772
 129.7400055    0.3139926
 129.7500000    0.3092637
 129.7600098    0.3100027
 129.7700043    0.3224125
 129.7799988    0.3068782
 129.7900085    0.3084117
 129.8000031    0.3040713
 129.8100128    0.3144486
 129.8200073    0.2984400
 129.8300018    0.2947497
 129.8400116    0.3029937
 129.8500061    0.3018413
 129.8600006    0.2982101
 129.8700104    0.3052045
 129.8800049    0.3116463
 129.8899994    0.3086737
 129.9000092    0.3053469
 129.9100037    0.3032813
 129.9200134    0.2939773
 129.9300079    0.2970627
 129.9400024    0.2966460
 129.9500122    0.3036964
 129.9600067    0.3063773
 129.9700012    0.3055630
 129.9800110    0.3157568
 129.9900055    0.3194144
 130.0000000    0.3109413
 130.0100098    0.3031059
 130.0200043    0.3028972
 130.0299988    0.2983496
 130.0400085    0.2972742
 130.0500031    0.3010043
 130.0600128    0.3003971
 130.0700073    0.2967750
 130.0800018    0.2990950
 130.0900116    0.3079413
 130.1000061    0.3129210
 130.1100006    0.2998361
 130.1200104    0.2925172
 130.1300049    0.3024623
 130.1399994    0.3037739
 130.1500092    0.3047753
 130.1600037    0.3031246
 130.1700134    0.3046843
 130.1800079    0.3035100
 130.1900024    0.3031945
 130.2000122    0.2969089
 130.2100067    0.2871522
 130.2200012    0.2941481
 130.2300110    0.2917768
 130.2400055    0.2927153
 130.2500000    0.2943789
 130.2600098    0.3020641
 130.2700043    0.2922580
 130.2799988    0.2996845
 130.2900085    0.2945429
 130.3000031    0.2931461
 130.3100128    0.2985696
 130.3200073    0.3046590
 130.3300018    0.2991958
 130.3400116    0.3066669
 130.3500061    0.3078465
 130.3600006    0.3035081
 130.3700104    0.2954063
 130.3800049    0.2979674
 130.3899994    0.3011419
 130.4000092    0.3072500
 130.4100037    0.3048875
 130.4200134    0.2945395
 130.4300079    0.3004685
 130.4400024    0.3011870
 130.4500122    0.3001699
 130.4600067    0.3025461
 130.4700012    0.3016260
 130.4800110    0.2942356
 130.4900055    0.3009158
 130.5000000    0.2929971
 130.5100098    0.2966716
 130.5200043    0.3025868
 130.5299988    0.2981516
 130.5400085    0.2967302
 130.5500031    0.2985199
 130.5600128    0.2971250
 130.5700073    0.2988836
 130.5800018    0.3036597
 130.5900116    0.3094214
 130.6000061    0.3076900
 130.6100006    0.3165262
 130.6200104    0.3199102
 130.6300049    0.3150186
 130.6399994    0.3158265
 130.6500092    0.3075816
 130.6600037    0.3095461
 130.6700134    0.3101973
 130.6800079    0.3066509
 130.6900024    0.3060341
 130.7000122    0.3068329
 130.7100067    0.3081244
 130.7200012    0.3111353
 130.7300110    0.3141945
 130.7400055    0.3103861
 130.7500000    0.3066211
 130.7600098    0.3066375
 130.7700043    0.3063227
 130.7799988    0.3062780
 130.7900085    0.3107543
 130.8000031    0.3059659
 130.8100128    0.3033954
 130.8200073    0.3005062
 130.8300018    0.3101930
 130.8400116    0.3026601
 130.8500061    0.3036341
 130.8600006    0.2949123
 130.8700104    0.2986363
 130.8800049    0.3030099
 130.8899994    0.2988613
 130.9000092    0.3049858
 130.9100037    0.3108752
 130.9200134    0.3122959
 130.9300079    0.3029920
 130.9400024    0.3036019
 130.9500122    0.3070903
 130.9600067    0.3032235
 130.9700012    0.3030256
 130.9800110    0.2997561
 130.9900055    0.2978848
 131.0000000    0.3005341
 131.0100098    0.2915760
 131.0200043    0.2924505
 131.0299988    0.2949318
 131.0400085    0.2899139
 131.0500031    0.2874809
 131.0600128    0.2923241
 131.0700073    0.2982789
 131.0800018    0.2902403
 131.0900116    0.2934399
 131.1000061    0.2855026
 131.1100006    0.2868988
 131.1200104    0.2931838
 131.1300049    0.2937203
 131.1399994    0.3006903
 131.1500092    0.3006992
 131.1600037    0.3015051
 131.1700134    0.2956485
 131.1800079    0.3071479
 131.1900024    0.3059182
 131.2000122    0.3030105
 131.2100067    0.3098919
 131.2200012    0.3065113
 131.2300110    0.3107339
 131.2400055    0.3044160
 131.2500000    0.3051465
 131.2600098    0.3042534
 131.2700043    0.3048328
 131.2799988    0.3051042
 131.2900085    0.2905823
 131.3000031    0.2862020
 131.3100128    0.2860430
 131.3200073    0.2904789
 131.3300018    0.2892822
 131.3400116    0.2993809
 131.3500061    0.3025030
 131.3600006    0.2961131
 131.3700104    0.2964763
 131.3800049    0.2890446
 131.3899994    0.2967871
 131.4000092    0.2944822
 131.4100037    0.2861635
 131.4200134    0.2879927
 131.4300079    0.2859313
 131.4400024    0.2826996
 131.4500122    0.2885388
 131.4600067    0.2899289
 131.4700012    0.2900473
 131.4800110    0.2887490
 131.4900055    0.2935089
 131.5000000    0.2845370
 131.5100098    0.2890277
 131.5200043    0.2876717
 131.5299988    0.2861579
 131.5400085    0.2817138
 131.5500031    0.2826144
 131.5600128    0.2830400
 131.5700073    0.2914656
 131.5800018    0.2855594
 131.5900116    0.2834562
 131.6000061    0.2902834
 131.6100006    0.2790082
 131.6200104    0.2811725
 131.6300049    0.2881759
 131.6399994    0.2902213
 131.6500092    0.2855275
 131.6600037    0.2936546
 131.6700134    0.2933524
 131.6800079    0.2972754
 131.6900024    0.2926598
 131.7000122    0.3004051
 131.7100067    0.2960142
 131.7200012    0.2999582
 131.7300110    0.2890534
 131.7400055    0.2899620
 131.7500000    0.2894798
 131.7600098    0.2908724
 131.7700043    0.2858709
 131.7799988    0.2934111
 131.7900085    0.2884606
 131.8000031    0.2849653
 131.8100128    0.2883086
 131.8200073    0.2872307
 131.8300018    0.2838381
 131.8400116    0.2922421
 131.8500061    0.2929211
 131.8600006    0.2846613
 131.8700104    0.2882165
 131.8800049    0.2869478
 131.8899994    0.2930617
 131.9000092    0.2884270
 131.9100037    0.2899978
 131.9200134    0.2882822
 131.9300079    0.2906855
 131.9400024    0.2922670
 131.9500122    0.2926332
 131.9600067    0.2869055
 131.9700012    0.2912994
 131.9800110    0.3043955
 131.9900055    0.2947653
 132.0000000    0.2978057
 132.0100098    0.2961874
 132.0200043    0.2924509
 132.0299988    0.2814106
 132.0400085    0.2820435
 132.0500031    0.2870252
 132.0600128    0.2892268
 132.0700073    0.2935377
 132.0800018    0.2866792
 132.0900116    0.2907835
 132.1000061    0.2909409
 132.1100006    0.2897973
 132.1200104    0.2889372
 132.1300049    0.2837659
 132.1399994    0.2807838
 132.1500092    0.2780575
 132.1600037    0.2791271
 132.1700134    0.2797007
 132.1800079    0.2811377
 132.1900024    0.2787518
 132.2000122    0.2788208
 132.2100067    0.2705939
 132.2200012    0.2756518
 132.2300110    0.2779566
 132.2400055    0.2848610
 132.2500000    0.2865180
 132.2600098    0.2828782
 132.2700043    0.2918215
 132.2799988    0.2937872
 132.2900085    0.3020211
 132.3000031    0.3025410
 132.3100128    0.3008434
 132.3200073    0.2978715
 132.3300018    0.3016026
 132.3400116    0.2949944
 132.3500061    0.2853816
 132.3600006    0.2891942
 132.3700104    0.2866284
 132.3800049    0.2852186
 132.3899994    0.2873507
 132.4000092    0.2949093
 132.4100037    0.3104237
 132.4200134    0.3116854
 132.4300079    0.3087504
 132.4400024    0.3085593
 132.4500122    0.3154727
 132.4600067    0.3094178
 132.4700012    0.3020850
 132.4800110    0.3076046
 132.4900055    0.3077313
 132.5000000    0.3092882
 132.5100098    0.2994232
 132.5200043    0.2934659
 132.5299988    0.2953703
 132.5400085    0.2974259
 132.5500031    0.2966067
 132.5600128    0.3011876
 132.5700073    0.2924621
 132.5800018    0.2906653
 132.5900116    0.2824341
 132.6000061    0.2956929
 132.6100006    0.2979677
 132.6200104    0.2939529
 132.6300049    0.3032145
 132.6399994    0.2990233
 132.6500092    0.2945998
 132.6600037    0.2903631
 132.6700134    0.2953611
 132.6800079    0.2965971
 132.6900024    0.2963285
 132.7000122    0.3042470
 132.7100067    0.3102611
 132.7200012    0.3079442
 132.7300110    0.2985959
 132.7400055    0.3012353
 132.7500000    0.3065859
 132.7600098    0.3043810
 132.7700043    0.3130938
 132.7799988    0.3065317
 132.7900085    0.3024140
 132.8000031    0.3104043
 132.8100128    0.3015834
 132.8200073    0.3006734
 132.8300018    0.3084279
 132.8400116    0.3103727
 132.8500061    0.3099663
 132.8600006    0.3073319
 132.8700104    0.3138416
 132.8800049    0.3169830
 132.8899994    0.3164614
 132.9000092    0.3118786
 132.9100037    0.3143827
 132.9200134    0.3015466
 132.9300079    0.3051582
 132.9400024    0.3082868
 132.9500122    0.3033076
 132.9600067    0.3115078
 132.9700012    0.3065443
 132.9800110    0.3086185
 132.9900055    0.3065647
 133.0000000    0.3032159
 133.0100098    0.3017442
 133.0200043    0.2943531
 133.0299988    0.2972828
 133.0400085    0.2934440
 133.0500031    0.2905989
 133.0600128    0.2896325
 133.0700073    0.2920726
 133.0800018    0.2863916
 133.0900116    0.2827947
 133.1000061    0.2913881
 133.1100006    0.2906361
 133.1200104    0.2915938
 133.1300049    0.2913169
 133.1399994    0.2941224
 133.1500092    0.2871965
 133.1600037    0.2918466
 133.1700134    0.2830274
 133.1800079    0.2858323
 133.1900024    0.2882356
 133.2000122    0.2792558
 133.2100067    0.2798244
 133.2200012    0.2882878
 133.2300110    0.2793904
 133.2400055    0.2833413
 133.2500000    0.2851245
 133.2600098    0.2844070
 133.2700043    0.2855846
 133.2799988    0.2832214
 133.2900085    0.2876052
 133.3000031    0.2914084
 133.3100128    0.2884965
 133.3200073    0.2916822
 133.3300018    0.2981818
 133.3400116    0.2976533
 133.3500061    0.3017318
 133.3600006    0.2935631
 133.3700104    0.2939163
 133.3800049    0.2956527
 133.3899994    0.2914573
 133.4000092    0.3026727
 133.4100037    0.2927449
 133.4200134    0.2870138
 133.4300079    0.2843413
 133.4400024    0.2839743
 133.4500122    0.2853621
 133.4600067    0.2806904
 133.4700012    0.2848276
 133.4800110    0.2832145
 133.4900055    0.2937406
 133.5000000    0.2901914
 133.5100098    0.2868292
 133.5200043    0.2949156
 133.5299988    0.2940819
 133.5400085    0.2880713
 133.5500031    0.2885626
 133.5600128    0.2894676
 133.5700073    0.2875205
 133.5800018    0.2859513
 133.5900116    0.2932104
 133.6000061    0.2894821
 133.6100006    0.2973802
 133.6200104    0.3022505
 133.6300049    0.2876939
 133.6399994    0.2944922
 133.6500092    0.2893224
 133.6600037    0.2858596
 133.6700134    0.2809870
 133.6800079    0.2861915
 133.6900024    0.2857023
 133.7000122    0.2906426
 133.7100067    0.2842787
 133.7200012    0.2786693
 133.7300110    0.2752685
 133.7400055    0.2718617
 133.7500000    0.2887507
 133.7600098    0.2901221
 133.7700043    0.2926702
 133.7799988    0.2874531
 133.7900085    0.2819711
 133.8000031    0.2894224
 133.8100128    0.2887021
 133.8200073    0.2801326
 133.8300018    0.2834509
 133.8400116    0.2909674
 133.8500061    0.2869036
 133.8600006    0.2904352
 133.8700104    0.2970461
 133.8800049    0.2941375
 133.8899994    0.3004994
 133.9000092    0.2951204
 133.9100037    0.2943559
 133.9200134    0.2998240
 133.9300079    0.3032260
 133.9400024    0.3025101
 133.9500122    0.3059113
 133.9600067    0.3041832
 133.9700012    0.3062264
 133.9800110    0.3020929
 133.9900055    0.3031334
 134.0000000    0.3027924
 134.0100098    0.3073417
 134.0200043    0.3044801
 134.0299988    0.2983180
 134.0400085    0.2826249
 134.0500031    0.2935352
 134.0600128    0.2861136
 134.0700073    0.2990026
 134.0800018    0.3146648
 134.0900116    0.3089522
 134.1000061    0.3037403
 134.1100006    0.3129091
 134.1200104    0.3146060
 134.1300049    0.3138687
 134.1399994    0.3078345
 134.1500092    0.3092666
 134.1600037    0.2958124
 134.1700134    0.3038688
 134.1800079    0.3085448
 134.1900024    0.3070526
 134.2000122    0.3005071
 134.2100067    0.3034583
 134.2200012    0.3079603
 134.2300110    0.3068018
 134.2400055    0.3043305
 134.2500000    0.3059078
 134.2600098    0.2875124
 134.2700043    0.2970101
 134.2799988    0.2945097
 134.2900085    0.2932329
 134.3000031    0.2907373
 134.3100128    0.2947778
 134.3200073    0.2929657
 134.3300018    0.2958820
 134.3400116    0.2978792
 134.3500061    0.2948618
 134.3600006    0.2944469
 134.3700104    0.2868469
 134.3800049    0.2906915
 134.3899994    0.2855636
 134.4000092    0.2949520
 134.4100037    0.2938322
 134.4200134    0.2960753
 134.4300079    0.2961413
 134.4400024    0.2907609
 134.4500122    0.2913879
 134.4600067    0.2866215
 134.4700012    0.2838359
 134.4800110    0.2918349
 134.4900055    0.2875218
 134.5000000    0.2915198
 134.5100098    0.2866372
 134.5200043    0.2903768
 134.5299988    0.2997094
 134.5400085    0.3003080
 134.5500031    0.3037554
 134.5600128    0.3015297
 134.5700073    0.3024913
 134.5800018    0.2969804
 134.5900116    0.3008941
 134.6000061    0.2876368
 134.6100006    0.2952042
 134.6200104    0.2973542
 134.6300049    0.2999811
 134.6399994    0.3009676
 134.6500092    0.2989987
 134.6600037    0.3018940
 134.6700134    0.3102667
 134.6800079    0.2933903
 134.6900024    0.2939721
 134.7000122    0.2869101
 134.7100067    0.2820975
 134.7200012    0.2781698
 134.7300110    0.2809898
 134.7400055    0.2815187
 134.7500000    0.2907400
 134.7600098    0.2896148
 134.7700043    0.2932364
 134.7799988    0.2877989
 134.7900085    0.2876962
 134.8000031    0.2943951
 134.8100128    0.2958370
 134.8200073    0.2945223
 134.8300018    0.2873200
 134.8400116    0.2756655
 134.8500061    0.2877165
 134.8600006    0.2870412
 134.8700104    0.2857741
 134.8800049    0.2939959
 134.8899994    0.3044741
 134.9000092    0.3084836
 134.9100037    0.3055309
 134.9200134    0.3105188
 134.9300079    0.2980698
 134.9400024    0.2994420
 134.9500122    0.2943144
 134.9600067    0.3028413
 134.9700012    0.3009093
 134.9800110    0.2924936
 134.9900055    0.2842425
 135.0000000    0.2916952
 135.0100098    0.2984381
 135.0200043    0.2999753
 135.0300140    0.2954348
 135.0400085    0.2985143
 135.0500031    0.3022223
 135.0600128    0.3058376
 135.0700073    0.3037725
 135.0800018    0.3032643
 135.0900116    0.3063350
 135.1000061    0.2988155
 135.1100006    0.3025947
 135.1200104    0.3072473
 135.1300049    0.3041828
 135.1399994    0.2991803
 135.1500092    0.2933451
 135.1600037    0.3023814
 135.1700134    0.3125310
 135.1800079    0.3044233
 135.1900024    0.2986116
 135.2000122    0.2955751
 135.2100067    0.2984826
 135.2200012    0.3011363
 135.2300110    0.3068876
 135.2400055    0.3055571
 135.2500000    0.3037378
 135.2600098    0.2993976
 135.2700043    0.2969735
 135.2800140    0.3006129
 135.2900085    0.3013624
 135.3000031    0.2978549
 135.3100128    0.3076707
 135.3200073    0.3066494
 135.3300018    0.3095659
 135.3400116    0.3108580
 135.3500061    0.3068244
 135.3600006    0.3051389
 135.3700104    0.3041741
 135.3800049    0.2929826
 135.3899994    0.2906421
 135.4000092    0.2994448
 135.4100037    0.2930189
 135.4200134    0.2953607
 135.4300079    0.3067166
 135.4400024    0.3071026
 135.4500122    0.2959204
 135.4600067    0.3024594
 135.4700012    0.3065625
 135.4800110    0.2968062
 135.4900055    0.2983212
 135.5000000    0.3046709
 135.5100098    0.3034970
 135.5200043    0.2990698
 135.5300140    0.3059427
 135.5400085    0.3041569
 135.5500031    0.3019560
 135.5600128    0.3085546
 135.5700073    0.3103996
 135.5800018    0.3157734
 135.5900116    0.3072942
 135.6000061    0.3092472
 135.6100006    0.3025166
 135.6200104    0.3107792
 135.6300049    0.3039873
 135.6399994    0.3053500
 135.6500092    0.3102916
 135.6600037    0.3012937
 135.6700134    0.3040348
 135.6800079    0.3011116
 135.6900024    0.2981096
 135.7000122    0.2997853
 135.7100067    0.2957474
 135.7200012    0.2863261
 135.7300110    0.2938485
 135.7400055    0.2904306
 135.7500000    0.2892815
 135.7600098    0.2833531
 135.7700043    0.2777989
 135.7800140    0.2822722
 135.7900085    0.2803091
 135.8000031    0.2812134
 135.8100128    0.2843208
 135.8200073    0.2843933
 135.8300018    0.2892703
 135.8400116    0.2903219
 135.8500061    0.2968027
 135.8600006    0.2958882
 135.8700104    0.2947710
 135.8800049    0.2980441
 135.8899994    0.2949242
 135.9000092    0.2915265
 135.9100037    0.2897542
 135.9200134    0.2873507
 135.9300079    0.2844899
 135.9400024    0.2934595
 135.9500122    0.2961036
 135.9600067    0.2938009
 135.9700012    0.2899442
 135.9800110    0.2921303
 135.9900055    0.2953027
 136.0000000    0.2887550
 136.0100098    0.2980391
 136.0200043    0.2932927
 136.0300140    0.2988912
 136.0400085    0.3013763
 136.0500031    0.2981916
 136.0600128    0.3036959
 136.0700073    0.3079599
 136.0800018    0.2931943
 136.0900116    0.2982718
 136.1000061    0.2926358
 136.1100006    0.2900529
 136.1200104    0.2890101
 136.1300049    0.2837368
 136.1399994    0.2829699
 136.1500092    0.2824353
 136.1600037    0.2813319
 136.1700134    0.2820975
 136.1800079    0.2902974
 136.1900024    0.2843366
 136.2000122    0.2966059
 136.2100067    0.2891794
 136.2200012    0.2875351
 136.2300110    0.2824308
 136.2400055    0.2850629
 136.2500000    0.2875629
 136.2600098    0.2857861
 136.2700043    0.2914442
 136.2800140    0.2910680
 136.2900085    0.2951424
 136.3000031    0.2945669
 136.3100128    0.2895456
 136.3200073    0.2951752
 136.3300018    0.2855873
 136.3400116    0.2806699
 136.3500061    0.2794582
 136.3600006    0.2872256
 136.3700104    0.2918055
 136.3800049    0.2922775
 136.3899994    0.2896864
 136.4000092    0.2967086
 136.4100037    0.2938184
 136.4200134    0.2890750
 136.4300079    0.2857794
 136.4400024    0.2832877
 136.4500122    0.2788938
 136.4600067    0.2893990
 136.4700012    0.2841820
 136.4800110    0.2832902
 136.4900055    0.2859687
 136.5000000    0.2838382
 136.5100098    0.2861081
 136.5200043    0.2793168
 136.5300140    0.2772386
 136.5400085    0.2835507
 136.5500031    0.2877817
 136.5600128    0.2867599
 136.5700073    0.2846564
 136.5800018    0.2825645
 136.5900116    0.2859347
 136.6000061    0.2929329
 136.6100006    0.2872290
 136.6200104    0.2895843
 136.6300049    0.2787647
 136.6399994    0.2787180
 136.6500092    0.2795939
 136.6600037    0.2937230
 136.6700134    0.2833986
 136.6800079    0.2907446
 136.6900024    0.2898491
 136.7000122    0.2860799
 136.7100067    0.2847844
 136.7200012    0.2845428
 136.7300110    0.2912842
 136.7400055    0.2896454
 136.7500000    0.2970082
 136.7600098    0.2937636
 136.7700043    0.2978038
 136.7800140    0.2934327
 136.7900085    0.2844530
 136.8000031    0.2765340
 136.8100128    0.2693599
 136.8200073    0.2745141
 136.8300018    0.2869833
 136.8400116    0.2901582
 136.8500061    0.2863823
 136.8600006    0.2993986
 136.8700104    0.2998091
 136.8800049    0.2984919
 136.8899994    0.2877733
 136.9000092    0.2887276
 136.9100037    0.2955379
 136.9200134    0.2986056
 136.9300079    0.3065668
 136.9400024    0.3048964
 136.9500122    0.3078404
 136.9600067    0.3115545
 136.9700012    0.3036375
 136.9800110    0.3090848
 136.9900055    0.3021990
 137.0000000    0.3051218
 137.0100098    0.3034452
 137.0200043    0.3031868
 137.0300140    0.3125407
 137.0400085    0.3093536
 137.0500031    0.2997545
 137.0600128    0.2990971
 137.0700073    0.2975749
 137.0800018    0.2981334
 137.0900116    0.3063183
 137.1000061    0.3098263
 137.1100006    0.3047684
 137.1200104    0.2992867
 137.1300049    0.2980631
 137.1399994    0.2941087
 137.1500092    0.2962313
 137.1600037    0.2942404
 137.1700134    0.2966723
 137.1800079    0.2986466
 137.1900024    0.2940054
 137.2000122    0.3013387
 137.2100067    0.2997458
 137.2200012    0.3012485
 137.2300110    0.3026360
 137.2400055    0.3036983
 137.2500000    0.3026111
 137.2600098    0.2976536
 137.2700043    0.3080890
 137.2800140    0.3113324
 137.2900085    0.3085517
 137.3000031    0.2996941
 137.3100128    0.3067859
 137.3200073    0.2994324
 137.3300018    0.2902861
 137.3400116    0.2801819
 137.3500061    0.2801819
 137.3600006    0.2973882
 137.3700104    0.2929242
 137.3800049    0.2963946
 137.3899994    0.3066610
 137.4000092    0.2929720
 137.4100037    0.2944967
 137.4200134    0.2930502
 137.4300079    0.2942607
 137.4400024    0.2906988
 137.4500122    0.2912950
 137.4600067    0.2875434
 137.4700012    0.2916485
 137.4800110    0.2927679
 137.4900055    0.2869563
 137.5000000    0.2903036
 137.5100098    0.2841184
 137.5200043    0.2930255
 137.5300140    0.2960210
 137.5400085    0.2891492
 137.5500031    0.3024704
 137.5600128    0.3006771
 137.5700073    0.3053521
 137.5800018    0.2938854
 137.5900116    0.2968695
 137.6000061    0.2963811
 137.6100006    0.3010340
 137.6200104    0.3088185
 137.6300049    0.3199087
 137.6399994    0.3160344
 137.6500092    0.3094467
 137.6600037    0.3150748
 137.6700134    0.3202847
 137.6800079    0.3200677
 137.6900024    0.3148629
 137.7000122    0.3190792
 137.7100067    0.3276244
 137.7200012    0.3171611
 137.7300110    0.3202397
 137.7400055    0.3183238
 137.7500000    0.3121228
 137.7600098    0.3076113
 137.7700043    0.2984827
 137.7800140    0.3114458
 137.7900085    0.3091638
 137.8000031    0.3128859
 137.8100128    0.3154273
 137.8200073    0.3248169
 137.8300018    0.3197852
 137.8400116    0.3114139
 137.8500061    0.3046721
 137.8600006    0.3020134
 137.8700104    0.2954078
 137.8800049    0.2837093
 137.8899994    0.2788605
 137.9000092    0.2852631
 137.9100037    0.2769794
 137.9200134    0.2744178
 137.9300079    0.2792307
 137.9400024    0.2744609
 137.9500122    0.2799753
 137.9600067    0.2859001
 137.9700012    0.2816498
 137.9800110    0.2778319
 137.9900055    0.2828328
 138.0000000    0.2852929
 138.0100098    0.2926830
 138.0200043    0.2904115
 138.0300140    0.2851934
 138.0400085    0.2877043
 138.0500031    0.2965421
 138.0600128    0.3148295
 138.0700073    0.3006083
 138.0800018    0.3000149
 138.0900116    0.3036822
 138.1000061    0.3025447
 138.1100006    0.2953947
 138.1200104    0.3030011
 138.1300049    0.3087081
 138.1399994    0.3027935
 138.1500092    0.3072577
 138.1600037    0.3058111
 138.1700134    0.3153119
 138.1800079    0.3080690
 138.1900024    0.3110677
 138.2000122    0.3077135
 138.2100067    0.3168181
 138.2200012    0.3132903
 138.2300110    0.3194253
 138.2400055    0.3184845
 138.2500000    0.3124450
 138.2600098    0.3067452
 138.2700043    0.3045616
 138.2800140    0.2924168
 138.2900085    0.2956855
 138.3000031    0.3063279
 138.3100128    0.2916401
 138.3200073    0.2985834
 138.3300018    0.3056787
 138.3400116    0.2923575
 138.3500061    0.2932996
 138.3600006    0.2882516
 138.3700104    0.2886462
 138.3800049    0.2950661
 138.3899994    0.2946495
 138.4000092    0.2855926
 138.4100037    0.2896610
 138.4200134    0.2962356
 138.4300079    0.2975194
 138.4400024    0.2969219
 138.4500122    0.2938791
 138.4600067    0.3048670
 138.4700012    0.3003508
 138.4800110    0.2896522
 138.4900055    0.2950018
 138.5000000    0.2894164
 138.5100098    0.2939221
 138.5200043    0.2858455
 138.5300140    0.2764944
 138.5400085    0.2829076
 138.5500031    0.2775718
 138.5600128    0.2792812
 138.5700073    0.2815427
 138.5800018    0.2829116
 138.5900116    0.2759927
 138.6000061    0.2862558
 138.6100006    0.2932296
 138.6200104    0.2881908
 138.6300049    0.2915547
 138.6399994    0.2945565
 138.6500092    0.2857972
 138.6600037    0.2802280
 138.6700134    0.2867280
 138.6800079    0.2869265
 138.6900024    0.2880807
 138.7000122    0.2848758
 138.7100067    0.2924913
 138.7200012    0.2902975
 138.7300110    0.2833176
 138.7400055    0.2880417
 138.7500000    0.2835757
 138.7600098    0.2856847
 138.7700043    0.2823468
 138.7800140    0.2852511
 138.7900085    0.2910507
 138.8000031    0.2947698
 138.8100128    0.2952602
 138.8200073    0.3084563
 138.8300018    0.3009700
 138.8400116    0.2962591
 138.8500061    0.2983944
 138.8600006    0.3003279
 138.8700104    0.3005904
 138.8800049    0.3016445
 138.8899994    0.3033807
 138.9000092    0.3029136
 138.9100037    0.3028289
 138.9200134    0.3051963
 138.9300079    0.3007981
 138.9400024    0.3027515
 138.9500122    0.3104400
 138.9600067    0.3147846
 138.9700012    0.3184311
 138.9800110    0.3150477
 138.9900055    0.3171428
 139.0000000    0.3178234
 139.0100098    0.3083487
 139.0200043    0.2987081
 139.0300140    0.3001487
 139.0400085    0.2965761
 139.0500031    0.2951305
 139.0600128    0.2799677
 139.0700073    0.2818352
 139.0800018    0.2871640
 139.0900116    0.2879612
 139.1000061    0.2902102
 139.1100006    0.3037224
 139.1200104    0.3010851
 139.1300049    0.2910967
 139.1399994    0.2967627
 139.1500092    0.2942186
 139.1600037    0.3007179
 139.1700134    0.2990069
 139.1800079    0.2941101
 139.1900024    0.2975824
 139.2000122    0.2984535
 139.2100067    0.2985624
 139.2200012    0.2925738
 139.2300110    0.2906894
 139.2400055    0.2863665
 139.2500000    0.2951565
 139.2600098    0.2887138
 139.2700043    0.2835638
 139.2800140    0.2847182
 139.2900085    0.2863348
 139.3000031    0.2899727
 139.3100128    0.2872435
 139.3200073    0.2891251
 139.3300018    0.2829541
 139.3400116    0.2799771
 139.3500061    0.2825047
 139.3600006    0.2868930
 139.3700104    0.2824697
 139.3800049    0.2887276
 139.3899994    0.2826931
 139.4000092    0.2843793
 139.4100037    0.2737746
 139.4200134    0.2788269
 139.4300079    0.2850781
 139.4400024    0.2889904
 139.4500122    0.2829518
 139.4600067    0.2841046
 139.4700012    0.2873483
 139.4800110    0.2859735
 139.4900055    0.2791318
 139.5000000    0.2778309
 139.5100098    0.2871237
 139.5200043    0.2908901
 139.5300140    0.2827071
 139.5400085    0.2898628
 139.5500031    0.2873020
 139.5600128    0.2913010
 139.5700073    0.2912619
 139.5800018    0.2885717
 139.5900116    0.2841728
 139.6000061    0.2873346
 139.6100006    0.2740145
 139.6200104    0.2758011
 139.6300049    0.2712072
 139.6399994    0.2734430
 139.6500092    0.2756603
 139.6600037    0.2713656
 139.6700134    0.2720959
 139.6800079    0.2758553
 139.6900024    0.2778697
 139.7000122    0.2829650
 139.7100067    0.2823477
 139.7200012    0.2868202
 139.7300110    0.2850839
 139.7400055    0.2825617
 139.7500000    0.2922596
 139.7600098    0.2956214
 139.7700043    0.2965246
 139.7800140    0.2953601
 139.7900085    0.2959220
 139.8000031    0.2846377
 139.8100128    0.2895643
 139.8200073    0.2872174
 139.8300018    0.2916593
 139.8400116    0.2838621
 139.8500061    0.2860793
 139.8600006    0.2799667
 139.8700104    0.2870830
 139.8800049    0.2825708
 139.8899994    0.2850255
 139.9000092    0.2868643
 139.9100037    0.2895331
 139.9200134    0.2897221
 139.9300079    0.2806611
 139.9400024    0.2843941
 139.9500122    0.2761596
 139.9600067    0.2724896
 139.9700012    0.2771668
 139.9800110    0.2764143
 139.9900055    0.2777730
 140.0000000    0.2821800
 140.0100098    0.2834720
 140.0200043    0.2820684
 140.0300140    0.2813643
 140.0400085    0.2744294
 140.0500031    0.2781379
 140.0600128    0.2824854
 140.0700073    0.2749905
 140.0800018    0.2827607
 140.0900116    0.2887520
 140.1000061    0.2899906
 140.1100006    0.2830385
 140.1200104    0.2853439
 140.1300049    0.2845285
 140.1399994    0.2898580
 140.1500092    0.2824011
 140.1600037    0.2833253
 140.1700134    0.2945615
 140.1800079    0.2938046
 140.1900024    0.2996202
 140.2000122    0.2982067
 140.2100067    0.3044876
 140.2200012    0.3109313
 140.2300110    0.3188507
 140.2400055    0.3063753
 140.2500000    0.3044469
 140.2600098    0.3090359
 140.2700043    0.3109540
 140.2800140    0.3077181
 140.2900085    0.3078032
 140.3000031    0.3140993
 140.3100128    0.3154628
 140.3200073    0.3153616
 140.3300018    0.3309434
 140.3400116    0.3170674
 140.3500061    0.3118283
 140.3600006    0.3129711
 140.3700104    0.3089624
 140.3800049    0.3052395
 140.3899994    0.3132994
 140.4000092    0.3163896
 140.4100037    0.3118520
 140.4200134    0.2995246
 140.4300079    0.2995543
 140.4400024    0.3017514
 140.4500122    0.2982672
 140.4600067    0.3038391
 140.4700012    0.3043756
 140.4800110    0.3090750
 140.4900055    0.3056338
 140.5000000    0.3142062
 140.5100098    0.3029496
 140.5200043    0.2977302
 140.5300140    0.3082904
 140.5400085    0.3048749
 140.5500031    0.3067718
 140.5600128    0.3182368
 140.5700073    0.3064963
 140.5800018    0.3121997
 140.5900116    0.2985757
 140.6000061    0.2944735
 140.6100006    0.2960252
 140.6200104    0.2951546
 140.6300049    0.2921984
 140.6399994    0.3012575
 140.6500092    0.2884867
 140.6600037    0.2994242
 140.6700134    0.2990411
 140.6800079    0.3013590
 140.6900024    0.3037860
 140.7000122    0.3039317
 140.7100067    0.2965105
 140.7200012    0.3002371
 140.7300110    0.2943894
 140.7400055    0.3041810
 140.7500000    0.3032533
 140.7600098    0.3026738
 140.7700043    0.3048187
 140.7800140    0.3033338
 140.7900085    0.3133560
 140.8000031    0.3035995
 140.8100128    0.3017060
 140.8200073    0.2921127
 140.8300018    0.2910058
 140.8400116    0.2910858
 140.8500061    0.2950547
 140.8600006    0.3010036
 140.8700104    0.2958693
 140.8800049    0.2987062
 140.8899994    0.2988960
 140.9000092    0.2854092
 140.9100037    0.2830795
 140.9200134    0.2826024
 140.9300079    0.2828372
 140.9400024    0.2852745
 140.9500122    0.2854591
 140.9600067    0.2936725
 140.9700012    0.2960162
 140.9800110    0.3000478
 140.9900055    0.2973958
 141.0000000    0.2952195
 141.0100098    0.2899755
 141.0200043    0.2949357
 141.0300140    0.3056514
 141.0400085    0.2965599
 141.0500031    0.2955024
 141.0600128    0.2892933
 141.0700073    0.2923761
 141.0800018    0.2868822
 141.0900116    0.2941931
 141.1000061    0.2888485
 141.1100006    0.2839135
 141.1200104    0.2893063
 141.1300049    0.2839547
 141.1399994    0.2933346
 141.1500092    0.2930219
 141.1600037    0.2953095
 141.1700134    0.2987286
 141.1800079    0.2897735
 141.1900024    0.2943854
 141.2000122    0.2953907
 141.2100067    0.2947777
 141.2200012    0.3018115
 141.2300110    0.3071829
 141.2400055    0.2962880
 141.2500000    0.2894677
 141.2600098    0.2894554
 141.2700043    0.2900166
 141.2800140    0.2930398
 141.2900085    0.2867467
 141.3000031    0.2834984
 141.3100128    0.2921053
 141.3200073    0.2857636
 141.3300018    0.2874189
 141.3400116    0.2946099
 141.3500061    0.2943810
 141.3600006    0.2938854
 141.3700104    0.2845494
 141.3800049    0.2823096
 141.3899994    0.2880218
 141.4000092    0.2933694
 141.4100037    0.2935037
 141.4200134    0.2910928
 141.4300079    0.2840882
 141.4400024    0.2801825
 141.4500122    0.2755111
 141.4600067    0.2849717
 141.4700012    0.2881078
 141.4800110    0.2866035
 141.4900055    0.2908641
 141.5000000    0.2975339
 141.5100098    0.2889400
 141.5200043    0.2930104
 141.5300140    0.2904621
 141.5400085    0.2944059
 141.5500031    0.2972022
 141.5600128    0.3075336
 141.5700073    0.3061246
 141.5800018    0.3010916
 141.5900116    0.3017741
 141.6000061    0.3079996
 141.6100006    0.2979897
 141.6200104    0.3069636
 141.6300049    0.2968247
 141.6399994    0.2876453
 141.6500092    0.2931239
 141.6600037    0.2925456
 141.6700134    0.2961636
 141.6800079    0.3071473
 141.6900024    0.3097948
 141.7000122    0.3056556
 141.7100067    0.3052245
 141.7200012    0.3049333
 141.7300110    0.2940836
 141.7400055    0.2969494
 141.7500000    0.3053166
 141.7600098    0.3007553
 141.7700043    0.3048593
 141.7800140    0.3043469
 141.7900085    0.3005263
 141.8000031    0.2972322
 141.8100128    0.3059705
 141.8200073    0.3035029
 141.8300018    0.2919395
 141.8400116    0.2933575
 141.8500061    0.2913596
 141.8600006    0.2970207
 141.8700104    0.2960650
 141.8800049    0.3002237
 141.8899994    0.2969303
 141.9000092    0.3002082
 141.9100037    0.3067004
 141.9200134    0.2991673
 141.9300079    0.3105130
 141.9400024    0.3056065
 141.9500122    0.2970943
 141.9600067    0.3028331
 141.9700012    0.2965840
 141.9800110    0.2967144
 141.9900055    0.2931490
 142.0000000    0.2925366
 142.0100098    0.2892940
 142.0200043    0.2918652
 142.0300140    0.2998739
 142.0400085    0.2836875
 142.0500031    0.2871942
 142.0600128    0.2872057
 142.0700073    0.2870378
 142.0800018    0.2893640
 142.0900116    0.2887335
 142.1000061    0.2930167
 142.1100006    0.2900407
 142.1200104    0.3062239
 142.1300049    0.2947287
 142.1399994    0.2896993
 142.1500092    0.2979076
 142.1600037    0.2950433
 142.1700134    0.2945637
 142.1800079    0.2893079
 142.1900024    0.2882008
 142.2000122    0.2863456
 142.2100067    0.2836559
 142.2200012    0.2792093
 142.2300110    0.2781945
 142.2400055    0.2778088
 142.2500000    0.2668642
 142.2600098    0.2660897
 142.2700043    0.2835704
 142.2800140    0.2904868
 142.2900085    0.2880634
 142.3000031    0.2807710
 142.3100128    0.2801842
 142.3200073    0.2858675
 142.3300018    0.2882331
 142.3400116    0.2888721
 142.3500061    0.2844863
 142.3600006    0.2839424
 142.3700104    0.2901014
 142.3800049    0.2845336
 142.3899994    0.2848115
 142.4000092    0.2843424
 142.4100037    0.2860969
 142.4200134    0.2963759
 142.4300079    0.2875021
 142.4400024    0.2912838
 142.4500122    0.2991314
 142.4600067    0.3073111
 142.4700012    0.2997474
 142.4800110    0.2971322
 142.4900055    0.2981883
 142.5000000    0.2938264
 142.5100098    0.2876960
 142.5200043    0.2911803
 142.5300140    0.2980881
 142.5400085    0.2957387
 142.5500031    0.2941352
 142.5600128    0.2901575
 142.5700073    0.2855878
 142.5800018    0.2822146
 142.5900116    0.2883981
 142.6000061    0.2888835
 142.6100006    0.2895972
 142.6200104    0.2843013
 142.6300049    0.2876247
 142.6399994    0.2764964
 142.6500092    0.2736556
 142.6600037    0.2758637
 142.6700134    0.2797298
 142.6800079    0.2864029
 142.6900024    0.2842358
 142.7000122    0.2872728
 142.7100067    0.2898301
 142.7200012    0.2843481
 142.7300110    0.2858988
 142.7400055    0.2841264
 142.7500000    0.2888974
 142.7600098    0.2868640
 142.7700043    0.2820663
 142.7800140    0.2858156
 142.7900085    0.2828782
 142.8000031    0.2749513
 142.8100128    0.2802298
 142.8200073    0.2882150
 142.8300018    0.2933136
 142.8400116    0.2974424
 142.8500061    0.2939189
 142.8600006    0.2969370
 142.8700104    0.2867067
 142.8800049    0.2879101
 142.8899994    0.2928010
 142.9000092    0.2878803
 142.9100037    0.2984501
 142.9200134    0.2942763
 142.9300079    0.2881645
 142.9400024    0.2890518
 142.9500122    0.2921394
 142.9600067    0.2922093
 142.9700012    0.2939765
 142.9800110    0.2860933
 142.9900055    0.2814951
 143.0000000    0.2950265
 143.0100098    0.2940856
 143.0200043    0.2838844
 143.0300140    0.2910420
 143.0400085    0.2921695
 143.0500031    0.2850057
 143.0600128    0.2866483
 143.0700073    0.2884385
 143.0800018    0.2823905
 143.0900116    0.2838826
 143.1000061    0.2925986
 143.1100006    0.2848715
 143.1200104    0.2847947
 143.1300049    0.2807469
 143.1399994    0.2856674
 143.1500092    0.2868798
 143.1600037    0.2816467
 143.1700134    0.2788452
 143.1800079    0.2792884
 143.1900024    0.2812110
 143.2000122    0.2873526
 143.2100067    0.2832070
 143.2200012    0.2817373
 143.2300110    0.2873046
 143.2400055    0.2892574
 143.2500000    0.2864614
 143.2600098    0.2950972
 143.2700043    0.2887800
 143.2800140    0.2831241
 143.2900085    0.2888612
 143.3000031    0.2900088
 143.3100128    0.2872535
 143.3200073    0.2844541
 143.3300018    0.2791210
 143.3400116    0.2843271
 143.3500061    0.2837210
 143.3600006    0.2972239
 143.3700104    0.2872978
 143.3800049    0.2849768
 143.3899994    0.2842450
 143.4000092    0.2817460
 143.4100037    0.2862484
 143.4200134    0.2798478
 143.4300079    0.2828997
 143.4400024    0.2841157
 143.4500122    0.2818938
 143.4600067    0.2748160
 143.4700012    0.2856084
 143.4800110    0.2755170
 143.4900055    0.2764368
 143.5000000    0.2887889
 143.5100098    0.2821707
 143.5200043    0.2807071
 143.5300140    0.2773583
 143.5400085    0.2739781
 143.5500031    0.2773898
 143.5600128    0.2703258
 143.5700073    0.2755387
 143.5800018    0.2698324
 143.5900116    0.2705818
 143.6000061    0.2769624
 143.6100006    0.2779417
 143.6200104    0.2800152
 143.6300049    0.2782765
 143.6399994    0.2808488
 143.6500092    0.2797728
 143.6600037    0.2745743
 143.6700134    0.2752949
 143.6800079    0.2766100
 143.6900024    0.2808168
 143.7000122    0.2826442
 143.7100067    0.2889858
 143.7200012    0.2867679
 143.7300110    0.2852379
 143.7400055    0.2849050
 143.7500000    0.2980298
 143.7600098    0.3087959
 143.7700043    0.3076081
 143.7800140    0.3040272
 143.7900085    0.3155678
 143.8000031    0.2944833
 143.8100128    0.2983629
 143.8200073    0.2989653
 143.8300018    0.3060277
 143.8400116    0.3023113
 143.8500061    0.3022638
 143.8600006    0.2968293
 143.8700104    0.3005502
 143.8800049    0.2876298
 143.8899994    0.2833335
 143.9000092    0.2883128
 143.9100037    0.2916988
 143.9200134    0.2956544
 143.9300079    0.2942430
 143.9400024    0.2920815
 143.9500122    0.2928503
 143.9600067    0.2888673
 143.9700012    0.2817837
 143.9800110    0.2975618
 143.9900055    0.2929101
 144.0000000    0.2906325
 144.0100098    0.2921802
 144.0200043    0.2926753
 144.0300140    0.2936485
 144.0400085    0.2874674
 144.0500031    0.2830501
 144.0600128    0.2796867
 144.0700073    0.2867447
 144.0800018    0.2871032
 144.0900116    0.2812271
 144.1000061    0.2843281
 144.1100006    0.2839909
 144.1200104    0.2958520
 144.1300049    0.2908965
 144.1399994    0.2888082
 144.1500092    0.2864432
 144.1600037    0.2875969
 144.1700134    0.2872599
 144.1800079    0.2983600
 144.1900024    0.3084213
 144.2000122    0.2988370
 144.2100067    0.2966514
 144.2200012    0.2982214
 144.2300110    0.3042825
 144.2400055    0.2962678
 144.2500000    0.3008148
 144.2600098    0.3064357
 144.2700043    0.3056226
 144.2800140    0.3047911
 144.2900085    0.3023946
 144.3000031    0.2963915
 144.3100128    0.2968332
 144.3200073    0.3069477
 144.3300018    0.2991190
 144.3400116    0.3071916
 144.3500061    0.3100503
 144.3600006    0.3183145
 144.3700104    0.3082149
 144.3800049    0.3108041
 144.3899994    0.3077700
 144.4000092    0.3052081
 144.4100037    0.3076485
 144.4200134    0.3042642
 144.4300079    0.2939067
 144.4400024    0.2980126
 144.4500122    0.2945718
 144.4600067    0.2932846
 144.4700012    0.2920485
 144.4800110    0.2827664
 144.4900055    0.2826956
 144.5000000    0.2826154
 144.5100098    0.2828983
 144.5200043    0.2894663
 144.5300140    0.3021415
 144.5400085    0.2962465
 144.5500031    0.2981327
 144.5600128    0.2934475
 144.5700073    0.3029896
 144.5800018    0.3032797
 144.5900116    0.3068038
 144.6000061    0.3116161
 144.6100006    0.2974426
 144.6200104    0.2934490
 144.6300049    0.3002399
 144.6399994    0.2978734
 144.6500092    0.3014073
 144.6600037    0.2989422
 144.6700134    0.2984025
 144.6800079    0.2955241
 144.6900024    0.2958648
 144.7000122    0.2889033
 144.7100067    0.2919344
 144.7200012    0.2910680
 144.7300110    0.2876345
 144.7400055    0.2826206
 144.7500000    0.2855296
 144.7600098    0.2818303
 144.7700043    0.2863543
 144.7800140    0.2909024
 144.7900085    0.2900726
 144.8000031    0.2866570
 144.8100128    0.2980393
 144.8200073    0.2887159
 144.8300018    0.2906615
 144.8400116    0.2826834
 144.8500061    0.2825684
 144.8600006    0.2809312
 144.8700104    0.2821583
 144.8800049    0.2839614
 144.8899994    0.2839556
 144.9000092    0.2839484
 144.9100037    0.2858093
 144.9200134    0.2865911
 144.9300079    0.2905608
 144.9400024    0.2881836
 144.9500122    0.2812853
 144.9600067    0.2870493
 144.9700012    0.2909529
 144.9800110    0.2948587
 144.9900055    0.2904999
 145.0000000    0.2953184
 145.0100098    0.3070640
 145.0200043    0.3067729
 145.0300140    0.3030420
 145.0400085    0.3036162
 145.0500031    0.2945904
 145.0600128    0.2981019
 145.0700073    0.3041866
 145.0800018    0.3054765
 145.0900116    0.3046668
 145.1000061    0.3026500
 145.1100006    0.3170011
 145.1200104    0.3244787
 145.1300049    0.3133166
 145.1399994    0.3078324
 145.1500092    0.3009512
 145.1600037    0.2984463
 145.1700134    0.2960529
 145.1800079    0.3073253
 145.1900024    0.3118066
 145.2000122    0.3078948
 145.2100067    0.3069879
 145.2200012    0.3186449
 145.2300110    0.3242005
 145.2400055    0.3107832
 145.2500000    0.3050157
 145.2600098    0.3069898
 145.2700043    0.3066370
 145.2800140    0.2977898
 145.2900085    0.3072050
 145.3000031    0.2957222
 145.3100128    0.2944570
 145.3200073    0.2951663
 145.3300018    0.2981648
 145.3400116    0.2969796
 145.3500061    0.2924341
 145.3600006    0.2856845
 145.3700104    0.2854507
 145.3800049    0.2838904
 145.3899994    0.2849481
 145.4000092    0.2866805
 145.4100037    0.2902482
 145.4200134    0.2915935
 145.4300079    0.2874691
 145.4400024    0.2922088
 145.4500122    0.2951683
 145.4600067    0.2936154
 145.4700012    0.2897834
 145.4800110    0.2892687
 145.4900055    0.2806336
 145.5000000    0.2757354
 145.5100098    0.2697853
 145.5200043    0.2742725
 145.5300140    0.2769555
 145.5400085    0.2719774
 145.5500031    0.2652029
 145.5600128    0.2743110
 145.5700073    0.2742351
 145.5800018    0.2837290
 145.5900116    0.2848796
 145.6000061    0.2838050
 145.6100006    0.2874403
 145.6200104    0.2940193
 145.6300049    0.2871616
 145.6399994    0.2832385
 145.6500092    0.2923090
 145.6600037    0.2840434
 145.6700134    0.2976702
 145.6800079    0.3017425
 145.6900024    0.2997525
 145.7000122    0.2971518
 145.7100067    0.2985363
 145.7200012    0.2846341
 145.7300110    0.2865658
 145.7400055    0.2969690
 145.7500000    0.2825474
 145.7600098    0.2821426
 145.7700043    0.2970821
 145.7800140    0.2948907
 145.7900085    0.2941251
 145.8000031    0.2916078
 145.8100128    0.2886966
 145.8200073    0.2898356
 145.8300018    0.2872011
 145.8400116    0.2845823
 145.8500061    0.2861219
 145.8600006    0.2777328
 145.8700104    0.2792346
 145.8800049    0.2796289
 145.8899994    0.2865153
 145.9000092    0.2880302
 145.9100037    0.2893844
 145.9200134    0.2840218
 145.9300079    0.2907951
 145.9400024    0.2984001
 145.9500122    0.2951801
 145.9600067    0.2944070
 145.9700012    0.3014607
 145.9800110    0.3133881
 145.9900055    0.3022177
 146.0000000    0.3055212
 146.0100098    0.3131261
 146.0200043    0.2990629
 146.0300140    0.2905981
 146.0400085    0.2873456
 146.0500031    0.2858796
 146.0600128    0.2860873
 146.0700073    0.2947253
 146.0800018    0.2928320
 146.0900116    0.2945543
 146.1000061    0.2927093
 146.1100006    0.2922601
 146.1200104    0.2910667
 146.1300049    0.2875253
 146.1399994    0.2901071
 146.1500092    0.2872985
 146.1600037    0.2939894
 146.1700134    0.2984887
 146.1800079    0.2937100
 146.1900024    0.2967671
 146.2000122    0.2914461
 146.2100067    0.2911674
 146.2200012    0.2889514
 146.2300110    0.2921818
 146.2400055    0.2914118
 146.2500000    0.2947632
 146.2600098    0.2855612
 146.2700043    0.2777977
 146.2800140    0.2898126
 146.2900085    0.2756221
 146.3000031    0.2828437
 146.3100128    0.2862246
 146.3200073    0.2922181
 146.3300018    0.2974451
 146.3400116    0.2968054
 146.3500061    0.2967744
 146.3600006    0.2980028
 146.3700104    0.3047740
 146.3800049    0.3103086
 146.3899994    0.2995297
 146.4000092    0.3032663
 146.4100037    0.2954477
 146.4200134    0.2910646
 146.4300079    0.2883941
 146.4400024    0.2936774
 146.4500122    0.2910089
 146.4600067    0.2909173
 146.4700012    0.3057398
 146.4800110    0.2920307
 146.4900055    0.2912936
 146.5000000    0.3020397
 146.5100098    0.3017873
 146.5200043    0.2974365
 146.5300140    0.2938585
 146.5400085    0.2934394
 146.5500031    0.2941442
 146.5600128    0.3033970
 146.5700073    0.2975118
 146.5800018    0.2971325
 146.5900116    0.2993926
 146.6000061    0.2780557
 146.6100006    0.2981728
 146.6200104    0.3024334
 146.6300049    0.3023339
 146.6399994    0.3137566
 146.6500092    0.3054417
 146.6600037    0.3030111
 146.6700134    0.3100706
 146.6800079    0.3063310
 146.6900024    0.3035071
 146.7000122    0.3041840
 146.7100067    0.2938744
 146.7200012    0.3057806
 146.7300110    0.3077478
 146.7400055    0.3091847
 146.7500000    0.3058703
 146.7600098    0.3040597
 146.7700043    0.2965706
 146.7800140    0.2929298
 146.7900085    0.2869486
 146.8000031    0.2976274
 146.8100128    0.2885673
 146.8200073    0.2816817
 146.8300018    0.2887361
 146.8400116    0.2900120
 146.8500061    0.3023088
 146.8600006    0.3040850
 146.8700104    0.2993146
 146.8800049    0.3011409
 146.8899994    0.3003785
 146.9000092    0.2870907
 146.9100037    0.2834496
 146.9200134    0.2861282
 146.9300079    0.2971859
 146.9400024    0.2900732
 146.9500122    0.2945811
 146.9600067    0.2987682
 146.9700012    0.2957729
 146.9800110    0.2927135
 146.9900055    0.2880759
 147.0000000    0.2918237
 147.0100098    0.3020563
 147.0200043    0.2964619
 147.0300140    0.2972822
 147.0400085    0.3021300
 147.0500031    0.2962070
 147.0600128    0.2999019
 147.0700073    0.2972141
 147.0800018    0.3000251
 147.0900116    0.2957847
 147.1000061    0.2949395
 147.1100006    0.2812126
 147.1200104    0.2952204
 147.1300049    0.2894131
 147.1399994    0.2926513
 147.1500092    0.2954521
 147.1600037    0.2954851
 147.1700134    0.2973552
 147.1800079    0.2985740
 147.1900024    0.2974048
 147.2000122    0.2976704
 147.2100067    0.2932543
 147.2200012    0.2942899
 147.2300110    0.2958416
 147.2400055    0.2936064
 147.2500000    0.2960339
 147.2600098    0.2884186
 147.2700043    0.2900372
 147.2800140    0.2850131
 147.2900085    0.2853656
 147.3000031    0.2774933
 147.3100128    0.2843908
 147.3200073    0.2862790
 147.3300018    0.2890090
 147.3400116    0.3043907
 147.3500061    0.2980836
 147.3600006    0.3019541
 147.3700104    0.2977388
 147.3800049    0.2997447
 147.3899994    0.3020016
 147.4000092    0.2963547
 147.4100037    0.2939183
 147.4200134    0.2973479
 147.4300079    0.3102883
 147.4400024    0.3098849
 147.4500122    0.2948578
 147.4600067    0.3053746
 147.4700012    0.3015456
 147.4800110    0.3000920
 147.4900055    0.2973379
 147.5000000    0.2964082
 147.5100098    0.2893659
 147.5200043    0.2935717
 147.5300140    0.2914985
 147.5400085    0.2911834
 147.5500031    0.2987257
 147.5600128    0.2910327
 147.5700073    0.2954669
 147.5800018    0.2852930
 147.5900116    0.2797476
 147.6000061    0.2872546
 147.6100006    0.2854476
 147.6200104    0.2854421
 147.6300049    0.2932844
 147.6399994    0.2951361
 147.6500092    0.2923192
 147.6600037    0.2926990
 147.6700134    0.2891203
 147.6800079    0.2865050
 147.6900024    0.2893447
 147.7000122    0.2881227
 147.7100067    0.2823971
 147.7200012    0.2890347
 147.7300110    0.2859296
 147.7400055    0.2945200
 147.7500000    0.2910710
 147.7600098    0.2909096
 147.7700043    0.2887478
 147.7800140    0.2828858
 147.7900085    0.2894033
 147.8000031    0.2904520
 147.8100128    0.2912041
 147.8200073    0.2974723
 147.8300018    0.2875524
 147.8400116    0.2903920
 147.8500061    0.2924173
 147.8600006    0.2890158
 147.8700104    0.2952006
 147.8800049    0.2855645
 147.8900146    0.2925512
 147.9000092    0.2919986
 147.9100037    0.2937326
 147.9200134    0.2918580
 147.9300079    0.2970064
 147.9400024    0.2855483
 147.9500122    0.2839636
 147.9600067    0.2825579
 147.9700012    0.2906224
 147.9800110    0.2896323
 147.9900055    0.3039364
 148.0000000    0.3041429
 148.0100098    0.3047219
 148.0200043    0.3029570
 148.0300140    0.2946669
 148.0400085    0.2953628
 148.0500031    0.2985043
 148.0600128    0.2930059
 148.0700073    0.2966852
 148.0800018    0.2826970
 148.0900116    0.2866109
 148.1000061    0.2798918
 148.1100006    0.2844262
 148.1200104    0.2833431
 148.1300049    0.2840352
 148.1400146    0.2897645
 148.1500092    0.2913429
 148.1600037    0.2949048
 148.1700134    0.2934760
 148.1800079    0.2919589
 148.1900024    0.2917337
 148.2000122    0.2888346
 148.2100067    0.2956089
 148.2200012    0.2858250
 148.2300110    0.2873372
 148.2400055    0.2875954
 148.2500000    0.2795220
 148.2600098    0.2775131
 148.2700043    0.2809381
 148.2800140    0.2866988
 148.2900085    0.2838167
 148.3000031    0.2895857
 148.3100128    0.2916045
 148.3200073    0.2920514
 148.3300018    0.2899082
 148.3400116    0.2822448
 148.3500061    0.2864378
 148.3600006    0.2873746
 148.3700104    0.2934786
 148.3800049    0.2920153
 148.3900146    0.2886277
 148.4000092    0.2917051
 148.4100037    0.2856023
 148.4200134    0.2945281
 148.4300079    0.2942468
 148.4400024    0.2864218
 148.4500122    0.2910446
 148.4600067    0.2961183
 148.4700012    0.2890936
 148.4800110    0.2867458
 148.4900055    0.2886220
 148.5000000    0.2942269
 148.5100098    0.3000341
 148.5200043    0.2994107
 148.5300140    0.2943867
 148.5400085    0.2963968
 148.5500031    0.2975629
 148.5600128    0.2881608
 148.5700073    0.2844127
 148.5800018    0.2942370
 148.5900116    0.3033533
 148.6000061    0.2939140
 148.6100006    0.2892471
 148.6200104    0.2937411
 148.6300049    0.3020816
 148.6400146    0.3078183
 148.6500092    0.2999001
 148.6600037    0.2991703
 148.6700134    0.2916602
 148.6800079    0.3037028
 148.6900024    0.2950688
 148.7000122    0.3019700
 148.7100067    0.2949595
 148.7200012    0.3000568
 148.7300110    0.2855206
 148.7400055    0.2900804
 148.7500000    0.2881701
 148.7600098    0.2910806
 148.7700043    0.2941590
 148.7800140    0.2880541
 148.7900085    0.2861979
 148.8000031    0.2871268
 148.8100128    0.2900259
 148.8200073    0.2906646
 148.8300018    0.2890618
 148.8400116    0.3017285
 148.8500061    0.3017451
 148.8600006    0.2958441
 148.8700104    0.2929440
 148.8800049    0.2961698
 148.8900146    0.2984389
 148.9000092    0.2924277
 148.9100037    0.2946932
 148.9200134    0.2926845
 148.9300079    0.2935202
 148.9400024    0.2971598
 148.9500122    0.3051750
 148.9600067    0.3048739
 148.9700012    0.2966558
 148.9800110    0.2920098
 148.9900055    0.2892332
 149.0000000    0.2870658
 149.0100098    0.2927783
 149.0200043    0.2853514
 149.0300140    0.2909383
 149.0400085    0.2885793
 149.0500031    0.2934562
 149.0600128    0.2927871
 149.0700073    0.2970955
 149.0800018    0.2986083
 149.0900116    0.2931774
 149.1000061    0.2978331
 149.1100006    0.2956458
 149.1200104    0.2934998
 149.1300049    0.2875112
 149.1400146    0.2998033
 149.1500092    0.2954637
 149.1600037    0.2919057
 149.1700134    0.2916994
 149.1800079    0.2998794
 149.1900024    0.2985913
 149.2000122    0.2888207
 149.2100067    0.3031756
 149.2200012    0.3003413
 149.2300110    0.2930930
 149.2400055    0.2910817
 149.2500000    0.2812552
 149.2600098    0.2864973
 149.2700043    0.2955048
 149.2800140    0.2928653
 149.2900085    0.2960132
 149.3000031    0.2966634
 149.3100128    0.2979396
 149.3200073    0.2924623
 149.3300018    0.2948405
 149.3400116    0.2982854
 149.3500061    0.3028927
 149.3600006    0.3053720
 149.3700104    0.3010650
 149.3800049    0.3006751
 149.3900146    0.2953835
 149.4000092    0.2958837
 149.4100037    0.2812417
 149.4200134    0.2834802
 149.4300079    0.2909744
 149.4400024    0.2995948
 149.4500122    0.2979019
 149.4600067    0.3008499
 149.4700012    0.2959780
 149.4800110    0.2890253
 149.4900055    0.2836498
 149.5000000    0.2818125
 149.5100098    0.2816393
 149.5200043    0.2805578
 149.5300140    0.2749259
 149.5400085    0.2805559
 149.5500031    0.2823903
 149.5600128    0.2864529
 149.5700073    0.2929049
 149.5800018    0.2831762
 149.5900116    0.2917544
 149.6000061    0.2905794
 149.6100006    0.2898988
 149.6200104    0.2859093
 149.6300049    0.2890821
 149.6400146    0.2835182
 149.6500092    0.2909944
 149.6600037    0.2963907
 149.6700134    0.2893632
 149.6800079    0.2855996
 149.6900024    0.2823274
 149.7000122    0.2818224
 149.7100067    0.2814626
 149.7200012    0.2784483
 149.7300110    0.2781916
 149.7400055    0.2820199
 149.7500000    0.2741123
 149.7600098    0.2727762
 149.7700043    0.2742161
 149.7800140    0.2753064
 149.7900085    0.2832081
 149.8000031    0.2899722
 149.8100128    0.2878977
 149.8200073    0.2834812
 149.8300018    0.2931971
 149.8400116    0.2890890
 149.8500061    0.2895598
 149.8600006    0.2812584
 149.8700104    0.2831725
 149.8800049    0.2933110
 149.8900146    0.2977095
 149.9000092    0.2922237
 149.9100037    0.2907566
 149.9200134    0.2924306
 149.9300079    0.2927598
 149.9400024    0.2960010
 149.9500122    0.2876537
 149.9600067    0.2998311
 149.9700012    0.2975374
 149.9800110    0.2905637
 149.9900055    0.2985456
 150.0000000    0.2968200
 150.0100098    0.2966250
 150.0200043    0.2974469
 150.0300140    0.2956936
 150.0400085    0.3003179
 150.0500031    0.2948960
 150.0600128    0.2937823
 150.0700073    0.2940407
 150.0800018    0.2945459
 150.0900116    0.2826928
 150.1000061    0.2974444
 150.1100006    0.2923358
 150.1200104    0.2917491
 150.1300049    0.2915059
 150.1400146    0.2948837
 150.1500092    0.2946268
 150.1600037    0.2915553
 150.1700134    0.2961834
 150.1800079    0.2931717
 150.1900024    0.2836373
 150.2000122    0.2818018
 150.2100067    0.2779976
 150.2200012    0.2945191
 150.2300110    0.2981479
 150.2400055    0.3065103
 150.2500000    0.2888721
 150.2600098    0.2987868
 150.2700043    0.2959044
 150.2800140    0.2962337
 150.2900085    0.2964222
 150.3000031    0.3038043
 150.3100128    0.3004379
 150.3200073    0.2991743
 150.3300018    0.3060932
 150.3400116    0.3059931
 150.3500061    0.3078959
 150.3600006    0.3038827
 150.3700104    0.3059712
 150.3800049    0.3048457
 150.3900146    0.3073940
 150.4000092    0.3017569
 150.4100037    0.2938663
 150.4200134    0.2990112
 150.4300079    0.2944551
 150.4400024    0.3093317
 150.4500122    0.3077877
 150.4600067    0.3103924
 150.4700012    0.3139571
 150.4800110    0.3078119
 150.4900055    0.3101480
 150.5000000    0.3109057
 150.5100098    0.3099073
 150.5200043    0.3134249
 150.5300140    0.3206367
 150.5400085    0.3114042
 150.5500031    0.3103668
 150.5600128    0.3089987
 150.5700073    0.3154553
 150.5800018    0.3212912
 150.5900116    0.3201217
 150.6000061    0.3175514
 150.6100006    0.3143721
 150.6200104    0.3038968
 150.6300049    0.3068267
 150.6400146    0.3054851
 150.6500092    0.3067526
 150.6600037    0.3029241
 150.6700134    0.3077292
 150.6800079    0.3020079
 150.6900024    0.3038352
 150.7000122    0.2979971
 150.7100067    0.2976466
 150.7200012    0.2881421
 150.7300110    0.2878945
 150.7400055    0.2917038
 150.7500000    0.2926166
 150.7600098    0.2991680
 150.7700043    0.2978160
 150.7800140    0.2916380
 150.7900085    0.2977416
 150.8000031    0.2926843
 150.8100128    0.2958642
 150.8200073    0.2956417
 150.8300018    0.2967715
 150.8400116    0.2921645
 150.8500061    0.2860696
 150.8600006    0.2902264
 150.8700104    0.2960559
 150.8800049    0.2950726
 150.8900146    0.3052476
 150.9000092    0.2994244
 150.9100037    0.3081150
 150.9200134    0.3037139
 150.9300079    0.3059589
 150.9400024    0.3121417
 150.9500122    0.3104867
 150.9600067    0.3039879
 150.9700012    0.3100998
 150.9800110    0.3051960
 150.9900055    0.3036181
 151.0000000    0.2994495
 151.0100098    0.3046708
 151.0200043    0.2917786
 151.0300140    0.2900307
 151.0400085    0.2975528
 151.0500031    0.2985947
 151.0600128    0.3056958
 151.0700073    0.3017772
 151.0800018    0.2989350
 151.0900116    0.2934614
 151.1000061    0.2889098
 151.1100006    0.3028174
 151.1200104    0.3049499
 151.1300049    0.3096735
 151.1400146    0.3121610
 151.1500092    0.3050496
 151.1600037    0.3008664
 151.1700134    0.2921728
 151.1800079    0.2943206
 151.1900024    0.3052806
 151.2000122    0.2989304
 151.2100067    0.3040350
 151.2200012    0.3123909
 151.2300110    0.3060271
 151.2400055    0.3071300
 151.2500000    0.3099518
 151.2600098    0.3059204
 151.2700043    0.3062820
 151.2800140    0.3094552
 151.2900085    0.3047964
 151.3000031    0.3057063
 151.3100128    0.3122058
 151.3200073    0.3132263
 151.3300018    0.3189488
 151.3400116    0.3191147
 151.3500061    0.3147244
 151.3600006    0.3141001
 151.3700104    0.3076234
 151.3800049    0.3004055
 151.3900146    0.3035715
 151.4000092    0.2997451
 151.4100037    0.3031725
 151.4200134    0.3087943
 151.4300079    0.3118123
 151.4400024    0.2949611
 151.4500122    0.2874294
 151.4600067    0.2902313
 151.4700012    0.2896282
 151.4800110    0.2889793
 151.4900055    0.2880082
 151.5000000    0.2861816
 151.5100098    0.2891832
 151.5200043    0.2913048
 151.5300140    0.2910182
 151.5400085    0.2859436
 151.5500031    0.2844459
 151.5600128    0.2873625
 151.5700073    0.2925153
 151.5800018    0.2953414
 151.5900116    0.2918556
 151.6000061    0.2952873
 151.6100006    0.3028376
 151.6200104    0.2928506
 151.6300049    0.2913899
 151.6400146    0.2913085
 151.6500092    0.2981342
 151.6600037    0.3026045
 151.6700134    0.3117754
 151.6800079    0.3091529
 151.6900024    0.3116712
 151.7000122    0.3102933
 151.7100067    0.3078279
 151.7200012    0.3059728
 151.7300110    0.3179688
 151.7400055    0.3194961
 151.7500000    0.3160572
 151.7600098    0.3113979
 151.7700043    0.3197009
 151.7800140    0.3231936
 151.7900085    0.3118393
 151.8000031    0.3207425
 151.8100128    0.3124916
 151.8200073    0.3051812
 151.8300018    0.2974661
 151.8400116    0.3039346
 151.8500061    0.2971724
 151.8600006    0.2959362
 151.8700104    0.2972475
 151.8800049    0.2904880
 151.8900146    0.3033685
 151.9000092    0.2964431
 151.9100037    0.2929146
 151.9200134    0.2950494
 151.9300079    0.3004817
 151.9400024    0.2967233
 151.9500122    0.3010815
 151.9600067    0.3058906
 151.9700012    0.3113142
 151.9800110    0.3060535
 151.9900055    0.2945371
 152.0000000    0.2960371
 152.0100098    0.2950597
 152.0200043    0.2974945
 152.0300140    0.2925418
 152.0400085    0.2964556
 152.0500031    0.2947015
 152.0600128    0.2974004
 152.0700073    0.3022797
 152.0800018    0.2934252
 152.0900116    0.2931736
 152.1000061    0.3036550
 152.1100006    0.3070078
 152.1200104    0.3070157
 152.1300049    0.3101966
 152.1400146    0.3058444
 152.1500092    0.3087210
 152.1600037    0.3068645
 152.1700134    0.3081887
 152.1800079    0.3126579
 152.1900024    0.3156204
 152.2000122    0.3131582
 152.2100067    0.3122307
 152.2200012    0.3094434
 152.2300110    0.3002487
 152.2400055    0.3041706
 152.2500000    0.3076569
 152.2600098    0.3096130
 152.2700043    0.2995565
 152.2800140    0.2920265
 152.2900085    0.2854172
 152.3000031    0.2897173
 152.3100128    0.3007225
 152.3200073    0.2924433
 152.3300018    0.2878929
 152.3400116    0.2879074
 152.3500061    0.2919623
 152.3600006    0.2891837
 152.3700104    0.3048854
 152.3800049    0.2920217
 152.3900146    0.3015561
 152.4000092    0.3050223
 152.4100037    0.2917079
 152.4200134    0.2895183
 152.4300079    0.2927780
 152.4400024    0.2938199
 152.4500122    0.2925757
 152.4600067    0.2939892
 152.4700012    0.2923331
 152.4800110    0.2978616
 152.4900055    0.3064253
 152.5000000    0.3071991
 152.5100098    0.2992066
 152.5200043    0.2906554
 152.5300140    0.2831907
 152.5400085    0.3004078
 152.5500031    0.2984268
 152.5600128    0.3024961
 152.5700073    0.3087756
 152.5800018    0.3125925
 152.5900116    0.3083197
 152.6000061    0.3100944
 152.6100006    0.3121385
 152.6200104    0.3058449
 152.6300049    0.3125238
 152.6400146    0.3072666
 152.6500092    0.3069789
 152.6600037    0.3009231
 152.6700134    0.3058805
 152.6800079    0.3019501
 152.6900024    0.3047436
 152.7000122    0.2976636
 152.7100067    0.3014208
 152.7200012    0.2960444
 152.7300110    0.2968923
 152.7400055    0.3011095
 152.7500000    0.3076931
 152.7600098    0.2955267
 152.7700043    0.2974004
 152.7800140    0.2972376
 152.7900085    0.3032560
 152.8000031    0.3095942
 152.8100128    0.2964304
 152.8200073    0.2963500
 152.8300018    0.3090071
 152.8400116    0.3140359
 152.8500061    0.3066139
 152.8600006    0.2970132
 152.8700104    0.2954556
 152.8800049    0.2998250
 152.8900146    0.2925573
 152.9000092    0.3050943
 152.9100037    0.3081671
 152.9200134    0.3052834
 152.9300079    0.2996734
 152.9400024    0.2960926
 152.9500122    0.2935345
 152.9600067    0.2880094
 152.9700012    0.2973937
 152.9800110    0.2900208
 152.9900055    0.3048416
 153.0000000    0.2941575
 153.0100098    0.2904117
 153.0200043    0.2873786
 153.0300140    0.2888924
 153.0400085    0.2932250
 153.0500031    0.2853902
 153.0600128    0.2821853
 153.0700073    0.2894788
 153.0800018    0.2942890
 153.0900116    0.2917230
 153.1000061    0.2944399
 153.1100006    0.2880807
 153.1200104    0.2898996
 153.1300049    0.2917117
 153.1400146    0.2905002
 153.1500092    0.2950374
 153.1600037    0.2940843
 153.1700134    0.2864847
 153.1800079    0.2970307
 153.1900024    0.3010365
 153.2000122    0.2981281
 153.2100067    0.2931623
 153.2200012    0.3093523
 153.2300110    0.3051810
 153.2400055    0.3075556
 153.2500000    0.3100818
 153.2600098    0.3003469
 153.2700043    0.3046008
 153.2800140    0.2980618
 153.2900085    0.3032230
 153.3000031    0.2974647
 153.3100128    0.2941533
 153.3200073    0.2910532
 153.3300018    0.2927881
 153.3400116    0.2933310
 153.3500061    0.2986273
 153.3600006    0.2921717
 153.3700104    0.2964408
 153.3800049    0.2998712
 153.3900146    0.3102806
 153.4000092    0.3096595
 153.4100037    0.3093797
 153.4200134    0.3160051
 153.4300079    0.3172753
 153.4400024    0.3083504
 153.4500122    0.3102487
 153.4600067    0.2999600
 153.4700012    0.3111657
 153.4800110    0.3042636
 153.4900055    0.3040028
 153.5000000    0.3054012
 153.5100098    0.3038017
 153.5200043    0.2989551
 153.5300140    0.3058112
 153.5400085    0.3080792
 153.5500031    0.3100134
 153.5600128    0.3078749
 153.5700073    0.3112963
 153.5800018    0.3090184
 153.5900116    0.3034272
 153.6000061    0.3054043
[truncated: 2,252,641 more chars]
