# Supplementary material for: Comparative structural insights and functional analysis for the distinct unbound states of Human AGO proteins
Source: Sci Rep. 2025 Mar 19;15:9432. doi: 10.1038/s41598-025-91849-5 (PMC11923369; doi:10.1038/s41598-025-91849-5)
Supplement: Supplementary file 27 — Supplementary Information 15. [file 41598_2025_91849_MOESM27_ESM.zip › AGO2/r1/rmsd.xvg]

# This file was created Thu Jul  6 14:00:44 2023
# Created by:
#                       :-) GROMACS - gmx rms, 2020.3 (-:
# 
# Executable:   /home/panos/programs/bin/gmx
# Data prefix:  /home/panos/programs
# Working dir:  /media/panos/Seagate Expansion Drive/AGO2-WT/production
# Command line:
#   gmx rms -s prod.tpr -f prod_center.xtc -o rmsd.xvg -tu ns
# gmx rms is part of G R O M A C S:
#
# GROup of MAchos and Cynical Suckers
#
@    title "RMSD"
@    xaxis  label "Time (ns)"
@    yaxis  label "RMSD (nm)"
@TYPE xy
@ subtitle "Protein after lsq fit to Protein"
   0.0000000    0.0005062
   0.0100000    0.0771495
   0.0200000    0.0875382
   0.0300000    0.1076680
   0.0400000    0.1017775
   0.0500000    0.1103643
   0.0600000    0.1191226
   0.0700000    0.1142675
   0.0800000    0.1180069
   0.0900000    0.1140221
   0.1000000    0.1215528
   0.1100000    0.1209184
   0.1200000    0.1188889
   0.1300000    0.1191231
   0.1400000    0.1153177
   0.1500000    0.1217869
   0.1600000    0.1263668
   0.1700000    0.1222069
   0.1800000    0.1265539
   0.1900000    0.1259305
   0.2000000    0.1230406
   0.2100000    0.1231206
   0.2200000    0.1259708
   0.2300000    0.1404038
   0.2400000    0.1428313
   0.2500000    0.1438441
   0.2600000    0.1414763
   0.2700000    0.1396773
   0.2800000    0.1438158
   0.2900000    0.1411237
   0.3000000    0.1429521
   0.3100000    0.1335757
   0.3200000    0.1298038
   0.3300000    0.1374881
   0.3400000    0.1301258
   0.3500000    0.1469080
   0.3600000    0.1495625
   0.3700000    0.1552669
   0.3800000    0.1669796
   0.3900000    0.1672630
   0.4000000    0.1729420
   0.4100000    0.1730560
   0.4200000    0.1636652
   0.4300000    0.1763704
   0.4400000    0.1700435
   0.4500000    0.1662442
   0.4600000    0.1735156
   0.4700000    0.1974208
   0.4800000    0.1876992
   0.4900000    0.2173357
   0.5000000    0.2165304
   0.5100001    0.2037846
   0.5200000    0.2158815
   0.5300000    0.2143025
   0.5400000    0.2179178
   0.5500000    0.2119034
   0.5600000    0.2218833
   0.5700001    0.2330137
   0.5800000    0.2289623
   0.5900000    0.2331240
   0.6000000    0.2314678
   0.6100000    0.2099450
   0.6200000    0.2218982
   0.6300001    0.2205910
   0.6400000    0.2141770
   0.6500000    0.2306346
   0.6600000    0.2283412
   0.6700000    0.2236500
   0.6800000    0.2296945
   0.6900001    0.2370849
   0.7000000    0.2279480
   0.7100000    0.2208590
   0.7200000    0.2167772
   0.7300000    0.2281238
   0.7400000    0.2288381
   0.7500001    0.2287754
   0.7600001    0.2165685
   0.7700000    0.2073529
   0.7800000    0.2018118
   0.7900000    0.2056740
   0.8000000    0.2076167
   0.8100001    0.2026868
   0.8200001    0.2013195
   0.8300000    0.2177351
   0.8400000    0.2242540
   0.8500000    0.2138520
   0.8600000    0.2053325
   0.8700001    0.2066231
   0.8800001    0.1988689
   0.8900000    0.1950366
   0.9000000    0.1893567
   0.9100000    0.1963963
   0.9200000    0.2168823
   0.9300001    0.2098670
   0.9400001    0.2085720
   0.9500000    0.2054264
   0.9600000    0.1985199
   0.9700000    0.1916934
   0.9800000    0.2066895
   0.9900001    0.1998487
   1.0000000    0.1996422
   1.0100000    0.1981158
   1.0200001    0.2083987
   1.0300001    0.2278881
   1.0400001    0.2194553
   1.0500001    0.2087037
   1.0600001    0.2143466
   1.0700001    0.2149160
   1.0800000    0.2079618
   1.0900000    0.2181573
   1.1000000    0.2042702
   1.1100000    0.1909947
   1.1200000    0.1974996
   1.1300000    0.1994529
   1.1400001    0.1965335
   1.1500001    0.1996242
   1.1600001    0.1834726
   1.1700001    0.1821282
   1.1800001    0.1971413
   1.1900001    0.1939188
   1.2000000    0.1857322
   1.2100000    0.1740885
   1.2200000    0.1774250
   1.2300000    0.1813117
   1.2400000    0.1859128
   1.2500000    0.1892086
   1.2600001    0.1867685
   1.2700001    0.1921800
   1.2800001    0.1827590
   1.2900001    0.1806389
   1.3000001    0.1946481
   1.3100001    0.1893322
   1.3200001    0.1815192
   1.3300000    0.1884090
   1.3400000    0.1997887
   1.3500000    0.2006696
   1.3600000    0.1984501
   1.3700001    0.1990484
   1.3800001    0.1990879
   1.3900001    0.2069799
   1.4000001    0.2145103
   1.4100001    0.2080578
   1.4200001    0.2082218
   1.4300001    0.2175870
   1.4400001    0.2301381
   1.4500000    0.2555506
   1.4600000    0.2498316
   1.4700000    0.2466330
   1.4800000    0.2603452
   1.4900001    0.2504584
   1.5000001    0.2639059
   1.5100001    0.2732585
   1.5200001    0.2891064
   1.5300001    0.2904705
   1.5400001    0.2765107
   1.5500001    0.2794507
   1.5600001    0.2674803
   1.5700001    0.2788993
   1.5800000    0.2588981
   1.5900000    0.2594610
   1.6000000    0.2349005
   1.6100001    0.2300738
   1.6200001    0.2279966
   1.6300001    0.2301520
   1.6400001    0.2463890
   1.6500001    0.2486667
   1.6600001    0.2510564
   1.6700001    0.2450574
   1.6800001    0.2528817
   1.6900001    0.2579333
   1.7000000    0.2547996
   1.7100000    0.2575714
   1.7200000    0.2623022
   1.7300001    0.2752442
   1.7400001    0.2680806
   1.7500001    0.2827761
   1.7600001    0.2712042
   1.7700001    0.2609076
   1.7800001    0.2625950
   1.7900001    0.2571023
   1.8000001    0.2575433
   1.8100001    0.2620797
   1.8200001    0.2540950
   1.8300000    0.2582552
   1.8400000    0.2519583
   1.8500001    0.2397559
   1.8600001    0.2372930
   1.8700001    0.2363541
   1.8800001    0.2558433
   1.8900001    0.2537928
   1.9000001    0.2406987
   1.9100001    0.2449949
   1.9200001    0.2426762
   1.9300001    0.2380104
   1.9400001    0.2489977
   1.9500000    0.2672991
   1.9600000    0.2736337
   1.9700001    0.2655899
   1.9800001    0.2438124
   1.9900001    0.2637528
   2.0000000    0.2740737
   2.0100000    0.2930918
   2.0200000    0.2822126
   2.0300002    0.2897975
   2.0400002    0.2954393
   2.0500002    0.2893634
   2.0600002    0.3060435
   2.0700002    0.3073793
   2.0800002    0.3055702
   2.0900002    0.2921698
   2.1000001    0.2882310
   2.1100001    0.2868146
   2.1200001    0.2967484
   2.1300001    0.3027776
   2.1400001    0.3144250
   2.1500001    0.3253274
   2.1600001    0.3258853
   2.1700001    0.3267957
   2.1800001    0.3300337
   2.1900001    0.3261856
   2.2000000    0.3247913
   2.2100000    0.3129791
   2.2200000    0.3209714
   2.2300000    0.3430389
   2.2400000    0.3457423
   2.2500000    0.3467856
   2.2600000    0.3514142
   2.2700002    0.3691021
   2.2800002    0.3684297
   2.2900002    0.3834942
   2.3000002    0.3626630
   2.3100002    0.3418711
   2.3200002    0.3515432
   2.3300002    0.3643073
   2.3400002    0.3696255
   2.3500001    0.3703614
   2.3600001    0.3535088
   2.3700001    0.3571604
   2.3800001    0.3556755
   2.3900001    0.3492886
   2.4000001    0.3561195
   2.4100001    0.3695307
   2.4200001    0.3806913
   2.4300001    0.3805127
   2.4400001    0.3879679
   2.4500000    0.4073910
   2.4600000    0.3984805
   2.4700000    0.3776564
   2.4800000    0.3794510
   2.4900000    0.3697358
   2.5000000    0.3725711
   2.5100002    0.3772582
   2.5200002    0.3756070
   2.5300002    0.3802558
   2.5400002    0.3876449
   2.5500002    0.3735670
   2.5600002    0.3789870
   2.5700002    0.3774109
   2.5800002    0.3881572
   2.5900002    0.3762081
   2.6000001    0.3655409
   2.6100001    0.3568383
   2.6200001    0.3597403
   2.6300001    0.3544117
   2.6400001    0.3556760
   2.6500001    0.3608117
   2.6600001    0.3723704
   2.6700001    0.3746317
   2.6800001    0.3649961
   2.6900001    0.3748767
   2.7000000    0.3881897
   2.7100000    0.3925206
   2.7200000    0.3962054
   2.7300000    0.4012496
   2.7400002    0.3889257
   2.7500002    0.3917929
   2.7600002    0.3953057
   2.7700002    0.3872477
   2.7800002    0.3734375
   2.7900002    0.3773481
   2.8000002    0.3652837
   2.8100002    0.3674341
   2.8200002    0.3715147
   2.8300002    0.3798871
   2.8400002    0.3591155
   2.8500001    0.3705027
   2.8600001    0.3496324
   2.8700001    0.3381530
   2.8800001    0.3242338
   2.8900001    0.3154055
   2.9000001    0.3179371
   2.9100001    0.3229895
   2.9200001    0.3217920
   2.9300001    0.3130399
   2.9400001    0.3130366
   2.9500000    0.3196128
   2.9600000    0.3368654
   2.9700000    0.3483647
   2.9800003    0.3510025
   2.9900002    0.3550085
   3.0000002    0.3459195
   3.0100002    0.3461560
   3.0200002    0.3463680
   3.0300002    0.3349635
   3.0400002    0.3319833
   3.0500002    0.3350831
   3.0600002    0.3563749
   3.0700002    0.3551518
   3.0800002    0.3433975
   3.0900002    0.3500307
   3.1000001    0.3197158
   3.1100001    0.3092440
   3.1200001    0.3113410
   3.1300001    0.3170291
   3.1400001    0.3102345
   3.1500001    0.3045620
   3.1600001    0.3142058
   3.1700001    0.3203319
   3.1800001    0.3162222
   3.1900001    0.2980113
   3.2000000    0.3043308
   3.2100000    0.3099057
   3.2200003    0.3031442
   3.2300003    0.3218311
   3.2400002    0.3324885
   3.2500002    0.3474985
   3.2600002    0.3456914
   3.2700002    0.3476157
   3.2800002    0.3450595
   3.2900002    0.3513751
   3.3000002    0.3600732
   3.3100002    0.3856797
   3.3200002    0.3872842
   3.3300002    0.3622006
   3.3400002    0.3645124
   3.3500001    0.3649513
   3.3600001    0.3734814
   3.3700001    0.3646475
   3.3800001    0.3798359
   3.3900001    0.3808691
   3.4000001    0.3809280
   3.4100001    0.3580436
   3.4200001    0.3340587
   3.4300001    0.3333506
   3.4400001    0.3462419
   3.4500000    0.3500366
   3.4600003    0.3404702
   3.4700003    0.3461053
   3.4800003    0.3377551
   3.4900002    0.3410743
   3.5000002    0.3432148
   3.5100002    0.3299507
   3.5200002    0.3274176
   3.5300002    0.3160675
   3.5400002    0.3138047
   3.5500002    0.3118809
   3.5600002    0.3172151
   3.5700002    0.3257506
   3.5800002    0.3059044
   3.5900002    0.2850871
   3.6000001    0.2801826
   3.6100001    0.2885495
   3.6200001    0.2810252
   3.6300001    0.3044797
   3.6400001    0.3136205
   3.6500001    0.3183063
   3.6600001    0.3200634
   3.6700001    0.3415338
   3.6800001    0.3399513
   3.6900001    0.3081374
   3.7000003    0.3154217
   3.7100003    0.3211021
   3.7200003    0.3139515
   3.7300003    0.3357645
   3.7400002    0.3381445
   3.7500002    0.3397573
   3.7600002    0.3340889
   3.7700002    0.3226930
   3.7800002    0.3171605
   3.7900002    0.3238737
   3.8000002    0.2984113
   3.8100002    0.3074445
   3.8200002    0.3216206
   3.8300002    0.3207532
   3.8400002    0.3184518
   3.8500001    0.3259712
   3.8600001    0.3272886
   3.8700001    0.3220667
   3.8800001    0.3255703
   3.8900001    0.3259816
   3.9000001    0.3186707
   3.9100001    0.3228471
   3.9200001    0.3093927
   3.9300003    0.2937151
   3.9400003    0.2896388
   3.9500003    0.2767900
   3.9600003    0.2590839
   3.9700003    0.2640030
   3.9800003    0.2846489
   3.9900002    0.2754580
   4.0000000    0.2851329
   4.0100002    0.2971404
   4.0200000    0.3054639
   4.0300002    0.2895680
   4.0400000    0.2999735
   4.0500002    0.3093693
   4.0600004    0.3088461
   4.0700002    0.3175840
   4.0800004    0.3157197
   4.0900002    0.3052329
   4.1000004    0.2998449
   4.1100001    0.3082730
   4.1200004    0.3037879
   4.1300001    0.3046599
   4.1400003    0.3081343
   4.1500001    0.3080417
   4.1600003    0.3043423
   4.1700001    0.3082917
   4.1800003    0.2912913
   4.1900001    0.2878860
   4.2000003    0.3097145
   4.2100000    0.3137327
   4.2200003    0.3065018
   4.2300000    0.3245876
   4.2400002    0.3304102
   4.2500000    0.3171233
   4.2600002    0.3147604
   4.2700000    0.3165753
   4.2800002    0.3150551
   4.2900004    0.3295875
   4.3000002    0.3450380
   4.3100004    0.3353926
   4.3200002    0.3441413
   4.3300004    0.3581643
   4.3400002    0.3606172
   4.3500004    0.3592463
   4.3600001    0.3573172
   4.3700004    0.3475548
   4.3800001    0.3244770
   4.3900003    0.3229063
   4.4000001    0.3252832
   4.4100003    0.3288126
   4.4200001    0.3298672
   4.4300003    0.3330769
   4.4400001    0.3499080
   4.4500003    0.3366243
   4.4600000    0.3244098
   4.4700003    0.3199141
   4.4800000    0.3352422
   4.4900002    0.3217419
   4.5000000    0.3084915
   4.5100002    0.3149285
   4.5200000    0.3085596
   4.5300002    0.3152282
   4.5400004    0.3217210
   4.5500002    0.3291878
   4.5600004    0.3156930
   4.5700002    0.2958660
   4.5800004    0.2935925
   4.5900002    0.2872310
   4.6000004    0.3010353
   4.6100001    0.3146040
   4.6200004    0.3129247
   4.6300001    0.3060366
   4.6400003    0.3130815
   4.6500001    0.3294236
   4.6600003    0.3119354
   4.6700001    0.3197619
   4.6800003    0.3381543
   4.6900001    0.3172394
   4.7000003    0.3108081
   4.7100000    0.3400700
   4.7200003    0.3571298
   4.7300000    0.3755272
   4.7400002    0.3623529
   4.7500000    0.3369673
   4.7600002    0.3432114
   4.7700005    0.3527107
   4.7800002    0.3424497
   4.7900004    0.3427862
   4.8000002    0.3425499
   4.8100004    0.3382410
   4.8200002    0.3298506
   4.8300004    0.3453266
   4.8400002    0.3453378
   4.8500004    0.3602465
   4.8600001    0.3638903
   4.8700004    0.3822726
   4.8800001    0.3726712
   4.8900003    0.3719927
   4.9000001    0.3709525
   4.9100003    0.3562480
   4.9200001    0.3517549
   4.9300003    0.3567266
   4.9400001    0.3662198
   4.9500003    0.3407003
   4.9600000    0.3450128
   4.9700003    0.3436808
   4.9800000    0.3479988
   4.9900002    0.3360244
   5.0000000    0.3417587
   5.0100002    0.3363281
   5.0200005    0.3244841
   5.0300002    0.3305270
   5.0400004    0.3385327
   5.0500002    0.3526323
   5.0600004    0.3687427
   5.0700002    0.3660317
   5.0800004    0.3533399
   5.0900002    0.3583468
   5.1000004    0.3650584
   5.1100001    0.3437636
   5.1200004    0.3350697
   5.1300001    0.3276062
   5.1400003    0.3387161
   5.1500001    0.3392279
   5.1600003    0.3212494
   5.1700001    0.3019342
   5.1800003    0.3204319
   5.1900001    0.3271881
   5.2000003    0.3252818
   5.2100000    0.3367037
   5.2200003    0.3364453
   5.2300000    0.3157972
   5.2400002    0.2851583
   5.2500005    0.2808974
   5.2600002    0.3132454
   5.2700005    0.3230943
   5.2800002    0.3332786
   5.2900004    0.3272892
   5.3000002    0.3030711
   5.3100004    0.2989632
   5.3200002    0.2980647
   5.3300004    0.2979600
   5.3400002    0.3108161
   5.3500004    0.3280338
   5.3600001    0.3107633
   5.3700004    0.3167609
   5.3800001    0.2975222
   5.3900003    0.2963124
   5.4000001    0.2955830
   5.4100003    0.2998900
   5.4200001    0.3176878
   5.4300003    0.3171020
   5.4400001    0.3138765
   5.4500003    0.3232763
   5.4600000    0.3418921
   5.4700003    0.3486602
   5.4800005    0.3396509
   5.4900002    0.3531195
   5.5000005    0.3373274
   5.5100002    0.3559734
   5.5200005    0.3493159
   5.5300002    0.3524173
   5.5400004    0.3503539
   5.5500002    0.3529338
   5.5600004    0.3585157
   5.5700002    0.3755807
   5.5800004    0.3747996
   5.5900002    0.3886274
   5.6000004    0.3907292
   5.6100001    0.3834363
   5.6200004    0.3738726
   5.6300001    0.3719123
   5.6400003    0.3565656
   5.6500001    0.3507093
   5.6600003    0.3705010
   5.6700001    0.3748984
   5.6800003    0.3731289
   5.6900001    0.3876288
   5.7000003    0.3633681
   5.7100000    0.3706844
   5.7200003    0.3499922
   5.7300005    0.3319204
   5.7400002    0.3230928
   5.7500005    0.3137232
   5.7600002    0.3205170
   5.7700005    0.3422583
   5.7800002    0.3340518
   5.7900004    0.3136820
   5.8000002    0.3039944
   5.8100004    0.3232854
   5.8200002    0.3021823
   5.8300004    0.3116822
   5.8400002    0.3104252
   5.8500004    0.3065957
   5.8600001    0.2956420
   5.8700004    0.2918279
   5.8800001    0.2943817
   5.8900003    0.3026011
   5.9000001    0.2996041
   5.9100003    0.3008381
   5.9200001    0.3082873
   5.9300003    0.3174915
   5.9400001    0.3116442
   5.9500003    0.3043519
   5.9600005    0.2965910
   5.9700003    0.2989111
   5.9800005    0.2920065
   5.9900002    0.2956368
   6.0000005    0.2972213
   6.0100002    0.2978867
   6.0200005    0.2998303
   6.0300002    0.2832784
   6.0400004    0.2781027
   6.0500002    0.2813815
   6.0600004    0.2959861
   6.0700002    0.3087623
   6.0800004    0.3006426
   6.0900002    0.2985426
   6.1000004    0.3045312
   6.1100001    0.3279104
   6.1200004    0.3138120
   6.1300001    0.3195634
   6.1400003    0.3123967
   6.1500001    0.3265410
   6.1600003    0.3361552
   6.1700001    0.3368123
   6.1800003    0.3233093
   6.1900001    0.3325019
   6.2000003    0.3392169
   6.2100005    0.3194432
   6.2200003    0.3370523
   6.2300005    0.3417554
   6.2400002    0.3385952
   6.2500005    0.3188058
   6.2600002    0.3444131
   6.2700005    0.3549802
   6.2800002    0.3766116
   6.2900004    0.3802850
   6.3000002    0.3762191
   6.3100004    0.3495662
   6.3200002    0.3312965
   6.3300004    0.3427848
   6.3400002    0.3299801
   6.3500004    0.3244603
   6.3600001    0.3284150
   6.3700004    0.3243915
   6.3800001    0.3260506
   6.3900003    0.3305434
   6.4000001    0.3089335
   6.4100003    0.3254178
   6.4200001    0.3415667
   6.4300003    0.3086283
   6.4400005    0.3252114
   6.4500003    0.3062316
   6.4600005    0.3077342
   6.4700003    0.3090843
   6.4800005    0.2922170
   6.4900002    0.2871310
   6.5000005    0.3016066
   6.5100002    0.3009326
   6.5200005    0.3145011
   6.5300002    0.3235842
   6.5400004    0.3412524
   6.5500002    0.3468678
   6.5600004    0.3574543
   6.5700002    0.3486582
   6.5800004    0.3418920
   6.5900002    0.3427840
   6.6000004    0.3347851
   6.6100001    0.3299879
   6.6200004    0.3355070
   6.6300001    0.3266093
   6.6400003    0.3259655
   6.6500001    0.3126679
   6.6600003    0.2970710
   6.6700006    0.3021281
   6.6800003    0.2878918
   6.6900005    0.2981869
   6.7000003    0.3153020
   6.7100005    0.3257234
   6.7200003    0.3205619
   6.7300005    0.3134152
   6.7400002    0.3013240
   6.7500005    0.2976210
   6.7600002    0.3066954
   6.7700005    0.2994461
   6.7800002    0.3111087
   6.7900004    0.2902967
   6.8000002    0.2910575
   6.8100004    0.2856834
   6.8200002    0.3046367
   6.8300004    0.2850690
   6.8400002    0.2968452
   6.8500004    0.2989232
   6.8600001    0.3019573
   6.8700004    0.3043887
   6.8800001    0.2980882
   6.8900003    0.2998356
   6.9000001    0.2911881
   6.9100003    0.2809511
   6.9200006    0.2812710
   6.9300003    0.2913969
   6.9400005    0.2643598
   6.9500003    0.2632213
   6.9600005    0.2754547
   6.9700003    0.2552429
   6.9800005    0.2685446
   6.9900002    0.2673786
   7.0000005    0.2662018
   7.0100002    0.2741528
   7.0200005    0.2641957
   7.0300002    0.2614164
   7.0400004    0.2749369
   7.0500002    0.2692590
   7.0600004    0.2593786
   7.0700002    0.2592168
   7.0800004    0.2538573
   7.0900002    0.2374340
   7.1000004    0.2418427
   7.1100001    0.2403343
   7.1200004    0.2429858
   7.1300001    0.2404090
   7.1400003    0.2501113
   7.1500006    0.2436160
   7.1600003    0.2411245
   7.1700006    0.2386519
   7.1800003    0.2232849
   7.1900005    0.2384465
   7.2000003    0.2523101
   7.2100005    0.2412418
   7.2200003    0.2439827
   7.2300005    0.2516370
   7.2400002    0.2286651
   7.2500005    0.2508794
   7.2600002    0.2454314
   7.2700005    0.2421672
   7.2800002    0.2432884
   7.2900004    0.2486856
   7.3000002    0.2381592
   7.3100004    0.2307683
   7.3200002    0.2379827
   7.3300004    0.2360653
   7.3400002    0.2306591
   7.3500004    0.2413733
   7.3600001    0.2401252
   7.3700004    0.2441878
   7.3800001    0.2372138
   7.3900003    0.2355253
   7.4000006    0.2378675
   7.4100003    0.2211763
   7.4200006    0.2209878
   7.4300003    0.2365926
   7.4400005    0.2375283
   7.4500003    0.2420296
   7.4600005    0.2391844
   7.4700003    0.2382423
   7.4800005    0.2281263
   7.4900002    0.2303365
   7.5000005    0.2302977
   7.5100002    0.2311510
   7.5200005    0.2215162
   7.5300002    0.2127898
   7.5400004    0.2148987
   7.5500002    0.2070464
   7.5600004    0.2109415
   7.5700002    0.2274157
   7.5800004    0.2258721
   7.5900002    0.2386141
   7.6000004    0.2257566
   7.6100001    0.2172376
   7.6200004    0.2231316
   7.6300006    0.2253247
   7.6400003    0.2377389
   7.6500006    0.2371279
   7.6600003    0.2355034
   7.6700006    0.2347588
   7.6800003    0.2391992
   7.6900005    0.2516536
   7.7000003    0.2564583
   7.7100005    0.2681364
   7.7200003    0.2844590
   7.7300005    0.2892019
   7.7400002    0.2991749
   7.7500005    0.3095258
   7.7600002    0.3058745
   7.7700005    0.2979023
   7.7800002    0.2970747
   7.7900004    0.3068150
   7.8000002    0.3148752
   7.8100004    0.3063156
   7.8200002    0.2958651
   7.8300004    0.2928870
   7.8400002    0.2961171
   7.8500004    0.2943437
   7.8600006    0.3022394
   7.8700004    0.3059496
   7.8800006    0.2957949
   7.8900003    0.3027751
   7.9000006    0.3020986
   7.9100003    0.3061810
   7.9200006    0.2929221
   7.9300003    0.2932129
   7.9400005    0.3153753
   7.9500003    0.3042302
   7.9600005    0.2955907
   7.9700003    0.2869922
   7.9800005    0.2879074
   7.9900002    0.2818715
   8.0000000    0.2777751
   8.0100002    0.2879885
   8.0200005    0.2850221
   8.0300007    0.2762043
   8.0400000    0.2725431
   8.0500002    0.2857232
   8.0600004    0.2987604
   8.0700006    0.2831959
   8.0799999    0.2885154
   8.0900002    0.2934632
   8.1000004    0.2998700
   8.1100006    0.2889976
   8.1200008    0.2870739
   8.1300001    0.2750988
   8.1400003    0.2706255
   8.1500006    0.2637419
   8.1600008    0.2627981
   8.1700001    0.2611900
   8.1800003    0.2625755
   8.1900005    0.2634915
   8.2000008    0.2686165
   8.2100000    0.2594637
   8.2200003    0.2666361
   8.2300005    0.2521089
   8.2400007    0.2582552
   8.2500000    0.2690741
   8.2600002    0.2626037
   8.2700005    0.2648983
   8.2800007    0.2734644
   8.2900000    0.2693111
   8.3000002    0.2772869
   8.3100004    0.2676391
   8.3200006    0.2630805
   8.3299999    0.2592519
   8.3400002    0.2575015
   8.3500004    0.2579799
   8.3600006    0.2416697
   8.3700008    0.2472104
   8.3800001    0.2489354
   8.3900003    0.2458580
   8.4000006    0.2531671
   8.4100008    0.2573888
   8.4200001    0.2710735
   8.4300003    0.2639549
   8.4400005    0.2622131
   8.4500008    0.2680159
   8.4600000    0.2495570
   8.4700003    0.2615069
   8.4800005    0.2732413
   8.4900007    0.2641068
   8.5000000    0.2618952
   8.5100002    0.2620878
   8.5200005    0.2599764
   8.5300007    0.2639897
   8.5400000    0.2576400
   8.5500002    0.2533801
   8.5600004    0.2541583
   8.5700006    0.2475294
   8.5800009    0.2474531
   8.5900002    0.2432041
   8.6000004    0.2416955
   8.6100006    0.2502089
   8.6200008    0.2480119
   8.6300001    0.2333542
   8.6400003    0.2440949
   8.6500006    0.2415540
   8.6600008    0.2445759
   8.6700001    0.2675841
   8.6800003    0.2803607
   8.6900005    0.2850665
   8.7000008    0.2790568
   8.7100000    0.2881962
   8.7200003    0.2938192
   8.7300005    0.2911049
   8.7400007    0.2855054
   8.7500000    0.2854477
   8.7600002    0.2829456
   8.7700005    0.2811513
   8.7800007    0.2813116
   8.7900000    0.2906267
   8.8000002    0.2818450
   8.8100004    0.2806470
   8.8200006    0.2787094
   8.8300009    0.2691448
   8.8400002    0.2720490
   8.8500004    0.2712347
   8.8600006    0.2709309
   8.8700008    0.2761399
   8.8800001    0.2847741
   8.8900003    0.2785697
   8.9000006    0.2755212
   8.9100008    0.2793954
   8.9200001    0.2704538
   8.9300003    0.2742433
   8.9400005    0.2714302
   8.9500008    0.2797060
   8.9600000    0.2877230
   8.9700003    0.2925414
   8.9800005    0.2793920
   8.9900007    0.2701574
   9.0000000    0.2667138
   9.0100002    0.2656271
   9.0200005    0.2765498
   9.0300007    0.2654518
   9.0400000    0.2742901
   9.0500002    0.2797413
   9.0600004    0.2633013
   9.0700006    0.2602572
   9.0800009    0.2712935
   9.0900002    0.2631304
   9.1000004    0.2590828
   9.1100006    0.2546403
   9.1200008    0.2582505
   9.1300001    0.2539017
   9.1400003    0.2484468
   9.1500006    0.2519420
   9.1600008    0.2636353
   9.1700001    0.2588505
   9.1800003    0.2660253
   9.1900005    0.2515014
   9.2000008    0.2562623
   9.2100000    0.2595207
   9.2200003    0.2626987
   9.2300005    0.2567522
   9.2400007    0.2616862
   9.2500000    0.2661848
   9.2600002    0.2552614
   9.2700005    0.2511783
   9.2800007    0.2458000
   9.2900009    0.2442106
   9.3000002    0.2399882
   9.3100004    0.2503985
   9.3200006    0.2470582
   9.3300009    0.2486103
   9.3400002    0.2506225
   9.3500004    0.2421782
   9.3600006    0.2444151
   9.3700008    0.2430474
   9.3800001    0.2463752
   9.3900003    0.2439541
   9.4000006    0.2430844
   9.4100008    0.2506657
   9.4200001    0.2479638
   9.4300003    0.2530296
   9.4400005    0.2496238
   9.4500008    0.2499057
   9.4600000    0.2391402
   9.4700003    0.2387158
   9.4800005    0.2380007
   9.4900007    0.2484313
   9.5000000    0.2489566
   9.5100002    0.2356445
   9.5200005    0.2346233
   9.5300007    0.2358863
   9.5400009    0.2347353
   9.5500002    0.2340126
   9.5600004    0.2365731
   9.5700006    0.2319925
   9.5800009    0.2449965
   9.5900002    0.2365120
   9.6000004    0.2362801
   9.6100006    0.2369155
   9.6200008    0.2392505
   9.6300001    0.2388739
   9.6400003    0.2321459
   9.6500006    0.2333881
   9.6600008    0.2311304
   9.6700001    0.2300901
   9.6800003    0.2327421
   9.6900005    0.2418202
   9.7000008    0.2448326
   9.7100000    0.2398830
   9.7200003    0.2457253
   9.7300005    0.2418571
   9.7400007    0.2404186
   9.7500000    0.2371516
   9.7600002    0.2356887
   9.7700005    0.2342491
   9.7800007    0.2383690
   9.7900009    0.2388134
   9.8000002    0.2363723
   9.8100004    0.2446965
   9.8200006    0.2400944
   9.8300009    0.2502421
   9.8400002    0.2511983
   9.8500004    0.2534748
   9.8600006    0.2500337
   9.8700008    0.2530702
   9.8800001    0.2477984
   9.8900003    0.2475038
   9.9000006    0.2494281
   9.9100008    0.2483000
   9.9200001    0.2584021
   9.9300003    0.2534253
   9.9400005    0.2571726
   9.9500008    0.2646970
   9.9600000    0.2584428
   9.9700003    0.2675916
   9.9800005    0.2668112
   9.9900007    0.2591322
  10.0000000    0.2555639
  10.0100002    0.2654294
  10.0200005    0.2614950
  10.0300007    0.2618557
  10.0400009    0.2576912
  10.0500002    0.2536534
  10.0600004    0.2541589
  10.0700006    0.2515234
  10.0800009    0.2647429
  10.0900002    0.2533303
  10.1000004    0.2533845
  10.1100006    0.2603867
  10.1200008    0.2594717
  10.1300001    0.2664952
  10.1400003    0.2708472
  10.1500006    0.2619541
  10.1600008    0.2561668
  10.1700001    0.2454027
  10.1800003    0.2470947
  10.1900005    0.2558140
  10.2000008    0.2477209
  10.2100000    0.2407416
  10.2200003    0.2407487
  10.2300005    0.2375167
  10.2400007    0.2302804
  10.2500010    0.2223662
  10.2600002    0.2285306
  10.2700005    0.2325139
  10.2800007    0.2352703
  10.2900009    0.2395129
  10.3000002    0.2289195
  10.3100004    0.2318319
  10.3200006    0.2339258
  10.3300009    0.2297606
  10.3400002    0.2391516
  10.3500004    0.2359156
  10.3600006    0.2451367
  10.3700008    0.2402371
  10.3800001    0.2464954
  10.3900003    0.2506252
  10.4000006    0.2406171
  10.4100008    0.2239242
  10.4200001    0.2245233
  10.4300003    0.2200983
  10.4400005    0.2096324
  10.4500008    0.2095278
  10.4600000    0.2105180
  10.4700003    0.2175118
  10.4800005    0.2256870
  10.4900007    0.2270467
  10.5000010    0.2282615
  10.5100002    0.2271768
  10.5200005    0.2226362
  10.5300007    0.2152506
  10.5400009    0.2096810
  10.5500002    0.2165093
  10.5600004    0.2172125
  10.5700006    0.2122684
  10.5800009    0.2144197
  10.5900002    0.2200462
  10.6000004    0.2150880
  10.6100006    0.2176455
  10.6200008    0.2289368
  10.6300001    0.2293402
  10.6400003    0.2259801
  10.6500006    0.2342259
  10.6600008    0.2278282
  10.6700001    0.2411638
  10.6800003    0.2384601
  10.6900005    0.2473951
  10.7000008    0.2431987
  10.7100000    0.2342569
  10.7200003    0.2414185
  10.7300005    0.2469587
  10.7400007    0.2506914
  10.7500010    0.2497113
  10.7600002    0.2430919
  10.7700005    0.2418379
  10.7800007    0.2427956
  10.7900009    0.2419730
  10.8000002    0.2391954
  10.8100004    0.2508653
  10.8200006    0.2416306
  10.8300009    0.2438924
  10.8400002    0.2306401
  10.8500004    0.2373204
  10.8600006    0.2435775
  10.8700008    0.2364385
  10.8800001    0.2314603
  10.8900003    0.2292532
  10.9000006    0.2283690
  10.9100008    0.2288069
  10.9200001    0.2311307
  10.9300003    0.2245140
  10.9400005    0.2257491
  10.9500008    0.2205057
  10.9600010    0.2268646
  10.9700003    0.2123531
  10.9800005    0.2231258
  10.9900007    0.2242225
  11.0000010    0.2437502
  11.0100002    0.2386148
  11.0200005    0.2324660
  11.0300007    0.2303134
  11.0400009    0.2382080
  11.0500002    0.2351412
  11.0600004    0.2377592
  11.0700006    0.2360078
  11.0800009    0.2474772
  11.0900002    0.2419584
  11.1000004    0.2387926
  11.1100006    0.2420156
  11.1200008    0.2391760
  11.1300001    0.2445447
  11.1400003    0.2417815
  11.1500006    0.2537557
  11.1600008    0.2588685
  11.1700001    0.2580450
  11.1800003    0.2596873
  11.1900005    0.2735780
  11.2000008    0.2702249
  11.2100010    0.2718580
  11.2200003    0.2783520
  11.2300005    0.2829451
  11.2400007    0.2738498
  11.2500010    0.2696053
  11.2600002    0.2729344
  11.2700005    0.2742387
  11.2800007    0.2881113
  11.2900009    0.2735643
  11.3000002    0.2884515
  11.3100004    0.2771648
  11.3200006    0.2807139
  11.3300009    0.2796839
  11.3400002    0.2768078
  11.3500004    0.2758671
  11.3600006    0.2679824
  11.3700008    0.2732497
  11.3800001    0.2652514
  11.3900003    0.2510160
  11.4000006    0.2678325
  11.4100008    0.2705887
  11.4200001    0.2877571
  11.4300003    0.3025330
  11.4400005    0.2842948
  11.4500008    0.2858514
  11.4600010    0.2815751
  11.4700003    0.2785408
  11.4800005    0.2776988
  11.4900007    0.2714384
  11.5000010    0.2679725
  11.5100002    0.2812922
  11.5200005    0.2944133
  11.5300007    0.2751506
  11.5400009    0.2760735
  11.5500002    0.2550164
  11.5600004    0.2588455
  11.5700006    0.2534277
  11.5800009    0.2589658
  11.5900002    0.2640083
  11.6000004    0.2621888
  11.6100006    0.2683913
  11.6200008    0.2721781
  11.6300001    0.2731533
  11.6400003    0.2671807
  11.6500006    0.2736714
  11.6600008    0.2626478
  11.6700010    0.2726797
  11.6800003    0.2712076
  11.6900005    0.2657247
  11.7000008    0.2736914
  11.7100010    0.2629941
  11.7200003    0.2675623
  11.7300005    0.2574424
  11.7400007    0.2642234
  11.7500010    0.2705441
  11.7600002    0.2617542
  11.7700005    0.2537873
  11.7800007    0.2662147
  11.7900009    0.2603576
  11.8000002    0.2649717
  11.8100004    0.2693155
  11.8200006    0.2643743
  11.8300009    0.2709091
  11.8400002    0.2676528
  11.8500004    0.2645506
  11.8600006    0.2715698
  11.8700008    0.2761205
  11.8800001    0.2730263
  11.8900003    0.2611365
  11.9000006    0.2741070
  11.9100008    0.2660279
  11.9200010    0.2682357
  11.9300003    0.2653390
  11.9400005    0.2684665
  11.9500008    0.2736199
  11.9600010    0.2594302
  11.9700003    0.2553526
  11.9800005    0.2667889
  11.9900007    0.2732112
  12.0000010    0.2770265
  12.0100002    0.2638172
  12.0200005    0.2694331
  12.0300007    0.2595031
  12.0400009    0.2609886
  12.0500002    0.2575573
  12.0600004    0.2608219
  12.0700006    0.2558005
  12.0800009    0.2566455
  12.0900002    0.2692138
  12.1000004    0.2508257
  12.1100006    0.2536687
  12.1200008    0.2492551
  12.1300001    0.2480969
  12.1400003    0.2507530
  12.1500006    0.2646605
  12.1600008    0.2615033
  12.1700010    0.2731065
  12.1800003    0.2684830
  12.1900005    0.2624337
  12.2000008    0.2740685
  12.2100010    0.2811584
  12.2200003    0.2927226
  12.2300005    0.2969898
  12.2400007    0.3029095
  12.2500010    0.2949993
  12.2600002    0.3002343
  12.2700005    0.2964089
  12.2800007    0.3053918
  12.2900009    0.2999636
  12.3000002    0.3124577
  12.3100004    0.3076546
  12.3200006    0.2907239
  12.3300009    0.2964918
  12.3400002    0.2785435
  12.3500004    0.2784632
  12.3600006    0.2896329
  12.3700008    0.2849085
  12.3800001    0.2878731
  12.3900003    0.3025638
  12.4000006    0.2917811
  12.4100008    0.2831116
  12.4200010    0.2895520
  12.4300003    0.2806225
  12.4400005    0.2872473
  12.4500008    0.2831519
  12.4600010    0.2888672
  12.4700003    0.3046217
  12.4800005    0.3069250
  12.4900007    0.3089124
  12.5000010    0.2979100
  12.5100002    0.2830077
  12.5200005    0.2880013
  12.5300007    0.2876814
  12.5400009    0.2903317
  12.5500002    0.2870902
  12.5600004    0.2866348
  12.5700006    0.2847183
  12.5800009    0.2891719
  12.5900002    0.3021794
  12.6000004    0.3092574
  12.6100006    0.3145961
  12.6200008    0.3097493
  12.6300011    0.3234605
  12.6400003    0.3175518
  12.6500006    0.3097290
  12.6600008    0.3022850
  12.6700010    0.2983214
  12.6800003    0.3032424
  12.6900005    0.3046638
  12.7000008    0.2967286
  12.7100010    0.2930425
  12.7200003    0.2838627
  12.7300005    0.2717347
  12.7400007    0.2744671
  12.7500010    0.2855046
  12.7600002    0.2897887
  12.7700005    0.2870511
  12.7800007    0.2899721
  12.7900009    0.3073947
  12.8000002    0.3043857
  12.8100004    0.2941655
  12.8200006    0.2942474
  12.8300009    0.2909681
  12.8400002    0.3052326
  12.8500004    0.3142852
  12.8600006    0.3257780
  12.8700008    0.3148336
  12.8800011    0.3102678
  12.8900003    0.3265875
  12.9000006    0.3178791
  12.9100008    0.3090081
  12.9200010    0.3036083
  12.9300003    0.2983547
  12.9400005    0.3003047
  12.9500008    0.3120863
  12.9600010    0.3194878
  12.9700003    0.3224643
  12.9800005    0.3040146
  12.9900007    0.3078022
  13.0000010    0.3249902
  13.0100002    0.3336166
  13.0200005    0.3391544
  13.0300007    0.3275027
  13.0400009    0.3333976
  13.0500002    0.3275718
  13.0600004    0.3267977
  13.0700006    0.3181008
  13.0800009    0.3124867
  13.0900002    0.2981840
  13.1000004    0.3001598
  13.1100006    0.3005879
  13.1200008    0.3105336
  13.1300011    0.3080513
  13.1400003    0.2975512
  13.1500006    0.3019176
  13.1600008    0.3072570
  13.1700010    0.3296136
  13.1800003    0.3240375
  13.1900005    0.3354890
  13.2000008    0.3288169
  13.2100010    0.3342516
  13.2200003    0.3196072
  13.2300005    0.3092574
  13.2400007    0.3223277
  13.2500010    0.3091935
  13.2600002    0.3053040
  13.2700005    0.3053947
  13.2800007    0.2988445
  13.2900009    0.2989279
  13.3000002    0.3028085
  13.3100004    0.3101857
  13.3200006    0.3140328
  13.3300009    0.3066177
  13.3400011    0.2961333
  13.3500004    0.2863739
  13.3600006    0.2928699
  13.3700008    0.2807861
  13.3800011    0.2800013
  13.3900003    0.2716399
  13.4000006    0.2787447
  13.4100008    0.2877808
  13.4200010    0.2975612
  13.4300003    0.2910463
  13.4400005    0.2892622
  13.4500008    0.2783992
  13.4600010    0.2785718
  13.4700003    0.2805975
  13.4800005    0.2824880
  13.4900007    0.2930759
  13.5000010    0.2812246
  13.5100002    0.2791363
  13.5200005    0.2742571
  13.5300007    0.2682888
  13.5400009    0.2856894
  13.5500002    0.2907706
  13.5600004    0.2976135
  13.5700006    0.2909170
  13.5800009    0.2876663
  13.5900011    0.2930842
  13.6000004    0.2844914
  13.6100006    0.2910711
  13.6200008    0.2999671
  13.6300011    0.2885508
  13.6400003    0.2767005
  13.6500006    0.2728882
  13.6600008    0.2729503
  13.6700010    0.2776503
  13.6800003    0.2946318
  13.6900005    0.3035755
  13.7000008    0.3263950
  13.7100010    0.3102871
  13.7200003    0.3051472
  13.7300005    0.3214639
  13.7400007    0.3315674
  13.7500010    0.3268167
  13.7600002    0.3114581
  13.7700005    0.3045630
  13.7800007    0.3004405
  13.7900009    0.2989398
  13.8000002    0.3019744
  13.8100004    0.2979379
  13.8200006    0.2998663
  13.8300009    0.2915010
  13.8400011    0.2790256
  13.8500004    0.2683210
  13.8600006    0.2683372
  13.8700008    0.2713031
  13.8800011    0.2623843
  13.8900003    0.2797574
  13.9000006    0.2669349
  13.9100008    0.2790145
  13.9200010    0.2781799
  13.9300003    0.2870895
  13.9400005    0.2773722
  13.9500008    0.2702650
  13.9600010    0.2733907
  13.9700003    0.2796800
  13.9800005    0.2847974
  13.9900007    0.2855814
  14.0000010    0.2736891
  14.0100002    0.2853711
  14.0200005    0.2796513
  14.0300007    0.2990073
  14.0400009    0.2986203
  14.0500002    0.2970519
  14.0600004    0.2948178
  14.0700006    0.2929704
  14.0800009    0.2896148
  14.0900011    0.2820122
  14.1000004    0.2750106
  14.1100006    0.2664371
  14.1200008    0.2701437
  14.1300011    0.2836675
  14.1400003    0.2648898
  14.1500006    0.2766595
  14.1600008    0.2719451
  14.1700010    0.2791515
  14.1800003    0.2776867
  14.1900005    0.2796512
  14.2000008    0.2782434
  14.2100010    0.2920951
  14.2200003    0.2948456
  14.2300005    0.2952698
  14.2400007    0.2767890
  14.2500010    0.2756847
  14.2600002    0.2650772
  14.2700005    0.2805611
  14.2800007    0.2867331
  14.2900009    0.2889549
  14.3000011    0.2905180
  14.3100004    0.2742004
  14.3200006    0.2961453
  14.3300009    0.2979705
  14.3400011    0.2907503
  14.3500004    0.2921329
  14.3600006    0.2989295
  14.3700008    0.2926770
  14.3800011    0.2946119
  14.3900003    0.3019618
  14.4000006    0.3012820
  14.4100008    0.2990885
  14.4200010    0.3061668
  14.4300003    0.3120915
  14.4400005    0.3178584
  14.4500008    0.3139450
  14.4600010    0.3155881
  14.4700003    0.3211399
  14.4800005    0.3162256
  14.4900007    0.3201792
  14.5000010    0.3175148
  14.5100002    0.3080228
  14.5200005    0.2957514
  14.5300007    0.2922955
  14.5400009    0.3022473
  14.5500011    0.2978426
  14.5600004    0.3250664
  14.5700006    0.3222859
  14.5800009    0.3155217
  14.5900011    0.3213198
  14.6000004    0.3183142
  14.6100006    0.3205708
  14.6200008    0.3153394
  14.6300011    0.3105879
  14.6400003    0.3086572
  14.6500006    0.2922565
  14.6600008    0.2796043
  14.6700010    0.2737901
  14.6800003    0.2847126
  14.6900005    0.2852229
  14.7000008    0.2851419
  14.7100010    0.2818331
  14.7200003    0.2901384
  14.7300005    0.2993036
  14.7400007    0.3089604
  14.7500010    0.3075416
  14.7600002    0.3091144
  14.7700005    0.3092037
  14.7800007    0.3279498
  14.7900009    0.3111188
  14.8000011    0.3301099
  14.8100004    0.3277723
  14.8200006    0.3208077
  14.8300009    0.3212051
  14.8400011    0.3126078
  14.8500004    0.3159436
  14.8600006    0.3120431
  14.8700008    0.3185953
  14.8800011    0.3022576
  14.8900003    0.3017947
  14.9000006    0.3000301
  14.9100008    0.3051563
  14.9200010    0.3183286
  14.9300003    0.3153400
  14.9400005    0.3137957
  14.9500008    0.3061166
  14.9600010    0.3044477
  14.9700003    0.2966790
  14.9800005    0.2955223
  14.9900007    0.2918587
  15.0000010    0.2892499
  15.0100012    0.2810728
  15.0200005    0.2653566
  15.0300007    0.2782075
  15.0400009    0.3022596
  15.0500011    0.3080701
  15.0600004    0.3034920
  15.0700006    0.2998352
  15.0800009    0.2874366
  15.0900011    0.2895553
  15.1000004    0.2902618
  15.1100006    0.2847854
  15.1200008    0.2784766
  15.1300011    0.2778735
  15.1400003    0.2807980
  15.1500006    0.2863567
  15.1600008    0.2790038
  15.1700010    0.2807709
  15.1800003    0.2837980
  15.1900005    0.2764232
  15.2000008    0.2697531
  15.2100010    0.2761971
  15.2200003    0.2819156
  15.2300005    0.2840204
  15.2400007    0.2684402
  15.2500010    0.2672531
  15.2600012    0.2893733
  15.2700005    0.3031631
  15.2800007    0.2839061
  15.2900009    0.2842426
  15.3000011    0.2848093
  15.3100004    0.2816260
  15.3200006    0.2835746
  15.3300009    0.2828891
  15.3400011    0.2749046
  15.3500004    0.2615180
  15.3600006    0.2658876
  15.3700008    0.2588800
  15.3800011    0.2694273
  15.3900003    0.2727272
  15.4000006    0.2827061
  15.4100008    0.2822044
  15.4200010    0.2645630
  15.4300003    0.2617827
  15.4400005    0.2484832
  15.4500008    0.2644402
  15.4600010    0.2626723
  15.4700003    0.2738933
  15.4800005    0.2786513
  15.4900007    0.2706946
  15.5000010    0.2700603
  15.5100012    0.2693650
  15.5200005    0.2807810
  15.5300007    0.2786881
  15.5400009    0.2636428
  15.5500011    0.2540607
  15.5600004    0.2663554
  15.5700006    0.2694884
  15.5800009    0.2540264
  15.5900011    0.2515317
  15.6000004    0.2493613
  15.6100006    0.2379625
  15.6200008    0.2404430
  15.6300011    0.2478295
  15.6400003    0.2300971
  15.6500006    0.2244299
  15.6600008    0.2231979
  15.6700010    0.2236829
  15.6800003    0.2231325
  15.6900005    0.2272878
  15.7000008    0.2329806
  15.7100010    0.2373852
  15.7200012    0.2266757
  15.7300005    0.2271795
  15.7400007    0.2218212
  15.7500010    0.2230010
  15.7600012    0.2259752
  15.7700005    0.2273841
  15.7800007    0.2336158
  15.7900009    0.2306152
  15.8000011    0.2475092
  15.8100004    0.2464873
  15.8200006    0.2403077
  15.8300009    0.2412204
  15.8400011    0.2394118
  15.8500004    0.2355863
  15.8600006    0.2352790
  15.8700008    0.2259308
  15.8800011    0.2300869
  15.8900003    0.2320146
  15.9000006    0.2357384
  15.9100008    0.2283202
  15.9200010    0.2251640
  15.9300003    0.2293659
  15.9400005    0.2323858
  15.9500008    0.2352816
  15.9600010    0.2322821
  15.9700012    0.2431050
  15.9800005    0.2368992
  15.9900007    0.2387393
  16.0000000    0.2299220
  16.0100002    0.2331917
  16.0200005    0.2366525
  16.0300007    0.2340589
  16.0400009    0.2372259
  16.0500011    0.2311029
  16.0600014    0.2352732
  16.0700016    0.2383136
  16.0799999    0.2481305
  16.0900002    0.2536584
  16.1000004    0.2465852
  16.1100006    0.2405414
  16.1200008    0.2379712
  16.1300011    0.2549945
  16.1400013    0.2497582
  16.1500015    0.2508230
  16.1599998    0.2501272
  16.1700001    0.2587456
  16.1800003    0.2513843
  16.1900005    0.2540627
  16.2000008    0.2500181
  16.2100010    0.2541964
  16.2200012    0.2510023
  16.2300014    0.2433480
  16.2400017    0.2389101
  16.2500000    0.2388224
  16.2600002    0.2452209
  16.2700005    0.2480898
  16.2800007    0.2557188
  16.2900009    0.2516584
  16.3000011    0.2627456
  16.3100014    0.2500996
  16.3200016    0.2578614
  16.3299999    0.2493082
  16.3400002    0.2430229
  16.3500004    0.2431314
  16.3600006    0.2431846
  16.3700008    0.2352813
  16.3800011    0.2365849
  16.3900013    0.2425296
  16.4000015    0.2466744
  16.4099998    0.2472029
  16.4200001    0.2499935
  16.4300003    0.2542801
  16.4400005    0.2633432
  16.4500008    0.2583165
  16.4600010    0.2600814
  16.4700012    0.2593121
  16.4800014    0.2548021
  16.4900017    0.2632324
  16.5000000    0.2576605
  16.5100002    0.2517488
  16.5200005    0.2485447
  16.5300007    0.2462021
  16.5400009    0.2541839
  16.5500011    0.2638463
  16.5600014    0.2624823
  16.5700016    0.2694391
  16.5799999    0.2435761
  16.5900002    0.2428293
  16.6000004    0.2452881
  16.6100006    0.2481772
  16.6200008    0.2606505
  16.6300011    0.2547384
  16.6400013    0.2560892
  16.6500015    0.2621448
  16.6599998    0.2529250
  16.6700001    0.2531533
  16.6800003    0.2657921
  16.6900005    0.2637880
  16.7000008    0.2692830
  16.7100010    0.2547332
  16.7200012    0.2571346
  16.7300014    0.2529813
  16.7400017    0.2596647
  16.7500000    0.2672994
  16.7600002    0.2653221
  16.7700005    0.2640034
  16.7800007    0.2595583
  16.7900009    0.2603166
  16.8000011    0.2463622
  16.8100014    0.2513487
  16.8200016    0.2536629
  16.8299999    0.2556655
  16.8400002    0.2561588
  16.8500004    0.2604931
  16.8600006    0.2621425
  16.8700008    0.2651131
  16.8800011    0.2648612
  16.8900013    0.2616909
  16.9000015    0.2636292
  16.9100018    0.2561200
  16.9200001    0.2648236
  16.9300003    0.2609026
  16.9400005    0.2532269
  16.9500008    0.2452854
  16.9600010    0.2478273
  16.9700012    0.2458057
  16.9800014    0.2506572
  16.9900017    0.2515056
  17.0000000    0.2438603
  17.0100002    0.2402820
  17.0200005    0.2453787
  17.0300007    0.2410086
  17.0400009    0.2437729
  17.0500011    0.2415084
  17.0600014    0.2319631
  17.0700016    0.2440802
  17.0799999    0.2432030
  17.0900002    0.2477939
  17.1000004    0.2476195
  17.1100006    0.2504469
  17.1200008    0.2489197
  17.1300011    0.2512989
  17.1400013    0.2515222
  17.1500015    0.2522826
  17.1600018    0.2628424
  17.1700001    0.2680978
  17.1800003    0.2763889
  17.1900005    0.2799579
  17.2000008    0.2777259
  17.2100010    0.2691455
  17.2200012    0.2729683
  17.2300014    0.2804054
  17.2400017    0.2860340
  17.2500000    0.2915650
  17.2600002    0.2946193
  17.2700005    0.2920847
  17.2800007    0.2869427
  17.2900009    0.2874450
  17.3000011    0.2787122
  17.3100014    0.2870897
  17.3200016    0.2860726
  17.3299999    0.2820250
  17.3400002    0.2814651
  17.3500004    0.2941621
  17.3600006    0.2872403
  17.3700008    0.2875331
  17.3800011    0.2903063
  17.3900013    0.2851147
  17.4000015    0.3036155
  17.4100018    0.2873313
  17.4200001    0.2864497
  17.4300003    0.2753235
  17.4400005    0.2740591
  17.4500008    0.2896932
  17.4600010    0.2886459
  17.4700012    0.2903833
  17.4800014    0.2981691
  17.4900017    0.2801302
  17.5000000    0.2895090
  17.5100002    0.3052007
  17.5200005    0.3129120
  17.5300007    0.3054301
  17.5400009    0.2957268
  17.5500011    0.2884817
  17.5600014    0.2798013
  17.5700016    0.2837102
  17.5799999    0.2794453
  17.5900002    0.2750921
  17.6000004    0.2716421
  17.6100006    0.2699320
  17.6200008    0.2690776
  17.6300011    0.2772063
  17.6400013    0.2871360
  17.6500015    0.2931187
  17.6600018    0.3097139
  17.6700001    0.3010759
  17.6800003    0.2959479
  17.6900005    0.2813859
  17.7000008    0.2715109
  17.7100010    0.2705702
  17.7200012    0.2810943
  17.7300014    0.2769965
  17.7400017    0.2727518
  17.7500000    0.2640208
  17.7600002    0.2550310
  17.7700005    0.2472053
  17.7800007    0.2477791
  17.7900009    0.2546504
  17.8000011    0.2527201
  17.8100014    0.2475579
  17.8200016    0.2547691
  17.8299999    0.2550786
  17.8400002    0.2538228
  17.8500004    0.2487053
  17.8600006    0.2454097
  17.8700008    0.2487101
  17.8800011    0.2473923
  17.8900013    0.2398680
  17.9000015    0.2473258
  17.9100018    0.2412836
  17.9200001    0.2446232
  17.9300003    0.2436220
  17.9400005    0.2427986
  17.9500008    0.2457094
  17.9600010    0.2400779
  17.9700012    0.2486550
  17.9800014    0.2605025
  17.9900017    0.2632389
  18.0000000    0.2653655
  18.0100002    0.2628726
  18.0200005    0.2669380
  18.0300007    0.2582993
  18.0400009    0.2536633
  18.0500011    0.2550124
  18.0600014    0.2637964
  18.0700016    0.2449812
  18.0799999    0.2488852
  18.0900002    0.2471461
  18.1000004    0.2465044
  18.1100006    0.2539004
  18.1200008    0.2532900
  18.1300011    0.2543332
  18.1400013    0.2552105
  18.1500015    0.2498628
  18.1600018    0.2431291
  18.1700001    0.2419990
  18.1800003    0.2396816
  18.1900005    0.2517909
  18.2000008    0.2524047
  18.2100010    0.2569328
  18.2200012    0.2494131
  18.2300014    0.2519333
  18.2400017    0.2595285
  18.2500000    0.2697921
  18.2600002    0.2674376
  18.2700005    0.2529735
  18.2800007    0.2500103
  18.2900009    0.2529501
  18.3000011    0.2552936
  18.3100014    0.2593710
  18.3200016    0.2592424
  18.3299999    0.2552700
  18.3400002    0.2582780
  18.3500004    0.2595292
  18.3600006    0.2440559
  18.3700008    0.2381863
  18.3800011    0.2430157
  18.3900013    0.2383807
  18.4000015    0.2288141
  18.4100018    0.2298529
  18.4200001    0.2280068
  18.4300003    0.2336692
  18.4400005    0.2388648
  18.4500008    0.2394483
  18.4600010    0.2412996
  18.4700012    0.2411748
  18.4800014    0.2417895
  18.4900017    0.2388444
  18.5000000    0.2423533
  18.5100002    0.2452350
  18.5200005    0.2472990
  18.5300007    0.2410651
  18.5400009    0.2401141
  18.5500011    0.2460554
  18.5600014    0.2451927
  18.5700016    0.2547675
  18.5800018    0.2453898
  18.5900002    0.2446805
  18.6000004    0.2490333
  18.6100006    0.2512642
  18.6200008    0.2548863
  18.6300011    0.2717363
  18.6400013    0.2759534
  18.6500015    0.2634676
  18.6600018    0.2594576
  18.6700001    0.2603628
  18.6800003    0.2613530
  18.6900005    0.2562590
  18.7000008    0.2545655
  18.7100010    0.2477910
  18.7200012    0.2427315
  18.7300014    0.2527249
  18.7400017    0.2537714
  18.7500000    0.2688720
  18.7600002    0.2704518
  18.7700005    0.2646132
  18.7800007    0.2663663
  18.7900009    0.2760538
  18.8000011    0.2665549
  18.8100014    0.2706668
  18.8200016    0.2620308
  18.8300018    0.2640946
  18.8400002    0.2740023
  18.8500004    0.2709358
  18.8600006    0.2623203
  18.8700008    0.2609173
  18.8800011    0.2641064
  18.8900013    0.2520305
  18.9000015    0.2568139
  18.9100018    0.2693991
  18.9200001    0.2647180
  18.9300003    0.2623586
  18.9400005    0.2758762
  18.9500008    0.2676024
  18.9600010    0.2571973
  18.9700012    0.2511324
  18.9800014    0.2535954
  18.9900017    0.2438248
  19.0000000    0.2428401
  19.0100002    0.2397256
  19.0200005    0.2392015
  19.0300007    0.2375761
  19.0400009    0.2342708
  19.0500011    0.2227676
  19.0600014    0.2333568
  19.0700016    0.2370716
  19.0800018    0.2422609
  19.0900002    0.2386226
  19.1000004    0.2454482
  19.1100006    0.2419024
  19.1200008    0.2519590
  19.1300011    0.2515724
  19.1400013    0.2539608
  19.1500015    0.2529635
  19.1600018    0.2613404
  19.1700001    0.2497251
  19.1800003    0.2564427
  19.1900005    0.2631342
  19.2000008    0.2698897
  19.2100010    0.2691964
  19.2200012    0.2695973
  19.2300014    0.2693169
  19.2400017    0.2711305
  19.2500000    0.2665278
  19.2600002    0.2821524
  19.2700005    0.2919040
  19.2800007    0.2935341
  19.2900009    0.2907767
  19.3000011    0.2931285
  19.3100014    0.2913766
  19.3200016    0.2892319
  19.3300018    0.2938011
  19.3400002    0.2996995
  19.3500004    0.3055201
  19.3600006    0.2994762
  19.3700008    0.3053669
  19.3800011    0.2975604
  19.3900013    0.3130177
  19.4000015    0.3101206
  19.4100018    0.3217344
  19.4200001    0.3165747
  19.4300003    0.3131646
  19.4400005    0.3200991
  19.4500008    0.3073174
  19.4600010    0.3138894
  19.4700012    0.3196807
  19.4800014    0.3203755
  19.4900017    0.3241242
  19.5000000    0.3242339
  19.5100002    0.3174799
  19.5200005    0.3152598
  19.5300007    0.3047281
  19.5400009    0.3063719
  19.5500011    0.3067260
  19.5600014    0.3157244
  19.5700016    0.3306655
  19.5800018    0.3267723
  19.5900002    0.3343360
  19.6000004    0.3284622
  19.6100006    0.3275065
  19.6200008    0.3201135
  19.6300011    0.3181761
  19.6400013    0.3242167
  19.6500015    0.3386126
  19.6600018    0.3264107
  19.6700001    0.3130149
  19.6800003    0.3139786
  19.6900005    0.3224224
  19.7000008    0.3115571
  19.7100010    0.3304894
  19.7200012    0.3361805
  19.7300014    0.3387652
  19.7400017    0.3367200
  19.7500000    0.3346931
  19.7600002    0.3496482
  19.7700005    0.3460022
  19.7800007    0.3535824
  19.7900009    0.3280133
  19.8000011    0.3339970
  19.8100014    0.3267810
  19.8200016    0.3318901
  19.8300018    0.3445981
  19.8400002    0.3538957
  19.8500004    0.3465410
  19.8600006    0.3435119
  19.8700008    0.3273881
  19.8800011    0.3236207
  19.8900013    0.3139473
  19.9000015    0.3204857
  19.9100018    0.3189583
  19.9200001    0.3249193
  19.9300003    0.3148269
  19.9400005    0.3241392
  19.9500008    0.3409390
  19.9600010    0.3414615
  19.9700012    0.3459811
  19.9800014    0.3432260
  19.9900017    0.3398844
  20.0000000    0.3336825
  20.0100002    0.3333336
  20.0200005    0.3245846
  20.0300007    0.3171549
  20.0400009    0.3175458
  20.0500011    0.3290036
  20.0600014    0.3232082
  20.0700016    0.3294191
  20.0800018    0.3115168
  20.0900002    0.3122236
  20.1000004    0.3233248
  20.1100006    0.3099513
  20.1200008    0.3151282
  20.1300011    0.3202376
  20.1400013    0.3131525
  20.1500015    0.3134780
  20.1600018    0.3190561
  20.1700001    0.3289015
  20.1800003    0.3261292
  20.1900005    0.3283180
  20.2000008    0.3184863
  20.2100010    0.3234169
  20.2200012    0.3261535
  20.2300014    0.3442280
  20.2400017    0.3342718
  20.2500019    0.3435645
  20.2600002    0.3426444
  20.2700005    0.3301331
  20.2800007    0.3432794
  20.2900009    0.3471664
  20.3000011    0.3325867
  20.3100014    0.3433177
  20.3200016    0.3433828
  20.3300018    0.3458579
  20.3400002    0.3346807
  20.3500004    0.3227442
  20.3600006    0.3171669
  20.3700008    0.3147494
  20.3800011    0.3182105
  20.3900013    0.3100926
  20.4000015    0.3141681
  20.4100018    0.3114391
  20.4200001    0.3102799
  20.4300003    0.3231852
  20.4400005    0.3221384
  20.4500008    0.3121381
  20.4600010    0.3064031
  20.4700012    0.3076066
  20.4800014    0.3109760
  20.4900017    0.3004557
  20.5000019    0.3084147
  20.5100002    0.3022062
  20.5200005    0.2950938
  20.5300007    0.2930987
  20.5400009    0.3037802
  20.5500011    0.3136355
  20.5600014    0.3132459
  20.5700016    0.3022276
  20.5800018    0.3020713
  20.5900002    0.3010442
  20.6000004    0.2947989
  20.6100006    0.3024489
  20.6200008    0.3054599
  20.6300011    0.2933955
  20.6400013    0.2828719
  20.6500015    0.2908004
  20.6600018    0.2938786
  20.6700001    0.2934529
  20.6800003    0.2899239
  20.6900005    0.2790374
  20.7000008    0.2921550
  20.7100010    0.2938976
  20.7200012    0.2897006
  20.7300014    0.2814596
  20.7400017    0.2809947
  20.7500019    0.2882471
  20.7600002    0.3012985
  20.7700005    0.2976041
  20.7800007    0.2886277
  20.7900009    0.2821802
  20.8000011    0.2869295
  20.8100014    0.2828591
  20.8200016    0.2818635
  20.8300018    0.2762505
  20.8400002    0.2822165
  20.8500004    0.2855365
  20.8600006    0.2922033
  20.8700008    0.2915295
  20.8800011    0.2872036
  20.8900013    0.2888312
  20.9000015    0.2905065
  20.9100018    0.2906265
  20.9200001    0.3002161
  20.9300003    0.2908464
  20.9400005    0.2993593
  20.9500008    0.2981140
  20.9600010    0.2941508
  20.9700012    0.2978186
  20.9800014    0.2959671
  20.9900017    0.2971146
  21.0000019    0.2958517
  21.0100002    0.2842147
  21.0200005    0.2793855
  21.0300007    0.2677575
  21.0400009    0.2666223
  21.0500011    0.2644243
  21.0600014    0.2804903
  21.0700016    0.2778836
  21.0800018    0.2825045
  21.0900002    0.2699290
  21.1000004    0.2702084
  21.1100006    0.2789584
  21.1200008    0.2783868
  21.1300011    0.2757203
  21.1400013    0.2808950
  21.1500015    0.2797503
  21.1600018    0.2745030
  21.1700001    0.2775611
  21.1800003    0.2708828
  21.1900005    0.2803507
  21.2000008    0.2846682
  21.2100010    0.2899221
  21.2200012    0.2859811
  21.2300014    0.2777302
  21.2400017    0.2812212
  21.2500019    0.2874954
  21.2600002    0.2872025
  21.2700005    0.2801239
  21.2800007    0.2841204
  21.2900009    0.2835498
  21.3000011    0.2769203
  21.3100014    0.2749867
  21.3200016    0.2922928
  21.3300018    0.2810213
  21.3400002    0.2883013
  21.3500004    0.2942124
  21.3600006    0.2910786
  21.3700008    0.2917649
  21.3800011    0.2925720
  21.3900013    0.2886501
  21.4000015    0.2854525
  21.4100018    0.2934007
  21.4200001    0.2904895
  21.4300003    0.3023017
  21.4400005    0.3133068
  21.4500008    0.3122278
  21.4600010    0.3131281
  21.4700012    0.3107875
  21.4800014    0.3097084
  21.4900017    0.3079422
  21.5000019    0.3100934
  21.5100002    0.3090810
  21.5200005    0.3224597
  21.5300007    0.3115517
  21.5400009    0.3184598
  21.5500011    0.3152986
  21.5600014    0.3008499
  21.5700016    0.2973421
  21.5800018    0.2966045
  21.5900002    0.2933316
  21.6000004    0.2826793
  21.6100006    0.2714614
  21.6200008    0.2739856
  21.6300011    0.2718687
  21.6400013    0.2736223
  21.6500015    0.2893202
  21.6600018    0.2972376
  21.6700001    0.2915974
  21.6800003    0.2841191
  21.6900005    0.2984240
  21.7000008    0.3091810
  21.7100010    0.3061245
  21.7200012    0.2987598
  21.7300014    0.3032166
  21.7400017    0.2907480
  21.7500019    0.3037395
  21.7600002    0.3093725
  21.7700005    0.3027964
  21.7800007    0.2914146
  21.7900009    0.2883651
  21.8000011    0.2790187
  21.8100014    0.2853247
  21.8200016    0.2913524
  21.8300018    0.2855904
  21.8400002    0.2800587
  21.8500004    0.2874951
  21.8600006    0.2863949
  21.8700008    0.2837250
  21.8800011    0.2819323
  21.8900013    0.2755198
  21.9000015    0.2819456
  21.9100018    0.2927440
  21.9200020    0.2900325
  21.9300003    0.2841541
  21.9400005    0.2891586
  21.9500008    0.2953390
  21.9600010    0.3049342
  21.9700012    0.3122109
  21.9800014    0.3114915
  21.9900017    0.3162511
  22.0000019    0.3145525
  22.0100002    0.3046591
  22.0200005    0.3008818
  22.0300007    0.3001758
  22.0400009    0.2865892
  22.0500011    0.2948647
  22.0600014    0.2941720
  22.0700016    0.3048651
  22.0800018    0.3125484
  22.0900002    0.3127822
  22.1000004    0.3179732
  22.1100006    0.3174444
  22.1200008    0.3051445
  22.1300011    0.3155626
  22.1400013    0.3167590
  22.1500015    0.3008908
  22.1600018    0.3029153
  22.1700020    0.3027432
  22.1800003    0.3029649
  22.1900005    0.3021924
  22.2000008    0.2977517
  22.2100010    0.3147107
  22.2200012    0.3230881
  22.2300014    0.3202171
  22.2400017    0.3240689
  22.2500019    0.3189740
  22.2600002    0.3225530
  22.2700005    0.3048372
  22.2800007    0.2999835
  22.2900009    0.3026438
  22.3000011    0.2949443
  22.3100014    0.2933080
  22.3200016    0.2942626
  22.3300018    0.2980772
  22.3400002    0.2982871
  22.3500004    0.3040354
  22.3600006    0.2806879
  22.3700008    0.2783161
  22.3800011    0.2832876
  22.3900013    0.2889798
  22.4000015    0.2883707
  22.4100018    0.2800573
  22.4200020    0.2766294
  22.4300003    0.2841451
  22.4400005    0.2843266
  22.4500008    0.2769882
  22.4600010    0.2749492
  22.4700012    0.2726704
  22.4800014    0.2570373
  22.4900017    0.2576988
  22.5000019    0.2673754
  22.5100002    0.2666894
  22.5200005    0.2686922
  22.5300007    0.2729887
  22.5400009    0.2688498
  22.5500011    0.2685480
  22.5600014    0.2761219
  22.5700016    0.2842753
  22.5800018    0.2782174
  22.5900002    0.2825049
  22.6000004    0.2809302
  22.6100006    0.2802607
  22.6200008    0.2841448
  22.6300011    0.2923336
  22.6400013    0.2879925
  22.6500015    0.2849820
  22.6600018    0.2878380
  22.6700020    0.2760012
  22.6800003    0.2716064
  22.6900005    0.2577861
  22.7000008    0.2579739
  22.7100010    0.2672087
  22.7200012    0.2702650
  22.7300014    0.2670712
  22.7400017    0.2697713
  22.7500019    0.2649804
  22.7600002    0.2658391
  22.7700005    0.2669965
  22.7800007    0.2667589
  22.7900009    0.2747188
  22.8000011    0.2719918
  22.8100014    0.2742550
  22.8200016    0.2711479
  22.8300018    0.2732448
  22.8400002    0.2789478
  22.8500004    0.2721018
  22.8600006    0.2719380
  22.8700008    0.2577349
  22.8800011    0.2639113
  22.8900013    0.2658114
  22.9000015    0.2669473
  22.9100018    0.2614768
  22.9200020    0.2750827
  22.9300003    0.2653860
  22.9400005    0.2744918
  22.9500008    0.2775052
  22.9600010    0.2843477
  22.9700012    0.2896048
  22.9800014    0.2923899
  22.9900017    0.2808085
  23.0000019    0.2771708
  23.0100002    0.2882035
  23.0200005    0.2785806
  23.0300007    0.2797131
  23.0400009    0.2839730
  23.0500011    0.2852508
  23.0600014    0.2796144
  23.0700016    0.2829369
  23.0800018    0.2683042
  23.0900002    0.2795379
  23.1000004    0.2840374
  23.1100006    0.2804900
  23.1200008    0.2726986
  23.1300011    0.2726216
  23.1400013    0.2711444
  23.1500015    0.2733981
  23.1600018    0.2845117
  23.1700020    0.2828970
  23.1800003    0.2795106
  23.1900005    0.2758821
  23.2000008    0.2591934
  23.2100010    0.2631238
  23.2200012    0.2734926
  23.2300014    0.2643099
  23.2400017    0.2654038
  23.2500019    0.2629064
  23.2600002    0.2618882
  23.2700005    0.2571729
  23.2800007    0.2618945
  23.2900009    0.2561733
  23.3000011    0.2542713
  23.3100014    0.2528422
  23.3200016    0.2521902
  23.3300018    0.2498107
  23.3400021    0.2516269
  23.3500004    0.2570047
  23.3600006    0.2488643
  23.3700008    0.2583725
  23.3800011    0.2621683
  23.3900013    0.2672540
  23.4000015    0.2642798
  23.4100018    0.2601682
  23.4200020    0.2632894
  23.4300003    0.2683632
  23.4400005    0.2555715
  23.4500008    0.2574662
  23.4600010    0.2506663
  23.4700012    0.2546037
  23.4800014    0.2536681
  23.4900017    0.2565712
  23.5000019    0.2656494
  23.5100002    0.2639926
  23.5200005    0.2570296
  23.5300007    0.2624130
  23.5400009    0.2680122
  23.5500011    0.2624236
  23.5600014    0.2622865
  23.5700016    0.2547288
  23.5800018    0.2562001
  23.5900021    0.2664714
  23.6000004    0.2615799
  23.6100006    0.2589343
  23.6200008    0.2522888
  23.6300011    0.2388905
  23.6400013    0.2449285
  23.6500015    0.2428426
  23.6600018    0.2493969
  23.6700020    0.2459700
  23.6800003    0.2416439
  23.6900005    0.2408975
  23.7000008    0.2376657
  23.7100010    0.2418566
  23.7200012    0.2438149
  23.7300014    0.2500941
  23.7400017    0.2575973
  23.7500019    0.2649494
  23.7600002    0.2587276
  23.7700005    0.2564270
  23.7800007    0.2525356
  23.7900009    0.2631436
  23.8000011    0.2639782
  23.8100014    0.2563396
  23.8200016    0.2512763
  23.8300018    0.2553080
  23.8400021    0.2599480
  23.8500004    0.2681390
  23.8600006    0.2593407
  23.8700008    0.2649505
  23.8800011    0.2756590
  23.8900013    0.2768753
  23.9000015    0.2744859
  23.9100018    0.2870820
  23.9200020    0.2930447
  23.9300003    0.2913371
  23.9400005    0.2941409
  23.9500008    0.2838939
  23.9600010    0.2836787
  23.9700012    0.2766695
  23.9800014    0.2726756
  23.9900017    0.2707249
  24.0000019    0.2737903
  24.0100002    0.2828753
  24.0200005    0.2777951
  24.0300007    0.2813299
  24.0400009    0.2793857
  24.0500011    0.2810886
  24.0600014    0.2738238
  24.0700016    0.2740905
  24.0800018    0.2658993
  24.0900021    0.2636516
  24.1000004    0.2739707
  24.1100006    0.2680644
  24.1200008    0.2774322
  24.1300011    0.2815501
  24.1400013    0.2871050
  24.1500015    0.2860047
  24.1600018    0.2922677
  24.1700020    0.2920484
  24.1800003    0.2839350
  24.1900005    0.2986012
  24.2000008    0.2918297
  24.2100010    0.2816911
  24.2200012    0.2821762
  24.2300014    0.2921440
  24.2400017    0.2949455
  24.2500019    0.2830316
  24.2600002    0.2857926
  24.2700005    0.2828455
  24.2800007    0.2817180
  24.2900009    0.2819982
  24.3000011    0.2908972
  24.3100014    0.2832422
  24.3200016    0.2831575
  24.3300018    0.2843697
  24.3400021    0.2857146
  24.3500004    0.2953207
  24.3600006    0.2834475
  24.3700008    0.2806854
  24.3800011    0.2735227
  24.3900013    0.2745703
  24.4000015    0.2656809
  24.4100018    0.2696829
  24.4200020    0.2567295
  24.4300003    0.2663061
  24.4400005    0.2639360
  24.4500008    0.2638147
  24.4600010    0.2678897
  24.4700012    0.2772537
  24.4800014    0.2870923
  24.4900017    0.2929249
  24.5000019    0.2949756
  24.5100002    0.2843264
  24.5200005    0.2891546
  24.5300007    0.2873185
  24.5400009    0.2823046
  24.5500011    0.2774387
  24.5600014    0.2708234
  24.5700016    0.2793249
  24.5800018    0.2759603
  24.5900021    0.2804241
  24.6000004    0.2826225
  24.6100006    0.2832327
  24.6200008    0.2830224
  24.6300011    0.2799692
  24.6400013    0.2754703
  24.6500015    0.2730438
  24.6600018    0.2779542
  24.6700020    0.2765738
  24.6800003    0.2789224
  24.6900005    0.2770574
  24.7000008    0.2654279
  24.7100010    0.2764634
  24.7200012    0.2645255
  24.7300014    0.2567573
  24.7400017    0.2580345
  24.7500019    0.2594813
  24.7600002    0.2638312
  24.7700005    0.2749691
  24.7800007    0.2604746
  24.7900009    0.2664716
  24.8000011    0.2645029
  24.8100014    0.2696865
  24.8200016    0.2685802
  24.8300018    0.2622426
  24.8400021    0.2733328
  24.8500004    0.2698877
  24.8600006    0.2668508
  24.8700008    0.2625058
  24.8800011    0.2664308
  24.8900013    0.2682853
  24.9000015    0.2672638
  24.9100018    0.2576651
  24.9200020    0.2698835
  24.9300003    0.2707358
  24.9400005    0.2681884
  24.9500008    0.2695862
  24.9600010    0.2697660
  24.9700012    0.2730608
  24.9800014    0.2660914
  24.9900017    0.2644786
  25.0000019    0.2756861
  25.0100021    0.2842576
  25.0200005    0.2758675
  25.0300007    0.2740108
  25.0400009    0.2679783
  25.0500011    0.2697733
  25.0600014    0.2695138
  25.0700016    0.2529528
  25.0800018    0.2554375
  25.0900021    0.2545071
  25.1000004    0.2498170
  25.1100006    0.2525369
  25.1200008    0.2526506
  25.1300011    0.2558146
  25.1400013    0.2573633
  25.1500015    0.2553893
  25.1600018    0.2459023
  25.1700020    0.2537000
  25.1800003    0.2576050
  25.1900005    0.2639144
  25.2000008    0.2619997
  25.2100010    0.2723481
  25.2200012    0.2681807
  25.2300014    0.2673019
  25.2400017    0.2723542
  25.2500019    0.2745649
  25.2600021    0.2741271
  25.2700005    0.2743118
  25.2800007    0.2793171
  25.2900009    0.2797014
  25.3000011    0.2738146
  25.3100014    0.2869130
  25.3200016    0.2938098
  25.3300018    0.2878706
  25.3400021    0.2811115
  25.3500004    0.2828258
  25.3600006    0.3074540
  25.3700008    0.3027029
  25.3800011    0.2992056
  25.3900013    0.2951786
  25.4000015    0.2933338
  25.4100018    0.2854796
  25.4200020    0.2799978
  25.4300003    0.2897022
  25.4400005    0.2894723
  25.4500008    0.2868135
  25.4600010    0.2840542
  25.4700012    0.2808593
  25.4800014    0.2878523
  25.4900017    0.2830823
  25.5000019    0.2748477
  25.5100021    0.2784731
  25.5200005    0.2896640
  25.5300007    0.2927350
  25.5400009    0.3039940
  25.5500011    0.2986482
  25.5600014    0.2927201
  25.5700016    0.3037890
  25.5800018    0.3003250
  25.5900021    0.3180410
  25.6000004    0.3242080
  25.6100006    0.3223266
  25.6200008    0.3058869
  25.6300011    0.3000846
  25.6400013    0.2986287
  25.6500015    0.3017615
  25.6600018    0.2967882
  25.6700020    0.3000752
  25.6800003    0.2964326
  25.6900005    0.2947979
  25.7000008    0.3045736
  25.7100010    0.3022661
  25.7200012    0.3079658
  25.7300014    0.3080190
  25.7400017    0.3243078
  25.7500019    0.3311666
  25.7600021    0.3154985
  25.7700005    0.3252975
  25.7800007    0.3355693
  25.7900009    0.3330218
  25.8000011    0.3345493
  25.8100014    0.3238513
  25.8200016    0.3295865
  25.8300018    0.3277153
  25.8400021    0.3395461
  25.8500004    0.3352923
  25.8600006    0.3255266
  25.8700008    0.3199143
  25.8800011    0.3210696
  25.8900013    0.3010430
  25.9000015    0.2951195
  25.9100018    0.2812876
  25.9200020    0.2805538
  25.9300003    0.2888796
  25.9400005    0.2832886
  25.9500008    0.2827449
  25.9600010    0.2848347
  25.9700012    0.2849126
  25.9800014    0.2767354
  25.9900017    0.2837185
  26.0000019    0.2862187
  26.0100021    0.2887625
  26.0200005    0.2917762
  26.0300007    0.3046432
  26.0400009    0.3052881
  26.0500011    0.3114204
  26.0600014    0.3038324
  26.0700016    0.3106275
  26.0800018    0.3180705
  26.0900021    0.3162126
  26.1000004    0.3121139
  26.1100006    0.3105433
  26.1200008    0.3193217
  26.1300011    0.3253359
  26.1400013    0.3331850
  26.1500015    0.3420894
  26.1600018    0.3460581
  26.1700020    0.3512359
  26.1800003    0.3469626
  26.1900005    0.3506493
  26.2000008    0.3560075
  26.2100010    0.3418023
  26.2200012    0.3375762
  26.2300014    0.3334757
  26.2400017    0.3224822
  26.2500019    0.3180138
  26.2600021    0.3121262
  26.2700005    0.3084719
  26.2800007    0.3166137
  26.2900009    0.3234943
  26.3000011    0.3168948
  26.3100014    0.3322056
  26.3200016    0.3457128
  26.3300018    0.3466648
  26.3400021    0.3489007
  26.3500004    0.3472300
  26.3600006    0.3551740
  26.3700008    0.3727858
  26.3800011    0.3623114
  26.3900013    0.3554103
  26.4000015    0.3571742
  26.4100018    0.3620002
  26.4200020    0.3819079
  26.4300003    0.3822083
  26.4400005    0.3794169
  26.4500008    0.3682627
  26.4600010    0.3720021
  26.4700012    0.3801904
  26.4800014    0.3636232
  26.4900017    0.3627810
  26.5000019    0.3678053
  26.5100021    0.3732689
  26.5200005    0.3842319
  26.5300007    0.3846648
  26.5400009    0.3851084
  26.5500011    0.3822914
  26.5600014    0.3932399
  26.5700016    0.3941572
  26.5800018    0.3982859
  26.5900021    0.4060889
  26.6000004    0.3810066
  26.6100006    0.3881095
  26.6200008    0.3979033
  26.6300011    0.4024459
  26.6400013    0.4028344
  26.6500015    0.3993132
  26.6600018    0.4023089
  26.6700020    0.4058805
  26.6800022    0.4005792
  26.6900005    0.4089815
  26.7000008    0.4158083
  26.7100010    0.4052270
  26.7200012    0.4194831
  26.7300014    0.4284334
  26.7400017    0.4151851
  26.7500019    0.4133690
  26.7600021    0.3975266
  26.7700005    0.3914555
  26.7800007    0.3882513
  26.7900009    0.3799883
  26.8000011    0.3756829
  26.8100014    0.3802644
  26.8200016    0.3882216
  26.8300018    0.3800258
  26.8400021    0.3906791
  26.8500004    0.3936376
  26.8600006    0.3933135
  26.8700008    0.3982960
  26.8800011    0.3938606
  26.8900013    0.3762365
  26.9000015    0.3682668
  26.9100018    0.3680075
  26.9200020    0.3688328
  26.9300022    0.3537968
  26.9400005    0.3580275
  26.9500008    0.3722943
  26.9600010    0.3779745
  26.9700012    0.3734836
  26.9800014    0.3827762
  26.9900017    0.3726230
  27.0000019    0.3740030
  27.0100021    0.3729705
  27.0200005    0.3825608
  27.0300007    0.3709766
  27.0400009    0.3549899
  27.0500011    0.3651193
  27.0600014    0.3514528
  27.0700016    0.3540109
  27.0800018    0.3618376
  27.0900021    0.3755049
  27.1000004    0.3770008
  27.1100006    0.3762287
  27.1200008    0.3805061
  27.1300011    0.3771856
  27.1400013    0.3575701
  27.1500015    0.3685837
  27.1600018    0.3521180
  27.1700020    0.3560589
  27.1800022    0.3571345
  27.1900005    0.3504446
  27.2000008    0.3503624
  27.2100010    0.3588416
  27.2200012    0.3473378
  27.2300014    0.3438905
  27.2400017    0.3452633
  27.2500019    0.3513876
  27.2600021    0.3491834
  27.2700005    0.3470889
  27.2800007    0.3394103
  27.2900009    0.3358563
  27.3000011    0.3415899
  27.3100014    0.3468809
  27.3200016    0.3411197
  27.3300018    0.3360487
  27.3400021    0.3325398
  27.3500004    0.3395094
  27.3600006    0.3357475
  27.3700008    0.3470706
  27.3800011    0.3415092
  27.3900013    0.3488577
  27.4000015    0.3509190
  27.4100018    0.3496815
  27.4200020    0.3510066
  27.4300022    0.3342469
  27.4400005    0.3358130
  27.4500008    0.3375479
  27.4600010    0.3416808
  27.4700012    0.3339652
  27.4800014    0.3369379
  27.4900017    0.3341804
  27.5000019    0.3268094
  27.5100021    0.3305625
  27.5200005    0.3263349
  27.5300007    0.3231639
  27.5400009    0.3119082
  27.5500011    0.3085526
  27.5600014    0.3096313
  27.5700016    0.3219474
  27.5800018    0.3269988
  27.5900021    0.3233340
  27.6000004    0.3146994
  27.6100006    0.3019049
  27.6200008    0.3174666
  27.6300011    0.3149019
  27.6400013    0.3140562
  27.6500015    0.3140159
  27.6600018    0.3276930
  27.6700020    0.3274032
  27.6800022    0.3232148
  27.6900005    0.3232517
  27.7000008    0.3192203
  27.7100010    0.2999665
  27.7200012    0.3071812
  27.7300014    0.3164644
  27.7400017    0.3285771
  27.7500019    0.3251766
  27.7600021    0.3306567
  27.7700005    0.3376370
  27.7800007    0.3420946
  27.7900009    0.3321827
  27.8000011    0.3306599
  27.8100014    0.3265520
  27.8200016    0.3327304
  27.8300018    0.3305325
  27.8400021    0.3448818
  27.8500004    0.3335010
  27.8600006    0.3454464
  27.8700008    0.3574435
  27.8800011    0.3524942
  27.8900013    0.3597617
  27.9000015    0.3757966
  27.9100018    0.3886957
  27.9200020    0.3798143
  27.9300022    0.3707365
  27.9400005    0.3700727
  27.9500008    0.3536483
  27.9600010    0.3397566
  27.9700012    0.3452837
  27.9800014    0.3386632
  27.9900017    0.3391302
  28.0000019    0.3359292
  28.0100021    0.3404821
  28.0200005    0.3444203
  28.0300007    0.3466416
  28.0400009    0.3472896
  28.0500011    0.3434529
  28.0600014    0.3451212
  28.0700016    0.3449365
  28.0800018    0.3462058
  28.0900021    0.3458214
  28.1000004    0.3409443
  28.1100006    0.3482075
  28.1200008    0.3503488
  28.1300011    0.3485956
  28.1400013    0.3580868
  28.1500015    0.3632172
  28.1600018    0.3503995
  28.1700020    0.3440595
  28.1800022    0.3342606
  28.1900005    0.3321008
  28.2000008    0.3367321
  28.2100010    0.3276882
  28.2200012    0.3318127
  28.2300014    0.3301250
  28.2400017    0.3216762
  28.2500019    0.3255203
  28.2600021    0.3346885
  28.2700005    0.3301553
  28.2800007    0.3124762
  28.2900009    0.3015567
  28.3000011    0.3122442
  28.3100014    0.3145040
  28.3200016    0.3388347
  28.3300018    0.3266808
  28.3400021    0.3312539
  28.3500023    0.3210003
  28.3600006    0.3266907
  28.3700008    0.3274692
  28.3800011    0.3345165
  28.3900013    0.3359141
  28.4000015    0.3466386
  28.4100018    0.3396624
  28.4200020    0.3368192
  28.4300022    0.3307177
  28.4400005    0.3431280
  28.4500008    0.3457398
  28.4600010    0.3384726
  28.4700012    0.3535701
  28.4800014    0.3421373
  28.4900017    0.3364437
  28.5000019    0.3222236
  28.5100021    0.3344213
  28.5200005    0.3436759
  28.5300007    0.3395482
  28.5400009    0.3210889
  28.5500011    0.3140973
  28.5600014    0.3239512
  28.5700016    0.3190914
  28.5800018    0.3391559
  28.5900021    0.3341422
  28.6000023    0.3373053
  28.6100006    0.3387595
  28.6200008    0.3485569
  28.6300011    0.3570221
  28.6400013    0.3413765
  28.6500015    0.3319856
  28.6600018    0.3210679
  28.6700020    0.3218954
  28.6800022    0.3291337
  28.6900005    0.3334061
  28.7000008    0.3422656
  28.7100010    0.3342972
  28.7200012    0.3391769
  28.7300014    0.3542086
  28.7400017    0.3358214
  28.7500019    0.3334278
  28.7600021    0.3307972
  28.7700005    0.3344783
  28.7800007    0.3375598
  28.7900009    0.3424644
  28.8000011    0.3406728
  28.8100014    0.3369088
  28.8200016    0.3424816
  28.8300018    0.3486181
  28.8400021    0.3447043
  28.8500023    0.3547577
  28.8600006    0.3570588
  28.8700008    0.3461316
  28.8800011    0.3308441
  28.8900013    0.3296957
  28.9000015    0.3284182
  28.9100018    0.3244589
  28.9200020    0.3152142
  28.9300022    0.3182161
  28.9400005    0.3288466
  28.9500008    0.3218004
  28.9600010    0.3200649
  28.9700012    0.3322725
  28.9800014    0.3215937
  28.9900017    0.3192177
  29.0000019    0.3165137
  29.0100021    0.3353295
  29.0200005    0.3313580
  29.0300007    0.3361486
  29.0400009    0.3438114
  29.0500011    0.3276491
  29.0600014    0.3165120
  29.0700016    0.3232657
  29.0800018    0.3184611
  29.0900021    0.3175410
  29.1000023    0.3327288
  29.1100006    0.3289356
  29.1200008    0.3228776
  29.1300011    0.3292388
  29.1400013    0.3286069
  29.1500015    0.3340469
  29.1600018    0.3288700
  29.1700020    0.3234403
  29.1800022    0.3228222
  29.1900005    0.3212150
  29.2000008    0.3184321
  29.2100010    0.3263449
  29.2200012    0.3207802
  29.2300014    0.3090301
  29.2400017    0.3173654
  29.2500019    0.3177587
  29.2600021    0.3227707
  29.2700005    0.3315020
  29.2800007    0.3307759
  29.2900009    0.3144126
  29.3000011    0.3190387
  29.3100014    0.3226244
  29.3200016    0.3223187
  29.3300018    0.3214434
  29.3400021    0.3349695
  29.3500023    0.3444974
  29.3600006    0.3427412
  29.3700008    0.3474586
  29.3800011    0.3499024
  29.3900013    0.3618717
  29.4000015    0.3532131
  29.4100018    0.3625501
  29.4200020    0.3614035
  29.4300022    0.3654132
  29.4400005    0.3535677
  29.4500008    0.3563963
  29.4600010    0.3538625
  29.4700012    0.3340315
  29.4800014    0.3214526
  29.4900017    0.3348781
  29.5000019    0.3347475
  29.5100021    0.3475317
  29.5200005    0.3452247
  29.5300007    0.3465100
  29.5400009    0.3365568
  29.5500011    0.3336125
  29.5600014    0.3440105
  29.5700016    0.3464442
  29.5800018    0.3431745
  29.5900021    0.3347409
  29.6000023    0.3357510
  29.6100006    0.3274109
  29.6200008    0.3308778
  29.6300011    0.3318256
  29.6400013    0.3311477
  29.6500015    0.3249959
  29.6600018    0.3141420
  29.6700020    0.3163628
  29.6800022    0.3287979
  29.6900005    0.3195000
  29.7000008    0.3229845
  29.7100010    0.3225066
  29.7200012    0.3212288
  29.7300014    0.3181542
  29.7400017    0.3292114
  29.7500019    0.3206435
  29.7600021    0.3223191
  29.7700024    0.3158570
  29.7800007    0.3171343
  29.7900009    0.3170383
  29.8000011    0.3223121
  29.8100014    0.3223496
  29.8200016    0.3238919
  29.8300018    0.3189150
  29.8400021    0.3219787
  29.8500023    0.3443871
  29.8600006    0.3435066
  29.8700008    0.3407201
  29.8800011    0.3554661
  29.8900013    0.3481132
  29.9000015    0.3415425
  29.9100018    0.3353992
  29.9200020    0.3449853
  29.9300022    0.3463062
  29.9400005    0.3411547
  29.9500008    0.3277330
  29.9600010    0.3312078
  29.9700012    0.3446658
  29.9800014    0.3424470
  29.9900017    0.3474077
  30.0000019    0.3539781
  30.0100021    0.3375844
  30.0200024    0.3390195
  30.0300007    0.3401347
  30.0400009    0.3506948
  30.0500011    0.3529327
  30.0600014    0.3529721
  30.0700016    0.3625319
  30.0800018    0.3665921
  30.0900021    0.3591479
  30.1000023    0.3626723
  30.1100006    0.3744409
  30.1200008    0.3824498
  30.1300011    0.3749652
  30.1400013    0.3707344
  30.1500015    0.3605113
  30.1600018    0.3619486
  30.1700020    0.3538670
  30.1800022    0.3544196
  30.1900005    0.3610589
  30.2000008    0.3653964
  30.2100010    0.3652796
  30.2200012    0.3668073
  30.2300014    0.3635722
  30.2400017    0.3623420
  30.2500019    0.3664081
  30.2600021    0.3544749
  30.2700024    0.3440951
  30.2800007    0.3592004
  30.2900009    0.3550971
  30.3000011    0.3660452
  30.3100014    0.3649747
  30.3200016    0.3563633
  30.3300018    0.3587786
  30.3400021    0.3501135
  30.3500023    0.3422671
  30.3600006    0.3530361
  30.3700008    0.3530781
  30.3800011    0.3571651
  30.3900013    0.3636178
  30.4000015    0.3511041
  30.4100018    0.3535277
  30.4200020    0.3343259
  30.4300022    0.3399755
  30.4400005    0.3409093
  30.4500008    0.3557146
  30.4600010    0.3547645
  30.4700012    0.3450834
  30.4800014    0.3497571
  30.4900017    0.3400789
  30.5000019    0.3400474
  30.5100021    0.3346053
  30.5200024    0.3478705
  30.5300007    0.3423996
  30.5400009    0.3369008
  30.5500011    0.3494634
  30.5600014    0.3556381
  30.5700016    0.3402374
  30.5800018    0.3383763
  30.5900021    0.3296100
  30.6000023    0.3423350
  30.6100006    0.3418916
  30.6200008    0.3357116
  30.6300011    0.3268864
  30.6400013    0.3225361
  30.6500015    0.3255366
  30.6600018    0.3276249
  30.6700020    0.3238241
  30.6800022    0.3236338
  30.6900005    0.3203046
  30.7000008    0.3353840
  30.7100010    0.3449584
  30.7200012    0.3601732
  30.7300014    0.3638251
  30.7400017    0.3585683
  30.7500019    0.3532474
  30.7600021    0.3501267
  30.7700024    0.3648467
  30.7800007    0.3528015
  30.7900009    0.3535453
  30.8000011    0.3573444
  30.8100014    0.3570916
  30.8200016    0.3515987
  30.8300018    0.3438004
  30.8400021    0.3271865
  30.8500023    0.3365678
  30.8600006    0.3339146
  30.8700008    0.3276225
  30.8800011    0.3301818
  30.8900013    0.3355029
  30.9000015    0.3201587
  30.9100018    0.3344243
  30.9200020    0.3283704
  30.9300022    0.3356618
  30.9400005    0.3393005
  30.9500008    0.3379188
  30.9600010    0.3412232
  30.9700012    0.3307899
  30.9800014    0.3361984
  30.9900017    0.3377053
  31.0000019    0.3344136
  31.0100021    0.3258473
  31.0200024    0.3267473
  31.0300007    0.3272729
  31.0400009    0.3239923
  31.0500011    0.3233344
  31.0600014    0.3225760
  31.0700016    0.3111905
  31.0800018    0.3133606
  31.0900021    0.3071991
  31.1000023    0.3334582
  31.1100006    0.3409068
  31.1200008    0.3373840
  31.1300011    0.3394269
  31.1400013    0.3434442
  31.1500015    0.3434906
  31.1600018    0.3337062
  31.1700020    0.3403872
  31.1800022    0.3317165
  31.1900005    0.3213008
  31.2000008    0.3274291
  31.2100010    0.3383232
  31.2200012    0.3342767
  31.2300014    0.3286727
  31.2400017    0.3197368
  31.2500019    0.3274084
  31.2600021    0.3245357
  31.2700024    0.3247053
  31.2800007    0.3276703
  31.2900009    0.3237262
  31.3000011    0.3229408
  31.3100014    0.3155389
  31.3200016    0.3048255
  31.3300018    0.2952485
  31.3400021    0.2874685
  31.3500023    0.3156841
  31.3600006    0.3121925
  31.3700008    0.3090520
  31.3800011    0.3083146
  31.3900013    0.3042639
  31.4000015    0.3146265
  31.4100018    0.3180170
  31.4200020    0.3217621
  31.4300022    0.3200770
  31.4400024    0.3256055
  31.4500008    0.3306830
  31.4600010    0.3178168
  31.4700012    0.3231104
  31.4800014    0.3286867
  31.4900017    0.3227032
  31.5000019    0.3208788
  31.5100021    0.3175916
  31.5200024    0.3251511
  31.5300007    0.3450443
  31.5400009    0.3404396
  31.5500011    0.3356549
  31.5600014    0.3288317
  31.5700016    0.3260520
  31.5800018    0.3351127
  31.5900021    0.3237427
  31.6000023    0.3160615
  31.6100006    0.3169962
  31.6200008    0.3130525
  31.6300011    0.3041267
  31.6400013    0.3095634
  31.6500015    0.3235119
  31.6600018    0.3084392
  31.6700020    0.2929275
  31.6800022    0.2856392
  31.6900024    0.2921077
  31.7000008    0.2888182
  31.7100010    0.2948467
  31.7200012    0.2928371
  31.7300014    0.3063229
  31.7400017    0.3119781
  31.7500019    0.3081760
  31.7600021    0.3132437
  31.7700024    0.3216109
  31.7800007    0.3125748
  31.7900009    0.3052039
  31.8000011    0.3138649
  31.8100014    0.3318040
  31.8200016    0.3428365
  31.8300018    0.3550930
  31.8400021    0.3695391
  31.8500023    0.3770891
  31.8600006    0.3808489
  31.8700008    0.3759737
  31.8800011    0.3570400
  31.8900013    0.3583132
  31.9000015    0.3720861
  31.9100018    0.3702515
  31.9200020    0.3705342
  31.9300022    0.3741529
  31.9400024    0.3712810
  31.9500008    0.3861442
  31.9600010    0.3780409
  31.9700012    0.3794003
  31.9800014    0.3945964
  31.9900017    0.4047975
  32.0000000    0.4082336
  32.0100021    0.4014655
  32.0200005    0.3824916
  32.0300026    0.3658884
  32.0400009    0.3616808
  32.0500031    0.3769726
  32.0600014    0.3711074
  32.0699997    0.3610945
  32.0800018    0.3628121
  32.0900002    0.3620471
  32.1000023    0.3687822
  32.1100006    0.3678767
  32.1200027    0.3796027
  32.1300011    0.3723006
  32.1400032    0.3671587
  32.1500015    0.3602019
  32.1599998    0.3793025
  32.1700020    0.3598683
  32.1800003    0.3557858
  32.1900024    0.3524484
  32.2000008    0.3518600
  32.2100029    0.3480991
  32.2200012    0.3552309
  32.2300034    0.3575068
  32.2400017    0.3749700
  32.2500000    0.3794172
  32.2600021    0.3719474
  32.2700005    0.3668093
  32.2800026    0.3726288
  32.2900009    0.3741296
  32.3000031    0.3591245
  32.3100014    0.3580095
  32.3199997    0.3775878
  32.3300018    0.3822683
  32.3400002    0.3796296
  32.3500023    0.3772819
  32.3600006    0.3782229
  32.3700027    0.3808127
  32.3800011    0.3911060
  32.3900032    0.3757957
  32.4000015    0.3829166
  32.4099998    0.3734406
  32.4200020    0.3692375
  32.4300003    0.3739156
  32.4400024    0.3750473
  32.4500008    0.3551569
  32.4600029    0.3532288
  32.4700012    0.3580498
  32.4800034    0.3661989
  32.4900017    0.3737325
  32.5000000    0.3702731
  32.5100021    0.3638774
  32.5200005    0.3630589
  32.5300026    0.3641069
  32.5400009    0.3592524
  32.5500031    0.3655812
  32.5600014    0.3510338
  32.5699997    0.3422069
  32.5800018    0.3541773
  32.5900002    0.3487343
  32.6000023    0.3642080
  32.6100006    0.3709407
  32.6200027    0.3701367
  32.6300011    0.3754791
  32.6400032    0.3797483
  32.6500015    0.3750579
  32.6599998    0.3698520
  32.6700020    0.3692360
  32.6800003    0.3665567
  32.6900024    0.3740554
  32.7000008    0.3674445
  32.7100029    0.3688661
  32.7200012    0.3803160
  32.7300034    0.3801926
  32.7400017    0.3751920
  32.7500000    0.3851529
  32.7600021    0.3925615
  32.7700005    0.3997241
  32.7800026    0.3935163
  32.7900009    0.3751303
  32.8000031    0.3799548
  32.8100014    0.3822332
  32.8199997    0.3908672
  32.8300018    0.3867027
  32.8400002    0.4010360
  32.8500023    0.4064217
  32.8600006    0.3984664
  32.8700027    0.4000568
  32.8800011    0.4063599
  32.8900032    0.3932493
  32.9000015    0.4025735
  32.9099998    0.3994976
  32.9200020    0.3927086
  32.9300003    0.3839617
  32.9400024    0.3918690
  32.9500008    0.4044078
  32.9600029    0.4018711
  32.9700012    0.4041017
  32.9800034    0.4035122
  32.9900017    0.4029306
  33.0000000    0.3962673
  33.0100021    0.3852292
  33.0200005    0.3900373
  33.0300026    0.4002981
  33.0400009    0.3890787
  33.0500031    0.3847353
  33.0600014    0.3847670
  33.0699997    0.3853277
  33.0800018    0.3797381
  33.0900002    0.3831920
  33.1000023    0.3737069
  33.1100006    0.3646560
  33.1200027    0.3554200
  33.1300011    0.3598914
  33.1400032    0.3607711
  33.1500015    0.3677827
  33.1599998    0.3713428
  33.1700020    0.3617135
  33.1800003    0.3520771
  33.1900024    0.3559873
  33.2000008    0.3603945
  33.2100029    0.3620426
  33.2200012    0.3630292
  33.2300034    0.3618650
  33.2400017    0.3772507
  33.2500000    0.3688467
  33.2600021    0.3484773
  33.2700005    0.3643920
  33.2800026    0.3571006
  33.2900009    0.3458490
  33.3000031    0.3636728
  33.3100014    0.3635792
  33.3199997    0.3629384
  33.3300018    0.3567580
  33.3400002    0.3725201
  33.3500023    0.3726137
  33.3600006    0.3806244
  33.3700027    0.3756953
  33.3800011    0.3847875
  33.3900032    0.3741740
  33.4000015    0.3685088
  33.4099998    0.3797860
  33.4200020    0.3808732
  33.4300003    0.3815919
  33.4400024    0.3848579
  33.4500008    0.3844417
  33.4600029    0.3783059
  33.4700012    0.3718794
  33.4800034    0.3755667
  33.4900017    0.3725028
  33.5000000    0.3784596
  33.5100021    0.3569522
  33.5200005    0.3621885
  33.5300026    0.3628720
  33.5400009    0.3754829
  33.5500031    0.3668880
  33.5600014    0.3654133
  33.5699997    0.3577574
  33.5800018    0.3649996
  33.5900002    0.3656042
  33.6000023    0.3597955
  33.6100006    0.3602447
  33.6200027    0.3523465
  33.6300011    0.3547722
  33.6400032    0.3471947
  33.6500015    0.3544703
  33.6599998    0.3484746
  33.6700020    0.3630676
  33.6800003    0.3497940
  33.6900024    0.3434055
  33.7000008    0.3436350
  33.7100029    0.3398263
  33.7200012    0.3468201
  33.7300034    0.3544912
  33.7400017    0.3565660
  33.7500000    0.3693472
  33.7600021    0.3642471
  33.7700005    0.3787589
  33.7800026    0.3743055
  33.7900009    0.3766570
  33.8000031    0.3656418
  33.8100014    0.3677718
  33.8200035    0.3750945
  33.8300018    0.3828248
  33.8400002    0.3743298
  33.8500023    0.3718188
  33.8600006    0.3793650
  33.8700027    0.3814458
  33.8800011    0.3794197
  33.8900032    0.3795590
  33.9000015    0.3737730
  33.9099998    0.3611557
  33.9200020    0.3691034
  33.9300003    0.3704643
  33.9400024    0.3619957
  33.9500008    0.3698487
  33.9600029    0.3698392
  33.9700012    0.3755750
  33.9800034    0.3772602
  33.9900017    0.3717465
  34.0000000    0.3694818
  34.0100021    0.3723632
  34.0200005    0.3645991
  34.0300026    0.3562283
  34.0400009    0.3491948
  34.0500031    0.3640891
  34.0600014    0.3574600
  34.0700035    0.3658673
  34.0800018    0.3652516
  34.0900002    0.3797466
  34.1000023    0.3719182
  34.1100006    0.3577328
  34.1200027    0.3736788
  34.1300011    0.3849898
  34.1400032    0.3860199
  34.1500015    0.3642319
  34.1599998    0.3578855
  34.1700020    0.3629302
  34.1800003    0.3740744
  34.1900024    0.3935920
  34.2000008    0.3813043
  34.2100029    0.3964416
  34.2200012    0.4038081
  34.2300034    0.3898822
  34.2400017    0.3752481
  34.2500000    0.3744590
  34.2600021    0.3810109
  34.2700005    0.3862978
  34.2800026    0.3846227
  34.2900009    0.3873951
  34.3000031    0.3959596
  34.3100014    0.3933753
  34.3200035    0.3940047
  34.3300018    0.3855996
  34.3400002    0.3652111
  34.3500023    0.3597560
  34.3600006    0.3557230
  34.3700027    0.3768418
  34.3800011    0.3661963
  34.3900032    0.3788836
  34.4000015    0.3751591
  34.4099998    0.3770308
  34.4200020    0.3772984
  34.4300003    0.3749295
  34.4400024    0.3722089
  34.4500008    0.3610812
  34.4600029    0.3647666
  34.4700012    0.3594872
  34.4800034    0.3484215
  34.4900017    0.3254746
  34.5000000    0.3340769
  34.5100021    0.3249191
  34.5200005    0.3327941
  34.5300026    0.3357877
  34.5400009    0.3228761
  34.5500031    0.3273126
  34.5600014    0.3441305
  34.5700035    0.3466009
  34.5800018    0.3406463
  34.5900002    0.3433727
  34.6000023    0.3489152
  34.6100006    0.3563832
  34.6200027    0.3374143
  34.6300011    0.3440457
  34.6400032    0.3475708
  34.6500015    0.3534010
  34.6599998    0.3622263
  34.6700020    0.3479973
  34.6800003    0.3574482
  34.6900024    0.3605691
  34.7000008    0.3593948
  34.7100029    0.3528272
  34.7200012    0.3492030
  34.7300034    0.3459056
  34.7400017    0.3447294
  34.7500000    0.3544874
  34.7600021    0.3465584
  34.7700005    0.3377805
  34.7800026    0.3359593
  34.7900009    0.3396071
  34.8000031    0.3446099
  34.8100014    0.3461157
  34.8200035    0.3404070
  34.8300018    0.3384681
  34.8400002    0.3302839
  34.8500023    0.3376493
  34.8600006    0.3464288
  34.8700027    0.3362765
  34.8800011    0.3339295
  34.8900032    0.3334272
  34.9000015    0.3355684
  34.9099998    0.3336872
  34.9200020    0.3272916
  34.9300003    0.3357544
  34.9400024    0.3277302
  34.9500008    0.3310404
  34.9600029    0.3200898
  34.9700012    0.3240186
  34.9800034    0.3250661
  34.9900017    0.3234693
  35.0000000    0.3195302
  35.0100021    0.3217309
  35.0200005    0.3172237
  35.0300026    0.3162091
  35.0400009    0.3246946
  35.0500031    0.3222251
  35.0600014    0.3255653
  35.0700035    0.3177541
  35.0800018    0.3112062
  35.0900002    0.3098138
  35.1000023    0.3076263
  35.1100006    0.3131343
  35.1200027    0.3100574
  35.1300011    0.3071333
  35.1400032    0.3036874
  35.1500015    0.3151884
  35.1599998    0.3191816
  35.1700020    0.3139784
  35.1800003    0.3246327
  35.1900024    0.3351430
  35.2000008    0.3227409
  35.2100029    0.3265967
  35.2200012    0.3231196
  35.2300034    0.3246675
  35.2400017    0.3244379
  35.2500000    0.3151533
  35.2600021    0.3138491
  35.2700005    0.3178869
  35.2800026    0.3210567
  35.2900009    0.3225896
  35.3000031    0.3158056
  35.3100014    0.3234422
  35.3200035    0.3199255
  35.3300018    0.3108534
  35.3400002    0.3328022
  35.3500023    0.3311653
  35.3600006    0.3212770
  35.3700027    0.3276352
  35.3800011    0.3294327
  35.3900032    0.3242556
  35.4000015    0.3310572
  35.4099998    0.3321342
  35.4200020    0.3227935
  35.4300003    0.3252698
  35.4400024    0.3241765
  35.4500008    0.3248699
  35.4600029    0.3414402
  35.4700012    0.3424585
  35.4800034    0.3370810
  35.4900017    0.3429954
  35.5000000    0.3464990
  35.5100021    0.3397456
  35.5200005    0.3346076
  35.5300026    0.3423425
  35.5400009    0.3316758
  35.5500031    0.3353828
  35.5600014    0.3401237
  35.5700035    0.3453154
  35.5800018    0.3254679
  35.5900002    0.3244728
  35.6000023    0.3161531
  35.6100006    0.3138429
  35.6200027    0.3272221
  35.6300011    0.3390361
  35.6400032    0.3352443
  35.6500015    0.3394980
  35.6599998    0.3528754
  35.6700020    0.3569178
  35.6800003    0.3505727
  35.6900024    0.3349415
  35.7000008    0.3436370
  35.7100029    0.3416921
  35.7200012    0.3532256
  35.7300034    0.3497676
  35.7400017    0.3561146
  35.7500000    0.3422359
  35.7600021    0.3558827
  35.7700005    0.3591890
  35.7800026    0.3585733
  35.7900009    0.3561712
  35.8000031    0.3535290
  35.8100014    0.3503229
  35.8200035    0.3288799
  35.8300018    0.3424402
  35.8400002    0.3407376
  35.8500023    0.3342164
  35.8600006    0.3340630
  35.8700027    0.3298702
  35.8800011    0.3281723
  35.8900032    0.3371007
  35.9000015    0.3302763
  35.9099998    0.3224893
  35.9200020    0.3235849
  35.9300003    0.3234663
  35.9400024    0.3231852
  35.9500008    0.3302788
  35.9600029    0.3221734
  35.9700012    0.3336388
  35.9800034    0.3236981
  35.9900017    0.3197635
  36.0000000    0.3237146
  36.0100021    0.3120749
  36.0200005    0.3343900
  36.0300026    0.3247990
  36.0400009    0.3287310
  36.0500031    0.3277964
  36.0600014    0.3294473
  36.0700035    0.3365832
  36.0800018    0.3265679
  36.0900002    0.3218446
  36.1000023    0.3278837
  36.1100006    0.3197373
  36.1200027    0.3117069
  36.1300011    0.3206445
  36.1400032    0.3184231
  36.1500015    0.3281372
  36.1599998    0.3217638
  36.1700020    0.3191935
  36.1800003    0.3208350
  36.1900024    0.3233820
  36.2000008    0.3192583
  36.2100029    0.3237019
  36.2200012    0.3237597
  36.2300034    0.3212353
  36.2400017    0.3442570
  36.2500000    0.3427254
  36.2600021    0.3403226
  36.2700005    0.3334021
  36.2800026    0.3384270
  36.2900009    0.3439682
  36.3000031    0.3467588
  36.3100014    0.3623292
  36.3200035    0.3557755
  36.3300018    0.3428570
  36.3400002    0.3605666
  36.3500023    0.3589057
  36.3600006    0.3557796
  36.3700027    0.3654236
  36.3800011    0.3585566
  36.3900032    0.3574233
  36.4000015    0.3565143
  36.4099998    0.3712804
  36.4200020    0.3402844
  36.4300003    0.3470889
  36.4400024    0.3504843
  36.4500008    0.3595369
  36.4600029    0.3445115
  36.4700012    0.3417748
  36.4800034    0.3351295
  36.4900017    0.3328311
  36.5000000    0.3270417
  36.5100021    0.3280629
  36.5200005    0.3329121
  36.5300026    0.3276280
  36.5400009    0.3285191
  36.5500031    0.3236008
  36.5600014    0.3052374
  36.5700035    0.3088981
  36.5800018    0.3074332
  36.5900002    0.3087583
  36.6000023    0.3133861
  36.6100006    0.3188303
  36.6200027    0.3197266
  36.6300011    0.3231886
  36.6400032    0.3149155
  36.6500015    0.3201004
  36.6599998    0.3118370
  36.6700020    0.3182896
  36.6800003    0.3211700
  36.6900024    0.3288878
  36.7000008    0.3215958
  36.7100029    0.3219096
  36.7200012    0.3256008
  36.7300034    0.3242684
  36.7400017    0.3187823
  36.7500000    0.3245856
  36.7600021    0.3466521
  36.7700005    0.3409129
  36.7800026    0.3419702
  36.7900009    0.3531670
  36.8000031    0.3384409
  36.8100014    0.3480784
  36.8200035    0.3452294
  36.8300018    0.3364978
  36.8400002    0.3308282
  36.8500023    0.3286445
  36.8600006    0.3394821
  36.8700027    0.3346438
  36.8800011    0.3408602
  36.8900032    0.3403261
  36.9000015    0.3340778
  36.9099998    0.3303571
  36.9200020    0.3335142
  36.9300003    0.3118047
  36.9400024    0.3112596
  36.9500008    0.3090666
  36.9600029    0.3116691
  36.9700012    0.3138320
  36.9800034    0.3219994
  36.9900017    0.3302813
  37.0000000    0.3225455
  37.0100021    0.3279274
  37.0200005    0.3466162
  37.0300026    0.3562257
  37.0400009    0.3658447
  37.0500031    0.3618634
  37.0600014    0.3676204
  37.0700035    0.3688198
  37.0800018    0.3690583
  37.0900002    0.3891406
  37.1000023    0.3766924
  37.1100006    0.3766887
  37.1200027    0.3760900
  37.1300011    0.3657089
  37.1400032    0.3779002
  37.1500015    0.3796744
  37.1600037    0.3665495
  37.1700020    0.3786489
  37.1800003    0.3673092
  37.1900024    0.3635046
  37.2000008    0.3680929
  37.2100029    0.3678380
  37.2200012    0.3789340
  37.2300034    0.3963551
  37.2400017    0.3911293
  37.2500000    0.3906741
  37.2600021    0.4102462
  37.2700005    0.4048699
  37.2800026    0.3978879
  37.2900009    0.3960038
  37.3000031    0.3792363
  37.3100014    0.3998890
  37.3200035    0.3965380
  37.3300018    0.3728342
  37.3400002    0.3701148
  37.3500023    0.3715450
  37.3600006    0.3781366
  37.3700027    0.3795536
  37.3800011    0.3779578
  37.3900032    0.3841076
  37.4000015    0.3876408
  37.4100037    0.3899738
  37.4200020    0.3862940
  37.4300003    0.3948440
  37.4400024    0.3799978
  37.4500008    0.3879380
  37.4600029    0.3858652
  37.4700012    0.3912132
  37.4800034    0.4011805
  37.4900017    0.3962156
  37.5000000    0.3850382
  37.5100021    0.3951525
  37.5200005    0.3793902
  37.5300026    0.3655653
  37.5400009    0.3719487
  37.5500031    0.3610865
  37.5600014    0.3485003
  37.5700035    0.3432154
  37.5800018    0.3444312
  37.5900002    0.3453933
  37.6000023    0.3352822
  37.6100006    0.3383994
  37.6200027    0.3455848
  37.6300011    0.3536234
  37.6400032    0.3569279
  37.6500015    0.3488862
  37.6600037    0.3503426
  37.6700020    0.3388608
  37.6800003    0.3489155
  37.6900024    0.3470182
  37.7000008    0.3433456
  37.7100029    0.3350374
  37.7200012    0.3435412
  37.7300034    0.3481529
  37.7400017    0.3433349
  37.7500000    0.3305574
  37.7600021    0.3316535
  37.7700005    0.3243437
  37.7800026    0.3290953
  37.7900009    0.3254587
  37.8000031    0.3335702
  37.8100014    0.3418698
  37.8200035    0.3326269
  37.8300018    0.3322880
  37.8400002    0.3391094
  37.8500023    0.3511228
  37.8600006    0.3400037
  37.8700027    0.3413188
  37.8800011    0.3339491
  37.8900032    0.3396917
  37.9000015    0.3463754
  37.9100037    0.3415240
  37.9200020    0.3473477
  37.9300003    0.3448837
  37.9400024    0.3458831
  37.9500008    0.3365230
  37.9600029    0.3316228
  37.9700012    0.3196319
  37.9800034    0.3112189
  37.9900017    0.3091343
  38.0000000    0.3273052
  38.0100021    0.3067153
  38.0200005    0.3236880
  38.0300026    0.3283190
  38.0400009    0.3215271
  38.0500031    0.3248851
  38.0600014    0.3355763
  38.0700035    0.3309177
  38.0800018    0.3380911
  38.0900002    0.3355217
  38.1000023    0.3343329
  38.1100006    0.3303081
  38.1200027    0.3191748
  38.1300011    0.3202006
  38.1400032    0.3176207
  38.1500015    0.3062206
  38.1600037    0.3076474
  38.1700020    0.3042463
  38.1800003    0.3102575
  38.1900024    0.3047869
  38.2000008    0.3096564
  38.2100029    0.2960690
  38.2200012    0.2885531
  38.2300034    0.2799948
  38.2400017    0.2928729
  38.2500000    0.2964933
  38.2600021    0.2951525
  38.2700005    0.2870015
  38.2800026    0.2724282
  38.2900009    0.2721161
  38.3000031    0.2742332
  38.3100014    0.2662150
  38.3200035    0.2629405
  38.3300018    0.2720621
  38.3400002    0.2768622
  38.3500023    0.2849014
  38.3600006    0.2711916
  38.3700027    0.2795514
  38.3800011    0.2787500
  38.3900032    0.2827258
  38.4000015    0.2810410
  38.4100037    0.2838551
  38.4200020    0.2737532
  38.4300003    0.2819093
  38.4400024    0.2672144
  38.4500008    0.2651698
  38.4600029    0.2623463
  38.4700012    0.2717568
  38.4800034    0.2778942
  38.4900017    0.2725888
  38.5000000    0.2620263
  38.5100021    0.2635454
  38.5200005    0.2586823
  38.5300026    0.2652031
  38.5400009    0.2696411
  38.5500031    0.2778452
  38.5600014    0.2772449
  38.5700035    0.2815641
  38.5800018    0.2935037
  38.5900002    0.2884468
  38.6000023    0.2850546
  38.6100006    0.2786857
  38.6200027    0.2905535
  38.6300011    0.2914351
  38.6400032    0.2818272
  38.6500015    0.2806221
  38.6600037    0.2798120
  38.6700020    0.2730225
  38.6800003    0.2804284
  38.6900024    0.2821794
  38.7000008    0.2808065
  38.7100029    0.2698288
  38.7200012    0.2661867
  38.7300034    0.2627524
  38.7400017    0.2520567
  38.7500000    0.2552437
  38.7600021    0.2474068
  38.7700005    0.2449797
  38.7800026    0.2542075
  38.7900009    0.2577703
  38.8000031    0.2545344
  38.8100014    0.2574250
  38.8200035    0.2551640
  38.8300018    0.2680965
  38.8400002    0.2693028
  38.8500023    0.2713224
  38.8600006    0.2658195
  38.8700027    0.2603372
  38.8800011    0.2692036
  38.8900032    0.2719938
  38.9000015    0.2720002
  38.9100037    0.2731424
  38.9200020    0.2783742
  38.9300003    0.2810572
  38.9400024    0.2790955
  38.9500008    0.2685837
  38.9600029    0.2612329
  38.9700012    0.2734163
  38.9800034    0.2678511
  38.9900017    0.2644076
  39.0000000    0.2732317
  39.0100021    0.2798214
  39.0200005    0.2801403
  39.0300026    0.2727256
  39.0400009    0.2674088
  39.0500031    0.2786072
  39.0600014    0.2824577
  39.0700035    0.2736105
  39.0800018    0.2828543
  39.0900002    0.2908683
  39.1000023    0.2853270
  39.1100006    0.2834266
  39.1200027    0.2859826
  39.1300011    0.2888868
  39.1400032    0.2896481
  39.1500015    0.3071749
  39.1600037    0.3108084
  39.1700020    0.3155141
  39.1800003    0.3208961
  39.1900024    0.3182207
  39.2000008    0.3284820
  39.2100029    0.3212845
  39.2200012    0.3092535
  39.2300034    0.3095289
  39.2400017    0.3091377
  39.2500000    0.3302327
  39.2600021    0.3208402
  39.2700005    0.3225357
  39.2800026    0.3191240
  39.2900009    0.3117201
  39.3000031    0.2994708
  39.3100014    0.2949708
  39.3200035    0.2917655
  39.3300018    0.2838635
  39.3400002    0.2892837
  39.3500023    0.2847150
  39.3600006    0.2836854
  39.3700027    0.2817060
  39.3800011    0.2686816
  39.3900032    0.2760011
  39.4000015    0.2725340
  39.4100037    0.2818072
  39.4200020    0.2876144
  39.4300003    0.3028680
  39.4400024    0.3000619
  39.4500008    0.3022020
  39.4600029    0.3059273
  39.4700012    0.3016829
  39.4800034    0.3035306
  39.4900017    0.3060859
  39.5000000    0.2961718
  39.5100021    0.2909094
  39.5200005    0.3040901
  39.5300026    0.3142483
  39.5400009    0.3099468
  39.5500031    0.3146790
  39.5600014    0.3051345
  39.5700035    0.3252308
  39.5800018    0.3314512
  39.5900002    0.3294078
  39.6000023    0.3270193
  39.6100006    0.3213345
  39.6200027    0.3085385
  39.6300011    0.3140039
  39.6400032    0.3017366
  39.6500015    0.3027496
  39.6600037    0.3118425
  39.6700020    0.3125110
  39.6800003    0.3127401
  39.6900024    0.3047678
  39.7000008    0.3020003
  39.7100029    0.3148797
  39.7200012    0.3134695
  39.7300034    0.3077477
  39.7400017    0.3099237
  39.7500000    0.3171863
  39.7600021    0.3195904
  39.7700005    0.3257187
  39.7800026    0.3289661
  39.7900009    0.3277548
  39.8000031    0.3344867
  39.8100014    0.3299383
  39.8200035    0.3318349
  39.8300018    0.3242784
  39.8400002    0.3114610
  39.8500023    0.3195718
  39.8600006    0.3162000
  39.8700027    0.3274646
  39.8800011    0.3224424
  39.8900032    0.3130691
  39.9000015    0.3148038
  39.9100037    0.3046597
  39.9200020    0.3027697
  39.9300003    0.3001378
  39.9400024    0.3070293
  39.9500008    0.3024942
  39.9600029    0.3026907
  39.9700012    0.3039669
  39.9800034    0.2968605
  39.9900017    0.2984244
  40.0000000    0.2917845
  40.0100021    0.2829305
  40.0200005    0.2875954
  40.0300026    0.2783678
  40.0400009    0.2868270
  40.0500031    0.2775474
  40.0600014    0.2899727
  40.0700035    0.3071463
  40.0800018    0.3121241
  40.0900002    0.3046896
  40.1000023    0.3039813
  40.1100006    0.2860541
  40.1200027    0.2749262
  40.1300011    0.2763205
  40.1400032    0.2726699
  40.1500015    0.2809993
  40.1600037    0.2801133
  40.1700020    0.2845645
  40.1800003    0.2944439
  40.1900024    0.2880039
  40.2000008    0.2884135
  40.2100029    0.2895042
  40.2200012    0.2911632
  40.2300034    0.2891825
  40.2400017    0.2862568
  40.2500038    0.2904337
  40.2600021    0.2950855
  40.2700005    0.3052983
  40.2800026    0.3109126
  40.2900009    0.2937551
  40.3000031    0.2919189
  40.3100014    0.2931204
  40.3200035    0.2959138
  40.3300018    0.2980106
  40.3400002    0.2923362
  40.3500023    0.2897966
  40.3600006    0.2876512
  40.3700027    0.2910532
  40.3800011    0.2932624
  40.3900032    0.2887720
  40.4000015    0.2927484
  40.4100037    0.3030850
  40.4200020    0.3053022
  40.4300003    0.3104047
  40.4400024    0.2949279
  40.4500008    0.3009816
  40.4600029    0.2972405
  40.4700012    0.3152788
  40.4800034    0.3077269
  40.4900017    0.2986945
  40.5000038    0.3092844
  40.5100021    0.3133634
  40.5200005    0.3159198
  40.5300026    0.3119357
  40.5400009    0.3111576
  40.5500031    0.3144549
  40.5600014    0.3180410
  40.5700035    0.3187263
  40.5800018    0.3109141
  40.5900002    0.3067397
  40.6000023    0.3156953
  40.6100006    0.3168618
  40.6200027    0.3253913
  40.6300011    0.3262231
  40.6400032    0.3109998
  40.6500015    0.3071009
  40.6600037    0.3095484
  40.6700020    0.3101085
  40.6800003    0.3093879
  40.6900024    0.3141631
  40.7000008    0.3066484
  40.7100029    0.2948471
  40.7200012    0.2869139
  40.7300034    0.2919359
  40.7400017    0.2989211
  40.7500038    0.3027180
  40.7600021    0.3050800
  40.7700005    0.2999894
  40.7800026    0.2991592
  40.7900009    0.3002212
  40.8000031    0.3107862
  40.8100014    0.3041182
  40.8200035    0.3121226
  40.8300018    0.3246670
  40.8400002    0.3262480
  40.8500023    0.3297140
  40.8600006    0.3218566
  40.8700027    0.3203180
  40.8800011    0.3116334
  40.8900032    0.3074774
  40.9000015    0.3070475
  40.9100037    0.2977543
  40.9200020    0.3060300
  40.9300003    0.3117722
  40.9400024    0.3215346
  40.9500008    0.3239773
  40.9600029    0.3168938
  40.9700012    0.3111684
  40.9800034    0.3098485
  40.9900017    0.3184844
  41.0000038    0.3182939
  41.0100021    0.3212200
  41.0200005    0.3044291
  41.0300026    0.3112704
  41.0400009    0.3113862
  41.0500031    0.3180658
  41.0600014    0.3190821
  41.0700035    0.3276866
  41.0800018    0.3323929
  41.0900002    0.3365141
  41.1000023    0.3428340
  41.1100006    0.3381156
  41.1200027    0.3389090
  41.1300011    0.3432540
  41.1400032    0.3457992
  41.1500015    0.3508019
  41.1600037    0.3618782
  41.1700020    0.3576080
  41.1800003    0.3461236
  41.1900024    0.3431381
  41.2000008    0.3516349
  41.2100029    0.3437840
  41.2200012    0.3300661
  41.2300034    0.3295832
  41.2400017    0.3412389
  41.2500038    0.3388123
  41.2600021    0.3527955
  41.2700005    0.3507532
  41.2800026    0.3569380
  41.2900009    0.3632018
  41.3000031    0.3613488
  41.3100014    0.3588067
  41.3200035    0.3531970
  41.3300018    0.3527683
  41.3400002    0.3512613
  41.3500023    0.3485160
  41.3600006    0.3614110
  41.3700027    0.3554296
  41.3800011    0.3477040
  41.3900032    0.3618764
  41.4000015    0.3424442
  41.4100037    0.3383356
  41.4200020    0.3397643
  41.4300003    0.3315160
  41.4400024    0.3302947
  41.4500008    0.3317608
  41.4600029    0.3163321
  41.4700012    0.3223415
  41.4800034    0.3277942
  41.4900017    0.3333493
  41.5000038    0.3215865
  41.5100021    0.3276637
  41.5200005    0.3169775
  41.5300026    0.3327519
  41.5400009    0.3384391
  41.5500031    0.3382857
  41.5600014    0.3208433
  41.5700035    0.3121316
  41.5800018    0.3026238
  41.5900002    0.3090612
  41.6000023    0.3048895
  41.6100006    0.3157912
  41.6200027    0.3231331
  41.6300011    0.3318835
  41.6400032    0.3329841
  41.6500015    0.3397670
  41.6600037    0.3334548
  41.6700020    0.3405364
  41.6800003    0.3270569
  41.6900024    0.3207784
  41.7000008    0.3294391
  41.7100029    0.3336808
  41.7200012    0.3229446
  41.7300034    0.3276444
  41.7400017    0.3122289
  41.7500038    0.3175938
  41.7600021    0.3219855
  41.7700005    0.3169426
  41.7800026    0.3257447
  41.7900009    0.3298098
  41.8000031    0.3348535
  41.8100014    0.3392478
  41.8200035    0.3406419
  41.8300018    0.3498733
  41.8400002    0.3564215
  41.8500023    0.3539537
  41.8600006    0.3558071
  41.8700027    0.3554207
  41.8800011    0.3552558
  41.8900032    0.3512780
  41.9000015    0.3480079
  41.9100037    0.3516679
  41.9200020    0.3488858
  41.9300003    0.3436804
  41.9400024    0.3430146
  41.9500008    0.3482589
  41.9600029    0.3478674
  41.9700012    0.3443056
  41.9800034    0.3533565
  41.9900017    0.3480523
  42.0000038    0.3199227
  42.0100021    0.3380513
  42.0200005    0.3368915
  42.0300026    0.3341546
  42.0400009    0.3455495
  42.0500031    0.3431694
  42.0600014    0.3445536
  42.0700035    0.3434578
  42.0800018    0.3553328
  42.0900002    0.3579751
  42.1000023    0.3579996
  42.1100006    0.3410455
  42.1200027    0.3460269
  42.1300011    0.3573281
  42.1400032    0.3572558
  42.1500015    0.3500023
  42.1600037    0.3429728
  42.1700020    0.3444524
  42.1800003    0.3573436
  42.1900024    0.3535828
  42.2000008    0.3638951
  42.2100029    0.3691583
  42.2200012    0.3772455
  42.2300034    0.3653370
  42.2400017    0.3640179
  42.2500038    0.3669057
  42.2600021    0.3656287
  42.2700005    0.3676253
  42.2800026    0.3580619
  42.2900009    0.3469811
  42.3000031    0.3556723
  42.3100014    0.3461480
  42.3200035    0.3353581
  42.3300018    0.3298329
  42.3400002    0.3325704
  42.3500023    0.3492269
  42.3600006    0.3557068
  42.3700027    0.3666179
  42.3800011    0.3668916
  42.3900032    0.3764080
  42.4000015    0.3591377
  42.4100037    0.3522838
  42.4200020    0.3481612
  42.4300003    0.3466584
  42.4400024    0.3477004
  42.4500008    0.3499827
  42.4600029    0.3572821
  42.4700012    0.3475236
  42.4800034    0.3416913
  42.4900017    0.3388863
  42.5000038    0.3497655
  42.5100021    0.3633958
  42.5200005    0.3480546
  42.5300026    0.3399045
  42.5400009    0.3485725
  42.5500031    0.3604580
  42.5600014    0.3621694
  42.5700035    0.3602808
  42.5800018    0.3500379
  42.5900002    0.3498938
  42.6000023    0.3519553
  42.6100006    0.3421080
  42.6200027    0.3403861
  42.6300011    0.3276189
  42.6400032    0.3222858
  42.6500015    0.3208662
  42.6600037    0.3250262
  42.6700020    0.3243102
  42.6800003    0.3202959
  42.6900024    0.3221498
  42.7000008    0.3378874
  42.7100029    0.3293436
  42.7200012    0.3337083
  42.7300034    0.3374247
  42.7400017    0.3249812
  42.7500038    0.3452059
  42.7600021    0.3547764
  42.7700005    0.3567329
  42.7800026    0.3545742
  42.7900009    0.3416368
  42.8000031    0.3317094
  42.8100014    0.3337183
  42.8200035    0.3319355
  42.8300018    0.3338203
  42.8400002    0.3256115
  42.8500023    0.3295085
  42.8600006    0.3216407
  42.8700027    0.3356851
  42.8800011    0.3263238
  42.8900032    0.3304883
  42.9000015    0.3271603
  42.9100037    0.3218899
  42.9200020    0.3278277
  42.9300003    0.3347744
  42.9400024    0.3300517
  42.9500008    0.3314419
  42.9600029    0.3288845
  42.9700012    0.3270988
  42.9800034    0.3266917
  42.9900017    0.3316343
  43.0000038    0.3206714
  43.0100021    0.3105146
  43.0200005    0.3085268
  43.0300026    0.3041855
  43.0400009    0.3163219
  43.0500031    0.3186175
  43.0600014    0.3466035
  43.0700035    0.3277232
  43.0800018    0.3289002
  43.0900002    0.3276689
  43.1000023    0.3253736
  43.1100006    0.3223585
  43.1200027    0.3345210
  43.1300011    0.3274528
  43.1400032    0.3221672
  43.1500015    0.3189891
  43.1600037    0.3232497
  43.1700020    0.3150123
  43.1800003    0.2986748
  43.1900024    0.3088034
  43.2000008    0.3129497
  43.2100029    0.3279014
  43.2200012    0.3295177
  43.2300034    0.3387034
  43.2400017    0.3366429
  43.2500038    0.3182476
  43.2600021    0.3146871
  43.2700005    0.2964609
  43.2800026    0.2973811
  43.2900009    0.2979539
  43.3000031    0.3148131
  43.3100014    0.3099324
  43.3200035    0.2938831
  43.3300018    0.3124733
  43.3400002    0.3146841
  43.3500023    0.3205647
  43.3600006    0.3139916
  43.3700027    0.3146063
  43.3800011    0.3150743
  43.3900032    0.3054012
  43.4000015    0.3191874
  43.4100037    0.3151861
  43.4200020    0.3165962
  43.4300003    0.3238822
  43.4400024    0.3301650
  43.4500008    0.3303656
  43.4600029    0.3329884
  43.4700012    0.3174173
  43.4800034    0.3077169
  43.4900017    0.2985300
  43.5000038    0.3165658
  43.5100021    0.3138966
  43.5200005    0.3240553
  43.5300026    0.3187056
  43.5400009    0.3317490
  43.5500031    0.3106274
  43.5600014    0.3106631
  43.5700035    0.3182394
  43.5800018    0.3010813
  43.5900040    0.3053988
  43.6000023    0.3049816
  43.6100006    0.3090267
  43.6200027    0.3178584
  43.6300011    0.3081614
  43.6400032    0.3040452
  43.6500015    0.2896823
  43.6600037    0.2847869
  43.6700020    0.2901390
  43.6800003    0.2892245
  43.6900024    0.2929656
  43.7000008    0.2948957
  43.7100029    0.2852655
  43.7200012    0.2869379
  43.7300034    0.2859147
  43.7400017    0.2934998
  43.7500038    0.2928877
  43.7600021    0.2937016
  43.7700005    0.2877275
  43.7800026    0.2862484
  43.7900009    0.2889595
  43.8000031    0.2946545
  43.8100014    0.2962757
  43.8200035    0.3002567
  43.8300018    0.3007748
  43.8400040    0.3017926
  43.8500023    0.3134604
  43.8600006    0.3064065
  43.8700027    0.3057401
  43.8800011    0.3122009
  43.8900032    0.2999968
  43.9000015    0.3086361
  43.9100037    0.3077641
  43.9200020    0.2923338
  43.9300003    0.2942863
  43.9400024    0.3084663
  43.9500008    0.3072157
  43.9600029    0.3110406
  43.9700012    0.3182166
  43.9800034    0.3214533
  43.9900017    0.3195434
  44.0000038    0.3131074
  44.0100021    0.3110695
  44.0200005    0.3132284
  44.0300026    0.3225874
  44.0400009    0.3201415
  44.0500031    0.3281224
  44.0600014    0.3237435
  44.0700035    0.3311574
  44.0800018    0.3359503
  44.0900040    0.3296665
  44.1000023    0.3105956
  44.1100006    0.3069152
  44.1200027    0.3106474
  44.1300011    0.3209655
  44.1400032    0.3271408
  44.1500015    0.3232213
  44.1600037    0.3126820
  44.1700020    0.3243422
  44.1800003    0.3207406
  44.1900024    0.3158946
  44.2000008    0.3075426
  44.2100029    0.3105890
  44.2200012    0.3066040
  44.2300034    0.3036313
  44.2400017    0.3105962
  44.2500038    0.3129899
  44.2600021    0.3166187
  44.2700005    0.3184900
  44.2800026    0.3194449
  44.2900009    0.3056513
  44.3000031    0.3080046
  44.3100014    0.3085176
  44.3200035    0.3122098
  44.3300018    0.3035249
  44.3400040    0.2952152
  44.3500023    0.3045849
  44.3600006    0.2911151
  44.3700027    0.3012869
  44.3800011    0.2946728
  44.3900032    0.2960265
  44.4000015    0.2997456
  44.4100037    0.2936849
  44.4200020    0.2973396
  44.4300003    0.2863423
  44.4400024    0.2869049
  44.4500008    0.2914606
  44.4600029    0.2873818
  44.4700012    0.2789337
  44.4800034    0.2739770
  44.4900017    0.2771360
  44.5000038    0.2741064
  44.5100021    0.2687495
  44.5200005    0.2774511
  44.5300026    0.2738396
  44.5400009    0.2807131
  44.5500031    0.2862935
  44.5600014    0.2776072
  44.5700035    0.2748702
  44.5800018    0.2779284
  44.5900040    0.2803556
  44.6000023    0.3054190
  44.6100006    0.3071658
  44.6200027    0.3154562
  44.6300011    0.2985590
  44.6400032    0.3103244
  44.6500015    0.2937735
  44.6600037    0.3009245
  44.6700020    0.2935655
  44.6800003    0.2969388
  44.6900024    0.2957805
  44.7000008    0.3129216
  44.7100029    0.3120452
  44.7200012    0.3009292
  44.7300034    0.2992616
  44.7400017    0.2970576
  44.7500038    0.2922735
  44.7600021    0.2984014
  44.7700005    0.2957053
  44.7800026    0.2992269
  44.7900009    0.2946733
  44.8000031    0.2980431
  44.8100014    0.3121165
  44.8200035    0.3091161
  44.8300018    0.3185983
  44.8400040    0.3258467
  44.8500023    0.3198386
  44.8600006    0.3207075
  44.8700027    0.3125753
  44.8800011    0.3101846
  44.8900032    0.3059915
  44.9000015    0.3007636
  44.9100037    0.2988647
  44.9200020    0.3078808
  44.9300003    0.3106596
  44.9400024    0.3113168
  44.9500008    0.3074964
  44.9600029    0.3102699
  44.9700012    0.2954030
  44.9800034    0.2988748
  44.9900017    0.3009821
  45.0000038    0.3032478
  45.0100021    0.3029960
  45.0200005    0.3010136
  45.0300026    0.3081043
  45.0400009    0.2900352
  45.0500031    0.2916830
  45.0600014    0.2862543
  45.0700035    0.2832971
  45.0800018    0.2830908
  45.0900040    0.2829699
  45.1000023    0.2845519
  45.1100006    0.2876795
  45.1200027    0.2809201
  45.1300011    0.2765759
  45.1400032    0.2753057
  45.1500015    0.2760589
  45.1600037    0.2747899
  45.1700020    0.2725740
  45.1800003    0.2772089
  45.1900024    0.2788498
  45.2000008    0.2819553
  45.2100029    0.2883983
  45.2200012    0.3003291
  45.2300034    0.2986911
  45.2400017    0.2943870
  45.2500038    0.2853900
  45.2600021    0.2839916
  45.2700005    0.2853310
  45.2800026    0.2879520
  45.2900009    0.2848206
  45.3000031    0.2763581
  45.3100014    0.2893369
  45.3200035    0.2933244
  45.3300018    0.2946448
  45.3400040    0.2856914
  45.3500023    0.2773330
  45.3600006    0.2806494
  45.3700027    0.2829428
  45.3800011    0.2835400
  45.3900032    0.2881214
  45.4000015    0.3099020
  45.4100037    0.3153239
  45.4200020    0.3094008
  45.4300003    0.3156100
  45.4400024    0.3053162
  45.4500008    0.3035512
  45.4600029    0.3133787
  45.4700012    0.3216980
  45.4800034    0.3143714
  45.4900017    0.3273531
  45.5000038    0.3199231
  45.5100021    0.3247276
  45.5200005    0.3222927
  45.5300026    0.3117275
  45.5400009    0.3244409
  45.5500031    0.3233504
  45.5600014    0.3204483
  45.5700035    0.3206657
  45.5800018    0.3214512
  45.5900040    0.3160795
  45.6000023    0.3177617
  45.6100006    0.3138894
  45.6200027    0.3148577
  45.6300011    0.3054610
  45.6400032    0.3082373
  45.6500015    0.3050672
  45.6600037    0.3017090
  45.6700020    0.3006729
  45.6800003    0.3006508
  45.6900024    0.2875574
  45.7000008    0.2834174
  45.7100029    0.2836416
  45.7200012    0.2893747
  45.7300034    0.3038183
  45.7400017    0.2910584
  45.7500038    0.2996692
  45.7600021    0.2964835
  45.7700005    0.2967977
  45.7800026    0.2972032
  45.7900009    0.3050508
  45.8000031    0.2952443
  45.8100014    0.2957267
  45.8200035    0.2877617
  45.8300018    0.2899542
  45.8400040    0.3067243
  45.8500023    0.3199382
  45.8600006    0.3056752
  45.8700027    0.3046501
  45.8800011    0.3163701
  45.8900032    0.3137572
  45.9000015    0.3152503
  45.9100037    0.3263977
  45.9200020    0.3202457
  45.9300003    0.3143743
  45.9400024    0.3151521
  45.9500008    0.3053751
  45.9600029    0.2973773
  45.9700012    0.3000798
  45.9800034    0.2964635
  45.9900017    0.3012108
  46.0000038    0.2979757
  46.0100021    0.2855473
  46.0200005    0.2831479
  46.0300026    0.2943939
  46.0400009    0.2878777
  46.0500031    0.2823241
  46.0600014    0.2894776
  46.0700035    0.3033030
  46.0800018    0.2997412
  46.0900040    0.3066348
  46.1000023    0.3118085
  46.1100006    0.3046870
  46.1200027    0.2923204
  46.1300011    0.2934495
  46.1400032    0.3008350
  46.1500015    0.2886610
  46.1600037    0.2799102
  46.1700020    0.2814224
  46.1800003    0.2813831
  46.1900024    0.2820411
  46.2000008    0.2920182
  46.2100029    0.2913341
  46.2200012    0.2976161
  46.2300034    0.3060993
  46.2400017    0.3214376
  46.2500038    0.3171834
  46.2600021    0.3146310
  46.2700005    0.3116169
  46.2800026    0.3091154
  46.2900009    0.3119006
  46.3000031    0.3121970
  46.3100014    0.3196037
  46.3200035    0.3327031
  46.3300018    0.3281168
  46.3400040    0.3232403
  46.3500023    0.3159313
  46.3600006    0.3151920
  46.3700027    0.3162611
  46.3800011    0.3128085
  46.3900032    0.3149962
  46.4000015    0.3126811
  46.4100037    0.3171644
  46.4200020    0.3035254
  46.4300003    0.3161664
  46.4400024    0.3209127
  46.4500008    0.3123842
  46.4600029    0.3147081
  46.4700012    0.3209716
  46.4800034    0.3211284
  46.4900017    0.3350408
  46.5000038    0.3454375
  46.5100021    0.3397058
  46.5200005    0.3596089
  46.5300026    0.3604278
  46.5400009    0.3495183
  46.5500031    0.3399845
  46.5600014    0.3353614
  46.5700035    0.3456789
  46.5800018    0.3457780
  46.5900040    0.3383792
  46.6000023    0.3445189
  46.6100006    0.3405769
  46.6200027    0.3504601
  46.6300011    0.3504869
  46.6400032    0.3455224
  46.6500015    0.3431038
  46.6600037    0.3372413
  46.6700020    0.3365397
  46.6800041    0.3354170
  46.6900024    0.3386318
  46.7000008    0.3447182
  46.7100029    0.3580351
  46.7200012    0.3508963
  46.7300034    0.3544410
  46.7400017    0.3687014
  46.7500038    0.3586508
  46.7600021    0.3505046
  46.7700005    0.3562107
  46.7800026    0.3542536
  46.7900009    0.3511885
  46.8000031    0.3596451
  46.8100014    0.3452736
  46.8200035    0.3469810
  46.8300018    0.3417047
  46.8400040    0.3426718
  46.8500023    0.3400936
  46.8600006    0.3430344
  46.8700027    0.3515719
  46.8800011    0.3537782
  46.8900032    0.3572308
  46.9000015    0.3602972
  46.9100037    0.3779708
  46.9200020    0.3707035
  46.9300041    0.3708733
  46.9400024    0.3619670
  46.9500008    0.3621171
  46.9600029    0.3603910
  46.9700012    0.3618761
  46.9800034    0.3670473
  46.9900017    0.3450347
  47.0000038    0.3560042
  47.0100021    0.3618733
  47.0200005    0.3813204
  47.0300026    0.3813086
  47.0400009    0.3752851
  47.0500031    0.3770442
  47.0600014    0.3964419
  47.0700035    0.3797183
  47.0800018    0.3771743
  47.0900040    0.3865205
  47.1000023    0.3704356
  47.1100006    0.3768809
  47.1200027    0.3849076
  47.1300011    0.3699704
  47.1400032    0.3556189
  47.1500015    0.3477894
  47.1600037    0.3425005
  47.1700020    0.3614232
  47.1800041    0.3543668
  47.1900024    0.3662812
  47.2000008    0.3559543
  47.2100029    0.3570746
  47.2200012    0.3503203
  47.2300034    0.3541669
  47.2400017    0.3532202
  47.2500038    0.3636660
  47.2600021    0.3641265
  47.2700005    0.3505057
  47.2800026    0.3459244
  47.2900009    0.3470534
  47.3000031    0.3546135
  47.3100014    0.3574414
  47.3200035    0.3563046
  47.3300018    0.3520517
  47.3400040    0.3465680
  47.3500023    0.3477741
  47.3600006    0.3475941
  47.3700027    0.3500516
  47.3800011    0.3555561
  47.3900032    0.3538431
  47.4000015    0.3604358
  47.4100037    0.3617675
  47.4200020    0.3639494
  47.4300041    0.3670923
  47.4400024    0.3702442
  47.4500008    0.3638962
  47.4600029    0.3684533
  47.4700012    0.3842637
  47.4800034    0.3647608
  47.4900017    0.3559796
  47.5000038    0.3531996
  47.5100021    0.3534593
  47.5200005    0.3553612
  47.5300026    0.3547065
  47.5400009    0.3415443
  47.5500031    0.3450766
  47.5600014    0.3504452
  47.5700035    0.3597927
  47.5800018    0.3518829
  47.5900040    0.3514667
  47.6000023    0.3489590
  47.6100006    0.3514254
  47.6200027    0.3674546
  47.6300011    0.3740981
  47.6400032    0.3781283
  47.6500015    0.3841379
  47.6600037    0.3775681
  47.6700020    0.3748796
  47.6800041    0.3678884
  47.6900024    0.3641395
  47.7000008    0.3661512
  47.7100029    0.3577937
  47.7200012    0.3657430
  47.7300034    0.3516042
  47.7400017    0.3375491
  47.7500038    0.3694483
  47.7600021    0.3745701
  47.7700005    0.3699239
  47.7800026    0.3782222
  47.7900009    0.3953688
  47.8000031    0.3812968
  47.8100014    0.3830053
  47.8200035    0.3878383
  47.8300018    0.3948674
  47.8400040    0.3975080
  47.8500023    0.3986916
  47.8600006    0.3887542
  47.8700027    0.3743763
  47.8800011    0.3894937
  47.8900032    0.3833978
  47.9000015    0.3716865
  47.9100037    0.3735665
  47.9200020    0.3677066
  47.9300041    0.3546464
  47.9400024    0.3514067
  47.9500008    0.3647005
  47.9600029    0.3687429
  47.9700012    0.3761254
  47.9800034    0.3738798
  47.9900017    0.3711419
  48.0000038    0.3705509
  48.0100021    0.3793764
  48.0200005    0.3884654
  48.0300026    0.3802504
  48.0400009    0.3911044
  48.0500031    0.3924930
  48.0600014    0.3852843
  48.0700035    0.3953255
  48.0800018    0.3806390
  48.0900040    0.3879500
  48.1000023    0.4007020
  48.1100006    0.3959322
  48.1200027    0.3971504
  48.1300011    0.3796164
  48.1400032    0.3808556
  48.1500015    0.3699699
  48.1600037    0.3748405
  48.1700020    0.3785268
  48.1800041    0.3707965
  48.1900024    0.3773668
  48.2000008    0.3691309
  48.2100029    0.3714054
  48.2200012    0.3742290
  48.2300034    0.3781062
  48.2400017    0.3655653
  48.2500038    0.3667760
  48.2600021    0.3691699
  48.2700005    0.3669255
  48.2800026    0.3633063
  48.2900009    0.3517005
  48.3000031    0.3614623
  48.3100014    0.3712657
  48.3200035    0.3674003
  48.3300018    0.3716685
  48.3400040    0.3699880
  48.3500023    0.3827992
  48.3600006    0.3805946
  48.3700027    0.3743007
  48.3800011    0.3642406
  48.3900032    0.3534302
  48.4000015    0.3546569
  48.4100037    0.3480681
  48.4200020    0.3526553
  48.4300041    0.3440834
  48.4400024    0.3425386
  48.4500008    0.3499032
  48.4600029    0.3504610
  48.4700012    0.3679088
  48.4800034    0.3599317
  48.4900017    0.3612933
  48.5000038    0.3560099
  48.5100021    0.3661906
  48.5200005    0.3688993
  48.5300026    0.3730178
  48.5400009    0.3636388
  48.5500031    0.3596073
  48.5600014    0.3576135
  48.5700035    0.3594898
  48.5800018    0.3575056
  48.5900040    0.3649531
  48.6000023    0.3505317
  48.6100006    0.3534806
  48.6200027    0.3458624
  48.6300011    0.3531982
  48.6400032    0.3555759
  48.6500015    0.3616326
  48.6600037    0.3568393
  48.6700020    0.3529363
  48.6800041    0.3492896
  48.6900024    0.3500293
  48.7000008    0.3758027
  48.7100029    0.3756405
  48.7200012    0.3616759
  48.7300034    0.3683797
  48.7400017    0.3756727
  48.7500038    0.3754218
  48.7600021    0.3810152
  48.7700005    0.3772640
  48.7800026    0.3769952
  48.7900009    0.3815831
  48.8000031    0.3746338
  48.8100014    0.3782668
  48.8200035    0.3717539
  48.8300018    0.3731428
  48.8400040    0.3616226
  48.8500023    0.3627749
  48.8600006    0.3508142
  48.8700027    0.3660189
  48.8800011    0.3695123
  48.8900032    0.3738162
  48.9000015    0.3761383
  48.9100037    0.3653649
  48.9200020    0.3689166
  48.9300041    0.3669417
  48.9400024    0.3529607
  48.9500008    0.3450752
  48.9600029    0.3419009
  48.9700012    0.3477667
  48.9800034    0.3448583
  48.9900017    0.3401930
  49.0000038    0.3552103
  49.0100021    0.3589285
  49.0200005    0.3569921
  49.0300026    0.3583054
  49.0400009    0.3684289
  49.0500031    0.3686233
  49.0600014    0.3660383
  49.0700035    0.3699886
  49.0800018    0.3853577
  49.0900040    0.3871376
  49.1000023    0.3810124
  49.1100006    0.3817363
  49.1200027    0.3795716
  49.1300011    0.3832267
  49.1400032    0.3773386
  49.1500015    0.3786926
  49.1600037    0.3854921
  49.1700020    0.3670512
  49.1800041    0.3692338
  49.1900024    0.3720177
  49.2000008    0.3798284
  49.2100029    0.3891997
  49.2200012    0.3825397
  49.2300034    0.3943936
  49.2400017    0.3985904
  49.2500038    0.3932410
  49.2600021    0.4159474
  49.2700005    0.4122482
  49.2800026    0.4162077
  49.2900009    0.4215035
  49.3000031    0.4234114
  49.3100014    0.4260006
  49.3200035    0.4148603
  49.3300018    0.4151364
  49.3400040    0.4220669
  49.3500023    0.4301918
  49.3600006    0.4271737
  49.3700027    0.4368544
  49.3800011    0.4370499
  49.3900032    0.4359365
  49.4000015    0.4425939
  49.4100037    0.4372891
  49.4200020    0.4459907
  49.4300041    0.4373037
  49.4400024    0.4358208
  49.4500008    0.4362670
  49.4600029    0.4238270
  49.4700012    0.4193493
  49.4800034    0.4063148
  49.4900017    0.4040748
  49.5000038    0.3876742
  49.5100021    0.3837191
  49.5200005    0.3850980
  49.5300026    0.3815508
  49.5400009    0.3670653
  49.5500031    0.3742160
  49.5600014    0.3733880
  49.5700035    0.3635143
  49.5800018    0.3669840
  49.5900040    0.3637038
  49.6000023    0.3540165
  49.6100006    0.3534427
  49.6200027    0.3578022
  49.6300011    0.3635587
  49.6400032    0.3548299
  49.6500015    0.3563254
  49.6600037    0.3625521
  49.6700020    0.3421482
  49.6800041    0.3402548
  49.6900024    0.3311983
  49.7000008    0.3400463
  49.7100029    0.3337332
  49.7200012    0.3429522
  49.7300034    0.3442690
  49.7400017    0.3477502
  49.7500038    0.3419896
  49.7600021    0.3513727
  49.7700005    0.3443479
  49.7800026    0.3567932
  49.7900009    0.3528533
  49.8000031    0.3533287
  49.8100014    0.3556363
  49.8200035    0.3546026
  49.8300018    0.3531901
  49.8400040    0.3603061
  49.8500023    0.3601339
  49.8600006    0.3618245
  49.8700027    0.3554092
  49.8800011    0.3589716
  49.8900032    0.3615939
  49.9000015    0.3556619
  49.9100037    0.3383639
  49.9200020    0.3421295
  49.9300041    0.3421846
  49.9400024    0.3506394
  49.9500008    0.3550716
  49.9600029    0.3439705
  49.9700012    0.3529867
  49.9800034    0.3523988
  49.9900017    0.3488784
  50.0000038    0.3467084
  50.0100021    0.3460776
  50.0200043    0.3412828
  50.0300026    0.3362105
  50.0400009    0.3446671
  50.0500031    0.3369676
  50.0600014    0.3436531
  50.0700035    0.3495507
  50.0800018    0.3464915
  50.0900040    0.3442969
  50.1000023    0.3536603
  50.1100006    0.3531867
  50.1200027    0.3453319
  50.1300011    0.3336376
  50.1400032    0.3443075
  50.1500015    0.3435290
  50.1600037    0.3493831
  50.1700020    0.3465673
  50.1800041    0.3437940
  50.1900024    0.3393560
  50.2000008    0.3340370
  50.2100029    0.3413964
  50.2200012    0.3247476
  50.2300034    0.3208565
  50.2400017    0.3255331
  50.2500038    0.3225617
  50.2600021    0.3326833
  50.2700043    0.3415987
  50.2800026    0.3416379
  50.2900009    0.3303295
  50.3000031    0.3304826
  50.3100014    0.3232582
  50.3200035    0.3262382
  50.3300018    0.3287533
  50.3400040    0.3386517
  50.3500023    0.3323049
  50.3600006    0.3295827
  50.3700027    0.3308024
  50.3800011    0.3234920
  50.3900032    0.3321325
  50.4000015    0.3313628
  50.4100037    0.3317263
  50.4200020    0.3269951
  50.4300041    0.3275494
  50.4400024    0.3309318
  50.4500008    0.3274532
  50.4600029    0.3192841
  50.4700012    0.3238081
  50.4800034    0.3176571
  50.4900017    0.3120475
  50.5000038    0.3241086
  50.5100021    0.3280749
  50.5200043    0.3280654
  50.5300026    0.3250895
  50.5400009    0.3352920
  50.5500031    0.3203930
  50.5600014    0.3225068
  50.5700035    0.3214252
  50.5800018    0.3295852
  50.5900040    0.3378045
  50.6000023    0.3306756
  50.6100006    0.3353398
  50.6200027    0.3304625
  50.6300011    0.3297625
  50.6400032    0.3252311
  50.6500015    0.3264389
  50.6600037    0.3275831
  50.6700020    0.3349647
  50.6800041    0.3498737
  50.6900024    0.3406533
  50.7000008    0.3436513
  50.7100029    0.3523543
  50.7200012    0.3414672
  50.7300034    0.3357784
  50.7400017    0.3298533
  50.7500038    0.3207341
  50.7600021    0.3328383
  50.7700043    0.3357553
  50.7800026    0.3500325
  50.7900009    0.3461073
  50.8000031    0.3398899
  50.8100014    0.3521406
  50.8200035    0.3458760
  50.8300018    0.3594478
  50.8400040    0.3551091
  50.8500023    0.3565859
  50.8600006    0.3537770
  50.8700027    0.3700131
  50.8800011    0.3646820
  50.8900032    0.3614398
  50.9000015    0.3672462
  50.9100037    0.3739548
  50.9200020    0.3751759
  50.9300041    0.3849905
  50.9400024    0.3732716
  50.9500008    0.3635463
  50.9600029    0.3735453
  50.9700012    0.3641680
  50.9800034    0.3688774
  50.9900017    0.3622161
  51.0000038    0.3658290
  51.0100021    0.3804014
  51.0200043    0.3865342
  51.0300026    0.4141498
  51.0400009    0.4001090
  51.0500031    0.3911811
  51.0600014    0.3836000
  51.0700035    0.3753206
  51.0800018    0.3683198
  51.0900040    0.3648394
  51.1000023    0.3610760
  51.1100006    0.3590752
  51.1200027    0.3610214
  51.1300011    0.3638298
  51.1400032    0.3628594
  51.1500015    0.3663695
  51.1600037    0.3696288
  51.1700020    0.3724582
  51.1800041    0.3653250
  51.1900024    0.3699790
  51.2000008    0.3645736
  51.2100029    0.3557990
  51.2200012    0.3494437
  51.2300034    0.3471352
  51.2400017    0.3498222
  51.2500038    0.3625451
  51.2600021    0.3630632
  51.2700043    0.3566518
  51.2800026    0.3601578
  51.2900009    0.3504328
  51.3000031    0.3475567
  51.3100014    0.3362573
  51.3200035    0.3461012
  51.3300018    0.3403232
  51.3400040    0.3385084
  51.3500023    0.3476060
  51.3600006    0.3465500
  51.3700027    0.3465334
  51.3800011    0.3470263
  51.3900032    0.3609381
  51.4000015    0.3597163
  51.4100037    0.3508899
  51.4200020    0.3476833
  51.4300041    0.3429288
  51.4400024    0.3426932
  51.4500008    0.3513158
  51.4600029    0.3526888
  51.4700012    0.3508048
  51.4800034    0.3434999
  51.4900017    0.3425978
  51.5000038    0.3354942
  51.5100021    0.3481832
  51.5200043    0.3394523
  51.5300026    0.3302580
  51.5400009    0.3430787
  51.5500031    0.3451093
  51.5600014    0.3475970
  51.5700035    0.3407952
  51.5800018    0.3390845
  51.5900040    0.3341628
  51.6000023    0.3318912
  51.6100006    0.3305010
  51.6200027    0.3263593
  51.6300011    0.3306490
  51.6400032    0.3321118
  51.6500015    0.3320862
  51.6600037    0.3279284
  51.6700020    0.3247285
  51.6800041    0.3265709
  51.6900024    0.3192832
  51.7000008    0.3242830
  51.7100029    0.3319100
  51.7200012    0.3352138
  51.7300034    0.3372180
  51.7400017    0.3430231
  51.7500038    0.3423147
  51.7600021    0.3417262
  51.7700043    0.3452360
  51.7800026    0.3532352
  51.7900009    0.3589655
  51.8000031    0.3587918
  51.8100014    0.3497875
  51.8200035    0.3418195
  51.8300018    0.3453611
  51.8400040    0.3483447
  51.8500023    0.3443795
  51.8600006    0.3323458
  51.8700027    0.3389727
  51.8800011    0.3398063
  51.8900032    0.3295974
  51.9000015    0.3366977
  51.9100037    0.3294527
  51.9200020    0.3335195
  51.9300041    0.3353366
  51.9400024    0.3329913
  51.9500008    0.3398337
  51.9600029    0.3323545
  51.9700012    0.3212723
  51.9800034    0.3137878
  51.9900017    0.3090617
  52.0000038    0.3068514
  52.0100021    0.3075568
  52.0200043    0.3074982
  52.0300026    0.3138740
  52.0400009    0.3129276
  52.0500031    0.3187613
  52.0600014    0.3257024
  52.0700035    0.3196507
  52.0800018    0.3218375
  52.0900040    0.3152611
  52.1000023    0.3226542
  52.1100006    0.3151758
  52.1200027    0.3244673
  52.1300011    0.3257589
  52.1400032    0.3197246
  52.1500015    0.3194551
  52.1600037    0.3194383
  52.1700020    0.3334523
  52.1800041    0.3261253
  52.1900024    0.3135350
  52.2000008    0.3035541
  52.2100029    0.2960903
  52.2200012    0.2921613
  52.2300034    0.2976079
  52.2400017    0.3044416
  52.2500038    0.3124383
  52.2600021    0.3063484
  52.2700043    0.3077287
  52.2800026    0.3005501
  52.2900009    0.2983840
  52.3000031    0.2973162
  52.3100014    0.3037590
  52.3200035    0.2978818
  52.3300018    0.3017651
  52.3400040    0.3017599
  52.3500023    0.2974230
  52.3600006    0.2927784
  52.3700027    0.2913021
  52.3800011    0.2947126
  52.3900032    0.2959209
  52.4000015    0.2954759
  52.4100037    0.3036644
  52.4200020    0.3048320
  52.4300041    0.3081977
  52.4400024    0.3207115
  52.4500008    0.3181199
  52.4600029    0.3193139
  52.4700012    0.3204003
  52.4800034    0.3232619
  52.4900017    0.3224563
  52.5000038    0.3169854
  52.5100021    0.3116338
  52.5200043    0.3005463
  52.5300026    0.3076085
  52.5400009    0.3046556
  52.5500031    0.3063878
  52.5600014    0.3044551
  52.5700035    0.3001319
  52.5800018    0.2929754
  52.5900040    0.2863023
  52.6000023    0.2993141
  52.6100006    0.2873648
  52.6200027    0.2964809
  52.6300011    0.2921176
  52.6400032    0.2920508
  52.6500015    0.2944181
  52.6600037    0.2971818
  52.6700020    0.2967255
  52.6800041    0.2939412
  52.6900024    0.2984874
  52.7000008    0.2919331
  52.7100029    0.3009439
  52.7200012    0.3025951
  52.7300034    0.2989164
  52.7400017    0.2882011
  52.7500038    0.2836847
  52.7600021    0.2837979
  52.7700043    0.2742512
  52.7800026    0.2755027
  52.7900009    0.2798156
  52.8000031    0.2839760
  52.8100014    0.2791233
  52.8200035    0.2745966
  52.8300018    0.2776507
  52.8400040    0.2737305
  52.8500023    0.2765286
  52.8600006    0.2851209
  52.8700027    0.2804960
  52.8800011    0.2794554
  52.8900032    0.2861258
  52.9000015    0.2848819
  52.9100037    0.2821940
  52.9200020    0.2798381
  52.9300041    0.2774916
  52.9400024    0.2796839
  52.9500008    0.2912845
  52.9600029    0.2836605
  52.9700012    0.2905064
  52.9800034    0.3074396
  52.9900017    0.3056900
  53.0000038    0.3097108
  53.0100021    0.3020764
  53.0200043    0.3068469
  53.0300026    0.3082659
  53.0400009    0.3126084
  53.0500031    0.3155299
  53.0600014    0.3163472
  53.0700035    0.3033268
  53.0800018    0.3052701
  53.0900040    0.2872180
  53.1000023    0.2981362
  53.1100044    0.2997550
  53.1200027    0.2948369
  53.1300011    0.3004927
  53.1400032    0.3010145
  53.1500015    0.2923248
  53.1600037    0.2897882
  53.1700020    0.2895304
  53.1800041    0.2890831
  53.1900024    0.2914678
  53.2000008    0.2872081
  53.2100029    0.2933746
  53.2200012    0.3001803
  53.2300034    0.3008868
  53.2400017    0.2951585
  53.2500038    0.2930515
  53.2600021    0.2961816
  53.2700043    0.2913212
  53.2800026    0.2925481
  53.2900009    0.2955804
  53.3000031    0.3120835
  53.3100014    0.3112967
  53.3200035    0.3005615
  53.3300018    0.2911237
  53.3400040    0.2921688
  53.3500023    0.3003801
  53.3600044    0.2895021
  53.3700027    0.2905473
  53.3800011    0.2868423
  53.3900032    0.2998293
  53.4000015    0.2965546
  53.4100037    0.3003399
  53.4200020    0.3061438
  53.4300041    0.3120140
  53.4400024    0.3008220
  53.4500008    0.2943535
  53.4600029    0.3093706
  53.4700012    0.3038017
  53.4800034    0.3075828
  53.4900017    0.3150132
  53.5000038    0.3146188
  53.5100021    0.3146526
  53.5200043    0.3232464
  53.5300026    0.3187790
  53.5400009    0.3202110
  53.5500031    0.3052271
  53.5600014    0.3022302
  53.5700035    0.3070783
  53.5800018    0.3031864
  53.5900040    0.3001952
  53.6000023    0.3095742
  53.6100044    0.2989452
  53.6200027    0.3037385
  53.6300011    0.3040225
  53.6400032    0.2962347
  53.6500015    0.2872730
  53.6600037    0.2854039
  53.6700020    0.2886916
  53.6800041    0.2900053
  53.6900024    0.2940841
  53.7000008    0.2922657
  53.7100029    0.2980471
  53.7200012    0.3035156
  53.7300034    0.3095342
  53.7400017    0.3149814
  53.7500038    0.3244328
  53.7600021    0.3162970
  53.7700043    0.3186592
  53.7800026    0.3170266
  53.7900009    0.3049033
  53.8000031    0.3034000
  53.8100014    0.2976649
  53.8200035    0.3024143
  53.8300018    0.2936479
  53.8400040    0.2885429
  53.8500023    0.2867911
  53.8600044    0.2902683
  53.8700027    0.2883622
  53.8800011    0.2876630
  53.8900032    0.2884667
  53.9000015    0.2951635
  53.9100037    0.3080737
  53.9200020    0.3064998
  53.9300041    0.3141674
  53.9400024    0.3131422
  53.9500008    0.3187468
  53.9600029    0.3352886
  53.9700012    0.3383680
  53.9800034    0.3415526
  53.9900017    0.3215887
  54.0000038    0.3356115
  54.0100021    0.3334996
  54.0200043    0.3296835
  54.0300026    0.3300996
  54.0400009    0.3220479
  54.0500031    0.3265114
  54.0600014    0.3342275
  54.0700035    0.3258512
  54.0800018    0.3284918
  54.0900040    0.3299721
  54.1000023    0.3364980
  54.1100044    0.3389415
  54.1200027    0.3178337
  54.1300011    0.3220314
  54.1400032    0.3225780
  54.1500015    0.3150262
  54.1600037    0.3181996
  54.1700020    0.3173131
  54.1800041    0.3133994
  54.1900024    0.3163750
  54.2000008    0.3301816
  54.2100029    0.3149730
  54.2200012    0.3103395
  54.2300034    0.3120366
  54.2400017    0.3208068
  54.2500038    0.3192755
  54.2600021    0.3233850
  54.2700043    0.3199428
  54.2800026    0.3201659
  54.2900009    0.3231134
  54.3000031    0.3074079
  54.3100014    0.3015201
  54.3200035    0.2959244
  54.3300018    0.3029918
  54.3400040    0.3129561
  54.3500023    0.3044760
  54.3600044    0.2976121
  54.3700027    0.2896903
  54.3800011    0.2981451
  54.3900032    0.3032257
  54.4000015    0.3047518
  54.4100037    0.2999098
  54.4200020    0.3093343
  54.4300041    0.2961411
  54.4400024    0.2944913
  54.4500008    0.2889593
  54.4600029    0.2927788
  54.4700012    0.3023549
  54.4800034    0.3034191
  54.4900017    0.3066257
  54.5000038    0.3104093
  54.5100021    0.3144897
  54.5200043    0.2986889
  54.5300026    0.2955065
  54.5400009    0.2953107
  54.5500031    0.2912963
  54.5600014    0.2889316
  54.5700035    0.2859845
  54.5800018    0.2756477
  54.5900040    0.2862998
  54.6000023    0.2869061
  54.6100044    0.2842367
  54.6200027    0.2782532
  54.6300011    0.2803200
  54.6400032    0.2795593
  54.6500015    0.2915466
  54.6600037    0.2829939
  54.6700020    0.2805229
  54.6800041    0.2885461
  54.6900024    0.2869292
  54.7000008    0.2989137
  54.7100029    0.2920888
  54.7200012    0.3037732
  54.7300034    0.3044215
  54.7400017    0.3052609
  54.7500038    0.2988065
  54.7600021    0.2962334
  54.7700043    0.2970237
  54.7800026    0.2910378
  54.7900009    0.2971058
  54.8000031    0.2964469
  54.8100014    0.3003788
  54.8200035    0.3029791
  54.8300018    0.2896059
  54.8400040    0.2894304
  54.8500023    0.2982610
  54.8600044    0.2946883
  54.8700027    0.2981179
  54.8800011    0.2987623
  54.8900032    0.3035292
  54.9000015    0.2979706
  54.9100037    0.2950996
  54.9200020    0.2954358
  54.9300041    0.2870364
  54.9400024    0.2904592
  54.9500008    0.2843118
  54.9600029    0.2852515
  54.9700012    0.2822967
  54.9800034    0.2788990
  54.9900017    0.2743981
  55.0000038    0.2842383
  55.0100021    0.2826675
  55.0200043    0.2953982
  55.0300026    0.2969882
  55.0400009    0.3027570
  55.0500031    0.3054045
  55.0600014    0.3054176
  55.0700035    0.3033994
  55.0800018    0.2996619
  55.0900040    0.2950181
  55.1000023    0.2950600
  55.1100044    0.2949651
  55.1200027    0.3020327
  55.1300011    0.3085115
  55.1400032    0.3040679
  55.1500015    0.3061040
  55.1600037    0.3084503
  55.1700020    0.3098724
  55.1800041    0.3062809
  55.1900024    0.3039579
  55.2000008    0.3076817
  55.2100029    0.3065419
  55.2200012    0.3187763
  55.2300034    0.3133675
  55.2400017    0.3056651
  55.2500038    0.3077702
  55.2600021    0.3067355
  55.2700043    0.2999670
  55.2800026    0.2949614
  55.2900009    0.3013151
  55.3000031    0.2981091
  55.3100014    0.2961105
  55.3200035    0.2971216
  55.3300018    0.2939276
  55.3400040    0.3189935
  55.3500023    0.3230589
  55.3600044    0.3317112
  55.3700027    0.3225780
  55.3800011    0.3165395
  55.3900032    0.3136044
  55.4000015    0.3125916
  55.4100037    0.3131185
  55.4200020    0.3157125
  55.4300041    0.3257443
  55.4400024    0.3251635
  55.4500008    0.3188626
  55.4600029    0.3190528
  55.4700012    0.3187413
  55.4800034    0.3175801
  55.4900017    0.3217796
  55.5000038    0.3323854
  55.5100021    0.3187302
  55.5200043    0.3317658
  55.5300026    0.3221431
  55.5400009    0.3285505
  55.5500031    0.3278633
  55.5600014    0.3257316
  55.5700035    0.3257319
  55.5800018    0.3233054
  55.5900040    0.3261167
  55.6000023    0.3375279
  55.6100044    0.3491017
  55.6200027    0.3414865
  55.6300011    0.3443383
  55.6400032    0.3353390
  55.6500015    0.3218119
  55.6600037    0.3256430
  55.6700020    0.3264060
  55.6800041    0.3274838
  55.6900024    0.3293929
  55.7000008    0.3308856
  55.7100029    0.3305302
  55.7200012    0.3321524
  55.7300034    0.3373706
  55.7400017    0.3279395
  55.7500038    0.3273374
  55.7600021    0.3334213
  55.7700043    0.3268386
  55.7800026    0.3277873
  55.7900009    0.3283285
  55.8000031    0.3219260
  55.8100014    0.3241050
  55.8200035    0.3377509
  55.8300018    0.3361916
  55.8400040    0.3292987
  55.8500023    0.3257789
  55.8600044    0.3301718
  55.8700027    0.3251400
  55.8800011    0.3221636
  55.8900032    0.3255331
  55.9000015    0.3388860
  55.9100037    0.3313176
  55.9200020    0.3296215
  55.9300041    0.3340923
  55.9400024    0.3441013
  55.9500008    0.3377064
  55.9600029    0.3302146
  55.9700012    0.3429339
  55.9800034    0.3391673
  55.9900017    0.3391112
  56.0000038    0.3386663
  56.0100021    0.3335208
  56.0200043    0.3336191
  56.0300026    0.3266805
  56.0400009    0.3470356
  56.0500031    0.3359112
  56.0600014    0.3308926
  56.0700035    0.3222571
  56.0800018    0.3231554
  56.0900040    0.3212430
  56.1000023    0.3224580
  56.1100044    0.3236159
  56.1200027    0.3231257
  56.1300011    0.3317150
  56.1400032    0.3434861
  56.1500015    0.3462405
  56.1600037    0.3364809
  56.1700020    0.3516253
  56.1800041    0.3374453
  56.1900024    0.3290317
  56.2000008    0.3300855
  56.2100029    0.3363184
  56.2200012    0.3501192
  56.2300034    0.3445818
  56.2400017    0.3466482
  56.2500038    0.3461371
  56.2600021    0.3421232
  56.2700043    0.3464465
  56.2800026    0.3412598
  56.2900009    0.3299729
  56.3000031    0.3364786
  56.3100014    0.3293647
  56.3200035    0.3298894
  56.3300018    0.3389836
  56.3400040    0.3426239
  56.3500023    0.3520098
  56.3600044    0.3490023
  56.3700027    0.3356737
  56.3800011    0.3326349
  56.3900032    0.3225900
  56.4000015    0.3249177
  56.4100037    0.3128443
  56.4200020    0.3191914
  56.4300041    0.3128535
  56.4400024    0.3293670
  56.4500046    0.3207233
  56.4600029    0.3251258
  56.4700012    0.3215312
  56.4800034    0.3218067
  56.4900017    0.3201432
  56.5000038    0.3203428
  56.5100021    0.3294325
  56.5200043    0.3170887
  56.5300026    0.3136401
  56.5400009    0.3088094
  56.5500031    0.3190521
  56.5600014    0.3141719
  56.5700035    0.3250773
  56.5800018    0.3239753
  56.5900040    0.3121196
  56.6000023    0.3170210
  56.6100044    0.3217985
  56.6200027    0.3174294
  56.6300011    0.3192649
  56.6400032    0.3189002
  56.6500015    0.3172945
  56.6600037    0.3223573
  56.6700020    0.3100461
  56.6800041    0.3052272
  56.6900024    0.3015489
  56.7000046    0.3042299
  56.7100029    0.2972124
  56.7200012    0.2996991
  56.7300034    0.3103018
  56.7400017    0.3103098
  56.7500038    0.3107247
  56.7600021    0.3184032
  56.7700043    0.3075061
  56.7800026    0.3134743
  56.7900009    0.3124020
  56.8000031    0.3056813
  56.8100014    0.3003232
  56.8200035    0.3086326
  56.8300018    0.3153301
  56.8400040    0.3085098
  56.8500023    0.3024620
  56.8600044    0.2971552
  56.8700027    0.3005806
  56.8800011    0.3108568
  56.8900032    0.3115892
  56.9000015    0.3155401
  56.9100037    0.3248411
  56.9200020    0.3171758
  56.9300041    0.3169593
  56.9400024    0.3213127
  56.9500046    0.3282674
  56.9600029    0.3132778
  56.9700012    0.3201954
  56.9800034    0.3314064
  56.9900017    0.3316121
  57.0000038    0.3366801
  57.0100021    0.3388497
  57.0200043    0.3490437
  57.0300026    0.3470321
  57.0400009    0.3385296
  57.0500031    0.3476128
  57.0600014    0.3522262
  57.0700035    0.3407740
  57.0800018    0.3388985
  57.0900040    0.3400817
  57.1000023    0.3340269
  57.1100044    0.3389692
  57.1200027    0.3401594
  57.1300011    0.3393864
  57.1400032    0.3222862
  57.1500015    0.3192799
  57.1600037    0.3213202
  57.1700020    0.3127292
  57.1800041    0.3048288
  57.1900024    0.3101718
  57.2000046    0.3128433
  57.2100029    0.3208931
  57.2200012    0.3203813
  57.2300034    0.3191389
  57.2400017    0.3124822
  57.2500038    0.3154763
  57.2600021    0.3166791
  57.2700043    0.3163782
  57.2800026    0.3233699
  57.2900009    0.3304395
  57.3000031    0.3330050
  57.3100014    0.3421891
  57.3200035    0.3338960
  57.3300018    0.3305245
  57.3400040    0.3238933
  57.3500023    0.3286155
  57.3600044    0.3374720
  57.3700027    0.3379153
  57.3800011    0.3518115
  57.3900032    0.3579802
  57.4000015    0.3627838
  57.4100037    0.3660275
  57.4200020    0.3795743
  57.4300041    0.3728889
  57.4400024    0.3701316
  57.4500046    0.3894890
  57.4600029    0.3863151
  57.4700012    0.3830896
  57.4800034    0.3846145
  57.4900017    0.3875321
  57.5000038    0.3708724
  57.5100021    0.3751781
  57.5200043    0.3831756
  57.5300026    0.3897754
  57.5400009    0.3914630
  57.5500031    0.3825129
  57.5600014    0.3755134
  57.5700035    0.3668313
  57.5800018    0.3714040
  57.5900040    0.3809462
  57.6000023    0.3898348
  57.6100044    0.3883076
  57.6200027    0.3938072
  57.6300011    0.3951887
  57.6400032    0.3816374
  57.6500015    0.3638945
  57.6600037    0.3680853
  57.6700020    0.3777894
  57.6800041    0.3947811
  57.6900024    0.3875985
  57.7000046    0.3787633
  57.7100029    0.3700840
  57.7200012    0.3688774
  57.7300034    0.3891968
  57.7400017    0.3951503
  57.7500038    0.3913376
  57.7600021    0.4015889
  57.7700043    0.3946529
  57.7800026    0.3827468
  57.7900009    0.3919146
  57.8000031    0.3825160
  57.8100014    0.3917442
  57.8200035    0.3992730
  57.8300018    0.4012692
  57.8400040    0.4008081
  57.8500023    0.4029585
  57.8600044    0.4037319
  57.8700027    0.3975408
  57.8800011    0.3977376
  57.8900032    0.3978425
  57.9000015    0.3982189
  57.9100037    0.4144146
  57.9200020    0.4148233
  57.9300041    0.4227390
  57.9400024    0.4187687
  57.9500046    0.4214586
  57.9600029    0.4098741
  57.9700012    0.4068797
  57.9800034    0.4076154
  57.9900017    0.4062404
  58.0000038    0.4002211
  58.0100021    0.3986831
  58.0200043    0.3891383
  58.0300026    0.3965942
  58.0400009    0.3825577
  58.0500031    0.3874865
  58.0600014    0.3833194
  58.0700035    0.3734369
  58.0800018    0.3778659
  58.0900040    0.3794197
  58.1000023    0.3883553
  58.1100044    0.3941610
  58.1200027    0.3922358
  58.1300011    0.4026268
  58.1400032    0.4104283
  58.1500015    0.3889784
  58.1600037    0.3984471
  58.1700020    0.3884702
  58.1800041    0.3944113
  58.1900024    0.4068836
  58.2000046    0.4027091
  58.2100029    0.4111661
  58.2200012    0.3995935
  58.2300034    0.4007549
  58.2400017    0.3876191
  58.2500038    0.3916139
  58.2600021    0.3882368
  58.2700043    0.3915007
  58.2800026    0.3872428
  58.2900009    0.3779145
  58.3000031    0.3784701
  58.3100014    0.3670177
  58.3200035    0.3608656
  58.3300018    0.3584642
  58.3400040    0.3715045
  58.3500023    0.3682292
  58.3600044    0.3670862
  58.3700027    0.3677309
  58.3800011    0.3727197
  58.3900032    0.3860030
  58.4000015    0.3831658
  58.4100037    0.3728141
  58.4200020    0.3774112
  58.4300041    0.3905246
  58.4400024    0.4018469
  58.4500046    0.3738320
  58.4600029    0.3800571
  58.4700012    0.3841903
  58.4800034    0.3828239
  58.4900017    0.3778243
  58.5000038    0.3936114
  58.5100021    0.4120432
  58.5200043    0.4235036
  58.5300026    0.4244986
  58.5400009    0.4200962
  58.5500031    0.4097149
  58.5600014    0.4184458
  58.5700035    0.4173579
  58.5800018    0.4195069
  58.5900040    0.4086935
  58.6000023    0.4152205
  58.6100044    0.4192813
  58.6200027    0.4258105
  58.6300011    0.4206666
  58.6400032    0.4259486
  58.6500015    0.4363153
  58.6600037    0.4099957
  58.6700020    0.4050529
  58.6800041    0.4116949
  58.6900024    0.4089228
  58.7000046    0.4057901
  58.7100029    0.4209513
  58.7200012    0.4288560
  58.7300034    0.4317636
  58.7400017    0.4348573
  58.7500038    0.4401667
  58.7600021    0.4213344
  58.7700043    0.4121929
  58.7800026    0.4246723
  58.7900009    0.4161810
  58.8000031    0.4133803
  58.8100014    0.4116454
  58.8200035    0.4053259
  58.8300018    0.3993689
  58.8400040    0.3833217
  58.8500023    0.3824312
  58.8600044    0.3793410
  58.8700027    0.3901271
  58.8800011    0.3931932
  58.8900032    0.3848306
  58.9000015    0.3743167
  58.9100037    0.3726049
  58.9200020    0.3753656
  58.9300041    0.3783601
  58.9400024    0.3921778
  58.9500046    0.3903121
  58.9600029    0.3942002
  58.9700012    0.4046579
  58.9800034    0.4081925
  58.9900017    0.4080387
  59.0000038    0.3985142
  59.0100021    0.4033770
  59.0200043    0.4016637
  59.0300026    0.4005678
  59.0400009    0.4000977
  59.0500031    0.4079501
  59.0600014    0.3841407
  59.0700035    0.3928884
  59.0800018    0.3803471
  59.0900040    0.3916241
  59.1000023    0.3730568
  59.1100044    0.3824699
  59.1200027    0.3927168
  59.1300011    0.3698233
  59.1400032    0.3804045
  59.1500015    0.3842119
  59.1600037    0.3868138
  59.1700020    0.3842186
  59.1800041    0.3882446
  59.1900024    0.3828271
  59.2000046    0.3914389
  59.2100029    0.3937232
  59.2200012    0.3969175
  59.2300034    0.3970738
  59.2400017    0.4003740
  59.2500038    0.3970771
  59.2600021    0.3962549
  59.2700043    0.3984942
  59.2800026    0.3922158
  59.2900009    0.3997264
  59.3000031    0.4014433
  59.3100014    0.4007880
  59.3200035    0.4073627
  59.3300018    0.4051091
  59.3400040    0.4106162
  59.3500023    0.4075092
  59.3600044    0.4268927
  59.3700027    0.4405992
  59.3800011    0.4324681
  59.3900032    0.4369723
  59.4000015    0.4394682
  59.4100037    0.4368076
  59.4200020    0.4554502
  59.4300041    0.4456218
  59.4400024    0.4586660
  59.4500046    0.4468649
  59.4600029    0.4551190
  59.4700012    0.4690265
  59.4800034    0.4678953
  59.4900017    0.4779796
  59.5000038    0.4865689
  59.5100021    0.4699609
  59.5200043    0.4828976
  59.5300026    0.4805909
  59.5400047    0.4791147
  59.5500031    0.4635507
  59.5600014    0.4581153
  59.5700035    0.4554655
  59.5800018    0.4428987
  59.5900040    0.4328113
  59.6000023    0.4369351
  59.6100044    0.4369791
  59.6200027    0.4409930
  59.6300011    0.4315062
  59.6400032    0.4420451
  59.6500015    0.4439615
  59.6600037    0.4432972
  59.6700020    0.4575351
  59.6800041    0.4551552
  59.6900024    0.4530613
  59.7000046    0.4466467
  59.7100029    0.4387116
  59.7200012    0.4254304
  59.7300034    0.4273241
  59.7400017    0.4107303
  59.7500038    0.4067829
  59.7600021    0.4307946
  59.7700043    0.4511860
  59.7800026    0.4474136
  59.7900047    0.4574862
  59.8000031    0.4498240
  59.8100014    0.4496135
  59.8200035    0.4565230
  59.8300018    0.4560671
  59.8400040    0.4604161
  59.8500023    0.4479516
  59.8600044    0.4566180
  59.8700027    0.4635132
  59.8800011    0.4810338
  59.8900032    0.4773715
  59.9000015    0.4890354
  59.9100037    0.4773895
  59.9200020    0.4845124
  59.9300041    0.4810507
  59.9400024    0.4788444
  59.9500046    0.4882534
  59.9600029    0.4914902
  59.9700012    0.4826606
  59.9800034    0.4671847
  59.9900017    0.4745352
  60.0000038    0.4798771
  60.0100021    0.4822379
  60.0200043    0.4927909
  60.0300026    0.4890102
  60.0400047    0.4894401
  60.0500031    0.4821192
  60.0600014    0.4806056
  60.0700035    0.4681235
  60.0800018    0.4676240
  60.0900040    0.4739633
  60.1000023    0.4575568
  60.1100044    0.4476304
  60.1200027    0.4407075
  60.1300011    0.4600143
  60.1400032    0.4649077
  60.1500015    0.4648485
  60.1600037    0.4786704
  60.1700020    0.4656019
  60.1800041    0.4740034
  60.1900024    0.4723053
  60.2000046    0.4856085
  60.2100029    0.4744761
  60.2200012    0.4778355
  60.2300034    0.4982747
  60.2400017    0.4891038
  60.2500038    0.4776807
  60.2600021    0.4603815
  60.2700043    0.4666604
  60.2800026    0.4577270
  60.2900047    0.4541463
  60.3000031    0.4588027
  60.3100014    0.4552492
  60.3200035    0.4548692
  60.3300018    0.4518322
  60.3400040    0.4605286
  60.3500023    0.4547570
  60.3600044    0.4500599
  60.3700027    0.4457229
  60.3800011    0.4556938
  60.3900032    0.4486297
  60.4000015    0.4392164
  60.4100037    0.4382472
  60.4200020    0.4524932
  60.4300041    0.4682398
  60.4400024    0.4681161
  60.4500046    0.4612285
  60.4600029    0.4672087
  60.4700012    0.4513131
  60.4800034    0.4525618
  60.4900017    0.4642379
  60.5000038    0.4567267
  60.5100021    0.4570861
  60.5200043    0.4449004
  60.5300026    0.4455873
  60.5400047    0.4483818
  60.5500031    0.4465121
  60.5600014    0.4512960
  60.5700035    0.4369968
  60.5800018    0.4337906
  60.5900040    0.4412156
  60.6000023    0.4322366
  60.6100044    0.4264118
  60.6200027    0.4241199
  60.6300011    0.4124146
  60.6400032    0.4087967
  60.6500015    0.4053542
  60.6600037    0.4052682
  60.6700020    0.4063320
  60.6800041    0.4085374
  60.6900024    0.4025210
  60.7000046    0.4085065
  60.7100029    0.4065050
  60.7200012    0.4133109
  60.7300034    0.4155693
  60.7400017    0.4219993
  60.7500038    0.4206544
  60.7600021    0.4243646
  60.7700043    0.4246973
  60.7800026    0.4326729
  60.7900047    0.4327291
  60.8000031    0.4189551
  60.8100014    0.4435523
  60.8200035    0.4436349
  60.8300018    0.4421301
  60.8400040    0.4460585
  60.8500023    0.4713767
  60.8600044    0.4753644
  60.8700027    0.4754481
  60.8800011    0.4708057
  60.8900032    0.4622212
  60.9000015    0.4534504
  60.9100037    0.4509709
  60.9200020    0.4396465
  60.9300041    0.4301614
  60.9400024    0.4135319
  60.9500046    0.4183661
  60.9600029    0.4255981
  60.9700012    0.4418798
  60.9800034    0.4300318
  60.9900017    0.4293588
  61.0000038    0.4259708
  61.0100021    0.4322985
  61.0200043    0.4338795
  61.0300026    0.4254569
  61.0400047    0.4425399
  61.0500031    0.4333577
  61.0600014    0.4476988
  61.0700035    0.4604767
  61.0800018    0.4616979
  61.0900040    0.4824561
  61.1000023    0.4820650
  61.1100044    0.4913092
  61.1200027    0.4681332
  61.1300011    0.4781998
  61.1400032    0.4760007
  61.1500015    0.4739662
  61.1600037    0.4752408
  61.1700020    0.4793824
  61.1800041    0.4842677
  61.1900024    0.4900444
  61.2000046    0.5025178
  61.2100029    0.5102867
  61.2200012    0.5110234
  61.2300034    0.5157346
  61.2400017    0.5138498
  61.2500038    0.5279975
  61.2600021    0.5198315
  61.2700043    0.5165191
  61.2800026    0.5180312
  61.2900047    0.5190781
  61.3000031    0.5213008
  61.3100014    0.5120265
  61.3200035    0.5044355
  61.3300018    0.5088734
  61.3400040    0.5067601
  61.3500023    0.5039355
  61.3600044    0.5185902
  61.3700027    0.5132751
  61.3800011    0.5003148
  61.3900032    0.4963500
  61.4000015    0.4793771
  61.4100037    0.4809776
  61.4200020    0.4707943
  61.4300041    0.4767525
  61.4400024    0.4980388
  61.4500046    0.4941380
  61.4600029    0.4969823
  61.4700012    0.5032651
  61.4800034    0.5011156
  61.4900017    0.4919941
  61.5000038    0.4935999
  61.5100021    0.4967924
  61.5200043    0.4910741
  61.5300026    0.4743979
  61.5400047    0.4723756
  61.5500031    0.4646124
  61.5600014    0.4814434
  61.5700035    0.4883475
  61.5800018    0.4746366
  61.5900040    0.4776834
  61.6000023    0.4783711
  61.6100044    0.4788002
  61.6200027    0.4833601
  61.6300011    0.4822569
  61.6400032    0.4843378
  61.6500015    0.4805431
  61.6600037    0.4764510
  61.6700020    0.4965057
  61.6800041    0.4909490
  61.6900024    0.4913211
  61.7000046    0.4947156
  61.7100029    0.4754021
  61.7200012    0.4746176
  61.7300034    0.4684232
  61.7400017    0.4730127
  61.7500038    0.4878345
  61.7600021    0.4860827
  61.7700043    0.4888634
  61.7800026    0.4822705
  61.7900047    0.4802797
  61.8000031    0.4842571
  61.8100014    0.4769980
  61.8200035    0.4852095
  61.8300018    0.4957715
  61.8400040    0.4797714
  61.8500023    0.4869619
  61.8600044    0.4884088
  61.8700027    0.4924332
  61.8800011    0.4717334
  61.8900032    0.4744430
  61.9000015    0.4803860
  61.9100037    0.4753008
  61.9200020    0.4475708
  61.9300041    0.4523709
  61.9400024    0.4373345
  61.9500046    0.4410825
  61.9600029    0.4450074
  61.9700012    0.4444067
  61.9800034    0.4555451
  61.9900017    0.4410947
  62.0000038    0.4443488
  62.0100021    0.4284935
  62.0200043    0.4214766
  62.0300026    0.4256964
  62.0400047    0.4054567
  62.0500031    0.4046655
  62.0600014    0.4161158
  62.0700035    0.4147170
  62.0800018    0.4242097
  62.0900040    0.4271302
  62.1000023    0.4408621
  62.1100044    0.4361805
  62.1200027    0.4336434
  62.1300011    0.4428439
  62.1400032    0.4362713
  62.1500015    0.4322370
  62.1600037    0.4347119
  62.1700020    0.4296328
  62.1800041    0.4417999
  62.1900024    0.4447287
  62.2000046    0.4557090
  62.2100029    0.4625590
  62.2200012    0.4605532
  62.2300034    0.4619268
  62.2400017    0.4662719
  62.2500038    0.4555728
  62.2600021    0.4384157
  62.2700043    0.4377652
  62.2800026    0.4352481
  62.2900047    0.4442390
  62.3000031    0.4419654
  62.3100014    0.4518775
  62.3200035    0.4504668
  62.3300018    0.4462565
  62.3400040    0.4500876
  62.3500023    0.4536508
  62.3600044    0.4493389
  62.3700027    0.4493968
  62.3800011    0.4513150
  62.3900032    0.4501791
  62.4000015    0.4524468
  62.4100037    0.4513836
  62.4200020    0.4494000
  62.4300041    0.4316577
  62.4400024    0.4298721
  62.4500046    0.4322094
  62.4600029    0.4359944
  62.4700012    0.4206174
  62.4800034    0.4247102
  62.4900017    0.4192791
  62.5000038    0.4395260
  62.5100021    0.4437336
  62.5200043    0.4277879
  62.5300026    0.4190262
  62.5400047    0.4125488
  62.5500031    0.4159050
  62.5600014    0.4077900
  62.5700035    0.4220200
  62.5800018    0.4220572
  62.5900040    0.4156016
  62.6000023    0.4153246
  62.6100044    0.4102958
  62.6200027    0.4200610
  62.6300011    0.4323910
  62.6400032    0.4271516
  62.6500015    0.4168866
  62.6600037    0.4089275
  62.6700020    0.4061297
  62.6800041    0.4104826
  62.6900024    0.4076245
  62.7000046    0.4125217
  62.7100029    0.4125581
  62.7200012    0.4208839
  62.7300034    0.4235828
  62.7400017    0.4310089
  62.7500038    0.4288532
  62.7600021    0.4290613
  62.7700043    0.4289669
  62.7800026    0.4354073
  62.7900047    0.4333787
  62.8000031    0.4414150
  62.8100014    0.4432854
  62.8200035    0.4403821
  62.8300018    0.4421082
  62.8400040    0.4260534
  62.8500023    0.4356003
  62.8600044    0.4346059
  62.8700027    0.4233944
  62.8800049    0.4322210
  62.8900032    0.4381380
  62.9000015    0.4257686
  62.9100037    0.4300847
  62.9200020    0.4504991
  62.9300041    0.4400826
  62.9400024    0.4550518
  62.9500046    0.4534349
  62.9600029    0.4677709
  62.9700012    0.4575509
  62.9800034    0.4720769
  62.9900017    0.4657272
  63.0000038    0.4811519
  63.0100021    0.4666110
  63.0200043    0.4600126
  63.0300026    0.4499085
  63.0400047    0.4531118
  63.0500031    0.4447790
  63.0600014    0.4404320
  63.0700035    0.4515663
  63.0800018    0.4497348
  63.0900040    0.4341348
  63.1000023    0.4302102
  63.1100044    0.4446078
  63.1200027    0.4398453
  63.1300049    0.4499069
  63.1400032    0.4645047
  63.1500015    0.4642454
  63.1600037    0.4599967
  63.1700020    0.4591948
  63.1800041    0.4515657
  63.1900024    0.4430013
  63.2000046    0.4543604
  63.2100029    0.4377466
  63.2200012    0.4505940
  63.2300034    0.4412132
  63.2400017    0.4423674
  63.2500038    0.4428895
  63.2600021    0.4541388
  63.2700043    0.4607597
  63.2800026    0.4618469
  63.2900047    0.4713532
  63.3000031    0.4732065
  63.3100014    0.4613205
  63.3200035    0.4687983
  63.3300018    0.4607272
  63.3400040    0.4641535
  63.3500023    0.4515989
  63.3600044    0.4594235
  63.3700027    0.4744750
  63.3800049    0.4806387
  63.3900032    0.4828315
  63.4000015    0.4854079
  63.4100037    0.4852683
  63.4200020    0.4930327
  63.4300041    0.4900060
  63.4400024    0.4743761
  63.4500046    0.4834811
  63.4600029    0.4949587
  63.4700012    0.4795359
  63.4800034    0.4793880
  63.4900017    0.4773681
  63.5000038    0.4845505
  63.5100021    0.4945380
  63.5200043    0.4962555
  63.5300026    0.4800434
  63.5400047    0.4837140
  63.5500031    0.4693353
  63.5600014    0.4624745
  63.5700035    0.4714390
  63.5800018    0.4624560
  63.5900040    0.4875298
  63.6000023    0.4917841
  63.6100044    0.5010873
  63.6200027    0.4950887
  63.6300049    0.4742497
  63.6400032    0.4666219
  63.6500015    0.4575718
  63.6600037    0.4744544
  63.6700020    0.4650961
  63.6800041    0.4539448
  63.6900024    0.4598524
  63.7000046    0.4620221
  63.7100029    0.4767711
  63.7200012    0.4736169
  63.7300034    0.4723105
  63.7400017    0.4746923
  63.7500038    0.4662479
  63.7600021    0.4615552
  63.7700043    0.4466976
  63.7800026    0.4452901
  63.7900047    0.4564841
  63.8000031    0.4572831
  63.8100014    0.4403331
  63.8200035    0.4466491
  63.8300018    0.4389531
  63.8400040    0.4451710
  63.8500023    0.4313487
  63.8600044    0.4467205
  63.8700027    0.4561991
  63.8800049    0.4380913
  63.8900032    0.4459597
  63.9000015    0.4373236
  63.9100037    0.4341714
  63.9200020    0.4477283
  63.9300041    0.4677759
  63.9400024    0.4473744
  63.9500046    0.4436451
  63.9600029    0.4403388
  63.9700012    0.4455562
  63.9800034    0.4365784
  63.9900017    0.4338613
  64.0000000    0.4373938
  64.0100021    0.4288209
  64.0200043    0.4398007
  64.0300064    0.4412638
  64.0400009    0.4236627
  64.0500031    0.4205994
  64.0600052    0.4085286
  64.0699997    0.4158448
  64.0800018    0.4128099
  64.0900040    0.4141223
  64.1000061    0.4148706
  64.1100006    0.4375814
  64.1200027    0.4264205
  64.1300049    0.4356393
  64.1399994    0.4542634
  64.1500015    0.4697773
  64.1600037    0.4690270
  64.1700058    0.4620130
  64.1800003    0.4659274
  64.1900024    0.4686110
  64.2000046    0.4739236
  64.2100067    0.4769654
  64.2200012    0.4957704
  64.2300034    0.4936160
  64.2400055    0.4837839
  64.2500000    0.4806022
  64.2600021    0.4919733
  64.2700043    0.4763755
  64.2800064    0.4849729
  64.2900009    0.4766947
  64.3000031    0.4694078
  64.3100052    0.4530800
  64.3199997    0.4537872
  64.3300018    0.4661517
  64.3400040    0.4535718
  64.3500061    0.4604465
  64.3600006    0.4600430
  64.3700027    0.4664095
  64.3800049    0.4688715
  64.3899994    0.4725430
  64.4000015    0.4744604
  64.4100037    0.4703929
  64.4200058    0.4596868
  64.4300003    0.4692114
  64.4400024    0.4751216
  64.4500046    0.4785178
  64.4600067    0.4733927
  64.4700012    0.4802366
  64.4800034    0.4924279
  64.4900055    0.4847120
  64.5000000    0.4880066
  64.5100021    0.4765738
  64.5200043    0.4912534
  64.5300064    0.4677624
  64.5400009    0.4661232
  64.5500031    0.4565741
  64.5600052    0.4479789
  64.5699997    0.4435157
  64.5800018    0.4490203
  64.5900040    0.4433098
  64.6000061    0.4284602
  64.6100006    0.4258037
  64.6200027    0.4294923
  64.6300049    0.4310953
  64.6399994    0.4388998
  64.6500015    0.4400310
  64.6600037    0.4391584
  64.6700058    0.4316754
  64.6800003    0.4306410
  64.6900024    0.4343936
  64.7000046    0.4221228
  64.7100067    0.4286657
  64.7200012    0.4355725
  64.7300034    0.4321218
  64.7400055    0.4383486
  64.7500000    0.4414013
  64.7600021    0.4273534
  64.7700043    0.4428617
  64.7800064    0.4331320
  64.7900009    0.4334529
  64.8000031    0.4434617
  64.8100052    0.4334175
  64.8199997    0.4482408
  64.8300018    0.4525614
  64.8400040    0.4489639
  64.8500061    0.4507856
  64.8600006    0.4359020
  64.8700027    0.4375032
  64.8800049    0.4450330
  64.8899994    0.4379338
  64.9000015    0.4413530
  64.9100037    0.4433117
  64.9200058    0.4366660
  64.9300003    0.4437364
  64.9400024    0.4369999
  64.9500046    0.4416373
  64.9600067    0.4506370
  64.9700012    0.4441133
  64.9800034    0.4486821
  64.9900055    0.4349586
  65.0000000    0.4530087
  65.0100021    0.4441324
  65.0200043    0.4379492
  65.0300064    0.4591940
  65.0400009    0.4465936
  65.0500031    0.4307372
  65.0600052    0.4280236
  65.0699997    0.4471245
  65.0800018    0.4387776
  65.0900040    0.4365521
  65.1000061    0.4428931
  65.1100006    0.4598534
  65.1200027    0.4619556
  65.1300049    0.4729410
  65.1399994    0.4493560
  65.1500015    0.4405938
  65.1600037    0.4338060
  65.1700058    0.4662849
  65.1800003    0.4545394
  65.1900024    0.4587457
  65.2000046    0.4492125
  65.2100067    0.4438609
  65.2200012    0.4553255
  65.2300034    0.4471566
  65.2400055    0.4446683
  65.2500000    0.4444370
  65.2600021    0.4347111
  65.2700043    0.4436527
  65.2800064    0.4352759
  65.2900009    0.4309390
  65.3000031    0.4277027
  65.3100052    0.4294120
  65.3199997    0.4454429
  65.3300018    0.4514786
  65.3400040    0.4555118
  65.3500061    0.4626682
  65.3600006    0.4528673
  65.3700027    0.4498939
  65.3800049    0.4318200
  65.3899994    0.4458570
  65.4000015    0.4424760
  65.4100037    0.4469371
  65.4200058    0.4495377
  65.4300003    0.4407670
  65.4400024    0.4377402
  65.4500046    0.4397511
  65.4600067    0.4354416
  65.4700012    0.4322353
  65.4800034    0.4474984
  65.4900055    0.4453847
  65.5000000    0.4439685
  65.5100021    0.4404258
  65.5200043    0.4392928
  65.5300064    0.4327094
  65.5400009    0.4313183
  65.5500031    0.4239697
  65.5600052    0.4200474
  65.5699997    0.4132614
  65.5800018    0.4154431
  65.5900040    0.4172956
  65.6000061    0.4191591
  65.6100006    0.4230816
  65.6200027    0.4220164
  65.6300049    0.4209405
  65.6399994    0.4348002
  65.6500015    0.4352737
  65.6600037    0.4352628
  65.6700058    0.4299661
  65.6800003    0.4317812
  65.6900024    0.4333791
  65.7000046    0.4439985
  65.7100067    0.4517053
  65.7200012    0.4334787
  65.7300034    0.4348603
  65.7400055    0.4405493
  65.7500000    0.4372045
  65.7600021    0.4264744
  65.7700043    0.4309084
  65.7800064    0.4225186
  65.7900009    0.4252812
  65.8000031    0.4236627
  65.8100052    0.4190105
  65.8199997    0.4241464
  65.8300018    0.4367050
  65.8400040    0.4396386
  65.8500061    0.4389238
  65.8600006    0.4366735
  65.8700027    0.4330041
  65.8800049    0.4311399
  65.8899994    0.4310173
  65.9000015    0.4224584
  65.9100037    0.4341711
  65.9200058    0.4309545
  65.9300003    0.4438318
  65.9400024    0.4406633
  65.9500046    0.4362836
  65.9600067    0.4357213
  65.9700012    0.4264405
  65.9800034    0.4162209
  65.9900055    0.4206111
  66.0000000    0.4258200
  66.0100021    0.4292833
  66.0200043    0.4179320
  66.0300064    0.4122260
  66.0400009    0.4080732
  66.0500031    0.4200895
  66.0600052    0.4108282
  66.0699997    0.4204911
  66.0800018    0.4205215
  66.0900040    0.4205915
  66.1000061    0.4266139
  66.1100006    0.4336637
  66.1200027    0.4370316
  66.1300049    0.4325051
  66.1399994    0.4491722
  66.1500015    0.4456264
  66.1600037    0.4487839
  66.1700058    0.4452415
  66.1800003    0.4515952
  66.1900024    0.4671447
  66.2000046    0.4701530
  66.2100067    0.4798531
  66.2200012    0.4739660
  66.2300034    0.4725473
  66.2400055    0.4795121
  66.2500000    0.4691778
  66.2600021    0.4757087
  66.2700043    0.4691664
  66.2800064    0.4543386
  66.2900009    0.4485944
  66.3000031    0.4571193
  66.3100052    0.4495032
  66.3199997    0.4452676
  66.3300018    0.4474949
  66.3400040    0.4515275
  66.3500061    0.4512919
  66.3600006    0.4441592
  66.3700027    0.4541208
  66.3800049    0.4452221
  66.3899994    0.4395851
  66.4000015    0.4380314
  66.4100037    0.4568491
  66.4200058    0.4766752
  66.4300003    0.4599974
  66.4400024    0.4575894
  66.4500046    0.4453005
  66.4600067    0.4419341
  66.4700012    0.4472268
  66.4800034    0.4513875
  66.4900055    0.4528417
  66.5000000    0.4472378
  66.5100021    0.4436302
  66.5200043    0.4470861
  66.5300064    0.4327182
  66.5400009    0.4227825
  66.5500031    0.4306875
  66.5600052    0.4194770
  66.5699997    0.4115820
  66.5800018    0.4288495
  66.5900040    0.4178442
  66.6000061    0.4205506
  66.6100006    0.4183934
  66.6200027    0.4238001
  66.6300049    0.4298517
  66.6399994    0.4259072
  66.6500015    0.4483739
  66.6600037    0.4391794
  66.6700058    0.4417320
  66.6800003    0.4432191
  66.6900024    0.4500720
  66.7000046    0.4599101
  66.7100067    0.4530338
  66.7200012    0.4481895
  66.7300034    0.4530585
  66.7400055    0.4602875
  66.7500000    0.4578624
  66.7600021    0.4531254
  66.7700043    0.4539146
  66.7800064    0.4699694
  66.7900009    0.4542345
  66.8000031    0.4601937
  66.8100052    0.4664406
  66.8199997    0.4704118
  66.8300018    0.4490086
  66.8400040    0.4578516
  66.8500061    0.4630264
  66.8600006    0.4528672
  66.8700027    0.4593571
  66.8800049    0.4553114
  66.8899994    0.4453367
  66.9000015    0.4410490
  66.9100037    0.4442811
  66.9200058    0.4487526
  66.9300003    0.4530314
  66.9400024    0.4533578
  66.9500046    0.4539052
  66.9600067    0.4503207
  66.9700012    0.4565222
  66.9800034    0.4649663
  66.9900055    0.4779706
  67.0000000    0.4672180
  67.0100021    0.4732492
  67.0200043    0.4742296
  67.0300064    0.4887027
  67.0400009    0.4853679
  67.0500031    0.4920679
  67.0600052    0.4948877
  67.0699997    0.4949822
  67.0800018    0.5105227
  67.0900040    0.4982325
  67.1000061    0.4790730
  67.1100006    0.4828371
  67.1200027    0.4711695
  67.1300049    0.4731316
  67.1399994    0.4862101
  67.1500015    0.4779075
  67.1600037    0.4636017
  67.1700058    0.4617257
  67.1800003    0.4617521
  67.1900024    0.4506112
  67.2000046    0.4638534
  67.2100067    0.4690875
  67.2200012    0.4667634
  67.2300034    0.4575234
  67.2400055    0.4614319
  67.2500000    0.4668401
  67.2600021    0.4530330
  67.2700043    0.4453604
  67.2800064    0.4510243
  67.2900009    0.4545059
  67.3000031    0.4525159
  67.3100052    0.4558552
  67.3199997    0.4620902
  67.3300018    0.4567353
  67.3400040    0.4602127
  67.3500061    0.4566607
  67.3600006    0.4413982
  67.3700027    0.4476516
  67.3800049    0.4434245
  67.3899994    0.4542204
  67.4000015    0.4467373
  67.4100037    0.4469252
  67.4200058    0.4478921
  67.4300003    0.4419841
  67.4400024    0.4457932
  67.4500046    0.4572307
  67.4600067    0.4436128
  67.4700012    0.4437368
  67.4800034    0.4483716
  67.4900055    0.4433990
  67.5000000    0.4406325
  67.5100021    0.4449203
  67.5200043    0.4368292
  67.5300064    0.4353983
  67.5400009    0.4293713
  67.5500031    0.4263678
  67.5600052    0.4348860
  67.5699997    0.4354219
  67.5800018    0.4283608
  67.5900040    0.4203294
  67.6000061    0.4308534
  67.6100006    0.4266947
  67.6200027    0.4154333
  67.6300049    0.4219246
  67.6400070    0.4169867
  67.6500015    0.4338830
  67.6600037    0.4298773
  67.6700058    0.4222009
  67.6800003    0.4200891
  67.6900024    0.4237548
  67.7000046    0.4208561
  67.7100067    0.4205428
  67.7200012    0.4336716
  67.7300034    0.4360462
  67.7400055    0.4507507
  67.7500000    0.4650200
  67.7600021    0.4671493
  67.7700043    0.4603923
  67.7800064    0.4749841
  67.7900009    0.4767779
  67.8000031    0.4747039
  67.8100052    0.4780612
  67.8199997    0.4821455
  67.8300018    0.4697989
  67.8400040    0.4735857
  67.8500061    0.4642969
  67.8600006    0.4563643
  67.8700027    0.4431837
  67.8800049    0.4641628
  67.8900070    0.4619201
  67.9000015    0.4561090
  67.9100037    0.4580928
  67.9200058    0.4511854
  67.9300003    0.4632593
  67.9400024    0.4599055
  67.9500046    0.4592248
  67.9600067    0.4616105
  67.9700012    0.4652899
  67.9800034    0.4746666
  67.9900055    0.4917972
  68.0000000    0.4944649
  68.0100021    0.4905218
  68.0200043    0.4872140
  68.0300064    0.4760711
  68.0400009    0.4765684
  68.0500031    0.4929483
  68.0600052    0.4783756
  68.0699997    0.4843031
  68.0800018    0.4893814
  68.0900040    0.4932267
  68.1000061    0.5000165
  68.1100006    0.4999636
  68.1200027    0.4902081
  68.1300049    0.4844519
  68.1400070    0.4960637
  68.1500015    0.4968719
  68.1600037    0.4964333
  68.1700058    0.4987777
  68.1800003    0.4887860
  68.1900024    0.4855455
  68.2000046    0.4916116
  68.2100067    0.4889430
  68.2200012    0.4860829
  68.2300034    0.4987805
  68.2400055    0.4903693
  68.2500000    0.4818801
  68.2600021    0.4859876
  68.2700043    0.4868876
  68.2800064    0.4726199
  68.2900009    0.4761851
  68.3000031    0.4590613
  68.3100052    0.4568000
  68.3199997    0.4666026
  68.3300018    0.4502118
  68.3400040    0.4556441
  68.3500061    0.4704208
  68.3600006    0.4720768
  68.3700027    0.4723564
  68.3800049    0.4897192
  68.3900070    0.4966302
  68.4000015    0.4946782
  68.4100037    0.4904104
  68.4200058    0.4768162
  68.4300003    0.4913439
  68.4400024    0.4959325
  68.4500046    0.4819464
  68.4600067    0.4831382
  68.4700012    0.4874206
  68.4800034    0.4777583
  68.4900055    0.4838796
  68.5000000    0.4852670
  68.5100021    0.4785780
  68.5200043    0.4962125
  68.5300064    0.4937677
  68.5400009    0.4987403
  68.5500031    0.4979270
  68.5600052    0.5060730
  68.5699997    0.5185772
  68.5800018    0.5146301
  68.5900040    0.5157973
  68.6000061    0.5075849
  68.6100006    0.4966147
  68.6200027    0.4915046
  68.6300049    0.4969682
  68.6400070    0.4982525
  68.6500015    0.4981874
  68.6600037    0.4834358
  68.6700058    0.4953084
  68.6800003    0.4947126
  68.6900024    0.4905481
  68.7000046    0.4859529
  68.7100067    0.4876373
  68.7200012    0.4907185
  68.7300034    0.4845129
  68.7400055    0.4844392
  68.7500000    0.4972907
  68.7600021    0.4828956
  68.7700043    0.4894279
  68.7800064    0.4801768
  68.7900009    0.4809071
  68.8000031    0.4783586
  68.8100052    0.4774750
  68.8199997    0.4753360
  68.8300018    0.4693527
  68.8400040    0.4764976
  68.8500061    0.4884331
  68.8600006    0.4832845
  68.8700027    0.4798689
  68.8800049    0.4880439
  68.8900070    0.4855385
  68.9000015    0.4818659
  68.9100037    0.4734673
  68.9200058    0.4688748
  68.9300003    0.4730740
  68.9400024    0.4814600
  68.9500046    0.4830236
  68.9600067    0.4917570
  68.9700012    0.4839244
  68.9800034    0.4950280
  68.9900055    0.4775976
  69.0000000    0.4778539
  69.0100021    0.4792075
  69.0200043    0.4787515
  69.0300064    0.4744061
  69.0400009    0.4859999
  69.0500031    0.4905653
  69.0600052    0.4897169
  69.0699997    0.5048689
  69.0800018    0.5032731
  69.0900040    0.5028718
  69.1000061    0.5122553
  69.1100006    0.5167886
  69.1200027    0.5133352
  69.1300049    0.5059773
  69.1400070    0.4987446
  69.1500015    0.4841027
  69.1600037    0.4692863
  69.1700058    0.4769618
  69.1800003    0.4590555
  69.1900024    0.4530634
  69.2000046    0.4609294
  69.2100067    0.4536397
  69.2200012    0.4460678
  69.2300034    0.4364628
  69.2400055    0.4394918
  69.2500000    0.4378463
  69.2600021    0.4386193
  69.2700043    0.4409083
  69.2800064    0.4429398
  69.2900009    0.4476485
  69.3000031    0.4323151
  69.3100052    0.4467910
  69.3199997    0.4617323
  69.3300018    0.4655602
  69.3400040    0.4640764
  69.3500061    0.4569587
  69.3600006    0.4548685
  69.3700027    0.4483275
  69.3800049    0.4390958
  69.3900070    0.4382802
  69.4000015    0.4468231
  69.4100037    0.4519405
  69.4200058    0.4423700
  69.4300003    0.4287714
  69.4400024    0.4240004
  69.4500046    0.4361665
  69.4600067    0.4359491
  69.4700012    0.4353001
  69.4800034    0.4368593
  69.4900055    0.4379272
  69.5000000    0.4489298
  69.5100021    0.4494077
  69.5200043    0.4519857
  69.5300064    0.4505104
  69.5400009    0.4558533
  69.5500031    0.4540364
  69.5600052    0.4544643
  69.5699997    0.4492722
  69.5800018    0.4605167
  69.5900040    0.4485870
  69.6000061    0.4544463
  69.6100006    0.4653206
  69.6200027    0.4686309
  69.6300049    0.4774592
  69.6400070    0.4758463
  69.6500015    0.4779504
  69.6600037    0.4777630
  69.6700058    0.4806679
  69.6800003    0.4759063
  69.6900024    0.4748295
  69.7000046    0.4618867
  69.7100067    0.4580676
  69.7200012    0.4634717
  69.7300034    0.4658536
  69.7400055    0.4579525
  69.7500000    0.4426096
  69.7600021    0.4508904
  69.7700043    0.4521005
  69.7800064    0.4741744
  69.7900009    0.4549315
  69.8000031    0.4668576
  69.8100052    0.4597701
  69.8199997    0.4666730
  69.8300018    0.4681095
  69.8400040    0.4563673
  69.8500061    0.4561517
  69.8600006    0.4573276
  69.8700027    0.4623441
  69.8800049    0.4677268
  69.8900070    0.4734845
  69.9000015    0.4776631
  69.9100037    0.4824988
  69.9200058    0.4897782
  69.9300003    0.4904608
  69.9400024    0.4934842
  69.9500046    0.5060473
  69.9600067    0.4990230
  69.9700012    0.4917641
  69.9800034    0.4965009
  69.9900055    0.5112326
  70.0000000    0.5198895
  70.0100021    0.5197814
  70.0200043    0.5140796
  70.0300064    0.5128278
  70.0400009    0.5173494
  70.0500031    0.5092515
  70.0600052    0.5151729
  70.0699997    0.4946829
  70.0800018    0.4913068
  70.0900040    0.4980195
  70.1000061    0.5083238
  70.1100006    0.5175992
  70.1200027    0.5125406
  70.1300049    0.5067004
  70.1400070    0.5071172
  70.1500015    0.5053866
  70.1600037    0.5076767
  70.1700058    0.5133185
  70.1800003    0.5058188
  70.1900024    0.5225936
  70.2000046    0.5166340
  70.2100067    0.5175081
  70.2200012    0.5221585
  70.2300034    0.5300963
  70.2400055    0.5126508
  70.2500000    0.5155746
  70.2600021    0.5277658
  70.2700043    0.5200006
  70.2800064    0.5232307
  70.2900009    0.5242178
  70.3000031    0.5375338
  70.3100052    0.5403627
  70.3199997    0.5366186
  70.3300018    0.5504692
  70.3400040    0.5462474
  70.3500061    0.5575264
  70.3600006    0.5471298
  70.3700027    0.5455648
  70.3800049    0.5606368
  70.3900070    0.5553707
  70.4000015    0.5625951
  70.4100037    0.5560488
  70.4200058    0.5469419
  70.4300003    0.5411541
  70.4400024    0.5588016
  70.4500046    0.5516689
  70.4600067    0.5466705
  70.4700012    0.5490465
  70.4800034    0.5602662
  70.4900055    0.5529914
  70.5000000    0.5571694
  70.5100021    0.5447323
  70.5200043    0.5273411
  70.5300064    0.5325578
  70.5400009    0.5295706
  70.5500031    0.5378707
  70.5600052    0.5362970
  70.5699997    0.5412101
  70.5800018    0.5509807
  70.5900040    0.5564531
  70.6000061    0.5476938
  70.6100006    0.5299254
  70.6200027    0.5363247
  70.6300049    0.5368066
  70.6400070    0.5521117
  70.6500015    0.5502313
  70.6600037    0.5402946
  70.6700058    0.5221224
  70.6800003    0.4998745
  70.6900024    0.5055027
  70.7000046    0.4997990
  70.7100067    0.4964474
  70.7200012    0.5058323
  70.7300034    0.5167680
  70.7400055    0.5207000
  70.7500000    0.5107248
  70.7600021    0.5102198
  70.7700043    0.5014914
  70.7800064    0.5181082
  70.7900009    0.5196506
  70.8000031    0.5148435
  70.8100052    0.5257503
  70.8199997    0.5233219
  70.8300018    0.5295556
  70.8400040    0.5228594
  70.8500061    0.5196162
  70.8600006    0.5272450
  70.8700027    0.5446870
  70.8800049    0.5386975
  70.8900070    0.5467146
  70.9000015    0.5366542
  70.9100037    0.5364099
  70.9200058    0.5291492
  70.9300003    0.5245355
  70.9400024    0.5200834
  70.9500046    0.5149335
  70.9600067    0.5019792
  70.9700012    0.4882031
  70.9800034    0.4813516
  70.9900055    0.4775485
  71.0000000    0.4813530
  71.0100021    0.4824461
  71.0200043    0.4863901
  71.0300064    0.4774883
  71.0400009    0.4951230
  71.0500031    0.4942529
  71.0600052    0.4867329
  71.0699997    0.4846283
  71.0800018    0.4677424
  71.0900040    0.4895293
  71.1000061    0.4808109
  71.1100006    0.4834698
  71.1200027    0.4764405
  71.1300049    0.4788722
  71.1400070    0.4898428
  71.1500015    0.5008464
  71.1600037    0.5028107
  71.1700058    0.5154476
  71.1800003    0.5075024
  71.1900024    0.5218599
  71.2000046    0.5158877
  71.2100067    0.5170088
  71.2200012    0.5082438
  71.2300034    0.5035327
  71.2400055    0.4874978
  71.2500000    0.4759721
  71.2600021    0.4733684
  71.2700043    0.4863813
  71.2800064    0.4675891
  71.2900009    0.4790131
  71.3000031    0.4625761
  71.3100052    0.4645800
  71.3199997    0.4651806
  71.3300018    0.4950296
  71.3400040    0.4828575
  71.3500061    0.4688118
  71.3600006    0.4493870
  71.3700027    0.4568419
  71.3800049    0.4539593
  71.3900070    0.4646822
  71.4000015    0.4670458
  71.4100037    0.4511605
  71.4200058    0.4478879
  71.4300003    0.4512780
  71.4400024    0.4499363
  71.4500046    0.4549427
  71.4600067    0.4509847
  71.4700012    0.4485114
  71.4800034    0.4509161
  71.4900055    0.4464816
  71.5000000    0.4425146
  71.5100021    0.4389664
  71.5200043    0.4470989
  71.5300064    0.4497380
  71.5400009    0.4446625
  71.5500031    0.4465702
  71.5600052    0.4467582
  71.5699997    0.4522765
  71.5800018    0.4476585
  71.5900040    0.4378135
  71.6000061    0.4351554
  71.6100006    0.4334636
  71.6200027    0.4332859
  71.6300049    0.4368069
  71.6400070    0.4310046
  71.6500015    0.4347886
  71.6600037    0.4251131
  71.6700058    0.4111014
  71.6800003    0.4157988
  71.6900024    0.4180061
  71.7000046    0.4180402
  71.7100067    0.4123366
  71.7200012    0.4060483
  71.7300034    0.4104760
  71.7400055    0.4238560
  71.7500000    0.4332713
  71.7600021    0.4333068
  71.7700043    0.4436676
  71.7800064    0.4400310
  71.7900009    0.4198596
  71.8000031    0.4144429
  71.8100052    0.4410331
  71.8199997    0.4350103
  71.8300018    0.4379172
  71.8400040    0.4451368
  71.8500061    0.4350871
  71.8600006    0.4398315
  71.8700027    0.4435034
  71.8800049    0.4243529
  71.8900070    0.4233519
  71.9000015    0.4222977
  71.9100037    0.4214020
  71.9200058    0.4221666
  71.9300003    0.4029756
  71.9400024    0.4128276
  71.9500046    0.4080629
  71.9600067    0.3948675
  71.9700012    0.3985379
  71.9800034    0.4023091
  71.9900055    0.4127946
  72.0000000    0.4076345
  72.0100021    0.4264001
  72.0200043    0.4100495
  72.0300064    0.4142394
  72.0400009    0.4273666
  72.0500031    0.4280518
  72.0600052    0.4375710
  72.0699997    0.4356117
  72.0800018    0.4274829
  72.0900040    0.4431617
  72.1000061    0.4431530
  72.1100006    0.4521180
  72.1200027    0.4550654
  72.1300049    0.4592203
  72.1400070    0.4481718
  72.1500015    0.4367935
  72.1600037    0.4424193
  72.1700058    0.4267603
  72.1800003    0.4236046
  72.1900024    0.4278341
  72.2000046    0.4339659
  72.2100067    0.4167584
  72.2200012    0.4245788
  72.2300034    0.4166580
  72.2400055    0.4076026
  72.2500000    0.4071889
  72.2600021    0.4192791
  72.2700043    0.4147687
  72.2800064    0.4152376
  72.2900009    0.4195059
  72.3000031    0.4017508
  72.3100052    0.4056357
  72.3199997    0.4047489
  72.3300018    0.4123645
  72.3400040    0.4216337
  72.3500061    0.4122199
  72.3600006    0.4206523
  72.3700027    0.4152296
  72.3800049    0.4076430
  72.3900070    0.4156494
  72.4000015    0.4196554
  72.4100037    0.4230354
  72.4200058    0.4151301
  72.4300003    0.4201322
  72.4400024    0.4412854
  72.4500046    0.4294414
  72.4600067    0.4235087
  72.4700012    0.4294421
  72.4800034    0.4313047
  72.4900055    0.4414468
  72.5000000    0.4231299
  72.5100021    0.4188901
  72.5200043    0.4155193
  72.5300064    0.4447287
  72.5400009    0.4415151
  72.5500031    0.4364037
  72.5600052    0.4495345
  72.5699997    0.4485234
  72.5800018    0.4559271
  72.5900040    0.4475333
  72.6000061    0.4435974
  72.6100006    0.4359109
  72.6200027    0.4248965
  72.6300049    0.4481049
  72.6400070    0.4298916
  72.6500015    0.4333433
  72.6600037    0.4500474
  72.6700058    0.4556532
  72.6800003    0.4619711
  72.6900024    0.4525414
  72.7000046    0.4541180
  72.7100067    0.4613533
  72.7200012    0.4525574
  72.7300034    0.4554296
  72.7400055    0.4492773
  72.7500000    0.4488650
  72.7600021    0.4690441
  72.7700043    0.4620183
  72.7800064    0.4674794
  72.7900009    0.4648635
  72.8000031    0.4721066
  72.8100052    0.4517281
  72.8199997    0.4517886
  72.8300018    0.4433476
  72.8400040    0.4522385
  72.8500061    0.4651694
  72.8600006    0.4610311
  72.8700027    0.4554038
  72.8800049    0.4648217
  72.8900070    0.4757234
  72.9000015    0.4754175
  72.9100037    0.4786213
  72.9200058    0.4943599
  72.9300003    0.4864913
  72.9400024    0.4849403
  72.9500046    0.4855855
  72.9600067    0.4746209
  72.9700012    0.4715465
  72.9800034    0.4743991
  72.9900055    0.4798174
  73.0000000    0.4814428
  73.0100021    0.4620592
  73.0200043    0.4760255
  73.0300064    0.4621220
  73.0400009    0.4590783
  73.0500031    0.4520263
  73.0600052    0.4447254
  73.0699997    0.4460325
  73.0800018    0.4521893
  73.0900040    0.4636013
  73.1000061    0.4503922
  73.1100006    0.4519670
  73.1200027    0.4528135
  73.1300049    0.4485024
  73.1400070    0.4362226
  73.1500015    0.4414177
  73.1600037    0.4527859
  73.1700058    0.4458556
  73.1800003    0.4485764
  73.1900024    0.4542381
  73.2000046    0.4615100
  73.2100067    0.4668283
  73.2200012    0.4727620
  73.2300034    0.4844257
  73.2400055    0.4711984
  73.2500000    0.4693941
  73.2600021    0.4720312
  73.2700043    0.4784019
  73.2800064    0.4570642
  73.2900009    0.4529630
  73.3000031    0.4493551
  73.3100052    0.4404745
  73.3199997    0.4423851
  73.3300018    0.4581449
  73.3400040    0.4624364
  73.3500061    0.4694561
  73.3600006    0.4739865
  73.3700027    0.4774204
  73.3800049    0.4684491
  73.3900070    0.4725463
  73.4000015    0.4727214
  73.4100037    0.4670448
  73.4200058    0.4850554
  73.4300003    0.4821548
  73.4400024    0.4870770
  73.4500046    0.4940284
  73.4600067    0.4904771
  73.4700012    0.4820075
  73.4800034    0.4816141
  73.4900055    0.4665219
  73.5000000    0.4780552
  73.5100021    0.4850680
  73.5200043    0.4769466
  73.5300064    0.4739168
  73.5400009    0.4827872
  73.5500031    0.4865732
  73.5600052    0.4771139
  73.5699997    0.4950517
  73.5800018    0.4942234
  73.5900040    0.5070547
  73.6000061    0.5230897
  73.6100006    0.5240865
  73.6200027    0.5401661
  73.6300049    0.5257093
  73.6400070    0.5339456
  73.6500015    0.5308030
  73.6600037    0.5267540
  73.6700058    0.5263993
  73.6800003    0.5319901
  73.6900024    0.5282886
  73.7000046    0.5253454
  73.7100067    0.5159976
  73.7200012    0.5310537
  73.7300034    0.5117936
  73.7400055    0.4861534
  73.7500000    0.4942693
  73.7600021    0.4858411
  73.7700043    0.4798168
  73.7800064    0.4644037
  73.7900009    0.4762958
  73.8000031    0.4761131
  73.8100052    0.5075063
  73.8199997    0.4994778
  73.8300018    0.4950622
  73.8400040    0.4975517
  73.8500061    0.4994502
  73.8600006    0.4998269
  73.8700027    0.4990682
  73.8800049    0.5059814
  73.8900070    0.5156286
  73.9000015    0.5271367
  73.9100037    0.5180293
  73.9200058    0.5157051
  73.9300003    0.5100981
  73.9400024    0.4929139
  73.9500046    0.4812008
  73.9600067    0.4853749
  73.9700012    0.4653960
  73.9800034    0.4718297
  73.9900055    0.4879320
  74.0000000    0.4903721
  74.0100021    0.4855897
  74.0200043    0.4920933
  74.0300064    0.4821608
  74.0400009    0.4723088
  74.0500031    0.4580840
  74.0600052    0.4609428
  74.0700073    0.4670487
  74.0800018    0.4711464
  74.0900040    0.4668874
  74.1000061    0.4673382
  74.1100006    0.4820339
  74.1200027    0.4855547
  74.1300049    0.4697557
  74.1400070    0.4704370
  74.1500015    0.4666740
  74.1600037    0.4750913
  74.1700058    0.4791015
  74.1800003    0.4901013
  74.1900024    0.5074019
  74.2000046    0.5096713
  74.2100067    0.5077031
  74.2200012    0.5078030
  74.2300034    0.5010966
  74.2400055    0.4951064
  74.2500000    0.4894939
  74.2600021    0.4861494
  74.2700043    0.4749572
  74.2800064    0.4715042
  74.2900009    0.4671514
  74.3000031    0.4709512
  74.3100052    0.4745714
  74.3200073    0.4706543
  74.3300018    0.4859545
  74.3400040    0.4903598
  74.3500061    0.4693422
  74.3600006    0.4764277
  74.3700027    0.4628508
  74.3800049    0.4577741
  74.3900070    0.4572980
  74.4000015    0.4449134
  74.4100037    0.4394935
  74.4200058    0.4333420
  74.4300003    0.4467841
  74.4400024    0.4487196
  74.4500046    0.4426886
  74.4600067    0.4254093
  74.4700012    0.4202712
  74.4800034    0.4291423
  74.4900055    0.4296978
  74.5000000    0.4268943
  74.5100021    0.4252521
  74.5200043    0.4261848
  74.5300064    0.4206496
  74.5400009    0.4498746
  74.5500031    0.4586580
  74.5600052    0.4511656
  74.5700073    0.4645090
  74.5800018    0.4599720
  74.5900040    0.4552941
  74.6000061    0.4385192
  74.6100006    0.4208273
  74.6200027    0.4211185
  74.6300049    0.4286318
  74.6400070    0.4236300
  74.6500015    0.4379728
  74.6600037    0.4364268
  74.6700058    0.4324289
  74.6800003    0.4443645
  74.6900024    0.4499224
  74.7000046    0.4478003
  74.7100067    0.4489841
  74.7200012    0.4521452
  74.7300034    0.4462603
  74.7400055    0.4506315
  74.7500000    0.4472664
  74.7600021    0.4490906
  74.7700043    0.4550364
  74.7800064    0.4470401
  74.7900009    0.4459916
  74.8000031    0.4437850
  74.8100052    0.4629685
  74.8200073    0.4508995
  74.8300018    0.4501986
  74.8400040    0.4410311
  74.8500061    0.4292639
  74.8600006    0.4336397
  74.8700027    0.4533209
  74.8800049    0.4452629
  74.8900070    0.4380749
  74.9000015    0.4460498
  74.9100037    0.4320298
  74.9200058    0.4262066
  74.9300003    0.4334380
  74.9400024    0.4354442
  74.9500046    0.4372827
  74.9600067    0.4514270
  74.9700012    0.4434685
  74.9800034    0.4460332
  74.9900055    0.4345501
  75.0000000    0.4398963
  75.0100021    0.4299110
  75.0200043    0.4497381
  75.0300064    0.4476197
  75.0400009    0.4535421
  75.0500031    0.4493179
  75.0600052    0.4551480
  75.0700073    0.4497027
  75.0800018    0.4551597
  75.0900040    0.4467904
  75.1000061    0.4308486
  75.1100006    0.4318771
  75.1200027    0.4270142
  75.1300049    0.4155433
  75.1400070    0.4282359
  75.1500015    0.4194549
  75.1600037    0.4087967
  75.1700058    0.3938819
  75.1800003    0.3992015
  75.1900024    0.4029528
  75.2000046    0.3965648
  75.2100067    0.3994824
  75.2200012    0.4212942
  75.2300034    0.4159111
  75.2400055    0.4360604
  75.2500000    0.4332239
  75.2600021    0.4410692
  75.2700043    0.4510481
  75.2800064    0.4439027
  75.2900009    0.4452046
  75.3000031    0.4537109
  75.3100052    0.4567083
  75.3200073    0.4605018
  75.3300018    0.4739322
  75.3400040    0.4855911
  75.3500061    0.4786727
  75.3600006    0.4701179
  75.3700027    0.4765760
  75.3800049    0.4674091
  75.3900070    0.4587528
  75.4000015    0.4581008
  75.4100037    0.4662830
  75.4200058    0.4547756
  75.4300003    0.4516166
  75.4400024    0.4565423
  75.4500046    0.4704170
  75.4600067    0.4644271
  75.4700012    0.4707155
  75.4800034    0.4689437
  75.4900055    0.4541731
  75.5000000    0.4559675
  75.5100021    0.4547679
  75.5200043    0.4465914
  75.5300064    0.4510165
  75.5400009    0.4531325
  75.5500031    0.4754062
  75.5600052    0.4651661
  75.5700073    0.4962608
  75.5800018    0.4885701
  75.5900040    0.4638133
  75.6000061    0.4636763
  75.6100006    0.4749647
  75.6200027    0.4793533
  75.6300049    0.4816963
  75.6400070    0.4891238
  75.6500015    0.4872364
  75.6600037    0.4872935
  75.6700058    0.4964384
  75.6800003    0.4992221
  75.6900024    0.4918837
  75.7000046    0.4945078
  75.7100067    0.5130220
  75.7200012    0.5051589
  75.7300034    0.5210251
  75.7400055    0.5222068
  75.7500000    0.5040360
  75.7600021    0.5052105
  75.7700043    0.5066698
  75.7800064    0.5033138
  75.7900009    0.4865389
  75.8000031    0.4967598
  75.8100052    0.5051823
  75.8200073    0.4907624
  75.8300018    0.4647222
  75.8400040    0.4546235
  75.8500061    0.4609998
  75.8600006    0.4538915
  75.8700027    0.4524430
  75.8800049    0.4569248
  75.8900070    0.4481342
  75.9000015    0.4454024
  75.9100037    0.4409067
  75.9200058    0.4294459
  75.9300003    0.4287422
  75.9400024    0.4290012
  75.9500046    0.4315037
  75.9600067    0.4412103
  75.9700012    0.4390236
  75.9800034    0.4496743
  75.9900055    0.4470207
  76.0000000    0.4348192
  76.0100021    0.4366576
  76.0200043    0.4514308
  76.0300064    0.4478529
  76.0400009    0.4461314
  76.0500031    0.4448040
  76.0600052    0.4406962
  76.0700073    0.4389813
  76.0800018    0.4517556
  76.0900040    0.4536156
  76.1000061    0.4573477
  76.1100006    0.4567213
  76.1200027    0.4501123
  76.1300049    0.4581125
  76.1400070    0.4482608
  76.1500015    0.4489559
  76.1600037    0.4570844
  76.1700058    0.4637989
  76.1800003    0.4808061
  76.1900024    0.4904189
  76.2000046    0.4639542
  76.2100067    0.4499657
  76.2200012    0.4646892
  76.2300034    0.4740794
  76.2400055    0.4687901
  76.2500000    0.4803696
  76.2600021    0.4708953
  76.2700043    0.4625804
  76.2800064    0.4623603
  76.2900009    0.4815705
  76.3000031    0.4673676
  76.3100052    0.4755449
  76.3200073    0.4786041
  76.3300018    0.4808419
  76.3400040    0.4870076
  76.3500061    0.4916044
  76.3600006    0.4853280
  76.3700027    0.4986011
  76.3800049    0.5060044
  76.3900070    0.4890758
  76.4000015    0.4925707
  76.4100037    0.4842729
  76.4200058    0.4954560
  76.4300003    0.4991232
  76.4400024    0.4980249
  76.4500046    0.4974877
  76.4600067    0.5039366
  76.4700012    0.4992881
  76.4800034    0.4821698
  76.4900055    0.4762501
  76.5000000    0.4725844
  76.5100021    0.4756110
  76.5200043    0.4783183
  76.5300064    0.4808585
  76.5400009    0.4948872
  76.5500031    0.5061704
  76.5600052    0.5167865
  76.5700073    0.5167525
  76.5800018    0.5087655
  76.5900040    0.5039210
  76.6000061    0.4972547
  76.6100006    0.4942708
  76.6200027    0.4886357
  76.6300049    0.4867037
  76.6400070    0.5049112
  76.6500015    0.4943219
  76.6600037    0.4913922
  76.6700058    0.4832918
  76.6800003    0.4682546
  76.6900024    0.4739474
  76.7000046    0.4620770
  76.7100067    0.4628647
  76.7200012    0.4577089
  76.7300034    0.4716134
  76.7400055    0.4902793
  76.7500000    0.4870085
  76.7600021    0.5001658
  76.7700043    0.4941586
  76.7800064    0.5040153
  76.7900009    0.5049140
  76.8000031    0.5054664
  76.8100052    0.4805458
  76.8200073    0.4772451
  76.8300018    0.4710471
  76.8400040    0.4701628
  76.8500061    0.4757066
  76.8600006    0.4686757
  76.8700027    0.4505906
  76.8800049    0.4483443
  76.8900070    0.4488185
  76.9000015    0.4634318
  76.9100037    0.4643249
  76.9200058    0.4606007
  76.9300003    0.4773126
  76.9400024    0.4650617
  76.9500046    0.4809676
  76.9600067    0.4779958
  76.9700012    0.4994797
  76.9800034    0.4715950
  76.9900055    0.4680289
  77.0000000    0.4656801
  77.0100021    0.4769488
  77.0200043    0.4688510
  77.0300064    0.4592239
  77.0400009    0.4656220
  77.0500031    0.4588794
  77.0600052    0.4661018
  77.0700073    0.4726542
  77.0800018    0.4606800
  77.0900040    0.4751001
  77.1000061    0.4688770
  77.1100006    0.4783342
  77.1200027    0.4704942
  77.1300049    0.4737647
  77.1400070    0.4820407
  77.1500015    0.4806758
  77.1600037    0.4837906
  77.1700058    0.5051414
  77.1800003    0.4992879
  77.1900024    0.4793662
  77.2000046    0.4884471
  77.2100067    0.4861239
  77.2200012    0.4824657
  77.2300034    0.4761050
  77.2400055    0.4708357
  77.2500000    0.4681883
  77.2600021    0.4621820
  77.2700043    0.4777447
  77.2800064    0.4901501
  77.2900009    0.4783561
  77.3000031    0.4721528
  77.3100052    0.4643023
  77.3200073    0.4743608
  77.3300018    0.4977568
  77.3400040    0.4868015
  77.3500061    0.4913139
  77.3600006    0.4893665
  77.3700027    0.4854472
  77.3800049    0.4880932
  77.3900070    0.4907421
  77.4000015    0.4731651
  77.4100037    0.4705170
  77.4200058    0.4636387
  77.4300003    0.4831244
  77.4400024    0.4632257
  77.4500046    0.4595077
  77.4600067    0.4662425
  77.4700012    0.4698759
  77.4800034    0.4735284
  77.4900055    0.4516182
  77.5000000    0.4507233
  77.5100021    0.4519100
  77.5200043    0.4507979
  77.5300064    0.4531662
  77.5400009    0.4416677
  77.5500031    0.4456868
  77.5600052    0.4645626
  77.5700073    0.4627249
  77.5800018    0.4481883
  77.5900040    0.4489804
  77.6000061    0.4487477
  77.6100006    0.4395707
  77.6200027    0.4473439
  77.6300049    0.4513355
  77.6400070    0.4478842
  77.6500015    0.4354409
  77.6600037    0.4403601
  77.6700058    0.4549890
  77.6800003    0.4602616
  77.6900024    0.4574937
  77.7000046    0.4652088
  77.7100067    0.4829131
  77.7200012    0.4875546
  77.7300034    0.4830962
  77.7400055    0.4760688
  77.7500000    0.4827519
  77.7600021    0.4798206
  77.7700043    0.4759063
  77.7800064    0.4651621
  77.7900009    0.4552898
  77.8000031    0.4546398
  77.8100052    0.4565880
  77.8200073    0.4754674
  77.8300018    0.4782425
  77.8400040    0.4743829
  77.8500061    0.4669904
  77.8600006    0.4711551
  77.8700027    0.4714906
  77.8800049    0.4688516
  77.8900070    0.4654863
  77.9000015    0.4583568
  77.9100037    0.4507743
  77.9200058    0.4668515
  77.9300003    0.4653238
  77.9400024    0.4518748
  77.9500046    0.4475395
  77.9600067    0.4250705
  77.9700012    0.4301878
  77.9800034    0.4258156
  77.9900055    0.4211946
  78.0000000    0.4216169
  78.0100021    0.4265399
  78.0200043    0.4274006
  78.0300064    0.4258312
  78.0400009    0.4068322
  78.0500031    0.4057536
  78.0600052    0.3998930
  78.0700073    0.3999918
  78.0800018    0.4075406
  78.0900040    0.4141443
  78.1000061    0.4113178
  78.1100006    0.4107996
  78.1200027    0.4106153
  78.1300049    0.4219048
  78.1400070    0.4189562
  78.1500015    0.4263479
  78.1600037    0.4360533
  78.1700058    0.4439095
  78.1800003    0.4442803
  78.1900024    0.4369903
  78.2000046    0.4392331
  78.2100067    0.4474541
  78.2200012    0.4457617
  78.2300034    0.4400413
  78.2400055    0.4324449
  78.2500000    0.4315267
  78.2600021    0.4144210
  78.2700043    0.4309208
  78.2800064    0.4315321
  78.2900009    0.4366067
  78.3000031    0.4141560
  78.3100052    0.4148166
  78.3200073    0.4238012
  78.3300018    0.4118136
  78.3400040    0.4091226
  78.3500061    0.4049675
  78.3600006    0.4119910
  78.3700027    0.4110582
  78.3800049    0.4097194
  78.3900070    0.4139516
  78.4000015    0.4025861
  78.4100037    0.4072902
  78.4200058    0.4129408
  78.4300003    0.4061931
  78.4400024    0.4036036
  78.4500046    0.3986082
  78.4600067    0.4016248
  78.4700012    0.4026858
  78.4800034    0.4160043
  78.4900055    0.4258342
  78.5000000    0.4072914
  78.5100021    0.4065439
  78.5200043    0.4046507
  78.5300064    0.3933102
  78.5400009    0.3998564
  78.5500031    0.4015150
  78.5600052    0.4079710
  78.5700073    0.4073050
  78.5800018    0.4159094
  78.5900040    0.4123383
  78.6000061    0.3968284
  78.6100006    0.3984235
  78.6200027    0.3991438
  78.6300049    0.3993075
  78.6400070    0.3915305
  78.6500015    0.4033684
  78.6600037    0.4108175
  78.6700058    0.4146527
  78.6800003    0.4100648
  78.6900024    0.4037855
  78.7000046    0.3973436
  78.7100067    0.4001117
  78.7200012    0.3954902
  78.7300034    0.3893723
  78.7400055    0.3944889
  78.7500000    0.3850737
  78.7600021    0.3862981
  78.7700043    0.3903477
  78.7800064    0.3921478
  78.7900009    0.3959257
  78.8000031    0.4032417
  78.8100052    0.3927015
  78.8200073    0.4044528
  78.8300018    0.4156237
  78.8400040    0.4285546
  78.8500061    0.4169006
  78.8600006    0.4121240
  78.8700027    0.4174030
  78.8800049    0.4107163
  78.8900070    0.4251577
  78.9000015    0.4140818
  78.9100037    0.4148164
  78.9200058    0.4253756
  78.9300003    0.4188519
  78.9400024    0.4214045
  78.9500046    0.4204273
  78.9600067    0.4134664
  78.9700012    0.4144005
  78.9800034    0.4291151
  78.9900055    0.4346254
  79.0000000    0.4351835
  79.0100021    0.4365320
  79.0200043    0.4183860
  79.0300064    0.4114808
  79.0400009    0.4139315
  79.0500031    0.4200487
  79.0600052    0.4144218
  79.0700073    0.4094777
  79.0800018    0.4123061
  79.0900040    0.4068103
  79.1000061    0.4089122
  79.1100006    0.4032972
  79.1200027    0.4143116
  79.1300049    0.4130319
  79.1400070    0.4090601
  79.1500015    0.4151525
  79.1600037    0.4172570
  79.1700058    0.4084096
  79.1800003    0.4004940
  79.1900024    0.4151488
  79.2000046    0.4074133
  79.2100067    0.4145473
  79.2200012    0.4236034
  79.2300034    0.4171421
  79.2400055    0.4117020
  79.2500000    0.4006839
  79.2600021    0.4160420
  79.2700043    0.4084675
  79.2800064    0.4084573
  79.2900009    0.4128269
  79.3000031    0.4166984
  79.3100052    0.3992242
  79.3200073    0.4067784
  79.3300018    0.4111325
  79.3400040    0.4193843
  79.3500061    0.4137395
  79.3600006    0.4031990
  79.3700027    0.3980092
  79.3800049    0.4034569
  79.3900070    0.4202216
  79.4000015    0.4374619
  79.4100037    0.4336903
  79.4200058    0.4105653
  79.4300003    0.4148850
  79.4400024    0.4113243
  79.4500046    0.4278769
  79.4600067    0.4133222
  79.4700012    0.4250236
  79.4800034    0.4075118
  79.4900055    0.4087988
  79.5000000    0.4101403
  79.5100021    0.4063950
  79.5200043    0.4049603
  79.5300064    0.3938134
  79.5400009    0.4028444
  79.5500031    0.4156192
  79.5600052    0.4087860
  79.5700073    0.4149070
  79.5800018    0.4152361
  79.5900040    0.4205455
  79.6000061    0.4151282
  79.6100006    0.4046948
  79.6200027    0.3987786
  79.6300049    0.4010952
  79.6400070    0.4112758
  79.6500015    0.4110022
  79.6600037    0.4122460
  79.6700058    0.4204500
  79.6800003    0.4272972
  79.6900024    0.4246888
  79.7000046    0.4297224
  79.7100067    0.4180442
  79.7200012    0.4245935
  79.7300034    0.4301610
  79.7400055    0.4096780
  79.7500000    0.4167073
  79.7600021    0.4252104
  79.7700043    0.4191442
  79.7800064    0.4104505
  79.7900009    0.4110928
  79.8000031    0.4148000
  79.8100052    0.4125254
  79.8200073    0.4013333
  79.8300018    0.4086581
  79.8400040    0.3903933
  79.8500061    0.4028876
  79.8600006    0.4054016
  79.8700027    0.3981051
  79.8800049    0.3898126
  79.8900070    0.3818108
  79.9000015    0.3871520
  79.9100037    0.3913347
  79.9200058    0.3856251
  79.9300003    0.3858698
  79.9400024    0.3822768
  79.9500046    0.3990556
  79.9600067    0.4052770
  79.9700012    0.4019662
  79.9800034    0.4004383
  79.9900055    0.4120571
  80.0000000    0.4014662
  80.0100021    0.3840341
  80.0200043    0.3973485
  80.0300064    0.3979428
  80.0400009    0.3993510
  80.0500031    0.3951917
  80.0600052    0.4061570
  80.0700073    0.4022328
  80.0800018    0.4012135
  80.0900040    0.3944874
  80.1000061    0.3848540
  80.1100006    0.3771300
  80.1200027    0.3947169
  80.1300049    0.4028588
  80.1400070    0.4014719
  80.1500015    0.4217888
  80.1600037    0.4211571
  80.1700058    0.4225745
  80.1800003    0.4202285
  80.1900024    0.4306477
  80.2000046    0.4187416
  80.2100067    0.4271673
  80.2200012    0.4132019
  80.2300034    0.4119303
  80.2400055    0.4013677
  80.2500000    0.4040842
  80.2600021    0.3949784
  80.2700043    0.4069192
  80.2800064    0.4021987
  80.2900009    0.4114153
  80.3000031    0.4121304
  80.3100052    0.4079820
  80.3200073    0.4012214
  80.3300018    0.3914296
  80.3400040    0.3982496
  80.3500061    0.4030334
  80.3600006    0.4098420
  80.3700027    0.4044128
  80.3800049    0.4096752
  80.3900070    0.4134369
  80.4000015    0.4050575
  80.4100037    0.4073997
  80.4200058    0.4105545
  80.4300003    0.4168325
  80.4400024    0.4037357
  80.4500046    0.3902600
  80.4600067    0.4034461
  80.4700012    0.4002301
  80.4800034    0.3979229
  80.4900055    0.3988439
  80.5000076    0.4026849
  80.5100021    0.3996814
  80.5200043    0.3927903
  80.5300064    0.3864183
  80.5400009    0.3926217
  80.5500031    0.3890165
  80.5600052    0.3909463
  80.5700073    0.3929548
  80.5800018    0.3769802
  80.5900040    0.3831017
  80.6000061    0.3811567
  80.6100006    0.3735740
  80.6200027    0.3804719
  80.6300049    0.3606794
  80.6400070    0.3727287
  80.6500015    0.3933590
  80.6600037    0.3866248
  80.6700058    0.3748852
  80.6800003    0.3803396
  80.6900024    0.3741128
  80.7000046    0.3759923
  80.7100067    0.3613797
  80.7200012    0.3597894
  80.7300034    0.3499278
  80.7400055    0.3454543
  80.7500076    0.3403805
  80.7600021    0.3502857
  80.7700043    0.3547350
  80.7800064    0.3656365
  80.7900009    0.3618051
  80.8000031    0.3720636
  80.8100052    0.3858123
  80.8200073    0.3711276
  80.8300018    0.3770387
  80.8400040    0.3846683
  80.8500061    0.3894634
  80.8600006    0.3953876
  80.8700027    0.3969606
  80.8800049    0.4071716
  80.8900070    0.4112689
  80.9000015    0.4115912
  80.9100037    0.3952292
  80.9200058    0.3980235
  80.9300003    0.3909866
  80.9400024    0.4075677
  80.9500046    0.4069037
  80.9600067    0.4135126
  80.9700012    0.4099305
  80.9800034    0.3997766
  80.9900055    0.4037023
  81.0000076    0.4007187
  81.0100021    0.4003862
  81.0200043    0.3895784
  81.0300064    0.3789095
  81.0400009    0.3879079
  81.0500031    0.3777867
  81.0600052    0.3758650
  81.0700073    0.3744192
  81.0800018    0.3767582
  81.0900040    0.3821318
  81.1000061    0.3825818
  81.1100006    0.3987451
  81.1200027    0.3994134
  81.1300049    0.4099082
  81.1400070    0.3974104
  81.1500015    0.4061967
  81.1600037    0.3939604
  81.1700058    0.3947132
  81.1800003    0.3984497
  81.1900024    0.3839248
  81.2000046    0.3782856
  81.2100067    0.3841775
  81.2200012    0.3830986
  81.2300034    0.3944203
  81.2400055    0.3922433
  81.2500076    0.3928688
  81.2600021    0.4065532
  81.2700043    0.4057645
  81.2800064    0.4140311
  81.2900009    0.3988822
  81.3000031    0.4001111
  81.3100052    0.3853220
  81.3200073    0.3906549
  81.3300018    0.3908749
  81.3400040    0.3953646
  81.3500061    0.3865898
  81.3600006    0.3865418
  81.3700027    0.3834462
  81.3800049    0.3786172
  81.3900070    0.3832907
  81.4000015    0.3820589
  81.4100037    0.3804736
  81.4200058    0.3880523
  81.4300003    0.3828739
  81.4400024    0.3935300
  81.4500046    0.4021262
  81.4600067    0.3941972
  81.4700012    0.3877981
  81.4800034    0.3926767
  81.4900055    0.3964214
  81.5000076    0.4052036
  81.5100021    0.4040355
  81.5200043    0.4012770
  81.5300064    0.3872932
  81.5400009    0.3876190
  81.5500031    0.3850634
  81.5600052    0.3902462
  81.5700073    0.3991707
  81.5800018    0.4071729
  81.5900040    0.4180850
  81.6000061    0.4107819
  81.6100006    0.4106748
  81.6200027    0.3994622
  81.6300049    0.3912743
  81.6400070    0.4002837
  81.6500015    0.4093108
  81.6600037    0.4081161
  81.6700058    0.4146179
  81.6800003    0.4158749
  81.6900024    0.4061563
  81.7000046    0.4064980
  81.7100067    0.3977964
  81.7200012    0.3863981
  81.7300034    0.3997212
  81.7400055    0.3998632
  81.7500076    0.3948385
  81.7600021    0.3961981
  81.7700043    0.3963922
  81.7800064    0.4052770
  81.7900009    0.4018552
  81.8000031    0.4025632
  81.8100052    0.4017334
  81.8200073    0.3966255
  81.8300018    0.4080111
  81.8400040    0.4146602
  81.8500061    0.4100786
  81.8600006    0.4124166
  81.8700027    0.4155868
  81.8800049    0.4127723
  81.8900070    0.4018998
  81.9000015    0.3974941
  81.9100037    0.4006496
  81.9200058    0.4020610
  81.9300003    0.3986240
  81.9400024    0.3964497
  81.9500046    0.4032738
  81.9600067    0.3995770
  81.9700012    0.4026299
  81.9800034    0.3924173
  81.9900055    0.3857222
  82.0000076    0.3914622
  82.0100021    0.3768444
  82.0200043    0.3785679
  82.0300064    0.3805163
  82.0400009    0.3728172
  82.0500031    0.3741993
  82.0600052    0.3659376
  82.0700073    0.3773870
  82.0800018    0.3844979
  82.0900040    0.3832298
  82.1000061    0.3830519
  82.1100006    0.3868535
  82.1200027    0.3828121
  82.1300049    0.3870080
  82.1400070    0.3834987
  82.1500015    0.3892692
  82.1600037    0.3893101
  82.1700058    0.3966538
  82.1800003    0.3968749
  82.1900024    0.3998647
  82.2000046    0.3951687
  82.2100067    0.3950562
  82.2200012    0.3960591
  82.2300034    0.3905420
  82.2400055    0.4049579
  82.2500076    0.4149041
  82.2600021    0.4190609
  82.2700043    0.4309733
  82.2800064    0.4155745
  82.2900009    0.4086848
  82.3000031    0.4083538
  82.3100052    0.4005106
  82.3200073    0.3884459
  82.3300018    0.3951795
  82.3400040    0.3952788
  82.3500061    0.3951027
  82.3600006    0.3951649
  82.3700027    0.4213146
  82.3800049    0.4092909
  82.3900070    0.4201814
  82.4000015    0.4391745
  82.4100037    0.4241233
  82.4200058    0.4184041
  82.4300003    0.4112439
  82.4400024    0.4195820
  82.4500046    0.4249734
  82.4600067    0.4241982
  82.4700012    0.4300015
  82.4800034    0.4311628
  82.4900055    0.4326992
  82.5000076    0.4372625
  82.5100021    0.4400739
  82.5200043    0.4334223
  82.5300064    0.4268046
  82.5400009    0.4295315
  82.5500031    0.4342645
  82.5600052    0.4336084
  82.5700073    0.4327709
  82.5800018    0.4331231
  82.5900040    0.4257512
  82.6000061    0.4392245
  82.6100006    0.4379060
  82.6200027    0.4333384
  82.6300049    0.4189468
  82.6400070    0.4202535
  82.6500015    0.4259961
  82.6600037    0.4237598
  82.6700058    0.4250935
  82.6800003    0.4264855
  82.6900024    0.4044948
  82.7000046    0.4116402
  82.7100067    0.4113452
  82.7200012    0.4024261
  82.7300034    0.4053470
  82.7400055    0.4135606
  82.7500076    0.4080446
  82.7600021    0.4082216
  82.7700043    0.4048330
  82.7800064    0.4129207
  82.7900009    0.4196065
  82.8000031    0.4175949
  82.8100052    0.4026379
  82.8200073    0.4082634
  82.8300018    0.4081696
  82.8400040    0.4080890
  82.8500061    0.4082587
  82.8600006    0.4097688
  82.8700027    0.4066422
  82.8800049    0.4147089
  82.8900070    0.4035786
  82.9000015    0.4169958
  82.9100037    0.4188613
  82.9200058    0.4149559
  82.9300003    0.4078272
  82.9400024    0.3969932
  82.9500046    0.4014998
  82.9600067    0.3953016
  82.9700012    0.3821540
  82.9800034    0.3766215
  82.9900055    0.3812925
  83.0000076    0.3761539
  83.0100021    0.3897324
  83.0200043    0.3882045
  83.0300064    0.3846719
  83.0400009    0.3838917
  83.0500031    0.3718121
  83.0600052    0.3919926
  83.0700073    0.3905237
  83.0800018    0.3824412
  83.0900040    0.3799047
  83.1000061    0.3967361
  83.1100006    0.4021927
  83.1200027    0.4060519
  83.1300049    0.4056036
  83.1400070    0.4020415
  83.1500015    0.4008617
  83.1600037    0.3977782
  83.1700058    0.4004054
  83.1800003    0.4003030
  83.1900024    0.4036662
  83.2000046    0.4115337
  83.2100067    0.4113678
  83.2200012    0.4157719
  83.2300034    0.4287506
  83.2400055    0.4178025
  83.2500076    0.4130186
  83.2600021    0.4162639
  83.2700043    0.4151430
  83.2800064    0.4075247
  83.2900009    0.4137912
  83.3000031    0.4223939
  83.3100052    0.4416101
  83.3200073    0.4356199
  83.3300018    0.4265684
  83.3400040    0.4330681
  83.3500061    0.4356367
  83.3600006    0.4434272
  83.3700027    0.4415158
  83.3800049    0.4274068
  83.3900070    0.4341571
  83.4000015    0.4276897
  83.4100037    0.4318275
  83.4200058    0.4281070
  83.4300003    0.4246718
  83.4400024    0.4281121
  83.4500046    0.4241773
  83.4600067    0.4287443
  83.4700012    0.4226373
  83.4800034    0.4152856
  83.4900055    0.4213621
  83.5000076    0.4195826
  83.5100021    0.4283049
  83.5200043    0.4213918
  83.5300064    0.4273313
  83.5400009    0.4286345
  83.5500031    0.4322541
  83.5600052    0.4219072
  83.5700073    0.4256786
  83.5800018    0.4190164
  83.5900040    0.4205861
  83.6000061    0.4227180
  83.6100006    0.4334194
  83.6200027    0.4420325
  83.6300049    0.4434568
  83.6400070    0.4466306
  83.6500015    0.4334487
  83.6600037    0.4258429
  83.6700058    0.4274234
  83.6800003    0.4275211
  83.6900024    0.4246195
  83.7000046    0.4381988
  83.7100067    0.4470885
  83.7200012    0.4374603
  83.7300034    0.4471545
  83.7400055    0.4481027
  83.7500076    0.4469102
  83.7600021    0.4543113
  83.7700043    0.4611602
  83.7800064    0.4612985
  83.7900009    0.4687586
  83.8000031    0.4828047
  83.8100052    0.4693269
  83.8200073    0.4692967
  83.8300018    0.4711528
  83.8400040    0.4697784
  83.8500061    0.4582574
  83.8600006    0.4490737
  83.8700027    0.4518740
  83.8800049    0.4454007
  83.8900070    0.4477579
  83.9000015    0.4461985
  83.9100037    0.4529646
  83.9200058    0.4525149
  83.9300003    0.4433346
  83.9400024    0.4326892
  83.9500046    0.4251297
  83.9600067    0.4315999
  83.9700012    0.4462243
  83.9800034    0.4483519
  83.9900055    0.4503861
  84.0000076    0.4336288
  84.0100021    0.4312524
  84.0200043    0.4335010
  84.0300064    0.4483168
  84.0400009    0.4539571
  84.0500031    0.4526248
  84.0600052    0.4519952
  84.0700073    0.4571877
  84.0800018    0.4480280
  84.0900040    0.4422366
  84.1000061    0.4376901
  84.1100006    0.4325612
  84.1200027    0.4543969
  84.1300049    0.4419803
  84.1400070    0.4497304
  84.1500015    0.4461710
  84.1600037    0.4552293
  84.1700058    0.4481928
  84.1800003    0.4421248
  84.1900024    0.4405597
  84.2000046    0.4407444
  84.2100067    0.4281804
  84.2200012    0.4234202
  84.2300034    0.4219460
  84.2400055    0.4202874
  84.2500076    0.4216552
  84.2600021    0.4109885
  84.2700043    0.4121062
  84.2800064    0.4113441
  84.2900009    0.4185384
  84.3000031    0.4128308
  84.3100052    0.4063225
  84.3200073    0.4067090
  84.3300018    0.4214092
  84.3400040    0.4096645
  84.3500061    0.4088750
  84.3600006    0.4122016
  84.3700027    0.4240848
  84.3800049    0.4200729
  84.3900070    0.4127493
  84.4000015    0.4212328
  84.4100037    0.4146570
  84.4200058    0.4203787
  84.4300003    0.4199262
  84.4400024    0.4050387
  84.4500046    0.4161291
  84.4600067    0.4103041
  84.4700012    0.4219126
  84.4800034    0.4175209
  84.4900055    0.4362248
  84.5000076    0.4173183
  84.5100021    0.4228974
  84.5200043    0.4050124
  84.5300064    0.4090306
  84.5400009    0.4154353
  84.5500031    0.4249338
  84.5600052    0.4210190
  84.5700073    0.4282539
  84.5800018    0.4235192
  84.5900040    0.4178838
  84.6000061    0.4200547
  84.6100006    0.4101837
  84.6200027    0.4282936
  84.6300049    0.4200945
  84.6400070    0.4254447
  84.6500015    0.4240816
  84.6600037    0.4208723
  84.6700058    0.4089264
  84.6800003    0.4052630
  84.6900024    0.4176961
  84.7000046    0.4111122
  84.7100067    0.4224259
  84.7200012    0.4282199
  84.7300034    0.4241328
  84.7400055    0.4124351
  84.7500076    0.4308845
  84.7600021    0.4328829
  84.7700043    0.4256701
  84.7800064    0.4283478
  84.7900009    0.4235077
  84.8000031    0.4338055
  84.8100052    0.4373091
  84.8200073    0.4424898
  84.8300018    0.4528920
  84.8400040    0.4472578
  84.8500061    0.4622811
  84.8600006    0.4689885
  84.8700027    0.4738206
  84.8800049    0.4563758
  84.8900070    0.4415317
  84.9000015    0.4463329
  84.9100037    0.4469650
  84.9200058    0.4354226
  84.9300003    0.4164593
  84.9400024    0.4202408
  84.9500046    0.4220628
  84.9600067    0.4208398
  84.9700012    0.4433391
  84.9800034    0.4337481
  84.9900055    0.4301620
  85.0000076    0.4254175
  85.0100021    0.4287760
  85.0200043    0.4197323
  85.0300064    0.4053569
  85.0400009    0.4053627
  85.0500031    0.4087026
  85.0600052    0.4245368
  85.0700073    0.4337801
  85.0800018    0.4259594
  85.0900040    0.4316458
  85.1000061    0.4395280
  85.1100006    0.4487267
  85.1200027    0.4582899
  85.1300049    0.4456674
  85.1400070    0.4453723
  85.1500015    0.4419670
  85.1600037    0.4506471
  85.1700058    0.4481008
  85.1800003    0.4500342
  85.1900024    0.4459176
  85.2000046    0.4434938
  85.2100067    0.4469909
  85.2200012    0.4464501
  85.2300034    0.4490519
  85.2400055    0.4642409
  85.2500076    0.4651108
  85.2600021    0.4748040
  85.2700043    0.4728546
  85.2800064    0.4723927
  85.2900009    0.4799424
  85.3000031    0.4746553
  85.3100052    0.4818033
  85.3200073    0.4826051
  85.3300018    0.4753577
  85.3400040    0.4943864
  85.3500061    0.4794017
  85.3600006    0.4803853
  85.3700027    0.4750516
  85.3800049    0.4663366
  85.3900070    0.4679521
  85.4000015    0.4511623
  85.4100037    0.4511290
  85.4200058    0.4409671
  85.4300003    0.4559523
  85.4400024    0.4410540
  85.4500046    0.4460578
  85.4600067    0.4605896
  85.4700012    0.4535858
  85.4800034    0.4500451
  85.4900055    0.4486119
  85.5000076    0.4476144
  85.5100021    0.4467406
  85.5200043    0.4343292
  85.5300064    0.4343351
  85.5400009    0.4242229
  85.5500031    0.4361076
  85.5600052    0.4380284
  85.5700073    0.4280722
  85.5800018    0.4307430
  85.5900040    0.4316334
  85.6000061    0.4363172
  85.6100006    0.4420566
  85.6200027    0.4424778
  85.6300049    0.4430680
  85.6400070    0.4267087
  85.6500015    0.4394082
  85.6600037    0.4296238
  85.6700058    0.4348776
  85.6800003    0.4258128
  85.6900024    0.4286345
  85.7000046    0.4263904
  85.7100067    0.4381037
  85.7200012    0.4490545
  85.7300034    0.4586632
  85.7400055    0.4596561
  85.7500076    0.4628558
  85.7600021    0.4599944
  85.7700043    0.4714415
  85.7800064    0.4677526
  85.7900009    0.4793895
  85.8000031    0.4801565
  85.8100052    0.4653031
  85.8200073    0.4739785
  85.8300018    0.4533890
  85.8400040    0.4350321
  85.8500061    0.4230374
  85.8600006    0.4285111
  85.8700027    0.4206915
  85.8800049    0.4174928
  85.8900070    0.4335934
  85.9000015    0.4230568
  85.9100037    0.4315792
  85.9200058    0.4311211
  85.9300003    0.4336749
  85.9400024    0.4218335
  85.9500046    0.4393066
  85.9600067    0.4343981
  85.9700012    0.4453612
  85.9800034    0.4371065
  85.9900055    0.4315484
  86.0000076    0.4241375
  86.0100021    0.4228078
  86.0200043    0.4116010
  86.0300064    0.4134785
  86.0400009    0.4164820
  86.0500031    0.4279154
  86.0600052    0.4366062
  86.0700073    0.4276839
  86.0800018    0.4350566
  86.0900040    0.4417247
  86.1000061    0.4492563
  86.1100006    0.4440694
  86.1200027    0.4435219
  86.1300049    0.4517138
  86.1400070    0.4416402
  86.1500015    0.4421513
  86.1600037    0.4390337
  86.1700058    0.4388494
  86.1800003    0.4357621
  86.1900024    0.4417502
  86.2000046    0.4277476
  86.2100067    0.4393695
  86.2200012    0.4305340
  86.2300034    0.4291193
  86.2400055    0.4287212
  86.2500076    0.4420142
  86.2600021    0.4529130
  86.2700043    0.4494201
  86.2800064    0.4693565
  86.2900009    0.4701102
  86.3000031    0.4647905
  86.3100052    0.4611957
  86.3200073    0.4780395
  86.3300018    0.4758648
  86.3400040    0.4685525
  86.3500061    0.4628822
  86.3600006    0.4695095
  86.3700027    0.4599726
  86.3800049    0.4717661
  86.3900070    0.4748296
  86.4000015    0.4735791
  86.4100037    0.4599199
  86.4200058    0.4716540
  86.4300003    0.4766356
  86.4400024    0.4671656
  86.4500046    0.4664496
  86.4600067    0.4721656
  86.4700012    0.4618920
  86.4800034    0.4630984
  86.4900055    0.4655296
  86.5000076    0.4671552
  86.5100021    0.4645879
  86.5200043    0.4482204
  86.5300064    0.4412636
  86.5400009    0.4228326
  86.5500031    0.4143520
  86.5600052    0.4121020
  86.5700073    0.4047183
  86.5800018    0.4058683
  86.5900040    0.3976080
  86.6000061    0.3983341
  86.6100006    0.4052234
  86.6200027    0.4030135
  86.6300049    0.3958482
  86.6400070    0.3998931
  86.6500015    0.3843329
  86.6600037    0.3826554
  86.6700058    0.3817387
  86.6800003    0.3763097
  86.6900024    0.3614980
  86.7000046    0.3486727
  86.7100067    0.3419680
  86.7200012    0.3438114
  86.7300034    0.3510407
  86.7400055    0.3585466
  86.7500076    0.3524160
  86.7600021    0.3465376
  86.7700043    0.3537694
  86.7800064    0.3530323
  86.7900009    0.3587166
  86.8000031    0.3584709
  86.8100052    0.3551338
  86.8200073    0.3517208
  86.8300018    0.3548360
  86.8400040    0.3582975
  86.8500061    0.3628601
  86.8600006    0.3654022
  86.8700027    0.3688971
  86.8800049    0.3817816
  86.8900070    0.3777372
  86.9000015    0.3648491
  86.9100037    0.3671935
  86.9200058    0.3775741
  86.9300079    0.3823471
  86.9400024    0.3811835
  86.9500046    0.3912285
  86.9600067    0.3900394
  86.9700012    0.3813695
  86.9800034    0.3628747
  86.9900055    0.3602311
  87.0000076    0.3533204
  87.0100021    0.3487782
  87.0200043    0.3487120
  87.0300064    0.3507772
  87.0400009    0.3505430
  87.0500031    0.3500710
  87.0600052    0.3704319
  87.0700073    0.3654684
  87.0800018    0.3615891
  87.0900040    0.3605731
  87.1000061    0.3622605
  87.1100006    0.3527631
  87.1200027    0.3521581
  87.1300049    0.3545542
  87.1400070    0.3598754
  87.1500015    0.3710449
  87.1600037    0.3631074
  87.1700058    0.3648096
  87.1800079    0.3651789
  87.1900024    0.3519478
  87.2000046    0.3537644
  87.2100067    0.3564070
  87.2200012    0.3640971
  87.2300034    0.3649749
  87.2400055    0.3718969
  87.2500076    0.3752557
  87.2600021    0.3787138
  87.2700043    0.3815133
  87.2800064    0.3820453
  87.2900009    0.3946370
  87.3000031    0.3816245
  87.3100052    0.3915089
  87.3200073    0.3917657
  87.3300018    0.3868032
  87.3400040    0.3879786
  87.3500061    0.3891687
  87.3600006    0.4006008
  87.3700027    0.3932756
  87.3800049    0.3915438
  87.3900070    0.3848425
  87.4000015    0.3817473
  87.4100037    0.3800044
  87.4200058    0.3950613
  87.4300079    0.4000657
  87.4400024    0.3857720
  87.4500046    0.3759247
  87.4600067    0.3650027
  87.4700012    0.3585681
  87.4800034    0.3582150
  87.4900055    0.3719122
  87.5000076    0.3728709
  87.5100021    0.3636158
  87.5200043    0.3587911
  87.5300064    0.3607084
  87.5400009    0.3600263
  87.5500031    0.3631904
  87.5600052    0.3638524
  87.5700073    0.3607947
  87.5800018    0.3603704
  87.5900040    0.3604003
  87.6000061    0.3659094
  87.6100006    0.3654142
  87.6200027    0.3582349
  87.6300049    0.3719738
  87.6400070    0.3684984
  87.6500015    0.3667165
  87.6600037    0.3635225
  87.6700058    0.3765444
  87.6800079    0.3784789
  87.6900024    0.3703204
  87.7000046    0.3667692
  87.7100067    0.3654734
  87.7200012    0.3730742
  87.7300034    0.3788826
  87.7400055    0.3820677
  87.7500076    0.3851798
  87.7600021    0.3817975
  87.7700043    0.3868063
  87.7800064    0.3825810
  87.7900009    0.3762014
  87.8000031    0.3694006
  87.8100052    0.3661484
  87.8200073    0.3703480
  87.8300018    0.3787285
  87.8400040    0.3764602
  87.8500061    0.3773056
  87.8600006    0.3767338
  87.8700027    0.3791820
  87.8800049    0.3818798
  87.8900070    0.3844446
  87.9000015    0.3937857
  87.9100037    0.3921140
  87.9200058    0.3938406
  87.9300079    0.3796602
  87.9400024    0.3794329
  87.9500046    0.3728076
  87.9600067    0.3704941
  87.9700012    0.3620189
  87.9800034    0.3703943
  87.9900055    0.3631512
  88.0000076    0.3833955
  88.0100021    0.3712783
  88.0200043    0.3693920
  88.0300064    0.3586518
  88.0400009    0.3580622
  88.0500031    0.3559303
  88.0600052    0.3660545
  88.0700073    0.3551854
  88.0800018    0.3479816
  88.0900040    0.3328438
  88.1000061    0.3292788
  88.1100006    0.3365011
  88.1200027    0.3282687
  88.1300049    0.3261833
  88.1400070    0.3239951
  88.1500015    0.3256589
  88.1600037    0.3232484
  88.1700058    0.3303952
  88.1800079    0.3347117
  88.1900024    0.3326766
  88.2000046    0.3247430
  88.2100067    0.3280401
  88.2200012    0.3286926
  88.2300034    0.3311830
  88.2400055    0.3280591
  88.2500076    0.3432832
  88.2600021    0.3468575
  88.2700043    0.3532567
  88.2800064    0.3661669
  88.2900009    0.3673742
  88.3000031    0.3649047
  88.3100052    0.3678351
  88.3200073    0.3714078
  88.3300018    0.3680971
  88.3400040    0.3811347
  88.3500061    0.3983020
  88.3600006    0.4019946
  88.3700027    0.3825370
  88.3800049    0.3815834
  88.3900070    0.3805872
  88.4000015    0.3854732
  88.4100037    0.3821384
  88.4200058    0.3821554
  88.4300079    0.3947247
  88.4400024    0.3903023
  88.4500046    0.3944733
  88.4600067    0.3837339
  88.4700012    0.3988199
  88.4800034    0.4083749
  88.4900055    0.4080347
  88.5000076    0.4057066
  88.5100021    0.3957080
  88.5200043    0.4152147
  88.5300064    0.4129195
  88.5400009    0.4102568
  88.5500031    0.4031637
  88.5600052    0.3986132
  88.5700073    0.4005716
  88.5800018    0.4072506
  88.5900040    0.4096002
  88.6000061    0.4115654
  88.6100006    0.4104937
  88.6200027    0.4040470
  88.6300049    0.4031390
  88.6400070    0.4087028
  88.6500015    0.4120841
  88.6600037    0.4104451
  88.6700058    0.4076871
  88.6800079    0.4126559
  88.6900024    0.4121948
  88.7000046    0.4090469
  88.7100067    0.4087663
  88.7200012    0.4167909
  88.7300034    0.4148232
  88.7400055    0.4196745
  88.7500076    0.4290067
  88.7600021    0.4263842
  88.7700043    0.4239243
  88.7800064    0.4276351
  88.7900009    0.4352385
  88.8000031    0.4268512
  88.8100052    0.4328497
  88.8200073    0.4406377
  88.8300018    0.4399678
  88.8400040    0.4571477
  88.8500061    0.4489260
  88.8600006    0.4471067
  88.8700027    0.4573386
  88.8800049    0.4568117
  88.8900070    0.4641595
  88.9000015    0.4703053
  88.9100037    0.4666834
  88.9200058    0.4787022
  88.9300079    0.4861277
  88.9400024    0.4941551
  88.9500046    0.4746294
  88.9600067    0.4622627
  88.9700012    0.4578394
  88.9800034    0.4615115
  88.9900055    0.4702232
  89.0000076    0.4572082
  89.0100021    0.4472690
  89.0200043    0.4398422
  89.0300064    0.4440847
  89.0400009    0.4228306
  89.0500031    0.4352696
  89.0600052    0.4172993
  89.0700073    0.4330156
  89.0800018    0.4333268
  89.0900040    0.4351510
  89.1000061    0.4407363
  89.1100006    0.4212131
  89.1200027    0.4227076
  89.1300049    0.4163918
  89.1400070    0.4177220
  89.1500015    0.4231244
  89.1600037    0.4219180
  89.1700058    0.4308254
  89.1800079    0.4290709
  89.1900024    0.4310023
  89.2000046    0.4347139
  89.2100067    0.4383138
  89.2200012    0.4429812
  89.2300034    0.4506029
  89.2400055    0.4568927
  89.2500076    0.4596719
  89.2600021    0.4608149
  89.2700043    0.4673424
  89.2800064    0.4492502
  89.2900009    0.4550257
  89.3000031    0.4455343
  89.3100052    0.4458965
  89.3200073    0.4297503
  89.3300018    0.4402465
  89.3400040    0.4436859
  89.3500061    0.4299708
  89.3600006    0.4354944
  89.3700027    0.4400359
  89.3800049    0.4441413
  89.3900070    0.4267988
  89.4000015    0.4267856
  89.4100037    0.4411480
  89.4200058    0.4325444
  89.4300079    0.4335389
  89.4400024    0.4196130
  89.4500046    0.4160303
  89.4600067    0.4290277
  89.4700012    0.4400792
  89.4800034    0.4338637
  89.4900055    0.4291560
  89.5000076    0.4255684
  89.5100021    0.4323072
  89.5200043    0.4132845
  89.5300064    0.4082012
  89.5400009    0.4141479
  89.5500031    0.4217575
  89.5600052    0.4268197
  89.5700073    0.4238853
  89.5800018    0.4178987
  89.5900040    0.4186633
  89.6000061    0.4138651
  89.6100006    0.4156609
  89.6200027    0.3977977
  89.6300049    0.4188017
  89.6400070    0.4122442
  89.6500015    0.4071217
  89.6600037    0.4256821
  89.6700058    0.4189118
  89.6800079    0.4300680
  89.6900024    0.4272605
  89.7000046    0.4171802
  89.7100067    0.4107165
  89.7200012    0.4099165
  89.7300034    0.4098701
  89.7400055    0.4218933
  89.7500076    0.4263876
  89.7600021    0.4255875
  89.7700043    0.4034402
  89.7800064    0.4096200
  89.7900009    0.4037372
  89.8000031    0.4143464
  89.8100052    0.4118960
  89.8200073    0.4113298
  89.8300018    0.4091697
  89.8400040    0.3971575
  89.8500061    0.3952608
  89.8600006    0.3898279
  89.8700027    0.3798832
  89.8800049    0.3842369
  89.8900070    0.3911572
  89.9000015    0.3831833
  89.9100037    0.3892647
  89.9200058    0.4020553
  89.9300079    0.3912573
  89.9400024    0.4028053
  89.9500046    0.3940884
  89.9600067    0.3880095
  89.9700012    0.3943151
  89.9800034    0.3935898
  89.9900055    0.3889916
  90.0000076    0.3831362
  90.0100021    0.3912291
  90.0200043    0.4019596
  90.0300064    0.3981735
  90.0400009    0.4036012
  90.0500031    0.4035870
  90.0600052    0.4038315
  90.0700073    0.3960611
  90.0800018    0.3933010
  90.0900040    0.3882056
  90.1000061    0.3843134
  90.1100006    0.3743574
  90.1200027    0.3820810
  90.1300049    0.3858635
  90.1400070    0.4021547
  90.1500015    0.3968574
  90.1600037    0.4108910
  90.1700058    0.3964490
  90.1800079    0.3851066
  90.1900024    0.3862958
  90.2000046    0.3801808
  90.2100067    0.3870229
  90.2200012    0.4031893
  90.2300034    0.4072589
  90.2400055    0.4039472
  90.2500076    0.4064068
  90.2600021    0.3943904
  90.2700043    0.4007998
  90.2800064    0.3901401
  90.2900009    0.3892354
  90.3000031    0.4008420
  90.3100052    0.4019063
  90.3200073    0.3949999
  90.3300018    0.3944643
  90.3400040    0.4082620
  90.3500061    0.4110899
  90.3600006    0.4075208
  90.3700027    0.4085551
  90.3800049    0.4116549
  90.3900070    0.4127408
  90.4000015    0.3940927
  90.4100037    0.3921990
  90.4200058    0.3820046
  90.4300079    0.3869088
  90.4400024    0.3851705
  90.4500046    0.3895662
  90.4600067    0.4030361
  90.4700012    0.3957638
  90.4800034    0.3931549
  90.4900055    0.3821348
  90.5000076    0.3819288
  90.5100021    0.3971249
  90.5200043    0.4016597
  90.5300064    0.3890824
  90.5400009    0.3860662
  90.5500031    0.3894156
  90.5600052    0.3844737
  90.5700073    0.3922704
  90.5800018    0.3868901
  90.5900040    0.3928264
  90.6000061    0.3982807
  90.6100006    0.3995860
  90.6200027    0.4075136
  90.6300049    0.4106440
  90.6400070    0.4063052
  90.6500015    0.4054934
  90.6600037    0.4124910
  90.6700058    0.3952577
  90.6800079    0.4053207
  90.6900024    0.4076520
  90.7000046    0.4067258
  90.7100067    0.4015442
  90.7200012    0.3999986
  90.7300034    0.3915541
  90.7400055    0.3926394
  90.7500076    0.3955455
  90.7600021    0.3870547
  90.7700043    0.3822155
  90.7800064    0.3809593
  90.7900009    0.3843572
  90.8000031    0.3733349
  90.8100052    0.3636592
  90.8200073    0.3810738
  90.8300018    0.3808006
  90.8400040    0.3875223
  90.8500061    0.3684134
  90.8600006    0.3653808
  90.8700027    0.3676939
  90.8800049    0.3738541
  90.8900070    0.3902607
  90.9000015    0.3890666
  90.9100037    0.3853251
  90.9200058    0.3868626
  90.9300079    0.3948623
  90.9400024    0.4019815
  90.9500046    0.3947752
  90.9600067    0.3902173
  90.9700012    0.3965298
  90.9800034    0.3925919
  90.9900055    0.3904690
  91.0000076    0.3933559
  91.0100021    0.3974164
  91.0200043    0.3831133
  91.0300064    0.3847623
  91.0400009    0.3850220
  91.0500031    0.3908890
  91.0600052    0.3774728
  91.0700073    0.3764257
  91.0800018    0.3744270
  91.0900040    0.3772386
  91.1000061    0.3663091
  91.1100006    0.3695501
  91.1200027    0.3662244
  91.1300049    0.3731134
  91.1400070    0.3754655
  91.1500015    0.3761485
  91.1600037    0.3786845
  91.1700058    0.3665507
  91.1800079    0.3621242
  91.1900024    0.3577044
  91.2000046    0.3550333
  91.2100067    0.3515634
  91.2200012    0.3587201
  91.2300034    0.3662923
  91.2400055    0.3639030
  91.2500076    0.3690890
  91.2600021    0.3747323
  91.2700043    0.3850145
  91.2800064    0.3794929
  91.2900009    0.3784107
  91.3000031    0.3806546
  91.3100052    0.3794973
  91.3200073    0.3756321
  91.3300018    0.3790093
  91.3400040    0.3812055
  91.3500061    0.3870688
  91.3600006    0.4016884
  91.3700027    0.4120095
  91.3800049    0.4001406
  91.3900070    0.3976860
  91.4000015    0.3994499
  91.4100037    0.3901789
  91.4200058    0.3814502
  91.4300079    0.3881038
  91.4400024    0.3869970
  91.4500046    0.3890956
  91.4600067    0.3810902
  91.4700012    0.3864184
  91.4800034    0.3670859
  91.4900055    0.3749783
  91.5000076    0.3704730
  91.5100021    0.3808043
  91.5200043    0.3672258
  91.5300064    0.3622894
  91.5400009    0.3729129
  91.5500031    0.3686824
  91.5600052    0.3563352
  91.5700073    0.3593423
  91.5800018    0.3656964
  91.5900040    0.3800210
  91.6000061    0.3766701
  91.6100006    0.3786383
  91.6200027    0.3758772
  91.6300049    0.3718345
  91.6400070    0.3690691
  91.6500015    0.3765942
  91.6600037    0.3772329
  91.6700058    0.3739278
  91.6800079    0.3861172
  91.6900024    0.3835642
  91.7000046    0.3942789
  91.7100067    0.4009370
  91.7200012    0.3951047
  91.7300034    0.3880702
  91.7400055    0.3780178
  91.7500076    0.3726226
  91.7600021    0.3854322
  91.7700043    0.3781573
  91.7800064    0.3730254
  91.7900009    0.3738635
  91.8000031    0.3782539
  91.8100052    0.3790173
  91.8200073    0.3856016
  91.8300018    0.3848110
  91.8400040    0.3685440
  91.8500061    0.3773180
  91.8600006    0.3895846
  91.8700027    0.3785609
  91.8800049    0.3789188
  91.8900070    0.3738076
  91.9000015    0.3697595
  91.9100037    0.3665223
  91.9200058    0.3594865
  91.9300079    0.3537754
  91.9400024    0.3608022
  91.9500046    0.3712380
  91.9600067    0.3748093
  91.9700012    0.3720206
  91.9800034    0.3583923
  91.9900055    0.3733520
  92.0000076    0.3714615
  92.0100021    0.3778420
  92.0200043    0.3679109
  92.0300064    0.3732838
  92.0400009    0.3705070
  92.0500031    0.3708611
  92.0600052    0.3669659
  92.0700073    0.3636747
  92.0800018    0.3776231
  92.0900040    0.3826920
  92.1000061    0.3840536
  92.1100006    0.3981715
  92.1200027    0.3970443
  92.1300049    0.3959852
  92.1400070    0.4018786
  92.1500015    0.4070875
  92.1600037    0.3949479
  92.1700058    0.4014579
  92.1800079    0.4010965
  92.1900024    0.3947867
  92.2000046    0.3902785
  92.2100067    0.3980089
  92.2200012    0.4021167
  92.2300034    0.3941945
  92.2400055    0.3976563
  92.2500076    0.4000029
  92.2600021    0.3936839
  92.2700043    0.3912173
  92.2800064    0.3840891
  92.2900009    0.3729362
  92.3000031    0.3795672
  92.3100052    0.3720489
  92.3200073    0.3590160
  92.3300018    0.3649752
  92.3400040    0.3605151
  92.3500061    0.3620961
  92.3600006    0.3617946
  92.3700027    0.3544185
  92.3800049    0.3650373
  92.3900070    0.3608132
  92.4000015    0.3704287
  92.4100037    0.3644086
  92.4200058    0.3688001
  92.4300079    0.3743229
  92.4400024    0.3820358
  92.4500046    0.3847363
  92.4600067    0.3960268
  92.4700012    0.3823061
  92.4800034    0.3868972
  92.4900055    0.3918949
  92.5000076    0.3847273
  92.5100021    0.3847637
  92.5200043    0.3875479
  92.5300064    0.4051022
  92.5400009    0.4099670
  92.5500031    0.4116291
  92.5600052    0.4101740
  92.5700073    0.4194953
  92.5800018    0.4140213
  92.5900040    0.4242834
  92.6000061    0.4079179
  92.6100006    0.4101294
  92.6200027    0.4222682
  92.6300049    0.4138761
  92.6400070    0.4199107
  92.6500015    0.4267793
  92.6600037    0.4270307
  92.6700058    0.4200093
  92.6800079    0.4211370
  92.6900024    0.4127259
  92.7000046    0.4053517
  92.7100067    0.4095079
  92.7200012    0.4097669
  92.7300034    0.4128721
  92.7400055    0.4142557
  92.7500076    0.3970542
  92.7600021    0.3912852
  92.7700043    0.3806452
  92.7800064    0.3890838
  92.7900009    0.3826801
  92.8000031    0.3737621
  92.8100052    0.3791630
  92.8200073    0.3894028
  92.8300018    0.3798253
  92.8400040    0.3674136
  92.8500061    0.3743530
  92.8600006    0.3710452
  92.8700027    0.3591383
  92.8800049    0.3662672
  92.8900070    0.3602376
  92.9000015    0.3695627
  92.9100037    0.3752487
  92.9200058    0.3836867
  92.9300079    0.3696315
  92.9400024    0.3611493
  92.9500046    0.3651557
  92.9600067    0.3673463
  92.9700012    0.3700107
  92.9800034    0.3639708
  92.9900055    0.3618177
  93.0000076    0.3592644
  93.0100021    0.3527923
  93.0200043    0.3593233
  93.0300064    0.3653606
  93.0400009    0.3580815
  93.0500031    0.3608432
  93.0600052    0.3688052
  93.0700073    0.3694782
  93.0800018    0.3723411
  93.0900040    0.3662338
  93.1000061    0.3632353
  93.1100006    0.3629324
  93.1200027    0.3564805
  93.1300049    0.3601860
  93.1400070    0.3608885
  93.1500015    0.3625293
  93.1600037    0.3725477
  93.1700058    0.3761918
  93.1800079    0.3706571
  93.1900024    0.3694077
  93.2000046    0.3747401
  93.2100067    0.3684424
  93.2200012    0.3815007
  93.2300034    0.3879571
  93.2400055    0.4003776
  93.2500076    0.4021733
  93.2600021    0.4203047
  93.2700043    0.4166169
  93.2800064    0.4070082
  93.2900009    0.4094395
  93.3000031    0.4112476
  93.3100052    0.4085864
  93.3200073    0.4134766
  93.3300018    0.4213353
  93.3400040    0.4281399
  93.3500061    0.4273828
  93.3600082    0.4185230
  93.3700027    0.4076308
  93.3800049    0.4052839
  93.3900070    0.4080193
  93.4000015    0.4229828
  93.4100037    0.4340973
  93.4200058    0.4403403
  93.4300079    0.4528496
  93.4400024    0.4464919
  93.4500046    0.4407408
  93.4600067    0.4322824
  93.4700012    0.4322214
  93.4800034    0.4171135
  93.4900055    0.4186109
  93.5000076    0.4127545
  93.5100021    0.4136724
  93.5200043    0.4031977
  93.5300064    0.4129582
  93.5400009    0.4146957
  93.5500031    0.4059987
  93.5600052    0.4053233
  93.5700073    0.4030925
  93.5800018    0.3885552
  93.5900040    0.3990482
  93.6000061    0.3945087
  93.6100082    0.3949590
  93.6200027    0.3965417
  93.6300049    0.4037495
  93.6400070    0.4064035
  93.6500015    0.3992043
  93.6600037    0.4112715
  93.6700058    0.3994950
  93.6800079    0.3998593
  93.6900024    0.3895949
  93.7000046    0.3876216
  93.7100067    0.3877686
  93.7200012    0.4021788
  93.7300034    0.4013081
  93.7400055    0.4116859
  93.7500076    0.4255274
  93.7600021    0.4282481
  93.7700043    0.4327049
  93.7800064    0.4247720
  93.7900009    0.4202333
  93.8000031    0.4216311
  93.8100052    0.4217421
  93.8200073    0.4134023
  93.8300018    0.4114448
  93.8400040    0.4227916
  93.8500061    0.4341475
  93.8600082    0.4383837
  93.8700027    0.4349708
  93.8800049    0.4413485
  93.8900070    0.4434923
  93.9000015    0.4455707
  93.9100037    0.4353837
  93.9200058    0.4375201
  93.9300079    0.4372625
  93.9400024    0.4503146
  93.9500046    0.4566256
  93.9600067    0.4662524
  93.9700012    0.4574599
  93.9800034    0.4625057
  93.9900055    0.4604596
  94.0000076    0.4859728
  94.0100021    0.4784532
  94.0200043    0.4689810
  94.0300064    0.4774891
  94.0400009    0.4809580
  94.0500031    0.4750288
  94.0600052    0.4887624
  94.0700073    0.4802136
  94.0800018    0.4806227
  94.0900040    0.4696223
  94.1000061    0.4707679
  94.1100082    0.4734922
  94.1200027    0.4850840
  94.1300049    0.4788868
  94.1400070    0.4697357
  94.1500015    0.4711207
  94.1600037    0.4658144
  94.1700058    0.4625478
  94.1800079    0.4546163
  94.1900024    0.4403807
  94.2000046    0.4569844
  94.2100067    0.4524892
  94.2200012    0.4483071
  94.2300034    0.4433028
  94.2400055    0.4378140
  94.2500076    0.4408401
  94.2600021    0.4305936
  94.2700043    0.4245578
  94.2800064    0.4268127
  94.2900009    0.4234436
  94.3000031    0.4180357
  94.3100052    0.4269395
  94.3200073    0.4225405
  94.3300018    0.4188048
  94.3400040    0.4269287
  94.3500061    0.4361430
  94.3600082    0.4385903
  94.3700027    0.4395360
  94.3800049    0.4312292
  94.3900070    0.4138399
  94.4000015    0.4224129
  94.4100037    0.4033563
  94.4200058    0.4010235
  94.4300079    0.3927144
  94.4400024    0.4037358
  94.4500046    0.4003220
  94.4600067    0.3919724
  94.4700012    0.3858298
  94.4800034    0.3921356
  94.4900055    0.3900021
  94.5000076    0.3983196
  94.5100021    0.3966920
  94.5200043    0.3985525
  94.5300064    0.4050494
  94.5400009    0.3913877
  94.5500031    0.3942843
  94.5600052    0.3876266
  94.5700073    0.3846740
  94.5800018    0.3871804
  94.5900040    0.3808770
  94.6000061    0.3796548
  94.6100082    0.3767249
  94.6200027    0.3823190
  94.6300049    0.3662038
  94.6400070    0.3735575
  94.6500015    0.3737204
  94.6600037    0.3821941
  94.6700058    0.3903183
  94.6800079    0.3889351
  94.6900024    0.3937493
  94.7000046    0.3886892
  94.7100067    0.3825006
  94.7200012    0.3761346
  94.7300034    0.3768758
  94.7400055    0.3668710
  94.7500076    0.3657574
  94.7600021    0.3684767
  94.7700043    0.3636812
  94.7800064    0.3516517
  94.7900009    0.3514431
  94.8000031    0.3474678
  94.8100052    0.3489149
  94.8200073    0.3427982
  94.8300018    0.3407547
  94.8400040    0.3353018
  94.8500061    0.3479178
  94.8600082    0.3573482
  94.8700027    0.3558346
  94.8800049    0.3586684
  94.8900070    0.3622891
  94.9000015    0.3729864
  94.9100037    0.3584383
  94.9200058    0.3493590
  94.9300079    0.3660592
  94.9400024    0.3590018
  94.9500046    0.3457636
  94.9600067    0.3539736
  94.9700012    0.3562427
  94.9800034    0.3411746
  94.9900055    0.3456158
  95.0000076    0.3430966
  95.0100021    0.3455494
  95.0200043    0.3293714
  95.0300064    0.3405403
  95.0400009    0.3468615
  95.0500031    0.3490758
  95.0600052    0.3522071
  95.0700073    0.3492623
  95.0800018    0.3447253
  95.0900040    0.3445460
  95.1000061    0.3373289
  95.1100082    0.3314735
  95.1200027    0.3302754
  95.1300049    0.3159231
  95.1400070    0.3306963
  95.1500015    0.3206713
  95.1600037    0.3230215
  95.1700058    0.3170108
  95.1800079    0.3142827
  95.1900024    0.3294686
  95.2000046    0.3245864
  95.2100067    0.3268186
  95.2200012    0.3409496
  95.2300034    0.3392654
  95.2400055    0.3473869
  95.2500076    0.3400614
  95.2600021    0.3289933
  95.2700043    0.3259537
  95.2800064    0.3296876
  95.2900009    0.3383959
  95.3000031    0.3315767
  95.3100052    0.3304734
  95.3200073    0.3255649
  95.3300018    0.3335912
  95.3400040    0.3399870
  95.3500061    0.3363720
  95.3600082    0.3317656
  95.3700027    0.3341206
  95.3800049    0.3316782
  95.3900070    0.3171722
  95.4000015    0.3270745
  95.4100037    0.3354996
  95.4200058    0.3316873
  95.4300079    0.3365494
  95.4400024    0.3374299
  95.4500046    0.3269679
  95.4600067    0.3308046
  95.4700012    0.3315055
  95.4800034    0.3189144
  95.4900055    0.3277455
  95.5000076    0.3294410
  95.5100021    0.3288382
  95.5200043    0.3225190
  95.5300064    0.3324449
  95.5400009    0.3413473
  95.5500031    0.3407498
  95.5600052    0.3422180
  95.5700073    0.3403890
  95.5800018    0.3453494
  95.5900040    0.3353303
  95.6000061    0.3353969
  95.6100082    0.3429877
  95.6200027    0.3332797
  95.6300049    0.3460282
  95.6400070    0.3436171
  95.6500015    0.3335117
  95.6600037    0.3321659
  95.6700058    0.3298025
  95.6800079    0.3342943
  95.6900024    0.3394668
  95.7000046    0.3379504
  95.7100067    0.3374121
  95.7200012    0.3363400
  95.7300034    0.3303456
  95.7400055    0.3371396
  95.7500076    0.3276556
  95.7600021    0.3307256
  95.7700043    0.3302283
  95.7800064    0.3455267
  95.7900009    0.3371316
  95.8000031    0.3315989
  95.8100052    0.3273405
  95.8200073    0.3252200
  95.8300018    0.3234992
  95.8400040    0.3150634
  95.8500061    0.3160469
  95.8600082    0.3150134
  95.8700027    0.3207771
  95.8800049    0.3158977
  95.8900070    0.3137102
  95.9000015    0.3110052
  95.9100037    0.3156466
  95.9200058    0.3293301
  95.9300079    0.3250142
  95.9400024    0.3276877
  95.9500046    0.3326634
  95.9600067    0.3332472
  95.9700012    0.3366590
  95.9800034    0.3183265
  95.9900055    0.3252460
  96.0000076    0.3189394
  96.0100021    0.3216650
  96.0200043    0.3067425
  96.0300064    0.3244883
  96.0400009    0.3157023
  96.0500031    0.3046601
  96.0600052    0.3075264
  96.0700073    0.3130682
  96.0800018    0.3068165
  96.0900040    0.3123124
  96.1000061    0.3223516
  96.1100082    0.3284672
  96.1200027    0.3321370
  96.1300049    0.3264983
  96.1400070    0.3446048
  96.1500015    0.3359040
  96.1600037    0.3407909
  96.1700058    0.3442582
  96.1800079    0.3268471
  96.1900024    0.3324692
  96.2000046    0.3453180
  96.2100067    0.3474503
  96.2200012    0.3479511
  96.2300034    0.3380192
  96.2400055    0.3344501
  96.2500076    0.3305168
  96.2600021    0.3396913
  96.2700043    0.3496625
  96.2800064    0.3492037
  96.2900009    0.3389701
  96.3000031    0.3409844
  96.3100052    0.3272141
  96.3200073    0.3295601
  96.3300018    0.3262102
  96.3400040    0.3267517
  96.3500061    0.3262247
  96.3600082    0.3277197
  96.3700027    0.3290382
  96.3800049    0.3344786
  96.3900070    0.3337697
  96.4000015    0.3251082
  96.4100037    0.3266080
  96.4200058    0.3279828
  96.4300079    0.3230423
  96.4400024    0.3221534
  96.4500046    0.3166202
  96.4600067    0.3127794
  96.4700012    0.3133613
  96.4800034    0.3154171
  96.4900055    0.3211376
  96.5000076    0.3229119
  96.5100021    0.3182745
  96.5200043    0.3097976
  96.5300064    0.3115725
  96.5400009    0.3198438
  96.5500031    0.3176038
  96.5600052    0.3227585
  96.5700073    0.3199127
  96.5800018    0.3269691
  96.5900040    0.3326148
  96.6000061    0.3409370
  96.6100082    0.3393113
  96.6200027    0.3296091
  96.6300049    0.3284705
  96.6400070    0.3196574
  96.6500015    0.3252398
  96.6600037    0.3350632
  96.6700058    0.3306193
  96.6800079    0.3324613
  96.6900024    0.3210580
  96.7000046    0.3281019
  96.7100067    0.3354188
  96.7200012    0.3375164
  96.7300034    0.3418669
  96.7400055    0.3420804
  96.7500076    0.3481024
  96.7600021    0.3508331
  96.7700043    0.3532231
  96.7800064    0.3505029
  96.7900009    0.3423261
  96.8000031    0.3443754
  96.8100052    0.3458184
  96.8200073    0.3479556
  96.8300018    0.3542399
  96.8400040    0.3398632
  96.8500061    0.3365809
  96.8600082    0.3325927
  96.8700027    0.3251133
  96.8800049    0.3291617
  96.8900070    0.3275564
  96.9000015    0.3224759
  96.9100037    0.3218339
  96.9200058    0.3384548
  96.9300079    0.3367197
  96.9400024    0.3426829
  96.9500046    0.3430545
  96.9600067    0.3537512
  96.9700012    0.3557986
  96.9800034    0.3514890
  96.9900055    0.3561812
  97.0000076    0.3629213
  97.0100021    0.3669971
  97.0200043    0.3607968
  97.0300064    0.3729590
  97.0400009    0.3718586
  97.0500031    0.3749450
  97.0600052    0.3719943
  97.0700073    0.3708391
  97.0800018    0.3788662
  97.0900040    0.3792484
  97.1000061    0.3739342
  97.1100082    0.3709747
  97.1200027    0.3667704
  97.1300049    0.3667420
  97.1400070    0.3713148
  97.1500015    0.3692144
  97.1600037    0.3661830
  97.1700058    0.3630734
  97.1800079    0.3685596
  97.1900024    0.3678946
  97.2000046    0.3686677
  97.2100067    0.3621549
  97.2200012    0.3621853
  97.2300034    0.3679951
  97.2400055    0.3591207
  97.2500076    0.3649039
  97.2600021    0.3636676
  97.2700043    0.3619210
  97.2800064    0.3580880
  97.2900009    0.3496917
  97.3000031    0.3391098
  97.3100052    0.3443044
  97.3200073    0.3445009
  97.3300018    0.3491427
  97.3400040    0.3495235
  97.3500061    0.3519932
  97.3600082    0.3560009
  97.3700027    0.3483943
  97.3800049    0.3478782
  97.3900070    0.3548331
  97.4000015    0.3724110
  97.4100037    0.3733972
  97.4200058    0.3716855
  97.4300079    0.3693914
  97.4400024    0.3631834
  97.4500046    0.3549106
  97.4600067    0.3576221
  97.4700012    0.3654024
  97.4800034    0.3671186
  97.4900055    0.3650112
  97.5000076    0.3613875
  97.5100021    0.3689146
  97.5200043    0.3723178
  97.5300064    0.3727370
  97.5400009    0.3859113
  97.5500031    0.3860790
  97.5600052    0.3918726
  97.5700073    0.3943357
  97.5800018    0.3712480
  97.5900040    0.3637073
  97.6000061    0.3631753
  97.6100082    0.3490035
  97.6200027    0.3447013
  97.6300049    0.3473156
  97.6400070    0.3627234
  97.6500015    0.3626445
  97.6600037    0.3669794
  97.6700058    0.3668479
  97.6800079    0.3624915
  97.6900024    0.3579899
  97.7000046    0.3691605
  97.7100067    0.3619913
  97.7200012    0.3620258
  97.7300034    0.3555915
  97.7400055    0.3601438
  97.7500076    0.3565786
  97.7600021    0.3504447
  97.7700043    0.3632266
  97.7800064    0.3722443
  97.7900009    0.3736465
  97.8000031    0.3804166
  97.8100052    0.3740070
  97.8200073    0.3744412
  97.8300018    0.3653522
  97.8400040    0.3748458
  97.8500061    0.3693623
  97.8600082    0.3627770
  97.8700027    0.3523801
  97.8800049    0.3591174
  97.8900070    0.3616629
  97.9000015    0.3617270
  97.9100037    0.3534456
  97.9200058    0.3550355
  97.9300079    0.3543344
  97.9400024    0.3592342
  97.9500046    0.3541156
  97.9600067    0.3598354
  97.9700012    0.3499185
  97.9800034    0.3595695
  97.9900055    0.3524544
  98.0000076    0.3536323
  98.0100021    0.3509718
  98.0200043    0.3533912
  98.0300064    0.3591269
  98.0400009    0.3663570
  98.0500031    0.3724178
  98.0600052    0.3748972
  98.0700073    0.3820533
  98.0800018    0.3822676
  98.0900040    0.3774693
  98.1000061    0.3780391
  98.1100082    0.3724398
  98.1200027    0.3774797
  98.1300049    0.3786610
  98.1400070    0.3779110
  98.1500015    0.3639132
  98.1600037    0.3644519
  98.1700058    0.3571392
  98.1800079    0.3528492
  98.1900024    0.3606647
  98.2000046    0.3661740
  98.2100067    0.3718338
  98.2200012    0.3832492
  98.2300034    0.3846320
  98.2400055    0.3913938
  98.2500076    0.3905124
  98.2600021    0.3803310
  98.2700043    0.3828226
  98.2800064    0.3794308
  98.2900009    0.3710127
  98.3000031    0.3780014
  98.3100052    0.3690807
  98.3200073    0.3702604
  98.3300018    0.3582345
  98.3400040    0.3683577
  98.3500061    0.3641495
  98.3600082    0.3576984
  98.3700027    0.3545043
  98.3800049    0.3594056
  98.3900070    0.3472463
  98.4000015    0.3579455
  98.4100037    0.3496822
  98.4200058    0.3632784
  98.4300079    0.3614293
  98.4400024    0.3532176
  98.4500046    0.3562230
  98.4600067    0.3619506
  98.4700012    0.3551943
  98.4800034    0.3547646
  98.4900055    0.3594830
  98.5000076    0.3508004
  98.5100021    0.3405630
  98.5200043    0.3537594
  98.5300064    0.3546539
  98.5400009    0.3440040
  98.5500031    0.3411629
  98.5600052    0.3401133
  98.5700073    0.3401307
  98.5800018    0.3438897
  98.5900040    0.3578772
  98.6000061    0.3692053
  98.6100082    0.3742727
  98.6200027    0.3754951
  98.6300049    0.3675080
  98.6400070    0.3738532
  98.6500015    0.3765301
  98.6600037    0.3891895
  98.6700058    0.3808540
  98.6800079    0.3637215
  98.6900024    0.3710784
  98.7000046    0.3739311
  98.7100067    0.3654426
  98.7200012    0.3737494
  98.7300034    0.3756233
  98.7400055    0.3754916
  98.7500076    0.3692100
  98.7600021    0.3563822
  98.7700043    0.3530230
  98.7800064    0.3490560
  98.7900009    0.3517682
  98.8000031    0.3525590
  98.8100052    0.3742664
  98.8200073    0.3768782
  98.8300018    0.3677339
  98.8400040    0.3822656
  98.8500061    0.3796332
  98.8600082    0.3702085
  98.8700027    0.3716953
  98.8800049    0.3836061
  98.8900070    0.3795714
  98.9000015    0.3728983
  98.9100037    0.3815662
  98.9200058    0.3730178
  98.9300079    0.3703100
  98.9400024    0.3595469
  98.9500046    0.3530703
  98.9600067    0.3607974
  98.9700012    0.3479688
  98.9800034    0.3468867
  98.9900055    0.3396958
  99.0000076    0.3342690
  99.0100021    0.3443210
  99.0200043    0.3450032
  99.0300064    0.3414852
  99.0400009    0.3322226
  99.0500031    0.3356378
  99.0600052    0.3354840
  99.0700073    0.3317388
  99.0800018    0.3322512
  99.0900040    0.3331022
  99.1000061    0.3256041
  99.1100082    0.3262316
  99.1200027    0.3293999
  99.1300049    0.3342662
  99.1400070    0.3395194
  99.1500015    0.3397637
  99.1600037    0.3348532
  99.1700058    0.3312488
  99.1800079    0.3403820
  99.1900024    0.3338584
  99.2000046    0.3343250
  99.2100067    0.3356786
  99.2200012    0.3313740
  99.2300034    0.3442100
  99.2400055    0.3446190
  99.2500076    0.3441730
  99.2600021    0.3332192
  99.2700043    0.3307886
  99.2800064    0.3278453
  99.2900009    0.3288776
  99.3000031    0.3308448
  99.3100052    0.3437625
  99.3200073    0.3453324
  99.3300018    0.3408818
  99.3400040    0.3405508
  99.3500061    0.3487509
  99.3600082    0.3481241
  99.3700027    0.3402366
  99.3800049    0.3395796
  99.3900070    0.3466229
  99.4000015    0.3405586
  99.4100037    0.3391382
  99.4200058    0.3423055
  99.4300079    0.3465137
  99.4400024    0.3493553
  99.4500046    0.3517146
  99.4600067    0.3499219
  99.4700012    0.3642396
  99.4800034    0.3797138
  99.4900055    0.3701441
  99.5000076    0.3706889
  99.5100021    0.3637247
  99.5200043    0.3571599
  99.5300064    0.3515677
  99.5400009    0.3590576
  99.5500031    0.3598567
  99.5600052    0.3575071
  99.5700073    0.3524572
  99.5800018    0.3598165
  99.5900040    0.3649957
  99.6000061    0.3604580
  99.6100082    0.3619935
  99.6200027    0.3713056
  99.6300049    0.3578551
  99.6400070    0.3658128
  99.6500015    0.3621293
  99.6600037    0.3718753
  99.6700058    0.3714162
  99.6800079    0.3687833
  99.6900024    0.3720664
  99.7000046    0.3651488
  99.7100067    0.3756248
  99.7200012    0.3804476
  99.7300034    0.3795212
  99.7400055    0.3790324
  99.7500076    0.3671955
  99.7600021    0.3577962
  99.7700043    0.3624294
  99.7800064    0.3505442
  99.7900085    0.3557517
  99.8000031    0.3507964
  99.8100052    0.3618854
  99.8200073    0.3686911
  99.8300018    0.3711190
  99.8400040    0.3715172
  99.8500061    0.3790430
  99.8600082    0.3770571
  99.8700027    0.3845225
  99.8800049    0.3842238
  99.8900070    0.3867070
  99.9000015    0.3878111
  99.9100037    0.3949542
  99.9200058    0.3983565
  99.9300079    0.4004520
  99.9400024    0.4004527
  99.9500046    0.3926864
  99.9600067    0.3951928
  99.9700012    0.4046912
  99.9800034    0.3959098
  99.9900055    0.3983637
 100.0000076    0.3805958
 100.0100021    0.3939655
 100.0200043    0.3935157
 100.0300064    0.4043024
 100.0400085    0.4092422
 100.0500031    0.3866906
 100.0600052    0.3849783
 100.0700073    0.3853095
 100.0800018    0.3870470
 100.0900040    0.3879191
 100.1000061    0.3919754
 100.1100082    0.3858531
 100.1200027    0.3828827
 100.1300049    0.3814241
 100.1400070    0.3760390
 100.1500015    0.3727655
 100.1600037    0.3744630
 100.1700058    0.3803390
 100.1800079    0.3705116
 100.1900024    0.3813739
 100.2000046    0.3820250
 100.2100067    0.3800189
 100.2200012    0.3854958
 100.2300034    0.3873426
 100.2400055    0.3872410
 100.2500076    0.3885285
 100.2600021    0.3829518
 100.2700043    0.3863192
 100.2800064    0.3713757
 100.2900085    0.3702329
 100.3000031    0.3635771
 100.3100052    0.3600062
 100.3200073    0.3630523
 100.3300018    0.3534079
 100.3400040    0.3539126
 100.3500061    0.3570422
 100.3600082    0.3480517
 100.3700027    0.3541656
 100.3800049    0.3540856
 100.3900070    0.3540423
 100.4000015    0.3501885
 100.4100037    0.3603650
 100.4200058    0.3450733
 100.4300079    0.3499750
 100.4400024    0.3428930
 100.4500046    0.3454072
 100.4600067    0.3393032
 100.4700012    0.3349997
 100.4800034    0.3402568
 100.4900055    0.3354486
 100.5000076    0.3287886
 100.5100021    0.3383290
 100.5200043    0.3343058
 100.5300064    0.3452372
 100.5400085    0.3509556
 100.5500031    0.3357700
 100.5600052    0.3470953
 100.5700073    0.3519717
 100.5800018    0.3579259
 100.5900040    0.3578594
 100.6000061    0.3590408
 100.6100082    0.3500210
 100.6200027    0.3525881
 100.6300049    0.3475387
 100.6400070    0.3387739
 100.6500015    0.3420692
 100.6600037    0.3426816
 100.6700058    0.3381355
 100.6800079    0.3501193
 100.6900024    0.3422654
 100.7000046    0.3463230
 100.7100067    0.3499094
 100.7200012    0.3521469
 100.7300034    0.3556962
 100.7400055    0.3659537
 100.7500076    0.3620707
 100.7600021    0.3559071
 100.7700043    0.3486088
 100.7800064    0.3532359
 100.7900085    0.3535248
 100.8000031    0.3471711
 100.8100052    0.3498724
 100.8200073    0.3412638
 100.8300018    0.3460364
 100.8400040    0.3499904
 100.8500061    0.3461373
 100.8600082    0.3576983
 100.8700027    0.3567816
 100.8800049    0.3616476
 100.8900070    0.3690193
 100.9000015    0.3613920
 100.9100037    0.3621598
 100.9200058    0.3635293
 100.9300079    0.3639294
 100.9400024    0.3591306
 100.9500046    0.3526311
 100.9600067    0.3571089
 100.9700012    0.3630285
 100.9800034    0.3568114
 100.9900055    0.3642180
 101.0000076    0.3659581
 101.0100021    0.3491972
 101.0200043    0.3541417
 101.0300064    0.3545887
 101.0400085    0.3538266
 101.0500031    0.3363802
 101.0600052    0.3389224
 101.0700073    0.3288603
 101.0800018    0.3399181
 101.0900040    0.3401201
 101.1000061    0.3422713
 101.1100082    0.3496423
 101.1200027    0.3377322
 101.1300049    0.3476040
 101.1400070    0.3488064
 101.1500015    0.3479148
 101.1600037    0.3421549
 101.1700058    0.3392295
 101.1800079    0.3418276
 101.1900024    0.3526697
 101.2000046    0.3439206
 101.2100067    0.3395777
 101.2200012    0.3400826
 101.2300034    0.3478158
 101.2400055    0.3470119
 101.2500076    0.3523525
 101.2600021    0.3552421
 101.2700043    0.3604253
 101.2800064    0.3472734
 101.2900085    0.3516805
 101.3000031    0.3476381
 101.3100052    0.3596909
 101.3200073    0.3593097
 101.3300018    0.3437716
 101.3400040    0.3355123
 101.3500061    0.3292872
 101.3600082    0.3437109
 101.3700027    0.3368772
 101.3800049    0.3320387
 101.3900070    0.3454394
 101.4000015    0.3314435
 101.4100037    0.3387750
 101.4200058    0.3456372
 101.4300079    0.3407230
 101.4400024    0.3382263
 101.4500046    0.3400205
 101.4600067    0.3358129
 101.4700012    0.3323316
 101.4800034    0.3312479
 101.4900055    0.3234008
 101.5000076    0.3321093
 101.5100021    0.3283917
 101.5200043    0.3361038
 101.5300064    0.3328613
 101.5400085    0.3403395
 101.5500031    0.3441726
 101.5600052    0.3334582
 101.5700073    0.3246622
 101.5800018    0.3212097
 101.5900040    0.3185242
 101.6000061    0.3162265
 101.6100082    0.3099732
 101.6200027    0.3184763
 101.6300049    0.3323142
 101.6400070    0.3305050
 101.6500015    0.3341596
 101.6600037    0.3324032
 101.6700058    0.3354487
 101.6800079    0.3279597
 101.6900024    0.3340241
 101.7000046    0.3283579
 101.7100067    0.3238976
 101.7200012    0.3275683
 101.7300034    0.3258452
 101.7400055    0.3310163
 101.7500076    0.3389564
 101.7600021    0.3350587
 101.7700043    0.3377531
 101.7800064    0.3438209
 101.7900085    0.3391119
 101.8000031    0.3470845
 101.8100052    0.3428599
 101.8200073    0.3310652
 101.8300018    0.3267787
 101.8400040    0.3219101
 101.8500061    0.3308086
 101.8600082    0.3331501
 101.8700027    0.3337539
 101.8800049    0.3395775
 101.8900070    0.3442231
 101.9000015    0.3561070
 101.9100037    0.3546572
 101.9200058    0.3580432
 101.9300079    0.3545250
 101.9400024    0.3626290
 101.9500046    0.3718977
 101.9600067    0.3685345
 101.9700012    0.3749147
 101.9800034    0.3746774
 101.9900055    0.3823447
 102.0000076    0.3884283
 102.0100021    0.4042296
 102.0200043    0.3852830
 102.0300064    0.3925778
 102.0400085    0.3913793
 102.0500031    0.3897955
 102.0600052    0.3773286
 102.0700073    0.3894381
 102.0800018    0.3801863
 102.0900040    0.3733568
 102.1000061    0.3786060
 102.1100082    0.3689744
 102.1200027    0.3536404
 102.1300049    0.3541549
 102.1400070    0.3711096
 102.1500015    0.3668194
 102.1600037    0.3797177
 102.1700058    0.3815167
 102.1800079    0.3778779
 102.1900024    0.3802361
 102.2000046    0.3738169
 102.2100067    0.3767633
 102.2200012    0.3755359
 102.2300034    0.3657752
 102.2400055    0.3663480
 102.2500076    0.3656273
 102.2600021    0.3647268
 102.2700043    0.3673505
 102.2800064    0.3684351
 102.2900085    0.3659444
 102.3000031    0.3579980
 102.3100052    0.3625330
 102.3200073    0.3705108
 102.3300018    0.3587648
 102.3400040    0.3621736
 102.3500061    0.3656774
 102.3600082    0.3650785
 102.3700027    0.3602112
 102.3800049    0.3581069
 102.3900070    0.3602287
 102.4000015    0.3735135
 102.4100037    0.3784178
 102.4200058    0.3698830
 102.4300079    0.3712597
 102.4400024    0.3629702
 102.4500046    0.3614576
 102.4600067    0.3808015
 102.4700012    0.3636453
 102.4800034    0.3512085
 102.4900055    0.3632195
 102.5000076    0.3529203
 102.5100021    0.3622839
 102.5200043    0.3731027
 102.5300064    0.3699924
 102.5400085    0.3757123
 102.5500031    0.3708659
 102.5600052    0.3760296
 102.5700073    0.3884431
 102.5800018    0.3739496
 102.5900040    0.3758740
 102.6000061    0.3706496
 102.6100082    0.3593752
 102.6200027    0.3574544
 102.6300049    0.3504841
 102.6400070    0.3623209
 102.6500015    0.3600236
 102.6600037    0.3478994
 102.6700058    0.3630535
 102.6800079    0.3711298
 102.6900024    0.3606197
 102.7000046    0.3620575
 102.7100067    0.3605273
 102.7200012    0.3519485
 102.7300034    0.3466032
 102.7400055    0.3505160
 102.7500076    0.3443958
 102.7600021    0.3478019
 102.7700043    0.3602124
 102.7800064    0.3492781
 102.7900085    0.3561139
 102.8000031    0.3537983
 102.8100052    0.3603671
 102.8200073    0.3705191
 102.8300018    0.3522917
 102.8400040    0.3380159
 102.8500061    0.3420291
 102.8600082    0.3577175
 102.8700027    0.3509595
 102.8800049    0.3490393
 102.8900070    0.3479752
 102.9000015    0.3469692
 102.9100037    0.3427450
 102.9200058    0.3526045
 102.9300079    0.3576810
 102.9400024    0.3665118
 102.9500046    0.3515903
 102.9600067    0.3495539
 102.9700012    0.3674862
 102.9800034    0.3641778
 102.9900055    0.3687747
 103.0000076    0.3599524
 103.0100021    0.3651796
 103.0200043    0.3651436
 103.0300064    0.3612098
 103.0400085    0.3486193
 103.0500031    0.3618902
 103.0600052    0.3561505
 103.0700073    0.3553757
 103.0800018    0.3565232
 103.0900040    0.3448854
 103.1000061    0.3451120
 103.1100082    0.3479981
 103.1200027    0.3479585
 103.1300049    0.3476012
 103.1400070    0.3451664
 103.1500015    0.3317332
 103.1600037    0.3352164
 103.1700058    0.3427179
 103.1800079    0.3299752
 103.1900024    0.3276296
 103.2000046    0.3331286
 103.2100067    0.3310366
 103.2200012    0.3257378
 103.2300034    0.3332726
 103.2400055    0.3395186
 103.2500076    0.3537522
 103.2600021    0.3494092
 103.2700043    0.3473656
 103.2800064    0.3407800
 103.2900085    0.3416534
 103.3000031    0.3455555
 103.3100052    0.3478757
 103.3200073    0.3496954
 103.3300018    0.3500448
 103.3400040    0.3492216
 103.3500061    0.3611313
 103.3600082    0.3732993
 103.3700027    0.3649114
 103.3800049    0.3623385
 103.3900070    0.3469717
 103.4000015    0.3569293
 103.4100037    0.3588810
 103.4200058    0.3549942
 103.4300079    0.3607548
 103.4400024    0.3726951
 103.4500046    0.3703612
 103.4600067    0.3746075
 103.4700012    0.3727204
 103.4800034    0.3937789
 103.4900055    0.3866617
 103.5000076    0.3954970
 103.5100021    0.3933246
 103.5200043    0.3956452
 103.5300064    0.3983129
 103.5400085    0.3881051
 103.5500031    0.3900343
 103.5600052    0.3925884
 103.5700073    0.4012113
 103.5800018    0.4025940
 103.5900040    0.4000432
 103.6000061    0.3905966
 103.6100082    0.3820970
 103.6200027    0.3794458
 103.6300049    0.3707610
 103.6400070    0.3796331
 103.6500015    0.3790890
 103.6600037    0.3590162
 103.6700058    0.3691426
 103.6800079    0.3688166
 103.6900024    0.3667195
 103.7000046    0.3734753
 103.7100067    0.3774882
 103.7200012    0.3830180
 103.7300034    0.3886453
 103.7400055    0.3831715
 103.7500076    0.3832693
 103.7600021    0.3735258
 103.7700043    0.3798968
 103.7800064    0.3729423
 103.7900085    0.3667505
 103.8000031    0.3623597
 103.8100052    0.3615393
 103.8200073    0.3555706
 103.8300018    0.3552286
 103.8400040    0.3607776
 103.8500061    0.3633153
 103.8600082    0.3552956
 103.8700027    0.3568126
 103.8800049    0.3625672
 103.8900070    0.3610837
 103.9000015    0.3557885
 103.9100037    0.3553182
 103.9200058    0.3690524
 103.9300079    0.3503352
 103.9400024    0.3502579
 103.9500046    0.3524030
 103.9600067    0.3580309
 103.9700012    0.3579336
 103.9800034    0.3664921
 103.9900055    0.3548952
 104.0000076    0.3500048
 104.0100021    0.3671449
 104.0200043    0.3527781
 104.0300064    0.3540478
 104.0400085    0.3574394
 104.0500031    0.3716826
 104.0600052    0.3794899
 104.0700073    0.3808001
 104.0800018    0.3860798
 104.0900040    0.3903941
 104.1000061    0.3864544
 104.1100082    0.3930814
 104.1200027    0.4023606
 104.1300049    0.3865772
 104.1400070    0.3770643
 104.1500015    0.3820511
 104.1600037    0.3948385
 104.1700058    0.4008125
 104.1800079    0.3973358
 104.1900024    0.3832612
 104.2000046    0.3949967
 104.2100067    0.3943652
 104.2200012    0.3988287
 104.2300034    0.3934003
 104.2400055    0.3947414
 104.2500076    0.3944721
 104.2600021    0.3946219
 104.2700043    0.3883811
 104.2800064    0.3910021
 104.2900085    0.3915132
 104.3000031    0.4078631
 104.3100052    0.4060885
 104.3200073    0.3999428
 104.3300018    0.4002841
 104.3400040    0.3926074
 104.3500061    0.4131224
 104.3600082    0.4133807
 104.3700027    0.4108129
 104.3800049    0.4169223
 104.3900070    0.4325835
 104.4000015    0.4357381
 104.4100037    0.4344405
 104.4200058    0.4251169
 104.4300079    0.4126386
 104.4400024    0.3944007
 104.4500046    0.3948731
 104.4600067    0.3939259
 104.4700012    0.4054437
 104.4800034    0.4081827
 104.4900055    0.4054016
 104.5000076    0.4076357
 104.5100021    0.4139848
 104.5200043    0.4035634
 104.5300064    0.3977765
 104.5400085    0.3954419
 104.5500031    0.3873662
 104.5600052    0.3897374
 104.5700073    0.3949534
 104.5800018    0.4028338
 104.5900040    0.4084934
 104.6000061    0.4177440
 104.6100082    0.4152752
 104.6200027    0.4190798
 104.6300049    0.4240839
 104.6400070    0.4399275
 104.6500015    0.4410916
 104.6600037    0.4311482
 104.6700058    0.4298558
 104.6800079    0.4163590
 104.6900024    0.4166646
 104.7000046    0.3992279
 104.7100067    0.3833582
 104.7200012    0.3749365
 104.7300034    0.4004638
 104.7400055    0.4122371
 104.7500076    0.4094904
 104.7600021    0.4219764
 104.7700043    0.3984798
 104.7800064    0.4027216
 104.7900085    0.4022600
 104.8000031    0.4105508
 104.8100052    0.4138180
 104.8200073    0.4137396
 104.8300018    0.4119647
 104.8400040    0.4137014
 104.8500061    0.4119398
 104.8600082    0.3987460
 104.8700027    0.4117851
 104.8800049    0.4004763
 104.8900070    0.4084341
 104.9000015    0.4038976
 104.9100037    0.3936305
 104.9200058    0.4030588
 104.9300079    0.3926187
 104.9400024    0.4092606
 104.9500046    0.4020437
 104.9600067    0.4042343
 104.9700012    0.4083898
 104.9800034    0.3995222
 104.9900055    0.3858876
 105.0000076    0.3818053
 105.0100021    0.3812062
 105.0200043    0.4021310
 105.0300064    0.3987159
 105.0400085    0.4035212
 105.0500031    0.4066910
 105.0600052    0.4055045
 105.0700073    0.4115724
 105.0800018    0.4118220
 105.0900040    0.4117608
 105.1000061    0.4088781
 105.1100082    0.4036700
 105.1200027    0.4083040
 105.1300049    0.4022765
 105.1400070    0.4082174
 105.1500015    0.4111233
 105.1600037    0.4185791
 105.1700058    0.4145156
 105.1800079    0.4029244
 105.1900024    0.3879594
 105.2000046    0.3795828
 105.2100067    0.3898484
 105.2200012    0.3872753
 105.2300034    0.3841361
 105.2400055    0.3981137
 105.2500076    0.4044780
 105.2600021    0.4118023
 105.2700043    0.4148008
 105.2800064    0.4244113
 105.2900085    0.4172385
 105.3000031    0.4042071
 105.3100052    0.4083028
 105.3200073    0.4065227
 105.3300018    0.4091173
 105.3400040    0.4061471
 105.3500061    0.4046578
 105.3600082    0.4230039
 105.3700027    0.4281587
 105.3800049    0.4325298
 105.3900070    0.4407560
 105.4000015    0.4452005
 105.4100037    0.4435029
 105.4200058    0.4447872
 105.4300079    0.4460131
 105.4400024    0.4605726
 105.4500046    0.4435622
 105.4600067    0.4523563
 105.4700012    0.4383839
 105.4800034    0.4340324
 105.4900055    0.4478387
 105.5000076    0.4442961
 105.5100021    0.4408692
 105.5200043    0.4377150
 105.5300064    0.4350372
 105.5400085    0.4331323
 105.5500031    0.4328473
 105.5600052    0.4511360
 105.5700073    0.4649494
 105.5800018    0.4567347
 105.5900040    0.4522971
 105.6000061    0.4372887
 105.6100082    0.4420106
 105.6200027    0.4460039
 105.6300049    0.4515200
 105.6400070    0.4477056
 105.6500015    0.4473668
 105.6600037    0.4397451
 105.6700058    0.4437858
 105.6800079    0.4328604
 105.6900024    0.4401175
 105.7000046    0.4423544
 105.7100067    0.4488313
 105.7200012    0.4572937
 105.7300034    0.4479259
 105.7400055    0.4325638
 105.7500076    0.4130646
 105.7600021    0.4229914
 105.7700043    0.4118086
 105.7800064    0.4107948
 105.7900085    0.4214947
 105.8000031    0.4180569
 105.8100052    0.4343918
 105.8200073    0.4363520
 105.8300018    0.4265273
 105.8400040    0.4391941
 105.8500061    0.4294575
 105.8600082    0.4398493
 105.8700027    0.4341886
 105.8800049    0.4381207
 105.8900070    0.4463485
 105.9000015    0.4363049
 105.9100037    0.4425900
 105.9200058    0.4635724
 105.9300079    0.4648817
 105.9400024    0.4791475
 105.9500046    0.4681228
 105.9600067    0.4633335
 105.9700012    0.4562509
 105.9800034    0.4626264
 105.9900055    0.4627186
 106.0000076    0.4487701
 106.0100021    0.4372095
 106.0200043    0.4431700
 106.0300064    0.4323653
 106.0400085    0.4363845
 106.0500031    0.4273742
 106.0600052    0.4283447
 106.0700073    0.4226046
 106.0800018    0.4181264
 106.0900040    0.4251528
 106.1000061    0.4233137
 106.1100082    0.4324288
 106.1200027    0.4262653
 106.1300049    0.4165762
 106.1400070    0.4165551
 106.1500015    0.4177996
 106.1600037    0.4131250
 106.1700058    0.4229399
 106.1800079    0.4366035
 106.1900024    0.4315829
 106.2000046    0.4350137
 106.2100067    0.4450444
 106.2200089    0.4442486
 106.2300034    0.4399443
 106.2400055    0.4438235
 106.2500076    0.4374336
 106.2600021    0.4181033
 106.2700043    0.4218074
 106.2800064    0.4223185
 106.2900085    0.4239141
 106.3000031    0.4215470
 106.3100052    0.4399410
 106.3200073    0.4268218
 106.3300018    0.4158600
 106.3400040    0.4155324
 106.3500061    0.4078223
 106.3600082    0.4058985
 106.3700027    0.3990145
 106.3800049    0.3969226
 106.3900070    0.4009798
 106.4000015    0.4126994
 106.4100037    0.4292006
 106.4200058    0.4270292
 106.4300079    0.4372491
 106.4400024    0.4259956
 106.4500046    0.4248357
 106.4600067    0.4454536
 106.4700089    0.4575142
 106.4800034    0.4418833
 106.4900055    0.4359042
 106.5000076    0.4374029
 106.5100021    0.4303082
 106.5200043    0.4343571
 106.5300064    0.4335673
 106.5400085    0.4330207
 106.5500031    0.4272487
 106.5600052    0.4254457
 106.5700073    0.4274126
 106.5800018    0.4329489
 106.5900040    0.4395216
 106.6000061    0.4547670
 106.6100082    0.4457691
 106.6200027    0.4478096
 106.6300049    0.4584577
 106.6400070    0.4477415
 106.6500015    0.4633291
 106.6600037    0.4556627
 106.6700058    0.4458390
 106.6800079    0.4429344
 106.6900024    0.4424033
 106.7000046    0.4223541
 106.7100067    0.4198597
 106.7200089    0.4145533
 106.7300034    0.4103164
 106.7400055    0.4055230
 106.7500076    0.4029950
 106.7600021    0.4054377
 106.7700043    0.4087967
 106.7800064    0.3910435
 106.7900085    0.4014269
 106.8000031    0.4024548
 106.8100052    0.4015119
 106.8200073    0.4150474
 106.8300018    0.4050016
 106.8400040    0.4244877
 106.8500061    0.4211862
 106.8600082    0.3968009
 106.8700027    0.3965110
 106.8800049    0.3822253
 106.8900070    0.3803900
 106.9000015    0.3828143
 106.9100037    0.3825351
 106.9200058    0.3872434
 106.9300079    0.3841677
 106.9400024    0.3756667
 106.9500046    0.3767522
 106.9600067    0.3729216
 106.9700089    0.3808802
 106.9800034    0.3929644
 106.9900055    0.3827054
 107.0000076    0.3842315
 107.0100021    0.3892862
 107.0200043    0.3982582
 107.0300064    0.3988240
 107.0400085    0.4032208
 107.0500031    0.3907266
 107.0600052    0.3899659
 107.0700073    0.3819803
 107.0800018    0.3815718
 107.0900040    0.3986181
 107.1000061    0.4034454
 107.1100082    0.3899399
 107.1200027    0.4017033
 107.1300049    0.4004970
 107.1400070    0.3973168
 107.1500015    0.3970238
 107.1600037    0.3937697
 107.1700058    0.3940976
 107.1800079    0.3886604
 107.1900024    0.3886348
 107.2000046    0.3799375
 107.2100067    0.3714378
 107.2200089    0.3669832
 107.2300034    0.3653147
 107.2400055    0.3663604
 107.2500076    0.3768469
 107.2600021    0.3802854
 107.2700043    0.3774295
 107.2800064    0.3966531
 107.2900085    0.3962108
 107.3000031    0.3957922
 107.3100052    0.3934717
 107.3200073    0.4029425
 107.3300018    0.4083597
 107.3400040    0.4082545
 107.3500061    0.4285560
 107.3600082    0.4257303
 107.3700027    0.4369961
 107.3800049    0.4431361
 107.3900070    0.4484406
 107.4000015    0.4424451
 107.4100037    0.4304353
 107.4200058    0.4300861
 107.4300079    0.4411975
 107.4400024    0.4590103
 107.4500046    0.4604230
 107.4600067    0.4756974
 107.4700089    0.4557603
 107.4800034    0.4480745
 107.4900055    0.4341055
 107.5000076    0.4367615
 107.5100021    0.4439305
 107.5200043    0.4468521
 107.5300064    0.4487773
 107.5400085    0.4344015
 107.5500031    0.4394698
 107.5600052    0.4245290
 107.5700073    0.4116672
 107.5800018    0.3944095
 107.5900040    0.3923370
 107.6000061    0.4011025
 107.6100082    0.4120684
 107.6200027    0.4064893
 107.6300049    0.4000070
 107.6400070    0.4008533
 107.6500015    0.4018889
 107.6600037    0.4060027
 107.6700058    0.3939305
 107.6800079    0.3822456
 107.6900024    0.3890440
 107.7000046    0.3894601
 107.7100067    0.3729143
 107.7200089    0.3884203
 107.7300034    0.3844630
 107.7400055    0.3844131
 107.7500076    0.3778207
 107.7600021    0.3687713
 107.7700043    0.3851217
 107.7800064    0.3828053
 107.7900085    0.3832353
 107.8000031    0.3799454
 107.8100052    0.3784656
 107.8200073    0.3788044
 107.8300018    0.3876709
 107.8400040    0.3867007
 107.8500061    0.3918865
 107.8600082    0.3944162
 107.8700027    0.3816302
 107.8800049    0.3826749
 107.8900070    0.3884082
 107.9000015    0.3980349
 107.9100037    0.3873245
 107.9200058    0.4033579
 107.9300079    0.4012023
 107.9400024    0.3932283
 107.9500046    0.3896631
 107.9600067    0.3979960
 107.9700089    0.3942465
 107.9800034    0.3972386
 107.9900055    0.4120886
 108.0000076    0.4086496
 108.0100021    0.3973005
 108.0200043    0.3911262
 108.0300064    0.3807404
 108.0400085    0.3863542
 108.0500031    0.3800049
 108.0600052    0.3871225
 108.0700073    0.3707512
 108.0800018    0.3683005
 108.0900040    0.3722592
 108.1000061    0.3804445
 108.1100082    0.3796949
 108.1200027    0.3751428
 108.1300049    0.3854040
 108.1400070    0.3880567
 108.1500015    0.3811541
 108.1600037    0.4002017
 108.1700058    0.3894624
 108.1800079    0.3876079
 108.1900024    0.3982659
 108.2000046    0.3855115
 108.2100067    0.3861379
 108.2200089    0.3893226
 108.2300034    0.4019402
 108.2400055    0.4054516
 108.2500076    0.4080823
 108.2600021    0.4190865
 108.2700043    0.4182391
 108.2800064    0.4173836
 108.2900085    0.4075878
 108.3000031    0.4077429
 108.3100052    0.4016315
 108.3200073    0.4166210
 108.3300018    0.4088596
 108.3400040    0.4265707
 108.3500061    0.4209289
 108.3600082    0.4254707
 108.3700027    0.4189881
 108.3800049    0.4176776
 108.3900070    0.4089552
 108.4000015    0.4013239
 108.4100037    0.4063138
 108.4200058    0.4220386
 108.4300079    0.4106848
 108.4400024    0.4114237
 108.4500046    0.3987174
 108.4600067    0.3890397
 108.4700089    0.3931913
 108.4800034    0.3884798
 108.4900055    0.3866718
 108.5000076    0.3877756
 108.5100021    0.3860783
 108.5200043    0.3819408
 108.5300064    0.3731862
 108.5400085    0.3709931
 108.5500031    0.3627015
 108.5600052    0.3660941
 108.5700073    0.3779013
 108.5800018    0.3840367
 108.5900040    0.3922529
 108.6000061    0.3811680
 108.6100082    0.3797307
 108.6200027    0.3758547
 108.6300049    0.3789468
 108.6400070    0.3880914
 108.6500015    0.3819252
 108.6600037    0.3939719
 108.6700058    0.3945451
 108.6800079    0.3960250
 108.6900024    0.4016267
 108.7000046    0.4147264
 108.7100067    0.4083816
 108.7200089    0.4023522
 108.7300034    0.4110480
 108.7400055    0.4170961
 108.7500076    0.4187819
 108.7600021    0.3968405
 108.7700043    0.4167573
 108.7800064    0.4142337
 108.7900085    0.4078759
 108.8000031    0.4119348
 108.8100052    0.4117156
 108.8200073    0.4068071
 108.8300018    0.4206657
 108.8400040    0.4100441
 108.8500061    0.4091229
 108.8600082    0.3975016
 108.8700027    0.4015681
 108.8800049    0.3909902
 108.8900070    0.3911745
 108.9000015    0.3893923
 108.9100037    0.3899459
 108.9200058    0.3939191
 108.9300079    0.3855087
 108.9400024    0.3785815
 108.9500046    0.3775751
 108.9600067    0.3811905
 108.9700089    0.3816138
 108.9800034    0.3826590
 108.9900055    0.3756343
 109.0000076    0.3755254
 109.0100021    0.3657202
 109.0200043    0.3597150
 109.0300064    0.3682090
 109.0400085    0.3663006
 109.0500031    0.3564654
 109.0600052    0.3551497
 109.0700073    0.3566279
 109.0800018    0.3607321
 109.0900040    0.3729181
 109.1000061    0.3681668
 109.1100082    0.3535895
 109.1200027    0.3633847
 109.1300049    0.3737073
 109.1400070    0.3867633
 109.1500015    0.3934709
 109.1600037    0.3914967
 109.1700058    0.3919724
 109.1800079    0.3939943
 109.1900024    0.3833846
 109.2000046    0.3858944
 109.2100067    0.3861199
 109.2200089    0.3987010
 109.2300034    0.4000402
 109.2400055    0.4113257
 109.2500076    0.4037043
 109.2600021    0.4043667
 109.2700043    0.4065174
 109.2800064    0.4074160
 109.2900085    0.4032836
 109.3000031    0.3964833
 109.3100052    0.3983070
 109.3200073    0.3887070
 109.3300018    0.3964674
 109.3400040    0.3942272
 109.3500061    0.3980662
 109.3600082    0.3952893
 109.3700027    0.3851833
 109.3800049    0.3788413
 109.3900070    0.3673963
 109.4000015    0.3653589
 109.4100037    0.3681828
 109.4200058    0.3640243
 109.4300079    0.3721895
 109.4400024    0.3787583
 109.4500046    0.3678759
 109.4600067    0.3577265
 109.4700089    0.3689986
 109.4800034    0.3794048
 109.4900055    0.3795111
 109.5000076    0.3765996
 109.5100021    0.3854482
 109.5200043    0.3735546
 109.5300064    0.3739036
 109.5400085    0.3788056
 109.5500031    0.3972646
 109.5600052    0.3942086
 109.5700073    0.4008570
 109.5800018    0.4129355
 109.5900040    0.4015829
 109.6000061    0.4029752
 109.6100082    0.4056615
 109.6200027    0.4038125
 109.6300049    0.3916351
 109.6400070    0.3828847
 109.6500015    0.3739971
 109.6600037    0.3905424
 109.6700058    0.3978802
 109.6800079    0.3930199
 109.6900024    0.3947975
 109.7000046    0.4063177
 109.7100067    0.3990612
 109.7200089    0.4035665
 109.7300034    0.3925551
 109.7400055    0.3875240
 109.7500076    0.3981583
 109.7600021    0.4055114
 109.7700043    0.4249426
 109.7800064    0.4060022
 109.7900085    0.4086883
 109.8000031    0.4155486
 109.8100052    0.4126128
 109.8200073    0.4084508
 109.8300018    0.4134347
 109.8400040    0.4156755
 109.8500061    0.4009482
 109.8600082    0.3986148
 109.8700027    0.3946219
 109.8800049    0.3931237
 109.8900070    0.4058728
 109.9000015    0.4191841
 109.9100037    0.4133773
 109.9200058    0.4061580
 109.9300079    0.4156871
 109.9400024    0.4252975
 109.9500046    0.4207449
 109.9600067    0.4116842
 109.9700089    0.4102507
 109.9800034    0.4185905
 109.9900055    0.4196367
 110.0000076    0.4322349
 110.0100021    0.4169862
 110.0200043    0.4153033
 110.0300064    0.4148425
 110.0400085    0.4140908
 110.0500031    0.4133449
 110.0600052    0.4106546
 110.0700073    0.3990534
 110.0800018    0.4029634
 110.0900040    0.4025191
 110.1000061    0.3992865
 110.1100082    0.4018318
 110.1200027    0.4074704
 110.1300049    0.3977571
 110.1400070    0.4051517
 110.1500015    0.4046255
 110.1600037    0.4076317
 110.1700058    0.4124289
 110.1800079    0.4194928
 110.1900024    0.4331259
 110.2000046    0.4122729
 110.2100067    0.4104057
 110.2200089    0.4074770
 110.2300034    0.3961316
 110.2400055    0.4099752
 110.2500076    0.4129139
 110.2600021    0.4040400
 110.2700043    0.4045543
 110.2800064    0.4058582
 110.2900085    0.4076664
 110.3000031    0.4043113
 110.3100052    0.3981535
 110.3200073    0.4022039
 110.3300018    0.3995215
 110.3400040    0.3996891
 110.3500061    0.3985186
 110.3600082    0.3945215
 110.3700027    0.3936181
 110.3800049    0.3909475
 110.3900070    0.3977028
 110.4000015    0.3895705
 110.4100037    0.3857190
 110.4200058    0.3835795
 110.4300079    0.3706800
 110.4400024    0.3767586
 110.4500046    0.3761652
 110.4600067    0.3669944
 110.4700089    0.3640999
 110.4800034    0.3619510
 110.4900055    0.3552560
 110.5000076    0.3491708
 110.5100021    0.3440183
 110.5200043    0.3458949
 110.5300064    0.3454883
 110.5400085    0.3480820
 110.5500031    0.3539786
 110.5600052    0.3443103
 110.5700073    0.3437228
 110.5800018    0.3377016
 110.5900040    0.3370773
 110.6000061    0.3423718
 110.6100082    0.3434584
 110.6200027    0.3493699
 110.6300049    0.3511074
 110.6400070    0.3496769
 110.6500015    0.3426435
 110.6600037    0.3423972
 110.6700058    0.3494594
 110.6800079    0.3604822
 110.6900024    0.3464396
 110.7000046    0.3448311
 110.7100067    0.3401335
 110.7200089    0.3368771
 110.7300034    0.3397562
 110.7400055    0.3450720
 110.7500076    0.3449907
 110.7600021    0.3479542
 110.7700043    0.3463877
 110.7800064    0.3460536
 110.7900085    0.3505235
 110.8000031    0.3426044
 110.8100052    0.3401776
 110.8200073    0.3491292
 110.8300018    0.3478022
 110.8400040    0.3417143
 110.8500061    0.3383255
 110.8600082    0.3595601
 110.8700027    0.3578813
 110.8800049    0.3496070
 110.8900070    0.3466910
 110.9000015    0.3494226
 110.9100037    0.3542485
 110.9200058    0.3550100
 110.9300079    0.3449395
 110.9400024    0.3519647
 110.9500046    0.3481454
 110.9600067    0.3525609
 110.9700089    0.3520693
 110.9800034    0.3553416
 110.9900055    0.3547928
 111.0000076    0.3530087
 111.0100021    0.3497505
 111.0200043    0.3591258
 111.0300064    0.3547377
 111.0400085    0.3673933
 111.0500031    0.3695855
 111.0600052    0.3599120
 111.0700073    0.3565725
 111.0800018    0.3592327
 111.0900040    0.3578391
 111.1000061    0.3513033
 111.1100082    0.3550423
 111.1200027    0.3527425
 111.1300049    0.3474504
 111.1400070    0.3502339
 111.1500015    0.3532053
 111.1600037    0.3495896
 111.1700058    0.3515841
 111.1800079    0.3534872
 111.1900024    0.3513241
 111.2000046    0.3460223
 111.2100067    0.3448203
 111.2200089    0.3481025
 111.2300034    0.3448367
 111.2400055    0.3437536
 111.2500076    0.3441310
 111.2600021    0.3443282
 111.2700043    0.3497488
 111.2800064    0.3458064
 111.2900085    0.3439787
 111.3000031    0.3635608
 111.3100052    0.3573361
 111.3200073    0.3523741
 111.3300018    0.3502558
 111.3400040    0.3513846
 111.3500061    0.3558869
 111.3600082    0.3618714
 111.3700027    0.3522334
 111.3800049    0.3558819
 111.3900070    0.3473975
 111.4000015    0.3589478
 111.4100037    0.3602110
 111.4200058    0.3543034
 111.4300079    0.3647645
 111.4400024    0.3676773
 111.4500046    0.3686868
 111.4600067    0.3664909
 111.4700089    0.3632925
 111.4800034    0.3584742
 111.4900055    0.3479128
 111.5000076    0.3423456
 111.5100021    0.3381588
 111.5200043    0.3441591
 111.5300064    0.3390312
 111.5400085    0.3461983
 111.5500031    0.3463392
 111.5600052    0.3429280
 111.5700073    0.3454722
 111.5800018    0.3511046
 111.5900040    0.3491739
 111.6000061    0.3419970
 111.6100082    0.3373534
 111.6200027    0.3408150
 111.6300049    0.3381919
 111.6400070    0.3412666
 111.6500015    0.3380017
 111.6600037    0.3350799
 111.6700058    0.3472185
 111.6800079    0.3444219
 111.6900024    0.3479513
 111.7000046    0.3536349
 111.7100067    0.3437717
 111.7200089    0.3489663
 111.7300034    0.3462971
 111.7400055    0.3474711
 111.7500076    0.3555153
 111.7600021    0.3554754
 111.7700043    0.3669448
 111.7800064    0.3525145
 111.7900085    0.3577172
 111.8000031    0.3548386
 111.8100052    0.3510468
 111.8200073    0.3532001
 111.8300018    0.3605217
 111.8400040    0.3586702
 111.8500061    0.3497052
 111.8600082    0.3487658
 111.8700027    0.3379956
 111.8800049    0.3359762
 111.8900070    0.3382055
 111.9000015    0.3428526
 111.9100037    0.3437592
 111.9200058    0.3388432
 111.9300079    0.3449622
 111.9400024    0.3521993
 111.9500046    0.3551633
 111.9600067    0.3615656
 111.9700089    0.3693442
 111.9800034    0.3731114
 111.9900055    0.3700121
 112.0000076    0.3645041
 112.0100021    0.3678814
 112.0200043    0.3692587
 112.0300064    0.3588773
 112.0400085    0.3708047
 112.0500031    0.3812923
 112.0600052    0.3797396
 112.0700073    0.3712407
 112.0800018    0.3778971
 112.0900040    0.3743035
 112.1000061    0.3643256
 112.1100082    0.3610082
 112.1200027    0.3651457
 112.1300049    0.3689857
 112.1400070    0.3642856
 112.1500015    0.3681418
 112.1600037    0.3665680
 112.1700058    0.3697346
 112.1800079    0.3700511
 112.1900024    0.3772560
 112.2000046    0.3691927
 112.2100067    0.3647026
 112.2200089    0.3680056
 112.2300034    0.3628516
 112.2400055    0.3685410
 112.2500076    0.3642846
 112.2600021    0.3646538
 112.2700043    0.3698864
 112.2800064    0.3812285
 112.2900085    0.3886584
 112.3000031    0.3851331
 112.3100052    0.3821238
 112.3200073    0.3927556
 112.3300018    0.3943739
 112.3400040    0.3954046
 112.3500061    0.3946702
 112.3600082    0.3997566
 112.3700027    0.3931997
 112.3800049    0.4032588
 112.3900070    0.3878634
 112.4000015    0.3729014
 112.4100037    0.3708940
 112.4200058    0.3775749
 112.4300079    0.3682498
 112.4400024    0.3697636
 112.4500046    0.3791630
 112.4600067    0.3612659
 112.4700089    0.3553527
 112.4800034    0.3528480
 112.4900055    0.3426270
 112.5000076    0.3555700
 112.5100021    0.3508260
 112.5200043    0.3426739
 112.5300064    0.3503340
 112.5400085    0.3505519
 112.5500031    0.3456400
 112.5600052    0.3495975
 112.5700073    0.3555692
 112.5800018    0.3536579
 112.5900040    0.3481755
 112.6000061    0.3479914
 112.6100082    0.3535866
 112.6200027    0.3508938
 112.6300049    0.3538755
 112.6400070    0.3512912
 112.6500092    0.3593696
 112.6600037    0.3611298
 112.6700058    0.3575743
 112.6800079    0.3511320
 112.6900024    0.3549244
 112.7000046    0.3558590
 112.7100067    0.3628899
 112.7200089    0.3579668
 112.7300034    0.3586200
 112.7400055    0.3538959
 112.7500076    0.3463277
 112.7600021    0.3410526
 112.7700043    0.3449460
 112.7800064    0.3426063
 112.7900085    0.3446905
 112.8000031    0.3471960
 112.8100052    0.3515343
 112.8200073    0.3461804
 112.8300018    0.3550429
 112.8400040    0.3560764
 112.8500061    0.3580112
 112.8600082    0.3601980
 112.8700027    0.3611080
 112.8800049    0.3621311
 112.8900070    0.3609504
 112.9000092    0.3466678
 112.9100037    0.3565429
 112.9200058    0.3605350
 112.9300079    0.3608758
 112.9400024    0.3623063
 112.9500046    0.3620166
 112.9600067    0.3584453
 112.9700089    0.3524484
 112.9800034    0.3525453
 112.9900055    0.3532223
 113.0000076    0.3538627
 113.0100021    0.3551363
 113.0200043    0.3519143
 113.0300064    0.3577583
 113.0400085    0.3575552
 113.0500031    0.3539370
 113.0600052    0.3569848
 113.0700073    0.3602004
 113.0800018    0.3555723
 113.0900040    0.3519353
 113.1000061    0.3430533
 113.1100082    0.3457749
 113.1200027    0.3482604
 113.1300049    0.3450952
 113.1400070    0.3455816
 113.1500092    0.3490681
 113.1600037    0.3402350
 113.1700058    0.3471008
 113.1800079    0.3504463
 113.1900024    0.3490859
 113.2000046    0.3589295
 113.2100067    0.3640414
 113.2200089    0.3668090
 113.2300034    0.3611740
 113.2400055    0.3598495
 113.2500076    0.3550678
 113.2600021    0.3502226
 113.2700043    0.3484186
 113.2800064    0.3556434
 113.2900085    0.3442228
 113.3000031    0.3394616
 113.3100052    0.3386007
 113.3200073    0.3411244
 113.3300018    0.3474919
 113.3400040    0.3494833
 113.3500061    0.3417456
 113.3600082    0.3475768
 113.3700027    0.3374039
 113.3800049    0.3437198
 113.3900070    0.3541740
 113.4000092    0.3444752
 113.4100037    0.3403859
 113.4200058    0.3471097
 113.4300079    0.3470882
 113.4400024    0.3427364
 113.4500046    0.3458783
 113.4600067    0.3520455
 113.4700089    0.3612510
 113.4800034    0.3640970
 113.4900055    0.3682027
 113.5000076    0.3719178
 113.5100021    0.3709852
 113.5200043    0.3835801
 113.5300064    0.3714508
 113.5400085    0.3748929
 113.5500031    0.3787938
 113.5600052    0.3760147
 113.5700073    0.3838706
 113.5800018    0.3818954
 113.5900040    0.3770413
 113.6000061    0.3780618
 113.6100082    0.3804091
 113.6200027    0.3737198
 113.6300049    0.3722109
 113.6400070    0.3809392
 113.6500092    0.3624130
 113.6600037    0.3737153
 113.6700058    0.3661693
 113.6800079    0.3538713
 113.6900024    0.3622397
 113.7000046    0.3680371
 113.7100067    0.3616399
 113.7200089    0.3589814
 113.7300034    0.3524769
 113.7400055    0.3498327
 113.7500076    0.3501786
 113.7600021    0.3467031
 113.7700043    0.3493130
 113.7800064    0.3409738
 113.7900085    0.3565477
 113.8000031    0.3542219
 113.8100052    0.3474382
 113.8200073    0.3465877
 113.8300018    0.3535277
 113.8400040    0.3497995
 113.8500061    0.3466356
 113.8600082    0.3377541
 113.8700027    0.3336418
 113.8800049    0.3406174
 113.8900070    0.3361334
 113.9000092    0.3414850
 113.9100037    0.3427567
 113.9200058    0.3542956
 113.9300079    0.3602141
 113.9400024    0.3625750
 113.9500046    0.3615742
 113.9600067    0.3660116
 113.9700089    0.3640518
 113.9800034    0.3682818
 113.9900055    0.3583960
 114.0000076    0.3608214
 114.0100021    0.3618977
 114.0200043    0.3676215
 114.0300064    0.3522973
 114.0400085    0.3566172
 114.0500031    0.3516729
 114.0600052    0.3599347
 114.0700073    0.3676024
 114.0800018    0.3561496
 114.0900040    0.3593091
 114.1000061    0.3673451
 114.1100082    0.3643294
 114.1200027    0.3690444
 114.1300049    0.3744011
 114.1400070    0.3688536
 114.1500092    0.3711410
 114.1600037    0.3654439
 114.1700058    0.3648644
 114.1800079    0.3627405
 114.1900024    0.3678359
 114.2000046    0.3599914
 114.2100067    0.3615582
 114.2200089    0.3709152
 114.2300034    0.3728660
 114.2400055    0.3743861
 114.2500076    0.3782065
 114.2600021    0.3727354
 114.2700043    0.3639457
 114.2800064    0.3743041
 114.2900085    0.3773110
 114.3000031    0.3867565
 114.3100052    0.3840361
 114.3200073    0.3825116
 114.3300018    0.3819697
 114.3400040    0.3892623
 114.3500061    0.3767592
 114.3600082    0.3759952
 114.3700027    0.3809995
 114.3800049    0.3796352
 114.3900070    0.3733216
 114.4000092    0.3748371
 114.4100037    0.3720641
 114.4200058    0.3729860
 114.4300079    0.3727140
 114.4400024    0.3677948
 114.4500046    0.3687943
 114.4600067    0.3692488
 114.4700089    0.3653869
 114.4800034    0.3639436
 114.4900055    0.3644536
 114.5000076    0.3621576
 114.5100021    0.3674705
 114.5200043    0.3703354
 114.5300064    0.3707617
 114.5400085    0.3667602
 114.5500031    0.3793366
 114.5600052    0.3847169
 114.5700073    0.3799622
 114.5800018    0.3827114
 114.5900040    0.3768176
 114.6000061    0.3704291
 114.6100082    0.3756370
 114.6200027    0.3616820
 114.6300049    0.3509272
 114.6400070    0.3512486
 114.6500092    0.3499996
 114.6600037    0.3516845
 114.6700058    0.3429206
 114.6800079    0.3420559
 114.6900024    0.3487737
 114.7000046    0.3592807
 114.7100067    0.3580059
 114.7200089    0.3537367
 114.7300034    0.3580368
 114.7400055    0.3738391
 114.7500076    0.3813033
 114.7600021    0.3791229
 114.7700043    0.3800378
 114.7800064    0.3827807
 114.7900085    0.3858469
 114.8000031    0.3828554
 114.8100052    0.3957181
 114.8200073    0.3926762
 114.8300018    0.3882242
 114.8400040    0.3840687
 114.8500061    0.3868747
 114.8600082    0.3877362
 114.8700027    0.3827837
 114.8800049    0.3846346
 114.8900070    0.3792749
 114.9000092    0.3857236
 114.9100037    0.3986291
 114.9200058    0.3958868
 114.9300079    0.4050251
 114.9400024    0.4039028
 114.9500046    0.3991823
 114.9600067    0.4099838
 114.9700089    0.3927641
 114.9800034    0.4053156
 114.9900055    0.3942660
 115.0000076    0.3995703
 115.0100021    0.4172720
 115.0200043    0.4174491
 115.0300064    0.4155078
 115.0400085    0.4050068
 115.0500031    0.4105196
 115.0600052    0.4091072
 115.0700073    0.4142887
 115.0800018    0.4145337
 115.0900040    0.4210673
 115.1000061    0.4327985
 115.1100082    0.4063685
 115.1200027    0.4081529
 115.1300049    0.4024139
 115.1400070    0.4089303
 115.1500092    0.4142951
 115.1600037    0.3990782
 115.1700058    0.4004654
 115.1800079    0.4006296
 115.1900024    0.4058607
 115.2000046    0.4086701
 115.2100067    0.3985876
 115.2200089    0.4104073
 115.2300034    0.4061271
 115.2400055    0.4175522
 115.2500076    0.4217284
 115.2600021    0.4087569
 115.2700043    0.4145496
 115.2800064    0.4155200
 115.2900085    0.4175110
 115.3000031    0.4139151
 115.3100052    0.4072778
 115.3200073    0.4034757
 115.3300018    0.4009036
 115.3400040    0.3891533
 115.3500061    0.3951128
 115.3600082    0.3886910
 115.3700027    0.3866162
 115.3800049    0.3720628
 115.3900070    0.3660796
 115.4000092    0.3677160
 115.4100037    0.3792794
 115.4200058    0.3783377
 115.4300079    0.3736767
 115.4400024    0.3650238
 115.4500046    0.3793629
 115.4600067    0.3897975
 115.4700089    0.3869454
 115.4800034    0.3864234
 115.4900055    0.3796804
 115.5000076    0.3760138
 115.5100021    0.3812319
 115.5200043    0.3873497
 115.5300064    0.3940375
 115.5400085    0.4050227
 115.5500031    0.4152396
 115.5600052    0.3969089
 115.5700073    0.3914863
 115.5800018    0.3904181
 115.5900040    0.3797526
 115.6000061    0.3831595
 115.6100082    0.3731155
 115.6200027    0.3786620
 115.6300049    0.3798647
 115.6400070    0.3789276
 115.6500092    0.3736731
 115.6600037    0.3647318
 115.6700058    0.3661485
 115.6800079    0.3708136
 115.6900024    0.3651358
 115.7000046    0.3706591
 115.7100067    0.3778997
 115.7200089    0.3768014
 115.7300034    0.3860169
 115.7400055    0.3951041
 115.7500076    0.3889524
 115.7600021    0.3740110
 115.7700043    0.3684404
 115.7800064    0.3646681
 115.7900085    0.3747115
 115.8000031    0.3777617
 115.8100052    0.3811209
 115.8200073    0.3733145
 115.8300018    0.3855410
 115.8400040    0.3944083
 115.8500061    0.3907433
 115.8600082    0.3823588
 115.8700027    0.3838666
 115.8800049    0.3896358
 115.8900070    0.3832282
 115.9000092    0.3964823
 115.9100037    0.3964845
 115.9200058    0.3731867
 115.9300079    0.3755655
 115.9400024    0.3724951
 115.9500046    0.3705734
 115.9600067    0.3844262
 115.9700089    0.3713980
 115.9800034    0.3770266
 115.9900055    0.3840190
 116.0000076    0.3847683
 116.0100021    0.3868974
 116.0200043    0.3843739
 116.0300064    0.3872610
 116.0400085    0.3812232
 116.0500031    0.3713573
 116.0600052    0.3561824
 116.0700073    0.3707067
 116.0800018    0.3687933
 116.0900040    0.3631336
 116.1000061    0.3795365
 116.1100082    0.3754249
 116.1200027    0.3707562
 116.1300049    0.3721987
 116.1400070    0.3769317
 116.1500092    0.3779213
 116.1600037    0.3743112
 116.1700058    0.3834163
 116.1800079    0.3856261
 116.1900024    0.3868171
 116.2000046    0.3875684
 116.2100067    0.3832206
 116.2200089    0.3943440
 116.2300034    0.4025743
 116.2400055    0.4026214
 116.2500076    0.3993517
 116.2600021    0.3935453
 116.2700043    0.3916470
 116.2800064    0.4083807
 116.2900085    0.3885039
 116.3000031    0.3736633
 116.3100052    0.3748695
 116.3200073    0.3780634
 116.3300018    0.3749220
 116.3400040    0.3731935
 116.3500061    0.3709919
 116.3600082    0.3646836
 116.3700027    0.3716727
 116.3800049    0.3705632
 116.3900070    0.3647916
 116.4000092    0.3620582
 116.4100037    0.3696928
 116.4200058    0.3710113
 116.4300079    0.3594187
 116.4400024    0.3671892
 116.4500046    0.3634083
 116.4600067    0.3662046
 116.4700089    0.3715856
 116.4800034    0.3753143
 116.4900055    0.3695046
 116.5000076    0.3685838
 116.5100021    0.3599817
 116.5200043    0.3629898
 116.5300064    0.3702717
 116.5400085    0.3653441
 116.5500031    0.3620632
 116.5600052    0.3657217
 116.5700073    0.3638473
 116.5800018    0.3612663
 116.5900040    0.3654211
 116.6000061    0.3595744
 116.6100082    0.3604764
 116.6200027    0.3559838
 116.6300049    0.3579725
 116.6400070    0.3617440
 116.6500092    0.3541888
 116.6600037    0.3534833
 116.6700058    0.3609686
 116.6800079    0.3517067
 116.6900024    0.3566315
 116.7000046    0.3498696
 116.7100067    0.3591264
 116.7200089    0.3672962
 116.7300034    0.3623976
 116.7400055    0.3611151
 116.7500076    0.3523554
 116.7600021    0.3482869
 116.7700043    0.3419819
 116.7800064    0.3322856
 116.7900085    0.3342940
 116.8000031    0.3306179
 116.8100052    0.3326311
 116.8200073    0.3317458
 116.8300018    0.3291436
 116.8400040    0.3323196
 116.8500061    0.3426498
 116.8600082    0.3506683
 116.8700027    0.3486480
 116.8800049    0.3486933
 116.8900070    0.3516532
 116.9000092    0.3504733
 116.9100037    0.3484387
 116.9200058    0.3433111
 116.9300079    0.3461549
 116.9400024    0.3362416
 116.9500046    0.3394443
 116.9600067    0.3440572
 116.9700089    0.3357367
 116.9800034    0.3338591
 116.9900055    0.3400483
 117.0000076    0.3423961
 117.0100021    0.3423635
 117.0200043    0.3539895
 117.0300064    0.3494329
 117.0400085    0.3507659
 117.0500031    0.3604857
 117.0600052    0.3664153
 117.0700073    0.3620394
 117.0800018    0.3598689
 117.0900040    0.3601434
 117.1000061    0.3546349
 117.1100082    0.3442717
 117.1200027    0.3415225
 117.1300049    0.3409134
 117.1400070    0.3458799
 117.1500092    0.3447618
 117.1600037    0.3359385
 117.1700058    0.3439005
 117.1800079    0.3448573
 117.1900024    0.3422763
 117.2000046    0.3474335
 117.2100067    0.3545889
 117.2200089    0.3574345
 117.2300034    0.3476913
 117.2400055    0.3523358
 117.2500076    0.3564846
 117.2600021    0.3609258
 117.2700043    0.3663309
 117.2800064    0.3614147
 117.2900085    0.3587117
 117.3000031    0.3549900
 117.3100052    0.3576665
 117.3200073    0.3530843
 117.3300018    0.3581168
 117.3400040    0.3591411
 117.3500061    0.3541279
 117.3600082    0.3592116
 117.3700027    0.3653024
 117.3800049    0.3663317
 117.3900070    0.3472828
 117.4000092    0.3471083
 117.4100037    0.3480548
 117.4200058    0.3508440
 117.4300079    0.3492839
 117.4400024    0.3506770
 117.4500046    0.3459636
 117.4600067    0.3478456
 117.4700089    0.3450801
 117.4800034    0.3392641
 117.4900055    0.3325960
 117.5000076    0.3317651
 117.5100021    0.3382665
 117.5200043    0.3358420
 117.5300064    0.3433783
 117.5400085    0.3511623
 117.5500031    0.3516062
 117.5600052    0.3596638
 117.5700073    0.3523374
 117.5800018    0.3434133
 117.5900040    0.3383854
 117.6000061    0.3372416
 117.6100082    0.3328552
 117.6200027    0.3334071
 117.6300049    0.3327128
 117.6400070    0.3371496
 117.6500092    0.3380736
 117.6600037    0.3330818
 117.6700058    0.3436166
 117.6800079    0.3457441
 117.6900024    0.3599162
 117.7000046    0.3567115
 117.7100067    0.3486114
 117.7200089    0.3473726
 117.7300034    0.3407182
 117.7400055    0.3421159
 117.7500076    0.3360542
 117.7600021    0.3378792
 117.7700043    0.3344410
 117.7800064    0.3480873
 117.7900085    0.3561561
 117.8000031    0.3606724
 117.8100052    0.3563364
 117.8200073    0.3528489
 117.8300018    0.3518270
 117.8400040    0.3538448
 117.8500061    0.3505956
 117.8600082    0.3596655
 117.8700027    0.3530138
 117.8800049    0.3558793
 117.8900070    0.3598857
 117.9000092    0.3573019
 117.9100037    0.3554426
 117.9200058    0.3617479
 117.9300079    0.3684120
 117.9400024    0.3609302
 117.9500046    0.3654757
 117.9600067    0.3687649
 117.9700089    0.3777739
 117.9800034    0.3712870
 117.9900055    0.3704472
 118.0000076    0.3553381
 118.0100021    0.3497199
 118.0200043    0.3537380
 118.0300064    0.3692097
 118.0400085    0.3617113
 118.0500031    0.3525651
 118.0600052    0.3546358
 118.0700073    0.3609321
 118.0800018    0.3529047
 118.0900040    0.3570352
 118.1000061    0.3587654
 118.1100082    0.3571849
 118.1200027    0.3543490
 118.1300049    0.3685601
 118.1400070    0.3675609
 118.1500092    0.3715000
 118.1600037    0.3829216
 118.1700058    0.3830402
 118.1800079    0.3932805
 118.1900024    0.4019105
 118.2000046    0.3862751
 118.2100067    0.3816057
 118.2200089    0.3824832
 118.2300034    0.3997240
 118.2400055    0.4083949
 118.2500076    0.4215521
 118.2600021    0.4221967
 118.2700043    0.4210497
 118.2800064    0.4133581
 118.2900085    0.4417140
 118.3000031    0.4354892
 118.3100052    0.4417393
 118.3200073    0.4431224
 118.3300018    0.4341053
 118.3400040    0.4297797
 118.3500061    0.4326223
 118.3600082    0.4450477
 118.3700027    0.4390696
 118.3800049    0.4303644
 118.3900070    0.4152353
 118.4000092    0.4317861
 118.4100037    0.4288853
 118.4200058    0.4191717
 118.4300079    0.4247235
 118.4400024    0.4146273
 118.4500046    0.4240859
 118.4600067    0.4260893
 118.4700089    0.4208831
 118.4800034    0.4138890
 118.4900055    0.4399062
 118.5000076    0.4401941
 118.5100021    0.4443137
 118.5200043    0.4420059
 118.5300064    0.4444560
 118.5400085    0.4366551
 118.5500031    0.4369379
 118.5600052    0.4324147
 118.5700073    0.4260752
 118.5800018    0.4290124
 118.5900040    0.4312886
 118.6000061    0.4320003
 118.6100082    0.4499335
 118.6200027    0.4474170
 118.6300049    0.4424280
 118.6400070    0.4362805
 118.6500092    0.4170000
 118.6600037    0.4093578
 118.6700058    0.4002298
 118.6800079    0.4083117
 118.6900024    0.4014567
 118.7000046    0.4050289
 118.7100067    0.3937245
 118.7200089    0.3791534
 118.7300034    0.3913345
 118.7400055    0.3832601
 118.7500076    0.3810003
 118.7600021    0.3884554
 118.7700043    0.3821725
 118.7800064    0.3856357
 118.7900085    0.3898722
 118.8000031    0.3808053
 118.8100052    0.3785715
 118.8200073    0.3726796
 118.8300018    0.3647374
 118.8400040    0.3759522
 118.8500061    0.3889431
 118.8600082    0.3891558
 118.8700027    0.3854358
 118.8800049    0.3877711
 118.8900070    0.3743390
 118.9000092    0.3729274
 118.9100037    0.3682038
 118.9200058    0.3609590
 118.9300079    0.3690601
 118.9400024    0.3676564
 118.9500046    0.3765758
 118.9600067    0.3792246
 118.9700089    0.3804862
 118.9800034    0.3906511
 118.9900055    0.3774427
 119.0000076    0.3820711
 119.0100021    0.3696272
 119.0200043    0.3795758
 119.0300064    0.3729921
 119.0400085    0.3611470
 119.0500031    0.3688464
 119.0600052    0.3677116
 119.0700073    0.3681955
 119.0800095    0.3601775
 119.0900040    0.3640028
 119.1000061    0.3531215
 119.1100082    0.3431579
 119.1200027    0.3461564
 119.1300049    0.3546162
 119.1400070    0.3552937
 119.1500092    0.3568372
 119.1600037    0.3636211
 119.1700058    0.3635585
 119.1800079    0.3556465
 119.1900024    0.3577418
 119.2000046    0.3606416
 119.2100067    0.3583350
 119.2200089    0.3562759
 119.2300034    0.3667153
 119.2400055    0.3748846
 119.2500076    0.3863106
 119.2600021    0.3879040
 119.2700043    0.4048836
 119.2800064    0.4028910
 119.2900085    0.3891201
 119.3000031    0.3806106
 119.3100052    0.3891090
 119.3200073    0.3847750
 119.3300095    0.3813734
 119.3400040    0.3756471
 119.3500061    0.3744776
 119.3600082    0.3592716
 119.3700027    0.3533572
 119.3800049    0.3620593
 119.3900070    0.3555489
 119.4000092    0.3573080
 119.4100037    0.3758326
 119.4200058    0.3631616
 119.4300079    0.3528177
 119.4400024    0.3559955
 119.4500046    0.3672244
 119.4600067    0.3547108
 119.4700089    0.3562643
 119.4800034    0.3607562
 119.4900055    0.3652501
 119.5000076    0.3713324
 119.5100021    0.3720550
 119.5200043    0.3784763
 119.5300064    0.3815376
 119.5400085    0.3689896
 119.5500031    0.3816434
 119.5600052    0.3775564
 119.5700073    0.3609473
 119.5800095    0.3610145
 119.5900040    0.3587269
 119.6000061    0.3465711
 119.6100082    0.3474455
 119.6200027    0.3454228
 119.6300049    0.3524137
 119.6400070    0.3525286
 119.6500092    0.3496962
 119.6600037    0.3500455
 119.6700058    0.3475221
 119.6800079    0.3443602
 119.6900024    0.3570268
 119.7000046    0.3506438
 119.7100067    0.3453651
 119.7200089    0.3454057
 119.7300034    0.3379075
 119.7400055    0.3287048
 119.7500076    0.3331584
 119.7600021    0.3314272
 119.7700043    0.3383572
 119.7800064    0.3293724
 119.7900085    0.3379113
 119.8000031    0.3394133
 119.8100052    0.3374377
 119.8200073    0.3355114
 119.8300095    0.3367422
 119.8400040    0.3339635
 119.8500061    0.3436519
 119.8600082    0.3475372
 119.8700027    0.3533239
 119.8800049    0.3436538
 119.8900070    0.3443177
 119.9000092    0.3466111
 119.9100037    0.3582946
 119.9200058    0.3566815
 119.9300079    0.3542502
 119.9400024    0.3509096
 119.9500046    0.3455629
 119.9600067    0.3482707
 119.9700089    0.3439734
 119.9800034    0.3479490
 119.9900055    0.3435521
 120.0000076    0.3364215
 120.0100021    0.3274943
 120.0200043    0.3274905
 120.0300064    0.3323760
 120.0400085    0.3284653
 120.0500031    0.3308341
 120.0600052    0.3349984
 120.0700073    0.3247330
 120.0800095    0.3292426
 120.0900040    0.3262104
 120.1000061    0.3273597
 120.1100082    0.3332120
 120.1200027    0.3331580
 120.1300049    0.3350036
 120.1400070    0.3361322
 120.1500092    0.3388502
 120.1600037    0.3353885
 120.1700058    0.3359068
 120.1800079    0.3365238
 120.1900024    0.3444940
 120.2000046    0.3372125
 120.2100067    0.3374943
 120.2200089    0.3340569
 120.2300034    0.3334589
 120.2400055    0.3370762
 120.2500076    0.3371895
 120.2600021    0.3359747
 120.2700043    0.3379171
 120.2800064    0.3370762
 120.2900085    0.3353791
 120.3000031    0.3435777
 120.3100052    0.3359823
 120.3200073    0.3337688
 120.3300095    0.3344027
 120.3400040    0.3353228
 120.3500061    0.3351206
 120.3600082    0.3311439
 120.3700027    0.3306850
 120.3800049    0.3379959
 120.3900070    0.3486956
 120.4000092    0.3555238
 120.4100037    0.3596300
 120.4200058    0.3601176
 120.4300079    0.3667590
 120.4400024    0.3644215
 120.4500046    0.3644110
 120.4600067    0.3684556
 120.4700089    0.3707289
 120.4800034    0.3768819
 120.4900055    0.3676565
 120.5000076    0.3653306
 120.5100021    0.3763079
 120.5200043    0.3832557
 120.5300064    0.3827309
 120.5400085    0.3775330
 120.5500031    0.3792005
 120.5600052    0.3698779
 120.5700073    0.3678768
 120.5800095    0.3658934
 120.5900040    0.3611217
 120.6000061    0.3640256
 120.6100082    0.3687272
 120.6200027    0.3723703
 120.6300049    0.3808968
 120.6400070    0.3824129
 120.6500092    0.3661654
 120.6600037    0.3712000
 120.6700058    0.3715043
 120.6800079    0.3775870
 120.6900024    0.3706973
 120.7000046    0.3591921
 120.7100067    0.3712260
 120.7200089    0.3680370
 120.7300034    0.3765050
 120.7400055    0.3689578
 120.7500076    0.3605727
 120.7600021    0.3691742
 120.7700043    0.3609623
 120.7800064    0.3620443
 120.7900085    0.3627527
 120.8000031    0.3682745
 120.8100052    0.3652247
 120.8200073    0.3749932
 120.8300095    0.3737597
 120.8400040    0.3707549
 120.8500061    0.3636030
 120.8600082    0.3661185
 120.8700027    0.3559029
 120.8800049    0.3573811
 120.8900070    0.3538749
 120.9000092    0.3472151
 120.9100037    0.3542190
 120.9200058    0.3533977
 120.9300079    0.3657731
 120.9400024    0.3572553
 120.9500046    0.3676149
 120.9600067    0.3724683
 120.9700089    0.3711816
 120.9800034    0.3708668
 120.9900055    0.3734980
 121.0000076    0.3789428
 121.0100021    0.3845689
 121.0200043    0.3818294
 121.0300064    0.3895800
 121.0400085    0.3817385
 121.0500031    0.3762722
 121.0600052    0.3776714
 121.0700073    0.3813320
 121.0800095    0.3815169
 121.0900040    0.3711163
 121.1000061    0.3779017
 121.1100082    0.3716518
 121.1200027    0.3646643
 121.1300049    0.3619986
 121.1400070    0.3585066
 121.1500092    0.3640239
 121.1600037    0.3636241
 121.1700058    0.3577826
 121.1800079    0.3611642
 121.1900024    0.3591217
 121.2000046    0.3735589
 121.2100067    0.3733900
 121.2200089    0.3626996
 121.2300034    0.3650827
 121.2400055    0.3663022
 121.2500076    0.3673702
 121.2600021    0.3603316
 121.2700043    0.3547492
 121.2800064    0.3523400
 121.2900085    0.3605620
 121.3000031    0.3603267
 121.3100052    0.3673487
 121.3200073    0.3781128
 121.3300095    0.3861379
 121.3400040    0.3836181
 121.3500061    0.3957996
 121.3600082    0.3906209
 121.3700027    0.3937823
 121.3800049    0.3854016
 121.3900070    0.3762428
 121.4000092    0.3806919
 121.4100037    0.3830281
 121.4200058    0.3793092
 121.4300079    0.3712910
 121.4400024    0.3694815
 121.4500046    0.3740208
 121.4600067    0.3745286
 121.4700089    0.3808618
 121.4800034    0.3858568
 121.4900055    0.3892798
 121.5000076    0.3938098
 121.5100021    0.3969454
 121.5200043    0.3892521
 121.5300064    0.4023708
 121.5400085    0.4011948
 121.5500031    0.4008809
 121.5600052    0.3901800
 121.5700073    0.3948752
 121.5800095    0.3931106
 121.5900040    0.3970340
 121.6000061    0.4076823
 121.6100082    0.4056973
 121.6200027    0.4219502
 121.6300049    0.4221539
 121.6400070    0.4127958
 121.6500092    0.4102958
 121.6600037    0.4110022
 121.6700058    0.4093103
 121.6800079    0.4034909
 121.6900024    0.4079290
 121.7000046    0.4112986
 121.7100067    0.4044107
 121.7200089    0.4065270
 121.7300034    0.4032623
 121.7400055    0.4106272
 121.7500076    0.4261227
 121.7600021    0.4163037
 121.7700043    0.4135042
 121.7800064    0.4115899
 121.7900085    0.4047540
 121.8000031    0.4127955
 121.8100052    0.4143205
 121.8200073    0.4242527
 121.8300095    0.4269899
 121.8400040    0.4309303
 121.8500061    0.4231430
 121.8600082    0.4224610
 121.8700027    0.4205208
 121.8800049    0.4150733
 121.8900070    0.4243517
 121.9000092    0.4353776
 121.9100037    0.4466283
 121.9200058    0.4356414
 121.9300079    0.4331721
 121.9400024    0.4339595
 121.9500046    0.4385779
 121.9600067    0.4338204
 121.9700089    0.4460826
 121.9800034    0.4569716
 121.9900055    0.4520781
 122.0000076    0.4340301
 122.0100021    0.4296725
 122.0200043    0.4428235
 122.0300064    0.4607911
 122.0400085    0.4439921
 122.0500031    0.4551067
 122.0600052    0.4577966
 122.0700073    0.4525515
 122.0800095    0.4582704
 122.0900040    0.4510830
 122.1000061    0.4441383
 122.1100082    0.4501182
 122.1200027    0.4470303
 122.1300049    0.4549598
 122.1400070    0.4762854
 122.1500092    0.4799607
 122.1600037    0.4753817
 122.1700058    0.4809464
 122.1800079    0.4737459
 122.1900024    0.4604663
 122.2000046    0.4575687
 122.2100067    0.4455863
 122.2200089    0.4423791
 122.2300034    0.4299206
 122.2400055    0.4337635
 122.2500076    0.4309598
 122.2600021    0.4375771
 122.2700043    0.4200744
 122.2800064    0.4101143
 122.2900085    0.4110390
 122.3000031    0.4090444
 122.3100052    0.4017488
 122.3200073    0.4046248
 122.3300095    0.4062984
 122.3400040    0.3974310
 122.3500061    0.3978634
 122.3600082    0.4069690
 122.3700027    0.4118735
 122.3800049    0.3996495
 122.3900070    0.3971545
 122.4000092    0.4037645
 122.4100037    0.3937902
 122.4200058    0.3938254
 122.4300079    0.4025827
 122.4400024    0.4071755
 122.4500046    0.3974247
 122.4600067    0.3954650
 122.4700089    0.3970866
 122.4800034    0.4014227
 122.4900055    0.4036688
 122.5000076    0.3909052
 122.5100021    0.3861097
 122.5200043    0.3928052
 122.5300064    0.4052793
 122.5400085    0.3975593
 122.5500031    0.3975271
 122.5600052    0.3965366
 122.5700073    0.3842730
 122.5800095    0.3935318
 122.5900040    0.4100523
 122.6000061    0.4129554
 122.6100082    0.4006595
 122.6200027    0.4036389
 122.6300049    0.3998837
 122.6400070    0.3991995
 122.6500092    0.4189925
 122.6600037    0.4036693
 122.6700058    0.3991793
 122.6800079    0.3927891
 122.6900024    0.4007736
 122.7000046    0.4038543
 122.7100067    0.3980327
 122.7200089    0.3989112
 122.7300034    0.3968580
 122.7400055    0.3975493
 122.7500076    0.3972611
 122.7600021    0.4009959
 122.7700043    0.3990535
 122.7800064    0.4060120
 122.7900085    0.4019562
 122.8000031    0.3994063
 122.8100052    0.4160029
 122.8200073    0.4198205
 122.8300095    0.4235972
 122.8400040    0.4241845
 122.8500061    0.4119852
 122.8600082    0.4088684
 122.8700027    0.4121223
 122.8800049    0.4185438
 122.8900070    0.4040419
 122.9000092    0.4199951
 122.9100037    0.4218226
 122.9200058    0.4186978
 122.9300079    0.4223576
 122.9400024    0.4151799
 122.9500046    0.4223220
 122.9600067    0.4118757
 122.9700089    0.4114940
 122.9800034    0.4154333
 122.9900055    0.4287699
 123.0000076    0.4266565
 123.0100021    0.4138855
 123.0200043    0.4192732
 123.0300064    0.4037429
 123.0400085    0.4069122
 123.0500031    0.4155937
 123.0600052    0.4091663
 123.0700073    0.4008922
 123.0800095    0.4057707
 123.0900040    0.4137663
 123.1000061    0.4221043
 123.1100082    0.4093798
 123.1200027    0.4111699
 123.1300049    0.4143852
 123.1400070    0.4018203
 123.1500092    0.4085736
 123.1600037    0.4168632
 123.1700058    0.4209085
 123.1800079    0.4274262
 123.1900024    0.4277237
 123.2000046    0.4349633
 123.2100067    0.4369242
 123.2200089    0.4287594
 123.2300034    0.4397001
 123.2400055    0.4452063
 123.2500076    0.4370618
 123.2600021    0.4515513
 123.2700043    0.4517795
 123.2800064    0.4582823
 123.2900085    0.4539806
 123.3000031    0.4476220
 123.3100052    0.4312626
 123.3200073    0.4334241
 123.3300095    0.4391153
 123.3400040    0.4363276
 123.3500061    0.4221946
 123.3600082    0.4113886
 123.3700027    0.4052784
 123.3800049    0.3961341
 123.3900070    0.3887660
 123.4000092    0.3946612
 123.4100037    0.3867140
 123.4200058    0.3851936
 123.4300079    0.3909606
 123.4400024    0.3881048
 123.4500046    0.3885569
 123.4600067    0.3919433
 123.4700089    0.3954275
 123.4800034    0.3918975
 123.4900055    0.3774130
 123.5000076    0.3887948
 123.5100021    0.3928324
 123.5200043    0.3865209
 123.5300064    0.3839052
 123.5400085    0.3775760
 123.5500031    0.3891427
 123.5600052    0.3982730
 123.5700073    0.3958887
 123.5800095    0.3940291
 123.5900040    0.3865804
 123.6000061    0.3850409
 123.6100082    0.3777658
 123.6200027    0.3847532
 123.6300049    0.3814455
 123.6400070    0.3893970
 123.6500092    0.3844626
 123.6600037    0.3927185
 123.6700058    0.4002358
 123.6800079    0.3931147
 123.6900024    0.3842979
 123.7000046    0.3732664
 123.7100067    0.3767524
 123.7200089    0.3785912
 123.7300034    0.3781269
 123.7400055    0.3767347
 123.7500076    0.3735800
 123.7600021    0.3795248
 123.7700043    0.3811553
 123.7800064    0.3673985
 123.7900085    0.3761168
 123.8000031    0.3843841
 123.8100052    0.3867957
 123.8200073    0.3923517
 123.8300095    0.3964807
 123.8400040    0.3883806
 123.8500061    0.3954719
 123.8600082    0.3941724
 123.8700027    0.4005325
 123.8800049    0.4038536
 123.8900070    0.3939641
 123.9000092    0.3922387
 123.9100037    0.4013529
 123.9200058    0.3937341
 123.9300079    0.3938147
 123.9400024    0.4025256
 123.9500046    0.4044607
 123.9600067    0.3987964
 123.9700089    0.4149033
 123.9800034    0.4208241
 123.9900055    0.4293774
 124.0000076    0.4228191
 124.0100021    0.4236013
 124.0200043    0.4254057
 124.0300064    0.4188546
 124.0400085    0.4186799
 124.0500031    0.4194103
 124.0600052    0.4138569
 124.0700073    0.4108197
 124.0800095    0.4134524
 124.0900040    0.4141366
 124.1000061    0.4122113
 124.1100082    0.4029096
 124.1200027    0.4055142
 124.1300049    0.4148098
 124.1400070    0.4149797
 124.1500092    0.4143208
 124.1600037    0.4111689
 124.1700058    0.4137326
 124.1800079    0.4117866
 124.1900024    0.4118993
 124.2000046    0.4106078
 124.2100067    0.3966468
 124.2200089    0.3992862
 124.2300034    0.4093535
 124.2400055    0.3886911
 124.2500076    0.3929274
 124.2600021    0.3921723
 124.2700043    0.3962775
 124.2800064    0.3884034
 124.2900085    0.3892941
 124.3000031    0.3872714
 124.3100052    0.3915305
 124.3200073    0.3977019
 124.3300095    0.3951350
 124.3400040    0.4004061
 124.3500061    0.4018635
 124.3600082    0.4065473
 124.3700027    0.4109668
 124.3800049    0.4098554
 124.3900070    0.4035873
 124.4000092    0.3982952
 124.4100037    0.4024242
 124.4200058    0.4081511
 124.4300079    0.4061453
 124.4400024    0.4031032
 124.4500046    0.4026785
 124.4600067    0.4055867
 124.4700089    0.4020618
 124.4800034    0.3988496
 124.4900055    0.3930920
 124.5000076    0.3918479
 124.5100021    0.3855585
 124.5200043    0.3863381
 124.5300064    0.3923835
 124.5400085    0.4000270
 124.5500031    0.3900698
 124.5600052    0.3893002
 124.5700073    0.3870064
 124.5800095    0.3869212
 124.5900040    0.3858361
 124.6000061    0.3909145
 124.6100082    0.3954834
 124.6200027    0.3847496
 124.6300049    0.3907859
 124.6400070    0.3923040
 124.6500092    0.3907981
 124.6600037    0.3901358
 124.6700058    0.3803558
 124.6800079    0.3851995
 124.6900024    0.3954065
 124.7000046    0.3907114
 124.7100067    0.3889169
 124.7200089    0.4010699
 124.7300034    0.4053418
 124.7400055    0.3989206
 124.7500076    0.3974818
 124.7600021    0.4073688
 124.7700043    0.4010485
 124.7800064    0.4083709
 124.7900085    0.4049965
 124.8000031    0.4005236
 124.8100052    0.3927538
 124.8200073    0.3955653
 124.8300095    0.3879787
 124.8400040    0.3893597
 124.8500061    0.3870043
 124.8600082    0.3963140
 124.8700027    0.3987528
 124.8800049    0.3903541
 124.8900070    0.3843483
 124.9000092    0.3805519
 124.9100037    0.3744636
 124.9200058    0.3752974
 124.9300079    0.3786342
 124.9400024    0.3778552
 124.9500046    0.3834843
 124.9600067    0.3791295
 124.9700089    0.3829516
 124.9800034    0.3874405
 124.9900055    0.3768955
 125.0000076    0.3841015
 125.0100021    0.3767642
 125.0200043    0.3719262
 125.0300064    0.3696359
 125.0400085    0.3689132
 125.0500031    0.3792880
 125.0600052    0.3854108
 125.0700073    0.3740814
 125.0800095    0.3654871
 125.0900040    0.3725491
 125.1000061    0.3842750
 125.1100082    0.3943806
 125.1200027    0.3901821
 125.1300049    0.3963701
 125.1400070    0.3987874
 125.1500092    0.3993306
 125.1600037    0.4053463
 125.1700058    0.4034293
 125.1800079    0.3949023
 125.1900024    0.3941697
 125.2000046    0.4014387
 125.2100067    0.4157417
 125.2200089    0.4158141
 125.2300034    0.4129384
 125.2400055    0.4137507
 125.2500076    0.4164970
 125.2600021    0.4202241
 125.2700043    0.4318052
 125.2800064    0.4244873
 125.2900085    0.4178222
 125.3000031    0.4189824
 125.3100052    0.4150819
 125.3200073    0.4109956
 125.3300095    0.4214584
 125.3400040    0.4237624
 125.3500061    0.4112248
 125.3600082    0.4080663
 125.3700027    0.4043731
 125.3800049    0.4086764
 125.3900070    0.4188700
 125.4000092    0.4216190
 125.4100037    0.4100885
 125.4200058    0.4018282
 125.4300079    0.3967964
 125.4400024    0.4045899
 125.4500046    0.3938183
 125.4600067    0.4000130
 125.4700089    0.4046018
 125.4800034    0.3968272
 125.4900055    0.3964815
 125.5000076    0.3887887
 125.5100098    0.3864125
 125.5200043    0.3877499
 125.5300064    0.3932662
 125.5400085    0.3826203
 125.5500031    0.3756265
 125.5600052    0.3723286
 125.5700073    0.3637993
 125.5800095    0.3687410
 125.5900040    0.3722421
 125.6000061    0.3717908
 125.6100082    0.3709814
 125.6200027    0.3573620
 125.6300049    0.3502137
 125.6400070    0.3576188
 125.6500092    0.3498200
 125.6600037    0.3438457
 125.6700058    0.3468619
 125.6800079    0.3510607
 125.6900024    0.3473805
 125.7000046    0.3469126
 125.7100067    0.3392963
 125.7200089    0.3463294
 125.7300034    0.3516892
 125.7400055    0.3631844
 125.7500076    0.3704526
 125.7600098    0.3757243
 125.7700043    0.3803181
 125.7800064    0.3766280
 125.7900085    0.3822714
 125.8000031    0.3681423
 125.8100052    0.3598590
 125.8200073    0.3562236
 125.8300095    0.3557178
 125.8400040    0.3639928
 125.8500061    0.3619666
 125.8600082    0.3643005
 125.8700027    0.3678724
 125.8800049    0.3627076
 125.8900070    0.3554954
 125.9000092    0.3594332
 125.9100037    0.3621038
 125.9200058    0.3589131
 125.9300079    0.3656605
 125.9400024    0.3592750
 125.9500046    0.3586971
 125.9600067    0.3595341
 125.9700089    0.3617797
 125.9800034    0.3623809
 125.9900055    0.3670198
 126.0000076    0.3624448
 126.0100098    0.3544733
 126.0200043    0.3547980
 126.0300064    0.3619436
 126.0400085    0.3627800
 126.0500031    0.3671950
 126.0600052    0.3630017
 126.0700073    0.3638549
 126.0800095    0.3571191
 126.0900040    0.3644315
 126.1000061    0.3607136
 126.1100082    0.3573302
 126.1200027    0.3602477
 126.1300049    0.3581050
 126.1400070    0.3479977
 126.1500092    0.3473283
 126.1600037    0.3493129
 126.1700058    0.3464240
 126.1800079    0.3479643
 126.1900024    0.3417459
 126.2000046    0.3471620
 126.2100067    0.3424615
 126.2200089    0.3500222
 126.2300034    0.3447997
 126.2400055    0.3565985
 126.2500076    0.3547024
 126.2600098    0.3579214
 126.2700043    0.3530407
 126.2800064    0.3640175
 126.2900085    0.3562422
 126.3000031    0.3568214
 126.3100052    0.3496747
 126.3200073    0.3494043
 126.3300095    0.3533381
 126.3400040    0.3494306
 126.3500061    0.3497924
 126.3600082    0.3474359
 126.3700027    0.3443455
 126.3800049    0.3550217
 126.3900070    0.3591834
 126.4000092    0.3619165
 126.4100037    0.3541128
 126.4200058    0.3538250
 126.4300079    0.3517480
 126.4400024    0.3592373
 126.4500046    0.3626336
 126.4600067    0.3629132
 126.4700089    0.3646414
 126.4800034    0.3676457
 126.4900055    0.3654716
 126.5000076    0.3688614
 126.5100098    0.3744991
 126.5200043    0.3772596
 126.5300064    0.3751460
 126.5400085    0.3799778
 126.5500031    0.3753139
 126.5600052    0.3775916
 126.5700073    0.3717553
 126.5800095    0.3718118
 126.5900040    0.3748896
 126.6000061    0.3699473
 126.6100082    0.3707401
 126.6200027    0.3610335
 126.6300049    0.3568344
 126.6400070    0.3669038
 126.6500092    0.3727920
 126.6600037    0.3757462
 126.6700058    0.3824449
 126.6800079    0.3782665
 126.6900024    0.3811291
 126.7000046    0.3747183
 126.7100067    0.3720146
 126.7200089    0.3659644
 126.7300034    0.3632899
 126.7400055    0.3648103
 126.7500076    0.3701773
 126.7600098    0.3850090
 126.7700043    0.3802426
 126.7800064    0.3771353
 126.7900085    0.3842565
 126.8000031    0.3807428
 126.8100052    0.3864489
 126.8200073    0.3957466
 126.8300095    0.3897331
 126.8400040    0.3748108
 126.8500061    0.3769532
 126.8600082    0.3793797
 126.8700027    0.3894987
 126.8800049    0.3957552
 126.8900070    0.3933344
 126.9000092    0.4016480
 126.9100037    0.4034207
 126.9200058    0.4116692
 126.9300079    0.4103974
 126.9400024    0.3996984
 126.9500046    0.3981498
 126.9600067    0.3974916
 126.9700089    0.3957700
 126.9800034    0.3902835
 126.9900055    0.3904605
 127.0000076    0.3853390
 127.0100098    0.3983531
 127.0200043    0.3953881
 127.0300064    0.3918259
 127.0400085    0.4023795
 127.0500031    0.4042116
 127.0600052    0.4055208
 127.0700073    0.4046913
 127.0800095    0.4024536
 127.0900040    0.4102764
 127.1000061    0.4065076
 127.1100082    0.4187344
 127.1200027    0.4179313
 127.1300049    0.4094075
 127.1400070    0.4183055
 127.1500092    0.4160780
 127.1600037    0.4232708
 127.1700058    0.4218066
 127.1800079    0.4309179
 127.1900024    0.4251790
 127.2000046    0.4244261
 127.2100067    0.4174071
 127.2200089    0.4248655
 127.2300034    0.4072552
 127.2400055    0.4000786
 127.2500076    0.4026250
 127.2600098    0.3942246
 127.2700043    0.3968543
 127.2800064    0.3929811
 127.2900085    0.3966030
 127.3000031    0.4012812
 127.3100052    0.3973317
 127.3200073    0.3906949
 127.3300095    0.3827232
 127.3400040    0.3837797
 127.3500061    0.3893430
 127.3600082    0.3899826
 127.3700027    0.3943407
 127.3800049    0.3903261
 127.3900070    0.3908018
 127.4000092    0.3921283
 127.4100037    0.3904791
 127.4200058    0.3894080
 127.4300079    0.3833227
 127.4400024    0.4021628
 127.4500046    0.4076511
 127.4600067    0.4093714
 127.4700089    0.4137030
 127.4800034    0.4200927
 127.4900055    0.4177208
 127.5000076    0.3989969
 127.5100098    0.3829442
 127.5200043    0.3934418
 127.5300064    0.3981402
 127.5400085    0.4055914
 127.5500031    0.4141593
 127.5600052    0.4169100
 127.5700073    0.4203644
 127.5800095    0.4254468
 127.5900040    0.4298061
 127.6000061    0.4437351
 127.6100082    0.4397929
 127.6200027    0.4472859
 127.6300049    0.4586504
 127.6400070    0.4591736
 127.6500092    0.4459534
 127.6600037    0.4468575
 127.6700058    0.4467382
 127.6800079    0.4416591
 127.6900024    0.4425486
 127.7000046    0.4426667
 127.7100067    0.4431847
 127.7200089    0.4436617
 127.7300034    0.4339645
 127.7400055    0.4439009
 127.7500076    0.4409098
 127.7600098    0.4250134
 127.7700043    0.4221704
 127.7800064    0.4157918
 127.7900085    0.4243627
 127.8000031    0.4258639
 127.8100052    0.4298077
 127.8200073    0.4270404
 127.8300095    0.4170391
 127.8400040    0.4224210
 127.8500061    0.4260716
 127.8600082    0.4222583
 127.8700027    0.4190521
 127.8800049    0.4251719
 127.8900070    0.4104308
 127.9000092    0.4128450
 127.9100037    0.4240388
 127.9200058    0.4228520
 127.9300079    0.4336986
 127.9400024    0.4289736
 127.9500046    0.4208976
 127.9600067    0.4297350
 127.9700089    0.4180103
 127.9800034    0.4117211
 127.9900055    0.4314885
 128.0000000    0.4412953
 128.0100098    0.4259010
 128.0200043    0.4266281
 128.0299988    0.4353829
 128.0400085    0.4423787
 128.0500031    0.4506227
 128.0600128    0.4499692
 128.0700073    0.4555096
 128.0800018    0.4378813
 128.0900116    0.4270365
 128.1000061    0.4478807
 128.1100006    0.4505814
 128.1200104    0.4491548
 128.1300049    0.4464748
 128.1399994    0.4511690
 128.1500092    0.4438566
 128.1600037    0.4400257
 128.1700134    0.4418294
 128.1800079    0.4446303
 128.1900024    0.4454522
 128.2000122    0.4501742
 128.2100067    0.4501073
 128.2200012    0.4604838
 128.2300110    0.4470334
 128.2400055    0.4411268
 128.2500000    0.4454339
 128.2600098    0.4556182
 128.2700043    0.4420497
 128.2799988    0.4393862
 128.2900085    0.4382489
 128.3000031    0.4373105
 128.3100128    0.4325554
 128.3200073    0.4279763
 128.3300018    0.4279509
 128.3400116    0.4220676
 128.3500061    0.4278844
 128.3600006    0.4174909
 128.3700104    0.4292227
 128.3800049    0.4337950
 128.3899994    0.4267173
 128.4000092    0.4185604
 128.4100037    0.4259740
 128.4200134    0.4233226
 128.4300079    0.4163456
 128.4400024    0.4074832
 128.4500122    0.3983098
 128.4600067    0.3970853
 128.4700012    0.3989249
 128.4800110    0.3923100
 128.4900055    0.4009662
 128.5000000    0.3985249
 128.5100098    0.4008203
 128.5200043    0.4036712
 128.5299988    0.3997118
 128.5400085    0.3950505
 128.5500031    0.3897150
 128.5600128    0.3945671
 128.5700073    0.3898009
 128.5800018    0.3909252
 128.5900116    0.3971828
 128.6000061    0.3971165
 128.6100006    0.3884560
 128.6200104    0.3893358
 128.6300049    0.3803383
 128.6399994    0.3873838
 128.6500092    0.3847697
 128.6600037    0.3869456
 128.6700134    0.3858669
 128.6800079    0.3902403
 128.6900024    0.3924722
 128.7000122    0.3912121
 128.7100067    0.4006869
 128.7200012    0.3903252
 128.7300110    0.3868982
 128.7400055    0.3864065
 128.7500000    0.3887466
 128.7600098    0.3772334
 128.7700043    0.3772560
 128.7799988    0.3847250
 128.7900085    0.3905319
 128.8000031    0.3771985
 128.8100128    0.3711880
 128.8200073    0.3747821
 128.8300018    0.3711426
 128.8400116    0.3771661
 128.8500061    0.3875460
 128.8600006    0.3965582
 128.8700104    0.3957894
 128.8800049    0.4006866
 128.8899994    0.4017611
 128.9000092    0.3957454
 128.9100037    0.3873611
 128.9200134    0.3810646
 128.9300079    0.3739849
 128.9400024    0.3692812
 128.9500122    0.3737628
 128.9600067    0.3678901
 128.9700012    0.3726466
 128.9800110    0.3676806
 128.9900055    0.3721593
 129.0000000    0.3745027
 129.0100098    0.3783024
 129.0200043    0.3769307
 129.0299988    0.3820852
 129.0400085    0.3762046
 129.0500031    0.3825499
 129.0600128    0.3844139
 129.0700073    0.3770969
 129.0800018    0.3829236
 129.0900116    0.3810201
 129.1000061    0.3846093
 129.1100006    0.3844297
 129.1200104    0.3821959
 129.1300049    0.3851608
 129.1399994    0.3880247
 129.1500092    0.3891051
 129.1600037    0.3844889
 129.1700134    0.3807423
 129.1800079    0.3727778
 129.1900024    0.3801047
 129.2000122    0.3837072
 129.2100067    0.3712735
 129.2200012    0.3741565
 129.2300110    0.3842059
 129.2400055    0.3785686
 129.2500000    0.3939294
 129.2600098    0.3972290
 129.2700043    0.3927743
 129.2799988    0.3875067
 129.2900085    0.3915552
 129.3000031    0.3890929
 129.3100128    0.4056249
 129.3200073    0.4036430
 129.3300018    0.3996658
 129.3400116    0.3962508
 129.3500061    0.3986318
 129.3600006    0.3953202
 129.3700104    0.3999059
 129.3800049    0.3880893
 129.3899994    0.3889728
 129.4000092    0.3934749
 129.4100037    0.3998466
 129.4200134    0.3887948
 129.4300079    0.4021596
 129.4400024    0.4090864
 129.4500122    0.4187749
 129.4600067    0.4143659
 129.4700012    0.4039829
 129.4800110    0.4029624
 129.4900055    0.4024680
 129.5000000    0.3910031
 129.5100098    0.4073364
 129.5200043    0.4017979
 129.5299988    0.3913067
 129.5400085    0.3953267
 129.5500031    0.4068397
 129.5600128    0.4099629
 129.5700073    0.4098445
 129.5800018    0.4272227
 129.5900116    0.4230816
 129.6000061    0.4177524
 129.6100006    0.4300465
 129.6200104    0.4269712
 129.6300049    0.4371285
 129.6399994    0.4371780
 129.6500092    0.4393009
 129.6600037    0.4426200
 129.6700134    0.4333974
 129.6800079    0.4409070
 129.6900024    0.4462818
 129.7000122    0.4408837
 129.7100067    0.4451548
 129.7200012    0.4535517
 129.7300110    0.4531058
 129.7400055    0.4531792
 129.7500000    0.4623704
 129.7600098    0.4595411
 129.7700043    0.4456252
 129.7799988    0.4386936
 129.7900085    0.4383992
 129.8000031    0.4559754
 129.8100128    0.4695956
 129.8200073    0.4729566
 129.8300018    0.4795069
 129.8400116    0.4783118
 129.8500061    0.4756275
 129.8600006    0.4691238
 129.8700104    0.4873277
 129.8800049    0.4794830
 129.8899994    0.4762549
 129.9000092    0.4733368
 129.9100037    0.4635901
 129.9200134    0.4453207
 129.9300079    0.4502808
 129.9400024    0.4358883
 129.9500122    0.4411426
 129.9600067    0.4398160
 129.9700012    0.4397710
 129.9800110    0.4316635
 129.9900055    0.4314087
 130.0000000    0.4383954
 130.0100098    0.4510286
 130.0200043    0.4489731
 130.0299988    0.4505250
 130.0400085    0.4526130
 130.0500031    0.4502936
 130.0600128    0.4551681
 130.0700073    0.4514938
 130.0800018    0.4704628
 130.0900116    0.4773837
 130.1000061    0.4734754
 130.1100006    0.4817592
 130.1200104    0.4758703
 130.1300049    0.4843651
 130.1399994    0.4737616
 130.1500092    0.4566076
 130.1600037    0.4592096
 130.1700134    0.4539238
 130.1800079    0.4389443
 130.1900024    0.4427826
 130.2000122    0.4447019
 130.2100067    0.4524159
 130.2200012    0.4627459
 130.2300110    0.4782176
 130.2400055    0.4855973
 130.2500000    0.4835251
 130.2600098    0.4965923
 130.2700043    0.4947589
 130.2799988    0.4978709
 130.2900085    0.4950341
 130.3000031    0.4937438
 130.3100128    0.4873751
 130.3200073    0.4771473
 130.3300018    0.4706196
 130.3400116    0.4784668
 130.3500061    0.4845863
 130.3600006    0.4854845
 130.3700104    0.4899783
 130.3800049    0.4972029
 130.3899994    0.4937684
 130.4000092    0.4915112
 130.4100037    0.5062670
 130.4200134    0.5144889
 130.4300079    0.5050044
 130.4400024    0.5011399
 130.4500122    0.5069823
 130.4600067    0.4968557
 130.4700012    0.4780092
 130.4800110    0.4725347
 130.4900055    0.4613743
 130.5000000    0.4825682
 130.5100098    0.5009270
 130.5200043    0.4955941
 130.5299988    0.4905998
 130.5400085    0.4886998
 130.5500031    0.4966844
 130.5600128    0.4923900
 130.5700073    0.5066628
 130.5800018    0.5063514
 130.5900116    0.4970411
 130.6000061    0.5039874
 130.6100006    0.5068700
 130.6200104    0.5106628
 130.6300049    0.5108177
 130.6399994    0.5069028
 130.6500092    0.5098580
 130.6600037    0.5039000
 130.6700134    0.4981115
 130.6800079    0.4997526
 130.6900024    0.4965645
 130.7000122    0.4961618
 130.7100067    0.5087400
 130.7200012    0.5039580
 130.7300110    0.5001129
 130.7400055    0.4979639
 130.7500000    0.5043414
 130.7600098    0.5116340
 130.7700043    0.5178634
 130.7799988    0.5295938
 130.7900085    0.5075270
 130.8000031    0.5180753
 130.8100128    0.5083815
 130.8200073    0.5176364
 130.8300018    0.5333374
 130.8400116    0.5249146
 130.8500061    0.5290394
 130.8600006    0.5387508
 130.8700104    0.5447013
 130.8800049    0.5598873
 130.8899994    0.5616035
 130.9000092    0.5601391
 130.9100037    0.5640070
 130.9200134    0.5590157
 130.9300079    0.5651792
 130.9400024    0.5569227
 130.9500122    0.5595772
 130.9600067    0.5402128
 130.9700012    0.5250926
 130.9800110    0.5229350
 130.9900055    0.5328131
 131.0000000    0.5347248
 131.0100098    0.5440872
 131.0200043    0.5410392
 131.0299988    0.5369681
 131.0400085    0.5598035
 131.0500031    0.5879007
 131.0600128    0.5675446
 131.0700073    0.5767751
 131.0800018    0.5676360
 131.0900116    0.5732314
 131.1000061    0.5681762
 131.1100006    0.5562370
 131.1200104    0.5446792
 131.1300049    0.5439610
 131.1399994    0.5530196
 131.1500092    0.5525150
 131.1600037    0.5489761
 131.1700134    0.5488538
 131.1800079    0.5674629
 131.1900024    0.5754457
 131.2000122    0.5812970
 131.2100067    0.5923088
 131.2200012    0.5939844
 131.2300110    0.5536989
 131.2400055    0.5515035
 131.2500000    0.5508559
 131.2600098    0.5617325
 131.2700043    0.5600400
 131.2799988    0.5556085
 131.2900085    0.5408597
 131.3000031    0.5415436
 131.3100128    0.5418170
 131.3200073    0.5404159
 131.3300018    0.5286276
 131.3400116    0.5375624
 131.3500061    0.5526299
 131.3600006    0.5581830
 131.3700104    0.5503652
 131.3800049    0.5675464
 131.3899994    0.5630990
 131.4000092    0.5541522
 131.4100037    0.5397992
 131.4200134    0.5520680
 131.4300079    0.5503359
 131.4400024    0.5603127
 131.4500122    0.5647829
 131.4600067    0.5683353
 131.4700012    0.5820150
 131.4800110    0.5633311
 131.4900055    0.5703731
 131.5000000    0.5755562
 131.5100098    0.5799594
 131.5200043    0.5857467
 131.5299988    0.5709702
 131.5400085    0.5608545
 131.5500031    0.5497010
 131.5600128    0.5668982
 131.5700073    0.5661574
 131.5800018    0.5613003
 131.5900116    0.5523567
 131.6000061    0.5634804
 131.6100006    0.5625435
 131.6200104    0.5827343
 131.6300049    0.5672427
 131.6399994    0.5740014
 131.6500092    0.5785936
 131.6600037    0.5888104
 131.6700134    0.5783970
 131.6800079    0.5670898
 131.6900024    0.5602105
 131.7000122    0.5594028
 131.7100067    0.5534955
 131.7200012    0.5463118
 131.7300110    0.5413450
 131.7400055    0.5510419
 131.7500000    0.5652485
 131.7600098    0.5611694
 131.7700043    0.5410260
 131.7799988    0.5329959
 131.7900085    0.5263033
 131.8000031    0.5380163
 131.8100128    0.5438370
 131.8200073    0.5318043
 131.8300018    0.5251369
 131.8400116    0.5253340
 131.8500061    0.5332219
 131.8600006    0.5686131
 131.8700104    0.5686616
 131.8800049    0.5817937
 131.8899994    0.5782149
 131.9000092    0.5720486
 131.9100037    0.5616970
 131.9200134    0.5545331
 131.9300079    0.5646884
 131.9400024    0.5617115
 131.9500122    0.5500921
 131.9600067    0.5516800
 131.9700012    0.5248446
 131.9800110    0.5355034
 131.9900055    0.5336988
 132.0000000    0.5203660
 132.0100098    0.5220161
 132.0200043    0.5082154
 132.0299988    0.5054036
 132.0400085    0.5118163
 132.0500031    0.5160679
 132.0600128    0.5351631
 132.0700073    0.5449472
 132.0800018    0.5372869
 132.0900116    0.5254924
 132.1000061    0.5231314
 132.1100006    0.5300655
 132.1200104    0.5383059
 132.1300049    0.5382896
 132.1399994    0.5468448
 132.1500092    0.5424935
 132.1600037    0.5479495
 132.1700134    0.5580572
 132.1800079    0.5481057
 132.1900024    0.5300300
 132.2000122    0.5400081
 132.2100067    0.5435784
 132.2200012    0.5397404
 132.2300110    0.5526030
 132.2400055    0.5394472
 132.2500000    0.5423033
 132.2600098    0.5536370
 132.2700043    0.5477285
 132.2799988    0.5510213
 132.2900085    0.5559420
 132.3000031    0.5600805
 132.3100128    0.5648727
 132.3200073    0.5627176
 132.3300018    0.5649376
 132.3400116    0.5677541
 132.3500061    0.5812719
 132.3600006    0.5771381
 132.3700104    0.5734145
 132.3800049    0.5675813
 132.3899994    0.5667936
 132.4000092    0.5614576
 132.4100037    0.5736039
 132.4200134    0.5988417
 132.4300079    0.5919847
 132.4400024    0.5902123
 132.4500122    0.5924598
 132.4600067    0.5830798
 132.4700012    0.5865834
 132.4800110    0.5904403
 132.4900055    0.5995600
 132.5000000    0.5920560
 132.5100098    0.5801963
 132.5200043    0.5965412
 132.5299988    0.5922067
 132.5400085    0.5864843
 132.5500031    0.5952454
 132.5600128    0.5792635
 132.5700073    0.5638818
 132.5800018    0.5552176
 132.5900116    0.5592800
 132.6000061    0.5612198
 132.6100006    0.5640047
 132.6200104    0.5605979
 132.6300049    0.5598305
 132.6399994    0.5482687
 132.6500092    0.5549058
 132.6600037    0.5494956
 132.6700134    0.5214710
 132.6800079    0.5426601
 132.6900024    0.5230626
 132.7000122    0.5238475
 132.7100067    0.5272495
 132.7200012    0.5369648
 132.7300110    0.5427189
 132.7400055    0.5519072
 132.7500000    0.5414397
 132.7600098    0.5469125
 132.7700043    0.5539330
 132.7799988    0.5705850
 132.7900085    0.5742109
 132.8000031    0.5936545
 132.8100128    0.5944222
 132.8200073    0.5690433
 132.8300018    0.5592930
 132.8400116    0.5425761
 132.8500061    0.5250022
 132.8600006    0.5287869
 132.8700104    0.5186920
 132.8800049    0.5232531
 132.8899994    0.5108631
 132.9000092    0.5056893
 132.9100037    0.4991357
 132.9200134    0.4892269
 132.9300079    0.4947710
 132.9400024    0.4971548
 132.9500122    0.5076201
 132.9600067    0.5141218
 132.9700012    0.5154669
 132.9800110    0.5144464
 132.9900055    0.5404350
 133.0000000    0.5465097
 133.0100098    0.5473188
 133.0200043    0.5381953
 133.0299988    0.5435742
 133.0400085    0.5384822
 133.0500031    0.5336564
 133.0600128    0.5344613
 133.0700073    0.5193020
 133.0800018    0.5150353
 133.0900116    0.5161844
 133.1000061    0.5285184
 133.1100006    0.5251163
 133.1200104    0.5273418
 133.1300049    0.5376620
 133.1399994    0.5300682
 133.1500092    0.5109230
 133.1600037    0.5022777
 133.1700134    0.4855933
 133.1800079    0.4880032
 133.1900024    0.4949130
 133.2000122    0.4935293
 133.2100067    0.5011795
 133.2200012    0.5030832
 133.2300110    0.5156831
 133.2400055    0.5169907
 133.2500000    0.5219863
 133.2600098    0.5200419
 133.2700043    0.5274525
 133.2799988    0.5393930
 133.2900085    0.5406879
 133.3000031    0.5458422
 133.3100128    0.5434680
 133.3200073    0.5423660
 133.3300018    0.5558402
 133.3400116    0.5514774
 133.3500061    0.5429937
 133.3600006    0.5413073
 133.3700104    0.5467870
 133.3800049    0.5504297
 133.3899994    0.5392920
 133.4000092    0.5307161
 133.4100037    0.5354127
 133.4200134    0.5381771
 133.4300079    0.5176386
 133.4400024    0.5317771
 133.4500122    0.5334119
 133.4600067    0.5378849
 133.4700012    0.5487096
 133.4800110    0.5496140
 133.4900055    0.5400755
 133.5000000    0.5214968
 133.5100098    0.5179524
 133.5200043    0.5231396
 133.5299988    0.5335312
 133.5400085    0.5291970
 133.5500031    0.5288526
 133.5600128    0.5300755
 133.5700073    0.5295551
 133.5800018    0.5319652
 133.5900116    0.5187908
 133.6000061    0.5088944
 133.6100006    0.4927643
 133.6200104    0.4845389
 133.6300049    0.4850101
 133.6399994    0.4793840
 133.6500092    0.4747048
 133.6600037    0.4846197
 133.6700134    0.4690789
 133.6800079    0.4724171
 133.6900024    0.4598444
 133.7000122    0.4613971
 133.7100067    0.4724986
 133.7200012    0.4713140
 133.7300110    0.4629847
 133.7400055    0.4558692
 133.7500000    0.4667728
 133.7600098    0.4694278
 133.7700043    0.4725699
 133.7799988    0.4769506
 133.7900085    0.4781224
 133.8000031    0.4730719
 133.8100128    0.4813038
 133.8200073    0.4899255
 133.8300018    0.4889202
 133.8400116    0.4894906
 133.8500061    0.4973682
 133.8600006    0.4882622
 133.8700104    0.4846592
 133.8800049    0.4882035
 133.8899994    0.4931293
 133.9000092    0.4935386
 133.9100037    0.4734349
 133.9200134    0.4862652
 133.9300079    0.4853843
 133.9400024    0.5053691
 133.9500122    0.5120018
 133.9600067    0.5374519
 133.9700012    0.5402966
 133.9800110    0.5419885
 133.9900055    0.5497394
 134.0000000    0.5551963
 134.0100098    0.5592718
 134.0200043    0.5598307
 134.0299988    0.5716954
 134.0400085    0.5570025
 134.0500031    0.5452200
 134.0600128    0.5647436
 134.0700073    0.5566888
 134.0800018    0.5509990
 134.0900116    0.5334483
 134.1000061    0.5448451
 134.1100006    0.5496565
 134.1200104    0.5597801
 134.1300049    0.5708811
 134.1399994    0.5681940
 134.1500092    0.5514721
 134.1600037    0.5467642
 134.1700134    0.5652168
 134.1800079    0.5762916
 134.1900024    0.5811985
 134.2000122    0.5508220
 134.2100067    0.5501564
 134.2200012    0.5461521
 134.2300110    0.5488809
 134.2400055    0.5369880
 134.2500000    0.5364537
 134.2600098    0.5465783
 134.2700043    0.5423804
 134.2799988    0.5557905
 134.2900085    0.5532317
 134.3000031    0.5462849
 134.3100128    0.5376644
 134.3200073    0.5456524
 134.3300018    0.5364296
 134.3400116    0.5314954
 134.3500061    0.5288433
 134.3600006    0.5246584
 134.3700104    0.5200846
 134.3800049    0.5126382
 134.3899994    0.5210940
 134.4000092    0.5286086
 134.4100037    0.5292041
 134.4200134    0.5180095
 134.4300079    0.5202664
 134.4400024    0.5012723
 134.4500122    0.5062181
 134.4600067    0.5033467
 134.4700012    0.4940723
 134.4800110    0.4991605
 134.4900055    0.5109184
 134.5000000    0.5095772
 134.5100098    0.4844393
 134.5200043    0.4996669
 134.5299988    0.5047968
 134.5400085    0.5129679
 134.5500031    0.5161248
 134.5600128    0.5225210
 134.5700073    0.5283030
 134.5800018    0.5243272
 134.5900116    0.5302339
 134.6000061    0.5277582
 134.6100006    0.5221174
 134.6200104    0.5303447
 134.6300049    0.5441930
 134.6399994    0.5448483
 134.6500092    0.5401569
 134.6600037    0.5342418
 134.6700134    0.5413755
 134.6800079    0.5345641
 134.6900024    0.5553775
 134.7000122    0.5469043
 134.7100067    0.5459181
 134.7200012    0.5401893
 134.7300110    0.5372319
 134.7400055    0.5302138
 134.7500000    0.5292686
 134.7600098    0.5394494
 134.7700043    0.5517744
 134.7799988    0.5612267
 134.7900085    0.5681273
 134.8000031    0.5640640
 134.8100128    0.5652718
 134.8200073    0.5640144
 134.8300018    0.5631631
 134.8400116    0.5701768
 134.8500061    0.5758443
 134.8600006    0.5863021
 134.8700104    0.5995194
 134.8800049    0.5858299
 134.8899994    0.5821763
 134.9000092    0.5801254
 134.9100037    0.5832033
 134.9200134    0.5731685
 134.9300079    0.5806006
 134.9400024    0.5712009
 134.9500122    0.5690979
 134.9600067    0.5688724
 134.9700012    0.5707667
 134.9800110    0.5721501
 134.9900055    0.5764934
 135.0000000    0.5640336
 135.0100098    0.5640547
 135.0200043    0.5450041
 135.0300140    0.5331021
 135.0400085    0.5035676
 135.0500031    0.5111882
 135.0600128    0.5218222
 135.0700073    0.5118327
 135.0800018    0.5102414
 135.0900116    0.5109547
 135.1000061    0.5063141
 135.1100006    0.4960563
 135.1200104    0.4974254
 135.1300049    0.5129738
 135.1399994    0.5019383
 135.1500092    0.4981854
 135.1600037    0.4903284
 135.1700134    0.4880587
 135.1800079    0.4910219
 135.1900024    0.5033064
 135.2000122    0.4830617
 135.2100067    0.4820066
 135.2200012    0.4788900
 135.2300110    0.4775314
 135.2400055    0.4871010
 135.2500000    0.4857715
 135.2600098    0.5020577
 135.2700043    0.5045952
 135.2800140    0.4976801
 135.2900085    0.4999092
 135.3000031    0.5136115
 135.3100128    0.5158977
 135.3200073    0.5193602
 135.3300018    0.5401096
 135.3400116    0.5340460
 135.3500061    0.5327561
 135.3600006    0.5282918
 135.3700104    0.5198057
 135.3800049    0.5169057
 135.3899994    0.5191887
 135.4000092    0.5269287
 135.4100037    0.5294248
 135.4200134    0.5136139
 135.4300079    0.5088275
 135.4400024    0.5113189
 135.4500122    0.5069989
 135.4600067    0.5013062
 135.4700012    0.5101331
 135.4800110    0.5061931
 135.4900055    0.4991966
 135.5000000    0.4792327
 135.5100098    0.4846710
 135.5200043    0.4759696
 135.5300140    0.4779551
 135.5400085    0.4883490
 135.5500031    0.4854945
 135.5600128    0.4759896
 135.5700073    0.4876153
 135.5800018    0.4727955
 135.5900116    0.4730754
 135.6000061    0.4718155
 135.6100006    0.4703425
 135.6200104    0.4686469
 135.6300049    0.4725997
 135.6399994    0.4611753
 135.6500092    0.4511366
 135.6600037    0.4672652
 135.6700134    0.4705235
 135.6800079    0.4603235
 135.6900024    0.4609802
 135.7000122    0.4792044
 135.7100067    0.4678966
 135.7200012    0.4678044
 135.7300110    0.4624680
 135.7400055    0.4644670
 135.7500000    0.4600451
 135.7600098    0.4786416
 135.7700043    0.4887998
 135.7800140    0.4781875
 135.7900085    0.4826578
 135.8000031    0.4823410
 135.8100128    0.4745342
 135.8200073    0.4846981
 135.8300018    0.4895414
 135.8400116    0.4857649
 135.8500061    0.4839661
 135.8600006    0.4906490
 135.8700104    0.4872040
 135.8800049    0.4908165
 135.8899994    0.4968293
 135.9000092    0.4915137
 135.9100037    0.4938315
 135.9200134    0.5121098
 135.9300079    0.5033296
 135.9400024    0.5095586
 135.9500122    0.5177870
 135.9600067    0.5206318
 135.9700012    0.5174619
 135.9800110    0.5291607
 135.9900055    0.5306949
 136.0000000    0.5213864
 136.0100098    0.5170448
 136.0200043    0.5239370
 136.0300140    0.5427115
 136.0400085    0.5463638
 136.0500031    0.5380975
 136.0600128    0.5512536
 136.0700073    0.5470333
 136.0800018    0.5428938
 136.0900116    0.5208253
 136.1000061    0.5398455
 136.1100006    0.5482686
 136.1200104    0.5328427
 136.1300049    0.5282624
 136.1399994    0.5193236
 136.1500092    0.5084552
 136.1600037    0.5284390
 136.1700134    0.5307385
 136.1800079    0.5377527
 136.1900024    0.5294183
 136.2000122    0.5242750
 136.2100067    0.5331104
 136.2200012    0.5169436
 136.2300110    0.5268916
 136.2400055    0.5373756
 136.2500000    0.5269990
 136.2600098    0.5286582
 136.2700043    0.5314019
 136.2800140    0.5388310
 136.2900085    0.5368850
 136.3000031    0.5360606
 136.3100128    0.5251853
 136.3200073    0.5286136
 136.3300018    0.5330690
 136.3400116    0.5416845
 136.3500061    0.5441159
 136.3600006    0.5457622
 136.3700104    0.5541623
 136.3800049    0.5741255
 136.3899994    0.5728851
 136.4000092    0.5795977
 136.4100037    0.5915920
 136.4200134    0.5915627
 136.4300079    0.6106670
 136.4400024    0.5913713
 136.4500122    0.5858362
 136.4600067    0.5928243
 136.4700012    0.5835922
 136.4800110    0.5993048
 136.4900055    0.5915387
 136.5000000    0.5976790
 136.5100098    0.5909358
 136.5200043    0.5919584
 136.5300140    0.5940371
 136.5400085    0.5786499
 136.5500031    0.5739126
 136.5600128    0.5707306
 136.5700073    0.5850055
 136.5800018    0.5988759
 136.5900116    0.5968977
 136.6000061    0.5914270
 136.6100006    0.5830834
 136.6200104    0.5660515
 136.6300049    0.5521823
 136.6399994    0.5587015
 136.6500092    0.5712282
 136.6600037    0.5434654
 136.6700134    0.5381054
 136.6800079    0.5285513
 136.6900024    0.5089138
 136.7000122    0.5047071
 136.7100067    0.5143062
 136.7200012    0.5099992
 136.7300110    0.5153903
 136.7400055    0.5243204
 136.7500000    0.5400702
 136.7600098    0.5137198
 136.7700043    0.5098617
 136.7800140    0.5180732
 136.7900085    0.5184615
 136.8000031    0.5192553
 136.8100128    0.5098378
 136.8200073    0.5102128
 136.8300018    0.5245473
 136.8400116    0.5312577
 136.8500061    0.5281061
 136.8600006    0.5303821
 136.8700104    0.5188638
 136.8800049    0.5248644
 136.8899994    0.5401871
 136.9000092    0.5445535
 136.9100037    0.5281185
 136.9200134    0.5141273
 136.9300079    0.5192387
 136.9400024    0.5148271
 136.9500122    0.5468982
 136.9600067    0.5355939
 136.9700012    0.5289601
 136.9800110    0.5116274
 136.9900055    0.5035769
 137.0000000    0.4931779
 137.0100098    0.5014263
 137.0200043    0.5137946
 137.0300140    0.5169564
 137.0400085    0.5196695
 137.0500031    0.5147295
 137.0600128    0.5120623
 137.0700073    0.5107720
 137.0800018    0.5132227
 137.0900116    0.5163091
 137.1000061    0.5290758
 137.1100006    0.5241023
 137.1200104    0.5307062
 137.1300049    0.5302128
 137.1399994    0.5402678
 137.1500092    0.5238763
 137.1600037    0.5354221
 137.1700134    0.5221773
 137.1800079    0.5196559
 137.1900024    0.5063731
 137.2000122    0.5150647
 137.2100067    0.5069682
 137.2200012    0.5176995
 137.2300110    0.5217847
 137.2400055    0.5444559
 137.2500000    0.5346968
 137.2600098    0.5246628
 137.2700043    0.5168017
 137.2800140    0.5192362
 137.2900085    0.5268620
 137.3000031    0.5382207
 137.3100128    0.5453430
 137.3200073    0.5324728
 137.3300018    0.5275112
 137.3400116    0.5289750
 137.3500061    0.5222033
 137.3600006    0.5175792
 137.3700104    0.5324482
 137.3800049    0.5322440
 137.3899994    0.5545570
 137.4000092    0.5321508
 137.4100037    0.5215141
 137.4200134    0.5286321
 137.4300079    0.5176454
 137.4400024    0.5155731
 137.4500122    0.5083551
 137.4600067    0.5095392
 137.4700012    0.5254790
 137.4800110    0.5363124
 137.4900055    0.5343850
 137.5000000    0.5329109
 137.5100098    0.5432878
 137.5200043    0.5448520
 137.5300140    0.5398875
 137.5400085    0.5371356
 137.5500031    0.5410755
 137.5600128    0.5420067
 137.5700073    0.5512305
 137.5800018    0.5654055
 137.5900116    0.5665703
 137.6000061    0.5722393
 137.6100006    0.5649740
 137.6200104    0.5573010
 137.6300049    0.5644644
 137.6399994    0.5666473
 137.6500092    0.5736359
 137.6600037    0.5782697
 137.6700134    0.5998181
 137.6800079    0.6010063
 137.6900024    0.5964267
 137.7000122    0.5962620
 137.7100067    0.5875664
 137.7200012    0.5925464
 137.7300110    0.5942771
 137.7400055    0.6002621
 137.7500000    0.5962136
 137.7600098    0.5796801
 137.7700043    0.5641908
 137.7800140    0.5559195
 137.7900085    0.5560863
 137.8000031    0.5429564
 137.8100128    0.5418950
 137.8200073    0.5441729
 137.8300018    0.5416859
 137.8400116    0.5534757
 137.8500061    0.5633931
 137.8600006    0.5416660
 137.8700104    0.5571840
 137.8800049    0.5590003
 137.8899994    0.5561194
 137.9000092    0.5385013
 137.9100037    0.5692797
 137.9200134    0.5814263
 137.9300079    0.5708320
 137.9400024    0.5733741
 137.9500122    0.5580658
 137.9600067    0.5536373
 137.9700012    0.5758928
 137.9800110    0.5856024
 137.9900055    0.5684904
 138.0000000    0.5745514
 138.0100098    0.5653871
 138.0200043    0.5653012
 138.0300140    0.5712461
 138.0400085    0.5820174
 138.0500031    0.5865934
 138.0600128    0.5991960
 138.0700073    0.5956212
 138.0800018    0.5807925
 138.0900116    0.5688664
 138.1000061    0.5588695
 138.1100006    0.5527828
 138.1200104    0.5444304
 138.1300049    0.5519922
 138.1399994    0.5456553
 138.1500092    0.5463670
 138.1600037    0.5550249
 138.1700134    0.5502629
 138.1800079    0.5594519
 138.1900024    0.5615901
 138.2000122    0.5628480
 138.2100067    0.5745453
 138.2200012    0.5613884
 138.2300110    0.5512446
 138.2400055    0.5505598
 138.2500000    0.5611726
 138.2600098    0.5704843
 138.2700043    0.5593635
 138.2800140    0.5779980
 138.2900085    0.5781422
 138.3000031    0.5669315
 138.3100128    0.5435230
 138.3200073    0.5397115
 138.3300018    0.5580731
 138.3400116    0.5678244
 138.3500061    0.5603726
 138.3600006    0.5615839
 138.3700104    0.5564777
 138.3800049    0.5511103
 138.3899994    0.5436109
 138.4000092    0.5411220
 138.4100037    0.5424240
 138.4200134    0.5392351
 138.4300079    0.5557218
 138.4400024    0.5471536
 138.4500122    0.5375239
 138.4600067    0.5333505
 138.4700012    0.5344710
 138.4800110    0.5432309
 138.4900055    0.5430285
 138.5000000    0.5507741
 138.5100098    0.5557274
 138.5200043    0.5542193
 138.5300140    0.5654788
 138.5400085    0.5794832
 138.5500031    0.5794645
 138.5600128    0.5897360
 138.5700073    0.5931606
 138.5800018    0.5932851
 138.5900116    0.5946410
 138.6000061    0.5907894
 138.6100006    0.5987146
 138.6200104    0.5883163
 138.6300049    0.6116096
 138.6399994    0.6074119
 138.6500092    0.6234211
 138.6600037    0.6276476
 138.6700134    0.6364337
 138.6800079    0.6366998
 138.6900024    0.6405805
 138.7000122    0.6383051
 138.7100067    0.6315805
 138.7200012    0.6412121
 138.7300110    0.6380044
 138.7400055    0.6343911
 138.7500000    0.6240923
 138.7600098    0.6165570
 138.7700043    0.6191278
 138.7800140    0.6097301
 138.7900085    0.6064408
 138.8000031    0.6036453
 138.8100128    0.6061194
 138.8200073    0.6040567
 138.8300018    0.5855728
 138.8400116    0.5813571
 138.8500061    0.5665063
 138.8600006    0.5733160
 138.8700104    0.5846721
 138.8800049    0.5763463
 138.8899994    0.5794302
 138.9000092    0.5803072
 138.9100037    0.5867013
 138.9200134    0.5746095
 138.9300079    0.5750960
 138.9400024    0.5682741
 138.9500122    0.5772490
 138.9600067    0.5676637
 138.9700012    0.5884608
 138.9800110    0.6022270
 138.9900055    0.6059619
 139.0000000    0.6028309
 139.0100098    0.5992970
 139.0200043    0.5890559
 139.0300140    0.5856977
 139.0400085    0.5820367
 139.0500031    0.5881767
 139.0600128    0.5812652
 139.0700073    0.5780911
 139.0800018    0.5744814
 139.0900116    0.5721137
 139.1000061    0.5781196
 139.1100006    0.5844222
 139.1200104    0.5883060
 139.1300049    0.6074258
 139.1399994    0.5950926
 139.1500092    0.5702999
 139.1600037    0.5614393
 139.1700134    0.5556309
 139.1800079    0.5548046
 139.1900024    0.5496420
 139.2000122    0.5482112
 139.2100067    0.5419844
 139.2200012    0.5457420
 139.2300110    0.5448191
 139.2400055    0.5270848
 139.2500000    0.5190323
 139.2600098    0.5147651
 139.2700043    0.5218473
 139.2800140    0.5264423
 139.2900085    0.5047451
 139.3000031    0.5212378
 139.3100128    0.5178475
 139.3200073    0.5214700
 139.3300018    0.5155476
 139.3400116    0.5272281
 139.3500061    0.5070669
 139.3600006    0.5009417
 139.3700104    0.5185507
 139.3800049    0.5138690
 139.3899994    0.5124054
 139.4000092    0.5086510
 139.4100037    0.5096111
 139.4200134    0.5203189
 139.4300079    0.5240085
 139.4400024    0.5154555
 139.4500122    0.5122876
 139.4600067    0.5186707
 139.4700012    0.5238640
 139.4800110    0.5108867
 139.4900055    0.4997037
 139.5000000    0.5022857
 139.5100098    0.5123491
 139.5200043    0.5271729
 139.5300140    0.5319157
 139.5400085    0.5340855
 139.5500031    0.5412120
 139.5600128    0.5454692
 139.5700073    0.5524378
 139.5800018    0.5554546
 139.5900116    0.5509989
 139.6000061    0.5552636
 139.6100006    0.5609859
 139.6200104    0.5511004
 139.6300049    0.5365518
 139.6399994    0.5474700
 139.6500092    0.5321209
 139.6600037    0.5395657
 139.6700134    0.5343769
 139.6800079    0.5234333
 139.6900024    0.5054330
 139.7000122    0.4978068
 139.7100067    0.5077153
 139.7200012    0.5057977
 139.7300110    0.4915838
 139.7400055    0.4642255
 139.7500000    0.4705622
 139.7600098    0.4775319
 139.7700043    0.4920659
 139.7800140    0.4953456
 139.7900085    0.4829124
 139.8000031    0.4984498
 139.8100128    0.5110714
 139.8200073    0.5193716
 139.8300018    0.5201840
 139.8400116    0.5127262
 139.8500061    0.5099967
 139.8600006    0.5097146
 139.8700104    0.5233217
 139.8800049    0.5422581
 139.8899994    0.5485530
 139.9000092    0.5382310
 139.9100037    0.5397229
 139.9200134    0.5419007
 139.9300079    0.5367988
 139.9400024    0.5558250
 139.9500122    0.5541719
 139.9600067    0.5618163
 139.9700012    0.5591241
 139.9800110    0.5488353
 139.9900055    0.5556805
 140.0000000    0.5586779
 140.0100098    0.5511022
 140.0200043    0.5449882
 140.0300140    0.5512375
 140.0400085    0.5675538
 140.0500031    0.5511208
 140.0600128    0.5349601
 140.0700073    0.5378103
 140.0800018    0.5344905
 140.0900116    0.5443774
 140.1000061    0.5474977
 140.1100006    0.5459485
 140.1200104    0.5398939
 140.1300049    0.5497683
 140.1399994    0.5598584
 140.1500092    0.5632216
 140.1600037    0.5662558
 140.1700134    0.5653140
 140.1800079    0.5635715
 140.1900024    0.5441743
 140.2000122    0.5468588
 140.2100067    0.5536557
 140.2200012    0.5781061
 140.2300110    0.5701828
 140.2400055    0.5608153
 140.2500000    0.5523920
 140.2600098    0.5399529
 140.2700043    0.5593469
 140.2800140    0.5468954
 140.2900085    0.5642993
 140.3000031    0.5656909
 140.3100128    0.5604413
 140.3200073    0.5601584
 140.3300018    0.5733178
 140.3400116    0.5830694
 140.3500061    0.5769292
 140.3600006    0.5732367
 140.3700104    0.5726787
 140.3800049    0.5897816
 140.3899994    0.5907780
 140.4000092    0.6020653
 140.4100037    0.6044160
 140.4200134    0.5917745
 140.4300079    0.5981134
 140.4400024    0.6069574
 140.4500122    0.6078109
 140.4600067    0.6034173
 140.4700012    0.5943375
 140.4800110    0.6060866
 140.4900055    0.5999009
 140.5000000    0.5739852
 140.5100098    0.5808123
 140.5200043    0.5863988
 140.5300140    0.5616929
 140.5400085    0.5709723
 140.5500031    0.5616488
 140.5600128    0.5599013
 140.5700073    0.5800958
 140.5800018    0.5717722
 140.5900116    0.5705409
 140.6000061    0.5796077
 140.6100006    0.5795253
 140.6200104    0.5862234
 140.6300049    0.5753180
 140.6399994    0.5633767
 140.6500092    0.5653822
 140.6600037    0.5651426
 140.6700134    0.5581155
 140.6800079    0.5782604
 140.6900024    0.5778403
 140.7000122    0.5611940
 140.7100067    0.5624958
 140.7200012    0.5748984
 140.7300110    0.5752773
 140.7400055    0.5670490
 140.7500000    0.5641995
 140.7600098    0.5596426
 140.7700043    0.5828685
 140.7800140    0.5368972
 140.7900085    0.5570852
 140.8000031    0.5565485
 140.8100128    0.5427697
 140.8200073    0.5393779
 140.8300018    0.5403371
 140.8400116    0.5459465
 140.8500061    0.5409791
 140.8600006    0.5372965
 140.8700104    0.5358832
 140.8800049    0.5431467
 140.8899994    0.5323972
 140.9000092    0.5261418
 140.9100037    0.5226299
 140.9200134    0.5197623
 140.9300079    0.5249975
 140.9400024    0.5258817
 140.9500122    0.5240323
 140.9600067    0.5217774
 140.9700012    0.5164708
 140.9800110    0.5312268
 140.9900055    0.5405368
 141.0000000    0.5440300
 141.0100098    0.5509612
 141.0200043    0.5458683
 141.0300140    0.5362799
 141.0400085    0.5380869
 141.0500031    0.5418364
 141.0600128    0.5436520
 141.0700073    0.5450461
 141.0800018    0.5639588
 141.0900116    0.5636514
 141.1000061    0.5709954
 141.1100006    0.5626871
 141.1200104    0.5583301
 141.1300049    0.5596374
 141.1399994    0.5521477
 141.1500092    0.5638697
 141.1600037    0.5479364
 141.1700134    0.5402983
 141.1800079    0.5437797
 141.1900024    0.5464894
 141.2000122    0.5460486
 141.2100067    0.5542433
 141.2200012    0.5464574
 141.2300110    0.5430312
 141.2400055    0.5150184
 141.2500000    0.5049809
 141.2600098    0.5106500
 141.2700043    0.5053025
 141.2800140    0.5070007
 141.2900085    0.5010542
 141.3000031    0.4894146
 141.3100128    0.4938651
 141.3200073    0.5054352
 141.3300018    0.4982662
 141.3400116    0.4890769
 141.3500061    0.4841655
 141.3600006    0.4791967
 141.3700104    0.4834168
 141.3800049    0.4964093
 141.3899994    0.4910392
 141.4000092    0.5034013
 141.4100037    0.5015448
 141.4200134    0.5066066
 141.4300079    0.4984821
 141.4400024    0.5155764
 141.4500122    0.5210999
 141.4600067    0.5195127
 141.4700012    0.5150735
 141.4800110    0.4981976
 141.4900055    0.4984835
 141.5000000    0.4956644
 141.5100098    0.4996864
 141.5200043    0.5139955
 141.5300140    0.5008425
 141.5400085    0.4937946
 141.5500031    0.5033777
 141.5600128    0.4995559
 141.5700073    0.4946535
 141.5800018    0.5109558
 141.5900116    0.4901462
 141.6000061    0.4814436
 141.6100006    0.4791090
 141.6200104    0.4794905
 141.6300049    0.4651395
 141.6399994    0.4652004
 141.6500092    0.4683464
 141.6600037    0.4657710
 141.6700134    0.4776787
 141.6800079    0.5016045
 141.6900024    0.4818358
 141.7000122    0.4836935
 141.7100067    0.4990924
 141.7200012    0.5057997
 141.7300110    0.4974569
 141.7400055    0.4878788
 141.7500000    0.4895073
 141.7600098    0.4882305
 141.7700043    0.4815505
 141.7800140    0.4689124
 141.7900085    0.4518864
 141.8000031    0.4415718
 141.8100128    0.4485110
 141.8200073    0.4558593
 141.8300018    0.4536510
 141.8400116    0.4505708
 141.8500061    0.4597815
 141.8600006    0.4424788
 141.8700104    0.4389968
 141.8800049    0.4343402
 141.8899994    0.4301356
 141.9000092    0.4367270
 141.9100037    0.4467444
 141.9200134    0.4493152
 141.9300079    0.4511759
 141.9400024    0.4496823
 141.9500122    0.4473888
 141.9600067    0.4482866
 141.9700012    0.4526118
 141.9800110    0.4649087
 141.9900055    0.4745189
 142.0000000    0.4787360
 142.0100098    0.4795851
 142.0200043    0.4647962
 142.0300140    0.4577423
 142.0400085    0.4580399
 142.0500031    0.4503959
 142.0600128    0.4452766
 142.0700073    0.4643288
 142.0800018    0.4700140
 142.0900116    0.4478737
 142.1000061    0.4415474
 142.1100006    0.4469894
 142.1200104    0.4416513
 142.1300049    0.4550463
 142.1399994    0.4378898
 142.1500092    0.4351700
 142.1600037    0.4343981
 142.1700134    0.4449488
 142.1800079    0.4538854
 142.1900024    0.4501047
 142.2000122    0.4440692
 142.2100067    0.4450230
 142.2200012    0.4446762
 142.2300110    0.4360121
 142.2400055    0.4369586
 142.2500000    0.4246236
 142.2600098    0.4257888
 142.2700043    0.4047895
 142.2800140    0.4000753
 142.2900085    0.4085835
 142.3000031    0.4081219
 142.3100128    0.4027700
 142.3200073    0.3895385
 142.3300018    0.4001631
 142.3400116    0.3793670
 142.3500061    0.3909499
 142.3600006    0.3913266
 142.3700104    0.3849404
 142.3800049    0.3793567
 142.3899994    0.3927794
 142.4000092    0.3963074
 142.4100037    0.4015857
 142.4200134    0.3967251
 142.4300079    0.3883146
 142.4400024    0.4004087
 142.4500122    0.4066668
 142.4600067    0.4120764
 142.4700012    0.4056053
 142.4800110    0.4126885
 142.4900055    0.4041762
 142.5000000    0.4001923
 142.5100098    0.3965479
 142.5200043    0.4054376
 142.5300140    0.4070542
 142.5400085    0.4192125
 142.5500031    0.4099861
 142.5600128    0.4177567
 142.5700073    0.4373419
 142.5800018    0.4459194
 142.5900116    0.4601780
 142.6000061    0.4660705
 142.6100006    0.4745018
 142.6200104    0.4730960
 142.6300049    0.4711829
 142.6399994    0.4725645
 142.6500092    0.4936569
 142.6600037    0.4761101
 142.6700134    0.4758528
 142.6800079    0.4756695
 142.6900024    0.4859749
 142.7000122    0.4823431
 142.7100067    0.4809342
 142.7200012    0.4612135
 142.7300110    0.4684578
 142.7400055    0.4784576
 142.7500000    0.4880061
 142.7600098    0.5000018
 142.7700043    0.4898991
 142.7800140    0.4813982
 142.7900085    0.4709569
 142.8000031    0.4684229
 142.8100128    0.4711520
 142.8200073    0.4674063
 142.8300018    0.4723334
 142.8400116    0.4792157
 142.8500061    0.4868654
 142.8600006    0.4805223
 142.8700104    0.4882057
 142.8800049    0.4974968
 142.8899994    0.4852198
 142.9000092    0.4885881
 142.9100037    0.4768434
 142.9200134    0.4897842
 142.9300079    0.4799378
 142.9400024    0.4883444
 142.9500122    0.4812651
 142.9600067    0.4804903
 142.9700012    0.4808297
 142.9800110    0.4847871
 142.9900055    0.4966761
 143.0000000    0.5205998
 143.0100098    0.5263291
 143.0200043    0.5197862
 143.0300140    0.5157751
 143.0400085    0.5036806
 143.0500031    0.5021795
 143.0600128    0.5208330
 143.0700073    0.5087724
 143.0800018    0.5023895
 143.0900116    0.5183198
 143.1000061    0.5020902
 143.1100006    0.5031765
 143.1200104    0.5037986
 143.1300049    0.4893591
 143.1399994    0.4891684
 143.1500092    0.4939770
 143.1600037    0.4822552
 143.1700134    0.4876035
 143.1800079    0.4842875
 143.1900024    0.4868211
 143.2000122    0.4799014
 143.2100067    0.4858182
 143.2200012    0.4894074
 143.2300110    0.4835496
 143.2400055    0.4940036
 143.2500000    0.4826944
 143.2600098    0.4791603
 143.2700043    0.4594311
 143.2800140    0.4562621
 143.2900085    0.4637060
 143.3000031    0.4639337
 143.3100128    0.4629643
 143.3200073    0.4641109
 143.3300018    0.4756331
 143.3400116    0.4732153
 143.3500061    0.4866087
 143.3600006    0.4841008
 143.3700104    0.4953445
 143.3800049    0.5047609
 143.3899994    0.5097079
 143.4000092    0.5024335
 143.4100037    0.4926807
 143.4200134    0.4754001
 143.4300079    0.4742730
 143.4400024    0.4721462
 143.4500122    0.4686143
 143.4600067    0.4493160
 143.4700012    0.4465159
 143.4800110    0.4461151
 143.4900055    0.4446830
 143.5000000    0.4521620
 143.5100098    0.4505782
 143.5200043    0.4332911
 143.5300140    0.4297601
 143.5400085    0.4376018
 143.5500031    0.4457966
 143.5600128    0.4545530
 143.5700073    0.4539426
 143.5800018    0.4378539
 143.5900116    0.4330759
 143.6000061    0.4261011
 143.6100006    0.4326831
 143.6200104    0.4391286
 143.6300049    0.4412736
 143.6399994    0.4398788
 143.6500092    0.4513938
 143.6600037    0.4474637
 143.6700134    0.4448960
 143.6800079    0.4385380
 143.6900024    0.4373519
 143.7000122    0.4317471
 143.7100067    0.4234046
 143.7200012    0.4212919
 143.7300110    0.4329141
 143.7400055    0.4580889
 143.7500000    0.4589917
 143.7600098    0.4438348
 143.7700043    0.4335493
 143.7800140    0.4526810
 143.7900085    0.4630132
 143.8000031    0.4601170
 143.8100128    0.4756472
 143.8200073    0.4736226
 143.8300018    0.4775968
 143.8400116    0.4703181
 143.8500061    0.4779352
 143.8600006    0.4827868
 143.8700104    0.4607251
 143.8800049    0.4585590
 143.8899994    0.4542874
 143.9000092    0.4553601
 143.9100037    0.4587794
 143.9200134    0.4564493
 143.9300079    0.4613686
 143.9400024    0.4543811
 143.9500122    0.4481478
 143.9600067    0.4591816
 143.9700012    0.4618282
 143.9800110    0.4631361
 143.9900055    0.4754262
 144.0000000    0.4952680
 144.0100098    0.5041503
 144.0200043    0.5034020
 144.0300140    0.5077854
 144.0400085    0.5208023
 144.0500031    0.5172347
 144.0600128    0.5252123
 144.0700073    0.5325443
 144.0800018    0.5407869
 144.0900116    0.5338862
 144.1000061    0.5124141
 144.1100006    0.4968656
 144.1200104    0.5006860
 144.1300049    0.4960710
 144.1399994    0.4760512
 144.1500092    0.4610775
 144.1600037    0.4612187
 144.1700134    0.4570653
 144.1800079    0.4511911
 144.1900024    0.4578827
 144.2000122    0.4539529
 144.2100067    0.4616928
 144.2200012    0.4665593
 144.2300110    0.4879195
 144.2400055    0.4963347
 144.2500000    0.4932916
 144.2600098    0.5059705
 144.2700043    0.4863925
 144.2800140    0.4779411
 144.2900085    0.4844589
 144.3000031    0.4890389
 144.3100128    0.4814197
 144.3200073    0.4693009
 144.3300018    0.4794691
 144.3400116    0.4783850
 144.3500061    0.4698081
 144.3600006    0.4636452
 144.3700104    0.4470915
 144.3800049    0.4389923
 144.3899994    0.4454152
 144.4000092    0.4524458
 144.4100037    0.4437425
 144.4200134    0.4447587
 144.4300079    0.4567562
 144.4400024    0.4686367
 144.4500122    0.4686143
 144.4600067    0.4668272
 144.4700012    0.4741707
 144.4800110    0.4666558
 144.4900055    0.4586952
 144.5000000    0.4715226
 144.5100098    0.4593837
 144.5200043    0.4449265
 144.5300140    0.4467627
 144.5400085    0.4506094
 144.5500031    0.4532805
 144.5600128    0.4590392
 144.5700073    0.4554426
 144.5800018    0.4575723
 144.5900116    0.4580337
 144.6000061    0.4456928
 144.6100006    0.4551463
 144.6200104    0.4586209
 144.6300049    0.4580228
 144.6399994    0.4609238
 144.6500092    0.4592024
 144.6600037    0.4720159
 144.6700134    0.4754035
 144.6800079    0.4684260
 144.6900024    0.4613624
 144.7000122    0.4510969
 144.7100067    0.4467379
 144.7200012    0.4530863
 144.7300110    0.4586571
 144.7400055    0.4549207
 144.7500000    0.4653632
 144.7600098    0.4615218
 144.7700043    0.4712394
 144.7800140    0.4750792
 144.7900085    0.4656597
 144.8000031    0.4632588
 144.8100128    0.4478762
 144.8200073    0.4513275
 144.8300018    0.4517229
 144.8400116    0.4560069
 144.8500061    0.4526752
 144.8600006    0.4482944
 144.8700104    0.4518769
 144.8800049    0.4587392
 144.8899994    0.4463070
 144.9000092    0.4571878
 144.9100037    0.4598494
 144.9200134    0.4706521
 144.9300079    0.4646142
 144.9400024    0.4647555
 144.9500122    0.4578632
 144.9600067    0.4544418
 144.9700012    0.4562127
 144.9800110    0.4549475
 144.9900055    0.4645074
 145.0000000    0.4669923
 145.0100098    0.4701270
 145.0200043    0.4450867
 145.0300140    0.4514787
 145.0400085    0.4576510
 145.0500031    0.4547536
 145.0600128    0.4554825
 145.0700073    0.4453282
 145.0800018    0.4520301
 145.0900116    0.4513969
 145.1000061    0.4492393
 145.1100006    0.4633689
 145.1200104    0.4705276
 145.1300049    0.4679226
 145.1399994    0.4566255
 145.1500092    0.4550925
 145.1600037    0.4616495
 145.1700134    0.4629785
 145.1800079    0.4635462
 145.1900024    0.4586512
 145.2000122    0.4521046
 145.2100067    0.4533594
 145.2200012    0.4568534
 145.2300110    0.4579892
 145.2400055    0.4675522
 145.2500000    0.4689747
 145.2600098    0.4701068
 145.2700043    0.4751380
 145.2800140    0.4794921
 145.2900085    0.4838303
 145.3000031    0.4746365
 145.3100128    0.4646783
 145.3200073    0.4730954
 145.3300018    0.4673532
 145.3400116    0.4701162
 145.3500061    0.4528876
 145.3600006    0.4520983
 145.3700104    0.4674810
 145.3800049    0.4536467
 145.3899994    0.4687393
 145.4000092    0.4633886
 145.4100037    0.4579347
 145.4200134    0.4479499
 145.4300079    0.4470262
 145.4400024    0.4459870
 145.4500122    0.4418840
 145.4600067    0.4382254
 145.4700012    0.4253691
 145.4800110    0.4239531
 145.4900055    0.4280429
 145.5000000    0.4318496
 145.5100098    0.4253317
 145.5200043    0.4140776
 145.5300140    0.4181362
 145.5400085    0.4194081
 145.5500031    0.4130731
 145.5600128    0.4196605
 145.5700073    0.4049483
 145.5800018    0.4182167
 145.5900116    0.4260165
 145.6000061    0.4243076
 145.6100006    0.4148798
 145.6200104    0.4044295
 145.6300049    0.4215976
 145.6399994    0.4153642
 145.6500092    0.4240663
 145.6600037    0.4350074
 145.6700134    0.4378977
 145.6800079    0.4375951
 145.6900024    0.4413521
 145.7000122    0.4596322
 145.7100067    0.4529279
 145.7200012    0.4660477
 145.7300110    0.4651109
 145.7400055    0.4644931
 145.7500000    0.4693986
 145.7600098    0.4567356
 145.7700043    0.4606180
 145.7800140    0.4635660
 145.7900085    0.4675132
 145.8000031    0.4518601
 145.8100128    0.4553386
 145.8200073    0.4500712
 145.8300018    0.4605378
 145.8400116    0.4599698
 145.8500061    0.4545878
 145.8600006    0.4587725
 145.8700104    0.4591262
 145.8800049    0.4597327
 145.8899994    0.4706696
 145.9000092    0.4614960
 145.9100037    0.4677816
 145.9200134    0.4710531
 145.9300079    0.4653792
 145.9400024    0.4630150
 145.9500122    0.4636987
 145.9600067    0.4792788
 145.9700012    0.4893569
 145.9800110    0.4859391
 145.9900055    0.4733194
 146.0000000    0.4820087
 146.0100098    0.4867212
 146.0200043    0.4831339
 146.0300140    0.4801690
 146.0400085    0.4912125
 146.0500031    0.4839552
 146.0600128    0.4833175
 146.0700073    0.4857983
 146.0800018    0.4844460
 146.0900116    0.4700121
 146.1000061    0.4983256
 146.1100006    0.4963168
 146.1200104    0.4789825
 146.1300049    0.4778969
 146.1399994    0.4823186
 146.1500092    0.4865231
 146.1600037    0.4887046
 146.1700134    0.4867843
 146.1800079    0.4859149
 146.1900024    0.4909063
 146.2000122    0.4858321
 146.2100067    0.4900233
 146.2200012    0.4898922
 146.2300110    0.4950612
 146.2400055    0.4943734
 146.2500000    0.4923738
 146.2600098    0.4856284
 146.2700043    0.4697104
 146.2800140    0.4818047
 146.2900085    0.4822268
 146.3000031    0.4896089
 146.3100128    0.4874495
 146.3200073    0.4981367
 146.3300018    0.4954081
 146.3400116    0.5012979
 146.3500061    0.5082353
 146.3600006    0.5142223
 146.3700104    0.5134600
 146.3800049    0.5226013
 146.3899994    0.5188929
 146.4000092    0.5075602
 146.4100037    0.5062332
 146.4200134    0.4962066
 146.4300079    0.5131947
 146.4400024    0.5173287
 146.4500122    0.5193719
 146.4600067    0.5084177
 146.4700012    0.5182655
 146.4800110    0.5151946
 146.4900055    0.4989575
 146.5000000    0.5066999
 146.5100098    0.4998567
 146.5200043    0.4959458
 146.5300140    0.4932014
 146.5400085    0.4857103
 146.5500031    0.4964610
 146.5600128    0.4957165
 146.5700073    0.4862686
 146.5800018    0.4960950
 146.5900116    0.5009797
 146.6000061    0.5073246
 146.6100006    0.4936956
 146.6200104    0.4853133
 146.6300049    0.4913838
 146.6399994    0.4720090
 146.6500092    0.4865252
 146.6600037    0.4919948
 146.6700134    0.4873802
 146.6800079    0.4901760
 146.6900024    0.4815322
 146.7000122    0.4782953
 146.7100067    0.4843144
 146.7200012    0.4896233
 146.7300110    0.4928814
 146.7400055    0.4915478
 146.7500000    0.4944173
 146.7600098    0.4970441
 146.7700043    0.4794261
 146.7800140    0.4690615
 146.7900085    0.4728341
 146.8000031    0.4686300
 146.8100128    0.4708232
 146.8200073    0.4671678
 146.8300018    0.4701071
 146.8400116    0.4692611
 146.8500061    0.4770869
 146.8600006    0.4772277
 146.8700104    0.4654221
 146.8800049    0.4688608
 146.8899994    0.4690232
 146.9000092    0.4781478
 146.9100037    0.4741666
 146.9200134    0.4682389
 146.9300079    0.4576822
 146.9400024    0.4662742
 146.9500122    0.4574349
 146.9600067    0.4548298
 146.9700012    0.4540497
 146.9800110    0.4551770
 146.9900055    0.4670923
 147.0000000    0.4598122
 147.0100098    0.4577898
 147.0200043    0.4478054
 147.0300140    0.4541993
 147.0400085    0.4622578
 147.0500031    0.4711145
 147.0600128    0.4825598
 147.0700073    0.4910985
 147.0800018    0.4965283
 147.0900116    0.5005745
 147.1000061    0.5045081
 147.1100006    0.5060385
 147.1200104    0.5059920
 147.1300049    0.5103202
 147.1399994    0.5043216
 147.1500092    0.4861578
 147.1600037    0.4929729
 147.1700134    0.4967526
 147.1800079    0.4964457
 147.1900024    0.4985483
 147.2000122    0.5013512
 147.2100067    0.5154204
 147.2200012    0.5214450
 147.2300110    0.5129484
 147.2400055    0.5109198
 147.2500000    0.5082172
 147.2600098    0.4977224
 147.2700043    0.4946533
 147.2800140    0.4853662
 147.2900085    0.4914350
 147.3000031    0.4741465
 147.3100128    0.4917109
 147.3200073    0.4973871
 147.3300018    0.4808769
 147.3400116    0.4624685
 147.3500061    0.4550790
 147.3600006    0.4517218
 147.3700104    0.4500840
 147.3800049    0.4567028
 147.3899994    0.4558212
 147.4000092    0.4560556
 147.4100037    0.4657214
 147.4200134    0.4549081
 147.4300079    0.4613392
 147.4400024    0.4782897
 147.4500122    0.4766226
 147.4600067    0.4833490
 147.4700012    0.4872416
 147.4800110    0.4918222
 147.4900055    0.4823833
 147.5000000    0.4825135
 147.5100098    0.4748501
 147.5200043    0.4825940
 147.5300140    0.4866873
 147.5400085    0.5025543
 147.5500031    0.4845593
 147.5600128    0.4776380
 147.5700073    0.4821256
 147.5800018    0.4784218
 147.5900116    0.4685820
 147.6000061    0.4639190
 147.6100006    0.4657898
 147.6200104    0.4548213
 147.6300049    0.4546311
 147.6399994    0.4399987
 147.6500092    0.4454519
 147.6600037    0.4409688
 147.6700134    0.4621803
 147.6800079    0.4535598
 147.6900024    0.4531155
 147.7000122    0.4536359
 147.7100067    0.4603512
 147.7200012    0.4660030
 147.7300110    0.4705120
 147.7400055    0.4637512
 147.7500000    0.4682056
 147.7600098    0.4596071
 147.7700043    0.4605769
 147.7800140    0.4567724
 147.7900085    0.4639257
 147.8000031    0.4707101
 147.8100128    0.4698149
 147.8200073    0.4823464
 147.8300018    0.4817505
 147.8400116    0.4772654
 147.8500061    0.4825048
 147.8600006    0.4842031
 147.8700104    0.4917358
 147.8800049    0.4961139
 147.8900146    0.4957638
 147.9000092    0.4837357
 147.9100037    0.4847836
 147.9200134    0.4789012
 147.9300079    0.4773031
 147.9400024    0.4863986
 147.9500122    0.4747373
 147.9600067    0.4707657
 147.9700012    0.4629536
 147.9800110    0.4686269
 147.9900055    0.4859053
 148.0000000    0.4925418
 148.0100098    0.5088433
 148.0200043    0.4997094
 148.0300140    0.4933342
 148.0400085    0.4983469
 148.0500031    0.5086918
 148.0600128    0.4806180
 148.0700073    0.4633281
 148.0800018    0.4609098
 148.0900116    0.4587134
 148.1000061    0.4537300
 148.1100006    0.4589215
 148.1200104    0.4526905
 148.1300049    0.4543570
 148.1400146    0.4414608
 148.1500092    0.4443703
 148.1600037    0.4323879
 148.1700134    0.4474581
 148.1800079    0.4553164
 148.1900024    0.4522416
 148.2000122    0.4575434
 148.2100067    0.4563571
 148.2200012    0.4415569
 148.2300110    0.4423791
 148.2400055    0.4534463
 148.2500000    0.4612311
 148.2600098    0.4630854
 148.2700043    0.4512044
 148.2800140    0.4474113
 148.2900085    0.4479562
 148.3000031    0.4519253
 148.3100128    0.4534113
 148.3200073    0.4575201
 148.3300018    0.4534397
 148.3400116    0.4520943
 148.3500061    0.4530933
 148.3600006    0.4634643
 148.3700104    0.4560578
 148.3800049    0.4614279
 148.3900146    0.4598649
 148.4000092    0.4560473
 148.4100037    0.4643660
 148.4200134    0.4670332
 148.4300079    0.4728450
 148.4400024    0.4716145
 148.4500122    0.4838203
 148.4600067    0.4848053
 148.4700012    0.4918908
 148.4800110    0.5049864
 148.4900055    0.5050795
 148.5000000    0.5162166
 148.5100098    0.5103817
 148.5200043    0.5026179
 148.5300140    0.4893853
 148.5400085    0.4845224
 148.5500031    0.4811672
 148.5600128    0.4797477
 148.5700073    0.4717811
 148.5800018    0.4751087
 148.5900116    0.4832873
 148.6000061    0.4743019
 148.6100006    0.4784884
 148.6200104    0.4823040
 148.6300049    0.4924928
 148.6400146    0.4799537
 148.6500092    0.4845958
 148.6600037    0.4821316
 148.6700134    0.4748224
 148.6800079    0.4600485
 148.6900024    0.4726544
 148.7000122    0.4676076
 148.7100067    0.4756257
 148.7200012    0.4750166
 148.7300110    0.4688888
 148.7400055    0.4857134
 148.7500000    0.4663008
 148.7600098    0.4812248
 148.7700043    0.4815589
 148.7800140    0.4747058
 148.7900085    0.4795339
 148.8000031    0.4833116
 148.8100128    0.4767778
 148.8200073    0.4858408
 148.8300018    0.4862148
 148.8400116    0.4806538
 148.8500061    0.4599960
 148.8600006    0.4679849
 148.8700104    0.4765545
 148.8800049    0.4707865
 148.8900146    0.4612241
 148.9000092    0.4659948
 148.9100037    0.4723277
 148.9200134    0.4708593
 148.9300079    0.4618790
 148.9400024    0.4485913
 148.9500122    0.4507852
 148.9600067    0.4571631
 148.9700012    0.4492301
 148.9800110    0.4383579
 148.9900055    0.4339779
 149.0000000    0.4342397
 149.0100098    0.4235839
 149.0200043    0.4229266
 149.0300140    0.4186517
 149.0400085    0.4292012
 149.0500031    0.4437471
 149.0600128    0.4443131
 149.0700073    0.4326463
 149.0800018    0.4346678
 149.0900116    0.4361343
 149.1000061    0.4312900
 149.1100006    0.4200585
 149.1200104    0.4221350
 149.1300049    0.4209111
 149.1400146    0.4189598
 149.1500092    0.4160227
 149.1600037    0.4230023
 149.1700134    0.4197391
 149.1800079    0.4123380
 149.1900024    0.4216359
 149.2000122    0.4036150
 149.2100067    0.4142486
 149.2200012    0.4132607
 149.2300110    0.4123962
 149.2400055    0.4097823
 149.2500000    0.4071260
 149.2600098    0.4220064
 149.2700043    0.4241852
 149.2800140    0.4277728
 149.2900085    0.4285499
 149.3000031    0.4221130
 149.3100128    0.4338682
 149.3200073    0.4282225
 149.3300018    0.4316981
 149.3400116    0.4195424
 149.3500061    0.4151039
 149.3600006    0.4151663
 149.3700104    0.4293844
 149.3800049    0.4211128
 149.3900146    0.4222684
 149.4000092    0.4254536
 149.4100037    0.4198981
 149.4200134    0.4275756
 149.4300079    0.4205387
 149.4400024    0.4192637
 149.4500122    0.4172248
 149.4600067    0.4144469
 149.4700012    0.4176109
 149.4800110    0.4089884
 149.4900055    0.4119485
 149.5000000    0.4172575
 149.5100098    0.4228362
 149.5200043    0.4186139
 149.5300140    0.4239230
 149.5400085    0.4298495
 149.5500031    0.4262898
 149.5600128    0.4293397
 149.5700073    0.4371603
 149.5800018    0.4479690
 149.5900116    0.4510977
 149.6000061    0.4718755
 149.6100006    0.4683297
 149.6200104    0.4798614
 149.6300049    0.4791159
 149.6400146    0.4717989
 149.6500092    0.4651150
 149.6600037    0.4759289
 149.6700134    0.4812300
 149.6800079    0.4759780
 149.6900024    0.4668461
 149.7000122    0.4577791
 149.7100067    0.4511572
 149.7200012    0.4614179
 149.7300110    0.4624454
 149.7400055    0.4580849
 149.7500000    0.4483169
 149.7600098    0.4415217
 149.7700043    0.4455332
 149.7800140    0.4539526
 149.7900085    0.4433456
 149.8000031    0.4502318
 149.8100128    0.4542204
 149.8200073    0.4522053
 149.8300018    0.4637112
 149.8400116    0.4662056
 149.8500061    0.4673244
 149.8600006    0.4791691
 149.8700104    0.4815465
 149.8800049    0.4756574
 149.8900146    0.4738939
 149.9000092    0.4687480
 149.9100037    0.4488009
 149.9200134    0.4571470
 149.9300079    0.4626810
 149.9400024    0.4709283
 149.9500122    0.4732291
 149.9600067    0.4705193
 149.9700012    0.4749497
 149.9800110    0.4594203
 149.9900055    0.4519004
 150.0000000    0.4478366
 150.0100098    0.4434441
 150.0200043    0.4441526
 150.0300140    0.4343802
 150.0400085    0.4486834
 150.0500031    0.4480958
 150.0600128    0.4360852
 150.0700073    0.4206011
 150.0800018    0.4411080
 150.0900116    0.4384602
 150.1000061    0.4438512
 150.1100006    0.4442788
 150.1200104    0.4522226
 150.1300049    0.4507782
 150.1400146    0.4408923
 150.1500092    0.4367773
 150.1600037    0.4371482
 150.1700134    0.4267844
 150.1800079    0.4306390
 150.1900024    0.4305961
 150.2000122    0.4267489
 150.2100067    0.4244120
 150.2200012    0.4337932
 150.2300110    0.4292101
 150.2400055    0.4176972
 150.2500000    0.4213254
 150.2600098    0.4285143
 150.2700043    0.4278990
 150.2800140    0.4315202
 150.2900085    0.4324575
 150.3000031    0.4322251
 150.3100128    0.4422546
 150.3200073    0.4337896
 150.3300018    0.4278208
 150.3400116    0.4215306
 150.3500061    0.4179329
 150.3600006    0.4202891
 150.3700104    0.4197124
 150.3800049    0.4167390
 150.3900146    0.4280277
 150.4000092    0.4288633
 150.4100037    0.4216183
 150.4200134    0.4211924
 150.4300079    0.4276645
 150.4400024    0.4224047
 150.4500122    0.4207481
 150.4600067    0.4161785
 150.4700012    0.4123210
 150.4800110    0.4123132
 150.4900055    0.3948700
 150.5000000    0.3980812
 150.5100098    0.3996312
 150.5200043    0.4070072
 150.5300140    0.4129132
 150.5400085    0.4121979
 150.5500031    0.4010865
 150.5600128    0.4144142
 150.5700073    0.4087495
 150.5800018    0.4034463
 150.5900116    0.3995720
 150.6000061    0.3987756
 150.6100006    0.4016411
 150.6200104    0.4058717
 150.6300049    0.4167532
 150.6400146    0.4153112
 150.6500092    0.4185458
 150.6600037    0.4205073
 150.6700134    0.4232759
 150.6800079    0.4191610
 150.6900024    0.4167097
 150.7000122    0.4279159
 150.7100067    0.4149997
 150.7200012    0.4155478
 150.7300110    0.4137431
 150.7400055    0.4109307
 150.7500000    0.4102632
 150.7600098    0.4070144
 150.7700043    0.4054362
 150.7800140    0.4005718
 150.7900085    0.3947699
 150.8000031    0.4027287
 150.8100128    0.4027174
 150.8200073    0.4050637
 150.8300018    0.4031726
 150.8400116    0.3980939
 150.8500061    0.3992236
 150.8600006    0.3922186
 150.8700104    0.3945086
 150.8800049    0.3951229
 150.8900146    0.4027287
 150.9000092    0.4040765
 150.9100037    0.3942944
 150.9200134    0.3989747
 150.9300079    0.3999990
 150.9400024    0.4021246
 150.9500122    0.3935260
 150.9600067    0.3949096
 150.9700012    0.4079370
 150.9800110    0.4098330
 150.9900055    0.4021600
 151.0000000    0.4008784
 151.0100098    0.3933106
 151.0200043    0.3873236
 151.0300140    0.3845565
 151.0400085    0.3857676
 151.0500031    0.3851684
 151.0600128    0.3812410
 151.0700073    0.3832333
 151.0800018    0.3780254
 151.0900116    0.3751227
 151.1000061    0.3813754
 151.1100006    0.3785616
 151.1200104    0.3867826
 151.1300049    0.3884511
 151.1400146    0.3812611
 151.1500092    0.3853496
 151.1600037    0.3878025
 151.1700134    0.3828913
 151.1800079    0.3865882
 151.1900024    0.3888897
 151.2000122    0.3938791
 151.2100067    0.3908600
 151.2200012    0.3942008
 151.2300110    0.4021864
 151.2400055    0.3987264
 151.2500000    0.4042390
 151.2600098    0.3974760
 151.2700043    0.3971411
 151.2800140    0.3994690
 151.2900085    0.4016522
 151.3000031    0.3967584
 151.3100128    0.3938594
 151.3200073    0.3992802
 151.3300018    0.4129240
 151.3400116    0.4096177
 151.3500061    0.4176864
 151.3600006    0.4200227
 151.3700104    0.4253575
 151.3800049    0.4190407
 151.3900146    0.4175449
 151.4000092    0.4174004
 151.4100037    0.4101507
 151.4200134    0.4087644
 151.4300079    0.4212246
 151.4400024    0.4155445
 151.4500122    0.4185905
 151.4600067    0.4267983
 151.4700012    0.4249277
 151.4800110    0.4289157
 151.4900055    0.4235573
 151.5000000    0.4183798
 151.5100098    0.4290223
 151.5200043    0.4240676
 151.5300140    0.4241205
 151.5400085    0.4207616
 151.5500031    0.4078849
 151.5600128    0.4079126
 151.5700073    0.4100725
 151.5800018    0.4074706
 151.5900116    0.4073905
 151.6000061    0.4057065
 151.6100006    0.3966674
 151.6200104    0.4010619
 151.6300049    0.4133896
 151.6400146    0.4016095
 151.6500092    0.3958403
 151.6600037    0.4019348
 151.6700134    0.3931506
 151.6800079    0.3990175
 151.6900024    0.3948171
 151.7000122    0.3971448
 151.7100067    0.3965956
 151.7200012    0.3992319
 151.7300110    0.3950113
 151.7400055    0.3917876
 151.7500000    0.3925932
 151.7600098    0.3987599
 151.7700043    0.4067805
 151.7800140    0.4135872
 151.7900085    0.4096867
 151.8000031    0.3959689
 151.8100128    0.4154287
 151.8200073    0.4068580
 151.8300018    0.4070311
 151.8400116    0.4151201
 151.8500061    0.4147865
 151.8600006    0.4073009
 151.8700104    0.4049582
 151.8800049    0.4106027
 151.8900146    0.4062271
 151.9000092    0.4032786
 151.9100037    0.3967090
 151.9200134    0.4027236
 151.9300079    0.4029130
 151.9400024    0.3927588
 151.9500122    0.3918831
 151.9600067    0.4013414
 151.9700012    0.4071042
 151.9800110    0.4076256
 151.9900055    0.4036226
 152.0000000    0.3976012
 152.0100098    0.3995194
 152.0200043    0.3973815
 152.0300140    0.3924090
 152.0400085    0.3963141
 152.0500031    0.3877047
 152.0600128    0.3926646
 152.0700073    0.3928083
 152.0800018    0.3987543
 152.0900116    0.3872412
 152.1000061    0.3931333
 152.1100006    0.3912684
 152.1200104    0.3931147
 152.1300049    0.3933519
 152.1400146    0.3912753
 152.1500092    0.3861281
 152.1600037    0.3918231
 152.1700134    0.3864858
 152.1800079    0.3955956
 152.1900024    0.4034011
 152.2000122    0.4005039
 152.2100067    0.3929790
 152.2200012    0.3874728
 152.2300110    0.3885529
 152.2400055    0.3925666
 152.2500000    0.3931623
 152.2600098    0.3889827
 152.2700043    0.3890162
 152.2800140    0.3943017
 152.2900085    0.3991044
 152.3000031    0.4005944
 152.3100128    0.3998065
 152.3200073    0.4019171
 152.3300018    0.4060430
 152.3400116    0.4032074
 152.3500061    0.3991326
 152.3600006    0.3912048
 152.3700104    0.3977795
 152.3800049    0.3948787
 152.3900146    0.3886829
 152.4000092    0.3898637
 152.4100037    0.3938955
 152.4200134    0.3870959
 152.4300079    0.3854750
 152.4400024    0.3834005
 152.4500122    0.3906489
 152.4600067    0.3919064
 152.4700012    0.3930382
 152.4800110    0.3947157
 152.4900055    0.3976988
 152.5000000    0.3982433
 152.5100098    0.3960533
 152.5200043    0.3953645
 152.5300140    0.4096778
 152.5400085    0.4110177
 152.5500031    0.4187293
 152.5600128    0.4181817
 152.5700073    0.4171070
 152.5800018    0.4114766
 152.5900116    0.4065683
 152.6000061    0.4136857
 152.6100006    0.4223117
 152.6200104    0.4201873
 152.6300049    0.4166941
 152.6400146    0.4060778
 152.6500092    0.4128492
 152.6600037    0.4076090
 152.6700134    0.4071185
 152.6800079    0.4061930
 152.6900024    0.4042473
 152.7000122    0.4100664
 152.7100067    0.4193483
 152.7200012    0.4131277
 152.7300110    0.4087690
 152.7400055    0.4057940
 152.7500000    0.4058571
 152.7600098    0.4093707
 152.7700043    0.4118437
 152.7800140    0.4064404
 152.7900085    0.4061801
 152.8000031    0.4034737
 152.8100128    0.4025436
 152.8200073    0.4117270
 152.8300018    0.4078305
 152.8400116    0.4072103
 152.8500061    0.4050017
 152.8600006    0.3986456
 152.8700104    0.4002086
 152.8800049    0.4090097
 152.8900146    0.4080409
 152.9000092    0.4163117
 152.9100037    0.4149724
 152.9200134    0.4091697
 152.9300079    0.4203835
 152.9400024    0.4284055
 152.9500122    0.4148808
 152.9600067    0.4134220
 152.9700012    0.4160019
 152.9800110    0.4124431
 152.9900055    0.4162314
 153.0000000    0.4069914
 153.0100098    0.4196248
 153.0200043    0.4145001
 153.0300140    0.4183839
 153.0400085    0.4201304
 153.0500031    0.4216860
 153.0600128    0.4117504
 153.0700073    0.4087754
 153.0800018    0.4064824
 153.0900116    0.4098223
 153.1000061    0.4057364
 153.1100006    0.4006164
 153.1200104    0.3968825
 153.1300049    0.3944131
 153.1400146    0.4031544
 153.1500092    0.3961816
 153.1600037    0.3915793
 153.1700134    0.3858728
 153.1800079    0.3961321
 153.1900024    0.3924778
 153.2000122    0.3898628
 153.2100067    0.4004593
 153.2200012    0.3905774
 153.2300110    0.3904212
 153.2400055    0.3840870
 153.2500000    0.3921283
 153.2600098    0.3923025
 153.2700043    0.4014994
 153.2800140    0.4028285
 153.2900085    0.4054796
 153.3000031    0.4067848
 153.3100128    0.4041680
 153.3200073    0.4004127
 153.3300018    0.4047351
 153.3400116    0.4051733
 153.3500061    0.4047654
 153.3600006    0.4063946
 153.3700104    0.4050682
 153.3800049    0.4073428
 153.3900146    0.4210082
 153.4000092    0.4141142
 153.4100037    0.4065587
 153.4200134    0.4043686
 153.4300079    0.4051221
 153.4400024    0.4162670
 153.4500122    0.4130693
 153.4600067    0.4054630
 153.4700012    0.4134070
 153.4800110    0.4082576
 153.4900055    0.4092655
 153.5000000    0.4106397
 153.5100098    0.4038245
 153.5200043    0.4103082
 153.5300140    0.4152758
 153.5400085    0.4100016
 153.5500031    0.4191000
 153.5600128    0.4090391
 153.5700073    0.4141458
 153.5800018    0.4078821
 153.5900116    0.4044153
 153.6000061    0.4071047
 153.6100006    0.4094764
[truncated: 2,252,615 more chars]
