# Supplementary material for: Comparative structural insights and functional analysis for the distinct unbound states of Human AGO proteins
Source: Sci Rep. 2025 Mar 19;15:9432. doi: 10.1038/s41598-025-91849-5 (PMC11923369; doi:10.1038/s41598-025-91849-5)
Supplement: Supplementary file 27 — Supplementary Information 15. [file 41598_2025_91849_MOESM27_ESM.zip › AGO2/r2/rmsd.xvg]

# This file was created Mon Jun 26 18:50:56 2023
# Created by:
#                        :-) GROMACS - gmx rms, 2021 (-:
# 
# Executable:   /home/panos/programs/bin/gmx
# Data prefix:  /home/panos/programs
# Working dir:  /media/panos/206c1b5a-e5c5-4016-9bdd-177d61394396/sim/AGO2-WT/production
# Command line:
#   gmx rms -s prod.tpr -f prod_center.xtc -o rmsd.xvg -tu ns
# gmx rms is part of G R O M A C S:
#
# Great Red Oystrich Makes All Chemists Sane
#
@    title "RMSD"
@    xaxis  label "Time (ns)"
@    yaxis  label "RMSD (nm)"
@TYPE xy
@ subtitle "Protein after lsq fit to Protein"
   0.0000000    0.0005062
   0.0100000    0.0761310
   0.0200000    0.0897343
   0.0300000    0.0955979
   0.0400000    0.0985700
   0.0500000    0.1058189
   0.0600000    0.1103593
   0.0700000    0.1129313
   0.0800000    0.1088285
   0.0900000    0.1215749
   0.1000000    0.1282833
   0.1100000    0.1346254
   0.1200000    0.1323680
   0.1300000    0.1416567
   0.1400000    0.1326357
   0.1500000    0.1465506
   0.1600000    0.1503423
   0.1700000    0.1453311
   0.1800000    0.1351240
   0.1900000    0.1287605
   0.2000000    0.1284049
   0.2100000    0.1340112
   0.2200000    0.1325159
   0.2300000    0.1271635
   0.2400000    0.1325794
   0.2500000    0.1357386
   0.2600000    0.1329469
   0.2700000    0.1385392
   0.2800000    0.1382741
   0.2900000    0.1380024
   0.3000000    0.1367930
   0.3100000    0.1446369
   0.3200000    0.1473256
   0.3300000    0.1414049
   0.3400000    0.1339062
   0.3500000    0.1343896
   0.3600000    0.1430456
   0.3700000    0.1466381
   0.3800000    0.1448186
   0.3900000    0.1451920
   0.4000000    0.1417466
   0.4100000    0.1439224
   0.4200000    0.1463335
   0.4300000    0.1432680
   0.4400000    0.1440179
   0.4500000    0.1481825
   0.4600000    0.1435979
   0.4700000    0.1512288
   0.4800000    0.1611651
   0.4900000    0.1489482
   0.5000000    0.1530605
   0.5100001    0.1532045
   0.5200000    0.1507610
   0.5300000    0.1542173
   0.5400000    0.1508282
   0.5500000    0.1583373
   0.5600000    0.1567741
   0.5700001    0.1679149
   0.5800000    0.1708811
   0.5900000    0.1592172
   0.6000000    0.1681143
   0.6100000    0.1701540
   0.6200000    0.1729354
   0.6300001    0.1690388
   0.6400000    0.1605007
   0.6500000    0.1676534
   0.6600000    0.1660885
   0.6700000    0.1662141
   0.6800000    0.1653932
   0.6900001    0.1627230
   0.7000000    0.1553312
   0.7100000    0.1594609
   0.7200000    0.1634342
   0.7300000    0.1583066
   0.7400000    0.1544461
   0.7500001    0.1623420
   0.7600001    0.1667938
   0.7700000    0.1717698
   0.7800000    0.1678207
   0.7900000    0.1591793
   0.8000000    0.1728198
   0.8100001    0.1862586
   0.8200001    0.1886317
   0.8300000    0.1753927
   0.8400000    0.1794782
   0.8500000    0.1725346
   0.8600000    0.1693565
   0.8700001    0.1697184
   0.8800001    0.1609113
   0.8900000    0.1654439
   0.9000000    0.1646954
   0.9100000    0.1698660
   0.9200000    0.1817071
   0.9300001    0.1812890
   0.9400001    0.1874416
   0.9500000    0.1915727
   0.9600000    0.1892860
   0.9700000    0.1873046
   0.9800000    0.1998151
   0.9900001    0.1994599
   1.0000000    0.2004916
   1.0100000    0.2025282
   1.0200001    0.2003003
   1.0300001    0.2000197
   1.0400001    0.1967892
   1.0500001    0.2027238
   1.0600001    0.2110719
   1.0700001    0.2195044
   1.0800000    0.2033522
   1.0900000    0.2089343
   1.1000000    0.1975249
   1.1100000    0.1883136
   1.1200000    0.1926555
   1.1300000    0.1901368
   1.1400001    0.1892166
   1.1500001    0.1850927
   1.1600001    0.1937369
   1.1700001    0.1920961
   1.1800001    0.1983685
   1.1900001    0.1880765
   1.2000000    0.1954851
   1.2100000    0.2162717
   1.2200000    0.2119936
   1.2300000    0.2041961
   1.2400000    0.2060599
   1.2500000    0.2074159
   1.2600001    0.2034001
   1.2700001    0.1964381
   1.2800001    0.1894268
   1.2900001    0.1868530
   1.3000001    0.1934867
   1.3100001    0.2069702
   1.3200001    0.1976302
   1.3300000    0.2047092
   1.3400000    0.2085100
   1.3500000    0.1925219
   1.3600000    0.1998256
   1.3700001    0.1937562
   1.3800001    0.2161071
   1.3900001    0.2150945
   1.4000001    0.2042477
   1.4100001    0.2181104
   1.4200001    0.2169223
   1.4300001    0.2227216
   1.4400001    0.2202905
   1.4500000    0.2236115
   1.4600000    0.2139293
   1.4700000    0.2142390
   1.4800000    0.2154913
   1.4900001    0.1951368
   1.5000001    0.1987329
   1.5100001    0.2114520
   1.5200001    0.2025514
   1.5300001    0.2001425
   1.5400001    0.2025743
   1.5500001    0.1939510
   1.5600001    0.2004522
   1.5700001    0.1999024
   1.5800000    0.1998524
   1.5900000    0.2023704
   1.6000000    0.2035830
   1.6100001    0.2133333
   1.6200001    0.2107504
   1.6300001    0.2228734
   1.6400001    0.2271157
   1.6500001    0.2227868
   1.6600001    0.2213610
   1.6700001    0.1990305
   1.6800001    0.2024094
   1.6900001    0.2077508
   1.7000000    0.2037517
   1.7100000    0.1919003
   1.7200000    0.2044938
   1.7300001    0.1921609
   1.7400001    0.1978536
   1.7500001    0.1909066
   1.7600001    0.1866413
   1.7700001    0.1828720
   1.7800001    0.1854047
   1.7900001    0.1839703
   1.8000001    0.1953625
   1.8100001    0.2042318
   1.8200001    0.1970593
   1.8300000    0.2000750
   1.8400000    0.1976463
   1.8500001    0.2040640
   1.8600001    0.2114759
   1.8700001    0.2208868
   1.8800001    0.2318287
   1.8900001    0.2158270
   1.9000001    0.2172393
   1.9100001    0.2161190
   1.9200001    0.2111714
   1.9300001    0.2092650
   1.9400001    0.1962950
   1.9500000    0.1979388
   1.9600000    0.1961083
   1.9700001    0.1861387
   1.9800001    0.1888081
   1.9900001    0.1857435
   2.0000000    0.1992540
   2.0100000    0.1925383
   2.0200000    0.1951838
   2.0300002    0.1813823
   2.0400002    0.1821921
   2.0500002    0.1893871
   2.0600002    0.1873219
   2.0700002    0.1912414
   2.0800002    0.1956789
   2.0900002    0.1948530
   2.1000001    0.1890934
   2.1100001    0.1900330
   2.1200001    0.1833290
   2.1300001    0.1825422
   2.1400001    0.1846798
   2.1500001    0.1892389
   2.1600001    0.1933173
   2.1700001    0.1862521
   2.1800001    0.1861093
   2.1900001    0.1869061
   2.2000000    0.1943441
   2.2100000    0.1974581
   2.2200000    0.1938630
   2.2300000    0.1991303
   2.2400000    0.2109116
   2.2500000    0.2079084
   2.2600000    0.2088264
   2.2700002    0.2124698
   2.2800002    0.2159014
   2.2900002    0.2128669
   2.3000002    0.2190087
   2.3100002    0.2221346
   2.3200002    0.2169869
   2.3300002    0.2197446
   2.3400002    0.2186925
   2.3500001    0.2202114
   2.3600001    0.2181187
   2.3700001    0.2239384
   2.3800001    0.2282296
   2.3900001    0.2303541
   2.4000001    0.2235926
   2.4100001    0.2288071
   2.4200001    0.2271600
   2.4300001    0.2256938
   2.4400001    0.2089379
   2.4500000    0.2137910
   2.4600000    0.2180052
   2.4700000    0.2272961
   2.4800000    0.2271237
   2.4900000    0.2294816
   2.5000000    0.2289065
   2.5100002    0.2127078
   2.5200002    0.2262739
   2.5300002    0.2187960
   2.5400002    0.2225284
   2.5500002    0.2226011
   2.5600002    0.2311012
   2.5700002    0.2244902
   2.5800002    0.2255029
   2.5900002    0.2202192
   2.6000001    0.2216800
   2.6100001    0.2190937
   2.6200001    0.2200712
   2.6300001    0.2300236
   2.6400001    0.2162149
   2.6500001    0.2114971
   2.6600001    0.2086536
   2.6700001    0.2099517
   2.6800001    0.2061612
   2.6900001    0.1974775
   2.7000000    0.1977441
   2.7100000    0.1968482
   2.7200000    0.1902332
   2.7300000    0.2038748
   2.7400002    0.2011339
   2.7500002    0.1971620
   2.7600002    0.2012931
   2.7700002    0.2139639
   2.7800002    0.2019156
   2.7900002    0.1979269
   2.8000002    0.2010652
   2.8100002    0.2024338
   2.8200002    0.1960157
   2.8300002    0.1957894
   2.8400002    0.1892303
   2.8500001    0.1911147
   2.8600001    0.1899597
   2.8700001    0.1947871
   2.8800001    0.1974951
   2.8900001    0.2006588
   2.9000001    0.1921924
   2.9100001    0.1876261
   2.9200001    0.1957364
   2.9300001    0.1853438
   2.9400001    0.1874561
   2.9500000    0.1928959
   2.9600000    0.1861984
   2.9700000    0.1846958
   2.9800003    0.1810318
   2.9900002    0.1842012
   3.0000002    0.1914742
   3.0100002    0.1880009
   3.0200002    0.1790081
   3.0300002    0.1833132
   3.0400002    0.1737972
   3.0500002    0.1728265
   3.0600002    0.1736133
   3.0700002    0.1797843
   3.0800002    0.1805683
   3.0900002    0.1812357
   3.1000001    0.1786703
   3.1100001    0.1727970
   3.1200001    0.1741680
   3.1300001    0.1740346
   3.1400001    0.1820886
   3.1500001    0.1821657
   3.1600001    0.1763331
   3.1700001    0.1793925
   3.1800001    0.1874139
   3.1900001    0.1884159
   3.2000000    0.1911878
   3.2100000    0.1998277
   3.2200003    0.2157152
   3.2300003    0.2057921
   3.2400002    0.2093752
   3.2500002    0.2081633
   3.2600002    0.1978524
   3.2700002    0.2050862
   3.2800002    0.1954129
   3.2900002    0.1949385
   3.3000002    0.1901562
   3.3100002    0.1844414
   3.3200002    0.1834366
   3.3300002    0.1836082
   3.3400002    0.1896846
   3.3500001    0.1885014
   3.3600001    0.1822344
   3.3700001    0.1877235
   3.3800001    0.1859666
   3.3900001    0.1886237
   3.4000001    0.1771036
   3.4100001    0.1769467
   3.4200001    0.1820292
   3.4300001    0.1865569
   3.4400001    0.1859518
   3.4500000    0.1901441
   3.4600003    0.1949492
   3.4700003    0.2009069
   3.4800003    0.1860910
   3.4900002    0.1947779
   3.5000002    0.1980145
   3.5100002    0.2007003
   3.5200002    0.2047176
   3.5300002    0.1998964
   3.5400002    0.1981867
   3.5500002    0.2030311
   3.5600002    0.2091083
   3.5700002    0.2235306
   3.5800002    0.2072096
   3.5900002    0.1986244
   3.6000001    0.1971527
   3.6100001    0.2081591
   3.6200001    0.2122570
   3.6300001    0.2067722
   3.6400001    0.2016850
   3.6500001    0.2079695
   3.6600001    0.2060064
   3.6700001    0.2094351
   3.6800001    0.2083550
   3.6900001    0.2189595
   3.7000003    0.2151801
   3.7100003    0.2228570
   3.7200003    0.2218702
   3.7300003    0.2305746
   3.7400002    0.2298551
   3.7500002    0.2443283
   3.7600002    0.2434506
   3.7700002    0.2407319
   3.7800002    0.2406546
   3.7900002    0.2391463
   3.8000002    0.2582661
   3.8100002    0.2418360
   3.8200002    0.2318233
   3.8300002    0.2421405
   3.8400002    0.2465201
   3.8500001    0.2408228
   3.8600001    0.2518501
   3.8700001    0.2457900
   3.8800001    0.2446229
   3.8900001    0.2391010
   3.9000001    0.2299089
   3.9100001    0.2319343
   3.9200001    0.2249597
   3.9300003    0.2290392
   3.9400003    0.2113486
   3.9500003    0.2219480
   3.9600003    0.2165980
   3.9700003    0.2196672
   3.9800003    0.2209890
   3.9900002    0.2203508
   4.0000000    0.2298535
   4.0100002    0.2185124
   4.0200000    0.2176917
   4.0300002    0.2151727
   4.0400000    0.2129667
   4.0500002    0.2309992
   4.0600004    0.2267154
   4.0700002    0.2372475
   4.0800004    0.2290281
   4.0900002    0.2329737
   4.1000004    0.2188537
   4.1100001    0.2248376
   4.1200004    0.2241118
   4.1300001    0.2249696
   4.1400003    0.2151749
   4.1500001    0.2257654
   4.1600003    0.2290088
   4.1700001    0.2284524
   4.1800003    0.2396260
   4.1900001    0.2364088
   4.2000003    0.2346320
   4.2100000    0.2314607
   4.2200003    0.2344037
   4.2300000    0.2395844
   4.2400002    0.2437236
   4.2500000    0.2278426
   4.2600002    0.2267686
   4.2700000    0.2226882
   4.2800002    0.2252620
   4.2900004    0.2278147
   4.3000002    0.2313618
   4.3100004    0.2235708
   4.3200002    0.2340118
   4.3300004    0.2318478
   4.3400002    0.2371466
   4.3500004    0.2508974
   4.3600001    0.2556782
   4.3700004    0.2509405
   4.3800001    0.2607134
   4.3900003    0.2630233
   4.4000001    0.2680244
   4.4100003    0.2802844
   4.4200001    0.2622624
   4.4300003    0.2579384
   4.4400001    0.2849506
   4.4500003    0.2721513
   4.4600000    0.2552944
   4.4700003    0.2605093
   4.4800000    0.2545413
   4.4900002    0.2561249
   4.5000000    0.2748787
   4.5100002    0.2773232
   4.5200000    0.2671472
   4.5300002    0.2604818
   4.5400004    0.2801898
   4.5500002    0.2653216
   4.5600004    0.2593386
   4.5700002    0.2626748
   4.5800004    0.2691734
   4.5900002    0.2534322
   4.6000004    0.2512269
   4.6100001    0.2785859
   4.6200004    0.2759475
   4.6300001    0.2796710
   4.6400003    0.2827345
   4.6500001    0.2774465
   4.6600003    0.2817562
   4.6700001    0.2756249
   4.6800003    0.2640013
   4.6900001    0.2793869
   4.7000003    0.2696850
   4.7100000    0.2662896
   4.7200003    0.2656561
   4.7300000    0.2516785
   4.7400002    0.2438609
   4.7500000    0.2536288
   4.7600002    0.2578172
   4.7700005    0.2499407
   4.7800002    0.2630118
   4.7900004    0.2620704
   4.8000002    0.2676366
   4.8100004    0.2584006
   4.8200002    0.2446982
   4.8300004    0.2363819
   4.8400002    0.2416582
   4.8500004    0.2420885
   4.8600001    0.2336145
   4.8700004    0.2394401
   4.8800001    0.2284876
   4.8900003    0.2273836
   4.9000001    0.2229446
   4.9100003    0.2294515
   4.9200001    0.2294528
   4.9300003    0.2303814
   4.9400001    0.2388570
   4.9500003    0.2448528
   4.9600000    0.2530854
   4.9700003    0.2582210
   4.9800000    0.2494465
   4.9900002    0.2460361
   5.0000000    0.2453497
   5.0100002    0.2470147
   5.0200005    0.2474863
   5.0300002    0.2350783
   5.0400004    0.2299119
   5.0500002    0.2293979
   5.0600004    0.2248511
   5.0700002    0.2234787
   5.0800004    0.2150920
   5.0900002    0.2216491
   5.1000004    0.2134482
   5.1100001    0.2166073
   5.1200004    0.2187141
   5.1300001    0.2153205
   5.1400003    0.2174715
   5.1500001    0.2287963
   5.1600003    0.2315784
   5.1700001    0.2270796
   5.1800003    0.2342588
   5.1900001    0.2393000
   5.2000003    0.2309859
   5.2100000    0.2356974
   5.2200003    0.2424561
   5.2300000    0.2480697
   5.2400002    0.2403433
   5.2500005    0.2346045
   5.2600002    0.2292657
   5.2700005    0.2248897
   5.2800002    0.2159643
   5.2900004    0.2077363
   5.3000002    0.2073528
   5.3100004    0.2164333
   5.3200002    0.2150355
   5.3300004    0.2153171
   5.3400002    0.2104113
   5.3500004    0.2025221
   5.3600001    0.2111977
   5.3700004    0.2191106
   5.3800001    0.2130099
   5.3900003    0.2110314
   5.4000001    0.2159939
   5.4100003    0.2068805
   5.4200001    0.2190270
   5.4300003    0.2251014
   5.4400001    0.2190790
   5.4500003    0.2229131
   5.4600000    0.2241695
   5.4700003    0.2286650
   5.4800005    0.2369926
   5.4900002    0.2345810
   5.5000005    0.2419657
   5.5100002    0.2476404
   5.5200005    0.2610877
   5.5300002    0.2641657
   5.5400004    0.2667858
   5.5500002    0.2692557
   5.5600004    0.2663009
   5.5700002    0.2554628
   5.5800004    0.2479489
   5.5900002    0.2596570
   5.6000004    0.2499900
   5.6100001    0.2533830
   5.6200004    0.2727545
   5.6300001    0.2733544
   5.6400003    0.3008783
   5.6500001    0.2976744
   5.6600003    0.2813467
   5.6700001    0.2986142
   5.6800003    0.2947574
   5.6900001    0.2880489
   5.7000003    0.2935898
   5.7100000    0.2971358
   5.7200003    0.2871641
   5.7300005    0.2811253
   5.7400002    0.2836491
   5.7500005    0.2704818
   5.7600002    0.2682116
   5.7700005    0.2524609
   5.7800002    0.2483282
   5.7900004    0.2425382
   5.8000002    0.2349108
   5.8100004    0.2250984
   5.8200002    0.2310366
   5.8300004    0.2333965
   5.8400002    0.2172826
   5.8500004    0.2077269
   5.8600001    0.2199279
   5.8700004    0.2253963
   5.8800001    0.2358259
   5.8900003    0.2437489
   5.9000001    0.2480972
   5.9100003    0.2407568
   5.9200001    0.2582394
   5.9300003    0.2591871
   5.9400001    0.2485230
   5.9500003    0.2617269
   5.9600005    0.2416792
   5.9700003    0.2343709
   5.9800005    0.2378489
   5.9900002    0.2291628
   6.0000005    0.2382760
   6.0100002    0.2317603
   6.0200005    0.2452033
   6.0300002    0.2292053
   6.0400004    0.2351589
   6.0500002    0.2436334
   6.0600004    0.2624406
   6.0700002    0.2572221
   6.0800004    0.2566961
   6.0900002    0.2438050
   6.1000004    0.2354459
   6.1100001    0.2307910
   6.1200004    0.2329511
   6.1300001    0.2364024
   6.1400003    0.2575736
   6.1500001    0.2441225
   6.1600003    0.2419317
   6.1700001    0.2534844
   6.1800003    0.2542322
   6.1900001    0.2494638
   6.2000003    0.2475874
   6.2100005    0.2411567
   6.2200003    0.2288314
   6.2300005    0.2157838
   6.2400002    0.2265459
   6.2500005    0.2238669
   6.2600002    0.2290769
   6.2700005    0.2273451
   6.2800002    0.2353631
   6.2900004    0.2484658
   6.3000002    0.2608152
   6.3100004    0.2542268
   6.3200002    0.2571304
   6.3300004    0.2567943
   6.3400002    0.2635897
   6.3500004    0.2523598
   6.3600001    0.2530260
   6.3700004    0.2582178
   6.3800001    0.2506742
   6.3900003    0.2355489
   6.4000001    0.2326743
   6.4100003    0.2374193
   6.4200001    0.2389404
   6.4300003    0.2385951
   6.4400005    0.2393430
   6.4500003    0.2436045
   6.4600005    0.2415573
   6.4700003    0.2446004
   6.4800005    0.2542826
   6.4900002    0.2579460
   6.5000005    0.2611416
   6.5100002    0.2565868
   6.5200005    0.2624052
   6.5300002    0.2686949
   6.5400004    0.2536989
   6.5500002    0.2450442
   6.5600004    0.2347550
   6.5700002    0.2367057
   6.5800004    0.2239673
   6.5900002    0.2251083
   6.6000004    0.2243885
   6.6100001    0.2327466
   6.6200004    0.2257745
   6.6300001    0.2254180
   6.6400003    0.2266681
   6.6500001    0.2194502
   6.6600003    0.2176776
   6.6700006    0.2148697
   6.6800003    0.2192305
   6.6900005    0.2133942
   6.7000003    0.2135304
   6.7100005    0.2142554
   6.7200003    0.2205213
   6.7300005    0.2109493
   6.7400002    0.2120907
   6.7500005    0.2114194
   6.7600002    0.2143514
   6.7700005    0.2214883
   6.7800002    0.2100487
   6.7900004    0.2099916
   6.8000002    0.2082028
   6.8100004    0.2233873
   6.8200002    0.2217206
   6.8300004    0.2216752
   6.8400002    0.2217807
   6.8500004    0.2243677
   6.8600001    0.2238320
   6.8700004    0.2272365
   6.8800001    0.2402060
   6.8900003    0.2427932
   6.9000001    0.2435566
   6.9100003    0.2506126
   6.9200006    0.2599344
   6.9300003    0.2517092
   6.9400005    0.2611618
   6.9500003    0.2505990
   6.9600005    0.2372980
   6.9700003    0.2256137
   6.9800005    0.2213812
   6.9900002    0.2175434
   7.0000005    0.2175469
   7.0100002    0.2173410
   7.0200005    0.2305496
   7.0300002    0.2419846
   7.0400004    0.2458313
   7.0500002    0.2404055
   7.0600004    0.2493254
   7.0700002    0.2483936
   7.0800004    0.2465652
   7.0900002    0.2439745
   7.1000004    0.2408367
   7.1100001    0.2459889
   7.1200004    0.2429049
   7.1300001    0.2468529
   7.1400003    0.2479195
   7.1500006    0.2322334
   7.1600003    0.2266620
   7.1700006    0.2310214
   7.1800003    0.2454433
   7.1900005    0.2520045
   7.2000003    0.2443893
   7.2100005    0.2446576
   7.2200003    0.2545879
   7.2300005    0.2642179
   7.2400002    0.2736958
   7.2500005    0.2730030
   7.2600002    0.2721206
   7.2700005    0.2694917
   7.2800002    0.2740421
   7.2900004    0.2794390
   7.3000002    0.2950368
   7.3100004    0.2695417
   7.3200002    0.2762840
   7.3300004    0.2840568
   7.3400002    0.2923640
   7.3500004    0.3014655
   7.3600001    0.2996815
   7.3700004    0.2908043
   7.3800001    0.3052729
   7.3900003    0.2987883
   7.4000006    0.2982441
   7.4100003    0.2946104
   7.4200006    0.2862724
   7.4300003    0.2865090
   7.4400005    0.2911799
   7.4500003    0.2860514
   7.4600005    0.2875349
   7.4700003    0.2742202
   7.4800005    0.2793946
   7.4900002    0.2834540
   7.5000005    0.2744584
   7.5100002    0.2754806
   7.5200005    0.2776123
   7.5300002    0.2787967
   7.5400004    0.2710471
   7.5500002    0.2733332
   7.5600004    0.2796671
   7.5700002    0.2771669
   7.5800004    0.2774509
   7.5900002    0.2808385
   7.6000004    0.2841129
   7.6100001    0.2771914
   7.6200004    0.2851983
   7.6300006    0.2932580
   7.6400003    0.3027219
   7.6500006    0.3181201
   7.6600003    0.3071387
   7.6700006    0.3071923
   7.6800003    0.3071839
   7.6900005    0.3062874
   7.7000003    0.3061342
   7.7100005    0.2968404
   7.7200003    0.3128036
   7.7300005    0.3212360
   7.7400002    0.3309514
   7.7500005    0.3320785
   7.7600002    0.3292477
   7.7700005    0.3260798
   7.7800002    0.3221328
   7.7900004    0.3235911
   7.8000002    0.3337590
   7.8100004    0.3530461
   7.8200002    0.3383027
   7.8300004    0.3259989
   7.8400002    0.3190655
   7.8500004    0.3193429
   7.8600006    0.3080902
   7.8700004    0.3020768
   7.8800006    0.2987059
   7.8900003    0.2874050
   7.9000006    0.2802578
   7.9100003    0.2719890
   7.9200006    0.2749963
   7.9300003    0.2710287
   7.9400005    0.2658870
   7.9500003    0.2642240
   7.9600005    0.2535890
   7.9700003    0.2560649
   7.9800005    0.2497896
   7.9900002    0.2629188
   8.0000000    0.2657461
   8.0100002    0.2522278
   8.0200005    0.2565498
   8.0300007    0.2511192
   8.0400000    0.2564908
   8.0500002    0.2615958
   8.0600004    0.2648074
   8.0700006    0.2656740
   8.0799999    0.2747292
   8.0900002    0.2811936
   8.1000004    0.2701092
   8.1100006    0.2706333
   8.1200008    0.2772542
   8.1300001    0.2878237
   8.1400003    0.2804606
   8.1500006    0.2733335
   8.1600008    0.2775478
   8.1700001    0.2867169
   8.1800003    0.2830644
   8.1900005    0.2756920
   8.2000008    0.2841688
   8.2100000    0.2729113
   8.2200003    0.2866069
   8.2300005    0.2726219
   8.2400007    0.2705352
   8.2500000    0.2766755
   8.2600002    0.2833336
   8.2700005    0.2890031
   8.2800007    0.2885438
   8.2900000    0.2807957
   8.3000002    0.2815077
   8.3100004    0.2831100
   8.3200006    0.2702817
   8.3299999    0.2547535
   8.3400002    0.2618702
   8.3500004    0.2678325
   8.3600006    0.2873234
   8.3700008    0.2826763
   8.3800001    0.2906022
   8.3900003    0.2903320
   8.4000006    0.2936635
   8.4100008    0.2852312
   8.4200001    0.3023860
   8.4300003    0.3022780
   8.4400005    0.3002891
   8.4500008    0.3301881
   8.4600000    0.3295447
   8.4700003    0.3250735
   8.4800005    0.3238375
   8.4900007    0.3045051
   8.5000000    0.3210625
   8.5100002    0.2991788
   8.5200005    0.2815671
   8.5300007    0.2642969
   8.5400000    0.2674806
   8.5500002    0.2720126
   8.5600004    0.2664131
   8.5700006    0.2571781
   8.5800009    0.2644452
   8.5900002    0.2572899
   8.6000004    0.2427322
   8.6100006    0.2372950
   8.6200008    0.2454951
   8.6300001    0.2478402
   8.6400003    0.2522330
   8.6500006    0.2680298
   8.6600008    0.2630472
   8.6700001    0.2738028
   8.6800003    0.2620724
   8.6900005    0.2477078
   8.7000008    0.2473820
   8.7100000    0.2387060
   8.7200003    0.2440045
   8.7300005    0.2392008
   8.7400007    0.2265692
   8.7500000    0.2364710
   8.7600002    0.2344905
   8.7700005    0.2250728
   8.7800007    0.2185766
   8.7900000    0.2231493
   8.8000002    0.2409157
   8.8100004    0.2459082
   8.8200006    0.2325001
   8.8300009    0.2256170
   8.8400002    0.2174145
   8.8500004    0.2197294
   8.8600006    0.2174122
   8.8700008    0.2275492
   8.8800001    0.2412469
   8.8900003    0.2583172
   8.9000006    0.2604767
   8.9100008    0.2678857
   8.9200001    0.2575043
   8.9300003    0.2389628
   8.9400005    0.2386170
   8.9500008    0.2209130
   8.9600000    0.2195978
   8.9700003    0.2177429
   8.9800005    0.2309255
   8.9900007    0.2317925
   9.0000000    0.2329274
   9.0100002    0.2460748
   9.0200005    0.2665150
   9.0300007    0.2657385
   9.0400000    0.2754858
   9.0500002    0.2856587
   9.0600004    0.2929830
   9.0700006    0.3069018
   9.0800009    0.3288583
   9.0900002    0.3256230
   9.1000004    0.3171924
   9.1100006    0.3257232
   9.1200008    0.3200034
   9.1300001    0.3289008
   9.1400003    0.3409870
   9.1500006    0.3259958
   9.1600008    0.3276670
   9.1700001    0.3225726
   9.1800003    0.3172771
   9.1900005    0.3156350
   9.2000008    0.3160292
   9.2100000    0.3186297
   9.2200003    0.3154923
   9.2300005    0.3295700
   9.2400007    0.3154858
   9.2500000    0.3196607
   9.2600002    0.3387777
   9.2700005    0.3170551
   9.2800007    0.2999448
   9.2900009    0.3067406
   9.3000002    0.2893591
   9.3100004    0.2834325
   9.3200006    0.2790685
   9.3300009    0.2905327
   9.3400002    0.2807665
   9.3500004    0.2912557
   9.3600006    0.2862101
   9.3700008    0.2999561
   9.3800001    0.2967493
   9.3900003    0.2882933
   9.4000006    0.2954936
   9.4100008    0.2889964
   9.4200001    0.2694426
   9.4300003    0.2706778
   9.4400005    0.2555842
   9.4500008    0.2590686
   9.4600000    0.2655390
   9.4700003    0.2520964
   9.4800005    0.2591609
   9.4900007    0.2575169
   9.5000000    0.2484787
   9.5100002    0.2558765
   9.5200005    0.2674596
   9.5300007    0.2748658
   9.5400009    0.2859357
   9.5500002    0.2867211
   9.5600004    0.3022178
   9.5700006    0.2866832
   9.5800009    0.2773710
   9.5900002    0.2810138
   9.6000004    0.2889289
   9.6100006    0.2937064
   9.6200008    0.2801878
   9.6300001    0.2923742
   9.6400003    0.3016864
   9.6500006    0.2990111
   9.6600008    0.3104165
   9.6700001    0.3190139
   9.6800003    0.3223230
   9.6900005    0.3114407
   9.7000008    0.3111151
   9.7100000    0.2920471
   9.7200003    0.2858304
   9.7300005    0.2900458
   9.7400007    0.2904403
   9.7500000    0.2998953
   9.7600002    0.3194401
   9.7700005    0.3284757
   9.7800007    0.3378494
   9.7900009    0.3243702
   9.8000002    0.3276977
   9.8100004    0.3176875
   9.8200006    0.3127490
   9.8300009    0.3067101
   9.8400002    0.3023300
   9.8500004    0.3040578
   9.8600006    0.3067939
   9.8700008    0.3014950
   9.8800001    0.3024600
   9.8900003    0.3024376
   9.9000006    0.2966818
   9.9100008    0.2769813
   9.9200001    0.2664193
   9.9300003    0.2727262
   9.9400005    0.2719581
   9.9500008    0.2772949
   9.9600000    0.2836284
   9.9700003    0.2739616
   9.9800005    0.2675132
   9.9900007    0.2824738
  10.0000000    0.2829312
  10.0100002    0.2818596
  10.0200005    0.2816903
  10.0300007    0.2899330
  10.0400009    0.2901592
  10.0500002    0.3011392
  10.0600004    0.2971100
  10.0700006    0.2975653
  10.0800009    0.2916884
  10.0900002    0.2944937
  10.1000004    0.3019241
  10.1100006    0.3008893
  10.1200008    0.2935803
  10.1300001    0.2992287
  10.1400003    0.2936234
  10.1500006    0.3006400
  10.1600008    0.3155481
  10.1700001    0.2922407
  10.1800003    0.2863482
  10.1900005    0.2840710
  10.2000008    0.2907617
  10.2100000    0.3159865
  10.2200003    0.3219363
  10.2300005    0.3189200
  10.2400007    0.3091488
  10.2500010    0.3047371
  10.2600002    0.2946438
  10.2700005    0.2813080
  10.2800007    0.2682540
  10.2900009    0.2712583
  10.3000002    0.2761766
  10.3100004    0.2811204
  10.3200006    0.2693209
  10.3300009    0.2682323
  10.3400002    0.2649191
  10.3500004    0.2624085
  10.3600006    0.2611126
  10.3700008    0.2693363
  10.3800001    0.2675220
  10.3900003    0.2688693
  10.4000006    0.2705833
  10.4100008    0.2724804
  10.4200001    0.2693715
  10.4300003    0.2608593
  10.4400005    0.2610848
  10.4500008    0.2543368
  10.4600000    0.2644743
  10.4700003    0.2553940
  10.4800005    0.2459771
  10.4900007    0.2477617
  10.5000010    0.2373754
  10.5100002    0.2370751
  10.5200005    0.2402878
  10.5300007    0.2532757
  10.5400009    0.2526537
  10.5500002    0.2607506
  10.5600004    0.2653431
  10.5700006    0.2644143
  10.5800009    0.2689272
  10.5900002    0.2765663
  10.6000004    0.2719877
  10.6100006    0.2801645
  10.6200008    0.2926117
  10.6300001    0.2792774
  10.6400003    0.2700955
  10.6500006    0.2670677
  10.6600008    0.2681261
  10.6700001    0.2728752
  10.6800003    0.2669359
  10.6900005    0.2657208
  10.7000008    0.2678648
  10.7100000    0.2597447
  10.7200003    0.2495406
  10.7300005    0.2441048
  10.7400007    0.2587365
  10.7500010    0.2448544
  10.7600002    0.2402065
  10.7700005    0.2351865
  10.7800007    0.2312765
  10.7900009    0.2301952
  10.8000002    0.2420461
  10.8100004    0.2456042
  10.8200006    0.2376823
  10.8300009    0.2422882
  10.8400002    0.2432021
  10.8500004    0.2418465
  10.8600006    0.2395053
  10.8700008    0.2489373
  10.8800001    0.2475391
  10.8900003    0.2538237
  10.9000006    0.2488513
  10.9100008    0.2440414
  10.9200001    0.2336454
  10.9300003    0.2381883
  10.9400005    0.2386734
  10.9500008    0.2349138
  10.9600010    0.2335370
  10.9700003    0.2636382
  10.9800005    0.2567284
  10.9900007    0.2640680
  11.0000010    0.2654743
  11.0100002    0.2693376
  11.0200005    0.2714872
  11.0300007    0.2625607
  11.0400009    0.2615472
  11.0500002    0.2554671
  11.0600004    0.2489052
  11.0700006    0.2433774
  11.0800009    0.2468988
  11.0900002    0.2598252
  11.1000004    0.2516958
  11.1100006    0.2566052
  11.1200008    0.2545202
  11.1300001    0.2558913
  11.1400003    0.2562481
  11.1500006    0.2458021
  11.1600008    0.2555247
  11.1700001    0.2605117
  11.1800003    0.2708971
  11.1900005    0.2511925
  11.2000008    0.2549686
  11.2100010    0.2635390
  11.2200003    0.2578259
  11.2300005    0.2652240
  11.2400007    0.2661470
  11.2500010    0.2633240
  11.2600002    0.2650145
  11.2700005    0.2510577
  11.2800007    0.2663495
  11.2900009    0.2769561
  11.3000002    0.2821456
  11.3100004    0.2834421
  11.3200006    0.2957357
  11.3300009    0.2876791
  11.3400002    0.2834962
  11.3500004    0.2727539
  11.3600006    0.2586873
  11.3700008    0.2724909
  11.3800001    0.2689255
  11.3900003    0.2721649
  11.4000006    0.2579446
  11.4100008    0.2512091
  11.4200001    0.2641846
  11.4300003    0.2756591
  11.4400005    0.2570191
  11.4500008    0.2634068
  11.4600010    0.2809362
  11.4700003    0.2776701
  11.4800005    0.2792266
  11.4900007    0.2788506
  11.5000010    0.2750431
  11.5100002    0.2771560
  11.5200005    0.2914451
  11.5300007    0.2897765
  11.5400009    0.2787625
  11.5500002    0.2832119
  11.5600004    0.2866699
  11.5700006    0.2796689
  11.5800009    0.2579643
  11.5900002    0.2723300
  11.6000004    0.2623265
  11.6100006    0.2682721
  11.6200008    0.2604794
  11.6300001    0.2668550
  11.6400003    0.2524819
  11.6500006    0.2584992
  11.6600008    0.2448533
  11.6700010    0.2460896
  11.6800003    0.2490420
  11.6900005    0.2497315
  11.7000008    0.2553902
  11.7100010    0.2500790
  11.7200003    0.2488197
  11.7300005    0.2599596
  11.7400007    0.2651621
  11.7500010    0.2398322
  11.7600002    0.2227166
  11.7700005    0.2322589
  11.7800007    0.2300915
  11.7900009    0.2364919
  11.8000002    0.2404848
  11.8100004    0.2442141
  11.8200006    0.2538233
  11.8300009    0.2570839
  11.8400002    0.2560601
  11.8500004    0.2705694
  11.8600006    0.2575885
  11.8700008    0.2479996
  11.8800001    0.2417027
  11.8900003    0.2422052
  11.9000006    0.2543305
  11.9100008    0.2645685
  11.9200010    0.2492738
  11.9300003    0.2382609
  11.9400005    0.2388654
  11.9500008    0.2447979
  11.9600010    0.2573929
  11.9700003    0.2534869
  11.9800005    0.2542673
  11.9900007    0.2500403
  12.0000010    0.2458158
  12.0100002    0.2455232
  12.0200005    0.2508618
  12.0300007    0.2514840
  12.0400009    0.2469170
  12.0500002    0.2415044
  12.0600004    0.2401147
  12.0700006    0.2263272
  12.0800009    0.2347573
  12.0900002    0.2413418
  12.1000004    0.2494192
  12.1100006    0.2582807
  12.1200008    0.2621713
  12.1300001    0.2509416
  12.1400003    0.2484591
  12.1500006    0.2518796
  12.1600008    0.2491584
  12.1700010    0.2499515
  12.1800003    0.2425196
  12.1900005    0.2374099
  12.2000008    0.2326295
  12.2100010    0.2321334
  12.2200003    0.2247054
  12.2300005    0.2067042
  12.2400007    0.1974463
  12.2500010    0.2050599
  12.2600002    0.2091760
  12.2700005    0.2155063
  12.2800007    0.2133828
  12.2900009    0.2101515
  12.3000002    0.2260017
  12.3100004    0.2275311
  12.3200006    0.2207367
  12.3300009    0.2266340
  12.3400002    0.2301591
  12.3500004    0.2245484
  12.3600006    0.2327476
  12.3700008    0.2311651
  12.3800001    0.2458248
  12.3900003    0.2421061
  12.4000006    0.2444230
  12.4100008    0.2513400
  12.4200010    0.2466391
  12.4300003    0.2519217
  12.4400005    0.2415080
  12.4500008    0.2416532
  12.4600010    0.2609236
  12.4700003    0.2647406
  12.4800005    0.2711515
  12.4900007    0.2741834
  12.5000010    0.2678521
  12.5100002    0.2614439
  12.5200005    0.2727022
  12.5300007    0.2712788
  12.5400009    0.2555228
  12.5500002    0.2537626
  12.5600004    0.2651037
  12.5700006    0.2630583
  12.5800009    0.2657395
  12.5900002    0.2538880
  12.6000004    0.2465860
  12.6100006    0.2499581
  12.6200008    0.2547886
  12.6300011    0.2470371
  12.6400003    0.2379306
  12.6500006    0.2376693
  12.6600008    0.2437555
  12.6700010    0.2602011
  12.6800003    0.2676245
  12.6900005    0.2831935
  12.7000008    0.2915255
  12.7100010    0.2856027
  12.7200003    0.2906304
  12.7300005    0.2773819
  12.7400007    0.2726042
  12.7500010    0.2784995
  12.7600002    0.2823664
  12.7700005    0.2858152
  12.7800007    0.2870113
  12.7900009    0.2678793
  12.8000002    0.2716932
  12.8100004    0.2742720
  12.8200006    0.2766568
  12.8300009    0.2843204
  12.8400002    0.2780142
  12.8500004    0.2602736
  12.8600006    0.2760681
  12.8700008    0.2692829
  12.8800011    0.2729247
  12.8900003    0.2591733
  12.9000006    0.2651017
  12.9100008    0.2677227
  12.9200010    0.2687901
  12.9300003    0.2527807
  12.9400005    0.2355568
  12.9500008    0.2471293
  12.9600010    0.2480954
  12.9700003    0.2465966
  12.9800005    0.2548299
  12.9900007    0.2530628
  13.0000010    0.2612657
  13.0100002    0.2585954
  13.0200005    0.2604811
  13.0300007    0.2500459
  13.0400009    0.2498320
  13.0500002    0.2576264
  13.0600004    0.2653430
  13.0700006    0.2627586
  13.0800009    0.2521511
  13.0900002    0.2541742
  13.1000004    0.2442279
  13.1100006    0.2363759
  13.1200008    0.2372015
  13.1300011    0.2268118
  13.1400003    0.2254213
  13.1500006    0.2252291
  13.1600008    0.2186498
  13.1700010    0.2264413
  13.1800003    0.2288907
  13.1900005    0.2154925
  13.2000008    0.2260113
  13.2100010    0.2377896
  13.2200003    0.2421122
  13.2300005    0.2443835
  13.2400007    0.2494413
  13.2500010    0.2481094
  13.2600002    0.2419092
  13.2700005    0.2365354
  13.2800007    0.2452531
  13.2900009    0.2519461
  13.3000002    0.2616177
  13.3100004    0.2462679
  13.3200006    0.2464730
  13.3300009    0.2353756
  13.3400011    0.2468327
  13.3500004    0.2544599
  13.3600006    0.2569712
  13.3700008    0.2545470
  13.3800011    0.2546915
  13.3900003    0.2529174
  13.4000006    0.2463995
  13.4100008    0.2338520
  13.4200010    0.2387843
  13.4300003    0.2471992
  13.4400005    0.2383260
  13.4500008    0.2377523
  13.4600010    0.2446078
  13.4700003    0.2511016
  13.4800005    0.2461618
  13.4900007    0.2409535
  13.5000010    0.2351292
  13.5100002    0.2370408
  13.5200005    0.2368583
  13.5300007    0.2337421
  13.5400009    0.2293535
  13.5500002    0.2230866
  13.5600004    0.2212791
  13.5700006    0.2197984
  13.5800009    0.2228383
  13.5900011    0.2214191
  13.6000004    0.2182219
  13.6100006    0.2130777
  13.6200008    0.2192024
  13.6300011    0.2311729
  13.6400003    0.2219916
  13.6500006    0.2236464
  13.6600008    0.2330780
  13.6700010    0.2274749
  13.6800003    0.2293703
  13.6900005    0.2431275
  13.7000008    0.2514251
  13.7100010    0.2540316
  13.7200003    0.2578003
  13.7300005    0.2635299
  13.7400007    0.2623765
  13.7500010    0.2771451
  13.7600002    0.2614686
  13.7700005    0.2551259
  13.7800007    0.2484895
  13.7900009    0.2391846
  13.8000002    0.2449846
  13.8100004    0.2404576
  13.8200006    0.2340939
  13.8300009    0.2304752
  13.8400011    0.2309158
  13.8500004    0.2336482
  13.8600006    0.2396772
  13.8700008    0.2328096
  13.8800011    0.2303681
  13.8900003    0.2265621
  13.9000006    0.2182908
  13.9100008    0.2308115
  13.9200010    0.2325010
  13.9300003    0.2345683
  13.9400005    0.2372435
  13.9500008    0.2317992
  13.9600010    0.2320696
  13.9700003    0.2287364
  13.9800005    0.2224679
  13.9900007    0.2190050
  14.0000010    0.2134603
  14.0100002    0.2157710
  14.0200005    0.2166855
  14.0300007    0.2229409
  14.0400009    0.2198900
  14.0500002    0.2263156
  14.0600004    0.2294255
  14.0700006    0.2280320
  14.0800009    0.2290060
  14.0900011    0.2329839
  14.1000004    0.2340682
  14.1100006    0.2302735
  14.1200008    0.2388784
  14.1300011    0.2392093
  14.1400003    0.2392417
  14.1500006    0.2385334
  14.1600008    0.2390798
  14.1700010    0.2370638
  14.1800003    0.2342590
  14.1900005    0.2413154
  14.2000008    0.2439308
  14.2100010    0.2389881
  14.2200003    0.2423865
  14.2300005    0.2322562
  14.2400007    0.2321522
  14.2500010    0.2322724
  14.2600002    0.2343603
  14.2700005    0.2296605
  14.2800007    0.2470381
  14.2900009    0.2473117
  14.3000011    0.2490476
  14.3100004    0.2637778
  14.3200006    0.2622547
  14.3300009    0.2617744
  14.3400011    0.2711244
  14.3500004    0.2774018
  14.3600006    0.2823708
  14.3700008    0.2751343
  14.3800011    0.2719525
  14.3900003    0.2829622
  14.4000006    0.2869832
  14.4100008    0.2820115
  14.4200010    0.2765206
  14.4300003    0.2669565
  14.4400005    0.2716241
  14.4500008    0.2873856
  14.4600010    0.2830903
  14.4700003    0.2857123
  14.4800005    0.2816387
  14.4900007    0.2814895
  14.5000010    0.2921693
  14.5100002    0.2809974
  14.5200005    0.2810434
  14.5300007    0.3006819
  14.5400009    0.2976660
  14.5500011    0.3000923
  14.5600004    0.3050117
  14.5700006    0.2982040
  14.5800009    0.2986935
  14.5900011    0.3082469
  14.6000004    0.3252424
  14.6100006    0.3054824
  14.6200008    0.3121900
  14.6300011    0.3189782
  14.6400003    0.3145521
  14.6500006    0.3259684
  14.6600008    0.3192993
  14.6700010    0.3146926
  14.6800003    0.3120833
  14.6900005    0.3048432
  14.7000008    0.3224342
  14.7100010    0.3168123
  14.7200003    0.3180596
  14.7300005    0.3291189
  14.7400007    0.3430738
  14.7500010    0.3408293
  14.7600002    0.3416016
  14.7700005    0.3318581
  14.7800007    0.3257983
  14.7900009    0.3289263
  14.8000011    0.3202423
  14.8100004    0.3252205
  14.8200006    0.3343519
  14.8300009    0.3306866
  14.8400011    0.3250194
  14.8500004    0.3254579
  14.8600006    0.3070182
  14.8700008    0.3097179
  14.8800011    0.3108169
  14.8900003    0.3135193
  14.9000006    0.3019321
  14.9100008    0.3055921
  14.9200010    0.3030335
  14.9300003    0.3059583
  14.9400005    0.2975199
  14.9500008    0.3031244
  14.9600010    0.3094356
  14.9700003    0.3270309
  14.9800005    0.3317536
  14.9900007    0.3304242
  15.0000010    0.3285977
  15.0100012    0.3120189
  15.0200005    0.3174402
  15.0300007    0.3055890
  15.0400009    0.2916756
  15.0500011    0.2861437
  15.0600004    0.2790348
  15.0700006    0.2727146
  15.0800009    0.2728157
  15.0900011    0.2642709
  15.1000004    0.2759462
  15.1100006    0.2600807
  15.1200008    0.2723889
  15.1300011    0.2695368
  15.1400003    0.2790176
  15.1500006    0.2860501
  15.1600008    0.2870324
  15.1700010    0.2985823
  15.1800003    0.2872356
  15.1900005    0.2771714
  15.2000008    0.2747352
  15.2100010    0.2714934
  15.2200003    0.2728173
  15.2300005    0.2708911
  15.2400007    0.2624234
  15.2500010    0.2689381
  15.2600012    0.2872163
  15.2700005    0.2975643
  15.2800007    0.2986804
  15.2900009    0.2862312
  15.3000011    0.2814248
  15.3100004    0.2729821
  15.3200006    0.2634008
  15.3300009    0.2722716
  15.3400011    0.2654853
  15.3500004    0.2619537
  15.3600006    0.2603437
  15.3700008    0.2581919
  15.3800011    0.2570834
  15.3900003    0.2477053
  15.4000006    0.2431148
  15.4100008    0.2457513
  15.4200010    0.2447309
  15.4300003    0.2561066
  15.4400005    0.2430437
  15.4500008    0.2636861
  15.4600010    0.2646999
  15.4700003    0.2564130
  15.4800005    0.2701491
  15.4900007    0.2661372
  15.5000010    0.2605349
  15.5100012    0.2494229
  15.5200005    0.2422892
  15.5300007    0.2474854
  15.5400009    0.2534672
  15.5500011    0.2512386
  15.5600004    0.2467351
  15.5700006    0.2403795
  15.5800009    0.2315619
  15.5900011    0.2396359
  15.6000004    0.2425578
  15.6100006    0.2483855
  15.6200008    0.2466880
  15.6300011    0.2522957
  15.6400003    0.2590138
  15.6500006    0.2559218
  15.6600008    0.2651647
  15.6700010    0.2584040
  15.6800003    0.2702557
  15.6900005    0.2641468
  15.7000008    0.2692612
  15.7100010    0.2647158
  15.7200012    0.2560853
  15.7300005    0.2404726
  15.7400007    0.2463966
  15.7500010    0.2471762
  15.7600012    0.2568711
  15.7700005    0.2450656
  15.7800007    0.2481950
  15.7900009    0.2374705
  15.8000011    0.2318409
  15.8100004    0.2495898
  15.8200006    0.2618307
  15.8300009    0.2583064
  15.8400011    0.2516671
  15.8500004    0.2599478
  15.8600006    0.2694439
  15.8700008    0.2671706
  15.8800011    0.2637004
  15.8900003    0.2651927
  15.9000006    0.2780039
  15.9100008    0.2635948
  15.9200010    0.2687849
  15.9300003    0.2659511
  15.9400005    0.2663958
  15.9500008    0.2595146
  15.9600010    0.2528799
  15.9700012    0.2630375
  15.9800005    0.2502071
  15.9900007    0.2467560
  16.0000000    0.2513299
  16.0100002    0.2564825
  16.0200005    0.2400840
  16.0300007    0.2487226
  16.0400009    0.2503980
  16.0500011    0.2496948
  16.0600014    0.2586074
  16.0700016    0.2683130
  16.0799999    0.2682376
  16.0900002    0.2548413
  16.1000004    0.2594344
  16.1100006    0.2620434
  16.1200008    0.2625825
  16.1300011    0.2557806
  16.1400013    0.2553982
  16.1500015    0.2624982
  16.1599998    0.2642725
  16.1700001    0.2652278
  16.1800003    0.2678096
  16.1900005    0.2634689
  16.2000008    0.2751706
  16.2100010    0.2728998
  16.2200012    0.2593540
  16.2300014    0.2747914
  16.2400017    0.2733710
  16.2500000    0.2672476
  16.2600002    0.2609970
  16.2700005    0.2538124
  16.2800007    0.2547908
  16.2900009    0.2514869
  16.3000011    0.2443309
  16.3100014    0.2487421
  16.3200016    0.2435975
  16.3299999    0.2469315
  16.3400002    0.2465755
  16.3500004    0.2404014
  16.3600006    0.2315871
  16.3700008    0.2336429
  16.3800011    0.2358446
  16.3900013    0.2547044
  16.4000015    0.2515714
  16.4099998    0.2468773
  16.4200001    0.2367399
  16.4300003    0.2439522
  16.4400005    0.2368225
  16.4500008    0.2328298
  16.4600010    0.2468292
  16.4700012    0.2430068
  16.4800014    0.2450786
  16.4900017    0.2472760
  16.5000000    0.2438866
  16.5100002    0.2342334
  16.5200005    0.2302702
  16.5300007    0.2294493
  16.5400009    0.2273203
  16.5500011    0.2391115
  16.5600014    0.2341040
  16.5700016    0.2273521
  16.5799999    0.2346368
  16.5900002    0.2455384
  16.6000004    0.2489227
  16.6100006    0.2650008
  16.6200008    0.2495709
  16.6300011    0.2507787
  16.6400013    0.2438430
  16.6500015    0.2501379
  16.6599998    0.2436265
  16.6700001    0.2347225
  16.6800003    0.2434697
  16.6900005    0.2457448
  16.7000008    0.2558135
  16.7100010    0.2643761
  16.7200012    0.2668120
  16.7300014    0.2663171
  16.7400017    0.2685401
  16.7500000    0.2652025
  16.7600002    0.2748522
  16.7700005    0.2761793
  16.7800007    0.2834754
  16.7900009    0.2684022
  16.8000011    0.2632076
  16.8100014    0.2600705
  16.8200016    0.2643628
  16.8299999    0.2538140
  16.8400002    0.2428295
  16.8500004    0.2417891
  16.8600006    0.2333585
  16.8700008    0.2257632
  16.8800011    0.2262818
  16.8900013    0.2254662
  16.9000015    0.2290758
  16.9100018    0.2256666
  16.9200001    0.2260617
  16.9300003    0.2330042
  16.9400005    0.2306188
  16.9500008    0.2290275
  16.9600010    0.2270210
  16.9700012    0.2309698
  16.9800014    0.2263031
  16.9900017    0.2230932
  17.0000000    0.2187141
  17.0100002    0.2270611
  17.0200005    0.2292882
  17.0300007    0.2251004
  17.0400009    0.2129061
  17.0500011    0.2210113
  17.0600014    0.2290195
  17.0700016    0.2349617
  17.0799999    0.2318430
  17.0900002    0.2287885
  17.1000004    0.2359369
  17.1100006    0.2375297
  17.1200008    0.2339440
  17.1300011    0.2254094
  17.1400013    0.2345465
  17.1500015    0.2361002
  17.1600018    0.2454698
  17.1700001    0.2468428
  17.1800003    0.2444568
  17.1900005    0.2523703
  17.2000008    0.2615526
  17.2100010    0.2782395
  17.2200012    0.2913058
  17.2300014    0.2996643
  17.2400017    0.2907946
  17.2500000    0.2947872
  17.2600002    0.2981721
  17.2700005    0.2993445
  17.2800007    0.2996067
  17.2900009    0.2966135
  17.3000011    0.2918174
  17.3100014    0.2957550
  17.3200016    0.2889344
  17.3299999    0.2929499
  17.3400002    0.2960518
  17.3500004    0.2866052
  17.3600006    0.3006095
  17.3700008    0.3038290
  17.3800011    0.3008166
  17.3900013    0.3044092
  17.4000015    0.3102161
  17.4100018    0.3039240
  17.4200001    0.3113569
  17.4300003    0.3136489
  17.4400005    0.3117853
  17.4500008    0.3212606
  17.4600010    0.3333191
  17.4700012    0.3387570
  17.4800014    0.3338703
  17.4900017    0.3302881
  17.5000000    0.3225604
  17.5100002    0.3303226
  17.5200005    0.3425413
  17.5300007    0.3380360
  17.5400009    0.3305460
  17.5500011    0.3301446
  17.5600014    0.3225457
  17.5700016    0.3146768
  17.5799999    0.3154896
  17.5900002    0.3039752
  17.6000004    0.3068605
  17.6100006    0.3163950
  17.6200008    0.3184290
  17.6300011    0.3046326
  17.6400013    0.3220334
  17.6500015    0.3160555
  17.6600018    0.3091473
  17.6700001    0.3151106
  17.6800003    0.3188592
  17.6900005    0.3187502
  17.7000008    0.3280554
  17.7100010    0.3393972
  17.7200012    0.3440266
  17.7300014    0.3349778
  17.7400017    0.3231521
  17.7500000    0.3315379
  17.7600002    0.3395825
  17.7700005    0.3421539
  17.7800007    0.3449793
  17.7900009    0.3299713
  17.8000011    0.3364610
  17.8100014    0.3299499
  17.8200016    0.3470989
  17.8299999    0.3573286
  17.8400002    0.3517209
  17.8500004    0.3669929
  17.8600006    0.3461754
  17.8700008    0.3600000
  17.8800011    0.3493969
  17.8900013    0.3511186
  17.9000015    0.3535857
  17.9100018    0.3438757
  17.9200001    0.3434669
  17.9300003    0.3523094
  17.9400005    0.3429335
  17.9500008    0.3421524
  17.9600010    0.3458636
  17.9700012    0.3647786
  17.9800014    0.3551110
  17.9900017    0.3625543
  18.0000000    0.3694136
  18.0100002    0.3780817
  18.0200005    0.3838966
  18.0300007    0.3736191
  18.0400009    0.3705490
  18.0500011    0.3596011
  18.0600014    0.3718605
  18.0700016    0.3590112
  18.0799999    0.3655237
  18.0900002    0.3522988
  18.1000004    0.3650878
  18.1100006    0.3668081
  18.1200008    0.3613575
  18.1300011    0.3542271
  18.1400013    0.3379321
  18.1500015    0.3345897
  18.1600018    0.3530842
  18.1700001    0.3418695
  18.1800003    0.3451146
  18.1900005    0.3488884
  18.2000008    0.3329622
  18.2100010    0.3213950
  18.2200012    0.3211376
  18.2300014    0.3265132
  18.2400017    0.3108728
  18.2500000    0.3197846
  18.2600002    0.3240564
  18.2700005    0.3146278
  18.2800007    0.3086906
  18.2900009    0.3075604
  18.3000011    0.3076484
  18.3100014    0.3162663
  18.3200016    0.3380083
  18.3299999    0.3451311
  18.3400002    0.3601199
  18.3500004    0.3612913
  18.3600006    0.3596743
  18.3700008    0.3691301
  18.3800011    0.3656771
  18.3900013    0.3693978
  18.4000015    0.3639417
  18.4100018    0.3870916
  18.4200001    0.3996349
  18.4300003    0.4032142
  18.4400005    0.4066504
  18.4500008    0.3927541
  18.4600010    0.3925204
  18.4700012    0.3879575
  18.4800014    0.3836947
  18.4900017    0.3785343
  18.5000000    0.3899947
  18.5100002    0.3776734
  18.5200005    0.3666258
  18.5300007    0.3635713
  18.5400009    0.3578244
  18.5500011    0.3453301
  18.5600014    0.3501329
  18.5700016    0.3489747
  18.5800018    0.3514629
  18.5900002    0.3557996
  18.6000004    0.3537993
  18.6100006    0.3731232
  18.6200008    0.3677559
  18.6300011    0.3707412
  18.6400013    0.3624734
  18.6500015    0.3574074
  18.6600018    0.3519991
  18.6700001    0.3372694
  18.6800003    0.3243056
  18.6900005    0.3226742
  18.7000008    0.3278002
  18.7100010    0.3219503
  18.7200012    0.3206310
  18.7300014    0.3327087
  18.7400017    0.3495078
  18.7500000    0.3417244
  18.7600002    0.3440436
  18.7700005    0.3421292
  18.7800007    0.3309037
  18.7900009    0.3325588
  18.8000011    0.3216887
  18.8100014    0.3162856
  18.8200016    0.3317394
  18.8300018    0.3259424
  18.8400002    0.3222076
  18.8500004    0.3270064
  18.8600006    0.3231407
  18.8700008    0.3355718
  18.8800011    0.3176276
  18.8900013    0.3089335
  18.9000015    0.3064246
  18.9100018    0.3054896
  18.9200001    0.3098122
  18.9300003    0.3205935
  18.9400005    0.3208977
  18.9500008    0.3190558
  18.9600010    0.3255847
  18.9700012    0.3382170
  18.9800014    0.3476021
  18.9900017    0.3526745
  19.0000000    0.3491997
  19.0100002    0.3401021
  19.0200005    0.3350223
  19.0300007    0.3414716
  19.0400009    0.3535837
  19.0500011    0.3458135
  19.0600014    0.3489072
  19.0700016    0.3383971
  19.0800018    0.3544727
  19.0900002    0.3594260
  19.1000004    0.3615877
  19.1100006    0.3652920
  19.1200008    0.3772558
  19.1300011    0.3663741
  19.1400013    0.3799430
  19.1500015    0.3821541
  19.1600018    0.3874836
  19.1700001    0.3709785
  19.1800003    0.3669598
  19.1900005    0.3584120
  19.2000008    0.3546479
  19.2100010    0.3466360
  19.2200012    0.3426329
  19.2300014    0.3613621
  19.2400017    0.3424633
  19.2500000    0.3286014
  19.2600002    0.3448163
  19.2700005    0.3562502
  19.2800007    0.3723637
  19.2900009    0.3698300
  19.3000011    0.3565996
  19.3100014    0.3463327
  19.3200016    0.3461300
  19.3300018    0.3180970
  19.3400002    0.3213783
  19.3500004    0.3231709
  19.3600006    0.3163654
  19.3700008    0.3119290
  19.3800011    0.3137990
  19.3900013    0.3002037
  19.4000015    0.2946072
  19.4100018    0.2915932
  19.4200001    0.2909873
  19.4300003    0.2837942
  19.4400005    0.2831772
  19.4500008    0.2757389
  19.4600010    0.2741861
  19.4700012    0.2761891
  19.4800014    0.2794164
  19.4900017    0.2789582
  19.5000000    0.2800862
  19.5100002    0.2813261
  19.5200005    0.2752405
  19.5300007    0.2777940
  19.5400009    0.2694413
  19.5500011    0.2646817
  19.5600014    0.2791110
  19.5700016    0.2768911
  19.5800018    0.2723342
  19.5900002    0.2772569
  19.6000004    0.2799834
  19.6100006    0.2826348
  19.6200008    0.2905301
  19.6300011    0.2895498
  19.6400013    0.2935029
  19.6500015    0.3013081
  19.6600018    0.3088095
  19.6700001    0.2924365
  19.6800003    0.3059059
  19.6900005    0.3026915
  19.7000008    0.3041407
  19.7100010    0.3100631
  19.7200012    0.2962358
  19.7300014    0.3088316
  19.7400017    0.2981986
  19.7500000    0.2875618
  19.7600002    0.2830297
  19.7700005    0.2848001
  19.7800007    0.2867982
  19.7900009    0.2941122
  19.8000011    0.2815821
  19.8100014    0.2846987
  19.8200016    0.2684912
  19.8300018    0.2779056
  19.8400002    0.2763055
  19.8500004    0.2694866
  19.8600006    0.2709478
  19.8700008    0.2706361
  19.8800011    0.2752267
  19.8900013    0.2923768
  19.9000015    0.2814577
  19.9100018    0.2916116
  19.9200001    0.2862796
  19.9300003    0.2828949
  19.9400005    0.2771906
  19.9500008    0.2773801
  19.9600010    0.2720555
  19.9700012    0.2907241
  19.9800014    0.2813403
  19.9900017    0.2744171
  20.0000000    0.2812533
  20.0100002    0.2770610
  20.0200005    0.2779935
  20.0300007    0.2782132
  20.0400009    0.2819750
  20.0500011    0.2790347
  20.0600014    0.2781525
  20.0700016    0.2817572
  20.0800018    0.2636605
  20.0900002    0.2692689
  20.1000004    0.2811238
  20.1100006    0.2867264
  20.1200008    0.2942021
  20.1300011    0.2837959
  20.1400013    0.2891216
  20.1500015    0.2832991
  20.1600018    0.2867445
  20.1700001    0.2991423
  20.1800003    0.2999606
  20.1900005    0.2956882
  20.2000008    0.2894790
  20.2100010    0.2846007
  20.2200012    0.2917480
  20.2300014    0.2866337
  20.2400017    0.2781281
  20.2500019    0.2822087
  20.2600002    0.2803665
  20.2700005    0.2828256
  20.2800007    0.2814169
  20.2900009    0.2928085
  20.3000011    0.3086053
  20.3100014    0.3079138
  20.3200016    0.3198577
  20.3300018    0.3318289
  20.3400002    0.3421890
  20.3500004    0.3439946
  20.3600006    0.3272675
  20.3700008    0.3263534
  20.3800011    0.3362284
  20.3900013    0.3269477
  20.4000015    0.3016690
  20.4100018    0.2931357
  20.4200001    0.3054538
  20.4300003    0.3032531
  20.4400005    0.2961348
  20.4500008    0.3098700
  20.4600010    0.2999720
  20.4700012    0.2988731
  20.4800014    0.2909146
  20.4900017    0.2857543
  20.5000019    0.2779834
  20.5100002    0.2869236
  20.5200005    0.3023891
  20.5300007    0.2912290
  20.5400009    0.2910690
  20.5500011    0.2913483
  20.5600014    0.3180937
  20.5700016    0.3148797
  20.5800018    0.3197085
  20.5900002    0.3173223
  20.6000004    0.3129675
  20.6100006    0.3113915
  20.6200008    0.3015425
  20.6300011    0.3192988
  20.6400013    0.3200465
  20.6500015    0.3145370
  20.6600018    0.3178583
  20.6700001    0.3108020
  20.6800003    0.3011863
  20.6900005    0.2914758
  20.7000008    0.2821328
  20.7100010    0.2916912
  20.7200012    0.2866097
  20.7300014    0.2992617
  20.7400017    0.3070660
  20.7500019    0.3087173
  20.7600002    0.3251136
  20.7700005    0.3296967
  20.7800007    0.3308166
  20.7900009    0.3423412
  20.8000011    0.3203656
  20.8100014    0.3244145
  20.8200016    0.3125392
  20.8300018    0.3049673
  20.8400002    0.3167254
  20.8500004    0.3038130
  20.8600006    0.2963661
  20.8700008    0.3065242
  20.8800011    0.3027365
  20.8900013    0.3122710
  20.9000015    0.3135385
  20.9100018    0.3118865
  20.9200001    0.3097689
  20.9300003    0.3237468
  20.9400005    0.3215014
  20.9500008    0.3264526
  20.9600010    0.3288667
  20.9700012    0.3172616
  20.9800014    0.3204208
  20.9900017    0.3131375
  21.0000019    0.3127511
  21.0100002    0.3100858
  21.0200005    0.3218453
  21.0300007    0.3254521
  21.0400009    0.3280811
  21.0500011    0.3446519
  21.0600014    0.3433898
  21.0700016    0.3545127
  21.0800018    0.3565719
  21.0900002    0.3493854
  21.1000004    0.3449927
  21.1100006    0.3393054
  21.1200008    0.3549022
  21.1300011    0.3410280
  21.1400013    0.3418217
  21.1500015    0.3446423
  21.1600018    0.3574903
  21.1700001    0.3594202
  21.1800003    0.3457036
  21.1900005    0.3274197
  21.2000008    0.3424020
  21.2100010    0.3421743
  21.2200012    0.3600774
  21.2300014    0.3697011
  21.2400017    0.3793235
  21.2500019    0.3726945
  21.2600002    0.3715695
  21.2700005    0.3552920
  21.2800007    0.3630909
  21.2900009    0.3575923
  21.3000011    0.3758090
  21.3100014    0.3881834
  21.3200016    0.3886109
  21.3300018    0.3759288
  21.3400002    0.4009528
  21.3500004    0.4189466
  21.3600006    0.4249845
  21.3700008    0.4242526
  21.3800011    0.4143358
  21.3900013    0.3993814
  21.4000015    0.3998239
  21.4100018    0.4131798
  21.4200001    0.4017127
  21.4300003    0.4121843
  21.4400005    0.4239770
  21.4500008    0.4158506
  21.4600010    0.4450709
  21.4700012    0.4264188
  21.4800014    0.4505343
  21.4900017    0.4359285
  21.5000019    0.4368994
  21.5100002    0.4227217
  21.5200005    0.4114538
  21.5300007    0.3977972
  21.5400009    0.4095293
  21.5500011    0.4395756
  21.5600014    0.4425219
  21.5700016    0.4330201
  21.5800018    0.4368373
  21.5900002    0.4275725
  21.6000004    0.4327680
  21.6100006    0.4276219
  21.6200008    0.4217241
  21.6300011    0.4193822
  21.6400013    0.4093235
  21.6500015    0.4092242
  21.6600018    0.3969894
  21.6700001    0.3821682
  21.6800003    0.3860665
  21.6900005    0.3853579
  21.7000008    0.3819469
  21.7100010    0.3788587
  21.7200012    0.3815142
  21.7300014    0.3732455
  21.7400017    0.3773225
  21.7500019    0.3699402
  21.7600002    0.3619696
  21.7700005    0.3707187
  21.7800007    0.3819895
  21.7900009    0.4101267
  21.8000011    0.4037238
  21.8100014    0.3805689
  21.8200016    0.3723014
  21.8300018    0.3571002
  21.8400002    0.3728189
  21.8500004    0.3815595
  21.8600006    0.3887500
  21.8700008    0.3840044
  21.8800011    0.4026227
  21.8900013    0.3884242
  21.9000015    0.3890300
  21.9100018    0.3776647
  21.9200020    0.3709998
  21.9300003    0.3745382
  21.9400005    0.3937225
  21.9500008    0.3934672
  21.9600010    0.4060109
  21.9700012    0.4177939
  21.9800014    0.4168833
  21.9900017    0.4145218
  22.0000019    0.4109997
  22.0100002    0.3970165
  22.0200005    0.3862384
  22.0300007    0.3952076
  22.0400009    0.4009318
  22.0500011    0.4065290
  22.0600014    0.3946302
  22.0700016    0.4065383
  22.0800018    0.4096231
  22.0900002    0.4173033
  22.1000004    0.4072619
  22.1100006    0.4014489
  22.1200008    0.3985955
  22.1300011    0.4178078
  22.1400013    0.4166089
  22.1500015    0.3885102
  22.1600018    0.3809232
  22.1700020    0.3830496
  22.1800003    0.3866694
  22.1900005    0.3846526
  22.2000008    0.3910906
  22.2100010    0.4050312
  22.2200012    0.3978999
  22.2300014    0.3915298
  22.2400017    0.3869119
  22.2500019    0.3976353
  22.2600002    0.4080107
  22.2700005    0.3977009
  22.2800007    0.4040966
  22.2900009    0.4076660
  22.3000011    0.4036678
  22.3100014    0.3971746
  22.3200016    0.3876494
  22.3300018    0.4022781
  22.3400002    0.4079987
  22.3500004    0.4014587
  22.3600006    0.4054322
  22.3700008    0.4254273
  22.3800011    0.4244632
  22.3900013    0.4130095
  22.4000015    0.4097896
  22.4100018    0.4174514
  22.4200020    0.4185373
  22.4300003    0.4318259
  22.4400005    0.4281663
  22.4500008    0.4198222
  22.4600010    0.4297911
  22.4700012    0.4117296
  22.4800014    0.3941299
  22.4900017    0.3891911
  22.5000019    0.4191222
  22.5100002    0.4220474
  22.5200005    0.4148900
  22.5300007    0.4098896
  22.5400009    0.4292948
  22.5500011    0.4327311
  22.5600014    0.4190931
  22.5700016    0.4039473
  22.5800018    0.4268579
  22.5900002    0.4191471
  22.6000004    0.4171833
  22.6100006    0.4105754
  22.6200008    0.4039872
  22.6300011    0.3931245
  22.6400013    0.3825507
  22.6500015    0.3741236
  22.6600018    0.3514003
  22.6700020    0.3624970
  22.6800003    0.3647978
  22.6900005    0.3584459
  22.7000008    0.3577950
  22.7100010    0.3686430
  22.7200012    0.3604092
  22.7300014    0.3700794
  22.7400017    0.3817310
  22.7500019    0.3623998
  22.7600002    0.3492814
  22.7700005    0.3496588
  22.7800007    0.3530394
  22.7900009    0.3432163
  22.8000011    0.3497535
  22.8100014    0.3590095
  22.8200016    0.3549020
  22.8300018    0.3607040
  22.8400002    0.3715926
  22.8500004    0.3760052
  22.8600006    0.3780116
  22.8700008    0.3910691
  22.8800011    0.3825044
  22.8900013    0.3729567
  22.9000015    0.3837963
  22.9100018    0.3674062
  22.9200020    0.3744181
  22.9300003    0.3871693
  22.9400005    0.3593749
  22.9500008    0.3517106
  22.9600010    0.3525485
  22.9700012    0.3515127
  22.9800014    0.3555247
  22.9900017    0.3548901
  23.0000019    0.3659920
  23.0100002    0.3492957
  23.0200005    0.3281344
  23.0300007    0.3444702
  23.0400009    0.3525767
  23.0500011    0.3302681
  23.0600014    0.3243143
  23.0700016    0.3155344
  23.0800018    0.3261679
  23.0900002    0.3344255
  23.1000004    0.3368900
  23.1100006    0.3518555
  23.1200008    0.3610768
  23.1300011    0.3528109
  23.1400013    0.3595437
  23.1500015    0.3625222
  23.1600018    0.3561689
  23.1700020    0.3528908
  23.1800003    0.3486792
  23.1900005    0.3540153
  23.2000008    0.3520081
  23.2100010    0.3443657
  23.2200012    0.3572280
  23.2300014    0.3451905
  23.2400017    0.3363953
  23.2500019    0.3558826
  23.2600002    0.3337041
  23.2700005    0.3419486
  23.2800007    0.3313801
  23.2900009    0.3476179
  23.3000011    0.3422008
  23.3100014    0.3596179
  23.3200016    0.3629244
  23.3300018    0.3632150
  23.3400021    0.3689357
  23.3500004    0.3802489
  23.3600006    0.3634113
  23.3700008    0.3507667
  23.3800011    0.3688467
  23.3900013    0.3690854
  23.4000015    0.3547106
  23.4100018    0.3490080
  23.4200020    0.3564146
  23.4300003    0.3635945
  23.4400005    0.3510669
  23.4500008    0.3605159
  23.4600010    0.3610517
  23.4700012    0.3659433
  23.4800014    0.3762550
  23.4900017    0.3786093
  23.5000019    0.3791185
  23.5100002    0.3751784
  23.5200005    0.3817994
  23.5300007    0.3969081
  23.5400009    0.3729613
  23.5500011    0.3729274
  23.5600014    0.3665543
  23.5700016    0.3764458
  23.5800018    0.3778538
  23.5900021    0.3901829
  23.6000004    0.3793966
  23.6100006    0.3755006
  23.6200008    0.3780982
  23.6300011    0.3760238
  23.6400013    0.3718894
  23.6500015    0.3620695
  23.6600018    0.3788796
  23.6700020    0.3650278
  23.6800003    0.3735201
  23.6900005    0.3671420
  23.7000008    0.3685810
  23.7100010    0.3717986
  23.7200012    0.3749887
  23.7300014    0.3763671
  23.7400017    0.3644886
  23.7500019    0.3531865
  23.7600002    0.3552596
  23.7700005    0.3491174
  23.7800007    0.3374841
  23.7900009    0.3437407
  23.8000011    0.3482578
  23.8100014    0.3471176
  23.8200016    0.3334068
  23.8300018    0.3137630
  23.8400021    0.3390744
  23.8500004    0.3228057
  23.8600006    0.3343421
  23.8700008    0.3397334
  23.8800011    0.3365916
  23.8900013    0.3316840
  23.9000015    0.3126697
  23.9100018    0.3049755
  23.9200020    0.3269899
  23.9300003    0.3222276
  23.9400005    0.3084051
  23.9500008    0.3041620
  23.9600010    0.3066756
  23.9700012    0.2981295
  23.9800014    0.3016518
  23.9900017    0.2851032
  24.0000019    0.2790613
  24.0100002    0.2789555
  24.0200005    0.2600056
  24.0300007    0.2629161
  24.0400009    0.2660704
  24.0500011    0.2617648
  24.0600014    0.2693334
  24.0700016    0.2662574
  24.0800018    0.2820523
  24.0900021    0.2927005
  24.1000004    0.3019339
  24.1100006    0.2873472
  24.1200008    0.2880024
  24.1300011    0.2817383
  24.1400013    0.2746143
  24.1500015    0.2651037
  24.1600018    0.2731745
  24.1700020    0.2636375
  24.1800003    0.2596950
  24.1900005    0.2715574
  24.2000008    0.2596886
  24.2100010    0.2576171
  24.2200012    0.2700740
  24.2300014    0.2737882
  24.2400017    0.2775901
  24.2500019    0.2845418
  24.2600002    0.2876993
  24.2700005    0.2827424
  24.2800007    0.2893392
  24.2900009    0.2820230
  24.3000011    0.2809395
  24.3100014    0.2819183
  24.3200016    0.2650121
  24.3300018    0.2690449
  24.3400021    0.2657044
  24.3500004    0.2750510
  24.3600006    0.2737639
  24.3700008    0.2756416
  24.3800011    0.2853736
  24.3900013    0.2758162
  24.4000015    0.2838443
  24.4100018    0.2891956
  24.4200020    0.2947630
  24.4300003    0.2936340
  24.4400005    0.2993495
  24.4500008    0.2869965
  24.4600010    0.2840451
  24.4700012    0.2912748
  24.4800014    0.2979569
  24.4900017    0.2932259
  24.5000019    0.2791006
  24.5100002    0.2726237
  24.5200005    0.2717147
  24.5300007    0.2779306
  24.5400009    0.2842070
  24.5500011    0.2787330
  24.5600014    0.2652735
  24.5700016    0.2651958
  24.5800018    0.2573599
  24.5900021    0.2549610
  24.6000004    0.2561759
  24.6100006    0.2555756
  24.6200008    0.2710142
  24.6300011    0.2644561
  24.6400013    0.2750007
  24.6500015    0.2692501
  24.6600018    0.2653539
  24.6700020    0.2608870
  24.6800003    0.2654207
  24.6900005    0.2635077
  24.7000008    0.2532473
  24.7100010    0.2586717
  24.7200012    0.2576792
  24.7300014    0.2785687
  24.7400017    0.2845097
  24.7500019    0.2875473
  24.7600002    0.2866233
  24.7700005    0.2959285
  24.7800007    0.2904703
  24.7900009    0.2818511
  24.8000011    0.2820390
  24.8100014    0.2735444
  24.8200016    0.2699890
  24.8300018    0.2640882
  24.8400021    0.2734340
  24.8500004    0.2813075
  24.8600006    0.2828551
  24.8700008    0.2876432
  24.8800011    0.2807240
  24.8900013    0.2894249
  24.9000015    0.2787134
  24.9100018    0.2769561
  24.9200020    0.2830501
  24.9300003    0.2818650
  24.9400005    0.2740801
  24.9500008    0.2563739
  24.9600010    0.2513218
  24.9700012    0.2530714
  24.9800014    0.2556588
  24.9900017    0.2620587
  25.0000019    0.2522749
  25.0100021    0.2633130
  25.0200005    0.2689263
  25.0300007    0.2748478
  25.0400009    0.2751204
  25.0500011    0.2611492
  25.0600014    0.2745337
  25.0700016    0.2679677
  25.0800018    0.2630149
  25.0900021    0.2704928
  25.1000004    0.2739890
  25.1100006    0.2677555
  25.1200008    0.2747587
  25.1300011    0.2813497
  25.1400013    0.2821701
  25.1500015    0.2701733
  25.1600018    0.2699301
  25.1700020    0.2622811
  25.1800003    0.2791033
  25.1900005    0.2891877
  25.2000008    0.2939827
  25.2100010    0.2879536
  25.2200012    0.2970895
  25.2300014    0.2917733
  25.2400017    0.2958168
  25.2500019    0.2890984
  25.2600021    0.2939960
  25.2700005    0.2720338
  25.2800007    0.2719517
  25.2900009    0.2659085
  25.3000011    0.2812031
  25.3100014    0.2858001
  25.3200016    0.2955798
  25.3300018    0.2842368
  25.3400021    0.2942720
  25.3500004    0.2907344
  25.3600006    0.2953033
  25.3700008    0.2964423
  25.3800011    0.2998500
  25.3900013    0.2970238
  25.4000015    0.2975510
  25.4100018    0.2890278
  25.4200020    0.3020289
  25.4300003    0.3079903
  25.4400005    0.3124808
  25.4500008    0.3009738
  25.4600010    0.2829600
  25.4700012    0.2798012
  25.4800014    0.2727634
  25.4900017    0.2741923
  25.5000019    0.2845799
  25.5100021    0.3038893
  25.5200005    0.3126888
  25.5300007    0.3110996
  25.5400009    0.3082227
  25.5500011    0.3000006
  25.5600014    0.3022286
  25.5700016    0.3030464
  25.5800018    0.3049047
  25.5900021    0.2929309
  25.6000004    0.2898166
  25.6100006    0.2914823
  25.6200008    0.2769871
  25.6300011    0.2799705
  25.6400013    0.2675607
  25.6500015    0.2637157
  25.6600018    0.2591163
  25.6700020    0.2588373
  25.6800003    0.2691811
  25.6900005    0.2729101
  25.7000008    0.2673450
  25.7100010    0.2719456
  25.7200012    0.2603531
  25.7300014    0.2606091
  25.7400017    0.2653171
  25.7500019    0.2643582
  25.7600021    0.2767343
  25.7700005    0.2746947
  25.7800007    0.2707324
  25.7900009    0.2665200
  25.8000011    0.2668083
  25.8100014    0.2783493
  25.8200016    0.2751651
  25.8300018    0.2667977
  25.8400021    0.2714184
  25.8500004    0.2568336
  25.8600006    0.2555690
  25.8700008    0.2598320
  25.8800011    0.2690686
  25.8900013    0.2708874
  25.9000015    0.2692461
  25.9100018    0.2648511
  25.9200020    0.2783752
  25.9300003    0.2889417
  25.9400005    0.2901786
  25.9500008    0.3009996
  25.9600010    0.2983924
  25.9700012    0.2977873
  25.9800014    0.2940460
  25.9900017    0.2841851
  26.0000019    0.2901730
  26.0100021    0.2865958
  26.0200005    0.2856246
  26.0300007    0.2872049
  26.0400009    0.2830201
  26.0500011    0.2806582
  26.0600014    0.2740972
  26.0700016    0.2833023
  26.0800018    0.2797362
  26.0900021    0.2781316
  26.1000004    0.2803993
  26.1100006    0.2730200
  26.1200008    0.2842011
  26.1300011    0.2870894
  26.1400013    0.2813828
  26.1500015    0.2660904
  26.1600018    0.2696465
  26.1700020    0.2776507
  26.1800003    0.2790038
  26.1900005    0.2933010
  26.2000008    0.2878384
  26.2100010    0.2871199
  26.2200012    0.2933124
  26.2300014    0.2880678
  26.2400017    0.2836808
  26.2500019    0.2987973
  26.2600021    0.3057687
  26.2700005    0.3048363
  26.2800007    0.3020073
  26.2900009    0.3073551
  26.3000011    0.3085295
  26.3100014    0.3193415
  26.3200016    0.3141624
  26.3300018    0.3014799
  26.3400021    0.3163485
  26.3500004    0.3161874
  26.3600006    0.3060274
  26.3700008    0.2997854
  26.3800011    0.3058042
  26.3900013    0.3061189
  26.4000015    0.2987123
  26.4100018    0.3003310
  26.4200020    0.3065875
  26.4300003    0.2970677
  26.4400005    0.2993216
  26.4500008    0.2925658
  26.4600010    0.2855250
  26.4700012    0.2770711
  26.4800014    0.2712303
  26.4900017    0.2684555
  26.5000019    0.2747756
  26.5100021    0.2707820
  26.5200005    0.2656023
  26.5300007    0.2564445
  26.5400009    0.2698701
  26.5500011    0.2683270
  26.5600014    0.2592826
  26.5700016    0.2687339
  26.5800018    0.2697886
  26.5900021    0.2657272
  26.6000004    0.2726267
  26.6100006    0.2686813
  26.6200008    0.2874796
  26.6300011    0.2926418
  26.6400013    0.2940337
  26.6500015    0.2776794
  26.6600018    0.2726710
  26.6700020    0.2760883
  26.6800022    0.2704138
  26.6900005    0.2732383
  26.7000008    0.2795196
  26.7100010    0.2656673
  26.7200012    0.2675470
  26.7300014    0.2746756
  26.7400017    0.2639085
  26.7500019    0.2528139
  26.7600021    0.2535972
  26.7700005    0.2630477
  26.7800007    0.2591966
  26.7900009    0.2446109
  26.8000011    0.2438859
  26.8100014    0.2598322
  26.8200016    0.2663314
  26.8300018    0.2761050
  26.8400021    0.2869903
  26.8500004    0.2735128
  26.8600006    0.2570577
  26.8700008    0.2530159
  26.8800011    0.2490147
  26.8900013    0.2432523
  26.9000015    0.2416553
  26.9100018    0.2343276
  26.9200020    0.2313568
  26.9300022    0.2355921
  26.9400005    0.2353963
  26.9500008    0.2317915
  26.9600010    0.2468732
  26.9700012    0.2502101
  26.9800014    0.2329047
  26.9900017    0.2424516
  27.0000019    0.2367793
  27.0100021    0.2380488
  27.0200005    0.2442012
  27.0300007    0.2519654
  27.0400009    0.2414718
  27.0500011    0.2511006
  27.0600014    0.2501654
  27.0700016    0.2483709
  27.0800018    0.2531957
  27.0900021    0.2579633
  27.1000004    0.2707691
  27.1100006    0.2531373
  27.1200008    0.2462301
  27.1300011    0.2515276
  27.1400013    0.2612166
  27.1500015    0.2644008
  27.1600018    0.2698119
  27.1700020    0.2690523
  27.1800022    0.2739729
  27.1900005    0.2676224
  27.2000008    0.2712435
  27.2100010    0.2600291
  27.2200012    0.2710969
  27.2300014    0.2544892
  27.2400017    0.2544663
  27.2500019    0.2532944
  27.2600021    0.2425468
  27.2700005    0.2427099
  27.2800007    0.2477030
  27.2900009    0.2468806
  27.3000011    0.2406112
  27.3100014    0.2427260
  27.3200016    0.2373920
  27.3300018    0.2318898
  27.3400021    0.2374004
  27.3500004    0.2410331
  27.3600006    0.2449266
  27.3700008    0.2435762
  27.3800011    0.2483676
  27.3900013    0.2425648
  27.4000015    0.2524924
  27.4100018    0.2424304
  27.4200020    0.2356794
  27.4300022    0.2342348
  27.4400005    0.2362662
  27.4500008    0.2472225
  27.4600010    0.2371604
  27.4700012    0.2337146
  27.4800014    0.2324484
  27.4900017    0.2370409
  27.5000019    0.2274715
  27.5100021    0.2306110
  27.5200005    0.2351556
  27.5300007    0.2365379
  27.5400009    0.2365964
  27.5500011    0.2394239
  27.5600014    0.2440723
  27.5700016    0.2466853
  27.5800018    0.2498825
  27.5900021    0.2531023
  27.6000004    0.2645791
  27.6100006    0.2744196
  27.6200008    0.2623841
  27.6300011    0.2695267
  27.6400013    0.2784366
  27.6500015    0.2812509
  27.6600018    0.2800311
  27.6700020    0.2767129
  27.6800022    0.2685105
  27.6900005    0.2693077
  27.7000008    0.2715221
  27.7100010    0.2734163
  27.7200012    0.2664551
  27.7300014    0.2717493
  27.7400017    0.2678683
  27.7500019    0.2689965
  27.7600021    0.2789036
  27.7700005    0.2831320
  27.7800007    0.2833744
  27.7900009    0.2913996
  27.8000011    0.2793394
  27.8100014    0.2687704
  27.8200016    0.2665193
  27.8300018    0.2689054
  27.8400021    0.2717664
  27.8500004    0.2827165
  27.8600006    0.2812489
  27.8700008    0.2777833
  27.8800011    0.2763361
  27.8900013    0.2892461
  27.9000015    0.2832290
  27.9100018    0.2760980
  27.9200020    0.2738847
  27.9300022    0.2654340
  27.9400005    0.2583073
  27.9500008    0.2712165
  27.9600010    0.2733428
  27.9700012    0.2799371
  27.9800014    0.2840535
  27.9900017    0.2588254
  28.0000019    0.2670794
  28.0100021    0.2695613
  28.0200005    0.2765211
  28.0300007    0.2601573
  28.0400009    0.2602161
  28.0500011    0.2567754
  28.0600014    0.2527076
  28.0700016    0.2482386
  28.0800018    0.2445612
  28.0900021    0.2357178
  28.1000004    0.2335416
  28.1100006    0.2410038
  28.1200008    0.2533363
  28.1300011    0.2529595
  28.1400013    0.2561101
  28.1500015    0.2540412
  28.1600018    0.2526726
  28.1700020    0.2587218
  28.1800022    0.2669521
  28.1900005    0.2657745
  28.2000008    0.2585285
  28.2100010    0.2606272
  28.2200012    0.2547432
  28.2300014    0.2625307
  28.2400017    0.2597486
  28.2500019    0.2700587
  28.2600021    0.2631074
  28.2700005    0.2609603
  28.2800007    0.2763904
  28.2900009    0.2796541
  28.3000011    0.2675496
  28.3100014    0.2580907
  28.3200016    0.2696446
  28.3300018    0.2629050
  28.3400021    0.2718848
  28.3500023    0.2636580
  28.3600006    0.2730475
  28.3700008    0.2697075
  28.3800011    0.2751323
  28.3900013    0.2758811
  28.4000015    0.2556962
  28.4100018    0.2478878
  28.4200020    0.2649022
  28.4300022    0.2542130
  28.4400005    0.2555695
  28.4500008    0.2601434
  28.4600010    0.2604103
  28.4700012    0.2728606
  28.4800014    0.2758404
  28.4900017    0.2763229
  28.5000019    0.2568736
  28.5100021    0.2539009
  28.5200005    0.2538552
  28.5300007    0.2586416
  28.5400009    0.2600825
  28.5500011    0.2539786
  28.5600014    0.2550428
  28.5700016    0.2548577
  28.5800018    0.2575838
  28.5900021    0.2572971
  28.6000023    0.2643788
  28.6100006    0.2700819
  28.6200008    0.2687775
  28.6300011    0.2738460
  28.6400013    0.2778910
  28.6500015    0.2592883
  28.6600018    0.2770424
  28.6700020    0.2823985
  28.6800022    0.2751101
  28.6900005    0.2758749
  28.7000008    0.2735000
  28.7100010    0.2724068
  28.7200012    0.2668783
  28.7300014    0.2780734
  28.7400017    0.2997464
  28.7500019    0.2884688
  28.7600021    0.2797583
  28.7700005    0.2816625
  28.7800007    0.2729602
  28.7900009    0.2816046
  28.8000011    0.2826531
  28.8100014    0.2744835
  28.8200016    0.2933163
  28.8300018    0.2979722
  28.8400021    0.2948293
  28.8500023    0.2951679
  28.8600006    0.3078955
  28.8700008    0.3081861
  28.8800011    0.3063964
  28.8900013    0.3074217
  28.9000015    0.3063174
  28.9100018    0.3065852
  28.9200020    0.3030096
  28.9300022    0.3034914
  28.9400005    0.3179227
  28.9500008    0.3113044
  28.9600010    0.3149938
  28.9700012    0.3207998
  28.9800014    0.2911223
  28.9900017    0.2806942
  29.0000019    0.2818031
  29.0100021    0.2910232
  29.0200005    0.2930428
  29.0300007    0.2920771
  29.0400009    0.2835914
  29.0500011    0.2850153
  29.0600014    0.2851113
  29.0700016    0.2949202
  29.0800018    0.2852227
  29.0900021    0.2784526
  29.1000023    0.2717474
  29.1100006    0.2730681
  29.1200008    0.2844473
  29.1300011    0.2905814
  29.1400013    0.2864397
  29.1500015    0.3009608
  29.1600018    0.2992460
  29.1700020    0.3026983
  29.1800022    0.3009218
  29.1900005    0.2969578
  29.2000008    0.2993935
  29.2100010    0.3064536
  29.2200012    0.2984204
  29.2300014    0.2988037
  29.2400017    0.2987610
  29.2500019    0.3020833
  29.2600021    0.3096589
  29.2700005    0.3092496
  29.2800007    0.3022825
  29.2900009    0.3037719
  29.3000011    0.3032496
  29.3100014    0.3157047
  29.3200016    0.3122520
  29.3300018    0.3071454
  29.3400021    0.3019115
  29.3500023    0.2999808
  29.3600006    0.2814030
  29.3700008    0.2746677
  29.3800011    0.2756597
  29.3900013    0.2731579
  29.4000015    0.2608849
  29.4100018    0.2675015
  29.4200020    0.2652029
  29.4300022    0.2649083
  29.4400005    0.2630321
  29.4500008    0.2508245
  29.4600010    0.2648521
  29.4700012    0.2668308
  29.4800014    0.2638440
  29.4900017    0.2574514
  29.5000019    0.2672410
  29.5100021    0.2680040
  29.5200005    0.2724268
  29.5300007    0.2627484
  29.5400009    0.2581971
  29.5500011    0.2640721
  29.5600014    0.2642792
  29.5700016    0.2547607
  29.5800018    0.2676601
  29.5900021    0.2528683
  29.6000023    0.2466582
  29.6100006    0.2628511
  29.6200008    0.2589403
  29.6300011    0.2569532
  29.6400013    0.2555937
  29.6500015    0.2537199
  29.6600018    0.2621880
  29.6700020    0.2597548
  29.6800022    0.2549297
  29.6900005    0.2526075
  29.7000008    0.2454348
  29.7100010    0.2321582
  29.7200012    0.2291832
  29.7300014    0.2269648
  29.7400017    0.2306967
  29.7500019    0.2221713
  29.7600021    0.2277650
  29.7700024    0.2299082
  29.7800007    0.2389396
  29.7900009    0.2394818
  29.8000011    0.2415169
  29.8100014    0.2449025
  29.8200016    0.2440744
  29.8300018    0.2411789
  29.8400021    0.2428884
  29.8500023    0.2407368
  29.8600006    0.2314597
  29.8700008    0.2410887
  29.8800011    0.2374244
  29.8900013    0.2392484
  29.9000015    0.2360948
  29.9100018    0.2286676
  29.9200020    0.2268858
  29.9300022    0.2246922
  29.9400005    0.2235258
  29.9500008    0.2194403
  29.9600010    0.2280904
  29.9700012    0.2264523
  29.9800014    0.2275101
  29.9900017    0.2344883
  30.0000019    0.2355039
  30.0100021    0.2452236
  30.0200024    0.2441288
  30.0300007    0.2508134
  30.0400009    0.2470832
  30.0500011    0.2457791
  30.0600014    0.2458775
  30.0700016    0.2398748
  30.0800018    0.2420005
  30.0900021    0.2377317
  30.1000023    0.2364485
  30.1100006    0.2386750
  30.1200008    0.2428696
  30.1300011    0.2324348
  30.1400013    0.2374358
  30.1500015    0.2461314
  30.1600018    0.2421458
  30.1700020    0.2528257
  30.1800022    0.2439041
  30.1900005    0.2405927
  30.2000008    0.2392069
  30.2100010    0.2424244
  30.2200012    0.2450397
  30.2300014    0.2378458
  30.2400017    0.2440968
  30.2500019    0.2390239
  30.2600021    0.2390825
  30.2700024    0.2367234
  30.2800007    0.2302570
  30.2900009    0.2280565
  30.3000011    0.2236116
  30.3100014    0.2317251
  30.3200016    0.2297826
  30.3300018    0.2269085
  30.3400021    0.2255656
  30.3500023    0.2254863
  30.3600006    0.2321675
  30.3700008    0.2363674
  30.3800011    0.2352613
  30.3900013    0.2312862
  30.4000015    0.2250885
  30.4100018    0.2337146
  30.4200020    0.2407535
  30.4300022    0.2446122
  30.4400005    0.2390088
  30.4500008    0.2406387
  30.4600010    0.2442665
  30.4700012    0.2611715
  30.4800014    0.2465977
  30.4900017    0.2640425
  30.5000019    0.2458551
  30.5100021    0.2420468
  30.5200024    0.2451587
  30.5300007    0.2560641
  30.5400009    0.2468276
  30.5500011    0.2400198
  30.5600014    0.2354727
  30.5700016    0.2341415
  30.5800018    0.2303976
  30.5900021    0.2351987
  30.6000023    0.2346767
  30.6100006    0.2332998
  30.6200008    0.2387990
  30.6300011    0.2392369
  30.6400013    0.2393179
  30.6500015    0.2379573
  30.6600018    0.2396514
  30.6700020    0.2348309
  30.6800022    0.2430317
  30.6900005    0.2368614
  30.7000008    0.2392281
  30.7100010    0.2306396
  30.7200012    0.2257768
  30.7300014    0.2239604
  30.7400017    0.2300478
  30.7500019    0.2280850
  30.7600021    0.2339164
  30.7700024    0.2302344
  30.7800007    0.2321789
  30.7900009    0.2294196
  30.8000011    0.2199802
  30.8100014    0.2214373
  30.8200016    0.2198661
  30.8300018    0.2212804
  30.8400021    0.2142343
  30.8500023    0.2254626
  30.8600006    0.2354102
  30.8700008    0.2322889
  30.8800011    0.2491168
  30.8900013    0.2603712
  30.9000015    0.2632366
  30.9100018    0.2614509
  30.9200020    0.2630490
  30.9300022    0.2673640
  30.9400005    0.2738576
  30.9500008    0.2610723
  30.9600010    0.2602597
  30.9700012    0.2642618
  30.9800014    0.2678860
  30.9900017    0.2634996
  31.0000019    0.2696563
  31.0100021    0.2646431
  31.0200024    0.2702889
  31.0300007    0.2702861
  31.0400009    0.2728346
  31.0500011    0.2708485
  31.0600014    0.2761029
  31.0700016    0.2701865
  31.0800018    0.2613107
  31.0900021    0.2625291
  31.1000023    0.2551458
  31.1100006    0.2410466
  31.1200008    0.2397687
  31.1300011    0.2369111
  31.1400013    0.2352102
  31.1500015    0.2396895
  31.1600018    0.2433113
  31.1700020    0.2479767
  31.1800022    0.2377717
  31.1900005    0.2442172
  31.2000008    0.2485409
  31.2100010    0.2434552
  31.2200012    0.2433934
  31.2300014    0.2429386
  31.2400017    0.2442173
  31.2500019    0.2476643
  31.2600021    0.2589307
  31.2700024    0.2649830
  31.2800007    0.2722321
  31.2900009    0.2626272
  31.3000011    0.2568277
  31.3100014    0.2634495
  31.3200016    0.2738248
  31.3300018    0.2809828
  31.3400021    0.2909866
  31.3500023    0.2807615
  31.3600006    0.2866537
  31.3700008    0.2863655
  31.3800011    0.2916404
  31.3900013    0.2965218
  31.4000015    0.3128149
  31.4100018    0.3209316
  31.4200020    0.3231718
  31.4300022    0.3191806
  31.4400024    0.2979624
  31.4500008    0.3003210
  31.4600010    0.3006409
  31.4700012    0.3037703
  31.4800014    0.2977346
  31.4900017    0.2994868
  31.5000019    0.3046200
  31.5100021    0.3085091
  31.5200024    0.3131621
  31.5300007    0.3110751
  31.5400009    0.3160029
  31.5500011    0.3029933
  31.5600014    0.2886284
  31.5700016    0.2986681
  31.5800018    0.3006134
  31.5900021    0.2959943
  31.6000023    0.3057853
  31.6100006    0.3003269
  31.6200008    0.3043068
  31.6300011    0.3061087
  31.6400013    0.3109425
  31.6500015    0.3084168
  31.6600018    0.3104549
  31.6700020    0.3113540
  31.6800022    0.2932139
  31.6900024    0.3046182
  31.7000008    0.3184494
  31.7100010    0.3322326
  31.7200012    0.3391392
  31.7300014    0.3301689
  31.7400017    0.3201112
  31.7500019    0.3122535
  31.7600021    0.3099380
  31.7700024    0.3054526
  31.7800007    0.3164664
  31.7900009    0.3104001
  31.8000011    0.3135836
  31.8100014    0.3188394
  31.8200016    0.3148015
  31.8300018    0.3215547
  31.8400021    0.3117723
  31.8500023    0.3070057
  31.8600006    0.3025835
  31.8700008    0.3036512
  31.8800011    0.2950195
  31.8900013    0.3047259
  31.9000015    0.3108593
  31.9100018    0.3083375
  31.9200020    0.2988257
  31.9300022    0.3073111
  31.9400024    0.3148531
  31.9500008    0.3126825
  31.9600010    0.2972109
  31.9700012    0.3059087
  31.9800014    0.3007865
  31.9900017    0.3003356
  32.0000000    0.3058105
  32.0100021    0.3070508
  32.0200005    0.3042978
  32.0300026    0.2955433
  32.0400009    0.2970205
  32.0500031    0.2908756
  32.0600014    0.2809705
  32.0699997    0.2747719
  32.0800018    0.2915712
  32.0900002    0.2907905
  32.1000023    0.3028166
  32.1100006    0.2991758
  32.1200027    0.3226792
  32.1300011    0.3273762
  32.1400032    0.3195603
  32.1500015    0.3290119
  32.1599998    0.3231533
  32.1700020    0.3187706
  32.1800003    0.3236298
  32.1900024    0.3141547
  32.2000008    0.3141633
  32.2100029    0.3145501
  32.2200012    0.3178599
  32.2300034    0.3093739
  32.2400017    0.3068149
  32.2500000    0.2996092
  32.2600021    0.3024417
  32.2700005    0.3028781
  32.2800026    0.2850546
  32.2900009    0.2681436
  32.3000031    0.2789965
  32.3100014    0.2854202
  32.3199997    0.2803556
  32.3300018    0.2694883
  32.3400002    0.2725205
  32.3500023    0.2762322
  32.3600006    0.2721593
  32.3700027    0.2939500
  32.3800011    0.2761305
  32.3900032    0.2866200
  32.4000015    0.2787003
  32.4099998    0.2783398
  32.4200020    0.2851774
  32.4300003    0.2876561
  32.4400024    0.2885737
  32.4500008    0.2910480
  32.4600029    0.2949588
  32.4700012    0.2993719
  32.4800034    0.2918625
  32.4900017    0.2825975
  32.5000000    0.3043276
  32.5100021    0.2888250
  32.5200005    0.2957570
  32.5300026    0.2868859
  32.5400009    0.2883064
  32.5500031    0.2793287
  32.5600014    0.2723856
  32.5699997    0.2719725
  32.5800018    0.2682785
  32.5900002    0.2765803
  32.6000023    0.2844198
  32.6100006    0.2771705
  32.6200027    0.2697966
  32.6300011    0.2661377
  32.6400032    0.2749016
  32.6500015    0.2750814
  32.6599998    0.2724645
  32.6700020    0.2814084
  32.6800003    0.2765465
  32.6900024    0.2781982
  32.7000008    0.2706550
  32.7100029    0.2652501
  32.7200012    0.2686213
  32.7300034    0.2664190
  32.7400017    0.2612461
  32.7500000    0.2676377
  32.7600021    0.2835100
  32.7700005    0.2735582
  32.7800026    0.2833459
  32.7900009    0.2859408
  32.8000031    0.2770908
  32.8100014    0.2743285
  32.8199997    0.2642072
  32.8300018    0.2734783
  32.8400002    0.2871036
  32.8500023    0.2939675
  32.8600006    0.2870336
  32.8700027    0.2694425
  32.8800011    0.2763526
  32.8900032    0.2797214
  32.9000015    0.2832027
  32.9099998    0.2997861
  32.9200020    0.2969485
  32.9300003    0.3045214
  32.9400024    0.2986791
  32.9500008    0.2852181
  32.9600029    0.2846939
  32.9700012    0.2905794
  32.9800034    0.2853746
  32.9900017    0.2889054
  33.0000000    0.2975923
  33.0100021    0.2936886
  33.0200005    0.2863401
  33.0300026    0.2859768
  33.0400009    0.3008667
  33.0500031    0.2878630
  33.0600014    0.2833204
  33.0699997    0.2716733
  33.0800018    0.2794189
  33.0900002    0.2815944
  33.1000023    0.2766583
  33.1100006    0.2835826
  33.1200027    0.2807587
  33.1300011    0.2684625
  33.1400032    0.2663367
  33.1500015    0.2592487
  33.1599998    0.2511774
  33.1700020    0.2578212
  33.1800003    0.2549966
  33.1900024    0.2569781
  33.2000008    0.2642280
  33.2100029    0.2619570
  33.2200012    0.2753478
  33.2300034    0.2659794
  33.2400017    0.2648513
  33.2500000    0.2798675
  33.2600021    0.2777142
  33.2700005    0.2702595
  33.2800026    0.2711911
  33.2900009    0.2699596
  33.3000031    0.2693629
  33.3100014    0.2632115
  33.3199997    0.2544971
  33.3300018    0.2628062
  33.3400002    0.2614193
  33.3500023    0.2740881
  33.3600006    0.2706900
  33.3700027    0.2831804
  33.3800011    0.2794316
  33.3900032    0.2714344
  33.4000015    0.2748477
  33.4099998    0.2819869
  33.4200020    0.2767920
  33.4300003    0.2781012
  33.4400024    0.2784585
  33.4500008    0.2671857
  33.4600029    0.2641019
  33.4700012    0.2672455
  33.4800034    0.2697684
  33.4900017    0.2757401
  33.5000000    0.2761293
  33.5100021    0.2775216
  33.5200005    0.2816041
  33.5300026    0.2791032
  33.5400009    0.2721767
  33.5500031    0.2634960
  33.5600014    0.2658582
  33.5699997    0.2742321
  33.5800018    0.2679531
  33.5900002    0.2778851
  33.6000023    0.2751572
  33.6100006    0.2748936
  33.6200027    0.2848797
  33.6300011    0.2930569
  33.6400032    0.3009204
  33.6500015    0.3070641
  33.6599998    0.3135633
  33.6700020    0.3151611
  33.6800003    0.3174747
  33.6900024    0.3306433
  33.7000008    0.3295439
  33.7100029    0.3104371
  33.7200012    0.3136599
  33.7300034    0.3187095
  33.7400017    0.3180379
  33.7500000    0.3201894
  33.7600021    0.3196228
  33.7700005    0.3210362
  33.7800026    0.3139248
  33.7900009    0.3227490
  33.8000031    0.3264633
  33.8100014    0.3083535
  33.8200035    0.3185926
  33.8300018    0.3087289
  33.8400002    0.3010514
  33.8500023    0.3076519
  33.8600006    0.3088467
  33.8700027    0.3043357
  33.8800011    0.2926714
  33.8900032    0.2975281
  33.9000015    0.2893347
  33.9099998    0.2853318
  33.9200020    0.3010238
  33.9300003    0.2990499
  33.9400024    0.2934226
  33.9500008    0.2941561
  33.9600029    0.2931470
  33.9700012    0.2910546
  33.9800034    0.3018613
  33.9900017    0.3004127
  34.0000000    0.3054930
  34.0100021    0.2988423
  34.0200005    0.2981133
  34.0300026    0.3029322
  34.0400009    0.3077417
  34.0500031    0.3111260
  34.0600014    0.3219841
  34.0700035    0.3333438
  34.0800018    0.3365650
  34.0900002    0.3546850
  34.1000023    0.3584938
  34.1100006    0.3586756
  34.1200027    0.3483046
  34.1300011    0.3421963
  34.1400032    0.3342871
  34.1500015    0.3334212
  34.1599998    0.3241984
  34.1700020    0.3233419
  34.1800003    0.3157479
  34.1900024    0.3137298
  34.2000008    0.3190459
  34.2100029    0.3084839
  34.2200012    0.2958851
  34.2300034    0.2964220
  34.2400017    0.2809080
  34.2500000    0.2989643
  34.2600021    0.2948878
  34.2700005    0.2899243
  34.2800026    0.2943060
  34.2900009    0.2844954
  34.3000031    0.2793529
  34.3100014    0.2920614
  34.3200035    0.2913304
  34.3300018    0.2820215
  34.3400002    0.2793889
  34.3500023    0.2715010
  34.3600006    0.2667900
  34.3700027    0.2802806
  34.3800011    0.2942676
  34.3900032    0.3001301
  34.4000015    0.2957849
  34.4099998    0.2970697
  34.4200020    0.2940154
  34.4300003    0.2969766
  34.4400024    0.3068331
  34.4500008    0.3106408
  34.4600029    0.2974288
  34.4700012    0.2885998
  34.4800034    0.2774907
  34.4900017    0.2805845
  34.5000000    0.2924009
  34.5100021    0.2976800
  34.5200005    0.3009292
  34.5300026    0.2903845
  34.5400009    0.2872409
  34.5500031    0.2919562
  34.5600014    0.3007561
  34.5700035    0.3133718
  34.5800018    0.3314525
  34.5900002    0.3158334
  34.6000023    0.3363757
  34.6100006    0.3352343
  34.6200027    0.3293931
  34.6300011    0.3455945
  34.6400032    0.3562261
  34.6500015    0.3606098
  34.6599998    0.3572635
  34.6700020    0.3352239
  34.6800003    0.3156612
  34.6900024    0.3375930
  34.7000008    0.3413566
  34.7100029    0.3415630
  34.7200012    0.3340598
  34.7300034    0.3466808
  34.7400017    0.3353656
  34.7500000    0.3314129
  34.7600021    0.3188784
  34.7700005    0.3023431
  34.7800026    0.2979379
  34.7900009    0.3123319
  34.8000031    0.3055292
  34.8100014    0.3091794
  34.8200035    0.3229863
  34.8300018    0.3199653
  34.8400002    0.3158522
  34.8500023    0.3379057
  34.8600006    0.3430059
  34.8700027    0.3410388
  34.8800011    0.3363045
  34.8900032    0.3501334
  34.9000015    0.3618703
  34.9099998    0.3535545
  34.9200020    0.3616543
  34.9300003    0.3583902
  34.9400024    0.3511139
  34.9500008    0.3408423
  34.9600029    0.3340912
  34.9700012    0.3497538
  34.9800034    0.3561557
  34.9900017    0.3385720
  35.0000000    0.3542721
  35.0100021    0.3701289
  35.0200005    0.3860271
  35.0300026    0.3901154
  35.0400009    0.3759664
  35.0500031    0.3730991
  35.0600014    0.3669708
  35.0700035    0.3788244
  35.0800018    0.3840474
  35.0900002    0.3793846
  35.1000023    0.3894085
  35.1100006    0.3829529
  35.1200027    0.3753411
  35.1300011    0.3622045
  35.1400032    0.3710692
  35.1500015    0.3770066
  35.1599998    0.3666683
  35.1700020    0.3459033
  35.1800003    0.3488933
  35.1900024    0.3409174
  35.2000008    0.3314625
  35.2100029    0.3297325
  35.2200012    0.3469495
  35.2300034    0.3397526
  35.2400017    0.3512183
  35.2500000    0.3381933
  35.2600021    0.3395520
  35.2700005    0.3230214
  35.2800026    0.3208060
  35.2900009    0.3120078
  35.3000031    0.3014475
  35.3100014    0.2991527
  35.3200035    0.2974892
  35.3300018    0.3025122
  35.3400002    0.3108798
  35.3500023    0.3204650
  35.3600006    0.3117721
  35.3700027    0.3122210
  35.3800011    0.3093338
  35.3900032    0.3138520
  35.4000015    0.2997103
  35.4099998    0.2962927
  35.4200020    0.2917033
  35.4300003    0.2972929
  35.4400024    0.2998089
  35.4500008    0.2927850
  35.4600029    0.2944747
  35.4700012    0.3036035
  35.4800034    0.3119447
  35.4900017    0.3270528
  35.5000000    0.3177956
  35.5100021    0.3048141
  35.5200005    0.3030966
  35.5300026    0.3037344
  35.5400009    0.3002320
  35.5500031    0.3018395
  35.5600014    0.3057345
  35.5700035    0.3087483
  35.5800018    0.2925554
  35.5900002    0.2981496
  35.6000023    0.2887701
  35.6100006    0.2841111
  35.6200027    0.2706154
  35.6300011    0.2665911
  35.6400032    0.2729677
  35.6500015    0.2805141
  35.6599998    0.2759719
  35.6700020    0.2917809
  35.6800003    0.2771666
  35.6900024    0.2799385
  35.7000008    0.2667518
  35.7100029    0.2681256
  35.7200012    0.2636006
  35.7300034    0.2458616
  35.7400017    0.2461130
  35.7500000    0.2517914
  35.7600021    0.2445256
  35.7700005    0.2503302
  35.7800026    0.2551675
  35.7900009    0.2558390
  35.8000031    0.2718927
  35.8100014    0.2804270
  35.8200035    0.2916244
  35.8300018    0.2951524
  35.8400002    0.2909821
  35.8500023    0.3022785
  35.8600006    0.3011980
  35.8700027    0.2984501
  35.8800011    0.2853251
  35.8900032    0.2895831
  35.9000015    0.2791106
  35.9099998    0.2682634
  35.9200020    0.2791397
  35.9300003    0.2643252
  35.9400024    0.2600645
  35.9500008    0.2663120
  35.9600029    0.2653939
  35.9700012    0.2745419
  35.9800034    0.2700208
  35.9900017    0.2599873
  36.0000000    0.2687114
  36.0100021    0.2644547
  36.0200005    0.2594285
  36.0300026    0.2650928
  36.0400009    0.2791887
  36.0500031    0.2720949
  36.0600014    0.2797786
  36.0700035    0.2723105
  36.0800018    0.2781134
  36.0900002    0.2886676
  36.1000023    0.2919136
  36.1100006    0.3029670
  36.1200027    0.2927666
  36.1300011    0.2995851
  36.1400032    0.2983981
  36.1500015    0.2917969
  36.1599998    0.2832488
  36.1700020    0.2865296
  36.1800003    0.2857288
  36.1900024    0.2783163
  36.2000008    0.2776437
  36.2100029    0.2782206
  36.2200012    0.2783474
  36.2300034    0.2712643
  36.2400017    0.2918318
  36.2500000    0.2879395
  36.2600021    0.2731201
  36.2700005    0.2845691
  36.2800026    0.2740949
  36.2900009    0.2804835
  36.3000031    0.2817473
  36.3100014    0.2926690
  36.3200035    0.2978646
  36.3300018    0.3124851
  36.3400002    0.3140697
  36.3500023    0.3258961
  36.3600006    0.3344768
  36.3700027    0.3238338
  36.3800011    0.3329608
  36.3900032    0.3322592
  36.4000015    0.3205970
  36.4099998    0.3247972
  36.4200020    0.3327845
  36.4300003    0.3343620
  36.4400024    0.3347356
  36.4500008    0.3262171
  36.4600029    0.3166347
  36.4700012    0.3175509
  36.4800034    0.3072336
  36.4900017    0.3061058
  36.5000000    0.3089814
  36.5100021    0.3180589
  36.5200005    0.3293815
  36.5300026    0.3230050
  36.5400009    0.3411914
  36.5500031    0.3437765
  36.5600014    0.3305082
  36.5700035    0.3363311
  36.5800018    0.3340163
  36.5900002    0.3314155
  36.6000023    0.3465885
  36.6100006    0.3530554
  36.6200027    0.3562693
  36.6300011    0.3625405
  36.6400032    0.3516024
  36.6500015    0.3453993
  36.6599998    0.3649703
  36.6700020    0.3560895
  36.6800003    0.3449401
  36.6900024    0.3425758
  36.7000008    0.3556420
  36.7100029    0.3509024
  36.7200012    0.3316599
  36.7300034    0.3272972
  36.7400017    0.3349173
  36.7500000    0.3272950
  36.7600021    0.3276946
  36.7700005    0.3319905
  36.7800026    0.3280100
  36.7900009    0.3347491
  36.8000031    0.3394649
  36.8100014    0.3373139
  36.8200035    0.3258860
  36.8300018    0.3169803
  36.8400002    0.3192329
  36.8500023    0.3104095
  36.8600006    0.3207300
  36.8700027    0.3251500
  36.8800011    0.3337079
  36.8900032    0.3218333
  36.9000015    0.3157262
  36.9099998    0.3176136
  36.9200020    0.3125268
  36.9300003    0.3050479
  36.9400024    0.3174503
  36.9500008    0.3138071
  36.9600029    0.3257752
  36.9700012    0.3375767
  36.9800034    0.3363893
  36.9900017    0.3332510
  37.0000000    0.3234981
  37.0100021    0.3220801
  37.0200005    0.3359002
  37.0300026    0.3403467
  37.0400009    0.3396118
  37.0500031    0.3469099
  37.0600014    0.3344247
  37.0700035    0.3350527
  37.0800018    0.3399457
  37.0900002    0.3137607
  37.1000023    0.3023302
  37.1100006    0.2921703
  37.1200027    0.2935323
  37.1300011    0.2779791
  37.1400032    0.2842108
  37.1500015    0.2787141
  37.1600037    0.2734413
  37.1700020    0.2747682
  37.1800003    0.2695434
  37.1900024    0.2623735
  37.2000008    0.2585368
  37.2100029    0.2626064
  37.2200012    0.2756867
  37.2300034    0.2634800
  37.2400017    0.2663901
  37.2500000    0.2583161
  37.2600021    0.2655930
  37.2700005    0.2690462
  37.2800026    0.2667114
  37.2900009    0.2716552
  37.3000031    0.2712476
  37.3100014    0.2801724
  37.3200035    0.2826757
  37.3300018    0.2909471
  37.3400002    0.2897140
  37.3500023    0.3030946
  37.3600006    0.3169172
  37.3700027    0.3105337
  37.3800011    0.3059556
  37.3900032    0.2937442
  37.4000015    0.2940828
  37.4100037    0.3027596
  37.4200020    0.3037069
  37.4300003    0.2836098
  37.4400024    0.2917425
  37.4500008    0.2814407
  37.4600029    0.2794705
  37.4700012    0.2838844
  37.4800034    0.2953743
  37.4900017    0.2904566
  37.5000000    0.2998279
  37.5100021    0.3024327
  37.5200005    0.2904097
  37.5300026    0.2921451
  37.5400009    0.2760124
  37.5500031    0.2824207
  37.5600014    0.2754624
  37.5700035    0.2828031
  37.5800018    0.2735198
  37.5900002    0.2634163
  37.6000023    0.2728572
  37.6100006    0.2750160
  37.6200027    0.2609997
  37.6300011    0.2659316
  37.6400032    0.2565309
  37.6500015    0.2622595
  37.6600037    0.2660444
  37.6700020    0.2594704
  37.6800003    0.2521296
  37.6900024    0.2502829
  37.7000008    0.2475690
  37.7100029    0.2502730
  37.7200012    0.2638175
  37.7300034    0.2624096
  37.7400017    0.2772280
  37.7500000    0.2871605
  37.7600021    0.2917463
  37.7700005    0.2886647
  37.7800026    0.2823009
  37.7900009    0.3035307
  37.8000031    0.2899323
  37.8100014    0.2820902
  37.8200035    0.2762078
  37.8300018    0.2848579
  37.8400002    0.2852536
  37.8500023    0.2751110
  37.8600006    0.2778973
  37.8700027    0.2605836
  37.8800011    0.2641418
  37.8900032    0.2628159
  37.9000015    0.2694640
  37.9100037    0.2759947
  37.9200020    0.2805838
  37.9300003    0.2721059
  37.9400024    0.2766258
  37.9500008    0.2624670
  37.9600029    0.2443940
  37.9700012    0.2415798
  37.9800034    0.2497139
  37.9900017    0.2538688
  38.0000000    0.2507398
  38.0100021    0.2660834
  38.0200005    0.2618152
  38.0300026    0.2662686
  38.0400009    0.2578500
  38.0500031    0.2636853
  38.0600014    0.2628832
  38.0700035    0.2622585
  38.0800018    0.2674790
  38.0900002    0.2778400
  38.1000023    0.2810073
  38.1100006    0.2938617
  38.1200027    0.2801668
  38.1300011    0.2730556
  38.1400032    0.2697298
  38.1500015    0.2739587
  38.1600037    0.2710354
  38.1700020    0.2797678
  38.1800003    0.2794280
  38.1900024    0.2693300
  38.2000008    0.2593462
  38.2100029    0.2663951
  38.2200012    0.2563162
  38.2300034    0.2618659
  38.2400017    0.2712493
  38.2500000    0.2582637
  38.2600021    0.2530432
  38.2700005    0.2554640
  38.2800026    0.2636663
  38.2900009    0.2600185
  38.3000031    0.2606107
  38.3100014    0.2765070
  38.3200035    0.2763623
  38.3300018    0.2777380
  38.3400002    0.2846425
  38.3500023    0.2784907
  38.3600006    0.2886813
  38.3700027    0.2893040
  38.3800011    0.2803548
  38.3900032    0.2867913
  38.4000015    0.2826353
  38.4100037    0.2867724
  38.4200020    0.2918747
  38.4300003    0.2722190
  38.4400024    0.2683508
  38.4500008    0.2656643
  38.4600029    0.2624548
  38.4700012    0.2652526
  38.4800034    0.2609716
  38.4900017    0.2819413
  38.5000000    0.2844824
  38.5100021    0.2983880
  38.5200005    0.3069411
  38.5300026    0.3011893
  38.5400009    0.2901224
  38.5500031    0.2928644
  38.5600014    0.3014200
  38.5700035    0.2977962
  38.5800018    0.2953191
  38.5900002    0.2859039
  38.6000023    0.2742977
  38.6100006    0.2766826
  38.6200027    0.2750895
  38.6300011    0.2690267
  38.6400032    0.2768105
  38.6500015    0.2738006
  38.6600037    0.2803403
  38.6700020    0.2737984
  38.6800003    0.2782691
  38.6900024    0.2874161
  38.7000008    0.2865223
  38.7100029    0.2701379
  38.7200012    0.2872079
  38.7300034    0.3036866
  38.7400017    0.2999238
  38.7500000    0.3004191
  38.7600021    0.2888651
  38.7700005    0.2946202
  38.7800026    0.3095148
  38.7900009    0.3080334
  38.8000031    0.3167360
  38.8100014    0.2937506
  38.8200035    0.2997824
  38.8300018    0.2978536
  38.8400002    0.2867800
  38.8500023    0.2819968
  38.8600006    0.2845592
  38.8700027    0.2634586
  38.8800011    0.2715081
  38.8900032    0.2715105
  38.9000015    0.2646844
  38.9100037    0.2720008
  38.9200020    0.2787251
  38.9300003    0.2838833
  38.9400024    0.2879162
  38.9500008    0.2847315
  38.9600029    0.2764961
  38.9700012    0.2895097
  38.9800034    0.2912433
  38.9900017    0.2991987
  39.0000000    0.3124914
  39.0100021    0.3250742
  39.0200005    0.3211846
  39.0300026    0.3088658
  39.0400009    0.2931424
  39.0500031    0.3083516
  39.0600014    0.2923658
  39.0700035    0.2939547
  39.0800018    0.3049444
  39.0900002    0.3105528
  39.1000023    0.3197305
  39.1100006    0.3161682
  39.1200027    0.3293203
  39.1300011    0.3357871
  39.1400032    0.3420384
  39.1500015    0.3449299
  39.1600037    0.3455766
  39.1700020    0.3393723
  39.1800003    0.3481812
  39.1900024    0.3311123
  39.2000008    0.3348676
  39.2100029    0.3370347
  39.2200012    0.3402821
  39.2300034    0.3374945
  39.2400017    0.3280292
  39.2500000    0.3327766
  39.2600021    0.3276041
  39.2700005    0.3377086
  39.2800026    0.3384392
  39.2900009    0.3365313
  39.3000031    0.3470048
  39.3100014    0.3470434
  39.3200035    0.3495882
  39.3300018    0.3506274
  39.3400002    0.3463964
  39.3500023    0.3356518
  39.3600006    0.3408814
  39.3700027    0.3489245
  39.3800011    0.3458638
  39.3900032    0.3488400
  39.4000015    0.3353211
  39.4100037    0.3429686
  39.4200020    0.3222989
  39.4300003    0.3200555
  39.4400024    0.3332984
  39.4500008    0.3435152
  39.4600029    0.3354058
  39.4700012    0.3191073
  39.4800034    0.3310481
  39.4900017    0.3430202
  39.5000000    0.3261712
  39.5100021    0.3034058
  39.5200005    0.3092698
  39.5300026    0.3117336
  39.5400009    0.3105320
  39.5500031    0.3051580
  39.5600014    0.3097354
  39.5700035    0.3179168
  39.5800018    0.3216481
  39.5900002    0.3088463
  39.6000023    0.3153090
  39.6100006    0.3256104
  39.6200027    0.3335900
  39.6300011    0.3449805
  39.6400032    0.3513665
  39.6500015    0.3602203
  39.6600037    0.3692854
  39.6700020    0.3772217
  39.6800003    0.3777445
  39.6900024    0.3772474
  39.7000008    0.3623133
  39.7100029    0.3509540
  39.7200012    0.3587829
  39.7300034    0.3524032
  39.7400017    0.3530685
  39.7500000    0.3424987
  39.7600021    0.3482603
  39.7700005    0.3544998
  39.7800026    0.3534125
  39.7900009    0.3515310
  39.8000031    0.3773622
  39.8100014    0.3578365
  39.8200035    0.3588999
  39.8300018    0.3659952
  39.8400002    0.3735708
  39.8500023    0.3793167
  39.8600006    0.3784242
  39.8700027    0.3839807
  39.8800011    0.3677905
  39.8900032    0.3644670
  39.9000015    0.3719167
  39.9100037    0.3718441
  39.9200020    0.3758090
  39.9300003    0.3711379
  39.9400024    0.3757741
  39.9500008    0.3633240
  39.9600029    0.3770186
  39.9700012    0.3860599
  39.9800034    0.3820243
  39.9900017    0.3761117
  40.0000000    0.3812600
  40.0100021    0.3916380
  40.0200005    0.3868527
  40.0300026    0.3954573
  40.0400009    0.4117129
  40.0500031    0.3984323
  40.0600014    0.4064183
  40.0700035    0.3925485
  40.0800018    0.4120272
  40.0900002    0.4189041
  40.1000023    0.4102389
  40.1100006    0.4032710
  40.1200027    0.3872035
  40.1300011    0.3904288
  40.1400032    0.3930685
  40.1500015    0.3901165
  40.1600037    0.3733930
  40.1700020    0.3914504
  40.1800003    0.3952309
  40.1900024    0.3923168
  40.2000008    0.3943493
  40.2100029    0.3940840
  40.2200012    0.3891658
  40.2300034    0.4067464
  40.2400017    0.4183242
  40.2500038    0.4156148
  40.2600021    0.4095447
  40.2700005    0.4033180
  40.2800026    0.3920029
  40.2900009    0.3882533
  40.3000031    0.3898597
  40.3100014    0.3881212
  40.3200035    0.3939621
  40.3300018    0.3918521
  40.3400002    0.3831063
  40.3500023    0.3753247
  40.3600006    0.3713304
  40.3700027    0.3790157
  40.3800011    0.3532931
  40.3900032    0.3526574
  40.4000015    0.3490078
  40.4100037    0.3586539
  40.4200020    0.3599435
  40.4300003    0.3647605
  40.4400024    0.3603090
  40.4500008    0.3556304
  40.4600029    0.3669416
  40.4700012    0.3744861
  40.4800034    0.3571435
  40.4900017    0.3552690
  40.5000038    0.3513424
  40.5100021    0.3444009
  40.5200005    0.3456701
  40.5300026    0.3349757
  40.5400009    0.3317736
  40.5500031    0.3246008
  40.5600014    0.3070955
  40.5700035    0.3239501
  40.5800018    0.3300840
  40.5900002    0.3191612
  40.6000023    0.3160323
  40.6100006    0.3109373
  40.6200027    0.3122270
  40.6300011    0.2944183
  40.6400032    0.2933438
  40.6500015    0.2858171
  40.6600037    0.2945105
  40.6700020    0.3045414
  40.6800003    0.3106070
  40.6900024    0.3136166
  40.7000008    0.2989998
  40.7100029    0.3123504
  40.7200012    0.3229636
  40.7300034    0.3171766
  40.7400017    0.3208956
  40.7500038    0.3070175
  40.7600021    0.3041674
  40.7700005    0.2932974
  40.7800026    0.2881232
  40.7900009    0.2883530
  40.8000031    0.2911244
  40.8100014    0.2782026
  40.8200035    0.2774131
  40.8300018    0.2856812
  40.8400002    0.2971978
  40.8500023    0.3089110
  40.8600006    0.2983647
  40.8700027    0.2935043
  40.8800011    0.3042147
  40.8900032    0.2987478
  40.9000015    0.3065172
  40.9100037    0.3022253
  40.9200020    0.3071141
  40.9300003    0.3107704
  40.9400024    0.3290005
  40.9500008    0.3247989
  40.9600029    0.3238356
  40.9700012    0.3106995
  40.9800034    0.3044841
  40.9900017    0.2946989
  41.0000038    0.2939457
  41.0100021    0.3149053
  41.0200005    0.3203641
  41.0300026    0.3231044
  41.0400009    0.3276392
  41.0500031    0.3271266
  41.0600014    0.3316818
  41.0700035    0.3316643
  41.0800018    0.3542030
  41.0900002    0.3589553
  41.1000023    0.3586342
  41.1100006    0.3445401
  41.1200027    0.3245876
  41.1300011    0.3374965
  41.1400032    0.3347632
  41.1500015    0.3507226
  41.1600037    0.3531063
  41.1700020    0.3558773
  41.1800003    0.3566911
  41.1900024    0.3534849
  41.2000008    0.3387497
  41.2100029    0.3390997
  41.2200012    0.3258421
  41.2300034    0.3187454
  41.2400017    0.3276598
  41.2500038    0.3219321
  41.2600021    0.3212019
  41.2700005    0.3291929
  41.2800026    0.3258515
  41.2900009    0.3286598
  41.3000031    0.3293476
  41.3100014    0.3165171
  41.3200035    0.3181904
  41.3300018    0.3179177
  41.3400002    0.3105487
  41.3500023    0.3061286
  41.3600006    0.3022914
  41.3700027    0.3051140
  41.3800011    0.3029891
  41.3900032    0.3171383
  41.4000015    0.3120143
  41.4100037    0.3081335
  41.4200020    0.3111138
  41.4300003    0.3161637
  41.4400024    0.3161694
  41.4500008    0.3102210
  41.4600029    0.2998660
  41.4700012    0.3133389
  41.4800034    0.3292756
  41.4900017    0.3318279
  41.5000038    0.3338031
  41.5100021    0.3307670
  41.5200005    0.3272828
  41.5300026    0.3237687
  41.5400009    0.3164297
  41.5500031    0.3165308
  41.5600014    0.3154840
  41.5700035    0.3178001
  41.5800018    0.3175567
  41.5900002    0.3182130
  41.6000023    0.3136513
  41.6100006    0.3011434
  41.6200027    0.2986324
  41.6300011    0.2908557
  41.6400032    0.2871476
  41.6500015    0.2886301
  41.6600037    0.2950332
  41.6700020    0.2906903
  41.6800003    0.2944981
  41.6900024    0.2959650
  41.7000008    0.2981893
  41.7100029    0.2887860
  41.7200012    0.3017685
  41.7300034    0.3038335
  41.7400017    0.3006386
  41.7500038    0.2984861
  41.7600021    0.3008965
  41.7700005    0.2897553
  41.7800026    0.3027763
  41.7900009    0.3112412
  41.8000031    0.3120276
  41.8100014    0.3075896
  41.8200035    0.2975609
  41.8300018    0.3075944
  41.8400002    0.3115356
  41.8500023    0.3170679
  41.8600006    0.3282728
  41.8700027    0.3204967
  41.8800011    0.3322466
  41.8900032    0.3368283
  41.9000015    0.3283927
  41.9100037    0.3299671
  41.9200020    0.3347867
  41.9300003    0.3278010
  41.9400024    0.3265557
  41.9500008    0.3402011
  41.9600029    0.3343239
  41.9700012    0.3351925
  41.9800034    0.3223121
  41.9900017    0.3299771
  42.0000038    0.3383315
  42.0100021    0.3468570
  42.0200005    0.3530981
  42.0300026    0.3428949
  42.0400009    0.3335434
  42.0500031    0.3338126
  42.0600014    0.3251316
  42.0700035    0.3096165
  42.0800018    0.3047175
  42.0900002    0.3280617
  42.1000023    0.3179199
  42.1100006    0.3306499
  42.1200027    0.3199613
  42.1300011    0.3022798
  42.1400032    0.3067181
  42.1500015    0.3072597
  42.1600037    0.3072934
  42.1700020    0.3174975
  42.1800003    0.3189887
  42.1900024    0.3284308
  42.2000008    0.3276564
  42.2100029    0.3144295
  42.2200012    0.3146756
  42.2300034    0.2967913
  42.2400017    0.2873151
  42.2500038    0.2817110
  42.2600021    0.2781979
  42.2700005    0.2663834
  42.2800026    0.2651783
  42.2900009    0.2692945
  42.3000031    0.2764268
  42.3100014    0.2843859
  42.3200035    0.2903340
  42.3300018    0.2888302
  42.3400002    0.2863222
  42.3500023    0.2961527
  42.3600006    0.2966168
  42.3700027    0.2884794
  42.3800011    0.2976117
  42.3900032    0.3071317
  42.4000015    0.3244801
  42.4100037    0.3212596
  42.4200020    0.3066667
  42.4300003    0.3184263
  42.4400024    0.3157602
  42.4500008    0.3134202
  42.4600029    0.3081695
  42.4700012    0.3239236
  42.4800034    0.3343753
  42.4900017    0.3454120
  42.5000038    0.3308406
  42.5100021    0.3324393
  42.5200005    0.3299082
  42.5300026    0.3243571
  42.5400009    0.3340160
  42.5500031    0.3423429
  42.5600014    0.3321383
  42.5700035    0.3465174
  42.5800018    0.3389096
  42.5900002    0.3290701
  42.6000023    0.3168547
  42.6100006    0.3171390
  42.6200027    0.3131768
  42.6300011    0.3137945
  42.6400032    0.3127963
  42.6500015    0.3202476
  42.6600037    0.3308050
  42.6700020    0.3251898
  42.6800003    0.3395725
  42.6900024    0.3456223
  42.7000008    0.3311265
  42.7100029    0.3283658
  42.7200012    0.3272069
  42.7300034    0.3235118
  42.7400017    0.3214739
  42.7500038    0.3183065
  42.7600021    0.3296081
  42.7700005    0.3279463
  42.7800026    0.3189988
  42.7900009    0.3261417
  42.8000031    0.3214315
  42.8100014    0.3280127
  42.8200035    0.3256844
  42.8300018    0.3251163
  42.8400002    0.3334672
  42.8500023    0.3392537
  42.8600006    0.3387167
  42.8700027    0.3340708
  42.8800011    0.3339862
  42.8900032    0.3401789
  42.9000015    0.3371158
  42.9100037    0.3256247
  42.9200020    0.3329352
  42.9300003    0.3123291
  42.9400024    0.3077479
  42.9500008    0.3139897
  42.9600029    0.3029910
  42.9700012    0.3050856
  42.9800034    0.3084405
  42.9900017    0.3039000
  43.0000038    0.3032999
  43.0100021    0.3029958
  43.0200005    0.2872591
  43.0300026    0.2979566
  43.0400009    0.3055401
  43.0500031    0.3103106
  43.0600014    0.3139527
  43.0700035    0.3060661
  43.0800018    0.3072237
  43.0900002    0.3100084
  43.1000023    0.3190177
  43.1100006    0.3202881
  43.1200027    0.3203041
  43.1300011    0.3153827
  43.1400032    0.3165839
  43.1500015    0.3178213
  43.1600037    0.3149758
  43.1700020    0.2997504
  43.1800003    0.3053847
  43.1900024    0.3140685
  43.2000008    0.3088016
  43.2100029    0.3003118
  43.2200012    0.3030204
  43.2300034    0.2898057
  43.2400017    0.2963452
  43.2500038    0.2853920
  43.2600021    0.2797397
  43.2700005    0.2868081
  43.2800026    0.2870347
  43.2900009    0.2915078
  43.3000031    0.2925814
  43.3100014    0.2879244
  43.3200035    0.2810450
  43.3300018    0.2868860
  43.3400002    0.2887230
  43.3500023    0.2820658
  43.3600006    0.2804853
  43.3700027    0.2712652
  43.3800011    0.2638495
  43.3900032    0.2493046
  43.4000015    0.2534824
  43.4100037    0.2557299
  43.4200020    0.2612201
  43.4300003    0.2578717
  43.4400024    0.2582869
  43.4500008    0.2655125
  43.4600029    0.2678453
  43.4700012    0.2745886
  43.4800034    0.2673398
  43.4900017    0.2640993
  43.5000038    0.2618021
  43.5100021    0.2607537
  43.5200005    0.2598256
  43.5300026    0.2620459
  43.5400009    0.2671525
  43.5500031    0.2696970
  43.5600014    0.2734372
  43.5700035    0.2790021
  43.5800018    0.2833485
  43.5900040    0.2774236
  43.6000023    0.2874009
  43.6100006    0.2802711
  43.6200027    0.2841541
  43.6300011    0.2865464
  43.6400032    0.2805916
  43.6500015    0.2757209
  43.6600037    0.2809698
  43.6700020    0.2792643
  43.6800003    0.2847464
  43.6900024    0.2841624
  43.7000008    0.2887010
  43.7100029    0.2915920
  43.7200012    0.2980605
  43.7300034    0.2978872
  43.7400017    0.3055696
  43.7500038    0.3093426
  43.7600021    0.3125395
  43.7700005    0.3092878
  43.7800026    0.3109125
  43.7900009    0.3106766
  43.8000031    0.3044309
  43.8100014    0.3111981
  43.8200035    0.3067148
  43.8300018    0.3053551
  43.8400040    0.3016858
  43.8500023    0.3021222
  43.8600006    0.3014669
  43.8700027    0.2967162
  43.8800011    0.2954518
  43.8900032    0.2944233
  43.9000015    0.2967680
  43.9100037    0.3047920
  43.9200020    0.3249323
  43.9300003    0.3204899
  43.9400024    0.3151463
  43.9500008    0.3080858
  43.9600029    0.3088696
  43.9700012    0.3256171
  43.9800034    0.3222584
  43.9900017    0.3323999
  44.0000038    0.3270242
  44.0100021    0.3306161
  44.0200005    0.3209294
  44.0300026    0.3221374
  44.0400009    0.3185042
  44.0500031    0.3068992
  44.0600014    0.3192045
  44.0700035    0.3233104
  44.0800018    0.3198795
  44.0900040    0.3259390
  44.1000023    0.3164384
  44.1100006    0.3278881
  44.1200027    0.3259349
  44.1300011    0.3190225
  44.1400032    0.3196659
  44.1500015    0.3176681
  44.1600037    0.3192069
  44.1700020    0.3245486
  44.1800003    0.3139728
  44.1900024    0.3225353
  44.2000008    0.3182479
  44.2100029    0.3155060
  44.2200012    0.3193722
  44.2300034    0.3217528
  44.2400017    0.3172209
  44.2500038    0.3101484
  44.2600021    0.3196756
  44.2700005    0.3244601
  44.2800026    0.3125533
  44.2900009    0.3022158
  44.3000031    0.3101754
  44.3100014    0.3048313
  44.3200035    0.3095307
  44.3300018    0.3145196
  44.3400040    0.3129965
  44.3500023    0.2966646
  44.3600006    0.3090391
  44.3700027    0.3123984
  44.3800011    0.3117649
  44.3900032    0.3213179
  44.4000015    0.2964345
  44.4100037    0.2959389
  44.4200020    0.2968805
  44.4300003    0.2924650
  44.4400024    0.2983840
  44.4500008    0.2978961
  44.4600029    0.2911765
  44.4700012    0.2870967
  44.4800034    0.2917694
  44.4900017    0.2899908
  44.5000038    0.2967072
  44.5100021    0.2926273
  44.5200005    0.2981114
  44.5300026    0.2939807
  44.5400009    0.3059381
  44.5500031    0.3042260
  44.5600014    0.3117218
  44.5700035    0.3057725
  44.5800018    0.2913456
  44.5900040    0.2963945
  44.6000023    0.2946208
  44.6100006    0.2869630
  44.6200027    0.2827931
  44.6300011    0.2802646
  44.6400032    0.2827311
  44.6500015    0.2932877
  44.6600037    0.2949380
  44.6700020    0.2982071
  44.6800003    0.3089021
  44.6900024    0.3065274
  44.7000008    0.2987479
  44.7100029    0.2878152
  44.7200012    0.2890952
  44.7300034    0.2830594
  44.7400017    0.2765655
  44.7500038    0.2849808
  44.7600021    0.2879193
  44.7700005    0.2699782
  44.7800026    0.2825471
  44.7900009    0.2863092
  44.8000031    0.2896020
  44.8100014    0.2813794
  44.8200035    0.2798197
  44.8300018    0.2860940
  44.8400040    0.2879707
  44.8500023    0.2905989
  44.8600006    0.2957288
  44.8700027    0.3053334
  44.8800011    0.3225828
  44.8900032    0.3250375
  44.9000015    0.3302251
  44.9100037    0.3307215
  44.9200020    0.3248961
  44.9300003    0.3303567
  44.9400024    0.3263457
  44.9500008    0.3138338
  44.9600029    0.3061486
  44.9700012    0.3147529
  44.9800034    0.3181461
  44.9900017    0.3279597
  45.0000038    0.3341822
  45.0100021    0.3272400
  45.0200005    0.3396244
  45.0300026    0.3389953
  45.0400009    0.3248672
  45.0500031    0.3307407
  45.0600014    0.3194641
  45.0700035    0.3168518
  45.0800018    0.3065206
  45.0900040    0.3110094
  45.1000023    0.3175077
  45.1100006    0.3060258
  45.1200027    0.3055685
  45.1300011    0.3091653
  45.1400032    0.2912605
  45.1500015    0.2785688
  45.1600037    0.2801890
  45.1700020    0.2924915
  45.1800003    0.2962856
  45.1900024    0.2928553
  45.2000008    0.2947438
  45.2100029    0.2953521
  45.2200012    0.2987981
  45.2300034    0.3075786
  45.2400017    0.2970059
  45.2500038    0.2848302
  45.2600021    0.2799000
  45.2700005    0.2899454
  45.2800026    0.2965029
  45.2900009    0.2858610
  45.3000031    0.2936921
  45.3100014    0.2935498
  45.3200035    0.2923765
  45.3300018    0.2893449
  45.3400040    0.2880192
  45.3500023    0.2776047
  45.3600006    0.2874919
  45.3700027    0.2980253
  45.3800011    0.2989267
  45.3900032    0.2900826
  45.4000015    0.3007818
  45.4100037    0.2923986
  45.4200020    0.2850589
  45.4300003    0.2726952
  45.4400024    0.2797250
  45.4500008    0.2870282
  45.4600029    0.2993327
  45.4700012    0.2770051
  45.4800034    0.2930192
  45.4900017    0.2873407
  45.5000038    0.2840014
  45.5100021    0.2924821
  45.5200005    0.2947332
  45.5300026    0.2950775
  45.5400009    0.2950844
  45.5500031    0.2939725
  45.5600014    0.3002008
  45.5700035    0.3071356
  45.5800018    0.3104506
  45.5900040    0.2988579
  45.6000023    0.2908484
  45.6100006    0.3058120
  45.6200027    0.3063258
  45.6300011    0.2840772
  45.6400032    0.2955649
  45.6500015    0.2830608
  45.6600037    0.2816018
  45.6700020    0.2841438
  45.6800003    0.2862920
  45.6900024    0.2931104
  45.7000008    0.2946714
  45.7100029    0.3013256
  45.7200012    0.3008606
  45.7300034    0.3040211
  45.7400017    0.3071106
  45.7500038    0.2943620
  45.7600021    0.2990508
  45.7700005    0.2993787
  45.7800026    0.3071940
  45.7900009    0.3101140
  45.8000031    0.3033174
  45.8100014    0.2911738
  45.8200035    0.2843664
  45.8300018    0.2902698
  45.8400040    0.2879446
  45.8500023    0.2765672
  45.8600006    0.2796489
  45.8700027    0.2881691
  45.8800011    0.2874671
  45.8900032    0.2864646
  45.9000015    0.2925492
  45.9100037    0.2886470
  45.9200020    0.2971598
  45.9300003    0.2876460
  45.9400024    0.2839039
  45.9500008    0.2859098
  45.9600029    0.2811512
  45.9700012    0.2913723
  45.9800034    0.2917386
  45.9900017    0.2951844
  46.0000038    0.2996090
  46.0100021    0.2959340
  46.0200005    0.2944532
  46.0300026    0.2937456
  46.0400009    0.2890437
  46.0500031    0.2993865
  46.0600014    0.3021169
  46.0700035    0.2906583
  46.0800018    0.2987922
  46.0900040    0.3075966
  46.1000023    0.3281102
  46.1100006    0.3078016
  46.1200027    0.3148659
  46.1300011    0.3130700
  46.1400032    0.3094124
  46.1500015    0.3119796
  46.1600037    0.3081612
  46.1700020    0.3248056
  46.1800003    0.3219187
  46.1900024    0.3104957
  46.2000008    0.3144516
  46.2100029    0.3119997
  46.2200012    0.3035821
  46.2300034    0.2986924
  46.2400017    0.2865880
  46.2500038    0.2917140
  46.2600021    0.2849366
  46.2700005    0.2847433
  46.2800026    0.2806286
  46.2900009    0.2740160
  46.3000031    0.2711503
  46.3100014    0.2754079
  46.3200035    0.2757802
  46.3300018    0.2835835
  46.3400040    0.2881048
  46.3500023    0.2922640
  46.3600006    0.2884884
  46.3700027    0.2813205
  46.3800011    0.2661929
  46.3900032    0.2671404
  46.4000015    0.2570011
  46.4100037    0.2557324
  46.4200020    0.2500234
  46.4300003    0.2527788
  46.4400024    0.2615461
  46.4500008    0.2594700
  46.4600029    0.2564407
  46.4700012    0.2554100
  46.4800034    0.2656022
  46.4900017    0.2707683
  46.5000038    0.2719394
  46.5100021    0.2709585
  46.5200005    0.2750927
  46.5300026    0.2709104
  46.5400009    0.2743477
  46.5500031    0.2754728
  46.5600014    0.2627421
  46.5700035    0.2789705
  46.5800018    0.2860699
  46.5900040    0.2835118
  46.6000023    0.2876689
  46.6100006    0.2895780
  46.6200027    0.2891477
  46.6300011    0.2897354
  46.6400032    0.2887649
  46.6500015    0.2886820
  46.6600037    0.2920070
  46.6700020    0.2841613
  46.6800041    0.2918563
  46.6900024    0.2787057
  46.7000008    0.2825738
  46.7100029    0.2815083
  46.7200012    0.2830890
  46.7300034    0.2859688
  46.7400017    0.2887645
  46.7500038    0.2847069
  46.7600021    0.2840129
  46.7700005    0.3010694
  46.7800026    0.2949959
  46.7900009    0.2926772
  46.8000031    0.2812019
  46.8100014    0.2815282
  46.8200035    0.2754534
  46.8300018    0.2811516
  46.8400040    0.2700548
  46.8500023    0.2693312
  46.8600006    0.2737052
  46.8700027    0.2711274
  46.8800011    0.2713418
  46.8900032    0.2835765
  46.9000015    0.2742079
  46.9100037    0.2695408
  46.9200020    0.2626513
  46.9300041    0.2660949
  46.9400024    0.2666376
  46.9500008    0.2741092
  46.9600029    0.2704941
  46.9700012    0.2682236
  46.9800034    0.2913359
  46.9900017    0.2869233
  47.0000038    0.2791648
  47.0100021    0.2756999
  47.0200005    0.2814205
  47.0300026    0.2789750
  47.0400009    0.2638240
  47.0500031    0.2582441
  47.0600014    0.2621115
  47.0700035    0.2594687
  47.0800018    0.2552184
  47.0900040    0.2564392
  47.1000023    0.2580552
  47.1100006    0.2612317
  47.1200027    0.2631077
  47.1300011    0.2664790
  47.1400032    0.2625840
  47.1500015    0.2771156
  47.1600037    0.2878292
  47.1700020    0.2828314
  47.1800041    0.2808011
  47.1900024    0.2741351
  47.2000008    0.2666722
  47.2100029    0.2663452
  47.2200012    0.2630242
  47.2300034    0.2631128
  47.2400017    0.2591182
  47.2500038    0.2686863
  47.2600021    0.2656111
  47.2700005    0.2705406
  47.2800026    0.2566842
  47.2900009    0.2550914
  47.3000031    0.2573554
  47.3100014    0.2562580
  47.3200035    0.2610783
  47.3300018    0.2629173
  47.3400040    0.2668272
  47.3500023    0.2705011
  47.3600006    0.2655069
  47.3700027    0.2729325
  47.3800011    0.2659974
  47.3900032    0.2723718
  47.4000015    0.2721650
  47.4100037    0.2585287
  47.4200020    0.2697560
  47.4300041    0.2705040
  47.4400024    0.2637251
  47.4500008    0.2621823
  47.4600029    0.2665272
  47.4700012    0.2586121
  47.4800034    0.2763653
  47.4900017    0.2780778
  47.5000038    0.2759870
  47.5100021    0.2770243
  47.5200005    0.2724231
  47.5300026    0.2720154
  47.5400009    0.2778868
  47.5500031    0.2758481
  47.5600014    0.2616096
  47.5700035    0.2617962
  47.5800018    0.2649890
  47.5900040    0.2739807
  47.6000023    0.2727165
  47.6100006    0.2767490
  47.6200027    0.2713822
  47.6300011    0.2659541
  47.6400032    0.2516400
  47.6500015    0.2506569
  47.6600037    0.2544529
  47.6700020    0.2595575
  47.6800041    0.2548906
  47.6900024    0.2516145
  47.7000008    0.2482879
  47.7100029    0.2462904
  47.7200012    0.2490428
  47.7300034    0.2434445
  47.7400017    0.2466754
  47.7500038    0.2510460
  47.7600021    0.2540371
  47.7700005    0.2499875
  47.7800026    0.2545936
  47.7900009    0.2478923
  47.8000031    0.2432227
  47.8100014    0.2407534
  47.8200035    0.2370968
  47.8300018    0.2304644
  47.8400040    0.2277583
  47.8500023    0.2280055
  47.8600006    0.2305502
  47.8700027    0.2284491
  47.8800011    0.2303692
  47.8900032    0.2291916
  47.9000015    0.2326327
  47.9100037    0.2380071
  47.9200020    0.2366066
  47.9300041    0.2345775
  47.9400024    0.2375083
  47.9500008    0.2392150
  47.9600029    0.2345190
  47.9700012    0.2319789
  47.9800034    0.2337517
  47.9900017    0.2361114
  48.0000038    0.2396742
  48.0100021    0.2498185
  48.0200005    0.2406884
  48.0300026    0.2362571
  48.0400009    0.2417300
  48.0500031    0.2465329
  48.0600014    0.2456930
  48.0700035    0.2472796
  48.0800018    0.2522438
  48.0900040    0.2520885
  48.1000023    0.2570463
  48.1100006    0.2574662
  48.1200027    0.2513188
  48.1300011    0.2607564
  48.1400032    0.2557079
  48.1500015    0.2548744
  48.1600037    0.2592301
  48.1700020    0.2545008
  48.1800041    0.2592325
  48.1900024    0.2578101
  48.2000008    0.2615907
  48.2100029    0.2579250
  48.2200012    0.2745306
  48.2300034    0.2697327
  48.2400017    0.2574441
  48.2500038    0.2558736
  48.2600021    0.2577560
  48.2700005    0.2576331
  48.2800026    0.2614838
  48.2900009    0.2609050
  48.3000031    0.2702931
  48.3100014    0.2712278
  48.3200035    0.2720294
  48.3300018    0.2751332
  48.3400040    0.2668301
  48.3500023    0.2707213
  48.3600006    0.2591597
  48.3700027    0.2694422
  48.3800011    0.2609807
  48.3900032    0.2611731
  48.4000015    0.2591169
  48.4100037    0.2578483
  48.4200020    0.2590532
  48.4300041    0.2561607
  48.4400024    0.2479722
  48.4500008    0.2496025
  48.4600029    0.2458694
  48.4700012    0.2459455
  48.4800034    0.2476809
  48.4900017    0.2516304
  48.5000038    0.2504131
  48.5100021    0.2554356
  48.5200005    0.2530864
  48.5300026    0.2488370
  48.5400009    0.2497108
  48.5500031    0.2521454
  48.5600014    0.2648071
  48.5700035    0.2646411
  48.5800018    0.2629385
  48.5900040    0.2567192
  48.6000023    0.2487747
  48.6100006    0.2554349
  48.6200027    0.2610396
  48.6300011    0.2519715
  48.6400032    0.2546868
  48.6500015    0.2517153
  48.6600037    0.2534048
  48.6700020    0.2691768
  48.6800041    0.2761200
  48.6900024    0.2769324
  48.7000008    0.2662782
  48.7100029    0.2705637
  48.7200012    0.2806746
  48.7300034    0.2908525
  48.7400017    0.2892411
  48.7500038    0.2921207
  48.7600021    0.3023022
  48.7700005    0.2945382
  48.7800026    0.2957896
  48.7900009    0.2954248
  48.8000031    0.2933808
  48.8100014    0.2916983
  48.8200035    0.2822021
  48.8300018    0.2798580
  48.8400040    0.2849674
  48.8500023    0.2859626
  48.8600006    0.2813726
  48.8700027    0.2739077
  48.8800011    0.2670656
  48.8900032    0.2746338
  48.9000015    0.2636684
  48.9100037    0.2751256
  48.9200020    0.2743326
  48.9300041    0.2646224
  48.9400024    0.2542112
  48.9500008    0.2485110
  48.9600029    0.2448364
  48.9700012    0.2430298
  48.9800034    0.2485797
  48.9900017    0.2481838
  49.0000038    0.2609145
  49.0100021    0.2495104
  49.0200005    0.2545626
  49.0300026    0.2484442
  49.0400009    0.2531296
  49.0500031    0.2432319
  49.0600014    0.2497119
  49.0700035    0.2564528
  49.0800018    0.2495917
  49.0900040    0.2534468
  49.1000023    0.2597931
  49.1100006    0.2701390
  49.1200027    0.2693826
  49.1300011    0.2717093
  49.1400032    0.2728643
  49.1500015    0.2685745
  49.1600037    0.2736019
  49.1700020    0.2726571
  49.1800041    0.2807379
  49.1900024    0.2728876
  49.2000008    0.2752450
  49.2100029    0.2759209
  49.2200012    0.2762073
  49.2300034    0.2726978
  49.2400017    0.2682247
  49.2500038    0.2660365
  49.2600021    0.2539801
  49.2700005    0.2480308
  49.2800026    0.2592334
  49.2900009    0.2561430
  49.3000031    0.2581241
  49.3100014    0.2527141
  49.3200035    0.2512946
  49.3300018    0.2515991
  49.3400040    0.2496979
  49.3500023    0.2520926
  49.3600006    0.2533796
  49.3700027    0.2539539
  49.3800011    0.2539496
  49.3900032    0.2604796
  49.4000015    0.2579918
  49.4100037    0.2522940
  49.4200020    0.2477832
  49.4300041    0.2547252
  49.4400024    0.2512709
  49.4500008    0.2617683
  49.4600029    0.2542686
  49.4700012    0.2511274
  49.4800034    0.2514963
  49.4900017    0.2463573
  49.5000038    0.2508296
  49.5100021    0.2504225
  49.5200005    0.2421456
  49.5300026    0.2529393
  49.5400009    0.2482702
  49.5500031    0.2424522
  49.5600014    0.2482903
  49.5700035    0.2440812
  49.5800018    0.2464048
  49.5900040    0.2480363
  49.6000023    0.2531616
  49.6100006    0.2393995
  49.6200027    0.2469609
  49.6300011    0.2464195
  49.6400032    0.2498607
  49.6500015    0.2523914
  49.6600037    0.2437466
  49.6700020    0.2421491
  49.6800041    0.2495628
  49.6900024    0.2498182
  49.7000008    0.2499498
  49.7100029    0.2508842
  49.7200012    0.2565651
  49.7300034    0.2619903
  49.7400017    0.2609549
  49.7500038    0.2467193
  49.7600021    0.2520841
  49.7700005    0.2502445
  49.7800026    0.2476271
  49.7900009    0.2461338
  49.8000031    0.2509869
  49.8100014    0.2406876
  49.8200035    0.2430869
  49.8300018    0.2391795
  49.8400040    0.2379871
  49.8500023    0.2370559
  49.8600006    0.2376060
  49.8700027    0.2398508
  49.8800011    0.2388939
  49.8900032    0.2527388
  49.9000015    0.2541553
  49.9100037    0.2592848
  49.9200020    0.2583496
  49.9300041    0.2549097
  49.9400024    0.2654050
  49.9500008    0.2633226
  49.9600029    0.2600449
  49.9700012    0.2696074
  49.9800034    0.2676093
  49.9900017    0.2798555
  50.0000038    0.2740506
  50.0100021    0.2699698
  50.0200043    0.2700013
  50.0300026    0.2668839
  50.0400009    0.2693904
  50.0500031    0.2670391
  50.0600014    0.2546877
  50.0700035    0.2597992
  50.0800018    0.2651115
  50.0900040    0.2677903
  50.1000023    0.2768756
  50.1100006    0.2846593
  50.1200027    0.2833157
  50.1300011    0.2763427
  50.1400032    0.2779965
  50.1500015    0.2789707
  50.1600037    0.2897973
  50.1700020    0.2836691
  50.1800041    0.2810350
  50.1900024    0.2923819
  50.2000008    0.2755205
  50.2100029    0.2837407
  50.2200012    0.2880729
  50.2300034    0.2878756
  50.2400017    0.2675735
  50.2500038    0.2621147
  50.2600021    0.2773471
  50.2700043    0.2793693
  50.2800026    0.2775483
  50.2900009    0.2750177
  50.3000031    0.2661172
  50.3100014    0.2735952
  50.3200035    0.2802528
  50.3300018    0.2739529
  50.3400040    0.2631550
  50.3500023    0.2652928
  50.3600006    0.2731469
  50.3700027    0.2663841
  50.3800011    0.2671811
  50.3900032    0.2743223
  50.4000015    0.2702089
  50.4100037    0.2776700
  50.4200020    0.2848172
  50.4300041    0.2767329
  50.4400024    0.2630337
  50.4500008    0.2617889
  50.4600029    0.2713139
  50.4700012    0.2660189
  50.4800034    0.2691394
  50.4900017    0.2661997
  50.5000038    0.2661383
  50.5100021    0.2692029
  50.5200043    0.2796245
  50.5300026    0.2741089
  50.5400009    0.2602610
  50.5500031    0.2543330
  50.5600014    0.2630595
  50.5700035    0.2583254
  50.5800018    0.2592619
  50.5900040    0.2521264
  50.6000023    0.2535116
  50.6100006    0.2439985
  50.6200027    0.2571623
  50.6300011    0.2540002
  50.6400032    0.2556443
  50.6500015    0.2573791
  50.6600037    0.2614313
  50.6700020    0.2661493
  50.6800041    0.2681754
  50.6900024    0.2670557
  50.7000008    0.2708614
  50.7100029    0.2761692
  50.7200012    0.2779435
  50.7300034    0.2709787
  50.7400017    0.2617730
  50.7500038    0.2638979
  50.7600021    0.2733312
  50.7700043    0.2687143
  50.7800026    0.2741187
  50.7900009    0.2623836
  50.8000031    0.2679089
  50.8100014    0.2756137
  50.8200035    0.2665656
  50.8300018    0.2657731
  50.8400040    0.2818898
  50.8500023    0.2832963
  50.8600006    0.2717470
  50.8700027    0.2753709
  50.8800011    0.2777982
  50.8900032    0.2637589
  50.9000015    0.2721383
  50.9100037    0.2820512
  50.9200020    0.2738837
  50.9300041    0.2633145
  50.9400024    0.2624495
  50.9500008    0.2602668
  50.9600029    0.2517122
  50.9700012    0.2606300
  50.9800034    0.2604554
  50.9900017    0.2626524
  51.0000038    0.2601697
  51.0100021    0.2575333
  51.0200043    0.2542417
  51.0300026    0.2509034
  51.0400009    0.2513398
  51.0500031    0.2553669
  51.0600014    0.2532080
  51.0700035    0.2528395
  51.0800018    0.2484224
  51.0900040    0.2416868
  51.1000023    0.2416687
  51.1100006    0.2303764
  51.1200027    0.2310374
  51.1300011    0.2448979
  51.1400032    0.2435309
  51.1500015    0.2347015
  51.1600037    0.2386163
  51.1700020    0.2389172
  51.1800041    0.2310599
  51.1900024    0.2356967
  51.2000008    0.2337209
  51.2100029    0.2338957
  51.2200012    0.2387182
  51.2300034    0.2327626
  51.2400017    0.2432487
  51.2500038    0.2446616
  51.2600021    0.2337329
  51.2700043    0.2380286
  51.2800026    0.2409238
  51.2900009    0.2385053
  51.3000031    0.2341916
  51.3100014    0.2354257
  51.3200035    0.2348351
  51.3300018    0.2363257
  51.3400040    0.2432563
  51.3500023    0.2406648
  51.3600006    0.2435825
  51.3700027    0.2463755
  51.3800011    0.2411309
  51.3900032    0.2412578
  51.4000015    0.2457449
  51.4100037    0.2415157
  51.4200020    0.2427359
  51.4300041    0.2364104
  51.4400024    0.2405811
  51.4500008    0.2355518
  51.4600029    0.2391508
  51.4700012    0.2427608
  51.4800034    0.2463202
  51.4900017    0.2442362
  51.5000038    0.2437783
  51.5100021    0.2443006
  51.5200043    0.2428883
  51.5300026    0.2485204
  51.5400009    0.2433767
  51.5500031    0.2435537
  51.5600014    0.2444850
  51.5700035    0.2480885
  51.5800018    0.2466634
  51.5900040    0.2479767
  51.6000023    0.2516771
  51.6100006    0.2502625
  51.6200027    0.2584966
  51.6300011    0.2621735
  51.6400032    0.2705853
  51.6500015    0.2540665
  51.6600037    0.2552651
  51.6700020    0.2571864
  51.6800041    0.2596101
  51.6900024    0.2575139
  51.7000008    0.2626745
  51.7100029    0.2647019
  51.7200012    0.2566121
  51.7300034    0.2611972
  51.7400017    0.2601216
  51.7500038    0.2589697
  51.7600021    0.2556742
  51.7700043    0.2552308
  51.7800026    0.2550097
  51.7900009    0.2502616
  51.8000031    0.2585376
  51.8100014    0.2577663
  51.8200035    0.2624154
  51.8300018    0.2703708
  51.8400040    0.2795856
  51.8500023    0.2795548
  51.8600006    0.2674233
  51.8700027    0.2725457
  51.8800011    0.2627515
  51.8900032    0.2578681
  51.9000015    0.2641068
  51.9100037    0.2581687
  51.9200020    0.2529842
  51.9300041    0.2613595
  51.9400024    0.2579333
  51.9500008    0.2681846
  51.9600029    0.2745514
  51.9700012    0.2704895
  51.9800034    0.2745635
  51.9900017    0.2705444
  52.0000038    0.2598343
  52.0100021    0.2585315
  52.0200043    0.2647690
  52.0300026    0.2617027
  52.0400009    0.2615030
  52.0500031    0.2549792
  52.0600014    0.2523923
  52.0700035    0.2460915
  52.0800018    0.2366296
  52.0900040    0.2361679
  52.1000023    0.2386660
  52.1100006    0.2370005
  52.1200027    0.2423846
  52.1300011    0.2416712
  52.1400032    0.2414253
  52.1500015    0.2415406
  52.1600037    0.2409511
  52.1700020    0.2406550
  52.1800041    0.2424402
  52.1900024    0.2434057
  52.2000008    0.2424439
  52.2100029    0.2496376
  52.2200012    0.2461593
  52.2300034    0.2435632
  52.2400017    0.2394109
  52.2500038    0.2393596
  52.2600021    0.2457031
  52.2700043    0.2415742
  52.2800026    0.2479670
  52.2900009    0.2436470
  52.3000031    0.2557299
  52.3100014    0.2657429
  52.3200035    0.2635978
  52.3300018    0.2633331
  52.3400040    0.2617981
  52.3500023    0.2628980
  52.3600006    0.2601391
  52.3700027    0.2615098
  52.3800011    0.2555411
  52.3900032    0.2505737
  52.4000015    0.2521480
  52.4100037    0.2532831
  52.4200020    0.2527997
  52.4300041    0.2609010
  52.4400024    0.2595190
  52.4500008    0.2701362
  52.4600029    0.2623749
  52.4700012    0.2610184
  52.4800034    0.2602874
  52.4900017    0.2596913
  52.5000038    0.2568597
  52.5100021    0.2658331
  52.5200043    0.2677088
  52.5300026    0.2603742
  52.5400009    0.2671673
  52.5500031    0.2721314
  52.5600014    0.2697552
  52.5700035    0.2795300
  52.5800018    0.2741877
  52.5900040    0.2874410
  52.6000023    0.2836064
  52.6100006    0.2861079
  52.6200027    0.2934178
  52.6300011    0.2927053
  52.6400032    0.2819420
  52.6500015    0.2870916
  52.6600037    0.2827548
  52.6700020    0.2812695
  52.6800041    0.2820280
  52.6900024    0.2727107
  52.7000008    0.2738493
  52.7100029    0.2790636
  52.7200012    0.2851601
  52.7300034    0.2847082
  52.7400017    0.2831676
  52.7500038    0.2820106
  52.7600021    0.2847611
  52.7700043    0.2837886
  52.7800026    0.2865313
  52.7900009    0.2793365
  52.8000031    0.2878242
  52.8100014    0.2827388
  52.8200035    0.2851160
  52.8300018    0.2862374
  52.8400040    0.2804816
  52.8500023    0.2882676
  52.8600006    0.2787288
  52.8700027    0.2749636
  52.8800011    0.2813932
  52.8900032    0.2849378
  52.9000015    0.2824729
  52.9100037    0.2808354
  52.9200020    0.2734979
  52.9300041    0.2707622
  52.9400024    0.2776475
  52.9500008    0.2705843
  52.9600029    0.2596084
  52.9700012    0.2549718
  52.9800034    0.2555290
  52.9900017    0.2594246
  53.0000038    0.2524898
  53.0100021    0.2569087
  53.0200043    0.2594828
  53.0300026    0.2546251
  53.0400009    0.2549804
  53.0500031    0.2609197
  53.0600014    0.2606780
  53.0700035    0.2576948
  53.0800018    0.2647645
  53.0900040    0.2666749
  53.1000023    0.2628927
  53.1100044    0.2543589
  53.1200027    0.2557620
  53.1300011    0.2532746
  53.1400032    0.2491978
  53.1500015    0.2533248
  53.1600037    0.2546704
  53.1700020    0.2565494
  53.1800041    0.2488414
  53.1900024    0.2506874
  53.2000008    0.2504457
  53.2100029    0.2534604
  53.2200012    0.2564889
  53.2300034    0.2546967
  53.2400017    0.2562549
  53.2500038    0.2637890
  53.2600021    0.2677846
  53.2700043    0.2604032
  53.2800026    0.2544244
  53.2900009    0.2544577
  53.3000031    0.2558788
  53.3100014    0.2580464
  53.3200035    0.2567003
  53.3300018    0.2612572
  53.3400040    0.2589672
  53.3500023    0.2612850
  53.3600044    0.2593066
  53.3700027    0.2573572
  53.3800011    0.2583643
  53.3900032    0.2653017
  53.4000015    0.2601494
  53.4100037    0.2581649
  53.4200020    0.2641982
  53.4300041    0.2603144
  53.4400024    0.2602253
  53.4500008    0.2523540
  53.4600029    0.2528121
  53.4700012    0.2471458
  53.4800034    0.2434903
  53.4900017    0.2436860
  53.5000038    0.2430775
  53.5100021    0.2352089
  53.5200043    0.2391616
  53.5300026    0.2351652
  53.5400009    0.2362022
  53.5500031    0.2375966
  53.5600014    0.2405412
  53.5700035    0.2387204
  53.5800018    0.2398440
  53.5900040    0.2404843
  53.6000023    0.2470610
  53.6100044    0.2482832
  53.6200027    0.2467129
  53.6300011    0.2608886
  53.6400032    0.2576060
  53.6500015    0.2540277
  53.6600037    0.2577220
  53.6700020    0.2548365
  53.6800041    0.2600415
  53.6900024    0.2547427
  53.7000008    0.2597370
  53.7100029    0.2528528
  53.7200012    0.2532572
  53.7300034    0.2566667
  53.7400017    0.2495529
  53.7500038    0.2496574
  53.7600021    0.2537825
  53.7700043    0.2404482
  53.7800026    0.2502457
  53.7900009    0.2435528
  53.8000031    0.2450131
  53.8100014    0.2490984
  53.8200035    0.2514341
  53.8300018    0.2490974
  53.8400040    0.2391155
  53.8500023    0.2346829
  53.8600044    0.2332655
  53.8700027    0.2368724
  53.8800011    0.2425750
  53.8900032    0.2382289
  53.9000015    0.2397125
  53.9100037    0.2413131
  53.9200020    0.2470927
  53.9300041    0.2472711
  53.9400024    0.2375746
  53.9500008    0.2455647
  53.9600029    0.2379966
  53.9700012    0.2341852
  53.9800034    0.2301433
  53.9900017    0.2354862
  54.0000038    0.2262530
  54.0100021    0.2384917
  54.0200043    0.2374590
  54.0300026    0.2438892
  54.0400009    0.2392161
  54.0500031    0.2445989
  54.0600014    0.2415336
  54.0700035    0.2383651
  54.0800018    0.2345532
  54.0900040    0.2367056
  54.1000023    0.2405182
  54.1100044    0.2408430
  54.1200027    0.2397442
  54.1300011    0.2382114
  54.1400032    0.2375849
  54.1500015    0.2329369
  54.1600037    0.2348411
  54.1700020    0.2331927
  54.1800041    0.2302749
  54.1900024    0.2302248
  54.2000008    0.2248001
  54.2100029    0.2273188
  54.2200012    0.2229710
  54.2300034    0.2271898
  54.2400017    0.2265502
  54.2500038    0.2256329
  54.2600021    0.2235676
  54.2700043    0.2261964
  54.2800026    0.2393483
  54.2900009    0.2442791
  54.3000031    0.2443229
  54.3100014    0.2429639
  54.3200035    0.2486376
  54.3300018    0.2430372
  54.3400040    0.2460110
  54.3500023    0.2445443
  54.3600044    0.2437433
  54.3700027    0.2457526
  54.3800011    0.2511837
  54.3900032    0.2461656
  54.4000015    0.2445614
  54.4100037    0.2501784
  54.4200020    0.2504886
  54.4300041    0.2500756
  54.4400024    0.2509314
  54.4500008    0.2600724
  54.4600029    0.2564680
  54.4700012    0.2575808
  54.4800034    0.2695870
  54.4900017    0.2734544
  54.5000038    0.2692611
  54.5100021    0.2633470
  54.5200043    0.2762041
  54.5300026    0.2829606
  54.5400009    0.2755857
  54.5500031    0.2828998
  54.5600014    0.2800947
  54.5700035    0.2695805
  54.5800018    0.2748510
  54.5900040    0.2627320
  54.6000023    0.2593867
  54.6100044    0.2607238
  54.6200027    0.2701096
  54.6300011    0.2615147
  54.6400032    0.2701700
  54.6500015    0.2681336
  54.6600037    0.2738376
  54.6700020    0.2784986
  54.6800041    0.2821355
  54.6900024    0.2872348
  54.7000008    0.2932703
  54.7100029    0.3033047
  54.7200012    0.2888398
  54.7300034    0.2827705
  54.7400017    0.2871993
  54.7500038    0.2931885
  54.7600021    0.2829472
  54.7700043    0.2799705
  54.7800026    0.2752126
  54.7900009    0.2597006
  54.8000031    0.2588983
  54.8100014    0.2484938
  54.8200035    0.2479043
  54.8300018    0.2509302
  54.8400040    0.2435436
  54.8500023    0.2448313
  54.8600044    0.2458425
  54.8700027    0.2461741
  54.8800011    0.2480752
  54.8900032    0.2483085
  54.9000015    0.2471621
  54.9100037    0.2430952
  54.9200020    0.2438039
  54.9300041    0.2528481
  54.9400024    0.2501574
  54.9500008    0.2566251
  54.9600029    0.2531368
  54.9700012    0.2435434
  54.9800034    0.2386616
  54.9900017    0.2472333
  55.0000038    0.2500623
  55.0100021    0.2568426
  55.0200043    0.2593384
  55.0300026    0.2510282
  55.0400009    0.2502905
  55.0500031    0.2489740
  55.0600014    0.2448815
  55.0700035    0.2496990
  55.0800018    0.2441229
  55.0900040    0.2489356
  55.1000023    0.2495800
  55.1100044    0.2449832
  55.1200027    0.2406043
  55.1300011    0.2440746
  55.1400032    0.2425169
  55.1500015    0.2357304
  55.1600037    0.2370162
  55.1700020    0.2363754
  55.1800041    0.2348466
  55.1900024    0.2358146
  55.2000008    0.2406372
  55.2100029    0.2416667
  55.2200012    0.2339292
  55.2300034    0.2345947
  55.2400017    0.2389270
  55.2500038    0.2377466
  55.2600021    0.2370244
  55.2700043    0.2316706
  55.2800026    0.2435577
  55.2900009    0.2353117
  55.3000031    0.2380049
  55.3100014    0.2367982
  55.3200035    0.2320426
  55.3300018    0.2384834
  55.3400040    0.2382484
  55.3500023    0.2424984
  55.3600044    0.2388610
  55.3700027    0.2440941
  55.3800011    0.2449338
  55.3900032    0.2361986
  55.4000015    0.2385042
  55.4100037    0.2416109
  55.4200020    0.2372797
  55.4300041    0.2330311
  55.4400024    0.2375900
  55.4500008    0.2330938
  55.4600029    0.2310012
  55.4700012    0.2360218
  55.4800034    0.2301982
  55.4900017    0.2298042
  55.5000038    0.2332511
  55.5100021    0.2349917
  55.5200043    0.2388455
  55.5300026    0.2380856
  55.5400009    0.2456683
  55.5500031    0.2483346
  55.5600014    0.2501207
  55.5700035    0.2516628
  55.5800018    0.2484131
  55.5900040    0.2480912
  55.6000023    0.2459685
  55.6100044    0.2414983
  55.6200027    0.2405936
  55.6300011    0.2348867
  55.6400032    0.2336676
  55.6500015    0.2427294
  55.6600037    0.2419137
  55.6700020    0.2390670
  55.6800041    0.2491467
  55.6900024    0.2499782
  55.7000008    0.2523126
  55.7100029    0.2570064
  55.7200012    0.2527420
  55.7300034    0.2574195
  55.7400017    0.2594196
  55.7500038    0.2538639
  55.7600021    0.2404653
  55.7700043    0.2373564
  55.7800026    0.2428604
  55.7900009    0.2391558
  55.8000031    0.2429693
  55.8100014    0.2430145
  55.8200035    0.2478336
  55.8300018    0.2420493
  55.8400040    0.2418240
  55.8500023    0.2446935
  55.8600044    0.2423555
  55.8700027    0.2439329
  55.8800011    0.2595204
  55.8900032    0.2430337
  55.9000015    0.2486356
  55.9100037    0.2485142
  55.9200020    0.2489976
  55.9300041    0.2517480
  55.9400024    0.2484250
  55.9500008    0.2531034
  55.9600029    0.2517658
  55.9700012    0.2461360
  55.9800034    0.2475646
  55.9900017    0.2417772
  56.0000038    0.2415565
  56.0100021    0.2468395
  56.0200043    0.2496930
  56.0300026    0.2400335
  56.0400009    0.2416801
  56.0500031    0.2464316
  56.0600014    0.2485751
  56.0700035    0.2438968
  56.0800018    0.2449547
  56.0900040    0.2514060
  56.1000023    0.2504720
  56.1100044    0.2539066
  56.1200027    0.2542237
  56.1300011    0.2452764
  56.1400032    0.2401138
  56.1500015    0.2433612
  56.1600037    0.2400435
  56.1700020    0.2445422
  56.1800041    0.2427149
  56.1900024    0.2445177
  56.2000008    0.2482610
  56.2100029    0.2492966
  56.2200012    0.2410674
  56.2300034    0.2556481
  56.2400017    0.2536950
  56.2500038    0.2529736
  56.2600021    0.2506051
  56.2700043    0.2519886
  56.2800026    0.2544362
  56.2900009    0.2590689
  56.3000031    0.2653941
  56.3100014    0.2616817
  56.3200035    0.2579487
  56.3300018    0.2545906
  56.3400040    0.2513971
  56.3500023    0.2638320
  56.3600044    0.2630217
  56.3700027    0.2622519
  56.3800011    0.2580121
  56.3900032    0.2642902
  56.4000015    0.2639040
  56.4100037    0.2665767
  56.4200020    0.2636822
  56.4300041    0.2640322
  56.4400024    0.2621041
  56.4500046    0.2606401
  56.4600029    0.2619280
  56.4700012    0.2676553
  56.4800034    0.2712508
  56.4900017    0.2666454
  56.5000038    0.2716257
  56.5100021    0.2775680
  56.5200043    0.2818115
  56.5300026    0.2941928
  56.5400009    0.2944212
  56.5500031    0.2909997
  56.5600014    0.2956902
  56.5700035    0.2929254
  56.5800018    0.2930064
  56.5900040    0.2939343
  56.6000023    0.2997479
  56.6100044    0.3063996
  56.6200027    0.3188534
  56.6300011    0.3294733
  56.6400032    0.3294396
  56.6500015    0.3315437
  56.6600037    0.3367562
  56.6700020    0.3257736
  56.6800041    0.3322061
  56.6900024    0.3149628
  56.7000046    0.3155019
  56.7100029    0.3156612
  56.7200012    0.3117358
  56.7300034    0.3088836
  56.7400017    0.3147003
  56.7500038    0.3016331
  56.7600021    0.2930275
  56.7700043    0.2862596
  56.7800026    0.2983441
  56.7900009    0.2860193
  56.8000031    0.2861422
  56.8100014    0.2771242
  56.8200035    0.2888994
  56.8300018    0.2931491
  56.8400040    0.2935361
  56.8500023    0.2844123
  56.8600044    0.2913440
  56.8700027    0.2941177
  56.8800011    0.2893993
  56.8900032    0.2824844
  56.9000015    0.2761493
  56.9100037    0.2796769
  56.9200020    0.2814519
  56.9300041    0.2819959
  56.9400024    0.2866526
  56.9500046    0.2912234
  56.9600029    0.2930454
  56.9700012    0.2823951
  56.9800034    0.2902973
  56.9900017    0.2868927
  57.0000038    0.2823258
  57.0100021    0.2913728
  57.0200043    0.2961162
  57.0300026    0.2954477
  57.0400009    0.2882566
  57.0500031    0.2977298
  57.0600014    0.2974207
  57.0700035    0.3007047
  57.0800018    0.3073394
  57.0900040    0.3061349
  57.1000023    0.3059659
  57.1100044    0.3033143
  57.1200027    0.3069071
  57.1300011    0.3105908
  57.1400032    0.3139455
  57.1500015    0.3130341
  57.1600037    0.3126485
  57.1700020    0.3066657
  57.1800041    0.3190131
  57.1900024    0.3305242
  57.2000046    0.3369066
  57.2100029    0.3305077
  57.2200012    0.3291086
  57.2300034    0.3088570
  57.2400017    0.3122042
  57.2500038    0.3032421
  57.2600021    0.2909151
  57.2700043    0.3026766
  57.2800026    0.3104389
  57.2900009    0.3080753
  57.3000031    0.3289031
  57.3100014    0.3380235
  57.3200035    0.3250794
  57.3300018    0.3168033
  57.3400040    0.3177460
  57.3500023    0.3120270
  57.3600044    0.3116428
  57.3700027    0.3050663
  57.3800011    0.3136175
  57.3900032    0.2948986
  57.4000015    0.3020039
  57.4100037    0.2943668
  57.4200020    0.2867821
  57.4300041    0.2930555
  57.4400024    0.2965044
  57.4500046    0.2943524
  57.4600029    0.2930638
  57.4700012    0.2793081
  57.4800034    0.2938281
  57.4900017    0.2836502
  57.5000038    0.2701971
  57.5100021    0.2757907
  57.5200043    0.2793774
  57.5300026    0.2842901
  57.5400009    0.2800515
  57.5500031    0.2733694
  57.5600014    0.2849612
  57.5700035    0.2788544
  57.5800018    0.2762642
  57.5900040    0.2741753
  57.6000023    0.2752417
  57.6100044    0.2687787
  57.6200027    0.2711451
  57.6300011    0.2669289
  57.6400032    0.2650847
  57.6500015    0.2750487
  57.6600037    0.2739350
  57.6700020    0.2699660
  57.6800041    0.2705351
  57.6900024    0.2588716
  57.7000046    0.2688192
  57.7100029    0.2660084
  57.7200012    0.2710629
  57.7300034    0.2764215
  57.7400017    0.2711044
  57.7500038    0.2611692
  57.7600021    0.2623692
  57.7700043    0.2620014
  57.7800026    0.2684633
  57.7900009    0.2697423
  57.8000031    0.2699308
  57.8100014    0.2674997
  57.8200035    0.2703138
  57.8300018    0.2655774
  57.8400040    0.2767483
  57.8500023    0.2769322
  57.8600044    0.2895538
  57.8700027    0.2879991
  57.8800011    0.2788721
  57.8900032    0.2733345
  57.9000015    0.2660533
  57.9100037    0.2704079
  57.9200020    0.2827291
  57.9300041    0.2907638
  57.9400024    0.2809645
  57.9500046    0.3038578
  57.9600029    0.3140559
  57.9700012    0.3094178
  57.9800034    0.3017436
  57.9900017    0.2938202
  58.0000038    0.3069678
  58.0100021    0.2915396
  58.0200043    0.2897800
  58.0300026    0.2894184
  58.0400009    0.2861179
  58.0500031    0.2799729
  58.0600014    0.2946079
  58.0700035    0.2909866
  58.0800018    0.3010526
  58.0900040    0.2990983
  58.1000023    0.3015039
  58.1100044    0.2973108
  58.1200027    0.2886039
  58.1300011    0.2936600
  58.1400032    0.2915654
  58.1500015    0.2945669
  58.1600037    0.2968193
  58.1700020    0.2986324
  58.1800041    0.2933841
  58.1900024    0.2890245
  58.2000046    0.2905724
  58.2100029    0.2866918
  58.2200012    0.2871038
  58.2300034    0.2891803
  58.2400017    0.3007468
  58.2500038    0.2902588
  58.2600021    0.2999337
  58.2700043    0.2922685
  58.2800026    0.2912025
  58.2900009    0.2916799
  58.3000031    0.2900048
  58.3100014    0.2898589
  58.3200035    0.2894320
  58.3300018    0.2818899
  58.3400040    0.2756709
  58.3500023    0.2792934
  58.3600044    0.2850509
  58.3700027    0.2932419
  58.3800011    0.2878855
  58.3900032    0.2866570
  58.4000015    0.2800793
  58.4100037    0.2776993
  58.4200020    0.2719708
  58.4300041    0.2685587
  58.4400024    0.2756938
  58.4500046    0.2682566
  58.4600029    0.2789523
  58.4700012    0.2804548
  58.4800034    0.2800879
  58.4900017    0.2775443
  58.5000038    0.2788864
  58.5100021    0.2767805
  58.5200043    0.2772969
  58.5300026    0.2762268
  58.5400009    0.2731692
  58.5500031    0.2717071
  58.5600014    0.2688351
  58.5700035    0.2500349
  58.5800018    0.2528605
  58.5900040    0.2506554
  58.6000023    0.2437491
  58.6100044    0.2465243
  58.6200027    0.2569987
  58.6300011    0.2620778
  58.6400032    0.2566152
  58.6500015    0.2562491
  58.6600037    0.2563612
  58.6700020    0.2577187
  58.6800041    0.2623240
  58.6900024    0.2608134
  58.7000046    0.2765349
  58.7100029    0.2754564
  58.7200012    0.2725753
  58.7300034    0.2689017
  58.7400017    0.2631151
  58.7500038    0.2634448
  58.7600021    0.2648776
  58.7700043    0.2600551
  58.7800026    0.2674650
  58.7900009    0.2696238
  58.8000031    0.2644200
  58.8100014    0.2600272
  58.8200035    0.2490316
  58.8300018    0.2546435
  58.8400040    0.2517709
  58.8500023    0.2601897
  58.8600044    0.2647745
  58.8700027    0.2614875
  58.8800011    0.2540249
  58.8900032    0.2545281
  58.9000015    0.2510820
  58.9100037    0.2585484
  58.9200020    0.2595144
  58.9300041    0.2590584
  58.9400024    0.2536550
  58.9500046    0.2508601
  58.9600029    0.2486687
  58.9700012    0.2546016
  58.9800034    0.2631284
  58.9900017    0.2689912
  59.0000038    0.2656759
  59.0100021    0.2652095
  59.0200043    0.2676898
  59.0300026    0.2664232
  59.0400009    0.2670631
  59.0500031    0.2615047
  59.0600014    0.2569670
  59.0700035    0.2581096
  59.0800018    0.2458173
  59.0900040    0.2408330
  59.1000023    0.2522764
  59.1100044    0.2560876
  59.1200027    0.2518268
  59.1300011    0.2516012
  59.1400032    0.2665380
  59.1500015    0.2586854
  59.1600037    0.2568402
  59.1700020    0.2587439
  59.1800041    0.2626727
  59.1900024    0.2582719
  59.2000046    0.2564218
  59.2100029    0.2595199
  59.2200012    0.2562844
  59.2300034    0.2514569
  59.2400017    0.2608742
  59.2500038    0.2600124
  59.2600021    0.2532387
  59.2700043    0.2519810
  59.2800026    0.2538028
  59.2900009    0.2521593
  59.3000031    0.2540450
  59.3100014    0.2548627
  59.3200035    0.2572245
  59.3300018    0.2616703
  59.3400040    0.2586217
  59.3500023    0.2588278
  59.3600044    0.2645922
  59.3700027    0.2611812
  59.3800011    0.2776001
  59.3900032    0.2739564
  59.4000015    0.2725363
  59.4100037    0.2702923
  59.4200020    0.2763855
  59.4300041    0.2771741
  59.4400024    0.2770818
  59.4500046    0.2701716
  59.4600029    0.2701347
  59.4700012    0.2727597
  59.4800034    0.2678618
  59.4900017    0.2777415
  59.5000038    0.2779231
  59.5100021    0.2813045
  59.5200043    0.2701665
  59.5300026    0.2610881
  59.5400047    0.2573453
  59.5500031    0.2690336
  59.5600014    0.2683177
  59.5700035    0.2695966
  59.5800018    0.2743864
  59.5900040    0.2679206
  59.6000023    0.2650712
  59.6100044    0.2574846
  59.6200027    0.2594952
  59.6300011    0.2704918
  59.6400032    0.2605100
  59.6500015    0.2573761
  59.6600037    0.2603565
  59.6700020    0.2601981
  59.6800041    0.2658614
  59.6900024    0.2699685
  59.7000046    0.2708219
  59.7100029    0.2720957
  59.7200012    0.2658747
  59.7300034    0.2690437
  59.7400017    0.2724611
  59.7500038    0.2688434
  59.7600021    0.2690857
  59.7700043    0.2703775
  59.7800026    0.2836016
  59.7900047    0.2738503
  59.8000031    0.2740002
  59.8100014    0.2776192
  59.8200035    0.2757313
  59.8300018    0.2649605
  59.8400040    0.2779877
  59.8500023    0.2843838
  59.8600044    0.2842712
  59.8700027    0.2707451
  59.8800011    0.2700286
  59.8900032    0.2792903
  59.9000015    0.2840656
  59.9100037    0.2749288
  59.9200020    0.2789364
  59.9300041    0.2815164
  59.9400024    0.2908258
  59.9500046    0.2870862
  59.9600029    0.2927209
  59.9700012    0.2804556
  59.9800034    0.2773563
  59.9900017    0.2756365
  60.0000038    0.2808391
  60.0100021    0.2849630
  60.0200043    0.2806447
  60.0300026    0.2769153
  60.0400047    0.2781255
  60.0500031    0.2779987
  60.0600014    0.2728493
  60.0700035    0.2730653
  60.0800018    0.2779318
  60.0900040    0.2786877
  60.1000023    0.2848210
  60.1100044    0.2944012
  60.1200027    0.2816915
  60.1300011    0.2829457
  60.1400032    0.2794200
  60.1500015    0.2797419
  60.1600037    0.2745170
  60.1700020    0.2768114
  60.1800041    0.2670713
  60.1900024    0.2731184
  60.2000046    0.2858812
  60.2100029    0.2782700
  60.2200012    0.2870462
  60.2300034    0.2906678
  60.2400017    0.2970492
  60.2500038    0.2906449
  60.2600021    0.2826964
  60.2700043    0.2959886
  60.2800026    0.2950910
  60.2900047    0.2851999
  60.3000031    0.2860389
  60.3100014    0.2919022
  60.3200035    0.2934428
  60.3300018    0.3015794
  60.3400040    0.3008921
  60.3500023    0.2976156
  60.3600044    0.3108251
  60.3700027    0.3039173
  60.3800011    0.3118263
  60.3900032    0.3013114
  60.4000015    0.3028418
  60.4100037    0.2936877
  60.4200020    0.3025920
  60.4300041    0.3191456
  60.4400024    0.3122747
  60.4500046    0.3179161
  60.4600029    0.3105071
  60.4700012    0.3047748
  60.4800034    0.2990918
  60.4900017    0.2945251
  60.5000038    0.3049783
  60.5100021    0.3100235
  60.5200043    0.3144922
  60.5300026    0.3029806
  60.5400047    0.3080269
  60.5500031    0.3102660
  60.5600014    0.3154452
  60.5700035    0.3182729
  60.5800018    0.3179491
  60.5900040    0.3196874
  60.6000023    0.3198597
  60.6100044    0.3364801
  60.6200027    0.3219281
  60.6300011    0.3142346
  60.6400032    0.2979868
  60.6500015    0.3083643
  60.6600037    0.2936160
  60.6700020    0.2929315
  60.6800041    0.2903946
  60.6900024    0.2923592
  60.7000046    0.3084803
  60.7100029    0.3020203
  60.7200012    0.3093820
  60.7300034    0.3053536
  60.7400017    0.2937087
  60.7500038    0.2956838
  60.7600021    0.2946860
  60.7700043    0.2795814
  60.7800026    0.2760789
  60.7900047    0.2796649
  60.8000031    0.2840871
  60.8100014    0.2835086
  60.8200035    0.2906563
  60.8300018    0.2845449
  60.8400040    0.2711345
  60.8500023    0.2769424
  60.8600044    0.2782873
  60.8700027    0.2820970
  60.8800011    0.2765750
  60.8900032    0.2759723
  60.9000015    0.2817090
  60.9100037    0.2724419
  60.9200020    0.2823023
  60.9300041    0.2715865
  60.9400024    0.2814434
  60.9500046    0.2825027
  60.9600029    0.2828760
  60.9700012    0.2810381
  60.9800034    0.2868373
  60.9900017    0.2899210
  61.0000038    0.2946101
  61.0100021    0.2886894
  61.0200043    0.2898158
  61.0300026    0.3011437
  61.0400047    0.3039871
  61.0500031    0.2938243
  61.0600014    0.2916171
  61.0700035    0.2970405
  61.0800018    0.3007989
  61.0900040    0.2970743
  61.1000023    0.2845829
  61.1100044    0.2752157
  61.1200027    0.2707281
  61.1300011    0.2733084
  61.1400032    0.2696012
  61.1500015    0.2643827
  61.1600037    0.2647699
  61.1700020    0.2616862
  61.1800041    0.2726278
  61.1900024    0.2593935
  61.2000046    0.2549370
  61.2100029    0.2666404
  61.2200012    0.2692466
  61.2300034    0.2722337
  61.2400017    0.2686941
  61.2500038    0.2769817
  61.2600021    0.2664521
  61.2700043    0.2642224
  61.2800026    0.2635084
  61.2900047    0.2613720
  61.3000031    0.2647505
  61.3100014    0.2842058
  61.3200035    0.2760056
  61.3300018    0.2768607
  61.3400040    0.2773269
  61.3500023    0.2822209
  61.3600044    0.2760407
  61.3700027    0.2793191
  61.3800011    0.2756029
  61.3900032    0.2847023
  61.4000015    0.2868934
  61.4100037    0.2753056
  61.4200020    0.2694136
  61.4300041    0.2782819
  61.4400024    0.2713350
  61.4500046    0.2635831
  61.4600029    0.2675565
  61.4700012    0.2635372
  61.4800034    0.2580526
  61.4900017    0.2599114
  61.5000038    0.2626655
  61.5100021    0.2624952
  61.5200043    0.2639847
  61.5300026    0.2624997
  61.5400047    0.2857543
  61.5500031    0.2874861
  61.5600014    0.2852372
  61.5700035    0.2765412
  61.5800018    0.2780096
  61.5900040    0.2828842
  61.6000023    0.2723918
  61.6100044    0.2800213
  61.6200027    0.2793480
  61.6300011    0.2776956
  61.6400032    0.2835965
  61.6500015    0.2783680
  61.6600037    0.2748096
  61.6700020    0.2669949
  61.6800041    0.2618757
  61.6900024    0.2630532
  61.7000046    0.2621302
  61.7100029    0.2699052
  61.7200012    0.2628878
  61.7300034    0.2663419
  61.7400017    0.2602570
  61.7500038    0.2736792
  61.7600021    0.2795189
  61.7700043    0.2935013
  61.7800026    0.2930277
  61.7900047    0.2935268
  61.8000031    0.2834605
  61.8100014    0.2865368
  61.8200035    0.2867055
  61.8300018    0.2867160
  61.8400040    0.2871328
  61.8500023    0.2781699
  61.8600044    0.2812993
  61.8700027    0.2815198
  61.8800011    0.2935136
  61.8900032    0.2978237
  61.9000015    0.2967361
  61.9100037    0.2847190
  61.9200020    0.2832462
  61.9300041    0.2914248
  61.9400024    0.2823746
  61.9500046    0.2900961
  61.9600029    0.2879110
  61.9700012    0.2999464
  61.9800034    0.3040357
  61.9900017    0.3111364
  62.0000038    0.3042510
  62.0100021    0.3056018
  62.0200043    0.3149350
  62.0300026    0.3244641
  62.0400047    0.3298318
  62.0500031    0.3281861
  62.0600014    0.3148575
  62.0700035    0.3118037
  62.0800018    0.3133226
  62.0900040    0.3030001
  62.1000023    0.3002295
  62.1100044    0.3077371
  62.1200027    0.3063255
  62.1300011    0.2901898
  62.1400032    0.2972212
  62.1500015    0.2890077
  62.1600037    0.2802330
  62.1700020    0.2759468
  62.1800041    0.2720947
  62.1900024    0.2720997
  62.2000046    0.2718742
  62.2100029    0.2688347
  62.2200012    0.2623404
  62.2300034    0.2668748
  62.2400017    0.2690102
  62.2500038    0.2580059
  62.2600021    0.2592561
  62.2700043    0.2645856
  62.2800026    0.2578591
  62.2900047    0.2645894
  62.3000031    0.2678401
  62.3100014    0.2576794
  62.3200035    0.2566266
  62.3300018    0.2466872
  62.3400040    0.2452925
  62.3500023    0.2421980
  62.3600044    0.2419671
  62.3700027    0.2510099
  62.3800011    0.2493741
  62.3900032    0.2507602
  62.4000015    0.2475147
  62.4100037    0.2504077
  62.4200020    0.2489115
  62.4300041    0.2449966
  62.4400024    0.2541205
  62.4500046    0.2488059
  62.4600029    0.2458704
  62.4700012    0.2450068
  62.4800034    0.2475124
  62.4900017    0.2581764
  62.5000038    0.2682579
  62.5100021    0.2644137
  62.5200043    0.2738294
  62.5300026    0.2660996
  62.5400047    0.2559897
  62.5500031    0.2599901
  62.5600014    0.2655644
  62.5700035    0.2793583
  62.5800018    0.2743731
  62.5900040    0.2683564
  62.6000023    0.2696671
  62.6100044    0.2670726
  62.6200027    0.2631498
  62.6300011    0.2648054
  62.6400032    0.2595707
  62.6500015    0.2558116
  62.6600037    0.2454732
  62.6700020    0.2537115
  62.6800041    0.2547134
  62.6900024    0.2576472
  62.7000046    0.2668865
  62.7100029    0.2587179
  62.7200012    0.2651107
  62.7300034    0.2630490
  62.7400017    0.2628939
  62.7500038    0.2577420
  62.7600021    0.2572449
  62.7700043    0.2605317
  62.7800026    0.2654144
  62.7900047    0.2670316
  62.8000031    0.2709508
  62.8100014    0.2700920
  62.8200035    0.2658975
  62.8300018    0.2683625
  62.8400040    0.2656869
  62.8500023    0.2625446
  62.8600044    0.2646348
  62.8700027    0.2621748
  62.8800049    0.2534502
  62.8900032    0.2486342
  62.9000015    0.2542760
  62.9100037    0.2638136
  62.9200020    0.2532893
  62.9300041    0.2561384
  62.9400024    0.2580596
  62.9500046    0.2568128
  62.9600029    0.2571425
  62.9700012    0.2593138
  62.9800034    0.2624411
  62.9900017    0.2558531
  63.0000038    0.2474693
  63.0100021    0.2538756
  63.0200043    0.2492900
  63.0300026    0.2455973
  63.0400047    0.2447296
  63.0500031    0.2583547
  63.0600014    0.2597794
  63.0700035    0.2585936
  63.0800018    0.2619118
  63.0900040    0.2557422
  63.1000023    0.2595030
  63.1100044    0.2588852
  63.1200027    0.2732682
  63.1300049    0.2663043
  63.1400032    0.2578698
  63.1500015    0.2622448
  63.1600037    0.2712640
  63.1700020    0.2764407
  63.1800041    0.2683056
  63.1900024    0.2701819
  63.2000046    0.2825190
  63.2100029    0.2749803
  63.2200012    0.2745709
  63.2300034    0.2781566
  63.2400017    0.2800353
  63.2500038    0.2751798
  63.2600021    0.2787460
  63.2700043    0.2849025
  63.2800026    0.2831003
  63.2900047    0.2783600
  63.3000031    0.2827807
  63.3100014    0.2825775
  63.3200035    0.2871194
  63.3300018    0.2828074
  63.3400040    0.2877457
  63.3500023    0.2887889
  63.3600044    0.2962455
  63.3700027    0.2882627
  63.3800049    0.2882616
  63.3900032    0.2875996
  63.4000015    0.2948860
  63.4100037    0.2806420
  63.4200020    0.2718709
  63.4300041    0.2749819
  63.4400024    0.2789981
  63.4500046    0.2759945
  63.4600029    0.2649955
  63.4700012    0.2672837
  63.4800034    0.2655632
  63.4900017    0.2816929
  63.5000038    0.2865726
  63.5100021    0.2872976
  63.5200043    0.2880474
  63.5300026    0.2769189
  63.5400047    0.2861734
  63.5500031    0.2853222
  63.5600014    0.2813058
  63.5700035    0.2745346
  63.5800018    0.2662238
  63.5900040    0.2674989
  63.6000023    0.2711693
  63.6100044    0.2666109
  63.6200027    0.2730359
  63.6300049    0.2692308
  63.6400032    0.2713017
  63.6500015    0.2807734
  63.6600037    0.2829129
  63.6700020    0.2800677
  63.6800041    0.2886372
  63.6900024    0.2832294
  63.7000046    0.2830298
  63.7100029    0.2845977
  63.7200012    0.2767452
  63.7300034    0.2928734
  63.7400017    0.2851625
  63.7500038    0.2842948
  63.7600021    0.2912847
  63.7700043    0.2920074
  63.7800026    0.3004380
  63.7900047    0.2837395
  63.8000031    0.2855649
  63.8100014    0.2778917
  63.8200035    0.2844096
  63.8300018    0.2893345
  63.8400040    0.2802332
  63.8500023    0.2921276
  63.8600044    0.2869175
  63.8700027    0.2800460
  63.8800049    0.2646893
  63.8900032    0.2545715
  63.9000015    0.2626249
  63.9100037    0.2684919
  63.9200020    0.2767043
  63.9300041    0.2870788
  63.9400024    0.2833798
  63.9500046    0.2722115
  63.9600029    0.2748771
  63.9700012    0.2726487
  63.9800034    0.2670993
  63.9900017    0.2845297
  64.0000000    0.2777108
  64.0100021    0.2680447
  64.0200043    0.2703318
  64.0300064    0.2701200
  64.0400009    0.2658975
  64.0500031    0.2693176
  64.0600052    0.2810684
  64.0699997    0.2730488
  64.0800018    0.2774146
  64.0900040    0.2754349
  64.1000061    0.2681668
  64.1100006    0.2629390
  64.1200027    0.2672983
  64.1300049    0.2631429
  64.1399994    0.2641966
  64.1500015    0.2618859
  64.1600037    0.2690460
  64.1700058    0.2587382
  64.1800003    0.2550570
  64.1900024    0.2520665
  64.2000046    0.2469417
  64.2100067    0.2446169
  64.2200012    0.2494907
  64.2300034    0.2489522
  64.2400055    0.2512571
  64.2500000    0.2567114
  64.2600021    0.2589643
  64.2700043    0.2698849
  64.2800064    0.2922496
  64.2900009    0.2865769
  64.3000031    0.2879471
  64.3100052    0.2946380
  64.3199997    0.2879467
  64.3300018    0.2877468
  64.3400040    0.2862070
  64.3500061    0.2743877
  64.3600006    0.2654116
  64.3700027    0.2658514
  64.3800049    0.2625801
  64.3899994    0.2603225
  64.4000015    0.2607450
  64.4100037    0.2700271
  64.4200058    0.2714298
  64.4300003    0.2846712
  64.4400024    0.2880725
  64.4500046    0.2924492
  64.4600067    0.2866924
  64.4700012    0.2768266
  64.4800034    0.2730543
  64.4900055    0.2702706
  64.5000000    0.2781940
  64.5100021    0.2833015
  64.5200043    0.2804888
  64.5300064    0.2784491
  64.5400009    0.2819995
  64.5500031    0.2732119
  64.5600052    0.2724502
  64.5699997    0.2671252
  64.5800018    0.2729469
  64.5900040    0.2844242
  64.6000061    0.2843143
  64.6100006    0.2807612
  64.6200027    0.2811225
  64.6300049    0.2836335
  64.6399994    0.2789463
  64.6500015    0.2826087
  64.6600037    0.2966589
  64.6700058    0.2899359
  64.6800003    0.2848601
  64.6900024    0.2865684
  64.7000046    0.2903046
  64.7100067    0.2859295
  64.7200012    0.2763734
  64.7300034    0.2674777
  64.7400055    0.2588156
  64.7500000    0.2544273
  64.7600021    0.2588945
  64.7700043    0.2620951
  64.7800064    0.2696013
  64.7900009    0.2720217
  64.8000031    0.2828675
  64.8100052    0.2863920
  64.8199997    0.2813876
  64.8300018    0.2973165
  64.8400040    0.2902314
  64.8500061    0.2828531
  64.8600006    0.2886884
  64.8700027    0.2900096
  64.8800049    0.2904378
  64.8899994    0.2878070
  64.9000015    0.2942446
  64.9100037    0.2986845
  64.9200058    0.3078247
  64.9300003    0.3000665
  64.9400024    0.2935030
  64.9500046    0.2827277
  64.9600067    0.2922923
  64.9700012    0.2898752
  64.9800034    0.2866900
  64.9900055    0.2895471
  65.0000000    0.2910593
  65.0100021    0.2906720
  65.0200043    0.2880591
  65.0300064    0.2878596
  65.0400009    0.2876485
  65.0500031    0.2834001
  65.0600052    0.2964451
  65.0699997    0.3098924
  65.0800018    0.3126617
  65.0900040    0.3095662
  65.1000061    0.3086001
  65.1100006    0.3145384
  65.1200027    0.3091864
  65.1300049    0.3222716
  65.1399994    0.3485167
  65.1500015    0.3432764
  65.1600037    0.3364157
  65.1700058    0.3319790
  65.1800003    0.3261312
  65.1900024    0.3287073
  65.2000046    0.3179852
  65.2100067    0.3191067
  65.2200012    0.3138556
  65.2300034    0.3175419
  65.2400055    0.3188945
  65.2500000    0.3188474
  65.2600021    0.3131909
  65.2700043    0.3224343
  65.2800064    0.3195327
  65.2900009    0.3126212
  65.3000031    0.3144285
  65.3100052    0.3071122
  65.3199997    0.3018437
  65.3300018    0.3004313
  65.3400040    0.2946986
  65.3500061    0.2909549
  65.3600006    0.2976692
  65.3700027    0.2919728
  65.3800049    0.2886974
  65.3899994    0.2758404
  65.4000015    0.2726744
  65.4100037    0.2757337
  65.4200058    0.2773653
  65.4300003    0.2654730
  65.4400024    0.2703433
  65.4500046    0.2783902
  65.4600067    0.2702603
  65.4700012    0.2642851
  65.4800034    0.2652209
  65.4900055    0.2656121
  65.5000000    0.2688846
  65.5100021    0.2892121
  65.5200043    0.2855920
  65.5300064    0.2857843
  65.5400009    0.2799143
  65.5500031    0.2877525
  65.5600052    0.2889632
  65.5699997    0.2867477
  65.5800018    0.2898516
  65.5900040    0.3023674
  65.6000061    0.3021180
  65.6100006    0.3030428
  65.6200027    0.3019902
  65.6300049    0.3065453
  65.6399994    0.3040167
  65.6500015    0.2969967
  65.6600037    0.3021104
  65.6700058    0.2901821
  65.6800003    0.3045005
  65.6900024    0.3067856
  65.7000046    0.3106308
  65.7100067    0.3044858
  65.7200012    0.2972655
  65.7300034    0.3029140
  65.7400055    0.3045190
  65.7500000    0.3108028
  65.7600021    0.3198450
  65.7700043    0.3088493
  65.7800064    0.3028107
  65.7900009    0.3060464
  65.8000031    0.2950537
  65.8100052    0.2920188
  65.8199997    0.2952272
  65.8300018    0.2888794
  65.8400040    0.2937661
  65.8500061    0.2971472
  65.8600006    0.2815488
  65.8700027    0.2852778
  65.8800049    0.2854863
  65.8899994    0.2862965
  65.9000015    0.2750489
  65.9100037    0.2751117
  65.9200058    0.2737879
  65.9300003    0.2747256
  65.9400024    0.2805543
  65.9500046    0.2840874
  65.9600067    0.2806629
  65.9700012    0.2917918
  65.9800034    0.2892792
  65.9900055    0.2932193
  66.0000000    0.2918786
  66.0100021    0.2815590
  66.0200043    0.2708665
  66.0300064    0.2686988
  66.0400009    0.2765649
  66.0500031    0.2716226
  66.0600052    0.2752305
  66.0699997    0.2732933
  66.0800018    0.2814022
  66.0900040    0.2792244
  66.1000061    0.2839577
  66.1100006    0.2792703
  66.1200027    0.2834323
  66.1300049    0.2804187
  66.1399994    0.2883140
  66.1500015    0.2749065
  66.1600037    0.2777890
  66.1700058    0.2804178
  66.1800003    0.2896043
  66.1900024    0.2893350
  66.2000046    0.2915428
  66.2100067    0.3037448
  66.2200012    0.3020812
  66.2300034    0.2860652
  66.2400055    0.2899319
  66.2500000    0.2947975
  66.2600021    0.3059774
  66.2700043    0.3064650
  66.2800064    0.3074040
  66.2900009    0.3093161
  66.3000031    0.2941566
  66.3100052    0.2978255
  66.3199997    0.3047506
  66.3300018    0.3105599
  66.3400040    0.3020590
  66.3500061    0.2890311
  66.3600006    0.2983871
  66.3700027    0.3106932
  66.3800049    0.3009878
  66.3899994    0.2924790
  66.4000015    0.2871695
  66.4100037    0.2822720
  66.4200058    0.2878913
  66.4300003    0.2870589
  66.4400024    0.2838323
  66.4500046    0.2908624
  66.4600067    0.2856773
  66.4700012    0.2845935
  66.4800034    0.2849722
  66.4900055    0.2739245
  66.5000000    0.2694878
  66.5100021    0.2655599
  66.5200043    0.2616837
  66.5300064    0.2585565
  66.5400009    0.2629140
  66.5500031    0.2624403
  66.5600052    0.2778497
  66.5699997    0.2755828
  66.5800018    0.2704431
  66.5900040    0.2787783
  66.6000061    0.2769107
  66.6100006    0.2783496
  66.6200027    0.2811921
  66.6300049    0.2716417
  66.6399994    0.2723903
  66.6500015    0.2742664
  66.6600037    0.2694234
  66.6700058    0.2634459
  66.6800003    0.2745027
  66.6900024    0.2694980
  66.7000046    0.2715569
  66.7100067    0.2679832
  66.7200012    0.2640102
  66.7300034    0.2608416
  66.7400055    0.2592329
  66.7500000    0.2606289
  66.7600021    0.2626974
  66.7700043    0.2663901
  66.7800064    0.2653866
  66.7900009    0.2604038
  66.8000031    0.2562911
  66.8100052    0.2541342
  66.8199997    0.2522685
  66.8300018    0.2452994
  66.8400040    0.2479454
  66.8500061    0.2439866
  66.8600006    0.2381075
  66.8700027    0.2404869
  66.8800049    0.2438675
  66.8899994    0.2453008
  66.9000015    0.2470785
  66.9100037    0.2439281
  66.9200058    0.2460530
  66.9300003    0.2424563
  66.9400024    0.2522220
  66.9500046    0.2582130
  66.9600067    0.2606390
  66.9700012    0.2556800
  66.9800034    0.2556780
  66.9900055    0.2588902
  67.0000000    0.2566682
  67.0100021    0.2567764
  67.0200043    0.2585514
  67.0300064    0.2634698
  67.0400009    0.2670788
  67.0500031    0.2634026
  67.0600052    0.2697825
  67.0699997    0.2742481
  67.0800018    0.2857095
  67.0900040    0.2867647
  67.1000061    0.2872416
  67.1100006    0.2839827
  67.1200027    0.2781067
  67.1300049    0.2742532
  67.1399994    0.2760260
  67.1500015    0.2843469
  67.1600037    0.2813758
  67.1700058    0.2834970
  67.1800003    0.2882342
  67.1900024    0.2890146
  67.2000046    0.2925495
  67.2100067    0.2898929
  67.2200012    0.2869590
  67.2300034    0.2978818
  67.2400055    0.2965560
  67.2500000    0.2944959
  67.2600021    0.2846116
  67.2700043    0.2976305
  67.2800064    0.3059186
  67.2900009    0.2925352
  67.3000031    0.3014786
  67.3100052    0.2968440
  67.3199997    0.2876668
  67.3300018    0.2832102
  67.3400040    0.2981750
  67.3500061    0.3003695
  67.3600006    0.2877658
  67.3700027    0.2926395
  67.3800049    0.3006896
  67.3899994    0.2893310
  67.4000015    0.2862929
  67.4100037    0.2852627
  67.4200058    0.2900278
  67.4300003    0.2774213
  67.4400024    0.2853318
  67.4500046    0.2792546
  67.4600067    0.2686349
  67.4700012    0.2628298
  67.4800034    0.2621692
  67.4900055    0.2618915
  67.5000000    0.2637745
  67.5100021    0.2569060
  67.5200043    0.2544974
  67.5300064    0.2532635
  67.5400009    0.2666292
  67.5500031    0.2773139
  67.5600052    0.2739479
  67.5699997    0.2726215
  67.5800018    0.2867566
  67.5900040    0.2885940
  67.6000061    0.2842594
  67.6100006    0.2768101
  67.6200027    0.2714888
  67.6300049    0.2656005
  67.6400070    0.2666916
  67.6500015    0.2698745
  67.6600037    0.2793339
  67.6700058    0.2744214
  67.6800003    0.2697755
  67.6900024    0.2657754
  67.7000046    0.2588775
  67.7100067    0.2583467
  67.7200012    0.2654191
  67.7300034    0.2713087
  67.7400055    0.2712722
  67.7500000    0.2761204
  67.7600021    0.2843547
  67.7700043    0.2851456
  67.7800064    0.2858610
  67.7900009    0.2985262
  67.8000031    0.3028943
  67.8100052    0.3077321
  67.8199997    0.3064432
  67.8300018    0.2848779
  67.8400040    0.2823014
  67.8500061    0.2786883
  67.8600006    0.2703835
  67.8700027    0.2607820
  67.8800049    0.2687033
  67.8900070    0.2715561
  67.9000015    0.2661045
  67.9100037    0.2571270
  67.9200058    0.2551067
  67.9300003    0.2500819
  67.9400024    0.2460695
  67.9500046    0.2460788
  67.9600067    0.2516785
  67.9700012    0.2537743
  67.9800034    0.2446046
  67.9900055    0.2483128
  68.0000000    0.2508136
  68.0100021    0.2508895
  68.0200043    0.2481173
  68.0300064    0.2538066
  68.0400009    0.2601046
  68.0500031    0.2662170
  68.0600052    0.2664202
  68.0699997    0.2739787
  68.0800018    0.2695520
  68.0900040    0.2832512
  68.1000061    0.2945019
  68.1100006    0.2919126
  68.1200027    0.2961094
  68.1300049    0.2905813
  68.1400070    0.2982817
  68.1500015    0.3032039
  68.1600037    0.2887195
  68.1700058    0.2853446
  68.1800003    0.2891955
  68.1900024    0.2807139
  68.2000046    0.2805737
  68.2100067    0.2762914
  68.2200012    0.2724305
  68.2300034    0.2696787
  68.2400055    0.2752109
  68.2500000    0.2729661
  68.2600021    0.2699505
  68.2700043    0.2810361
  68.2800064    0.2778216
  68.2900009    0.2800047
  68.3000031    0.2714434
  68.3100052    0.2748658
  68.3199997    0.2821482
  68.3300018    0.2907016
  68.3400040    0.2879459
  68.3500061    0.2801431
  68.3600006    0.2830783
  68.3700027    0.2766056
  68.3800049    0.2726290
  68.3900070    0.2832868
  68.4000015    0.2853281
  68.4100037    0.2754701
  68.4200058    0.2690271
  68.4300003    0.2650304
  68.4400024    0.2619597
  68.4500046    0.2570148
  68.4600067    0.2667999
  68.4700012    0.2717253
  68.4800034    0.2673882
  68.4900055    0.2670687
  68.5000000    0.2584379
  68.5100021    0.2566614
  68.5200043    0.2557554
  68.5300064    0.2485873
  68.5400009    0.2546058
  68.5500031    0.2494072
  68.5600052    0.2474672
  68.5699997    0.2477857
  68.5800018    0.2519393
  68.5900040    0.2572812
  68.6000061    0.2655959
  68.6100006    0.2620964
  68.6200027    0.2647184
  68.6300049    0.2685352
  68.6400070    0.2606755
  68.6500015    0.2593533
  68.6600037    0.2595526
  68.6700058    0.2486148
  68.6800003    0.2521899
  68.6900024    0.2564309
  68.7000046    0.2681035
  68.7100067    0.2607380
  68.7200012    0.2507650
  68.7300034    0.2545765
  68.7400055    0.2621871
  68.7500000    0.2630792
  68.7600021    0.2594743
  68.7700043    0.2590168
  68.7800064    0.2605347
  68.7900009    0.2627834
  68.8000031    0.2480209
  68.8100052    0.2572069
  68.8199997    0.2584481
  68.8300018    0.2487350
  68.8400040    0.2555667
  68.8500061    0.2487939
  68.8600006    0.2491579
  68.8700027    0.2476665
  68.8800049    0.2487770
  68.8900070    0.2467534
  68.9000015    0.2401038
  68.9100037    0.2415162
  68.9200058    0.2501905
  68.9300003    0.2517222
  68.9400024    0.2568445
  68.9500046    0.2477746
  68.9600067    0.2504845
  68.9700012    0.2626741
  68.9800034    0.2641155
  68.9900055    0.2629917
  69.0000000    0.2535465
  69.0100021    0.2516251
  69.0200043    0.2505772
  69.0300064    0.2549208
  69.0400009    0.2546012
  69.0500031    0.2506072
  69.0600052    0.2445454
  69.0699997    0.2573832
  69.0800018    0.2586564
  69.0900040    0.2563237
  69.1000061    0.2596354
  69.1100006    0.2597605
  69.1200027    0.2510533
  69.1300049    0.2580056
  69.1400070    0.2642629
  69.1500015    0.2620606
  69.1600037    0.2618234
  69.1700058    0.2573012
  69.1800003    0.2532602
  69.1900024    0.2603838
  69.2000046    0.2568197
  69.2100067    0.2553145
  69.2200012    0.2503790
  69.2300034    0.2508730
  69.2400055    0.2537959
  69.2500000    0.2494128
  69.2600021    0.2489806
  69.2700043    0.2450735
  69.2800064    0.2467313
  69.2900009    0.2578324
  69.3000031    0.2733248
  69.3100052    0.2814121
  69.3199997    0.2775326
  69.3300018    0.2806797
  69.3400040    0.2870606
  69.3500061    0.2837036
  69.3600006    0.2754198
  69.3700027    0.2644300
  69.3800049    0.2647798
  69.3900070    0.2723199
  69.4000015    0.2715046
  69.4100037    0.2706140
  69.4200058    0.2834258
  69.4300003    0.2836437
  69.4400024    0.2963257
  69.4500046    0.2868291
  69.4600067    0.2824771
  69.4700012    0.2865806
  69.4800034    0.3020587
  69.4900055    0.3121690
  69.5000000    0.3097450
  69.5100021    0.2850142
  69.5200043    0.2796857
  69.5300064    0.2857938
  69.5400009    0.2780403
  69.5500031    0.2731810
  69.5600052    0.2721080
  69.5699997    0.2739663
  69.5800018    0.2762229
  69.5900040    0.2822022
  69.6000061    0.2818238
  69.6100006    0.2615098
  69.6200027    0.2709641
  69.6300049    0.2692752
  69.6400070    0.2621035
  69.6500015    0.2562149
  69.6600037    0.2606590
  69.6700058    0.2651084
  69.6800003    0.2667691
  69.6900024    0.2526059
  69.7000046    0.2537673
  69.7100067    0.2449512
  69.7200012    0.2525018
  69.7300034    0.2509089
  69.7400055    0.2520519
  69.7500000    0.2559709
  69.7600021    0.2486501
  69.7700043    0.2447110
  69.7800064    0.2422578
  69.7900009    0.2413910
  69.8000031    0.2411065
  69.8100052    0.2431281
  69.8199997    0.2468727
  69.8300018    0.2463904
  69.8400040    0.2635030
  69.8500061    0.2646812
  69.8600006    0.2655215
  69.8700027    0.2627883
  69.8800049    0.2626119
  69.8900070    0.2628436
  69.9000015    0.2578616
  69.9100037    0.2597734
  69.9200058    0.2566463
  69.9300003    0.2565793
  69.9400024    0.2510061
  69.9500046    0.2530272
  69.9600067    0.2498838
  69.9700012    0.2474521
  69.9800034    0.2441237
  69.9900055    0.2446481
  70.0000000    0.2399351
  70.0100021    0.2402478
  70.0200043    0.2458639
  70.0300064    0.2515099
  70.0400009    0.2389644
  70.0500031    0.2454208
  70.0600052    0.2468188
  70.0699997    0.2461444
  70.0800018    0.2493537
  70.0900040    0.2493429
  70.1000061    0.2469245
  70.1100006    0.2432106
  70.1200027    0.2505417
  70.1300049    0.2541064
  70.1400070    0.2544298
  70.1500015    0.2588424
  70.1600037    0.2627328
  70.1700058    0.2658889
  70.1800003    0.2606304
  70.1900024    0.2675335
  70.2000046    0.2685206
  70.2100067    0.2734525
  70.2200012    0.2620059
  70.2300034    0.2710470
  70.2400055    0.2859344
  70.2500000    0.2785749
  70.2600021    0.2777535
  70.2700043    0.2777313
  70.2800064    0.2734905
  70.2900009    0.2697322
  70.3000031    0.2743918
  70.3100052    0.2767312
  70.3199997    0.2775716
  70.3300018    0.2727605
  70.3400040    0.2761040
  70.3500061    0.2790836
  70.3600006    0.2774791
  70.3700027    0.2742823
  70.3800049    0.2795730
  70.3900070    0.2729547
  70.4000015    0.2823853
  70.4100037    0.2851444
  70.4200058    0.2811086
  70.4300003    0.2890207
  70.4400024    0.2876086
  70.4500046    0.2917250
  70.4600067    0.2867126
  70.4700012    0.2934998
  70.4800034    0.2991445
  70.4900055    0.2872775
  70.5000000    0.2851408
  70.5100021    0.2861137
  70.5200043    0.2680899
  70.5300064    0.2766850
  70.5400009    0.2748787
  70.5500031    0.2790730
  70.5600052    0.2794652
  70.5699997    0.2908160
  70.5800018    0.2988437
  70.5900040    0.3051297
  70.6000061    0.2961802
  70.6100006    0.3006477
  70.6200027    0.3065019
  70.6300049    0.2924595
  70.6400070    0.2951678
  70.6500015    0.2971300
  70.6600037    0.2968942
  70.6700058    0.2990632
  70.6800003    0.2934642
  70.6900024    0.2995032
  70.7000046    0.2926397
  70.7100067    0.2947819
  70.7200012    0.2978301
  70.7300034    0.2877342
  70.7400055    0.2814973
  70.7500000    0.2729247
  70.7600021    0.2701781
  70.7700043    0.2702387
  70.7800064    0.2684002
  70.7900009    0.2781540
  70.8000031    0.2843722
  70.8100052    0.2942251
  70.8199997    0.2848711
  70.8300018    0.2786373
  70.8400040    0.2691797
  70.8500061    0.2592978
  70.8600006    0.2596240
  70.8700027    0.2543660
  70.8800049    0.2609548
  70.8900070    0.2624868
  70.9000015    0.2624145
  70.9100037    0.2584623
  70.9200058    0.2655378
  70.9300003    0.2610515
  70.9400024    0.2582231
  70.9500046    0.2571063
  70.9600067    0.2543896
  70.9700012    0.2572170
  70.9800034    0.2573472
  70.9900055    0.2471230
  71.0000000    0.2464267
  71.0100021    0.2491475
  71.0200043    0.2387988
  71.0300064    0.2476235
  71.0400009    0.2445477
  71.0500031    0.2455559
  71.0600052    0.2574479
  71.0699997    0.2699195
  71.0800018    0.2768745
  71.0900040    0.2796534
  71.1000061    0.2793692
  71.1100006    0.2716691
  71.1200027    0.2815116
  71.1300049    0.2866319
  71.1400070    0.2953246
  71.1500015    0.3004929
  71.1600037    0.3006710
  71.1700058    0.3034490
  71.1800003    0.3036350
  71.1900024    0.3014488
  71.2000046    0.3040470
  71.2100067    0.3006873
  71.2200012    0.3062646
  71.2300034    0.3118905
  71.2400055    0.3053943
  71.2500000    0.3015383
  71.2600021    0.3091769
  71.2700043    0.2897338
  71.2800064    0.2960925
  71.2900009    0.3011154
  71.3000031    0.2962577
  71.3100052    0.2852271
  71.3199997    0.2936996
  71.3300018    0.2957795
  71.3400040    0.2911880
  71.3500061    0.2827309
  71.3600006    0.2837475
  71.3700027    0.2862329
  71.3800049    0.2779855
  71.3900070    0.2824984
  71.4000015    0.2835004
  71.4100037    0.2789622
  71.4200058    0.2829617
  71.4300003    0.2816907
  71.4400024    0.2895963
  71.4500046    0.2972571
  71.4600067    0.3072840
  71.4700012    0.3167683
  71.4800034    0.3039274
  71.4900055    0.2948647
  71.5000000    0.2992061
  71.5100021    0.3033643
  71.5200043    0.3004245
  71.5300064    0.3019323
  71.5400009    0.3107930
  71.5500031    0.2997827
  71.5600052    0.3052968
  71.5699997    0.2907395
  71.5800018    0.2826368
  71.5900040    0.2929520
  71.6000061    0.2835288
  71.6100006    0.2824799
  71.6200027    0.2882065
  71.6300049    0.2936793
  71.6400070    0.2903222
  71.6500015    0.2822467
  71.6600037    0.2870744
  71.6700058    0.2949384
  71.6800003    0.2961591
  71.6900024    0.2827092
  71.7000046    0.2944816
  71.7100067    0.3072943
  71.7200012    0.3048551
  71.7300034    0.3013722
  71.7400055    0.3066178
  71.7500000    0.3014483
  71.7600021    0.2898657
  71.7700043    0.2855458
  71.7800064    0.2940365
  71.7900009    0.2775742
  71.8000031    0.2860489
  71.8100052    0.2933717
  71.8199997    0.2936508
  71.8300018    0.2877806
  71.8400040    0.2953821
  71.8500061    0.2938959
  71.8600006    0.2864387
  71.8700027    0.2854400
  71.8800049    0.2893570
  71.8900070    0.3045878
  71.9000015    0.3172467
  71.9100037    0.3206403
  71.9200058    0.3229316
  71.9300003    0.3342622
  71.9400024    0.3174391
  71.9500046    0.3114941
  71.9600067    0.3043264
  71.9700012    0.3021604
  71.9800034    0.3004103
  71.9900055    0.2951255
  72.0000000    0.3059102
  72.0100021    0.3049968
  72.0200043    0.3044232
  72.0300064    0.3093552
  72.0400009    0.3147472
  72.0500031    0.3249008
  72.0600052    0.3250942
  72.0699997    0.3407378
  72.0800018    0.3278106
  72.0900040    0.3230181
  72.1000061    0.3204426
  72.1100006    0.3257621
  72.1200027    0.3363132
  72.1300049    0.3377453
  72.1400070    0.3256503
  72.1500015    0.3354296
  72.1600037    0.3395641
  72.1700058    0.3355770
  72.1800003    0.3375225
  72.1900024    0.3300983
  72.2000046    0.3430008
  72.2100067    0.3414873
  72.2200012    0.3401251
  72.2300034    0.3205027
  72.2400055    0.3443603
  72.2500000    0.3372280
  72.2600021    0.3325311
  72.2700043    0.3283044
  72.2800064    0.3259810
  72.2900009    0.3329034
  72.3000031    0.3228148
  72.3100052    0.3205138
  72.3199997    0.3232810
  72.3300018    0.3211702
  72.3400040    0.3202746
  72.3500061    0.3142423
  72.3600006    0.3248203
  72.3700027    0.3267759
  72.3800049    0.3267655
  72.3900070    0.3229212
  72.4000015    0.3155127
  72.4100037    0.3086516
  72.4200058    0.3194396
  72.4300003    0.3256471
  72.4400024    0.3196038
  72.4500046    0.3053604
  72.4600067    0.3180921
  72.4700012    0.3065873
  72.4800034    0.3169909
  72.4900055    0.3095107
  72.5000000    0.2991029
  72.5100021    0.3045699
  72.5200043    0.2971260
  72.5300064    0.3021864
  72.5400009    0.3105111
  72.5500031    0.3080128
  72.5600052    0.3229552
  72.5699997    0.3464031
  72.5800018    0.3316139
  72.5900040    0.3241084
  72.6000061    0.3132496
  72.6100006    0.2996370
  72.6200027    0.3115864
  72.6300049    0.3080922
  72.6400070    0.3246377
  72.6500015    0.3283010
  72.6600037    0.3295085
  72.6700058    0.3362355
  72.6800003    0.3361143
  72.6900024    0.3407977
  72.7000046    0.3435786
  72.7100067    0.3446588
  72.7200012    0.3440173
  72.7300034    0.3568024
  72.7400055    0.3494874
  72.7500000    0.3604900
  72.7600021    0.3714487
  72.7700043    0.3805037
  72.7800064    0.3797230
  72.7900009    0.3760137
  72.8000031    0.3891888
  72.8100052    0.3918884
  72.8199997    0.3936985
  72.8300018    0.3980680
  72.8400040    0.3990972
  72.8500061    0.3942437
  72.8600006    0.3903698
  72.8700027    0.4066175
  72.8800049    0.4004249
  72.8900070    0.4128001
  72.9000015    0.3910930
  72.9100037    0.3937699
  72.9200058    0.3994810
  72.9300003    0.3988920
  72.9400024    0.3923286
  72.9500046    0.3966634
  72.9600067    0.3853432
  72.9700012    0.3820766
  72.9800034    0.3790763
  72.9900055    0.3790915
  73.0000000    0.3776768
  73.0100021    0.3752674
  73.0200043    0.3662916
  73.0300064    0.3702472
  73.0400009    0.3664564
  73.0500031    0.3755957
  73.0600052    0.3758091
  73.0699997    0.3846847
  73.0800018    0.3753634
  73.0900040    0.3835051
  73.1000061    0.3858754
  73.1100006    0.3993298
  73.1200027    0.3873282
  73.1300049    0.3889786
  73.1400070    0.3715491
  73.1500015    0.3743323
  73.1600037    0.3704578
  73.1700058    0.3633232
  73.1800003    0.3564705
  73.1900024    0.3648440
  73.2000046    0.3664280
  73.2100067    0.3779711
  73.2200012    0.3730894
  73.2300034    0.3542583
  73.2400055    0.3525199
  73.2500000    0.3684840
  73.2600021    0.3776096
  73.2700043    0.3823492
  73.2800064    0.3824508
  73.2900009    0.3942898
  73.3000031    0.3746957
  73.3100052    0.3746660
  73.3199997    0.3868946
  73.3300018    0.3941369
  73.3400040    0.3890240
  73.3500061    0.4079943
  73.3600006    0.4078694
  73.3700027    0.4017340
  73.3800049    0.4070770
  73.3900070    0.4072285
  73.4000015    0.4091009
  73.4100037    0.4120388
  73.4200058    0.4120642
  73.4300003    0.4130712
  73.4400024    0.4181826
  73.4500046    0.4262282
  73.4600067    0.4162743
  73.4700012    0.4088969
  73.4800034    0.4208515
  73.4900055    0.4024655
  73.5000000    0.3817240
  73.5100021    0.3690630
  73.5200043    0.3730311
  73.5300064    0.3745676
  73.5400009    0.3840183
  73.5500031    0.3921471
  73.5600052    0.3846500
  73.5699997    0.3734728
  73.5800018    0.3712978
  73.5900040    0.3736708
  73.6000061    0.3873521
  73.6100006    0.3718829
  73.6200027    0.3838126
  73.6300049    0.3817379
  73.6400070    0.3939442
  73.6500015    0.3919788
  73.6600037    0.3935527
  73.6700058    0.3893133
  73.6800003    0.3906829
  73.6900024    0.3918130
  73.7000046    0.3931442
  73.7100067    0.3838587
  73.7200012    0.3938262
  73.7300034    0.3961018
  73.7400055    0.4148941
  73.7500000    0.4116307
  73.7600021    0.4014640
  73.7700043    0.3992220
  73.7800064    0.3933437
  73.7900009    0.4075418
  73.8000031    0.3964777
  73.8100052    0.4049304
  73.8199997    0.3998182
  73.8300018    0.4108750
  73.8400040    0.4147574
  73.8500061    0.4013701
  73.8600006    0.3913139
  73.8700027    0.3916671
  73.8800049    0.3839939
  73.8900070    0.3881804
  73.9000015    0.3825108
  73.9100037    0.3745725
  73.9200058    0.3750733
  73.9300003    0.3709826
  73.9400024    0.3753418
  73.9500046    0.3839074
  73.9600067    0.3750685
  73.9700012    0.3608845
  73.9800034    0.3570838
  73.9900055    0.3679116
  74.0000000    0.3581456
  74.0100021    0.3549477
  74.0200043    0.3653009
  74.0300064    0.3507341
  74.0400009    0.3406715
  74.0500031    0.3548342
  74.0600052    0.3618489
  74.0700073    0.3581591
  74.0800018    0.3697413
  74.0900040    0.3775095
  74.1000061    0.3683043
  74.1100006    0.3626483
  74.1200027    0.3433910
  74.1300049    0.3488460
  74.1400070    0.3634964
  74.1500015    0.3707215
  74.1600037    0.3612330
  74.1700058    0.3559676
  74.1800003    0.3588583
  74.1900024    0.3682047
  74.2000046    0.3758354
  74.2100067    0.3703635
  74.2200012    0.3830722
  74.2300034    0.4054145
  74.2400055    0.4135935
  74.2500000    0.4095357
  74.2600021    0.4079961
  74.2700043    0.4043666
  74.2800064    0.3982113
  74.2900009    0.3869239
  74.3000031    0.3850150
  74.3100052    0.3732967
  74.3200073    0.3685476
  74.3300018    0.3636377
  74.3400040    0.3541436
  74.3500061    0.3433016
  74.3600006    0.3592595
  74.3700027    0.3519217
  74.3800049    0.3494607
  74.3900070    0.3535154
  74.4000015    0.3405854
  74.4100037    0.3500753
  74.4200058    0.3583495
  74.4300003    0.3544283
  74.4400024    0.3797022
  74.4500046    0.3984211
  74.4600067    0.3820691
  74.4700012    0.3873890
  74.4800034    0.3717274
  74.4900055    0.3625447
  74.5000000    0.3583889
  74.5100021    0.3532429
  74.5200043    0.3516903
  74.5300064    0.3543257
  74.5400009    0.3544904
  74.5500031    0.3696429
  74.5600052    0.3706896
  74.5700073    0.3590676
  74.5800018    0.3695154
  74.5900040    0.3772015
  74.6000061    0.3723698
  74.6100006    0.3509759
  74.6200027    0.3508141
  74.6300049    0.3510233
  74.6400070    0.3519592
  74.6500015    0.3611474
  74.6600037    0.3650415
  74.6700058    0.3522818
  74.6800003    0.3461449
  74.6900024    0.3482444
  74.7000046    0.3419100
  74.7100067    0.3411197
  74.7200012    0.3435960
  74.7300034    0.3408967
  74.7400055    0.3321683
  74.7500000    0.3347302
  74.7600021    0.3324227
  74.7700043    0.3375280
  74.7800064    0.3497997
  74.7900009    0.3524881
  74.8000031    0.3484982
  74.8100052    0.3336944
  74.8200073    0.3359140
  74.8300018    0.3228474
  74.8400040    0.3256691
  74.8500061    0.3145818
  74.8600006    0.3254866
  74.8700027    0.3314538
  74.8800049    0.3360126
  74.8900070    0.3398844
  74.9000015    0.3318376
  74.9100037    0.3310446
  74.9200058    0.3442670
  74.9300003    0.3395659
  74.9400024    0.3426800
  74.9500046    0.3409709
  74.9600067    0.3393884
  74.9700012    0.3478451
  74.9800034    0.3403944
  74.9900055    0.3434020
  75.0000000    0.3317659
  75.0100021    0.3378890
  75.0200043    0.3644683
  75.0300064    0.3789944
  75.0400009    0.3777800
  75.0500031    0.3741242
  75.0600052    0.3666123
  75.0700073    0.3684163
  75.0800018    0.3578109
  75.0900040    0.3564874
  75.1000061    0.3568255
  75.1100006    0.3539551
  75.1200027    0.3560996
  75.1300049    0.3586857
  75.1400070    0.3461774
  75.1500015    0.3402548
  75.1600037    0.3446592
  75.1700058    0.3542168
  75.1800003    0.3492551
  75.1900024    0.3609200
  75.2000046    0.3601381
  75.2100067    0.3589551
  75.2200012    0.3598106
  75.2300034    0.3648099
  75.2400055    0.3642098
  75.2500000    0.3583531
  75.2600021    0.3455433
  75.2700043    0.3316498
  75.2800064    0.3423365
  75.2900009    0.3527874
  75.3000031    0.3470380
  75.3100052    0.3366435
  75.3200073    0.3357123
  75.3300018    0.3380021
  75.3400040    0.3485120
  75.3500061    0.3458065
  75.3600006    0.3512355
  75.3700027    0.3515864
  75.3800049    0.3480537
  75.3900070    0.3469126
  75.4000015    0.3359209
  75.4100037    0.3388989
  75.4200058    0.3416834
  75.4300003    0.3242509
  75.4400024    0.3240042
  75.4500046    0.3239971
  75.4600067    0.3289413
  75.4700012    0.3327553
  75.4800034    0.3279290
  75.4900055    0.3214598
  75.5000000    0.3170399
  75.5100021    0.3241431
  75.5200043    0.3224300
  75.5300064    0.3159570
  75.5400009    0.3252226
  75.5500031    0.3152539
  75.5600052    0.3174223
  75.5700073    0.3229418
  75.5800018    0.3220010
  75.5900040    0.3253685
  75.6000061    0.3121662
  75.6100006    0.3224813
  75.6200027    0.3263027
  75.6300049    0.3196381
  75.6400070    0.3187789
  75.6500015    0.3148087
  75.6600037    0.3239197
  75.6700058    0.3423201
  75.6800003    0.3462030
  75.6900024    0.3408253
  75.7000046    0.3325486
  75.7100067    0.3494305
  75.7200012    0.3462308
  75.7300034    0.3495210
  75.7400055    0.3541687
  75.7500000    0.3587820
  75.7600021    0.3578948
  75.7700043    0.3687367
  75.7800064    0.3870465
  75.7900009    0.3681428
  75.8000031    0.3744926
  75.8100052    0.3720445
  75.8200073    0.3824495
  75.8300018    0.3625501
  75.8400040    0.3640398
  75.8500061    0.3527471
  75.8600006    0.3559318
  75.8700027    0.3585984
  75.8800049    0.3689141
  75.8900070    0.3732895
  75.9000015    0.3614112
  75.9100037    0.3586848
  75.9200058    0.3723106
  75.9300003    0.3897023
  75.9400024    0.3894832
  75.9500046    0.3902366
  75.9600067    0.3892701
  75.9700012    0.3889376
  75.9800034    0.3899890
  75.9900055    0.3839604
  76.0000000    0.3775091
  76.0100021    0.3862610
  76.0200043    0.3760773
  76.0300064    0.3687647
  76.0400009    0.3446980
  76.0500031    0.3459855
  76.0600052    0.3630024
  76.0700073    0.3726377
  76.0800018    0.3684807
  76.0900040    0.3652438
  76.1000061    0.3526522
  76.1100006    0.3420367
  76.1200027    0.3416881
  76.1300049    0.3560630
  76.1400070    0.3559516
  76.1500015    0.3526890
  76.1600037    0.3427722
  76.1700058    0.3406876
  76.1800003    0.3310178
  76.1900024    0.3215328
  76.2000046    0.3254738
  76.2100067    0.3153915
  76.2200012    0.3344241
  76.2300034    0.3328260
  76.2400055    0.3171946
  76.2500000    0.3238225
  76.2600021    0.3277244
  76.2700043    0.3231910
  76.2800064    0.3386979
  76.2900009    0.3326403
  76.3000031    0.3262424
  76.3100052    0.3191518
  76.3200073    0.3214285
  76.3300018    0.3105096
  76.3400040    0.3086484
  76.3500061    0.2966029
  76.3600006    0.2965971
  76.3700027    0.3093256
  76.3800049    0.3049080
  76.3900070    0.3054051
  76.4000015    0.3096071
  76.4100037    0.3110960
  76.4200058    0.3147714
  76.4300003    0.3151660
  76.4400024    0.3157931
  76.4500046    0.3099658
  76.4600067    0.3059690
  76.4700012    0.3074901
  76.4800034    0.3085489
  76.4900055    0.3078895
  76.5000000    0.3082145
  76.5100021    0.3104220
  76.5200043    0.2950969
  76.5300064    0.3037271
  76.5400009    0.3090173
  76.5500031    0.2937211
  76.5600052    0.3206171
  76.5700073    0.3196327
  76.5800018    0.3302712
  76.5900040    0.3364081
  76.6000061    0.3467886
  76.6100006    0.3299153
  76.6200027    0.3121082
  76.6300049    0.3104801
  76.6400070    0.3212553
  76.6500015    0.3146791
  76.6600037    0.3076610
  76.6700058    0.3036946
  76.6800003    0.3100846
  76.6900024    0.3073449
  76.7000046    0.2976481
  76.7100067    0.2959617
  76.7200012    0.2889119
  76.7300034    0.2816423
  76.7400055    0.2952566
  76.7500000    0.2936062
  76.7600021    0.3000346
  76.7700043    0.3019606
  76.7800064    0.3093193
  76.7900009    0.2996073
  76.8000031    0.3015035
  76.8100052    0.2941439
  76.8200073    0.3032413
  76.8300018    0.3007828
  76.8400040    0.2983164
  76.8500061    0.3093140
  76.8600006    0.2935131
  76.8700027    0.3015944
  76.8800049    0.3045488
  76.8900070    0.3095812
  76.9000015    0.3076772
  76.9100037    0.3126138
  76.9200058    0.3148310
  76.9300003    0.3124554
  76.9400024    0.2993034
  76.9500046    0.3010210
  76.9600067    0.2988571
  76.9700012    0.3092505
  76.9800034    0.3132798
  76.9900055    0.2922211
  77.0000000    0.2941998
  77.0100021    0.2798841
  77.0200043    0.2878397
  77.0300064    0.2874933
  77.0400009    0.2978751
  77.0500031    0.2958503
  77.0600052    0.2925296
  77.0700073    0.2971283
  77.0800018    0.2917391
  77.0900040    0.2928708
  77.1000061    0.2983306
  77.1100006    0.3099257
  77.1200027    0.3231405
  77.1300049    0.3251578
  77.1400070    0.3231154
  77.1500015    0.3293214
  77.1600037    0.3183015
  77.1700058    0.3248430
  77.1800003    0.3241695
  77.1900024    0.3242853
  77.2000046    0.3154363
  77.2100067    0.3216271
  77.2200012    0.3261826
  77.2300034    0.3374504
  77.2400055    0.3373410
  77.2500000    0.3504387
  77.2600021    0.3616136
  77.2700043    0.3716077
  77.2800064    0.3590426
  77.2900009    0.3660033
  77.3000031    0.3491938
  77.3100052    0.3440931
  77.3200073    0.3424211
  77.3300018    0.3327716
  77.3400040    0.3430825
  77.3500061    0.3315097
  77.3600006    0.3445176
  77.3700027    0.3573080
  77.3800049    0.3537610
  77.3900070    0.3677473
  77.4000015    0.3625517
  77.4100037    0.3478712
  77.4200058    0.3631564
  77.4300003    0.3621675
  77.4400024    0.3508228
  77.4500046    0.3367977
  77.4600067    0.3294922
  77.4700012    0.3520573
  77.4800034    0.3505403
  77.4900055    0.3529178
  77.5000000    0.3582057
  77.5100021    0.3518568
  77.5200043    0.3417929
  77.5300064    0.3439685
  77.5400009    0.3436025
  77.5500031    0.3469217
  77.5600052    0.3570945
  77.5700073    0.3501847
  77.5800018    0.3455495
  77.5900040    0.3295238
  77.6000061    0.3468398
  77.6100006    0.3611623
  77.6200027    0.3589109
  77.6300049    0.3718079
  77.6400070    0.3711820
  77.6500015    0.3775091
  77.6600037    0.3825703
  77.6700058    0.3870147
  77.6800003    0.3888730
  77.6900024    0.3685227
  77.7000046    0.3767427
  77.7100067    0.3725898
  77.7200012    0.3587016
  77.7300034    0.3522525
  77.7400055    0.3508036
  77.7500000    0.3482732
  77.7600021    0.3453031
  77.7700043    0.3601258
  77.7800064    0.3579682
  77.7900009    0.3579054
  77.8000031    0.3570608
  77.8100052    0.3483633
  77.8200073    0.3435044
  77.8300018    0.3325473
  77.8400040    0.3288291
  77.8500061    0.3385785
  77.8600006    0.3553076
  77.8700027    0.3638795
  77.8800049    0.3693876
  77.8900070    0.3848552
  77.9000015    0.3811919
  77.9100037    0.3769636
  77.9200058    0.3790501
  77.9300003    0.3727136
  77.9400024    0.3639835
  77.9500046    0.3675246
  77.9600067    0.3672147
  77.9700012    0.3802797
  77.9800034    0.3772362
  77.9900055    0.3774709
  78.0000000    0.3674232
  78.0100021    0.3636426
  78.0200043    0.3635077
  78.0300064    0.3446216
  78.0400009    0.3400114
  78.0500031    0.3244102
  78.0600052    0.3116374
  78.0700073    0.3094265
  78.0800018    0.3251711
  78.0900040    0.3306995
  78.1000061    0.3254423
  78.1100006    0.3224828
  78.1200027    0.3237615
  78.1300049    0.3310895
  78.1400070    0.3291457
  78.1500015    0.3334503
  78.1600037    0.3340967
  78.1700058    0.3412807
  78.1800003    0.3372069
  78.1900024    0.3341007
  78.2000046    0.3395817
  78.2100067    0.3360158
  78.2200012    0.3402742
  78.2300034    0.3268985
  78.2400055    0.3280135
  78.2500000    0.3318572
  78.2600021    0.3333552
  78.2700043    0.3248378
  78.2800064    0.3342028
  78.2900009    0.3317277
  78.3000031    0.3268360
  78.3100052    0.3385594
  78.3200073    0.3495222
  78.3300018    0.3398974
  78.3400040    0.3365742
  78.3500061    0.3328065
  78.3600006    0.3360280
  78.3700027    0.3402684
  78.3800049    0.3564302
  78.3900070    0.3655910
  78.4000015    0.3627549
  78.4100037    0.3634690
  78.4200058    0.3618532
  78.4300003    0.3473459
  78.4400024    0.3458153
  78.4500046    0.3499758
  78.4600067    0.3473454
  78.4700012    0.3641082
  78.4800034    0.3681037
  78.4900055    0.3759046
  78.5000000    0.3789593
  78.5100021    0.3787038
  78.5200043    0.3855030
  78.5300064    0.3724692
  78.5400009    0.3740888
  78.5500031    0.3908501
  78.5600052    0.4114949
  78.5700073    0.4224230
  78.5800018    0.4057212
  78.5900040    0.3890711
  78.6000061    0.3805692
  78.6100006    0.3913921
  78.6200027    0.3788568
  78.6300049    0.3849591
  78.6400070    0.3760764
  78.6500015    0.3925931
  78.6600037    0.4031137
  78.6700058    0.4030587
  78.6800003    0.4093951
  78.6900024    0.4038623
  78.7000046    0.4021626
  78.7100067    0.3922048
  78.7200012    0.3886851
  78.7300034    0.3917789
  78.7400055    0.4000430
  78.7500000    0.4152152
  78.7600021    0.4170826
  78.7700043    0.4187824
  78.7800064    0.4263000
  78.7900009    0.4438014
  78.8000031    0.4487707
  78.8100052    0.4411027
  78.8200073    0.4636609
  78.8300018    0.4545791
  78.8400040    0.4494411
  78.8500061    0.4434210
  78.8600006    0.4299324
  78.8700027    0.4240409
  78.8800049    0.4050815
  78.8900070    0.3977848
  78.9000015    0.3920099
  78.9100037    0.4039261
  78.9200058    0.4023248
  78.9300003    0.4017662
  78.9400024    0.4009315
  78.9500046    0.3986849
  78.9600067    0.3932234
  78.9700012    0.3795247
  78.9800034    0.3847297
  78.9900055    0.3867807
  79.0000000    0.3993182
  79.0100021    0.3924465
  79.0200043    0.3824731
  79.0300064    0.3738742
  79.0400009    0.3752935
  79.0500031    0.3737701
  79.0600052    0.3738613
  79.0700073    0.3661140
  79.0800018    0.3560323
  79.0900040    0.3641210
  79.1000061    0.3656378
  79.1100006    0.3695158
  79.1200027    0.3566448
  79.1300049    0.3576344
  79.1400070    0.3383880
  79.1500015    0.3339157
  79.1600037    0.3233663
  79.1700058    0.3157024
  79.1800003    0.3083766
  79.1900024    0.3317641
  79.2000046    0.3353415
  79.2100067    0.3264266
  79.2200012    0.3306518
  79.2300034    0.3166050
  79.2400055    0.3248420
  79.2500000    0.3187990
  79.2600021    0.3246170
  79.2700043    0.3395126
  79.2800064    0.3623220
  79.2900009    0.3596416
  79.3000031    0.3590079
  79.3100052    0.3454410
  79.3200073    0.3426754
  79.3300018    0.3399031
  79.3400040    0.3321977
  79.3500061    0.3328987
  79.3600006    0.3530261
  79.3700027    0.3435163
  79.3800049    0.3404028
  79.3900070    0.3471859
  79.4000015    0.3580342
  79.4100037    0.3545515
  79.4200058    0.3419492
  79.4300003    0.3518326
  79.4400024    0.3473144
  79.4500046    0.3455483
  79.4600067    0.3383830
  79.4700012    0.3423222
  79.4800034    0.3155242
  79.4900055    0.3164752
  79.5000000    0.3101363
  79.5100021    0.3058365
  79.5200043    0.3026086
  79.5300064    0.3114894
  79.5400009    0.3024544
  79.5500031    0.2828062
  79.5600052    0.2697125
  79.5700073    0.2792591
  79.5800018    0.2914931
  79.5900040    0.2967174
  79.6000061    0.2971275
  79.6100006    0.2945261
  79.6200027    0.3076066
  79.6300049    0.3258740
  79.6400070    0.3337924
  79.6500015    0.3254669
  79.6600037    0.3224443
  79.6700058    0.3337732
  79.6800003    0.3335309
  79.6900024    0.3389781
  79.7000046    0.3461438
  79.7100067    0.3429642
  79.7200012    0.3459729
  79.7300034    0.3389684
  79.7400055    0.3359922
  79.7500000    0.3438209
  79.7600021    0.3375864
  79.7700043    0.3562983
  79.7800064    0.3541370
  79.7900009    0.3592657
  79.8000031    0.3651243
  79.8100052    0.3585267
  79.8200073    0.3571694
  79.8300018    0.3489204
  79.8400040    0.3642339
  79.8500061    0.3732649
  79.8600006    0.3933399
  79.8700027    0.3878216
  79.8800049    0.3565524
  79.8900070    0.3602453
  79.9000015    0.3709803
  79.9100037    0.3759457
  79.9200058    0.3778624
  79.9300003    0.3819991
  79.9400024    0.3918281
  79.9500046    0.3963136
  79.9600067    0.3905636
  79.9700012    0.3931757
  79.9800034    0.4132081
  79.9900055    0.4173377
  80.0000000    0.4111355
  80.0100021    0.4148866
  80.0200043    0.4248201
  80.0300064    0.4186774
  80.0400009    0.4247938
  80.0500031    0.4208896
  80.0600052    0.4270370
  80.0700073    0.4268501
  80.0800018    0.4291047
  80.0900040    0.4182864
  80.1000061    0.4281823
  80.1100006    0.4117951
  80.1200027    0.4135610
  80.1300049    0.4172743
  80.1400070    0.4176500
  80.1500015    0.4144773
  80.1600037    0.4100693
  80.1700058    0.3981584
  80.1800003    0.4030179
  80.1900024    0.3912231
  80.2000046    0.3946212
  80.2100067    0.3876205
  80.2200012    0.3969572
  80.2300034    0.3876916
  80.2400055    0.4039728
  80.2500000    0.3916206
  80.2600021    0.3939810
  80.2700043    0.4066924
  80.2800064    0.4104050
  80.2900009    0.4083987
  80.3000031    0.4099931
  80.3100052    0.3987734
  80.3200073    0.4135895
  80.3300018    0.4195108
  80.3400040    0.4219486
  80.3500061    0.4182371
  80.3600006    0.4240490
  80.3700027    0.4238538
  80.3800049    0.4224506
  80.3900070    0.4177685
  80.4000015    0.4403247
  80.4100037    0.4420224
  80.4200058    0.4367008
  80.4300003    0.4433339
  80.4400024    0.4352233
  80.4500046    0.4471685
  80.4600067    0.4451674
  80.4700012    0.4555315
  80.4800034    0.4449306
  80.4900055    0.4382204
  80.5000076    0.4405169
  80.5100021    0.4295103
  80.5200043    0.4184008
  80.5300064    0.4169755
  80.5400009    0.4175132
  80.5500031    0.4258325
  80.5600052    0.4021060
  80.5700073    0.4166032
  80.5800018    0.4164571
  80.5900040    0.4226070
  80.6000061    0.4108582
  80.6100006    0.4185213
  80.6200027    0.4130415
  80.6300049    0.4141117
  80.6400070    0.4230235
  80.6500015    0.4279268
  80.6600037    0.4199428
  80.6700058    0.4336036
  80.6800003    0.4343516
  80.6900024    0.4347152
  80.7000046    0.4229723
  80.7100067    0.4179394
  80.7200012    0.4178012
  80.7300034    0.4128402
  80.7400055    0.4146655
  80.7500076    0.4147173
  80.7600021    0.4349057
  80.7700043    0.4426772
  80.7800064    0.4419040
  80.7900009    0.4350035
  80.8000031    0.4365763
  80.8100052    0.4457187
  80.8200073    0.4502254
  80.8300018    0.4479282
  80.8400040    0.4461529
  80.8500061    0.4586183
  80.8600006    0.4629923
  80.8700027    0.4554144
  80.8800049    0.4567974
  80.8900070    0.4464429
  80.9000015    0.4465126
  80.9100037    0.4521743
  80.9200058    0.4450304
  80.9300003    0.4415193
  80.9400024    0.4375327
  80.9500046    0.4376854
  80.9600067    0.4194173
  80.9700012    0.4229217
  80.9800034    0.4169314
  80.9900055    0.4241070
  81.0000076    0.4399103
  81.0100021    0.4306083
  81.0200043    0.4376273
  81.0300064    0.4250981
  81.0400009    0.4216424
  81.0500031    0.4213293
  81.0600052    0.4199133
  81.0700073    0.4383753
  81.0800018    0.4444151
  81.0900040    0.4419383
  81.1000061    0.4459918
  81.1100006    0.4266843
  81.1200027    0.4275843
  81.1300049    0.4327793
  81.1400070    0.4327025
  81.1500015    0.4330736
  81.1600037    0.4315606
  81.1700058    0.4379235
  81.1800003    0.4467547
  81.1900024    0.4384214
  81.2000046    0.4459377
  81.2100067    0.4529162
  81.2200012    0.4509178
  81.2300034    0.4475870
  81.2400055    0.4393003
  81.2500076    0.4292202
  81.2600021    0.4241168
  81.2700043    0.4100826
  81.2800064    0.4036333
  81.2900009    0.4058121
  81.3000031    0.4056993
  81.3100052    0.4083767
  81.3200073    0.4027858
  81.3300018    0.3992594
  81.3400040    0.4057166
  81.3500061    0.3931303
  81.3600006    0.4098471
  81.3700027    0.4057788
  81.3800049    0.3926389
  81.3900070    0.4012960
  81.4000015    0.3949976
  81.4100037    0.3834870
  81.4200058    0.3792503
  81.4300003    0.3910326
  81.4400024    0.4019824
  81.4500046    0.4030375
  81.4600067    0.4019784
  81.4700012    0.4240099
  81.4800034    0.4259296
  81.4900055    0.4297208
  81.5000076    0.4195275
  81.5100021    0.4106610
  81.5200043    0.4004198
  81.5300064    0.3992972
  81.5400009    0.3926221
  81.5500031    0.3927299
  81.5600052    0.3926606
  81.5700073    0.3849600
  81.5800018    0.4065947
  81.5900040    0.4124105
  81.6000061    0.4020659
  81.6100006    0.3996379
  81.6200027    0.3827222
  81.6300049    0.3854521
  81.6400070    0.3679233
  81.6500015    0.3584789
  81.6600037    0.3413823
  81.6700058    0.3525428
  81.6800003    0.3527143
  81.6900024    0.3585164
  81.7000046    0.3578083
  81.7100067    0.3667420
  81.7200012    0.3743924
  81.7300034    0.3711104
  81.7400055    0.3780941
  81.7500076    0.3705543
  81.7600021    0.3635384
  81.7700043    0.3631696
  81.7800064    0.3468503
  81.7900009    0.3495675
  81.8000031    0.3478795
  81.8100052    0.3602675
  81.8200073    0.3618843
  81.8300018    0.3728021
  81.8400040    0.3796247
  81.8500061    0.3697905
  81.8600006    0.3716401
  81.8700027    0.3698639
  81.8800049    0.3719687
  81.8900070    0.3825699
  81.9000015    0.3744975
  81.9100037    0.3679558
  81.9200058    0.3663988
  81.9300003    0.3652676
  81.9400024    0.3596439
  81.9500046    0.3521880
  81.9600067    0.3531871
  81.9700012    0.3472035
  81.9800034    0.3468534
  81.9900055    0.3426748
  82.0000076    0.3338688
  82.0100021    0.3215679
  82.0200043    0.3221461
  82.0300064    0.3073061
  82.0400009    0.3029931
  82.0500031    0.3041103
  82.0600052    0.3037422
  82.0700073    0.3070191
  82.0800018    0.3052677
  82.0900040    0.2991928
  82.1000061    0.2914101
  82.1100006    0.2949184
  82.1200027    0.2934500
  82.1300049    0.2855512
  82.1400070    0.2922632
  82.1500015    0.2963201
  82.1600037    0.2808646
  82.1700058    0.2843589
  82.1800003    0.2761575
  82.1900024    0.2831182
  82.2000046    0.2904419
  82.2100067    0.2839575
  82.2200012    0.2749270
  82.2300034    0.2862490
  82.2400055    0.2915492
  82.2500076    0.2943896
  82.2600021    0.2851824
  82.2700043    0.3035821
  82.2800064    0.3032483
  82.2900009    0.3046667
  82.3000031    0.3060099
  82.3100052    0.2927334
  82.3200073    0.2946217
  82.3300018    0.3080435
  82.3400040    0.3068755
  82.3500061    0.3082973
  82.3600006    0.2940134
  82.3700027    0.2865539
  82.3800049    0.2799174
  82.3900070    0.2787398
  82.4000015    0.2727042
  82.4100037    0.2778101
  82.4200058    0.2724062
  82.4300003    0.2814288
  82.4400024    0.2816162
  82.4500046    0.2871111
  82.4600067    0.2928345
  82.4700012    0.3006142
  82.4800034    0.2934316
  82.4900055    0.2994174
  82.5000076    0.2851807
  82.5100021    0.2905993
  82.5200043    0.2917566
  82.5300064    0.2750634
  82.5400009    0.2724124
  82.5500031    0.2613599
  82.5600052    0.2619837
  82.5700073    0.2675006
  82.5800018    0.2717822
  82.5900040    0.2669708
  82.6000061    0.2873640
  82.6100006    0.2786534
  82.6200027    0.2814755
  82.6300049    0.2699350
  82.6400070    0.2607538
  82.6500015    0.2677959
  82.6600037    0.2759572
  82.6700058    0.2799142
  82.6800003    0.2744472
  82.6900024    0.2714994
  82.7000046    0.2595161
  82.7100067    0.2635404
  82.7200012    0.2674538
  82.7300034    0.2756818
  82.7400055    0.2804202
  82.7500076    0.2715674
  82.7600021    0.2681732
  82.7700043    0.2666768
  82.7800064    0.2672697
  82.7900009    0.2636473
  82.8000031    0.2742664
  82.8100052    0.2686458
  82.8200073    0.2715899
  82.8300018    0.2764049
  82.8400040    0.2722783
  82.8500061    0.2802815
  82.8600006    0.2876506
  82.8700027    0.2847079
  82.8800049    0.2866062
  82.8900070    0.2920870
  82.9000015    0.2884826
  82.9100037    0.2859607
  82.9200058    0.2738020
  82.9300003    0.2739952
  82.9400024    0.2679349
  82.9500046    0.2753016
  82.9600067    0.2682480
  82.9700012    0.2719474
  82.9800034    0.2859269
  82.9900055    0.2926240
  83.0000076    0.2948082
  83.0100021    0.3032900
  83.0200043    0.2922001
  83.0300064    0.2955386
  83.0400009    0.2931058
  83.0500031    0.2948883
  83.0600052    0.2974969
  83.0700073    0.2821051
  83.0800018    0.2818667
  83.0900040    0.2761569
  83.1000061    0.2722102
  83.1100006    0.2631212
  83.1200027    0.2662509
  83.1300049    0.2761810
  83.1400070    0.2695231
  83.1500015    0.2690661
  83.1600037    0.2676038
  83.1700058    0.2656758
  83.1800003    0.2669107
  83.1900024    0.2701859
  83.2000046    0.2774405
  83.2100067    0.2773404
  83.2200012    0.2743550
  83.2300034    0.2706438
  83.2400055    0.2771669
  83.2500076    0.2700010
  83.2600021    0.2718135
  83.2700043    0.2812098
  83.2800064    0.2867510
  83.2900009    0.2855921
  83.3000031    0.2840643
  83.3100052    0.2867269
  83.3200073    0.2765120
  83.3300018    0.2725460
  83.3400040    0.2897595
  83.3500061    0.2678317
  83.3600006    0.2851883
  83.3700027    0.2872609
  83.3800049    0.2827908
  83.3900070    0.2841328
  83.4000015    0.2883718
  83.4100037    0.2752930
  83.4200058    0.2786763
  83.4300003    0.2816466
  83.4400024    0.2822420
  83.4500046    0.2904844
  83.4600067    0.2893865
  83.4700012    0.2935942
  83.4800034    0.3038110
  83.4900055    0.3041024
  83.5000076    0.3127655
  83.5100021    0.2990010
  83.5200043    0.2882338
  83.5300064    0.2746013
  83.5400009    0.2816242
  83.5500031    0.2843381
  83.5600052    0.2848634
  83.5700073    0.2948610
  83.5800018    0.3090826
  83.5900040    0.2842713
  83.6000061    0.2950458
  83.6100006    0.2862513
  83.6200027    0.2978163
  83.6300049    0.3120487
  83.6400070    0.3135399
  83.6500015    0.3214756
  83.6600037    0.3132284
  83.6700058    0.3297082
  83.6800003    0.3180349
  83.6900024    0.3309139
  83.7000046    0.3395838
  83.7100067    0.3351318
  83.7200012    0.3424326
  83.7300034    0.3513690
  83.7400055    0.3431715
  83.7500076    0.3419679
  83.7600021    0.3379373
  83.7700043    0.3197613
  83.7800064    0.3210084
  83.7900009    0.3104957
  83.8000031    0.3174039
  83.8100052    0.3175513
  83.8200073    0.3140767
  83.8300018    0.3204705
  83.8400040    0.3116445
  83.8500061    0.2933489
  83.8600006    0.2830643
  83.8700027    0.2953804
  83.8800049    0.2959734
  83.8900070    0.3072335
  83.9000015    0.3241028
  83.9100037    0.3110662
  83.9200058    0.2996598
  83.9300003    0.3031769
  83.9400024    0.3038930
  83.9500046    0.3021962
  83.9600067    0.3103361
  83.9700012    0.3049058
  83.9800034    0.3219818
  83.9900055    0.3127244
  84.0000076    0.3087254
  84.0100021    0.3088869
  84.0200043    0.3138266
  84.0300064    0.3067212
  84.0400009    0.3178141
  84.0500031    0.3186121
  84.0600052    0.3151227
  84.0700073    0.3224182
  84.0800018    0.3226522
  84.0900040    0.3270819
  84.1000061    0.3443601
  84.1100006    0.3574045
  84.1200027    0.3480686
  84.1300049    0.3496180
  84.1400070    0.3507778
  84.1500015    0.3470669
  84.1600037    0.3530049
  84.1700058    0.3658458
  84.1800003    0.3566050
  84.1900024    0.3584547
  84.2000046    0.3511569
  84.2100067    0.3508537
  84.2200012    0.3482850
  84.2300034    0.3534701
  84.2400055    0.3493466
  84.2500076    0.3341487
  84.2600021    0.3397259
  84.2700043    0.3312743
  84.2800064    0.3385372
  84.2900009    0.3276777
  84.3000031    0.3336454
  84.3100052    0.3355393
  84.3200073    0.3323456
  84.3300018    0.3259442
  84.3400040    0.3232145
  84.3500061    0.3330231
  84.3600006    0.3290424
  84.3700027    0.3358282
  84.3800049    0.3305198
  84.3900070    0.3180995
  84.4000015    0.3168120
  84.4100037    0.3118225
  84.4200058    0.3031841
  84.4300003    0.3014795
  84.4400024    0.3077399
  84.4500046    0.2988575
  84.4600067    0.3186266
  84.4700012    0.3194510
  84.4800034    0.3114378
  84.4900055    0.3197452
  84.5000076    0.3380245
  84.5100021    0.3351971
  84.5200043    0.3321437
  84.5300064    0.3133839
  84.5400009    0.3013519
  84.5500031    0.3106531
  84.5600052    0.3062619
  84.5700073    0.3019997
  84.5800018    0.2846426
  84.5900040    0.2804888
  84.6000061    0.2773409
  84.6100006    0.2814068
  84.6200027    0.2727407
  84.6300049    0.2851205
  84.6400070    0.2974887
  84.6500015    0.3114613
  84.6600037    0.3243798
  84.6700058    0.3180295
  84.6800003    0.3016859
  84.6900024    0.2919539
  84.7000046    0.3018294
  84.7100067    0.3029583
  84.7200012    0.2934492
  84.7300034    0.3013207
  84.7400055    0.3053278
  84.7500076    0.3011568
  84.7600021    0.3055831
  84.7700043    0.2994645
  84.7800064    0.3061478
  84.7900009    0.3056719
  84.8000031    0.3041641
  84.8100052    0.2928542
  84.8200073    0.2935010
  84.8300018    0.2894637
  84.8400040    0.3026052
  84.8500061    0.3186947
  84.8600006    0.3211615
  84.8700027    0.3204505
  84.8800049    0.3277775
  84.8900070    0.3177687
  84.9000015    0.3089577
  84.9100037    0.3210192
  84.9200058    0.3053153
  84.9300003    0.3040971
  84.9400024    0.3231466
  84.9500046    0.3054284
  84.9600067    0.3092581
  84.9700012    0.3110103
  84.9800034    0.2943286
  84.9900055    0.2902926
  85.0000076    0.2857703
  85.0100021    0.2894762
  85.0200043    0.2842248
  85.0300064    0.2825128
  85.0400009    0.2765350
  85.0500031    0.2787076
  85.0600052    0.2808613
  85.0700073    0.2806807
  85.0800018    0.2939423
  85.0900040    0.2868309
  85.1000061    0.2826844
  85.1100006    0.2848554
  85.1200027    0.2745118
  85.1300049    0.2871555
  85.1400070    0.2796443
  85.1500015    0.2855784
  85.1600037    0.2927483
  85.1700058    0.2859939
  85.1800003    0.2805097
  85.1900024    0.2908776
  85.2000046    0.2852413
  85.2100067    0.2805680
  85.2200012    0.2684308
  85.2300034    0.2700038
  85.2400055    0.2675852
  85.2500076    0.2718064
  85.2600021    0.2793224
  85.2700043    0.2633373
  85.2800064    0.2744275
  85.2900009    0.2798259
  85.3000031    0.2789015
  85.3100052    0.2940440
  85.3200073    0.2951744
  85.3300018    0.2890143
  85.3400040    0.2917046
  85.3500061    0.2884580
  85.3600006    0.2764296
  85.3700027    0.2881619
  85.3800049    0.2896518
  85.3900070    0.2966928
  85.4000015    0.2845174
  85.4100037    0.2822194
  85.4200058    0.2781532
  85.4300003    0.2756570
  85.4400024    0.2722575
  85.4500046    0.2791416
  85.4600067    0.2730932
  85.4700012    0.2860297
  85.4800034    0.2865709
  85.4900055    0.2968124
  85.5000076    0.2736873
  85.5100021    0.2721697
  85.5200043    0.2863283
  85.5300064    0.2892293
  85.5400009    0.2904277
  85.5500031    0.2992685
  85.5600052    0.3094009
  85.5700073    0.2985989
  85.5800018    0.3074207
  85.5900040    0.3103728
  85.6000061    0.3102063
  85.6100006    0.3178393
  85.6200027    0.3190174
  85.6300049    0.3099821
  85.6400070    0.3050045
  85.6500015    0.3143723
  85.6600037    0.3202421
  85.6700058    0.3170840
  85.6800003    0.3079175
  85.6900024    0.3152367
  85.7000046    0.3153814
  85.7100067    0.3056968
  85.7200012    0.3079065
  85.7300034    0.3037212
  85.7400055    0.2988248
  85.7500076    0.2912808
  85.7600021    0.2874618
  85.7700043    0.2825312
  85.7800064    0.2843973
  85.7900009    0.2839458
  85.8000031    0.2813058
  85.8100052    0.2861933
  85.8200073    0.2911347
  85.8300018    0.2983775
  85.8400040    0.2975124
  85.8500061    0.3113240
  85.8600006    0.3175536
  85.8700027    0.3125139
  85.8800049    0.3190216
  85.8900070    0.3110218
  85.9000015    0.2945682
  85.9100037    0.2960455
  85.9200058    0.2865140
  85.9300003    0.2822222
  85.9400024    0.2913802
  85.9500046    0.2833245
  85.9600067    0.2732137
  85.9700012    0.2636978
  85.9800034    0.2613180
  85.9900055    0.2625238
  86.0000076    0.2673751
  86.0100021    0.2718786
  86.0200043    0.2843346
  86.0300064    0.2824625
  86.0400009    0.2844878
  86.0500031    0.2816580
  86.0600052    0.2972161
  86.0700073    0.3064544
  86.0800018    0.3024563
  86.0900040    0.3047096
  86.1000061    0.2907972
  86.1100006    0.3032630
  86.1200027    0.3060870
  86.1300049    0.3031418
  86.1400070    0.2894989
  86.1500015    0.2869961
  86.1600037    0.2896062
  86.1700058    0.2902987
  86.1800003    0.2867326
  86.1900024    0.2853633
  86.2000046    0.2885743
  86.2100067    0.2783162
  86.2200012    0.2878183
  86.2300034    0.2886654
  86.2400055    0.2994228
  86.2500076    0.2965432
  86.2600021    0.3147766
  86.2700043    0.3300555
  86.2800064    0.3308927
  86.2900009    0.3344811
  86.3000031    0.3340159
  86.3100052    0.3411813
  86.3200073    0.3267031
  86.3300018    0.3258362
  86.3400040    0.3258480
  86.3500061    0.3156123
  86.3600006    0.3141856
  86.3700027    0.3205259
  86.3800049    0.3144691
  86.3900070    0.3139007
  86.4000015    0.3052779
  86.4100037    0.3058926
  86.4200058    0.2968394
  86.4300003    0.3046842
  86.4400024    0.3061530
  86.4500046    0.3145886
  86.4600067    0.2926594
  86.4700012    0.2906561
  86.4800034    0.2732349
  86.4900055    0.2756473
  86.5000076    0.2799982
  86.5100021    0.2659824
  86.5200043    0.2814667
  86.5300064    0.2845811
  86.5400009    0.2905929
  86.5500031    0.2791878
  86.5600052    0.3001828
  86.5700073    0.2996660
  86.5800018    0.3037770
  86.5900040    0.3057801
  86.6000061    0.2988645
  86.6100006    0.3021574
  86.6200027    0.2974635
  86.6300049    0.3004816
  86.6400070    0.2934051
  86.6500015    0.2873933
  86.6600037    0.2869164
  86.6700058    0.2794513
  86.6800003    0.2735556
  86.6900024    0.2694679
  86.7000046    0.2727788
  86.7100067    0.2645586
  86.7200012    0.2679281
  86.7300034    0.2773764
  86.7400055    0.2831154
  86.7500076    0.2910822
  86.7600021    0.2868411
  86.7700043    0.2738042
  86.7800064    0.3028842
  86.7900009    0.3072026
  86.8000031    0.3089761
  86.8100052    0.3183321
  86.8200073    0.3180013
  86.8300018    0.3255554
  86.8400040    0.3321089
  86.8500061    0.3372382
  86.8600006    0.3447668
  86.8700027    0.3554375
  86.8800049    0.3473645
  86.8900070    0.3484410
  86.9000015    0.3626680
  86.9100037    0.3554763
  86.9200058    0.3528054
  86.9300079    0.3418713
  86.9400024    0.3493433
  86.9500046    0.3455192
  86.9600067    0.3339725
  86.9700012    0.3268148
  86.9800034    0.3140572
  86.9900055    0.3160016
  87.0000076    0.3147109
  87.0100021    0.3278644
  87.0200043    0.3431052
  87.0300064    0.3302117
  87.0400009    0.3307014
  87.0500031    0.3306673
  87.0600052    0.3396753
  87.0700073    0.3551777
  87.0800018    0.3269381
  87.0900040    0.3424989
  87.1000061    0.3371683
  87.1100006    0.3172271
  87.1200027    0.3244873
  87.1300049    0.3325289
  87.1400070    0.3190406
  87.1500015    0.2947641
  87.1600037    0.2980440
  87.1700058    0.3020201
  87.1800079    0.3033184
  87.1900024    0.3124179
  87.2000046    0.3134817
  87.2100067    0.3073668
  87.2200012    0.3077591
  87.2300034    0.3135037
  87.2400055    0.3055477
  87.2500076    0.3028054
  87.2600021    0.3066151
  87.2700043    0.3222065
  87.2800064    0.3236428
  87.2900009    0.3220204
  87.3000031    0.3116739
  87.3100052    0.3223087
  87.3200073    0.3212714
  87.3300018    0.3204327
  87.3400040    0.3112428
  87.3500061    0.3044434
  87.3600006    0.2946652
  87.3700027    0.3076324
  87.3800049    0.3206694
  87.3900070    0.3175986
  87.4000015    0.3092426
  87.4100037    0.2946146
  87.4200058    0.3010977
  87.4300079    0.2942025
  87.4400024    0.3040696
  87.4500046    0.3106854
  87.4600067    0.3038674
  87.4700012    0.3058182
  87.4800034    0.3105663
  87.4900055    0.3142211
  87.5000076    0.3250861
  87.5100021    0.3357539
  87.5200043    0.3396908
  87.5300064    0.3397887
  87.5400009    0.3461411
  87.5500031    0.3409981
  87.5600052    0.3246759
  87.5700073    0.3142602
  87.5800018    0.3143067
  87.5900040    0.3338980
  87.6000061    0.3246744
  87.6100006    0.3276089
  87.6200027    0.3346492
  87.6300049    0.3283945
  87.6400070    0.3310539
  87.6500015    0.3379155
  87.6600037    0.3452945
  87.6700058    0.3404649
  87.6800079    0.3543607
  87.6900024    0.3343643
  87.7000046    0.3281220
  87.7100067    0.3331088
  87.7200012    0.3378965
  87.7300034    0.3622660
  87.7400055    0.3746856
  87.7500076    0.3799203
  87.7600021    0.3737200
  87.7700043    0.3715169
  87.7800064    0.3940541
  87.7900009    0.3975185
  87.8000031    0.3854458
  87.8100052    0.3935386
  87.8200073    0.3714692
  87.8300018    0.3673017
  87.8400040    0.3708291
  87.8500061    0.3779447
  87.8600006    0.3933079
  87.8700027    0.3849069
  87.8800049    0.3779663
  87.8900070    0.3639190
  87.9000015    0.3603912
  87.9100037    0.3477600
  87.9200058    0.3621408
  87.9300079    0.3555807
  87.9400024    0.3395523
  87.9500046    0.3496588
  87.9600067    0.3548237
  87.9700012    0.3521512
  87.9800034    0.3597714
  87.9900055    0.3573754
  88.0000076    0.3638991
  88.0100021    0.3628800
  88.0200043    0.3695213
  88.0300064    0.3785447
  88.0400009    0.3758645
  88.0500031    0.3659837
  88.0600052    0.3746616
  88.0700073    0.3773342
  88.0800018    0.3831945
  88.0900040    0.3874457
  88.1000061    0.3742698
  88.1100006    0.3862818
  88.1200027    0.3783654
  88.1300049    0.3817832
  88.1400070    0.3804601
  88.1500015    0.3757630
  88.1600037    0.3823224
  88.1700058    0.3910469
  88.1800079    0.3962703
  88.1900024    0.4109344
  88.2000046    0.4051177
  88.2100067    0.4096729
  88.2200012    0.4010511
  88.2300034    0.4013920
  88.2400055    0.3985041
  88.2500076    0.3894004
  88.2600021    0.3831052
  88.2700043    0.3997175
  88.2800064    0.3908981
  88.2900009    0.3898653
  88.3000031    0.3878639
  88.3100052    0.3973212
  88.3200073    0.3925268
  88.3300018    0.3980559
  88.3400040    0.4014440
  88.3500061    0.4271958
  88.3600006    0.4386115
  88.3700027    0.4402312
  88.3800049    0.4284497
  88.3900070    0.4416375
  88.4000015    0.4484336
  88.4100037    0.4375620
  88.4200058    0.4254609
  88.4300079    0.4357520
  88.4400024    0.4484434
  88.4500046    0.4366251
  88.4600067    0.4485766
  88.4700012    0.4700453
  88.4800034    0.4777178
  88.4900055    0.4533593
  88.5000076    0.4537422
  88.5100021    0.4584283
  88.5200043    0.4806589
  88.5300064    0.4629818
  88.5400009    0.4481312
  88.5500031    0.4495042
  88.5600052    0.4363074
  88.5700073    0.4444622
  88.5800018    0.4350069
  88.5900040    0.4327417
  88.6000061    0.4325931
  88.6100006    0.4417179
  88.6200027    0.4547719
  88.6300049    0.4473034
  88.6400070    0.4446141
  88.6500015    0.4250604
  88.6600037    0.4082807
  88.6700058    0.3951498
  88.6800079    0.3781411
  88.6900024    0.3674180
  88.7000046    0.3557454
  88.7100067    0.3647882
  88.7200012    0.3680425
  88.7300034    0.3728223
  88.7400055    0.3805447
  88.7500076    0.3838905
  88.7600021    0.3718014
  88.7700043    0.3737136
  88.7800064    0.3632069
  88.7900009    0.3578989
  88.8000031    0.3516730
  88.8100052    0.3582666
  88.8200073    0.3588456
  88.8300018    0.3731854
  88.8400040    0.3721292
  88.8500061    0.3777288
  88.8600006    0.4105173
  88.8700027    0.4178476
  88.8800049    0.4063231
  88.8900070    0.4006362
  88.9000015    0.4040813
  88.9100037    0.4087396
  88.9200058    0.3998062
  88.9300079    0.4007255
  88.9400024    0.3973647
  88.9500046    0.3961948
  88.9600067    0.3960080
  88.9700012    0.3992777
  88.9800034    0.3857180
  88.9900055    0.3793027
  89.0000076    0.3612720
  89.0100021    0.3716488
  89.0200043    0.3800498
  89.0300064    0.3639845
  89.0400009    0.3577418
  89.0500031    0.3552055
  89.0600052    0.3535572
  89.0700073    0.3569688
  89.0800018    0.3447005
  89.0900040    0.3503746
  89.1000061    0.3573190
  89.1100006    0.3548579
  89.1200027    0.3577022
  89.1300049    0.3657070
  89.1400070    0.3508861
  89.1500015    0.3470949
  89.1600037    0.3384198
  89.1700058    0.3382196
  89.1800079    0.3367930
  89.1900024    0.3397784
  89.2000046    0.3564377
  89.2100067    0.3524851
  89.2200012    0.3422512
  89.2300034    0.3445652
  89.2400055    0.3541294
  89.2500076    0.3466747
  89.2600021    0.3301554
  89.2700043    0.3251960
  89.2800064    0.3457047
  89.2900009    0.3545936
  89.3000031    0.3398871
  89.3100052    0.3351131
  89.3200073    0.3334628
  89.3300018    0.3329644
  89.3400040    0.3524699
  89.3500061    0.3636420
  89.3600006    0.3579444
  89.3700027    0.3446847
  89.3800049    0.3470439
  89.3900070    0.3523199
  89.4000015    0.3489092
  89.4100037    0.3466085
  89.4200058    0.3379309
  89.4300079    0.3375160
  89.4400024    0.3490197
  89.4500046    0.3456328
  89.4600067    0.3400032
  89.4700012    0.3308891
  89.4800034    0.3313956
  89.4900055    0.3272194
  89.5000076    0.3308088
  89.5100021    0.3173996
  89.5200043    0.3241218
  89.5300064    0.3229833
  89.5400009    0.3211574
  89.5500031    0.3174475
  89.5600052    0.3191365
  89.5700073    0.3171942
  89.5800018    0.3096546
  89.5900040    0.3118817
  89.6000061    0.3170713
  89.6100006    0.3313737
  89.6200027    0.3413950
  89.6300049    0.3347509
  89.6400070    0.3240583
  89.6500015    0.3333646
  89.6600037    0.3250131
  89.6700058    0.3291998
  89.6800079    0.3267858
  89.6900024    0.3251449
  89.7000046    0.3333158
  89.7100067    0.3331579
  89.7200012    0.3258400
  89.7300034    0.3232626
  89.7400055    0.3283562
  89.7500076    0.3447812
  89.7600021    0.3438418
  89.7700043    0.3496163
  89.7800064    0.3451169
  89.7900009    0.3260915
  89.8000031    0.3281445
  89.8100052    0.3286849
  89.8200073    0.3143454
  89.8300018    0.3078162
  89.8400040    0.3169668
  89.8500061    0.3222668
  89.8600006    0.3224607
  89.8700027    0.3327145
  89.8800049    0.3346077
  89.8900070    0.3383986
  89.9000015    0.3306505
  89.9100037    0.3308159
  89.9200058    0.3306494
  89.9300079    0.3148991
  89.9400024    0.3228863
  89.9500046    0.3158712
  89.9600067    0.3125845
  89.9700012    0.3210599
  89.9800034    0.3249317
  89.9900055    0.3207242
  90.0000076    0.3316267
  90.0100021    0.3334402
  90.0200043    0.3320476
  90.0300064    0.3235081
  90.0400009    0.3203028
  90.0500031    0.3095929
  90.0600052    0.2987998
  90.0700073    0.3085966
  90.0800018    0.3133706
  90.0900040    0.3104926
  90.1000061    0.3092505
  90.1100006    0.3140229
  90.1200027    0.3049264
  90.1300049    0.3052229
  90.1400070    0.3116300
  90.1500015    0.3173063
  90.1600037    0.3256015
  90.1700058    0.3157510
  90.1800079    0.3121006
  90.1900024    0.3151494
  90.2000046    0.3147038
  90.2100067    0.2967269
  90.2200012    0.2929724
  90.2300034    0.3031582
  90.2400055    0.2888103
  90.2500076    0.2850608
  90.2600021    0.2857195
  90.2700043    0.2789627
  90.2800064    0.2743373
  90.2900009    0.2866994
  90.3000031    0.2826158
  90.3100052    0.2764035
  90.3200073    0.2786262
  90.3300018    0.2765778
  90.3400040    0.2697398
  90.3500061    0.2796148
  90.3600006    0.2777462
  90.3700027    0.2927474
  90.3800049    0.2882043
  90.3900070    0.2803617
  90.4000015    0.2692632
  90.4100037    0.2785338
  90.4200058    0.2849896
  90.4300079    0.2843866
  90.4400024    0.2959659
  90.4500046    0.3070494
  90.4600067    0.3009405
  90.4700012    0.3109973
  90.4800034    0.3110966
  90.4900055    0.3106264
  90.5000076    0.3039971
  90.5100021    0.3038455
  90.5200043    0.3101805
  90.5300064    0.2956087
  90.5400009    0.2966068
  90.5500031    0.3024164
  90.5600052    0.2981862
  90.5700073    0.2923432
  90.5800018    0.2944808
  90.5900040    0.2925751
  90.6000061    0.2834648
  90.6100006    0.2781104
  90.6200027    0.2807322
  90.6300049    0.2839743
  90.6400070    0.2677699
  90.6500015    0.2655811
  90.6600037    0.2773241
  90.6700058    0.2815417
  90.6800079    0.2688938
  90.6900024    0.2776097
  90.7000046    0.2820612
  90.7100067    0.2792719
  90.7200012    0.2710622
  90.7300034    0.2690513
  90.7400055    0.2724073
  90.7500076    0.2784675
  90.7600021    0.2740754
  90.7700043    0.2665537
  90.7800064    0.2678381
  90.7900009    0.2772157
  90.8000031    0.2826148
  90.8100052    0.2827705
  90.8200073    0.2811534
  90.8300018    0.2793850
  90.8400040    0.2807184
  90.8500061    0.2956876
  90.8600006    0.2788283
  90.8700027    0.2759365
  90.8800049    0.2752286
  90.8900070    0.2798063
  90.9000015    0.2899739
  90.9100037    0.3091095
  90.9200058    0.3043496
  90.9300079    0.3040391
  90.9400024    0.2961429
  90.9500046    0.2973453
  90.9600067    0.3017335
  90.9700012    0.2986706
  90.9800034    0.2864856
  90.9900055    0.2730064
  91.0000076    0.2903191
  91.0100021    0.2966293
  91.0200043    0.2967999
  91.0300064    0.3032026
  91.0400009    0.2960956
  91.0500031    0.2872939
  91.0600052    0.2866680
  91.0700073    0.2723747
  91.0800018    0.2787416
  91.0900040    0.2849904
  91.1000061    0.2802740
  91.1100006    0.2836454
  91.1200027    0.2801895
  91.1300049    0.2748415
  91.1400070    0.2884047
  91.1500015    0.2743140
  91.1600037    0.2777271
  91.1700058    0.2650878
  91.1800079    0.2711558
  91.1900024    0.2649956
  91.2000046    0.2635905
  91.2100067    0.2612131
  91.2200012    0.2700493
  91.2300034    0.2698144
  91.2400055    0.2764530
  91.2500076    0.2777826
  91.2600021    0.2758283
  91.2700043    0.2740869
  91.2800064    0.2665163
  91.2900009    0.2755449
  91.3000031    0.2737571
  91.3100052    0.2779670
  91.3200073    0.2763766
  91.3300018    0.2680244
  91.3400040    0.2775420
  91.3500061    0.2722283
  91.3600006    0.2619263
  91.3700027    0.2652521
  91.3800049    0.2617169
  91.3900070    0.2667358
  91.4000015    0.2678623
  91.4100037    0.2673735
  91.4200058    0.2688282
  91.4300079    0.2717022
  91.4400024    0.2749079
  91.4500046    0.2744467
  91.4600067    0.2835940
  91.4700012    0.2878171
  91.4800034    0.2865012
  91.4900055    0.2870711
  91.5000076    0.2977043
  91.5100021    0.3111570
  91.5200043    0.3228384
  91.5300064    0.3223031
  91.5400009    0.3196777
  91.5500031    0.3279209
  91.5600052    0.3262473
  91.5700073    0.3361700
  91.5800018    0.3374588
  91.5900040    0.3359329
  91.6000061    0.3281987
  91.6100006    0.3314192
  91.6200027    0.3292494
  91.6300049    0.3261212
  91.6400070    0.3202968
  91.6500015    0.3122727
  91.6600037    0.3037042
  91.6700058    0.3001594
  91.6800079    0.3046220
  91.6900024    0.3046277
  91.7000046    0.3089132
  91.7100067    0.3049527
  91.7200012    0.3091786
  91.7300034    0.3099981
  91.7400055    0.2953008
  91.7500076    0.2926629
  91.7600021    0.2950098
  91.7700043    0.2982170
  91.7800064    0.2855429
  91.7900009    0.2875239
  91.8000031    0.2782820
  91.8100052    0.2725156
  91.8200073    0.2799674
  91.8300018    0.2852998
  91.8400040    0.2828455
  91.8500061    0.2760049
  91.8600006    0.2850232
  91.8700027    0.2911501
  91.8800049    0.2932703
  91.8900070    0.3027085
  91.9000015    0.3257070
  91.9100037    0.3216290
  91.9200058    0.3182867
  91.9300079    0.3174489
  91.9400024    0.3265854
  91.9500046    0.3126556
  91.9600067    0.3166720
  91.9700012    0.3315111
  91.9800034    0.3137543
  91.9900055    0.3155267
  92.0000076    0.3175284
  92.0100021    0.3117349
  92.0200043    0.3077650
  92.0300064    0.3086430
  92.0400009    0.3043091
  92.0500031    0.3209759
  92.0600052    0.3230689
  92.0700073    0.3326206
  92.0800018    0.3278736
  92.0900040    0.3439857
  92.1000061    0.3439619
  92.1100006    0.3567832
  92.1200027    0.3407845
  92.1300049    0.3419532
  92.1400070    0.3324443
  92.1500015    0.3239170
  92.1600037    0.3300124
  92.1700058    0.3409871
  92.1800079    0.3319075
  92.1900024    0.3271949
  92.2000046    0.3224995
  92.2100067    0.3203304
  92.2200012    0.3296575
  92.2300034    0.3204933
  92.2400055    0.3256791
  92.2500076    0.3403375
  92.2600021    0.3462771
  92.2700043    0.3455435
  92.2800064    0.3352090
  92.2900009    0.3295721
  92.3000031    0.3271604
  92.3100052    0.3329235
  92.3200073    0.3121036
  92.3300018    0.3164856
  92.3400040    0.3169551
  92.3500061    0.3067987
  92.3600006    0.3095349
  92.3700027    0.3086372
  92.3800049    0.3017364
  92.3900070    0.3115305
  92.4000015    0.3058598
  92.4100037    0.3110273
  92.4200058    0.3020763
  92.4300079    0.3169148
  92.4400024    0.3166507
  92.4500046    0.3020999
  92.4600067    0.3096662
  92.4700012    0.3101059
  92.4800034    0.3093865
  92.4900055    0.3081588
  92.5000076    0.3066296
  92.5100021    0.3098266
  92.5200043    0.3273246
  92.5300064    0.3216945
  92.5400009    0.3265273
  92.5500031    0.3315727
  92.5600052    0.3261526
  92.5700073    0.3306716
  92.5800018    0.3469790
  92.5900040    0.3540686
  92.6000061    0.3632983
  92.6100006    0.3702804
  92.6200027    0.3757793
  92.6300049    0.3716588
  92.6400070    0.3628208
  92.6500015    0.3499528
  92.6600037    0.3436820
  92.6700058    0.3515506
  92.6800079    0.3444154
  92.6900024    0.3585662
  92.7000046    0.3473457
  92.7100067    0.3466391
  92.7200012    0.3495477
  92.7300034    0.3384819
  92.7400055    0.3504446
  92.7500076    0.3637421
  92.7600021    0.3651664
  92.7700043    0.3677503
  92.7800064    0.3639100
  92.7900009    0.3749831
  92.8000031    0.3736545
  92.8100052    0.3650814
  92.8200073    0.3582321
  92.8300018    0.3607340
  92.8400040    0.3590163
  92.8500061    0.3605919
  92.8600006    0.3731706
  92.8700027    0.3783951
  92.8800049    0.3969205
  92.8900070    0.3925698
  92.9000015    0.4002152
  92.9100037    0.3992991
  92.9200058    0.4058872
  92.9300079    0.4067758
  92.9400024    0.3849959
  92.9500046    0.3778678
  92.9600067    0.3886614
  92.9700012    0.3922186
  92.9800034    0.3950934
  92.9900055    0.4059348
  93.0000076    0.4055220
  93.0100021    0.4133484
  93.0200043    0.4220333
  93.0300064    0.4117819
  93.0400009    0.4126470
  93.0500031    0.4284086
  93.0600052    0.4155360
  93.0700073    0.4049813
  93.0800018    0.3991188
  93.0900040    0.3924717
  93.1000061    0.3953704
  93.1100006    0.3966052
  93.1200027    0.4011162
  93.1300049    0.3906926
  93.1400070    0.3840844
  93.1500015    0.3998902
  93.1600037    0.4028777
  93.1700058    0.3976811
  93.1800079    0.4043957
  93.1900024    0.4059286
  93.2000046    0.4070080
  93.2100067    0.4093580
  93.2200012    0.4091844
  93.2300034    0.3974766
  93.2400055    0.4039314
  93.2500076    0.4089315
  93.2600021    0.4065897
  93.2700043    0.4012645
  93.2800064    0.4089392
  93.2900009    0.4174322
  93.3000031    0.4133554
  93.3100052    0.3881284
  93.3200073    0.3870054
  93.3300018    0.3868407
  93.3400040    0.3931910
  93.3500061    0.3902802
  93.3600082    0.3980002
  93.3700027    0.3832034
  93.3800049    0.3716391
  93.3900070    0.3799448
  93.4000015    0.3918446
  93.4100037    0.3847992
  93.4200058    0.3849657
  93.4300079    0.3882046
  93.4400024    0.4030962
  93.4500046    0.4028176
  93.4600067    0.3992406
  93.4700012    0.3933934
  93.4800034    0.3967172
  93.4900055    0.3753407
  93.5000076    0.3833623
  93.5100021    0.3856204
  93.5200043    0.4078248
  93.5300064    0.3927606
  93.5400009    0.3866208
  93.5500031    0.4027646
  93.5600052    0.4049557
  93.5700073    0.3965229
  93.5800018    0.3891200
  93.5900040    0.4062582
  93.6000061    0.4060623
  93.6100082    0.4084735
  93.6200027    0.4002683
  93.6300049    0.3930563
  93.6400070    0.3969623
  93.6500015    0.3972095
  93.6600037    0.3907238
  93.6700058    0.3792242
  93.6800079    0.3799964
  93.6900024    0.3772781
  93.7000046    0.3752853
  93.7100067    0.3688397
  93.7200012    0.3760937
  93.7300034    0.3664777
  93.7400055    0.3595676
  93.7500076    0.3591671
  93.7600021    0.3575079
  93.7700043    0.3529527
  93.7800064    0.3541684
  93.7900009    0.3373764
  93.8000031    0.3299435
  93.8100052    0.3327539
  93.8200073    0.3517853
  93.8300018    0.3549812
  93.8400040    0.3597642
  93.8500061    0.3549918
  93.8600082    0.3456248
  93.8700027    0.3408954
  93.8800049    0.3513996
  93.8900070    0.3539845
  93.9000015    0.3529883
  93.9100037    0.3454175
  93.9200058    0.3587335
  93.9300079    0.3671204
  93.9400024    0.3793226
  93.9500046    0.3702329
  93.9600067    0.3717321
  93.9700012    0.3593338
  93.9800034    0.3644346
  93.9900055    0.3674085
  94.0000076    0.3647043
  94.0100021    0.3722783
  94.0200043    0.3812733
  94.0300064    0.3714714
  94.0400009    0.3732668
  94.0500031    0.3848305
  94.0600052    0.3713444
  94.0700073    0.3719299
  94.0800018    0.3784611
  94.0900040    0.3782820
  94.1000061    0.3783991
  94.1100082    0.3832035
  94.1200027    0.3841676
  94.1300049    0.3786775
  94.1400070    0.3785054
  94.1500015    0.3748942
  94.1600037    0.3578950
  94.1700058    0.3520120
  94.1800079    0.3505585
  94.1900024    0.3581038
  94.2000046    0.3686110
  94.2100067    0.3488148
  94.2200012    0.3565635
  94.2300034    0.3612260
  94.2400055    0.3379344
  94.2500076    0.3364155
  94.2600021    0.3310011
  94.2700043    0.3158120
  94.2800064    0.3091944
  94.2900009    0.3034495
  94.3000031    0.3168692
  94.3100052    0.3095182
  94.3200073    0.3195424
  94.3300018    0.3171520
  94.3400040    0.3281153
  94.3500061    0.3123537
  94.3600082    0.3038872
  94.3700027    0.3160912
  94.3800049    0.3131510
  94.3900070    0.3119199
  94.4000015    0.3072413
  94.4100037    0.3083347
  94.4200058    0.3108885
  94.4300079    0.3117961
  94.4400024    0.3142918
  94.4500046    0.3141091
  94.4600067    0.3075055
  94.4700012    0.3066120
  94.4800034    0.3111958
  94.4900055    0.3005530
  94.5000076    0.3116624
  94.5100021    0.3284277
  94.5200043    0.3311415
  94.5300064    0.3290136
  94.5400009    0.3199945
  94.5500031    0.3094759
  94.5600052    0.3036982
  94.5700073    0.3113670
  94.5800018    0.3102798
  94.5900040    0.3145592
  94.6000061    0.3116453
  94.6100082    0.3071891
  94.6200027    0.3114945
  94.6300049    0.2933187
  94.6400070    0.2937845
  94.6500015    0.2918382
  94.6600037    0.2884809
  94.6700058    0.2853915
  94.6800079    0.2803878
  94.6900024    0.2698679
  94.7000046    0.2652522
  94.7100067    0.2706717
  94.7200012    0.2827237
  94.7300034    0.2793994
  94.7400055    0.2861003
  94.7500076    0.2795445
  94.7600021    0.2813601
  94.7700043    0.2817512
  94.7800064    0.2839818
  94.7900009    0.2919838
  94.8000031    0.2869278
  94.8100052    0.2767252
  94.8200073    0.2814504
  94.8300018    0.2814088
  94.8400040    0.2798550
  94.8500061    0.2795754
  94.8600082    0.2805611
  94.8700027    0.2792394
  94.8800049    0.2825608
  94.8900070    0.2809725
  94.9000015    0.2810480
  94.9100037    0.2923961
  94.9200058    0.2874759
  94.9300079    0.2876201
  94.9400024    0.2832292
  94.9500046    0.2824226
  94.9600067    0.2740869
  94.9700012    0.2873552
  94.9800034    0.2878406
  94.9900055    0.2797539
  95.0000076    0.2828440
  95.0100021    0.2842855
  95.0200043    0.2867042
  95.0300064    0.2902861
  95.0400009    0.2914031
  95.0500031    0.2955210
  95.0600052    0.2965356
  95.0700073    0.2916703
  95.0800018    0.2958125
  95.0900040    0.3030896
  95.1000061    0.3023527
  95.1100082    0.3103189
  95.1200027    0.3024536
  95.1300049    0.3104524
  95.1400070    0.3273439
  95.1500015    0.3290784
  95.1600037    0.3194014
  95.1700058    0.3108113
  95.1800079    0.3200892
  95.1900024    0.3171786
  95.2000046    0.3091557
  95.2100067    0.3126321
  95.2200012    0.3227002
  95.2300034    0.3248133
  95.2400055    0.3088052
  95.2500076    0.3064959
  95.2600021    0.3079301
  95.2700043    0.3158579
  95.2800064    0.3133504
  95.2900009    0.3011127
  95.3000031    0.3019559
  95.3100052    0.3070473
  95.3200073    0.3009664
  95.3300018    0.2940821
  95.3400040    0.2944976
  95.3500061    0.2911664
  95.3600082    0.2928297
  95.3700027    0.2813045
  95.3800049    0.2722136
  95.3900070    0.2714513
  95.4000015    0.2746409
  95.4100037    0.2722355
  95.4200058    0.2645520
  95.4300079    0.2586038
  95.4400024    0.2602408
  95.4500046    0.2633975
  95.4600067    0.2582164
  95.4700012    0.2514918
  95.4800034    0.2513219
  95.4900055    0.2603419
  95.5000076    0.2586202
  95.5100021    0.2736568
  95.5200043    0.2817691
  95.5300064    0.2925380
  95.5400009    0.2951075
  95.5500031    0.2916871
  95.5600052    0.2872938
  95.5700073    0.2891678
  95.5800018    0.2902949
  95.5900040    0.2802390
  95.6000061    0.2733333
  95.6100082    0.2759003
  95.6200027    0.2800063
  95.6300049    0.2677152
  95.6400070    0.2700764
  95.6500015    0.2746606
  95.6600037    0.2737290
  95.6700058    0.2796443
  95.6800079    0.2757324
  95.6900024    0.2729667
  95.7000046    0.2807593
  95.7100067    0.2751501
  95.7200012    0.2864309
  95.7300034    0.2777661
  95.7400055    0.2820520
  95.7500076    0.2713944
  95.7600021    0.2750034
  95.7700043    0.2861328
  95.7800064    0.2897293
  95.7900009    0.2897056
  95.8000031    0.2931705
  95.8100052    0.2787868
  95.8200073    0.2834394
  95.8300018    0.2884148
  95.8400040    0.2933057
  95.8500061    0.2959242
  95.8600082    0.2965614
  95.8700027    0.3015957
  95.8800049    0.3030470
  95.8900070    0.2969305
  95.9000015    0.2930628
  95.9100037    0.3029611
  95.9200058    0.2914926
  95.9300079    0.2887444
  95.9400024    0.2914501
  95.9500046    0.3007812
  95.9600067    0.2973709
  95.9700012    0.2940728
  95.9800034    0.2822401
  95.9900055    0.2751207
  96.0000076    0.2836896
  96.0100021    0.2810013
  96.0200043    0.2691748
  96.0300064    0.2770762
  96.0400009    0.2683762
  96.0500031    0.2680070
  96.0600052    0.2710085
  96.0700073    0.2865652
  96.0800018    0.2867508
  96.0900040    0.2899209
  96.1000061    0.2865117
  96.1100082    0.2813736
  96.1200027    0.2802954
  96.1300049    0.2826861
  96.1400070    0.2842908
  96.1500015    0.2800833
  96.1600037    0.2742335
  96.1700058    0.2833940
  96.1800079    0.2709298
  96.1900024    0.2697494
  96.2000046    0.2792397
  96.2100067    0.2968270
  96.2200012    0.2823229
  96.2300034    0.2892120
  96.2400055    0.2818038
  96.2500076    0.2869624
  96.2600021    0.2923055
  96.2700043    0.2893232
  96.2800064    0.2948866
  96.2900009    0.2958445
  96.3000031    0.2929004
  96.3100052    0.3021683
  96.3200073    0.3152957
  96.3300018    0.3091056
  96.3400040    0.2991791
  96.3500061    0.2813858
  96.3600082    0.2762244
  96.3700027    0.2669383
  96.3800049    0.2791091
  96.3900070    0.2831106
  96.4000015    0.2949793
  96.4100037    0.2935521
  96.4200058    0.2894400
  96.4300079    0.2968949
  96.4400024    0.2953939
  96.4500046    0.2873312
  96.4600067    0.2952190
  96.4700012    0.3148341
  96.4800034    0.3024936
  96.4900055    0.3099452
  96.5000076    0.3214916
  96.5100021    0.3265787
  96.5200043    0.3219705
  96.5300064    0.3222588
  96.5400009    0.3242680
  96.5500031    0.3178609
  96.5600052    0.3139198
  96.5700073    0.3166817
  96.5800018    0.3092088
  96.5900040    0.2933114
  96.6000061    0.2830746
  96.6100082    0.2818349
  96.6200027    0.2811919
  96.6300049    0.2809288
  96.6400070    0.2801656
  96.6500015    0.2879554
  96.6600037    0.2905606
  96.6700058    0.2804597
  96.6800079    0.2771325
  96.6900024    0.2821909
  96.7000046    0.2774506
  96.7100067    0.2820641
  96.7200012    0.2904961
  96.7300034    0.2761343
  96.7400055    0.2758168
  96.7500076    0.2735169
  96.7600021    0.2804756
  96.7700043    0.2697139
  96.7800064    0.2618854
  96.7900009    0.2573009
  96.8000031    0.2654475
  96.8100052    0.2701825
  96.8200073    0.2758106
  96.8300018    0.2804030
  96.8400040    0.2705318
  96.8500061    0.2657342
  96.8600082    0.2691054
  96.8700027    0.2752432
  96.8800049    0.2654324
  96.8900070    0.2608465
  96.9000015    0.2614437
  96.9100037    0.2626641
  96.9200058    0.2590668
  96.9300079    0.2686154
  96.9400024    0.2658711
  96.9500046    0.2730182
  96.9600067    0.2773647
  96.9700012    0.2683826
  96.9800034    0.2670013
  96.9900055    0.2704816
  97.0000076    0.2641944
  97.0100021    0.2660693
  97.0200043    0.2695006
  97.0300064    0.2736724
  97.0400009    0.2783175
  97.0500031    0.2786758
  97.0600052    0.2894291
  97.0700073    0.2801389
  97.0800018    0.2790955
  97.0900040    0.2928989
  97.1000061    0.2847214
  97.1100082    0.2902215
  97.1200027    0.2866709
  97.1300049    0.2842638
  97.1400070    0.2897562
  97.1500015    0.3047105
  97.1600037    0.2969513
  97.1700058    0.3014923
  97.1800079    0.3028419
  97.1900024    0.2984951
  97.2000046    0.3036444
  97.2100067    0.3024802
  97.2200012    0.3046523
  97.2300034    0.2992887
  97.2400055    0.3079870
  97.2500076    0.3145296
  97.2600021    0.3086478
  97.2700043    0.3066622
  97.2800064    0.3000242
  97.2900009    0.3048169
  97.3000031    0.3156057
  97.3100052    0.3070509
  97.3200073    0.3051325
  97.3300018    0.3029000
  97.3400040    0.3035544
  97.3500061    0.2971035
  97.3600082    0.2994416
  97.3700027    0.3008864
  97.3800049    0.3155713
  97.3900070    0.3060981
  97.4000015    0.2975093
  97.4100037    0.2887293
  97.4200058    0.2928322
  97.4300079    0.2960438
  97.4400024    0.2980176
  97.4500046    0.3064174
  97.4600067    0.3100930
  97.4700012    0.3137503
  97.4800034    0.3090870
  97.4900055    0.3035154
  97.5000076    0.3103274
  97.5100021    0.3133603
  97.5200043    0.3173477
  97.5300064    0.3238588
  97.5400009    0.3243095
  97.5500031    0.3231155
  97.5600052    0.3216777
  97.5700073    0.3100711
  97.5800018    0.3153434
  97.5900040    0.2917935
  97.6000061    0.2828024
  97.6100082    0.2781489
  97.6200027    0.2796453
  97.6300049    0.2927328
  97.6400070    0.2994194
  97.6500015    0.3120145
  97.6600037    0.3017267
  97.6700058    0.3053095
  97.6800079    0.3086249
  97.6900024    0.3074008
  97.7000046    0.2977761
  97.7100067    0.3159434
  97.7200012    0.3064746
  97.7300034    0.3220014
  97.7400055    0.3115371
  97.7500076    0.3070218
  97.7600021    0.3135307
  97.7700043    0.3204081
  97.7800064    0.3200057
  97.7900009    0.3156145
  97.8000031    0.3100989
  97.8100052    0.3114672
  97.8200073    0.3237399
  97.8300018    0.3340403
  97.8400040    0.3328708
  97.8500061    0.3305390
  97.8600082    0.3347216
  97.8700027    0.3399461
  97.8800049    0.3338501
  97.8900070    0.3500869
  97.9000015    0.3422586
  97.9100037    0.3404078
  97.9200058    0.3511009
  97.9300079    0.3375149
  97.9400024    0.3354290
  97.9500046    0.3356219
  97.9600067    0.3335246
  97.9700012    0.3304852
  97.9800034    0.3219630
  97.9900055    0.3131419
  98.0000076    0.3194956
  98.0100021    0.3149035
  98.0200043    0.3019033
  98.0300064    0.3039866
  98.0400009    0.3104157
  98.0500031    0.3095151
  98.0600052    0.3025792
  98.0700073    0.3003751
  98.0800018    0.2957777
  98.0900040    0.2871098
  98.1000061    0.2874148
  98.1100082    0.2905889
  98.1200027    0.2916893
  98.1300049    0.2878263
  98.1400070    0.2910485
  98.1500015    0.2835526
  98.1600037    0.2913424
  98.1700058    0.2807813
  98.1800079    0.2839702
  98.1900024    0.2739529
  98.2000046    0.2898647
  98.2100067    0.2889864
  98.2200012    0.2904611
  98.2300034    0.2907808
  98.2400055    0.2824646
  98.2500076    0.2756848
  98.2600021    0.2925653
  98.2700043    0.2904267
  98.2800064    0.2960468
  98.2900009    0.3028714
  98.3000031    0.3074583
  98.3100052    0.2989424
  98.3200073    0.2937840
  98.3300018    0.3122421
  98.3400040    0.3272653
  98.3500061    0.3196350
  98.3600082    0.3188772
  98.3700027    0.3033134
  98.3800049    0.3144554
  98.3900070    0.3044367
  98.4000015    0.3027869
  98.4100037    0.3075397
  98.4200058    0.3079333
  98.4300079    0.3152575
  98.4400024    0.3184831
  98.4500046    0.3219436
  98.4600067    0.3201534
  98.4700012    0.3139945
  98.4800034    0.3115033
  98.4900055    0.2972087
  98.5000076    0.2998342
  98.5100021    0.2918865
  98.5200043    0.2964182
  98.5300064    0.3076294
  98.5400009    0.3153352
  98.5500031    0.3037695
  98.5600052    0.3115509
  98.5700073    0.3049938
  98.5800018    0.2840299
  98.5900040    0.2827983
  98.6000061    0.2845803
  98.6100082    0.2797708
  98.6200027    0.2785984
  98.6300049    0.2760351
  98.6400070    0.2689624
  98.6500015    0.2745751
  98.6600037    0.2778678
  98.6700058    0.2751455
  98.6800079    0.2849827
  98.6900024    0.2754301
  98.7000046    0.2727371
  98.7100067    0.2752928
  98.7200012    0.2827071
  98.7300034    0.2754904
  98.7400055    0.2810839
  98.7500076    0.2995781
  98.7600021    0.2901920
  98.7700043    0.2856487
  98.7800064    0.2828684
  98.7900009    0.2842948
  98.8000031    0.2931085
  98.8100052    0.2958297
  98.8200073    0.3013040
  98.8300018    0.3017778
  98.8400040    0.2978293
  98.8500061    0.3121994
  98.8600082    0.3144158
  98.8700027    0.3106315
  98.8800049    0.3143721
  98.8900070    0.3090533
  98.9000015    0.3068022
  98.9100037    0.3061871
  98.9200058    0.3072735
  98.9300079    0.3150584
  98.9400024    0.3213557
  98.9500046    0.3285593
  98.9600067    0.3176128
  98.9700012    0.3147363
  98.9800034    0.3163334
  98.9900055    0.3145744
  99.0000076    0.3101235
  99.0100021    0.2987638
  99.0200043    0.3033178
  99.0300064    0.2994116
  99.0400009    0.2989695
  99.0500031    0.2841987
  99.0600052    0.2703907
  99.0700073    0.2723292
  99.0800018    0.2846771
  99.0900040    0.2945052
  99.1000061    0.3006819
  99.1100082    0.3007834
  99.1200027    0.3012111
  99.1300049    0.2953113
  99.1400070    0.2890712
  99.1500015    0.2902140
  99.1600037    0.2984145
  99.1700058    0.2985747
  99.1800079    0.2999035
  99.1900024    0.2949249
  99.2000046    0.3020658
  99.2100067    0.3064430
  99.2200012    0.2888961
  99.2300034    0.2909977
  99.2400055    0.2812800
  99.2500076    0.2844632
  99.2600021    0.2906294
  99.2700043    0.2867029
  99.2800064    0.2921057
  99.2900009    0.2883852
  99.3000031    0.2933343
  99.3100052    0.2979484
  99.3200073    0.2987363
  99.3300018    0.2945030
  99.3400040    0.2913426
  99.3500061    0.2868660
  99.3600082    0.2840849
  99.3700027    0.2793804
  99.3800049    0.2859831
  99.3900070    0.2784767
  99.4000015    0.2807462
  99.4100037    0.2717067
  99.4200058    0.2865115
  99.4300079    0.2672705
  99.4400024    0.2699641
  99.4500046    0.2747301
  99.4600067    0.2700960
  99.4700012    0.2683720
  99.4800034    0.2642369
  99.4900055    0.2620910
  99.5000076    0.2694452
  99.5100021    0.2700685
  99.5200043    0.2728567
  99.5300064    0.2825813
  99.5400009    0.2865798
  99.5500031    0.2833663
  99.5600052    0.2775185
  99.5700073    0.2795165
  99.5800018    0.2772467
  99.5900040    0.2919490
  99.6000061    0.2877606
  99.6100082    0.2992117
  99.6200027    0.2966524
  99.6300049    0.2801549
  99.6400070    0.2823650
  99.6500015    0.2858335
  99.6600037    0.2835769
  99.6700058    0.2875716
  99.6800079    0.2996169
  99.6900024    0.3097382
  99.7000046    0.3011951
  99.7100067    0.2978143
  99.7200012    0.2988933
  99.7300034    0.3082948
  99.7400055    0.2970466
  99.7500076    0.2916077
  99.7600021    0.3142641
  99.7700043    0.3138129
  99.7800064    0.3218841
  99.7900085    0.3230759
  99.8000031    0.3150651
  99.8100052    0.3090788
  99.8200073    0.3175497
  99.8300018    0.2979316
  99.8400040    0.2909805
  99.8500061    0.2832687
  99.8600082    0.2821869
  99.8700027    0.2765466
  99.8800049    0.2704355
  99.8900070    0.2779244
  99.9000015    0.2922312
  99.9100037    0.3035325
  99.9200058    0.3026343
  99.9300079    0.2945570
  99.9400024    0.2905018
  99.9500046    0.2777705
  99.9600067    0.2849138
  99.9700012    0.2913649
  99.9800034    0.3049129
  99.9900055    0.3003122
 100.0000076    0.3015222
 100.0100021    0.3042187
 100.0200043    0.2970707
 100.0300064    0.2915082
 100.0400085    0.2927905
 100.0500031    0.2964686
 100.0600052    0.2839226
 100.0700073    0.2755710
 100.0800018    0.2700005
 100.0900040    0.2790493
 100.1000061    0.2790909
 100.1100082    0.2736351
 100.1200027    0.2786454
 100.1300049    0.2914971
 100.1400070    0.3151698
 100.1500015    0.3186519
 100.1600037    0.3171894
 100.1700058    0.3011651
 100.1800079    0.2968865
 100.1900024    0.2966352
 100.2000046    0.3109013
 100.2100067    0.3014982
 100.2200012    0.3176830
 100.2300034    0.2987351
 100.2400055    0.2950626
 100.2500076    0.2978510
 100.2600021    0.2989517
 100.2700043    0.2967111
 100.2800064    0.2910807
 100.2900085    0.2969519
 100.3000031    0.3013940
 100.3100052    0.3044009
 100.3200073    0.2984771
 100.3300018    0.3243582
 100.3400040    0.3367328
 100.3500061    0.3396288
 100.3600082    0.3481919
 100.3700027    0.3518229
 100.3800049    0.3450582
 100.3900070    0.3363281
 100.4000015    0.3424051
 100.4100037    0.3417943
 100.4200058    0.3370155
 100.4300079    0.3457710
 100.4400024    0.3495611
 100.4500046    0.3457825
 100.4600067    0.3444998
 100.4700012    0.3416492
 100.4800034    0.3423530
 100.4900055    0.3461318
 100.5000076    0.3474465
 100.5100021    0.3507024
 100.5200043    0.3512847
 100.5300064    0.3310603
 100.5400085    0.3244904
 100.5500031    0.3085263
 100.5600052    0.3049493
 100.5700073    0.2995990
 100.5800018    0.2968140
 100.5900040    0.3085892
 100.6000061    0.3142100
 100.6100082    0.3083718
 100.6200027    0.3098877
 100.6300049    0.3201965
 100.6400070    0.3259603
 100.6500015    0.3164766
 100.6600037    0.3126300
 100.6700058    0.3114013
 100.6800079    0.3023918
 100.6900024    0.3085553
 100.7000046    0.3244752
 100.7100067    0.3292667
 100.7200012    0.3324541
 100.7300034    0.3310117
 100.7400055    0.3257608
 100.7500076    0.3334482
 100.7600021    0.3180146
 100.7700043    0.3155928
 100.7800064    0.3166123
 100.7900085    0.3150155
 100.8000031    0.3069911
 100.8100052    0.3018965
 100.8200073    0.2895138
 100.8300018    0.2878463
 100.8400040    0.2763794
 100.8500061    0.2719383
 100.8600082    0.2619873
 100.8700027    0.2619342
 100.8800049    0.2689636
 100.8900070    0.2777278
 100.9000015    0.2795065
 100.9100037    0.2949585
 100.9200058    0.2960004
 100.9300079    0.2981945
 100.9400024    0.2910262
 100.9500046    0.2996705
 100.9600067    0.3131659
 100.9700012    0.3206676
 100.9800034    0.3194368
 100.9900055    0.3202567
 101.0000076    0.3256352
 101.0100021    0.3322513
 101.0200043    0.3428781
 101.0300064    0.3422369
 101.0400085    0.3442414
 101.0500031    0.3291820
 101.0600052    0.3222780
 101.0700073    0.3195632
 101.0800018    0.3199442
 101.0900040    0.3079855
 101.1000061    0.3071335
 101.1100082    0.3204653
 101.1200027    0.3185855
 101.1300049    0.3103815
 101.1400070    0.3161711
 101.1500015    0.3306956
 101.1600037    0.3299904
 101.1700058    0.3309886
 101.1800079    0.3319714
 101.1900024    0.3248512
 101.2000046    0.3272187
 101.2100067    0.3252930
 101.2200012    0.3179755
 101.2300034    0.3029084
 101.2400055    0.3161415
 101.2500076    0.3242698
 101.2600021    0.3334893
 101.2700043    0.3331065
 101.2800064    0.3456964
 101.2900085    0.3439791
 101.3000031    0.3516819
 101.3100052    0.3349108
 101.3200073    0.3444691
 101.3300018    0.3383584
 101.3400040    0.3385903
 101.3500061    0.3378803
 101.3600082    0.3285120
 101.3700027    0.3308133
 101.3800049    0.3329889
 101.3900070    0.3318254
 101.4000015    0.3247288
 101.4100037    0.3221927
 101.4200058    0.3183643
 101.4300079    0.3112714
 101.4400024    0.3153356
 101.4500046    0.3219167
 101.4600067    0.3163296
 101.4700012    0.3159741
 101.4800034    0.3051019
 101.4900055    0.3090361
 101.5000076    0.2953895
 101.5100021    0.2962529
 101.5200043    0.2999800
 101.5300064    0.3032080
 101.5400085    0.2984677
 101.5500031    0.3027070
 101.5600052    0.3089807
 101.5700073    0.3111065
 101.5800018    0.3055207
 101.5900040    0.3043559
 101.6000061    0.3119792
 101.6100082    0.3118198
 101.6200027    0.2972603
 101.6300049    0.2932868
 101.6400070    0.2943818
 101.6500015    0.2892311
 101.6600037    0.2892878
 101.6700058    0.2963127
 101.6800079    0.2998962
 101.6900024    0.2892541
 101.7000046    0.2931535
 101.7100067    0.2892607
 101.7200012    0.2920612
 101.7300034    0.2924291
 101.7400055    0.3037411
 101.7500076    0.2997396
 101.7600021    0.3020710
 101.7700043    0.3194902
 101.7800064    0.3199014
 101.7900085    0.3217489
 101.8000031    0.3122812
 101.8100052    0.3095059
 101.8200073    0.3111494
 101.8300018    0.3137349
 101.8400040    0.3089352
 101.8500061    0.2944062
 101.8600082    0.2833054
 101.8700027    0.2873202
 101.8800049    0.2815458
 101.8900070    0.2786608
 101.9000015    0.2846552
 101.9100037    0.2800231
 101.9200058    0.2762826
 101.9300079    0.2831399
 101.9400024    0.2761765
 101.9500046    0.2682572
 101.9600067    0.2794116
 101.9700012    0.2701856
 101.9800034    0.2730606
 101.9900055    0.2702194
 102.0000076    0.2681897
 102.0100021    0.2665132
 102.0200043    0.2780547
 102.0300064    0.2869317
 102.0400085    0.2823775
 102.0500031    0.2895501
 102.0600052    0.2934007
 102.0700073    0.2825197
 102.0800018    0.2876225
 102.0900040    0.2677595
 102.1000061    0.2811663
 102.1100082    0.2731526
 102.1200027    0.2758096
 102.1300049    0.2769728
 102.1400070    0.2752357
 102.1500015    0.2815906
 102.1600037    0.2638626
 102.1700058    0.2716012
 102.1800079    0.2717500
 102.1900024    0.2884200
 102.2000046    0.2840696
 102.2100067    0.2852187
 102.2200012    0.2825329
 102.2300034    0.2851512
 102.2400055    0.2859696
 102.2500076    0.2827608
 102.2600021    0.2705391
 102.2700043    0.2767360
 102.2800064    0.2749913
 102.2900085    0.2732656
 102.3000031    0.2722557
 102.3100052    0.2809427
 102.3200073    0.2809196
 102.3300018    0.2869522
 102.3400040    0.2839358
 102.3500061    0.2854725
 102.3600082    0.2773387
 102.3700027    0.2718123
 102.3800049    0.2789226
 102.3900070    0.2761581
 102.4000015    0.2800255
 102.4100037    0.2720196
 102.4200058    0.2813723
 102.4300079    0.2800240
 102.4400024    0.2794234
 102.4500046    0.2788539
 102.4600067    0.2765313
 102.4700012    0.2826809
 102.4800034    0.2686619
 102.4900055    0.2786084
 102.5000076    0.2783604
 102.5100021    0.2690060
 102.5200043    0.2659272
 102.5300064    0.2718673
 102.5400085    0.2807936
 102.5500031    0.2623914
 102.5600052    0.2590571
 102.5700073    0.2551195
 102.5800018    0.2589574
 102.5900040    0.2610939
 102.6000061    0.2640251
 102.6100082    0.2647628
 102.6200027    0.2802480
 102.6300049    0.2787251
 102.6400070    0.2713366
 102.6500015    0.2661745
 102.6600037    0.2655661
 102.6700058    0.2595964
 102.6800079    0.2762313
 102.6900024    0.2741467
 102.7000046    0.2714440
 102.7100067    0.2826999
 102.7200012    0.2798988
 102.7300034    0.2807076
 102.7400055    0.2831385
 102.7500076    0.2740137
 102.7600021    0.2697187
 102.7700043    0.2800726
 102.7800064    0.2813572
 102.7900085    0.2815024
 102.8000031    0.2810206
 102.8100052    0.2879559
 102.8200073    0.2809344
 102.8300018    0.2702598
 102.8400040    0.2814785
 102.8500061    0.2795229
 102.8600082    0.2724063
 102.8700027    0.2712192
 102.8800049    0.2609594
 102.8900070    0.2439211
 102.9000015    0.2473313
 102.9100037    0.2499197
 102.9200058    0.2555126
 102.9300079    0.2543352
 102.9400024    0.2572439
 102.9500046    0.2608562
 102.9600067    0.2662188
 102.9700012    0.2617257
 102.9800034    0.2577876
 102.9900055    0.2585905
 103.0000076    0.2590919
 103.0100021    0.2542622
 103.0200043    0.2599717
 103.0300064    0.2624764
 103.0400085    0.2521772
 103.0500031    0.2520719
 103.0600052    0.2561724
 103.0700073    0.2679507
 103.0800018    0.2627915
 103.0900040    0.2704694
 103.1000061    0.2623370
 103.1100082    0.2583329
 103.1200027    0.2593126
 103.1300049    0.2666083
 103.1400070    0.2704328
 103.1500015    0.2804542
 103.1600037    0.2804613
 103.1700058    0.2875614
 103.1800079    0.2814391
 103.1900024    0.2745849
 103.2000046    0.2596288
 103.2100067    0.2656830
 103.2200012    0.2528237
 103.2300034    0.2587676
 103.2400055    0.2615304
 103.2500076    0.2709156
 103.2600021    0.2676559
 103.2700043    0.2658157
 103.2800064    0.2726710
 103.2900085    0.2753879
 103.3000031    0.2701745
 103.3100052    0.2686825
 103.3200073    0.2812950
 103.3300018    0.2722101
 103.3400040    0.2827982
 103.3500061    0.2816104
 103.3600082    0.2714451
 103.3700027    0.2574859
 103.3800049    0.2578101
 103.3900070    0.2626188
 103.4000015    0.2570827
 103.4100037    0.2515216
 103.4200058    0.2486436
 103.4300079    0.2697950
 103.4400024    0.2751806
 103.4500046    0.2759854
 103.4600067    0.2747833
 103.4700012    0.2784382
 103.4800034    0.2759580
 103.4900055    0.2885906
 103.5000076    0.2897153
 103.5100021    0.2757867
 103.5200043    0.2700465
 103.5300064    0.2668003
 103.5400085    0.2751545
 103.5500031    0.2753643
 103.5600052    0.2856815
 103.5700073    0.2781224
 103.5800018    0.2743222
 103.5900040    0.2758488
 103.6000061    0.2790579
 103.6100082    0.2850879
 103.6200027    0.2877858
 103.6300049    0.2777521
 103.6400070    0.2657115
 103.6500015    0.2807081
 103.6600037    0.2749386
 103.6700058    0.2715321
 103.6800079    0.2728155
 103.6900024    0.2741310
 103.7000046    0.2710035
 103.7100067    0.2750708
 103.7200012    0.2741385
 103.7300034    0.2878236
 103.7400055    0.2917001
 103.7500076    0.2877616
 103.7600021    0.2890629
 103.7700043    0.2839380
 103.7800064    0.2972335
 103.7900085    0.2934659
 103.8000031    0.2957734
 103.8100052    0.2861929
 103.8200073    0.2854603
 103.8300018    0.2878019
 103.8400040    0.2844945
 103.8500061    0.2858070
 103.8600082    0.2820904
 103.8700027    0.2829221
 103.8800049    0.2799432
 103.8900070    0.2838942
 103.9000015    0.2747678
 103.9100037    0.2825223
 103.9200058    0.2775475
 103.9300079    0.2667957
 103.9400024    0.2685620
 103.9500046    0.2688206
 103.9600067    0.2752761
 103.9700012    0.2867936
 103.9800034    0.2775075
 103.9900055    0.2707029
 104.0000076    0.2774731
 104.0100021    0.2693352
 104.0200043    0.2718407
 104.0300064    0.2748111
 104.0400085    0.2713278
 104.0500031    0.2715807
 104.0600052    0.2684076
 104.0700073    0.2635368
 104.0800018    0.2697752
 104.0900040    0.2686843
 104.1000061    0.2677361
 104.1100082    0.2638289
 104.1200027    0.2619801
 104.1300049    0.2591993
 104.1400070    0.2576934
 104.1500015    0.2514074
 104.1600037    0.2501402
 104.1700058    0.2570456
 104.1800079    0.2582527
 104.1900024    0.2629990
 104.2000046    0.2629079
 104.2100067    0.2574491
 104.2200012    0.2576819
 104.2300034    0.2496441
 104.2400055    0.2449093
 104.2500076    0.2401710
 104.2600021    0.2386808
 104.2700043    0.2459412
 104.2800064    0.2524931
 104.2900085    0.2621759
 104.3000031    0.2718222
 104.3100052    0.2742779
 104.3200073    0.2752005
 104.3300018    0.2693084
 104.3400040    0.2672944
 104.3500061    0.2678649
 104.3600082    0.2621449
 104.3700027    0.2650320
 104.3800049    0.2634873
 104.3900070    0.2669262
 104.4000015    0.2623577
 104.4100037    0.2644998
 104.4200058    0.2523430
 104.4300079    0.2588306
 104.4400024    0.2636617
 104.4500046    0.2495568
 104.4600067    0.2508163
 104.4700012    0.2542785
 104.4800034    0.2521605
 104.4900055    0.2488028
 104.5000076    0.2380242
 104.5100021    0.2548330
 104.5200043    0.2562447
 104.5300064    0.2540396
 104.5400085    0.2592553
 104.5500031    0.2689590
 104.5600052    0.2646639
 104.5700073    0.2551410
 104.5800018    0.2469211
 104.5900040    0.2552222
 104.6000061    0.2539153
 104.6100082    0.2474818
 104.6200027    0.2648230
 104.6300049    0.2656206
 104.6400070    0.2565104
 104.6500015    0.2645783
 104.6600037    0.2719326
 104.6700058    0.2776512
 104.6800079    0.2776720
 104.6900024    0.2770772
 104.7000046    0.2763126
 104.7100067    0.2651723
 104.7200012    0.2763717
 104.7300034    0.2797574
 104.7400055    0.2865592
 104.7500076    0.2829853
 104.7600021    0.2969841
 104.7700043    0.2942971
 104.7800064    0.2996700
 104.7900085    0.2936033
 104.8000031    0.2721323
 104.8100052    0.2780091
 104.8200073    0.2655333
 104.8300018    0.2688914
 104.8400040    0.2682393
 104.8500061    0.2740042
 104.8600082    0.2612338
 104.8700027    0.2556531
 104.8800049    0.2633440
 104.8900070    0.2673960
 104.9000015    0.2690728
 104.9100037    0.2600363
 104.9200058    0.2499237
 104.9300079    0.2510151
 104.9400024    0.2442734
 104.9500046    0.2519914
 104.9600067    0.2577978
 104.9700012    0.2553154
 104.9800034    0.2680492
 104.9900055    0.2766264
 105.0000076    0.2721133
 105.0100021    0.2790192
 105.0200043    0.2720702
 105.0300064    0.2897950
 105.0400085    0.2889858
 105.0500031    0.2986748
 105.0600052    0.3055355
 105.0700073    0.3024271
 105.0800018    0.3066031
 105.0900040    0.3089167
 105.1000061    0.2971753
 105.1100082    0.2914950
 105.1200027    0.2922936
 105.1300049    0.2931494
 105.1400070    0.2980522
 105.1500015    0.2889771
 105.1600037    0.2838266
 105.1700058    0.2832317
 105.1800079    0.2908866
 105.1900024    0.3020851
 105.2000046    0.3123049
 105.2100067    0.3156962
 105.2200012    0.3238692
 105.2300034    0.3031746
 105.2400055    0.3042396
 105.2500076    0.2931161
 105.2600021    0.3023060
 105.2700043    0.2839522
 105.2800064    0.2807209
 105.2900085    0.3027645
 105.3000031    0.2994989
 105.3100052    0.2909663
 105.3200073    0.2772442
 105.3300018    0.2885737
 105.3400040    0.2804475
 105.3500061    0.2844864
 105.3600082    0.2924873
 105.3700027    0.2941057
 105.3800049    0.2863945
 105.3900070    0.2842136
 105.4000015    0.2885303
 105.4100037    0.2979837
 105.4200058    0.2929604
 105.4300079    0.2922701
 105.4400024    0.2717115
 105.4500046    0.2680634
 105.4600067    0.2757298
 105.4700012    0.2857145
 105.4800034    0.2799190
 105.4900055    0.2980021
 105.5000076    0.2987755
 105.5100021    0.2913469
 105.5200043    0.2966982
 105.5300064    0.2898311
 105.5400085    0.2851955
 105.5500031    0.2852646
 105.5600052    0.2772625
 105.5700073    0.2772945
 105.5800018    0.2726971
 105.5900040    0.2697657
 105.6000061    0.2652161
 105.6100082    0.2844912
 105.6200027    0.2876548
 105.6300049    0.2911714
 105.6400070    0.2861288
 105.6500015    0.2959648
 105.6600037    0.2921157
 105.6700058    0.2899297
 105.6800079    0.2877509
 105.6900024    0.2923359
 105.7000046    0.2931035
 105.7100067    0.2899952
 105.7200012    0.2864022
 105.7300034    0.2919310
 105.7400055    0.2957505
 105.7500076    0.2985057
 105.7600021    0.3036662
 105.7700043    0.2921215
 105.7800064    0.2903611
 105.7900085    0.2841148
 105.8000031    0.2944660
 105.8100052    0.2924427
 105.8200073    0.2957521
 105.8300018    0.2896709
 105.8400040    0.2903222
 105.8500061    0.2755050
 105.8600082    0.2678393
 105.8700027    0.2638022
 105.8800049    0.2755890
 105.8900070    0.2699046
 105.9000015    0.2693004
 105.9100037    0.2732072
 105.9200058    0.2693057
 105.9300079    0.2669346
 105.9400024    0.2639597
 105.9500046    0.2828430
 105.9600067    0.2770170
 105.9700012    0.2778494
 105.9800034    0.2680015
 105.9900055    0.2679681
 106.0000076    0.2580829
 106.0100021    0.2770744
 106.0200043    0.2866209
 106.0300064    0.2919208
 106.0400085    0.2848757
 106.0500031    0.2958469
 106.0600052    0.2944467
 106.0700073    0.3021940
 106.0800018    0.3047568
 106.0900040    0.2868031
 106.1000061    0.2819661
 106.1100082    0.2930683
 106.1200027    0.3076052
 106.1300049    0.3090816
 106.1400070    0.3180528
 106.1500015    0.3176211
 106.1600037    0.3085853
 106.1700058    0.3066296
 106.1800079    0.2930836
 106.1900024    0.2870409
 106.2000046    0.2862730
 106.2100067    0.3045657
 106.2200089    0.3169730
 106.2300034    0.3186930
 106.2400055    0.3054451
 106.2500076    0.2849609
 106.2600021    0.2885797
 106.2700043    0.2828908
 106.2800064    0.2722948
 106.2900085    0.2834868
 106.3000031    0.2918357
 106.3100052    0.3018738
 106.3200073    0.2999467
 106.3300018    0.3152871
 106.3400040    0.3276072
 106.3500061    0.3324700
 106.3600082    0.3295617
 106.3700027    0.3236528
 106.3800049    0.3277723
 106.3900070    0.3298688
 106.4000015    0.3313003
 106.4100037    0.3358678
 106.4200058    0.3263662
 106.4300079    0.3262390
 106.4400024    0.3460092
 106.4500046    0.3439066
 106.4600067    0.3336872
 106.4700089    0.3155506
 106.4800034    0.3162320
 106.4900055    0.3131045
 106.5000076    0.3176453
 106.5100021    0.3131285
 106.5200043    0.3231766
 106.5300064    0.3264654
 106.5400085    0.3075396
 106.5500031    0.3079083
 106.5600052    0.2917358
 106.5700073    0.2811204
 106.5800018    0.2838109
 106.5900040    0.2889588
 106.6000061    0.2841657
 106.6100082    0.2895342
 106.6200027    0.2893334
 106.6300049    0.2826239
 106.6400070    0.2897667
 106.6500015    0.2845041
 106.6600037    0.2939378
 106.6700058    0.2993941
 106.6800079    0.2869323
 106.6900024    0.2909141
 106.7000046    0.2840352
 106.7100067    0.2883568
 106.7200089    0.2890369
 106.7300034    0.2793917
 106.7400055    0.2862323
 106.7500076    0.2897489
 106.7600021    0.2709970
 106.7700043    0.2750208
 106.7800064    0.2787011
 106.7900085    0.2869966
 106.8000031    0.2870235
 106.8100052    0.2855952
 106.8200073    0.2763213
 106.8300018    0.2871021
 106.8400040    0.2836759
 106.8500061    0.2928260
 106.8600082    0.2891828
 106.8700027    0.2780953
 106.8800049    0.2812010
 106.8900070    0.2871038
 106.9000015    0.2768569
 106.9100037    0.2926728
 106.9200058    0.2891875
 106.9300079    0.2989720
 106.9400024    0.2997119
 106.9500046    0.2923769
 106.9600067    0.2939135
 106.9700089    0.2998297
 106.9800034    0.3020332
 106.9900055    0.3068594
 107.0000076    0.3187000
 107.0100021    0.3009046
 107.0200043    0.2880970
 107.0300064    0.2942080
 107.0400085    0.3014670
 107.0500031    0.2990255
 107.0600052    0.3025469
 107.0700073    0.3024312
 107.0800018    0.2959673
 107.0900040    0.2890482
 107.1000061    0.2908577
 107.1100082    0.2816975
 107.1200027    0.2727586
 107.1300049    0.2698911
 107.1400070    0.2688937
 107.1500015    0.2649419
 107.1600037    0.2690990
 107.1700058    0.2670656
 107.1800079    0.2648199
 107.1900024    0.2707030
 107.2000046    0.2809637
 107.2100067    0.2712217
 107.2200089    0.2715310
 107.2300034    0.2710032
 107.2400055    0.2690081
 107.2500076    0.2752325
 107.2600021    0.2732527
 107.2700043    0.2713580
 107.2800064    0.2681313
 107.2900085    0.2755352
 107.3000031    0.2768284
 107.3100052    0.2794554
 107.3200073    0.2780718
 107.3300018    0.2734927
 107.3400040    0.2740719
 107.3500061    0.2779962
 107.3600082    0.2650486
 107.3700027    0.2638143
 107.3800049    0.2618302
 107.3900070    0.2667330
 107.4000015    0.2624706
 107.4100037    0.2557827
 107.4200058    0.2751736
 107.4300079    0.2610421
 107.4400024    0.2507660
 107.4500046    0.2451769
 107.4600067    0.2565279
 107.4700089    0.2546835
 107.4800034    0.2574890
 107.4900055    0.2514327
 107.5000076    0.2573843
 107.5100021    0.2533849
 107.5200043    0.2583618
 107.5300064    0.2532197
 107.5400085    0.2609285
 107.5500031    0.2590319
 107.5600052    0.2618761
 107.5700073    0.2624371
 107.5800018    0.2613198
 107.5900040    0.2533333
 107.6000061    0.2519443
 107.6100082    0.2510233
 107.6200027    0.2633148
 107.6300049    0.2748046
 107.6400070    0.2683622
 107.6500015    0.2702005
 107.6600037    0.2725100
 107.6700058    0.2726726
 107.6800079    0.2652728
 107.6900024    0.2500736
 107.7000046    0.2515956
 107.7100067    0.2446974
 107.7200089    0.2487157
 107.7300034    0.2466613
 107.7400055    0.2419119
 107.7500076    0.2392432
 107.7600021    0.2415423
 107.7700043    0.2378172
 107.7800064    0.2414701
 107.7900085    0.2497742
 107.8000031    0.2358905
 107.8100052    0.2382156
 107.8200073    0.2324695
 107.8300018    0.2311937
 107.8400040    0.2313231
 107.8500061    0.2387997
 107.8600082    0.2373073
 107.8700027    0.2418290
 107.8800049    0.2394566
 107.8900070    0.2381176
 107.9000015    0.2317876
 107.9100037    0.2392382
 107.9200058    0.2408400
 107.9300079    0.2383438
 107.9400024    0.2422577
 107.9500046    0.2356025
 107.9600067    0.2326895
 107.9700089    0.2376851
 107.9800034    0.2425617
 107.9900055    0.2509734
 108.0000076    0.2516176
 108.0100021    0.2416247
 108.0200043    0.2404960
 108.0300064    0.2449721
 108.0400085    0.2450161
 108.0500031    0.2454522
 108.0600052    0.2469955
 108.0700073    0.2439655
 108.0800018    0.2428209
 108.0900040    0.2423375
 108.1000061    0.2424195
 108.1100082    0.2443755
 108.1200027    0.2441729
 108.1300049    0.2417231
 108.1400070    0.2542287
 108.1500015    0.2575633
 108.1600037    0.2567974
 108.1700058    0.2565469
 108.1800079    0.2494920
 108.1900024    0.2543237
 108.2000046    0.2450607
 108.2100067    0.2472584
 108.2200089    0.2475985
 108.2300034    0.2468943
 108.2400055    0.2461667
 108.2500076    0.2325965
 108.2600021    0.2451552
 108.2700043    0.2482118
 108.2800064    0.2471651
 108.2900085    0.2463704
 108.3000031    0.2586386
 108.3100052    0.2531510
 108.3200073    0.2383698
 108.3300018    0.2479320
 108.3400040    0.2447433
 108.3500061    0.2459002
 108.3600082    0.2504731
 108.3700027    0.2532790
 108.3800049    0.2477223
 108.3900070    0.2593134
 108.4000015    0.2584356
 108.4100037    0.2511310
 108.4200058    0.2552344
 108.4300079    0.2504300
 108.4400024    0.2614689
 108.4500046    0.2702647
 108.4600067    0.2729127
 108.4700089    0.2721231
 108.4800034    0.2681566
 108.4900055    0.2724493
 108.5000076    0.2705190
 108.5100021    0.2709531
 108.5200043    0.2657746
 108.5300064    0.2675771
 108.5400085    0.2771861
 108.5500031    0.2731247
 108.5600052    0.2721302
 108.5700073    0.2761142
 108.5800018    0.2748443
 108.5900040    0.2789347
 108.6000061    0.2883868
 108.6100082    0.2790027
 108.6200027    0.2720782
 108.6300049    0.2602177
 108.6400070    0.2677091
 108.6500015    0.2765417
 108.6600037    0.2772373
 108.6700058    0.2801147
 108.6800079    0.2721746
 108.6900024    0.2791514
 108.7000046    0.2820832
 108.7100067    0.2777254
 108.7200089    0.2778208
 108.7300034    0.2889443
 108.7400055    0.2917767
 108.7500076    0.2853854
 108.7600021    0.2817672
 108.7700043    0.2906169
 108.7800064    0.2894246
 108.7900085    0.2893815
 108.8000031    0.2898367
 108.8100052    0.2923230
 108.8200073    0.2856959
 108.8300018    0.2803012
 108.8400040    0.2714735
 108.8500061    0.2772354
 108.8600082    0.2744925
 108.8700027    0.2760368
 108.8800049    0.2764300
 108.8900070    0.2914020
 108.9000015    0.2899875
 108.9100037    0.2793228
 108.9200058    0.2782599
 108.9300079    0.2873439
 108.9400024    0.2839886
 108.9500046    0.2655047
 108.9600067    0.2755055
 108.9700089    0.2811334
 108.9800034    0.2767555
 108.9900055    0.2822693
 109.0000076    0.2832091
 109.0100021    0.2869086
 109.0200043    0.2837730
 109.0300064    0.2741317
 109.0400085    0.2846560
 109.0500031    0.2782264
 109.0600052    0.2810016
 109.0700073    0.2930800
 109.0800018    0.3009905
 109.0900040    0.2980234
 109.1000061    0.2982229
 109.1100082    0.3011549
 109.1200027    0.2958525
 109.1300049    0.2866078
 109.1400070    0.2982596
 109.1500015    0.3015687
 109.1600037    0.3096148
 109.1700058    0.3013988
 109.1800079    0.2931787
 109.1900024    0.2975377
 109.2000046    0.2871097
 109.2100067    0.2867210
 109.2200089    0.2802922
 109.2300034    0.2851275
 109.2400055    0.2911085
 109.2500076    0.3020643
 109.2600021    0.2834540
 109.2700043    0.2768346
 109.2800064    0.2803163
 109.2900085    0.2777593
 109.3000031    0.2780403
 109.3100052    0.2668535
 109.3200073    0.2743681
 109.3300018    0.2653246
 109.3400040    0.2718230
 109.3500061    0.2737823
 109.3600082    0.2811965
 109.3700027    0.2893322
 109.3800049    0.3060525
 109.3900070    0.3124444
 109.4000015    0.3057047
 109.4100037    0.3056768
 109.4200058    0.3047471
 109.4300079    0.2836967
 109.4400024    0.2786716
 109.4500046    0.2833633
 109.4600067    0.2902129
 109.4700089    0.2779085
 109.4800034    0.2902555
 109.4900055    0.2884988
 109.5000076    0.2875394
 109.5100021    0.2839857
 109.5200043    0.2883209
 109.5300064    0.2972019
 109.5400085    0.2814838
 109.5500031    0.2632289
 109.5600052    0.2595522
 109.5700073    0.2642844
 109.5800018    0.2681971
 109.5900040    0.2600138
 109.6000061    0.2572737
 109.6100082    0.2647290
 109.6200027    0.2650817
 109.6300049    0.2717693
 109.6400070    0.2731083
 109.6500015    0.2751763
 109.6600037    0.2672588
 109.6700058    0.2679627
 109.6800079    0.2678492
 109.6900024    0.2750998
 109.7000046    0.2818029
 109.7100067    0.2735986
 109.7200089    0.2880216
 109.7300034    0.2825198
 109.7400055    0.2821098
 109.7500076    0.2780407
 109.7600021    0.2769745
 109.7700043    0.2889149
 109.7800064    0.3045175
 109.7900085    0.3028184
 109.8000031    0.3156819
 109.8100052    0.3052387
 109.8200073    0.3059501
 109.8300018    0.3119899
 109.8400040    0.3128044
 109.8500061    0.3098459
 109.8600082    0.3060759
 109.8700027    0.3011014
 109.8800049    0.3051035
 109.8900070    0.3145601
 109.9000015    0.3004155
 109.9100037    0.3037753
 109.9200058    0.3120175
 109.9300079    0.3175982
 109.9400024    0.3305500
 109.9500046    0.3266777
 109.9600067    0.3231616
 109.9700089    0.3278957
 109.9800034    0.3230129
 109.9900055    0.3146450
 110.0000076    0.3228212
 110.0100021    0.3197684
 110.0200043    0.3368699
 110.0300064    0.3429115
 110.0400085    0.3299512
 110.0500031    0.3318016
 110.0600052    0.3315082
 110.0700073    0.3341533
 110.0800018    0.3249404
 110.0900040    0.3233264
 110.1000061    0.3244905
 110.1100082    0.3318352
 110.1200027    0.3338768
 110.1300049    0.3391946
 110.1400070    0.3382463
 110.1500015    0.3401536
 110.1600037    0.3197656
 110.1700058    0.3211509
 110.1800079    0.3195621
 110.1900024    0.3233168
 110.2000046    0.3242850
 110.2100067    0.3193825
 110.2200089    0.3153132
 110.2300034    0.3117115
 110.2400055    0.2920462
 110.2500076    0.2961263
 110.2600021    0.2878910
 110.2700043    0.2821879
 110.2800064    0.2877279
 110.2900085    0.2902426
 110.3000031    0.2870058
 110.3100052    0.2926097
 110.3200073    0.2879546
 110.3300018    0.2768670
 110.3400040    0.2885192
 110.3500061    0.2596487
 110.3600082    0.2695186
 110.3700027    0.2700648
 110.3800049    0.2754777
 110.3900070    0.2709788
 110.4000015    0.2825553
 110.4100037    0.2795727
 110.4200058    0.2815187
 110.4300079    0.2945172
 110.4400024    0.3051713
 110.4500046    0.2855831
 110.4600067    0.2848853
 110.4700089    0.2862582
 110.4800034    0.2911525
 110.4900055    0.2870451
 110.5000076    0.2813173
 110.5100021    0.2714148
 110.5200043    0.2802713
 110.5300064    0.2859279
 110.5400085    0.2838377
 110.5500031    0.2824717
 110.5600052    0.2751413
 110.5700073    0.2660944
 110.5800018    0.2621234
 110.5900040    0.2537700
 110.6000061    0.2566745
 110.6100082    0.2591066
 110.6200027    0.2560595
 110.6300049    0.2600228
 110.6400070    0.2698010
 110.6500015    0.2599088
 110.6600037    0.2662093
 110.6700058    0.2628010
 110.6800079    0.2742624
 110.6900024    0.2752666
 110.7000046    0.2784190
 110.7100067    0.2735075
 110.7200089    0.2648752
 110.7300034    0.2797767
 110.7400055    0.2792611
 110.7500076    0.2766907
 110.7600021    0.2749083
 110.7700043    0.2670250
 110.7800064    0.2653195
 110.7900085    0.2694103
 110.8000031    0.2678795
 110.8100052    0.2624411
 110.8200073    0.2650488
 110.8300018    0.2621695
 110.8400040    0.2647226
 110.8500061    0.2685160
 110.8600082    0.2728850
 110.8700027    0.2742284
 110.8800049    0.2866616
 110.8900070    0.2873551
 110.9000015    0.2832623
 110.9100037    0.2782822
 110.9200058    0.2855427
 110.9300079    0.2917065
 110.9400024    0.3058619
 110.9500046    0.3046358
 110.9600067    0.3084725
 110.9700089    0.3048398
 110.9800034    0.2990777
 110.9900055    0.3060759
 111.0000076    0.3112303
 111.0100021    0.3124939
 111.0200043    0.3054039
 111.0300064    0.3037088
 111.0400085    0.2992375
 111.0500031    0.3000369
 111.0600052    0.2934013
 111.0700073    0.2869442
 111.0800018    0.2861978
 111.0900040    0.2929041
 111.1000061    0.3068215
 111.1100082    0.3099484
 111.1200027    0.3111269
 111.1300049    0.3083262
 111.1400070    0.3039780
 111.1500015    0.2984584
 111.1600037    0.3112244
 111.1700058    0.2949359
 111.1800079    0.2939516
 111.1900024    0.2826453
 111.2000046    0.2853095
 111.2100067    0.3039403
 111.2200089    0.3164845
 111.2300034    0.3193118
 111.2400055    0.3179039
 111.2500076    0.3095535
 111.2600021    0.3008724
 111.2700043    0.2945971
 111.2800064    0.3014789
 111.2900085    0.2838926
 111.3000031    0.2878871
 111.3100052    0.2986461
 111.3200073    0.3024764
 111.3300018    0.2970807
 111.3400040    0.2803506
 111.3500061    0.2801616
 111.3600082    0.2768159
 111.3700027    0.2780584
 111.3800049    0.2797295
 111.3900070    0.2822357
 111.4000015    0.2831968
 111.4100037    0.2891307
 111.4200058    0.2896034
 111.4300079    0.2781667
 111.4400024    0.2791653
 111.4500046    0.2746907
 111.4600067    0.2607454
 111.4700089    0.2578049
 111.4800034    0.2486279
 111.4900055    0.2518939
 111.5000076    0.2593170
 111.5100021    0.2557975
 111.5200043    0.2573512
 111.5300064    0.2626867
 111.5400085    0.2658622
 111.5500031    0.2600632
 111.5600052    0.2639028
 111.5700073    0.2552453
 111.5800018    0.2665404
 111.5900040    0.2589677
 111.6000061    0.2636010
 111.6100082    0.2616879
 111.6200027    0.2624945
 111.6300049    0.2620544
 111.6400070    0.2696162
 111.6500015    0.2601995
 111.6600037    0.2673782
 111.6700058    0.2705241
 111.6800079    0.2761302
 111.6900024    0.2765318
 111.7000046    0.2727419
 111.7100067    0.2696444
 111.7200089    0.2731824
 111.7300034    0.2946184
 111.7400055    0.2915899
 111.7500076    0.2935863
 111.7600021    0.3073073
 111.7700043    0.3054270
 111.7800064    0.3014785
 111.7900085    0.3018624
 111.8000031    0.2883025
 111.8100052    0.2911668
 111.8200073    0.2982897
 111.8300018    0.2954477
 111.8400040    0.2958013
 111.8500061    0.2940074
 111.8600082    0.3043224
 111.8700027    0.3005508
 111.8800049    0.2995791
 111.8900070    0.2999028
 111.9000015    0.2944618
 111.9100037    0.3037788
 111.9200058    0.3058202
 111.9300079    0.2842270
 111.9400024    0.2799191
 111.9500046    0.2770740
 111.9600067    0.2825100
 111.9700089    0.2845538
 111.9800034    0.2924390
 111.9900055    0.2775885
 112.0000076    0.2844711
 112.0100021    0.2831769
 112.0200043    0.2713485
 112.0300064    0.2713234
 112.0400085    0.2716285
 112.0500031    0.2778285
 112.0600052    0.2803478
 112.0700073    0.2800495
 112.0800018    0.2670490
 112.0900040    0.2714834
 112.1000061    0.2689499
 112.1100082    0.2772110
 112.1200027    0.2821723
 112.1300049    0.2732477
 112.1400070    0.2844518
 112.1500015    0.2709734
 112.1600037    0.2782405
 112.1700058    0.2853141
 112.1800079    0.2775764
 112.1900024    0.2740447
 112.2000046    0.2839720
 112.2100067    0.2714509
 112.2200089    0.2738539
 112.2300034    0.2779598
 112.2400055    0.2681354
 112.2500076    0.2696735
 112.2600021    0.2760247
 112.2700043    0.2818250
 112.2800064    0.2888738
 112.2900085    0.2870424
 112.3000031    0.2743941
 112.3100052    0.2704360
 112.3200073    0.2743474
 112.3300018    0.2680747
 112.3400040    0.2795547
 112.3500061    0.2796621
 112.3600082    0.2828816
 112.3700027    0.2816280
 112.3800049    0.2843240
 112.3900070    0.2755221
 112.4000015    0.2772032
 112.4100037    0.2853236
 112.4200058    0.2883870
 112.4300079    0.2871271
 112.4400024    0.2803415
 112.4500046    0.2843474
 112.4600067    0.2656280
 112.4700089    0.2626885
 112.4800034    0.2648818
 112.4900055    0.2681376
 112.5000076    0.2736375
 112.5100021    0.2719595
 112.5200043    0.2810037
 112.5300064    0.2770848
 112.5400085    0.2883511
 112.5500031    0.2886336
 112.5600052    0.2747058
 112.5700073    0.2695375
 112.5800018    0.2786568
 112.5900040    0.2682842
 112.6000061    0.2753588
 112.6100082    0.2781146
 112.6200027    0.2705134
 112.6300049    0.2703959
 112.6400070    0.2626045
 112.6500092    0.2686715
 112.6600037    0.2643824
 112.6700058    0.2649611
 112.6800079    0.2577766
 112.6900024    0.2558417
 112.7000046    0.2569289
 112.7100067    0.2543370
 112.7200089    0.2532119
 112.7300034    0.2461656
 112.7400055    0.2466713
 112.7500076    0.2694021
 112.7600021    0.2635523
 112.7700043    0.2692099
 112.7800064    0.2637328
 112.7900085    0.2589358
 112.8000031    0.2625234
 112.8100052    0.2544484
 112.8200073    0.2521634
 112.8300018    0.2483646
 112.8400040    0.2514811
 112.8500061    0.2514781
 112.8600082    0.2490602
 112.8700027    0.2598371
 112.8800049    0.2546932
 112.8900070    0.2558602
 112.9000092    0.2516084
 112.9100037    0.2535580
 112.9200058    0.2649536
 112.9300079    0.2676201
 112.9400024    0.2659225
 112.9500046    0.2757284
 112.9600067    0.2794124
 112.9700089    0.2746247
 112.9800034    0.2702960
 112.9900055    0.2809956
 113.0000076    0.2686449
 113.0100021    0.2640444
 113.0200043    0.2736864
 113.0300064    0.2710378
 113.0400085    0.2581252
 113.0500031    0.2564254
 113.0600052    0.2661851
 113.0700073    0.2643086
 113.0800018    0.2644573
 113.0900040    0.2693377
 113.1000061    0.2590616
 113.1100082    0.2704967
 113.1200027    0.2741445
 113.1300049    0.2704140
 113.1400070    0.2685806
 113.1500092    0.2697049
 113.1600037    0.2682357
 113.1700058    0.2642619
 113.1800079    0.2654882
 113.1900024    0.2596398
 113.2000046    0.2557914
 113.2100067    0.2718291
 113.2200089    0.2727633
 113.2300034    0.2855013
 113.2400055    0.2819470
 113.2500076    0.2885519
 113.2600021    0.2943353
 113.2700043    0.3001606
 113.2800064    0.3018728
 113.2900085    0.3040966
 113.3000031    0.3078867
 113.3100052    0.3160054
 113.3200073    0.3128247
 113.3300018    0.3127629
 113.3400040    0.3201973
 113.3500061    0.3132735
 113.3600082    0.3166682
 113.3700027    0.3169459
 113.3800049    0.3187485
 113.3900070    0.3129277
 113.4000092    0.3069617
 113.4100037    0.3022642
 113.4200058    0.2981473
 113.4300079    0.2973572
 113.4400024    0.2847679
 113.4500046    0.2897317
 113.4600067    0.2888479
 113.4700089    0.2854412
 113.4800034    0.2903205
 113.4900055    0.2925107
 113.5000076    0.3033764
 113.5100021    0.3041290
 113.5200043    0.3094229
 113.5300064    0.3124502
 113.5400085    0.3089129
 113.5500031    0.3100175
 113.5600052    0.3199041
 113.5700073    0.3133272
 113.5800018    0.3256007
 113.5900040    0.3088646
 113.6000061    0.3077355
 113.6100082    0.3176212
 113.6200027    0.3248580
 113.6300049    0.3240661
 113.6400070    0.3262542
 113.6500092    0.3200185
 113.6600037    0.3083362
 113.6700058    0.3131279
 113.6800079    0.3132389
 113.6900024    0.3066288
 113.7000046    0.2942580
 113.7100067    0.2959035
 113.7200089    0.2937039
 113.7300034    0.2938660
 113.7400055    0.2879270
 113.7500076    0.2931222
 113.7600021    0.2948655
 113.7700043    0.2933419
 113.7800064    0.2976024
 113.7900085    0.2944760
 113.8000031    0.3001076
 113.8100052    0.3001807
 113.8200073    0.2978121
 113.8300018    0.3038696
 113.8400040    0.2957259
 113.8500061    0.3019197
 113.8600082    0.3020964
 113.8700027    0.2864143
 113.8800049    0.2847066
 113.8900070    0.2892932
 113.9000092    0.2860385
 113.9100037    0.2690064
 113.9200058    0.2771814
 113.9300079    0.2687968
 113.9400024    0.2719841
 113.9500046    0.2734440
 113.9600067    0.2709904
 113.9700089    0.2753613
 113.9800034    0.2836975
 113.9900055    0.2785428
 114.0000076    0.2761060
 114.0100021    0.2776418
 114.0200043    0.2705114
 114.0300064    0.2821151
 114.0400085    0.2889093
 114.0500031    0.2760829
 114.0600052    0.2817848
 114.0700073    0.2792973
 114.0800018    0.2756624
 114.0900040    0.2747146
 114.1000061    0.2805238
 114.1100082    0.2712540
 114.1200027    0.2662718
 114.1300049    0.2677428
 114.1400070    0.2620188
 114.1500092    0.2594839
 114.1600037    0.2695615
 114.1700058    0.2684657
 114.1800079    0.2589162
 114.1900024    0.2707207
 114.2000046    0.2691489
 114.2100067    0.2633596
 114.2200089    0.2691335
 114.2300034    0.2736448
 114.2400055    0.2802054
 114.2500076    0.2665303
 114.2600021    0.2694944
 114.2700043    0.2624787
 114.2800064    0.2620768
 114.2900085    0.2607443
 114.3000031    0.2656909
 114.3100052    0.2613578
 114.3200073    0.2635641
 114.3300018    0.2704271
 114.3400040    0.2727885
 114.3500061    0.2771175
 114.3600082    0.2804959
 114.3700027    0.2844861
 114.3800049    0.2887746
 114.3900070    0.2900732
 114.4000092    0.2939277
 114.4100037    0.2960296
 114.4200058    0.2925899
 114.4300079    0.2919582
 114.4400024    0.2894268
 114.4500046    0.2950644
 114.4600067    0.2896793
 114.4700089    0.2844325
 114.4800034    0.2796973
 114.4900055    0.2835471
 114.5000076    0.2907336
 114.5100021    0.2834062
 114.5200043    0.2873631
 114.5300064    0.2811321
 114.5400085    0.2840914
 114.5500031    0.2834243
 114.5600052    0.2951391
 114.5700073    0.2944362
 114.5800018    0.2961837
 114.5900040    0.2934989
 114.6000061    0.2771370
 114.6100082    0.2746965
 114.6200027    0.2686558
 114.6300049    0.2690845
 114.6400070    0.2764961
 114.6500092    0.2789470
 114.6600037    0.2799229
 114.6700058    0.2739685
 114.6800079    0.2788527
 114.6900024    0.2795310
 114.7000046    0.2820181
 114.7100067    0.2904253
 114.7200089    0.2910976
 114.7300034    0.2862500
 114.7400055    0.2850680
 114.7500076    0.2906321
 114.7600021    0.2720443
 114.7700043    0.2717115
 114.7800064    0.2634389
 114.7900085    0.2663375
 114.8000031    0.2670765
 114.8100052    0.2713031
 114.8200073    0.2657489
 114.8300018    0.2636176
 114.8400040    0.2579038
 114.8500061    0.2522603
 114.8600082    0.2490309
 114.8700027    0.2542353
 114.8800049    0.2526291
 114.8900070    0.2508024
 114.9000092    0.2477342
 114.9100037    0.2477367
 114.9200058    0.2445802
 114.9300079    0.2515737
 114.9400024    0.2498980
 114.9500046    0.2503557
 114.9600067    0.2569261
 114.9700089    0.2521365
 114.9800034    0.2568605
 114.9900055    0.2455163
 115.0000076    0.2460483
 115.0100021    0.2588241
 115.0200043    0.2635655
 115.0300064    0.2548385
 115.0400085    0.2532560
 115.0500031    0.2482936
 115.0600052    0.2524101
 115.0700073    0.2531452
 115.0800018    0.2535951
 115.0900040    0.2622955
 115.1000061    0.2791201
 115.1100082    0.2810729
 115.1200027    0.2922144
 115.1300049    0.2918082
 115.1400070    0.2849977
 115.1500092    0.2899678
 115.1600037    0.2861919
 115.1700058    0.2866928
 115.1800079    0.2933961
 115.1900024    0.2958326
 115.2000046    0.3030503
 115.2100067    0.2976930
 115.2200089    0.2917804
 115.2300034    0.2884460
 115.2400055    0.2869987
 115.2500076    0.2825064
 115.2600021    0.2855254
 115.2700043    0.2795457
 115.2800064    0.2749821
 115.2900085    0.2801220
 115.3000031    0.2905885
 115.3100052    0.2928613
 115.3200073    0.2822909
 115.3300018    0.2695168
 115.3400040    0.2600265
 115.3500061    0.2601095
 115.3600082    0.2637944
 115.3700027    0.2562084
 115.3800049    0.2561657
 115.3900070    0.2565260
 115.4000092    0.2603086
 115.4100037    0.2629068
 115.4200058    0.2702757
 115.4300079    0.2710298
 115.4400024    0.2595218
 115.4500046    0.2648918
 115.4600067    0.2687262
 115.4700089    0.2622842
 115.4800034    0.2566285
 115.4900055    0.2554272
 115.5000076    0.2501012
 115.5100021    0.2594397
 115.5200043    0.2590412
 115.5300064    0.2605789
 115.5400085    0.2574954
 115.5500031    0.2683371
 115.5600052    0.2716705
 115.5700073    0.2792341
 115.5800018    0.2774834
 115.5900040    0.2710684
 115.6000061    0.2690282
 115.6100082    0.2607847
 115.6200027    0.2622648
 115.6300049    0.2609221
 115.6400070    0.2585075
 115.6500092    0.2647810
 115.6600037    0.2621329
 115.6700058    0.2614029
 115.6800079    0.2662706
 115.6900024    0.2684598
 115.7000046    0.2598141
 115.7100067    0.2648339
 115.7200089    0.2671647
 115.7300034    0.2613533
 115.7400055    0.2682273
 115.7500076    0.2665680
 115.7600021    0.2664291
 115.7700043    0.2645679
 115.7800064    0.2590164
 115.7900085    0.2614730
 115.8000031    0.2620408
 115.8100052    0.2637798
 115.8200073    0.2595211
 115.8300018    0.2678341
 115.8400040    0.2605712
 115.8500061    0.2698996
 115.8600082    0.2672474
 115.8700027    0.2615267
 115.8800049    0.2562026
 115.8900070    0.2606879
 115.9000092    0.2654592
 115.9100037    0.2648459
 115.9200058    0.2616377
 115.9300079    0.2616143
 115.9400024    0.2603060
 115.9500046    0.2606705
 115.9600067    0.2605172
 115.9700089    0.2632014
 115.9800034    0.2652935
 115.9900055    0.2598021
 116.0000076    0.2543325
 116.0100021    0.2539507
 116.0200043    0.2608016
 116.0300064    0.2691141
 116.0400085    0.2674900
 116.0500031    0.2700624
 116.0600052    0.2648884
 116.0700073    0.2640662
 116.0800018    0.2668073
 116.0900040    0.2701510
 116.1000061    0.2634560
 116.1100082    0.2743015
 116.1200027    0.2592459
 116.1300049    0.2592282
 116.1400070    0.2532794
 116.1500092    0.2449687
 116.1600037    0.2435369
 116.1700058    0.2471224
 116.1800079    0.2476127
 116.1900024    0.2484021
 116.2000046    0.2470713
 116.2100067    0.2501855
 116.2200089    0.2568692
 116.2300034    0.2632088
 116.2400055    0.2502190
 116.2500076    0.2519933
 116.2600021    0.2556116
 116.2700043    0.2620252
 116.2800064    0.2656740
 116.2900085    0.2703522
 116.3000031    0.2663442
 116.3100052    0.2688445
 116.3200073    0.2723652
 116.3300018    0.2677986
 116.3400040    0.2699143
 116.3500061    0.2688555
 116.3600082    0.2680212
 116.3700027    0.2829313
 116.3800049    0.2795748
 116.3900070    0.3042309
 116.4000092    0.2938477
 116.4100037    0.3022896
 116.4200058    0.3060840
 116.4300079    0.3105433
 116.4400024    0.3078045
 116.4500046    0.3127522
 116.4600067    0.3044698
 116.4700089    0.3029405
 116.4800034    0.2829409
 116.4900055    0.2835666
 116.5000076    0.2770368
 116.5100021    0.2761759
 116.5200043    0.2841749
 116.5300064    0.2774594
 116.5400085    0.2851457
 116.5500031    0.2848609
 116.5600052    0.2883577
 116.5700073    0.2863680
 116.5800018    0.2801360
 116.5900040    0.2723311
 116.6000061    0.2664745
 116.6100082    0.2721565
 116.6200027    0.2834611
 116.6300049    0.2839755
 116.6400070    0.2732948
 116.6500092    0.2698929
 116.6600037    0.2771271
 116.6700058    0.2805669
 116.6800079    0.2776025
 116.6900024    0.2604355
 116.7000046    0.2660163
 116.7100067    0.2739824
 116.7200089    0.2685109
 116.7300034    0.2716406
 116.7400055    0.2730487
 116.7500076    0.2746442
 116.7600021    0.2698110
 116.7700043    0.2692604
 116.7800064    0.2696282
 116.7900085    0.2740210
 116.8000031    0.2607977
 116.8100052    0.2603260
 116.8200073    0.2739600
 116.8300018    0.2769777
 116.8400040    0.2676604
 116.8500061    0.2751120
 116.8600082    0.2814825
 116.8700027    0.2923963
 116.8800049    0.2905620
 116.8900070    0.2886655
 116.9000092    0.2807832
 116.9100037    0.2955911
 116.9200058    0.2820383
 116.9300079    0.2867965
 116.9400024    0.2835412
 116.9500046    0.2814721
 116.9600067    0.2851090
 116.9700089    0.2879717
 116.9800034    0.2964853
 116.9900055    0.2950912
 117.0000076    0.2859699
 117.0100021    0.2893549
 117.0200043    0.2844119
 117.0300064    0.2827891
 117.0400085    0.2816599
 117.0500031    0.2728351
 117.0600052    0.2719463
 117.0700073    0.2822820
 117.0800018    0.2817363
 117.0900040    0.2886838
 117.1000061    0.2986701
 117.1100082    0.2972852
 117.1200027    0.2994725
 117.1300049    0.3010054
 117.1400070    0.3018713
 117.1500092    0.2949744
 117.1600037    0.2980629
 117.1700058    0.2997981
 117.1800079    0.3025173
 117.1900024    0.2988804
 117.2000046    0.2997322
 117.2100067    0.2944141
 117.2200089    0.3024064
 117.2300034    0.2982392
 117.2400055    0.2920796
 117.2500076    0.3036261
 117.2600021    0.3057178
 117.2700043    0.3137404
 117.2800064    0.3209872
 117.2900085    0.3128836
 117.3000031    0.3174337
 117.3100052    0.3223053
 117.3200073    0.3112106
 117.3300018    0.3014584
 117.3400040    0.3213352
 117.3500061    0.3126139
 117.3600082    0.3268633
 117.3700027    0.3185177
 117.3800049    0.3139951
 117.3900070    0.3039302
 117.4000092    0.3080564
 117.4100037    0.3175567
 117.4200058    0.3098473
 117.4300079    0.3122564
 117.4400024    0.3112375
 117.4500046    0.3110280
 117.4600067    0.3034775
 117.4700089    0.2964099
 117.4800034    0.3024655
 117.4900055    0.3058867
 117.5000076    0.2992862
 117.5100021    0.2992992
 117.5200043    0.3060966
 117.5300064    0.2981352
 117.5400085    0.2799706
 117.5500031    0.2808386
 117.5600052    0.2865466
 117.5700073    0.2947617
 117.5800018    0.3057124
 117.5900040    0.3072264
 117.6000061    0.3154655
 117.6100082    0.3076504
 117.6200027    0.3187810
 117.6300049    0.3164931
 117.6400070    0.3156119
 117.6500092    0.3130267
 117.6600037    0.3015756
 117.6700058    0.2974457
 117.6800079    0.3128945
 117.6900024    0.3161760
 117.7000046    0.3222310
 117.7100067    0.3179346
 117.7200089    0.3213412
 117.7300034    0.3217046
 117.7400055    0.3189285
 117.7500076    0.2975608
 117.7600021    0.2949128
 117.7700043    0.2913259
 117.7800064    0.3012539
 117.7900085    0.2922567
 117.8000031    0.2832720
 117.8100052    0.2842392
 117.8200073    0.2856051
 117.8300018    0.2926904
 117.8400040    0.2943421
 117.8500061    0.2998577
 117.8600082    0.3048711
 117.8700027    0.3005558
 117.8800049    0.3005919
 117.8900070    0.2982646
 117.9000092    0.3069594
 117.9100037    0.3045856
 117.9200058    0.3033858
 117.9300079    0.3062422
 117.9400024    0.3015821
 117.9500046    0.3173719
 117.9600067    0.3215423
 117.9700089    0.3132006
 117.9800034    0.3100066
 117.9900055    0.2905440
 118.0000076    0.2966607
 118.0100021    0.2923830
 118.0200043    0.3025539
 118.0300064    0.2945397
 118.0400085    0.2896348
 118.0500031    0.2837359
 118.0600052    0.2893084
 118.0700073    0.2794312
 118.0800018    0.2849718
 118.0900040    0.2705307
 118.1000061    0.2817135
 118.1100082    0.2737990
 118.1200027    0.2846678
 118.1300049    0.2927030
 118.1400070    0.2841970
 118.1500092    0.2756317
 118.1600037    0.2856672
 118.1700058    0.2858317
 118.1800079    0.2791741
 118.1900024    0.2898278
 118.2000046    0.2872745
 118.2100067    0.2731971
 118.2200089    0.2820580
 118.2300034    0.2705906
 118.2400055    0.2770304
 118.2500076    0.2786763
 118.2600021    0.2710887
 118.2700043    0.2642867
 118.2800064    0.2749623
 118.2900085    0.2825300
 118.3000031    0.2989570
 118.3100052    0.3004613
 118.3200073    0.3015571
 118.3300018    0.2897535
 118.3400040    0.2973942
 118.3500061    0.2954116
 118.3600082    0.2908928
 118.3700027    0.2881141
 118.3800049    0.2885208
 118.3900070    0.2975481
 118.4000092    0.2879502
 118.4100037    0.2868210
 118.4200058    0.2842948
 118.4300079    0.2831095
 118.4400024    0.2836531
 118.4500046    0.2919856
 118.4600067    0.3070430
 118.4700089    0.2940554
 118.4800034    0.2936876
 118.4900055    0.3061608
 118.5000076    0.3079785
 118.5100021    0.3152926
 118.5200043    0.3116764
 118.5300064    0.3037131
 118.5400085    0.2889104
 118.5500031    0.3003067
 118.5600052    0.3100097
 118.5700073    0.2945045
 118.5800018    0.2892583
 118.5900040    0.2965894
 118.6000061    0.2913721
 118.6100082    0.3019895
 118.6200027    0.2934361
 118.6300049    0.2974105
 118.6400070    0.2936999
 118.6500092    0.3033200
 118.6600037    0.3042515
 118.6700058    0.3010699
 118.6800079    0.3031767
 118.6900024    0.2864823
 118.7000046    0.2862941
 118.7100067    0.3084294
 118.7200089    0.3118471
 118.7300034    0.2975326
 118.7400055    0.3000581
 118.7500076    0.2975820
 118.7600021    0.2834229
 118.7700043    0.2853499
 118.7800064    0.2669455
 118.7900085    0.2720422
 118.8000031    0.2739468
 118.8100052    0.2711687
 118.8200073    0.2707693
 118.8300018    0.2704576
 118.8400040    0.2837345
 118.8500061    0.2780858
 118.8600082    0.2727727
 118.8700027    0.2711823
 118.8800049    0.2733651
 118.8900070    0.2755735
 118.9000092    0.2855292
 118.9100037    0.2883873
 118.9200058    0.2950095
 118.9300079    0.2872007
 118.9400024    0.2864847
 118.9500046    0.2784117
 118.9600067    0.2905462
 118.9700089    0.2934460
 118.9800034    0.2864837
 118.9900055    0.2967613
 119.0000076    0.2999737
 119.0100021    0.3144509
 119.0200043    0.3148517
 119.0300064    0.2983742
 119.0400085    0.2960353
 119.0500031    0.2985484
 119.0600052    0.2907284
 119.0700073    0.2949428
 119.0800095    0.2966639
 119.0900040    0.2952023
 119.1000061    0.2803548
 119.1100082    0.2732841
 119.1200027    0.2775683
 119.1300049    0.2847384
 119.1400070    0.2864860
 119.1500092    0.2847057
 119.1600037    0.2859460
 119.1700058    0.2895130
 119.1800079    0.2838279
 119.1900024    0.2764762
 119.2000046    0.2890163
 119.2100067    0.2929828
 119.2200089    0.2864360
 119.2300034    0.2813122
 119.2400055    0.2868256
 119.2500076    0.2796551
 119.2600021    0.2711482
 119.2700043    0.2797961
 119.2800064    0.2776683
 119.2900085    0.2771782
 119.3000031    0.2848795
 119.3100052    0.2790146
 119.3200073    0.2740394
 119.3300095    0.2899673
 119.3400040    0.2887996
 119.3500061    0.2897062
 119.3600082    0.2893763
 119.3700027    0.2815914
 119.3800049    0.2809499
 119.3900070    0.2772267
 119.4000092    0.2899281
 119.4100037    0.2915023
 119.4200058    0.2896774
 119.4300079    0.2945385
 119.4400024    0.2949535
 119.4500046    0.3090279
 119.4600067    0.3046291
 119.4700089    0.3054920
 119.4800034    0.3074674
 119.4900055    0.3056667
 119.5000076    0.3205614
 119.5100021    0.3238946
 119.5200043    0.3237469
 119.5300064    0.3096617
 119.5400085    0.2910468
 119.5500031    0.3006975
 119.5600052    0.2951322
 119.5700073    0.3158613
 119.5800095    0.3099327
 119.5900040    0.3045782
 119.6000061    0.3159482
 119.6100082    0.3224705
 119.6200027    0.3241313
 119.6300049    0.3368150
 119.6400070    0.3246218
 119.6500092    0.3304939
 119.6600037    0.3411183
 119.6700058    0.3494316
 119.6800079    0.3369125
 119.6900024    0.3420680
 119.7000046    0.3316921
 119.7100067    0.3255048
 119.7200089    0.3349409
 119.7300034    0.3230250
 119.7400055    0.3208345
 119.7500076    0.3320618
 119.7600021    0.3273643
 119.7700043    0.3308866
 119.7800064    0.3299579
 119.7900085    0.3261270
 119.8000031    0.3302515
 119.8100052    0.3297662
 119.8200073    0.3349855
 119.8300095    0.3440344
 119.8400040    0.3435315
 119.8500061    0.3394689
 119.8600082    0.3286136
 119.8700027    0.3184040
 119.8800049    0.3290151
 119.8900070    0.3515480
 119.9000092    0.3544561
 119.9100037    0.3395426
 119.9200058    0.3471752
 119.9300079    0.3450702
 119.9400024    0.3425497
 119.9500046    0.3353340
 119.9600067    0.3473348
 119.9700089    0.3386589
 119.9800034    0.3528842
 119.9900055    0.3473230
 120.0000076    0.3558433
 120.0100021    0.3616902
 120.0200043    0.3534687
 120.0300064    0.3452032
 120.0400085    0.3428652
 120.0500031    0.3368149
 120.0600052    0.3362611
 120.0700073    0.3322004
 120.0800095    0.3348433
 120.0900040    0.3248833
 120.1000061    0.3252175
 120.1100082    0.3178110
 120.1200027    0.3185220
 120.1300049    0.3159796
 120.1400070    0.3002792
 120.1500092    0.3146970
 120.1600037    0.2965423
 120.1700058    0.2977246
 120.1800079    0.2973115
 120.1900024    0.3068470
 120.2000046    0.3123163
 120.2100067    0.3149093
 120.2200089    0.3117447
 120.2300034    0.3130018
 120.2400055    0.3110985
 120.2500076    0.3055154
 120.2600021    0.3170034
 120.2700043    0.3118318
 120.2800064    0.3117146
 120.2900085    0.3056544
 120.3000031    0.3063899
 120.3100052    0.3244626
 120.3200073    0.3190038
 120.3300095    0.3070913
 120.3400040    0.2959376
 120.3500061    0.3006980
 120.3600082    0.2924868
 120.3700027    0.2963424
 120.3800049    0.3074736
 120.3900070    0.3036805
 120.4000092    0.3030927
 120.4100037    0.3037531
 120.4200058    0.3030850
 120.4300079    0.2986127
 120.4400024    0.3055773
 120.4500046    0.2920328
 120.4600067    0.2948466
 120.4700089    0.2799757
 120.4800034    0.2817967
 120.4900055    0.2818396
 120.5000076    0.2860641
 120.5100021    0.2919108
 120.5200043    0.3060902
 120.5300064    0.2975609
 120.5400085    0.3004144
 120.5500031    0.2880176
 120.5600052    0.2865947
 120.5700073    0.2782392
 120.5800095    0.2884909
 120.5900040    0.2908994
 120.6000061    0.2917179
 120.6100082    0.2981676
 120.6200027    0.3037615
 120.6300049    0.2925428
 120.6400070    0.2992778
 120.6500092    0.3154846
 120.6600037    0.3079485
 120.6700058    0.3127860
 120.6800079    0.3117663
 120.6900024    0.3045026
 120.7000046    0.3105180
 120.7100067    0.3238116
 120.7200089    0.3283686
 120.7300034    0.3364813
 120.7400055    0.3390063
 120.7500076    0.3266809
 120.7600021    0.3186093
 120.7700043    0.3184239
 120.7800064    0.3213243
 120.7900085    0.3196576
 120.8000031    0.3468703
 120.8100052    0.3168327
 120.8200073    0.3165732
 120.8300095    0.3291829
 120.8400040    0.3237714
 120.8500061    0.3195765
 120.8600082    0.3247069
 120.8700027    0.3159459
 120.8800049    0.3056501
 120.8900070    0.3147309
 120.9000092    0.3119480
 120.9100037    0.3128937
 120.9200058    0.3072152
 120.9300079    0.3064686
 120.9400024    0.3050086
 120.9500046    0.3010747
 120.9600067    0.2971103
 120.9700089    0.2942086
 120.9800034    0.3006728
 120.9900055    0.2971028
 121.0000076    0.2951029
 121.0100021    0.2822257
 121.0200043    0.2824781
 121.0300064    0.2826382
 121.0400085    0.2898262
 121.0500031    0.2912306
 121.0600052    0.2849762
 121.0700073    0.2898160
 121.0800095    0.2851195
 121.0900040    0.2884630
 121.1000061    0.2855749
 121.1100082    0.2843917
 121.1200027    0.2654704
 121.1300049    0.2778718
 121.1400070    0.2840461
 121.1500092    0.2764761
 121.1600037    0.2913636
 121.1700058    0.2780273
 121.1800079    0.2922389
 121.1900024    0.2904226
 121.2000046    0.2882740
 121.2100067    0.2869893
 121.2200089    0.2765738
 121.2300034    0.2892190
 121.2400055    0.2878576
 121.2500076    0.2828298
 121.2600021    0.2941589
 121.2700043    0.3013988
 121.2800064    0.2982969
 121.2900085    0.3091706
 121.3000031    0.2932973
 121.3100052    0.2995592
 121.3200073    0.3088468
 121.3300095    0.3148069
 121.3400040    0.3219573
 121.3500061    0.3077718
 121.3600082    0.3108280
 121.3700027    0.3038658
 121.3800049    0.3109592
 121.3900070    0.3132642
 121.4000092    0.3091628
 121.4100037    0.2972824
 121.4200058    0.3207307
 121.4300079    0.3213947
 121.4400024    0.3028467
 121.4500046    0.2942526
 121.4600067    0.2982430
 121.4700089    0.2897078
 121.4800034    0.2770658
 121.4900055    0.2749526
 121.5000076    0.2795776
 121.5100021    0.2688161
 121.5200043    0.2762023
 121.5300064    0.2859567
 121.5400085    0.2714225
 121.5500031    0.2784620
 121.5600052    0.2843295
 121.5700073    0.3000513
 121.5800095    0.3019305
 121.5900040    0.2992887
 121.6000061    0.2884929
 121.6100082    0.2844765
 121.6200027    0.2864313
 121.6300049    0.2875287
 121.6400070    0.2772599
 121.6500092    0.2609243
 121.6600037    0.2567228
 121.6700058    0.2681760
 121.6800079    0.2777042
 121.6900024    0.2724435
 121.7000046    0.2810647
 121.7100067    0.2800055
 121.7200089    0.2915904
 121.7300034    0.2845025
 121.7400055    0.2847266
 121.7500076    0.2760772
 121.7600021    0.2741686
 121.7700043    0.2740790
 121.7800064    0.2683221
 121.7900085    0.2777458
 121.8000031    0.2736721
 121.8100052    0.2726603
 121.8200073    0.2754904
 121.8300095    0.2784726
 121.8400040    0.2696686
 121.8500061    0.2749472
 121.8600082    0.2698337
 121.8700027    0.2628125
 121.8800049    0.2605903
 121.8900070    0.2632213
 121.9000092    0.2656446
 121.9100037    0.2768108
 121.9200058    0.2697851
 121.9300079    0.2792380
 121.9400024    0.2808219
 121.9500046    0.2819562
 121.9600067    0.2759703
 121.9700089    0.2873815
 121.9800034    0.2948199
 121.9900055    0.2881907
 122.0000076    0.2990591
 122.0100021    0.2908510
 122.0200043    0.3074550
 122.0300064    0.3003541
 122.0400085    0.3040318
 122.0500031    0.2876756
 122.0600052    0.3070134
 122.0700073    0.2981719
 122.0800095    0.2980922
 122.0900040    0.2994338
 122.1000061    0.3078897
 122.1100082    0.3013939
 122.1200027    0.2875538
 122.1300049    0.2934753
 122.1400070    0.2881421
 122.1500092    0.2850500
 122.1600037    0.2860695
 122.1700058    0.2908755
 122.1800079    0.2893678
 122.1900024    0.2894172
 122.2000046    0.2964967
 122.2100067    0.2950705
 122.2200089    0.2985035
 122.2300034    0.2870080
 122.2400055    0.2940044
 122.2500076    0.2844061
 122.2600021    0.2915768
 122.2700043    0.2865917
 122.2800064    0.2864406
 122.2900085    0.2877402
 122.3000031    0.2691918
 122.3100052    0.2741602
 122.3200073    0.2742703
 122.3300095    0.2673859
 122.3400040    0.2618546
 122.3500061    0.2738273
 122.3600082    0.2959506
 122.3700027    0.3004521
 122.3800049    0.2923779
 122.3900070    0.2889710
 122.4000092    0.2921370
 122.4100037    0.2750289
 122.4200058    0.2746849
 122.4300079    0.2694946
 122.4400024    0.2900251
 122.4500046    0.2749148
 122.4600067    0.2756181
 122.4700089    0.2720361
 122.4800034    0.2745363
 122.4900055    0.2634451
 122.5000076    0.2664593
 122.5100021    0.2709193
 122.5200043    0.2800169
 122.5300064    0.2642236
 122.5400085    0.2651660
 122.5500031    0.2659692
 122.5600052    0.2815849
 122.5700073    0.2870893
 122.5800095    0.2812975
 122.5900040    0.2837110
 122.6000061    0.2826837
 122.6100082    0.2854572
 122.6200027    0.2749021
 122.6300049    0.2770315
 122.6400070    0.2738706
 122.6500092    0.2670951
 122.6600037    0.2708946
 122.6700058    0.2760349
 122.6800079    0.2793764
 122.6900024    0.2770400
 122.7000046    0.2736271
 122.7100067    0.2694654
 122.7200089    0.2733171
 122.7300034    0.2665109
 122.7400055    0.2654390
 122.7500076    0.2692193
 122.7600021    0.2698860
 122.7700043    0.2676969
 122.7800064    0.2610866
 122.7900085    0.2649560
 122.8000031    0.2670456
 122.8100052    0.2599047
 122.8200073    0.2563099
 122.8300095    0.2531267
 122.8400040    0.2501629
 122.8500061    0.2569059
 122.8600082    0.2600555
 122.8700027    0.2728813
 122.8800049    0.2637534
 122.8900070    0.2684700
 122.9000092    0.2653518
 122.9100037    0.2505859
 122.9200058    0.2536282
 122.9300079    0.2612316
 122.9400024    0.2659383
 122.9500046    0.2625525
 122.9600067    0.2600420
 122.9700089    0.2613754
 122.9800034    0.2613606
 122.9900055    0.2566816
 123.0000076    0.2627783
 123.0100021    0.2712221
 123.0200043    0.2741991
 123.0300064    0.2569495
 123.0400085    0.2566497
 123.0500031    0.2562798
 123.0600052    0.2506100
 123.0700073    0.2615188
 123.0800095    0.2677863
 123.0900040    0.2829803
 123.1000061    0.2852656
 123.1100082    0.2825876
 123.1200027    0.2920377
 123.1300049    0.2990702
 123.1400070    0.2912322
 123.1500092    0.2918851
 123.1600037    0.2953930
 123.1700058    0.2976345
 123.1800079    0.2852485
 123.1900024    0.2813787
 123.2000046    0.2765211
 123.2100067    0.2806605
 123.2200089    0.2880895
 123.2300034    0.2863262
 123.2400055    0.2915556
 123.2500076    0.2875984
 123.2600021    0.2802066
 123.2700043    0.2809967
 123.2800064    0.2654537
 123.2900085    0.2651268
 123.3000031    0.2703280
 123.3100052    0.2633966
 123.3200073    0.2515037
 123.3300095    0.2542677
 123.3400040    0.2675231
 123.3500061    0.2588778
 123.3600082    0.2693748
 123.3700027    0.2501389
 123.3800049    0.2524300
 123.3900070    0.2594760
 123.4000092    0.2643868
 123.4100037    0.2614628
 123.4200058    0.2559398
 123.4300079    0.2742769
 123.4400024    0.2724206
 123.4500046    0.2680432
 123.4600067    0.2723005
 123.4700089    0.2865804
 123.4800034    0.2833018
 123.4900055    0.2996306
 123.5000076    0.2924823
 123.5100021    0.2804576
 123.5200043    0.2760633
 123.5300064    0.2715054
 123.5400085    0.2660005
 123.5500031    0.2640787
 123.5600052    0.2756473
 123.5700073    0.2747333
 123.5800095    0.2714919
 123.5900040    0.2785193
 123.6000061    0.2739048
 123.6100082    0.2787270
 123.6200027    0.2771099
 123.6300049    0.2825457
 123.6400070    0.2773387
 123.6500092    0.2768419
 123.6600037    0.2725916
 123.6700058    0.2628953
 123.6800079    0.2544697
 123.6900024    0.2515418
 123.7000046    0.2539050
 123.7100067    0.2580465
 123.7200089    0.2519314
 123.7300034    0.2503809
 123.7400055    0.2579600
 123.7500076    0.2592924
 123.7600021    0.2676322
 123.7700043    0.2555650
 123.7800064    0.2511051
 123.7900085    0.2537169
 123.8000031    0.2483094
 123.8100052    0.2503744
 123.8200073    0.2565231
 123.8300095    0.2565214
 123.8400040    0.2658897
 123.8500061    0.2572572
 123.8600082    0.2581029
 123.8700027    0.2578967
 123.8800049    0.2687607
 123.8900070    0.2727510
 123.9000092    0.2704856
 123.9100037    0.2693561
 123.9200058    0.2807211
 123.9300079    0.2754042
 123.9400024    0.2912641
 123.9500046    0.2920997
 123.9600067    0.2885100
 123.9700089    0.2909280
 123.9800034    0.2928784
 123.9900055    0.2910664
 124.0000076    0.2846659
 124.0100021    0.2866825
 124.0200043    0.2853220
 124.0300064    0.2874614
 124.0400085    0.2836271
 124.0500031    0.2872635
 124.0600052    0.2858123
 124.0700073    0.2893169
 124.0800095    0.2871177
 124.0900040    0.2859383
 124.1000061    0.2781366
 124.1100082    0.2785859
 124.1200027    0.2830113
 124.1300049    0.2937637
 124.1400070    0.3002944
 124.1500092    0.2998356
 124.1600037    0.2863658
 124.1700058    0.2861753
 124.1800079    0.2870326
 124.1900024    0.2876478
 124.2000046    0.2755270
 124.2100067    0.2774590
 124.2200089    0.2845221
 124.2300034    0.2708399
 124.2400055    0.2642736
 124.2500076    0.2727455
 124.2600021    0.2681065
 124.2700043    0.2774922
 124.2800064    0.2764836
 124.2900085    0.2830915
 124.3000031    0.2732531
 124.3100052    0.2742704
 124.3200073    0.2768260
 124.3300095    0.2768439
 124.3400040    0.2753564
 124.3500061    0.2826821
 124.3600082    0.2967589
 124.3700027    0.3020749
 124.3800049    0.2992948
 124.3900070    0.2965272
 124.4000092    0.2975745
 124.4100037    0.2952859
 124.4200058    0.2957655
 124.4300079    0.2984854
 124.4400024    0.3140626
 124.4500046    0.3227566
 124.4600067    0.3327824
 124.4700089    0.3235536
 124.4800034    0.3306587
 124.4900055    0.3232627
 124.5000076    0.3206721
 124.5100021    0.3111682
 124.5200043    0.3058418
 124.5300064    0.3184268
 124.5400085    0.3186378
 124.5500031    0.3154992
 124.5600052    0.3247777
 124.5700073    0.3185091
 124.5800095    0.3173554
 124.5900040    0.3151392
 124.6000061    0.3004954
 124.6100082    0.3022342
 124.6200027    0.2967567
 124.6300049    0.2935538
 124.6400070    0.2897289
 124.6500092    0.2781708
 124.6600037    0.2836724
 124.6700058    0.2770924
 124.6800079    0.2795638
 124.6900024    0.2851006
 124.7000046    0.2803928
 124.7100067    0.2845235
 124.7200089    0.2794089
 124.7300034    0.2833543
 124.7400055    0.2903205
 124.7500076    0.2852715
 124.7600021    0.2922511
 124.7700043    0.3008393
 124.7800064    0.3090334
 124.7900085    0.3270495
 124.8000031    0.3342485
 124.8100052    0.3361233
 124.8200073    0.3381231
 124.8300095    0.3230688
 124.8400040    0.3184421
 124.8500061    0.3091539
 124.8600082    0.3028553
 124.8700027    0.3010113
 124.8800049    0.3109254
 124.8900070    0.3029678
 124.9000092    0.3150550
 124.9100037    0.3214718
 124.9200058    0.3097962
 124.9300079    0.3254241
 124.9400024    0.3281743
 124.9500046    0.3295836
 124.9600067    0.3157846
 124.9700089    0.3245334
 124.9800034    0.3227351
 124.9900055    0.3186063
 125.0000076    0.3105007
 125.0100021    0.3105318
 125.0200043    0.3239750
 125.0300064    0.3199553
 125.0400085    0.3194043
 125.0500031    0.3123486
 125.0600052    0.3334280
 125.0700073    0.3166693
 125.0800095    0.3050611
 125.0900040    0.2974488
 125.1000061    0.3029527
 125.1100082    0.3070005
 125.1200027    0.3062816
 125.1300049    0.3017083
 125.1400070    0.3043104
 125.1500092    0.3172622
 125.1600037    0.2978089
 125.1700058    0.3074841
 125.1800079    0.3067994
 125.1900024    0.3020841
 125.2000046    0.2970203
 125.2100067    0.2952052
 125.2200089    0.3023710
 125.2300034    0.2999072
 125.2400055    0.2917179
 125.2500076    0.2989387
 125.2600021    0.2991710
 125.2700043    0.2931708
 125.2800064    0.3005950
 125.2900085    0.2991840
 125.3000031    0.2986751
 125.3100052    0.2881454
 125.3200073    0.2806082
 125.3300095    0.2935091
 125.3400040    0.3086545
 125.3500061    0.3056952
 125.3600082    0.3095449
 125.3700027    0.2917943
 125.3800049    0.3014991
 125.3900070    0.2878136
 125.4000092    0.2822774
 125.4100037    0.2841406
 125.4200058    0.2844285
 125.4300079    0.2860466
 125.4400024    0.2831443
 125.4500046    0.2804120
 125.4600067    0.2745357
 125.4700089    0.2839814
 125.4800034    0.2911968
 125.4900055    0.2865048
 125.5000076    0.2887116
 125.5100098    0.2973843
 125.5200043    0.2954187
 125.5300064    0.2916901
 125.5400085    0.2999442
 125.5500031    0.2997440
 125.5600052    0.3036855
 125.5700073    0.2964068
 125.5800095    0.2953530
 125.5900040    0.2842712
 125.6000061    0.2840101
 125.6100082    0.2705973
 125.6200027    0.2780314
 125.6300049    0.2742134
 125.6400070    0.2739781
 125.6500092    0.2743278
 125.6600037    0.2789859
 125.6700058    0.2783693
 125.6800079    0.2858636
 125.6900024    0.2741941
 125.7000046    0.2789543
 125.7100067    0.2703754
 125.7200089    0.2682100
 125.7300034    0.2703282
 125.7400055    0.2719700
 125.7500076    0.2743054
 125.7600098    0.2761467
 125.7700043    0.2747853
 125.7800064    0.2797145
 125.7900085    0.2796049
 125.8000031    0.2713819
 125.8100052    0.2762884
 125.8200073    0.2691249
 125.8300095    0.2645399
 125.8400040    0.2646384
 125.8500061    0.2797350
 125.8600082    0.2791423
 125.8700027    0.2892353
 125.8800049    0.2978374
 125.8900070    0.2995449
 125.9000092    0.2961624
 125.9100037    0.2995413
 125.9200058    0.2972827
 125.9300079    0.3037623
 125.9400024    0.3087583
 125.9500046    0.2951337
 125.9600067    0.3026317
 125.9700089    0.3135918
 125.9800034    0.3131467
 125.9900055    0.3198891
 126.0000076    0.3084942
 126.0100098    0.3087589
 126.0200043    0.3218228
 126.0300064    0.3098216
 126.0400085    0.3084599
 126.0500031    0.2948709
 126.0600052    0.2842777
 126.0700073    0.2949247
 126.0800095    0.3035301
 126.0900040    0.3015801
 126.1000061    0.3068317
 126.1100082    0.2958379
 126.1200027    0.2989947
 126.1300049    0.2944535
 126.1400070    0.2841642
 126.1500092    0.2878505
 126.1600037    0.2924308
 126.1700058    0.2966112
 126.1800079    0.3058394
 126.1900024    0.3128923
 126.2000046    0.3121751
 126.2100067    0.2992524
 126.2200089    0.2974611
 126.2300034    0.3058827
 126.2400055    0.3053354
 126.2500076    0.3084595
 126.2600098    0.3264592
 126.2700043    0.3212610
 126.2800064    0.3118449
 126.2900085    0.3036747
 126.3000031    0.3099317
 126.3100052    0.3051691
 126.3200073    0.3167149
 126.3300095    0.3261869
 126.3400040    0.3149974
 126.3500061    0.3131003
 126.3600082    0.3068319
 126.3700027    0.3178461
 126.3800049    0.3260356
 126.3900070    0.3258156
 126.4000092    0.3416446
 126.4100037    0.3240142
 126.4200058    0.3198883
 126.4300079    0.3131149
 126.4400024    0.2980865
 126.4500046    0.2861214
 126.4600067    0.2854647
 126.4700089    0.2944912
 126.4800034    0.3001587
 126.4900055    0.2938682
 126.5000076    0.3097241
 126.5100098    0.3119039
 126.5200043    0.3084107
 126.5300064    0.2957743
 126.5400085    0.2915377
 126.5500031    0.2947195
 126.5600052    0.2910245
 126.5700073    0.2841267
 126.5800095    0.2779168
 126.5900040    0.2678538
 126.6000061    0.2658011
 126.6100082    0.2631331
 126.6200027    0.2745309
 126.6300049    0.2804905
 126.6400070    0.2841991
 126.6500092    0.2786668
 126.6600037    0.2880639
 126.6700058    0.2917957
 126.6800079    0.2954905
 126.6900024    0.2955981
 126.7000046    0.2991756
 126.7100067    0.2981557
 126.7200089    0.2994581
 126.7300034    0.3037198
 126.7400055    0.3040552
 126.7500076    0.3009853
 126.7600098    0.2998164
 126.7700043    0.2966973
 126.7800064    0.2828230
 126.7900085    0.2731966
 126.8000031    0.2645223
 126.8100052    0.2735938
 126.8200073    0.2614656
 126.8300095    0.2693831
 126.8400040    0.2625897
 126.8500061    0.2654613
 126.8600082    0.2636182
 126.8700027    0.2580586
 126.8800049    0.2603227
 126.8900070    0.2632814
 126.9000092    0.2738961
 126.9100037    0.2727593
 126.9200058    0.2658511
 126.9300079    0.2492573
 126.9400024    0.2493545
 126.9500046    0.2548751
 126.9600067    0.2479622
 126.9700089    0.2509620
 126.9800034    0.2526660
 126.9900055    0.2456877
 127.0000076    0.2400752
 127.0100098    0.2450845
 127.0200043    0.2434391
 127.0300064    0.2412941
 127.0400085    0.2542558
 127.0500031    0.2505701
 127.0600052    0.2482098
 127.0700073    0.2508131
 127.0800095    0.2551588
 127.0900040    0.2558978
 127.1000061    0.2462879
 127.1100082    0.2587438
 127.1200027    0.2568754
 127.1300049    0.2532061
 127.1400070    0.2506213
 127.1500092    0.2485121
 127.1600037    0.2509431
 127.1700058    0.2521317
 127.1800079    0.2499568
 127.1900024    0.2506196
 127.2000046    0.2539600
 127.2100067    0.2507632
 127.2200089    0.2466307
 127.2300034    0.2500235
 127.2400055    0.2535286
 127.2500076    0.2542257
 127.2600098    0.2510623
 127.2700043    0.2522786
 127.2800064    0.2440052
 127.2900085    0.2511494
 127.3000031    0.2598681
 127.3100052    0.2582103
 127.3200073    0.2559232
 127.3300095    0.2487233
 127.3400040    0.2451449
 127.3500061    0.2515489
 127.3600082    0.2491957
 127.3700027    0.2502500
 127.3800049    0.2491204
 127.3900070    0.2491438
 127.4000092    0.2552440
 127.4100037    0.2535135
 127.4200058    0.2538469
 127.4300079    0.2536504
 127.4400024    0.2558186
 127.4500046    0.2549456
 127.4600067    0.2550157
 127.4700089    0.2519065
 127.4800034    0.2538782
 127.4900055    0.2469851
 127.5000076    0.2560194
 127.5100098    0.2725419
 127.5200043    0.2690665
 127.5300064    0.2708917
 127.5400085    0.2710079
 127.5500031    0.2781052
 127.5600052    0.2705843
 127.5700073    0.2721829
 127.5800095    0.2613817
 127.5900040    0.2724709
 127.6000061    0.2707865
 127.6100082    0.2748488
 127.6200027    0.2755022
 127.6300049    0.2754281
 127.6400070    0.2702348
 127.6500092    0.2676330
 127.6600037    0.2769596
 127.6700058    0.2813050
 127.6800079    0.2874877
 127.6900024    0.2909894
 127.7000046    0.2840805
 127.7100067    0.2822387
 127.7200089    0.2727062
 127.7300034    0.2689581
 127.7400055    0.2747627
 127.7500076    0.2865083
 127.7600098    0.2937013
 127.7700043    0.2913524
 127.7800064    0.2796797
 127.7900085    0.2679100
 127.8000031    0.2673355
 127.8100052    0.2603734
 127.8200073    0.2637273
 127.8300095    0.2651903
 127.8400040    0.2578885
 127.8500061    0.2511396
 127.8600082    0.2451053
 127.8700027    0.2512599
 127.8800049    0.2519932
 127.8900070    0.2543209
 127.9000092    0.2501501
 127.9100037    0.2528647
 127.9200058    0.2558868
 127.9300079    0.2612618
 127.9400024    0.2573071
 127.9500046    0.2609181
 127.9600067    0.2542993
 127.9700089    0.2546018
 127.9800034    0.2552228
 127.9900055    0.2564820
 128.0000000    0.2643101
 128.0100098    0.2641714
 128.0200043    0.2737809
 128.0299988    0.2681357
 128.0400085    0.2743580
 128.0500031    0.2820601
 128.0600128    0.2809053
 128.0700073    0.2878981
 128.0800018    0.2809319
 128.0900116    0.2764081
 128.1000061    0.2853456
 128.1100006    0.2828681
 128.1200104    0.2817447
 128.1300049    0.2856548
 128.1399994    0.2797161
 128.1500092    0.2773731
 128.1600037    0.2844444
 128.1700134    0.2783196
 128.1800079    0.2824229
 128.1900024    0.2712267
 128.2000122    0.2675133
 128.2100067    0.2610588
 128.2200012    0.2589826
 128.2300110    0.2551527
 128.2400055    0.2602200
 128.2500000    0.2642425
 128.2600098    0.2625301
 128.2700043    0.2718912
 128.2799988    0.2663064
 128.2900085    0.2646501
 128.3000031    0.2639537
 128.3100128    0.2616753
 128.3200073    0.2553774
 128.3300018    0.2545414
 128.3400116    0.2441755
 128.3500061    0.2389667
 128.3600006    0.2338915
 128.3700104    0.2353091
 128.3800049    0.2291095
 128.3899994    0.2391192
 128.4000092    0.2383370
 128.4100037    0.2410467
 128.4200134    0.2420708
 128.4300079    0.2420763
 128.4400024    0.2357898
 128.4500122    0.2376982
 128.4600067    0.2470115
 128.4700012    0.2479443
 128.4800110    0.2431730
 128.4900055    0.2446806
 128.5000000    0.2557209
 128.5100098    0.2537944
 128.5200043    0.2511177
 128.5299988    0.2461788
 128.5400085    0.2511033
 128.5500031    0.2571458
 128.5600128    0.2470818
 128.5700073    0.2555001
 128.5800018    0.2569368
 128.5900116    0.2506509
 128.6000061    0.2505075
 128.6100006    0.2596904
 128.6200104    0.2627290
 128.6300049    0.2684836
 128.6399994    0.2789250
 128.6500092    0.2687709
 128.6600037    0.2701685
 128.6700134    0.2787395
 128.6800079    0.2662677
 128.6900024    0.2713106
 128.7000122    0.2605197
 128.7100067    0.2647214
 128.7200012    0.2652064
 128.7300110    0.2661509
 128.7400055    0.2616774
 128.7500000    0.2656024
 128.7600098    0.2575714
 128.7700043    0.2624691
 128.7799988    0.2613886
 128.7900085    0.2686597
 128.8000031    0.2719607
 128.8100128    0.2581806
 128.8200073    0.2548722
 128.8300018    0.2608169
 128.8400116    0.2677670
 128.8500061    0.2686334
 128.8600006    0.2635123
 128.8700104    0.2673407
 128.8800049    0.2664014
 128.8899994    0.2623996
 128.9000092    0.2677957
 128.9100037    0.2622527
 128.9200134    0.2592303
 128.9300079    0.2633214
 128.9400024    0.2561494
 128.9500122    0.2529738
 128.9600067    0.2563263
 128.9700012    0.2591940
 128.9800110    0.2526039
 128.9900055    0.2494400
 129.0000000    0.2615987
 129.0100098    0.2610071
 129.0200043    0.2578149
 129.0299988    0.2545580
 129.0400085    0.2505062
 129.0500031    0.2643748
 129.0600128    0.2569072
 129.0700073    0.2723177
 129.0800018    0.2802349
 129.0900116    0.2730500
 129.1000061    0.2631435
 129.1100006    0.2582957
 129.1200104    0.2576430
 129.1300049    0.2567043
 129.1399994    0.2628530
 129.1500092    0.2651896
 129.1600037    0.2702828
 129.1700134    0.2570996
 129.1800079    0.2517783
 129.1900024    0.2511253
 129.2000122    0.2622839
 129.2100067    0.2626608
 129.2200012    0.2638632
 129.2300110    0.2674876
 129.2400055    0.2734340
 129.2500000    0.2809149
 129.2600098    0.2705072
 129.2700043    0.2668188
 129.2799988    0.2607673
 129.2900085    0.2690237
 129.3000031    0.2633070
 129.3100128    0.2651178
 129.3200073    0.2605884
 129.3300018    0.2723676
 129.3400116    0.2807298
 129.3500061    0.2760574
 129.3600006    0.2773117
 129.3700104    0.2766517
 129.3800049    0.2748441
 129.3899994    0.2701032
 129.4000092    0.2675125
 129.4100037    0.2707109
 129.4200134    0.2693099
 129.4300079    0.2728151
 129.4400024    0.2804172
 129.4500122    0.2732663
 129.4600067    0.2742790
 129.4700012    0.2639120
 129.4800110    0.2715228
 129.4900055    0.2719635
 129.5000000    0.2834530
 129.5100098    0.2735179
 129.5200043    0.2778518
 129.5299988    0.2765002
 129.5400085    0.2757690
 129.5500031    0.2703528
 129.5600128    0.2663730
 129.5700073    0.2598033
 129.5800018    0.2641147
 129.5900116    0.2582486
 129.6000061    0.2609439
 129.6100006    0.2594861
 129.6200104    0.2644315
 129.6300049    0.2630914
 129.6399994    0.2709329
 129.6500092    0.2765028
 129.6600037    0.2900314
 129.6700134    0.2912925
 129.6800079    0.2935191
 129.6900024    0.2852623
 129.7000122    0.2907806
 129.7100067    0.2894835
 129.7200012    0.2861085
 129.7300110    0.2878687
 129.7400055    0.2851888
 129.7500000    0.2702764
 129.7600098    0.2674652
 129.7700043    0.2691522
 129.7799988    0.2752511
 129.7900085    0.2699573
 129.8000031    0.2772216
 129.8100128    0.2752026
 129.8200073    0.2652925
 129.8300018    0.2765392
 129.8400116    0.2781777
 129.8500061    0.2737408
 129.8600006    0.2719803
 129.8700104    0.2664833
 129.8800049    0.2708461
 129.8899994    0.2662365
 129.9000092    0.2599402
 129.9100037    0.2608553
 129.9200134    0.2604724
 129.9300079    0.2616360
 129.9400024    0.2665160
 129.9500122    0.2622151
 129.9600067    0.2676937
 129.9700012    0.2649907
 129.9800110    0.2593407
 129.9900055    0.2602321
 130.0000000    0.2722324
 130.0100098    0.2812666
 130.0200043    0.2708056
 130.0299988    0.2659071
 130.0400085    0.2626809
 130.0500031    0.2739445
 130.0600128    0.2846999
 130.0700073    0.2787652
 130.0800018    0.2822816
 130.0900116    0.2817005
 130.1000061    0.2931689
 130.1100006    0.2979320
 130.1200104    0.2924373
 130.1300049    0.2941932
 130.1399994    0.2787648
 130.1500092    0.2821014
 130.1600037    0.2858878
 130.1700134    0.2885058
 130.1800079    0.2861062
 130.1900024    0.3032964
 130.2000122    0.3049082
 130.2100067    0.3039867
 130.2200012    0.2874412
 130.2300110    0.2901940
 130.2400055    0.2925284
 130.2500000    0.2824134
 130.2600098    0.2902494
 130.2700043    0.2896743
 130.2799988    0.2899968
 130.2900085    0.2772769
 130.3000031    0.2726884
 130.3100128    0.2735738
 130.3200073    0.2812156
 130.3300018    0.2800675
 130.3400116    0.2844157
 130.3500061    0.2786596
 130.3600006    0.2706003
 130.3700104    0.2695587
 130.3800049    0.2677820
 130.3899994    0.2684062
 130.4000092    0.2605500
 130.4100037    0.2556663
 130.4200134    0.2569503
 130.4300079    0.2551049
 130.4400024    0.2580415
 130.4500122    0.2652405
 130.4600067    0.2631643
 130.4700012    0.2648627
 130.4800110    0.2559668
 130.4900055    0.2598046
 130.5000000    0.2631542
 130.5100098    0.2639320
 130.5200043    0.2748304
 130.5299988    0.2811765
 130.5400085    0.2782193
 130.5500031    0.2755896
 130.5600128    0.2728690
 130.5700073    0.2740025
 130.5800018    0.2827326
 130.5900116    0.2841076
 130.6000061    0.2849986
 130.6100006    0.2820276
 130.6200104    0.2699276
 130.6300049    0.2686880
 130.6399994    0.2783004
 130.6500092    0.2818265
 130.6600037    0.2859631
 130.6700134    0.2949164
 130.6800079    0.2999312
 130.6900024    0.2807456
 130.7000122    0.2779909
 130.7100067    0.2703011
 130.7200012    0.2730829
 130.7300110    0.2819946
 130.7400055    0.2714302
 130.7500000    0.2722195
 130.7600098    0.2807076
 130.7700043    0.2845414
 130.7799988    0.2853335
 130.7900085    0.2993716
 130.8000031    0.2882151
 130.8100128    0.2899279
 130.8200073    0.2827300
 130.8300018    0.2866535
 130.8400116    0.2817128
 130.8500061    0.2832416
 130.8600006    0.2848718
 130.8700104    0.2883927
 130.8800049    0.2867306
 130.8899994    0.2829735
 130.9000092    0.2783158
 130.9100037    0.2875609
 130.9200134    0.2838035
 130.9300079    0.2778069
 130.9400024    0.2785709
 130.9500122    0.2786109
 130.9600067    0.2879345
 130.9700012    0.2785304
 130.9800110    0.2772080
 130.9900055    0.2765216
 131.0000000    0.2758524
 131.0100098    0.2739235
 131.0200043    0.2797540
 131.0299988    0.2731349
 131.0400085    0.2724035
 131.0500031    0.2837384
 131.0600128    0.2911728
 131.0700073    0.2932645
 131.0800018    0.3104953
 131.0900116    0.3083595
 131.1000061    0.3148065
 131.1100006    0.3061335
 131.1200104    0.3031030
 131.1300049    0.3023694
 131.1399994    0.2978841
 131.1500092    0.3060832
 131.1600037    0.3063392
 131.1700134    0.3060279
 131.1800079    0.3032879
 131.1900024    0.3026986
 131.2000122    0.3021006
 131.2100067    0.2945040
 131.2200012    0.2950554
 131.2300110    0.2886893
 131.2400055    0.2823265
 131.2500000    0.2886725
 131.2600098    0.3023300
 131.2700043    0.3022967
 131.2799988    0.3059264
 131.2900085    0.3204851
 131.3000031    0.3223812
 131.3100128    0.3213335
 131.3200073    0.3030110
 131.3300018    0.3023261
 131.3400116    0.3083399
 131.3500061    0.2973056
 131.3600006    0.3058363
 131.3700104    0.3022986
 131.3800049    0.2983931
 131.3899994    0.2964692
 131.4000092    0.2867191
 131.4100037    0.2822830
 131.4200134    0.2795944
 131.4300079    0.2937171
 131.4400024    0.2976440
 131.4500122    0.2814679
 131.4600067    0.2931006
 131.4700012    0.2963519
 131.4800110    0.2920398
 131.4900055    0.2872256
 131.5000000    0.2862333
 131.5100098    0.2847093
 131.5200043    0.2860212
 131.5299988    0.2897327
 131.5400085    0.2902963
 131.5500031    0.2844467
 131.5600128    0.2928828
 131.5700073    0.2962047
 131.5800018    0.3062741
 131.5900116    0.2998138
 131.6000061    0.3063433
 131.6100006    0.3048185
 131.6200104    0.3187841
 131.6300049    0.3216118
 131.6399994    0.3100891
 131.6500092    0.3094979
 131.6600037    0.3086138
 131.6700134    0.3103729
 131.6800079    0.3027708
 131.6900024    0.3062557
 131.7000122    0.3028168
 131.7100067    0.3009266
 131.7200012    0.3034515
 131.7300110    0.3060398
 131.7400055    0.3125912
 131.7500000    0.3019266
 131.7600098    0.2981028
 131.7700043    0.2854259
 131.7799988    0.2827069
 131.7900085    0.2801438
 131.8000031    0.2812532
 131.8100128    0.2886897
 131.8200073    0.2860417
 131.8300018    0.2828932
 131.8400116    0.2866559
 131.8500061    0.2993821
 131.8600006    0.2891581
 131.8700104    0.2866815
 131.8800049    0.2800066
 131.8899994    0.2840648
 131.9000092    0.2910697
 131.9100037    0.3029855
 131.9200134    0.2981722
 131.9300079    0.3200057
 131.9400024    0.3166841
 131.9500122    0.3066425
 131.9600067    0.3134358
 131.9700012    0.3139014
 131.9800110    0.3206774
 131.9900055    0.3210310
 132.0000000    0.3243919
 132.0100098    0.3124846
 132.0200043    0.3194394
 132.0299988    0.3153196
 132.0400085    0.3032672
 132.0500031    0.2979923
 132.0600128    0.3063020
 132.0700073    0.2973452
 132.0800018    0.2954204
 132.0900116    0.3153436
 132.1000061    0.3087608
 132.1100006    0.3120618
 132.1200104    0.3108235
 132.1300049    0.3148606
 132.1399994    0.3200120
 132.1500092    0.3157188
 132.1600037    0.3072453
 132.1700134    0.3128975
 132.1800079    0.3016844
 132.1900024    0.2949378
 132.2000122    0.3013722
 132.2100067    0.3010384
 132.2200012    0.3166824
 132.2300110    0.3041219
 132.2400055    0.2858301
 132.2500000    0.2900272
 132.2600098    0.2860584
 132.2700043    0.2944235
 132.2799988    0.2855354
 132.2900085    0.2838494
 132.3000031    0.2801534
 132.3100128    0.2886836
 132.3200073    0.2898796
 132.3300018    0.2874449
 132.3400116    0.2883985
 132.3500061    0.2960433
 132.3600006    0.2971131
 132.3700104    0.2986535
 132.3800049    0.2924365
 132.3899994    0.2928313
 132.4000092    0.3005452
 132.4100037    0.3070303
 132.4200134    0.2998956
 132.4300079    0.2923105
 132.4400024    0.2927339
 132.4500122    0.2950422
 132.4600067    0.2925585
 132.4700012    0.2905772
 132.4800110    0.2973464
 132.4900055    0.3016839
 132.5000000    0.2958792
 132.5100098    0.2922943
 132.5200043    0.2906505
 132.5299988    0.2880324
 132.5400085    0.2975994
 132.5500031    0.2921943
 132.5600128    0.2955791
 132.5700073    0.2856663
 132.5800018    0.2939970
 132.5900116    0.2852488
 132.6000061    0.2801344
 132.6100006    0.2749493
 132.6200104    0.2791556
 132.6300049    0.2778075
 132.6399994    0.2779700
 132.6500092    0.2808146
 132.6600037    0.2835150
 132.6700134    0.2818744
 132.6800079    0.2835013
 132.6900024    0.2803282
 132.7000122    0.2840786
 132.7100067    0.2868323
 132.7200012    0.2834586
 132.7300110    0.2864876
 132.7400055    0.2871495
 132.7500000    0.2793321
 132.7600098    0.2866839
 132.7700043    0.2864837
 132.7799988    0.2880603
 132.7900085    0.2947021
 132.8000031    0.2903051
 132.8100128    0.2988731
 132.8200073    0.2975557
 132.8300018    0.3115358
 132.8400116    0.3103584
 132.8500061    0.3085817
 132.8600006    0.2991249
 132.8700104    0.3045200
 132.8800049    0.3193314
 132.8899994    0.3041143
 132.9000092    0.3026432
 132.9100037    0.3134407
 132.9200134    0.3240457
 132.9300079    0.3223771
 132.9400024    0.3205753
 132.9500122    0.3096422
 132.9600067    0.3019448
 132.9700012    0.2964285
 132.9800110    0.3118375
 132.9900055    0.3123673
 133.0000000    0.3112179
 133.0100098    0.3148857
 133.0200043    0.3127287
 133.0299988    0.3278858
 133.0400085    0.3315103
 133.0500031    0.3301209
 133.0600128    0.3416803
 133.0700073    0.3562060
 133.0800018    0.3455436
 133.0900116    0.3360233
 133.1000061    0.3197323
 133.1100006    0.3173718
 133.1200104    0.3142216
 133.1300049    0.3246553
 133.1399994    0.3188760
 133.1500092    0.3206612
 133.1600037    0.3073787
 133.1700134    0.3176095
 133.1800079    0.3249927
 133.1900024    0.3249211
 133.2000122    0.3419432
 133.2100067    0.3475640
 133.2200012    0.3473937
 133.2300110    0.3471319
 133.2400055    0.3411353
 133.2500000    0.3505215
 133.2600098    0.3465979
 133.2700043    0.3530021
 133.2799988    0.3622118
 133.2900085    0.3547707
 133.3000031    0.3336114
 133.3100128    0.3385576
 133.3200073    0.3328324
 133.3300018    0.3288968
 133.3400116    0.3353188
 133.3500061    0.3260827
 133.3600006    0.3450374
 133.3700104    0.3431900
 133.3800049    0.3318829
 133.3899994    0.3362967
 133.4000092    0.3131738
 133.4100037    0.3217459
 133.4200134    0.3174831
 133.4300079    0.3293975
 133.4400024    0.3190264
 133.4500122    0.3210046
 133.4600067    0.3240365
 133.4700012    0.3281263
 133.4800110    0.3301145
 133.4900055    0.3239551
 133.5000000    0.3289025
 133.5100098    0.3355719
 133.5200043    0.3371345
 133.5299988    0.3421369
 133.5400085    0.3430863
 133.5500031    0.3435485
 133.5600128    0.3415462
 133.5700073    0.3318909
 133.5800018    0.3348380
 133.5900116    0.3329929
 133.6000061    0.3409285
 133.6100006    0.3473254
 133.6200104    0.3500603
 133.6300049    0.3552398
 133.6399994    0.3523934
 133.6500092    0.3478173
 133.6600037    0.3526522
 133.6700134    0.3504798
 133.6800079    0.3648894
 133.6900024    0.3755465
 133.7000122    0.3614826
 133.7100067    0.3530136
 133.7200012    0.3485464
 133.7300110    0.3545859
 133.7400055    0.3563924
 133.7500000    0.3522566
 133.7600098    0.3584430
 133.7700043    0.3493618
 133.7799988    0.3511089
 133.7900085    0.3478395
 133.8000031    0.3637576
 133.8100128    0.3600129
 133.8200073    0.3717106
 133.8300018    0.3748321
 133.8400116    0.3784381
 133.8500061    0.3651115
 133.8600006    0.3516624
 133.8700104    0.3524791
 133.8800049    0.3450355
 133.8899994    0.3485193
 133.9000092    0.3425074
 133.9100037    0.3393338
 133.9200134    0.3489713
 133.9300079    0.3595515
 133.9400024    0.3588749
 133.9500122    0.3519764
 133.9600067    0.3427908
 133.9700012    0.3611737
 133.9800110    0.3591402
 133.9900055    0.3523763
 134.0000000    0.3573019
 134.0100098    0.3395444
 134.0200043    0.3338217
 134.0299988    0.3255936
 134.0400085    0.3225666
 134.0500031    0.3290333
 134.0600128    0.3398839
 134.0700073    0.3386916
 134.0800018    0.3358561
 134.0900116    0.3253883
 134.1000061    0.3288847
 134.1100006    0.3395701
 134.1200104    0.3499943
 134.1300049    0.3469788
 134.1399994    0.3527303
 134.1500092    0.3565990
 134.1600037    0.3434334
 134.1700134    0.3415440
 134.1800079    0.3359824
 134.1900024    0.3315659
 134.2000122    0.3175069
 134.2100067    0.3209487
 134.2200012    0.3248528
 134.2300110    0.3136795
 134.2400055    0.3291944
 134.2500000    0.3208612
 134.2600098    0.3346847
 134.2700043    0.3466798
 134.2799988    0.3383286
 134.2900085    0.3329873
 134.3000031    0.3423596
 134.3100128    0.3497578
 134.3200073    0.3557342
 134.3300018    0.3648223
 134.3400116    0.3809365
 134.3500061    0.3729375
 134.3600006    0.3627713
 134.3700104    0.3677563
 134.3800049    0.3508953
 134.3899994    0.3457260
 134.4000092    0.3467456
 134.4100037    0.3375517
 134.4200134    0.3393259
 134.4300079    0.3464173
 134.4400024    0.3398246
 134.4500122    0.3347345
 134.4600067    0.3514518
 134.4700012    0.3505712
 134.4800110    0.3454247
 134.4900055    0.3519473
 134.5000000    0.3464077
 134.5100098    0.3640676
 134.5200043    0.3512827
 134.5299988    0.3475156
 134.5400085    0.3361880
 134.5500031    0.3434791
 134.5600128    0.3382140
 134.5700073    0.3366060
 134.5800018    0.3507991
 134.5900116    0.3486660
 134.6000061    0.3567885
 134.6100006    0.3671350
 134.6200104    0.3569304
 134.6300049    0.3640199
 134.6399994    0.3601783
 134.6500092    0.3536413
 134.6600037    0.3621970
 134.6700134    0.3529376
 134.6800079    0.3562246
 134.6900024    0.3505140
 134.7000122    0.3614649
 134.7100067    0.3494567
 134.7200012    0.3483545
 134.7300110    0.3461355
 134.7400055    0.3559138
 134.7500000    0.3563316
 134.7600098    0.3565679
 134.7700043    0.3466082
 134.7799988    0.3526009
 134.7900085    0.3417583
 134.8000031    0.3436899
 134.8100128    0.3447952
 134.8200073    0.3314855
 134.8300018    0.3230435
 134.8400116    0.3331498
 134.8500061    0.3290648
 134.8600006    0.3296171
 134.8700104    0.3144756
 134.8800049    0.3011536
 134.8899994    0.3006790
 134.9000092    0.2938980
 134.9100037    0.2837097
 134.9200134    0.2694676
 134.9300079    0.2757605
 134.9400024    0.2750392
 134.9500122    0.2789748
 134.9600067    0.2749077
 134.9700012    0.2907659
 134.9800110    0.2922317
 134.9900055    0.3051759
 135.0000000    0.2934092
 135.0100098    0.2849703
 135.0200043    0.2822599
 135.0300140    0.2919427
 135.0400085    0.2879974
 135.0500031    0.2919591
 135.0600128    0.2908687
 135.0700073    0.2967144
 135.0800018    0.3118335
 135.0900116    0.3156515
 135.1000061    0.3037031
 135.1100006    0.3056571
 135.1200104    0.3245315
 135.1300049    0.3193094
 135.1399994    0.3170987
 135.1500092    0.3481366
 135.1600037    0.3343978
 135.1700134    0.3431018
 135.1800079    0.3465661
 135.1900024    0.3456270
 135.2000122    0.3395214
 135.2100067    0.3468860
 135.2200012    0.3417620
 135.2300110    0.3414822
 135.2400055    0.3273849
 135.2500000    0.3308298
 135.2600098    0.3326324
 135.2700043    0.3374167
 135.2800140    0.3267899
 135.2900085    0.3210836
 135.3000031    0.3127169
 135.3100128    0.3099976
 135.3200073    0.3095490
 135.3300018    0.3051260
 135.3400116    0.3089939
 135.3500061    0.3091063
 135.3600006    0.2973684
 135.3700104    0.2971175
 135.3800049    0.3039505
 135.3899994    0.2979089
 135.4000092    0.3010997
 135.4100037    0.3001557
 135.4200134    0.2967298
 135.4300079    0.2979041
 135.4400024    0.2922486
 135.4500122    0.2995462
 135.4600067    0.3014663
 135.4700012    0.2928585
 135.4800110    0.3027719
 135.4900055    0.3047938
 135.5000000    0.2960589
 135.5100098    0.2949758
 135.5200043    0.2861835
 135.5300140    0.3032637
 135.5400085    0.2935110
 135.5500031    0.2954253
 135.5600128    0.3141451
 135.5700073    0.3059428
 135.5800018    0.3063527
 135.5900116    0.2986481
 135.6000061    0.2920511
 135.6100006    0.2928324
 135.6200104    0.3038808
 135.6300049    0.3137508
 135.6399994    0.3155016
 135.6500092    0.3144257
 135.6600037    0.3148488
 135.6700134    0.3150443
 135.6800079    0.3043940
 135.6900024    0.3038261
 135.7000122    0.2905515
 135.7100067    0.2956729
 135.7200012    0.2937024
 135.7300110    0.2880824
 135.7400055    0.2773159
 135.7500000    0.2823641
 135.7600098    0.2787634
 135.7700043    0.2766552
 135.7800140    0.2707844
 135.7900085    0.2756808
 135.8000031    0.2775085
 135.8100128    0.2798710
 135.8200073    0.2857837
 135.8300018    0.2767209
 135.8400116    0.2825853
 135.8500061    0.2709976
 135.8600006    0.2858243
 135.8700104    0.2859106
 135.8800049    0.2899534
 135.8899994    0.2842306
 135.9000092    0.2900682
 135.9100037    0.2972077
 135.9200134    0.2940729
 135.9300079    0.2999448
 135.9400024    0.2991787
 135.9500122    0.2914927
 135.9600067    0.2849451
 135.9700012    0.2851988
 135.9800110    0.2779047
 135.9900055    0.2715667
 136.0000000    0.2728046
 136.0100098    0.2771658
 136.0200043    0.2782218
 136.0300140    0.2773724
 136.0400085    0.2767614
 136.0500031    0.2838393
 136.0600128    0.2818468
 136.0700073    0.2744026
 136.0800018    0.2713325
 136.0900116    0.2637300
 136.1000061    0.2669753
 136.1100006    0.2722571
 136.1200104    0.2800255
 136.1300049    0.2877209
 136.1399994    0.2778671
 136.1500092    0.2845321
 136.1600037    0.2957751
 136.1700134    0.3045132
 136.1800079    0.3045869
 136.1900024    0.2925750
 136.2000122    0.2926734
 136.2100067    0.2871222
 136.2200012    0.2817486
 136.2300110    0.2838598
 136.2400055    0.2823329
 136.2500000    0.2822813
 136.2600098    0.2857009
 136.2700043    0.2862327
 136.2800140    0.2782513
 136.2900085    0.2784330
 136.3000031    0.2780001
 136.3100128    0.2780204
 136.3200073    0.2860710
 136.3300018    0.2991688
 136.3400116    0.3085618
 136.3500061    0.3079961
 136.3600006    0.3039706
 136.3700104    0.3019723
 136.3800049    0.2944664
 136.3899994    0.3039677
 136.4000092    0.3038466
 136.4100037    0.3001212
 136.4200134    0.3024267
 136.4300079    0.2921619
 136.4400024    0.2893933
 136.4500122    0.2944162
 136.4600067    0.3099298
 136.4700012    0.3112940
 136.4800110    0.3050437
 136.4900055    0.2974911
 136.5000000    0.2943844
 136.5100098    0.2836981
 136.5200043    0.2844961
 136.5300140    0.2772212
 136.5400085    0.2790906
 136.5500031    0.2752744
 136.5600128    0.2689785
 136.5700073    0.2691882
 136.5800018    0.2678001
 136.5900116    0.2681433
 136.6000061    0.2669170
 136.6100006    0.2698262
 136.6200104    0.2673959
 136.6300049    0.2775435
 136.6399994    0.2723404
 136.6500092    0.2653430
 136.6600037    0.2547306
 136.6700134    0.2639691
 136.6800079    0.2625159
 136.6900024    0.2665032
 136.7000122    0.2649655
 136.7100067    0.2619600
 136.7200012    0.2704519
 136.7300110    0.2697905
 136.7400055    0.2670546
 136.7500000    0.2787056
 136.7600098    0.2718342
 136.7700043    0.2653939
 136.7800140    0.2691220
 136.7900085    0.2608455
 136.8000031    0.2541042
 136.8100128    0.2563290
 136.8200073    0.2526675
 136.8300018    0.2544620
 136.8400116    0.2563362
 136.8500061    0.2551099
 136.8600006    0.2567429
 136.8700104    0.2617733
 136.8800049    0.2686758
 136.8899994    0.2733431
 136.9000092    0.2735133
 136.9100037    0.2646898
 136.9200134    0.2733895
 136.9300079    0.2782212
 136.9400024    0.2717090
 136.9500122    0.2692047
 136.9600067    0.2646877
 136.9700012    0.2724757
 136.9800110    0.2735338
 136.9900055    0.2827840
 137.0000000    0.2735728
 137.0100098    0.2854399
 137.0200043    0.2850682
 137.0300140    0.2872500
 137.0400085    0.2808622
 137.0500031    0.2871094
 137.0600128    0.2918951
 137.0700073    0.2915570
 137.0800018    0.2870490
 137.0900116    0.2904107
 137.1000061    0.2944339
 137.1100006    0.2910723
 137.1200104    0.2919153
 137.1300049    0.2936062
 137.1399994    0.2845831
 137.1500092    0.2800785
 137.1600037    0.2935896
 137.1700134    0.2917705
 137.1800079    0.2875575
 137.1900024    0.2847646
 137.2000122    0.2891352
 137.2100067    0.2882120
 137.2200012    0.2905790
 137.2300110    0.2935191
 137.2400055    0.2779862
 137.2500000    0.2848025
 137.2600098    0.2889540
 137.2700043    0.2894942
 137.2800140    0.2979550
 137.2900085    0.2906840
 137.3000031    0.2856503
 137.3100128    0.2815366
 137.3200073    0.2632328
 137.3300018    0.2679118
 137.3400116    0.2685201
 137.3500061    0.2695579
 137.3600006    0.2796962
 137.3700104    0.2732859
 137.3800049    0.2859589
 137.3899994    0.2834280
 137.4000092    0.2810887
 137.4100037    0.2779112
 137.4200134    0.2726176
 137.4300079    0.2611045
 137.4400024    0.2619075
 137.4500122    0.2713249
 137.4600067    0.2685159
 137.4700012    0.2691680
 137.4800110    0.2753921
 137.4900055    0.2774871
 137.5000000    0.2840936
 137.5100098    0.2680070
 137.5200043    0.2667332
 137.5300140    0.2660124
 137.5400085    0.2560601
 137.5500031    0.2548659
 137.5600128    0.2521208
 137.5700073    0.2563478
 137.5800018    0.2591227
 137.5900116    0.2599052
 137.6000061    0.2632503
 137.6100006    0.2553318
 137.6200104    0.2548723
 137.6300049    0.2482698
 137.6399994    0.2455384
 137.6500092    0.2402544
 137.6600037    0.2410524
 137.6700134    0.2412025
 137.6800079    0.2472887
 137.6900024    0.2476916
 137.7000122    0.2505713
 137.7100067    0.2565489
 137.7200012    0.2499821
 137.7300110    0.2472524
 137.7400055    0.2497544
 137.7500000    0.2534440
 137.7600098    0.2558074
 137.7700043    0.2568643
 137.7800140    0.2541982
 137.7900085    0.2622022
 137.8000031    0.2593194
 137.8100128    0.2636854
 137.8200073    0.2656474
 137.8300018    0.2516876
 137.8400116    0.2521767
 137.8500061    0.2482590
 137.8600006    0.2446953
 137.8700104    0.2492570
 137.8800049    0.2406099
 137.8899994    0.2462274
 137.9000092    0.2631367
 137.9100037    0.2626171
 137.9200134    0.2547165
 137.9300079    0.2517429
 137.9400024    0.2447736
 137.9500122    0.2471804
 137.9600067    0.2378264
 137.9700012    0.2439332
 137.9800110    0.2437478
 137.9900055    0.2509753
 138.0000000    0.2521384
 138.0100098    0.2575807
 138.0200043    0.2455655
 138.0300140    0.2458963
 138.0400085    0.2539269
 138.0500031    0.2497967
 138.0600128    0.2574237
 138.0700073    0.2548670
 138.0800018    0.2560047
 138.0900116    0.2606267
 138.1000061    0.2562144
 138.1100006    0.2583244
 138.1200104    0.2627137
 138.1300049    0.2634345
 138.1399994    0.2623869
 138.1500092    0.2629066
 138.1600037    0.2653981
 138.1700134    0.2586882
 138.1800079    0.2607487
 138.1900024    0.2653900
 138.2000122    0.2571119
 138.2100067    0.2531531
 138.2200012    0.2605574
 138.2300110    0.2599137
 138.2400055    0.2517488
 138.2500000    0.2598979
 138.2600098    0.2549632
 138.2700043    0.2541584
 138.2800140    0.2554724
 138.2900085    0.2598834
 138.3000031    0.2731993
 138.3100128    0.2721977
 138.3200073    0.2668843
 138.3300018    0.2674899
 138.3400116    0.2648533
 138.3500061    0.2686307
 138.3600006    0.2744232
 138.3700104    0.2718091
 138.3800049    0.2738168
 138.3899994    0.2794086
 138.4000092    0.2823145
 138.4100037    0.2796065
 138.4200134    0.2775963
 138.4300079    0.2781104
 138.4400024    0.2773985
 138.4500122    0.2764943
 138.4600067    0.2713912
 138.4700012    0.2694976
 138.4800110    0.2654980
 138.4900055    0.2638966
 138.5000000    0.2663912
 138.5100098    0.2667872
 138.5200043    0.2592000
 138.5300140    0.2723837
 138.5400085    0.2618043
 138.5500031    0.2572812
 138.5600128    0.2632237
 138.5700073    0.2593774
 138.5800018    0.2496342
 138.5900116    0.2515595
 138.6000061    0.2531876
 138.6100006    0.2659875
 138.6200104    0.2647517
 138.6300049    0.2717694
 138.6399994    0.2764353
 138.6500092    0.2775797
 138.6600037    0.2754789
 138.6700134    0.2722710
 138.6800079    0.2844582
 138.6900024    0.2877182
 138.7000122    0.2918965
 138.7100067    0.2911131
 138.7200012    0.3021423
 138.7300110    0.3009273
 138.7400055    0.3050185
 138.7500000    0.2896597
 138.7600098    0.2863885
 138.7700043    0.2714753
 138.7800140    0.2640331
 138.7900085    0.2621662
 138.8000031    0.2668768
 138.8100128    0.2683905
 138.8200073    0.2606702
 138.8300018    0.2581382
 138.8400116    0.2505824
 138.8500061    0.2491180
 138.8600006    0.2525840
 138.8700104    0.2480678
 138.8800049    0.2507451
 138.8899994    0.2439447
 138.9000092    0.2510004
 138.9100037    0.2543842
 138.9200134    0.2496124
 138.9300079    0.2460669
 138.9400024    0.2435819
 138.9500122    0.2435682
 138.9600067    0.2461711
 138.9700012    0.2464817
 138.9800110    0.2413888
 138.9900055    0.2452499
 139.0000000    0.2522319
 139.0100098    0.2458916
 139.0200043    0.2490468
 139.0300140    0.2469309
 139.0400085    0.2536701
 139.0500031    0.2575241
 139.0600128    0.2483576
 139.0700073    0.2517217
 139.0800018    0.2512432
 139.0900116    0.2562867
 139.1000061    0.2585953
 139.1100006    0.2605632
 139.1200104    0.2650114
 139.1300049    0.2640785
 139.1399994    0.2627813
 139.1500092    0.2672723
 139.1600037    0.2662990
 139.1700134    0.2629156
 139.1800079    0.2580657
 139.1900024    0.2624710
 139.2000122    0.2715096
 139.2100067    0.2759145
 139.2200012    0.2627714
 139.2300110    0.2747201
 139.2400055    0.2685367
 139.2500000    0.2604499
 139.2600098    0.2592098
 139.2700043    0.2571477
 139.2800140    0.2602445
 139.2900085    0.2592950
 139.3000031    0.2659188
 139.3100128    0.2563390
 139.3200073    0.2605028
 139.3300018    0.2630411
 139.3400116    0.2658772
 139.3500061    0.2600299
 139.3600006    0.2559074
 139.3700104    0.2620221
 139.3800049    0.2656330
 139.3899994    0.2658339
 139.4000092    0.2665102
 139.4100037    0.2623228
 139.4200134    0.2617981
 139.4300079    0.2600157
 139.4400024    0.2626231
 139.4500122    0.2722757
 139.4600067    0.2726513
 139.4700012    0.2790104
 139.4800110    0.2693928
 139.4900055    0.2770258
 139.5000000    0.2766487
 139.5100098    0.2747661
 139.5200043    0.2849652
 139.5300140    0.2811725
 139.5400085    0.2771823
 139.5500031    0.2834279
 139.5600128    0.2862052
 139.5700073    0.2917103
 139.5800018    0.2973965
 139.5900116    0.2971853
 139.6000061    0.3063526
 139.6100006    0.3119449
 139.6200104    0.2860109
 139.6300049    0.2881908
 139.6399994    0.2853676
 139.6500092    0.2863584
 139.6600037    0.2832183
 139.6700134    0.2855698
 139.6800079    0.2768338
 139.6900024    0.2672222
 139.7000122    0.2738178
 139.7100067    0.2802542
 139.7200012    0.2723972
 139.7300110    0.2699623
 139.7400055    0.2660875
 139.7500000    0.2608555
 139.7600098    0.2519900
 139.7700043    0.2608624
 139.7800140    0.2628254
 139.7900085    0.2632107
 139.8000031    0.2656477
 139.8100128    0.2605216
 139.8200073    0.2668333
 139.8300018    0.2701130
 139.8400116    0.2786852
 139.8500061    0.2755669
 139.8600006    0.2742897
 139.8700104    0.2707830
 139.8800049    0.2727667
 139.8899994    0.2826567
 139.9000092    0.2752751
 139.9100037    0.2764074
 139.9200134    0.2744548
 139.9300079    0.2694531
 139.9400024    0.2690042
 139.9500122    0.2778597
 139.9600067    0.2738953
 139.9700012    0.2737044
 139.9800110    0.2814607
 139.9900055    0.2859132
 140.0000000    0.2850450
 140.0100098    0.2863776
 140.0200043    0.2888964
 140.0300140    0.2814915
 140.0400085    0.2743896
 140.0500031    0.2738865
 140.0600128    0.2664333
 140.0700073    0.2723580
 140.0800018    0.2735399
 140.0900116    0.2762302
 140.1000061    0.2886364
 140.1100006    0.2969872
 140.1200104    0.2962500
 140.1300049    0.2903922
 140.1399994    0.2920538
 140.1500092    0.2990384
 140.1600037    0.3215716
 140.1700134    0.3072538
 140.1800079    0.3102828
 140.1900024    0.3066651
 140.2000122    0.3067881
 140.2100067    0.3083878
 140.2200012    0.3102123
 140.2300110    0.3088918
 140.2400055    0.3074064
 140.2500000    0.3005692
 140.2600098    0.2958669
 140.2700043    0.2974386
 140.2800140    0.3054259
 140.2900085    0.3101694
 140.3000031    0.3167644
 140.3100128    0.3192883
 140.3200073    0.3142771
 140.3300018    0.3279102
 140.3400116    0.3239557
 140.3500061    0.3279530
 140.3600006    0.3203743
 140.3700104    0.3220828
 140.3800049    0.3213107
 140.3899994    0.3200541
 140.4000092    0.3201382
 140.4100037    0.3300068
 140.4200134    0.3218748
 140.4300079    0.3298556
 140.4400024    0.3399643
 140.4500122    0.3293838
 140.4600067    0.3288952
 140.4700012    0.3269266
 140.4800110    0.3281927
 140.4900055    0.3336466
 140.5000000    0.3428265
 140.5100098    0.3413889
 140.5200043    0.3440094
 140.5300140    0.3465955
 140.5400085    0.3387410
 140.5500031    0.3313755
 140.5600128    0.3360109
 140.5700073    0.3218293
 140.5800018    0.3243417
 140.5900116    0.3159167
 140.6000061    0.3135960
 140.6100006    0.3211326
 140.6200104    0.3141769
 140.6300049    0.3316396
 140.6399994    0.3263474
 140.6500092    0.3384400
 140.6600037    0.3375037
 140.6700134    0.3326702
 140.6800079    0.3358307
 140.6900024    0.3253800
 140.7000122    0.3182217
 140.7100067    0.3209959
 140.7200012    0.3142244
 140.7300110    0.3030280
 140.7400055    0.3034822
 140.7500000    0.2944640
 140.7600098    0.2882530
 140.7700043    0.2905979
 140.7800140    0.2748352
 140.7900085    0.2746968
 140.8000031    0.2772810
 140.8100128    0.2737469
 140.8200073    0.2729048
 140.8300018    0.2710943
 140.8400116    0.2768788
 140.8500061    0.2750302
 140.8600006    0.2641135
 140.8700104    0.2639847
 140.8800049    0.2666699
 140.8899994    0.2703325
 140.9000092    0.2663209
 140.9100037    0.2595939
 140.9200134    0.2531370
 140.9300079    0.2571833
 140.9400024    0.2662236
 140.9500122    0.2647240
 140.9600067    0.2608335
 140.9700012    0.2670194
 140.9800110    0.2739213
 140.9900055    0.2708351
 141.0000000    0.2787179
 141.0100098    0.2732643
 141.0200043    0.2815880
 141.0300140    0.2727158
 141.0400085    0.2665063
 141.0500031    0.2708453
 141.0600128    0.2615282
 141.0700073    0.2718319
 141.0800018    0.2757442
 141.0900116    0.2800758
 141.1000061    0.2798631
 141.1100006    0.2869530
 141.1200104    0.2763559
 141.1300049    0.2738488
 141.1399994    0.2681504
 141.1500092    0.2673241
 141.1600037    0.2713144
 141.1700134    0.2769388
 141.1800079    0.2787999
 141.1900024    0.2887234
 141.2000122    0.2946246
 141.2100067    0.2888153
 141.2200012    0.2989557
 141.2300110    0.2982390
 141.2400055    0.2945786
 141.2500000    0.2984807
 141.2600098    0.2829085
 141.2700043    0.2859003
 141.2800140    0.2772047
 141.2900085    0.2690291
 141.3000031    0.2757060
 141.3100128    0.2737225
 141.3200073    0.2707496
 141.3300018    0.2816180
 141.3400116    0.2771915
 141.3500061    0.2740902
 141.3600006    0.2643795
 141.3700104    0.2643165
 141.3800049    0.2659788
 141.3899994    0.2767075
 141.4000092    0.2731177
 141.4100037    0.2825560
 141.4200134    0.2792792
 141.4300079    0.2784498
 141.4400024    0.2825785
 141.4500122    0.2803086
 141.4600067    0.2750804
 141.4700012    0.2676023
 141.4800110    0.2679042
 141.4900055    0.2756197
 141.5000000    0.2649490
 141.5100098    0.2677031
 141.5200043    0.2696679
 141.5300140    0.2740190
 141.5400085    0.2737350
 141.5500031    0.2693674
 141.5600128    0.2643830
 141.5700073    0.2750910
 141.5800018    0.2712912
 141.5900116    0.2670138
 141.6000061    0.2682427
 141.6100006    0.2600916
 141.6200104    0.2656478
 141.6300049    0.2650423
 141.6399994    0.2578167
 141.6500092    0.2647558
 141.6600037    0.2833166
 141.6700134    0.2780738
 141.6800079    0.2863869
 141.6900024    0.2873815
 141.7000122    0.2949329
 141.7100067    0.2839016
 141.7200012    0.2769178
 141.7300110    0.2786669
 141.7400055    0.2819957
 141.7500000    0.2784922
 141.7600098    0.2830084
 141.7700043    0.2820029
 141.7800140    0.2779152
 141.7900085    0.2756923
 141.8000031    0.2760289
 141.8100128    0.2700317
 141.8200073    0.2640019
 141.8300018    0.2729743
 141.8400116    0.2745895
 141.8500061    0.2725197
 141.8600006    0.2714644
 141.8700104    0.2664188
 141.8800049    0.2671950
 141.8899994    0.2732817
 141.9000092    0.2817947
 141.9100037    0.2794988
 141.9200134    0.2697648
 141.9300079    0.2748984
 141.9400024    0.2820719
 141.9500122    0.2880300
 141.9600067    0.2884687
 141.9700012    0.2925473
 141.9800110    0.2879642
 141.9900055    0.2874412
 142.0000000    0.2828944
 142.0100098    0.2922731
 142.0200043    0.2989347
 142.0300140    0.2904660
 142.0400085    0.2907807
 142.0500031    0.2978109
 142.0600128    0.2988410
 142.0700073    0.2991588
 142.0800018    0.2983241
 142.0900116    0.2937555
 142.1000061    0.2951375
 142.1100006    0.2979050
 142.1200104    0.2914184
 142.1300049    0.2835087
 142.1399994    0.2969452
 142.1500092    0.2985452
 142.1600037    0.3092143
 142.1700134    0.3104334
 142.1800079    0.3104825
 142.1900024    0.2951179
 142.2000122    0.2861878
 142.2100067    0.2944326
 142.2200012    0.2904867
 142.2300110    0.2835186
 142.2400055    0.2854335
 142.2500000    0.2925072
 142.2600098    0.2913835
 142.2700043    0.2802867
 142.2800140    0.2918096
 142.2900085    0.2956837
 142.3000031    0.2956868
 142.3100128    0.2899449
 142.3200073    0.2921354
 142.3300018    0.2939682
 142.3400116    0.3029284
 142.3500061    0.3004247
 142.3600006    0.3055186
 142.3700104    0.2936974
 142.3800049    0.2895692
 142.3899994    0.2857482
 142.4000092    0.2936759
 142.4100037    0.2983982
 142.4200134    0.2873436
 142.4300079    0.2924062
 142.4400024    0.2951647
 142.4500122    0.2952320
 142.4600067    0.2976374
 142.4700012    0.3033520
 142.4800110    0.3057195
 142.4900055    0.3020257
 142.5000000    0.3051922
 142.5100098    0.3044352
 142.5200043    0.3000548
 142.5300140    0.3029936
 142.5400085    0.2984120
 142.5500031    0.3007493
 142.5600128    0.3092154
 142.5700073    0.3076707
 142.5800018    0.3045604
 142.5900116    0.2998613
 142.6000061    0.3003337
 142.6100006    0.2965890
 142.6200104    0.3117676
 142.6300049    0.3099380
 142.6399994    0.3125454
 142.6500092    0.3100361
 142.6600037    0.3085125
 142.6700134    0.2971082
 142.6800079    0.2956987
 142.6900024    0.2926795
 142.7000122    0.2907208
 142.7100067    0.2863967
 142.7200012    0.2833265
 142.7300110    0.2840218
 142.7400055    0.2831779
 142.7500000    0.2880171
 142.7600098    0.2826182
 142.7700043    0.2923713
 142.7800140    0.3007870
 142.7900085    0.3067203
 142.8000031    0.3071619
 142.8100128    0.3056323
 142.8200073    0.2966886
 142.8300018    0.3005003
 142.8400116    0.3061574
 142.8500061    0.3217317
 142.8600006    0.3291538
 142.8700104    0.3251137
 142.8800049    0.3231274
 142.8899994    0.3284313
 142.9000092    0.3386737
 142.9100037    0.3425100
 142.9200134    0.3415194
 142.9300079    0.3389676
 142.9400024    0.3363129
 142.9500122    0.3335797
 142.9600067    0.3489247
 142.9700012    0.3494377
 142.9800110    0.3476484
 142.9900055    0.3384565
 143.0000000    0.3346446
 143.0100098    0.3328160
 143.0200043    0.3205460
 143.0300140    0.3286299
 143.0400085    0.3300238
 143.0500031    0.3323711
 143.0600128    0.3271883
 143.0700073    0.3164444
 143.0800018    0.3160037
 143.0900116    0.3093592
 143.1000061    0.3008892
 143.1100006    0.3018086
 143.1200104    0.3097644
 143.1300049    0.3002199
 143.1399994    0.2970082
 143.1500092    0.3075871
 143.1600037    0.3171978
 143.1700134    0.3164615
 143.1800079    0.3119050
 143.1900024    0.3132188
 143.2000122    0.3160031
 143.2100067    0.3182001
 143.2200012    0.3074974
 143.2300110    0.3178166
 143.2400055    0.3281636
 143.2500000    0.3196629
 143.2600098    0.3172164
 143.2700043    0.3124863
 143.2800140    0.3067545
 143.2900085    0.3006590
 143.3000031    0.2994459
 143.3100128    0.2904040
 143.3200073    0.2858528
 143.3300018    0.2919040
 143.3400116    0.2873981
 143.3500061    0.2789900
 143.3600006    0.2828840
 143.3700104    0.2951230
 143.3800049    0.2940619
 143.3899994    0.2956586
 143.4000092    0.2924625
 143.4100037    0.2949535
 143.4200134    0.2993271
 143.4300079    0.2986844
 143.4400024    0.3028872
 143.4500122    0.3065069
 143.4600067    0.3117267
 143.4700012    0.3191515
 143.4800110    0.3137840
 143.4900055    0.3137008
 143.5000000    0.3218174
 143.5100098    0.3179948
 143.5200043    0.3193053
 143.5300140    0.3288490
 143.5400085    0.3267502
 143.5500031    0.3223078
 143.5600128    0.3176018
 143.5700073    0.3291645
 143.5800018    0.3151908
 143.5900116    0.3247742
 143.6000061    0.3200332
 143.6100006    0.3314467
 143.6200104    0.3329650
 143.6300049    0.3338957
 143.6399994    0.3353426
 143.6500092    0.3182257
 143.6600037    0.3176149
 143.6700134    0.3170144
 143.6800079    0.3156882
 143.6900024    0.2955703
 143.7000122    0.3001185
 143.7100067    0.2958504
 143.7200012    0.3033867
 143.7300110    0.2971177
 143.7400055    0.3076329
 143.7500000    0.3015119
 143.7600098    0.3108645
 143.7700043    0.3115119
 143.7800140    0.3112838
 143.7900085    0.3253360
 143.8000031    0.3328297
 143.8100128    0.3215748
 143.8200073    0.3295449
 143.8300018    0.3267153
 143.8400116    0.3249267
 143.8500061    0.3317178
 143.8600006    0.3278902
 143.8700104    0.3271912
 143.8800049    0.3333354
 143.8899994    0.3350650
 143.9000092    0.3284880
 143.9100037    0.3293379
 143.9200134    0.3274505
 143.9300079    0.3357136
 143.9400024    0.3496730
 143.9500122    0.3570189
 143.9600067    0.3566504
 143.9700012    0.3524413
 143.9800110    0.3475924
 143.9900055    0.3381065
 144.0000000    0.3489225
 144.0100098    0.3676841
 144.0200043    0.3685212
 144.0300140    0.3673008
 144.0400085    0.3679023
 144.0500031    0.3625627
 144.0600128    0.3587248
 144.0700073    0.3606558
 144.0800018    0.3767487
 144.0900116    0.3742447
 144.1000061    0.3768014
 144.1100006    0.3714103
 144.1200104    0.3741305
 144.1300049    0.3635719
 144.1399994    0.3709765
 144.1500092    0.3593442
 144.1600037    0.3506226
 144.1700134    0.3427179
 144.1800079    0.3367921
 144.1900024    0.3510305
 144.2000122    0.3421917
 144.2100067    0.3416853
 144.2200012    0.3398660
 144.2300110    0.3572508
 144.2400055    0.3544973
 144.2500000    0.3538625
 144.2600098    0.3395446
 144.2700043    0.3396298
 144.2800140    0.3321559
 144.2900085    0.3507073
 144.3000031    0.3469293
 144.3100128    0.3475520
 144.3200073    0.3387944
 144.3300018    0.3347182
 144.3400116    0.3256689
 144.3500061    0.3164135
 144.3600006    0.3079808
 144.3700104    0.3072852
 144.3800049    0.3157116
 144.3899994    0.3330856
 144.4000092    0.3269753
 144.4100037    0.3269451
 144.4200134    0.3318612
 144.4300079    0.3271420
 144.4400024    0.3290803
 144.4500122    0.3352620
 144.4600067    0.3350925
 144.4700012    0.3359041
 144.4800110    0.3357496
 144.4900055    0.3261207
 144.5000000    0.3336416
 144.5100098    0.3239034
 144.5200043    0.3166775
 144.5300140    0.3241173
 144.5400085    0.3300049
 144.5500031    0.3254014
 144.5600128    0.3279125
 144.5700073    0.3340253
 144.5800018    0.3427643
 144.5900116    0.3489815
 144.6000061    0.3412288
 144.6100006    0.3284073
 144.6200104    0.3199598
 144.6300049    0.3234326
 144.6399994    0.3200649
 144.6500092    0.3060314
 144.6600037    0.3019186
 144.6700134    0.3054609
 144.6800079    0.3105950
 144.6900024    0.3072293
 144.7000122    0.3088799
 144.7100067    0.3061403
 144.7200012    0.2996838
 144.7300110    0.3057664
 144.7400055    0.3240837
 144.7500000    0.3213933
 144.7600098    0.3300577
 144.7700043    0.3142791
 144.7800140    0.3034867
 144.7900085    0.2955539
 144.8000031    0.2979906
 144.8100128    0.3052604
 144.8200073    0.3061346
 144.8300018    0.3236891
 144.8400116    0.3194343
 144.8500061    0.3114485
 144.8600006    0.3152384
 144.8700104    0.3156644
 144.8800049    0.3187962
 144.8899994    0.3273387
 144.9000092    0.3309731
 144.9100037    0.3324136
 144.9200134    0.3397262
 144.9300079    0.3465519
 144.9400024    0.3441744
 144.9500122    0.3435758
 144.9600067    0.3431385
 144.9700012    0.3409268
 144.9800110    0.3587942
 144.9900055    0.3484542
 145.0000000    0.3330281
 145.0100098    0.3433487
 145.0200043    0.3480344
 145.0300140    0.3380135
 145.0400085    0.3353222
 145.0500031    0.3231581
 145.0600128    0.3365324
 145.0700073    0.3460830
 145.0800018    0.3410640
 145.0900116    0.3501591
 145.1000061    0.3393074
 145.1100006    0.3470713
 145.1200104    0.3371087
 145.1300049    0.3218691
 145.1399994    0.3217851
 145.1500092    0.3304045
 145.1600037    0.3330289
 145.1700134    0.3323616
 145.1800079    0.3338717
 145.1900024    0.3442810
 145.2000122    0.3385734
 145.2100067    0.3372439
 145.2200012    0.3377141
 145.2300110    0.3207239
 145.2400055    0.3312443
 145.2500000    0.3469607
 145.2600098    0.3553536
 145.2700043    0.3452425
 145.2800140    0.3528197
 145.2900085    0.3550410
 145.3000031    0.3392722
 145.3100128    0.3443302
 145.3200073    0.3453291
 145.3300018    0.3369533
 145.3400116    0.3193616
 145.3500061    0.3149215
 145.3600006    0.3137544
 145.3700104    0.3168301
 145.3800049    0.3023921
 145.3899994    0.3121360
 145.4000092    0.3062866
 145.4100037    0.3017110
 145.4200134    0.3022389
 145.4300079    0.2965302
 145.4400024    0.2979847
 145.4500122    0.3257832
 145.4600067    0.3264591
 145.4700012    0.3223812
 145.4800110    0.3240540
 145.4900055    0.3201519
 145.5000000    0.3230592
 145.5100098    0.3092493
 145.5200043    0.3105150
 145.5300140    0.3091217
 145.5400085    0.3045411
 145.5500031    0.3009530
 145.5600128    0.2981143
 145.5700073    0.2908272
 145.5800018    0.2683992
 145.5900116    0.2723430
 145.6000061    0.2908525
 145.6100006    0.2878865
 145.6200104    0.2877912
 145.6300049    0.2904738
 145.6399994    0.2952918
 145.6500092    0.2842942
 145.6600037    0.2865776
 145.6700134    0.2934313
 145.6800079    0.2818379
 145.6900024    0.2837604
 145.7000122    0.2956390
 145.7100067    0.2974094
 145.7200012    0.2975217
 145.7300110    0.2979810
 145.7400055    0.2977366
 145.7500000    0.2898814
 145.7600098    0.3051980
 145.7700043    0.3177139
 145.7800140    0.3117267
 145.7900085    0.3148904
 145.8000031    0.3219377
 145.8100128    0.3240514
 145.8200073    0.3196245
 145.8300018    0.3180067
 145.8400116    0.3100378
 145.8500061    0.3087282
 145.8600006    0.3031275
 145.8700104    0.3012539
 145.8800049    0.2965662
 145.8899994    0.3137617
 145.9000092    0.3117855
 145.9100037    0.3155193
 145.9200134    0.3149340
 145.9300079    0.3081714
 145.9400024    0.3026310
 145.9500122    0.3191170
 145.9600067    0.3163700
 145.9700012    0.3136225
 145.9800110    0.3091925
 145.9900055    0.2963702
 146.0000000    0.3038927
 146.0100098    0.3179686
 146.0200043    0.3328215
 146.0300140    0.3479011
 146.0400085    0.3375895
 146.0500031    0.3332762
 146.0600128    0.3347585
 146.0700073    0.3154536
 146.0800018    0.3230405
 146.0900116    0.3136365
 146.1000061    0.3082161
 146.1100006    0.3089784
 146.1200104    0.3095284
 146.1300049    0.3086506
 146.1399994    0.3040057
 146.1500092    0.3137052
 146.1600037    0.3194160
 146.1700134    0.3240798
 146.1800079    0.3217090
 146.1900024    0.3276200
 146.2000122    0.3189570
 146.2100067    0.3086961
 146.2200012    0.3148761
 146.2300110    0.3045808
 146.2400055    0.3052294
 146.2500000    0.2984832
 146.2600098    0.2948250
 146.2700043    0.2935536
 146.2800140    0.2943831
 146.2900085    0.2944111
 146.3000031    0.2925245
 146.3100128    0.2974004
 146.3200073    0.3054221
 146.3300018    0.3025415
 146.3400116    0.2984954
 146.3500061    0.2972301
 146.3600006    0.3039831
 146.3700104    0.3063753
 146.3800049    0.2988325
 146.3899994    0.3022053
 146.4000092    0.2982339
 146.4100037    0.3028801
 146.4200134    0.3026985
 146.4300079    0.2956438
 146.4400024    0.3031318
 146.4500122    0.3020682
 146.4600067    0.3074857
 146.4700012    0.2995696
 146.4800110    0.2855567
 146.4900055    0.2840053
 146.5000000    0.2825111
 146.5100098    0.2786500
 146.5200043    0.2806428
 146.5300140    0.2857101
 146.5400085    0.2857072
 146.5500031    0.2856983
 146.5600128    0.2753459
 146.5700073    0.2891564
 146.5800018    0.2791829
 146.5900116    0.2747304
 146.6000061    0.2792150
 146.6100006    0.2746740
 146.6200104    0.2782794
 146.6300049    0.2699279
 146.6399994    0.2840136
 146.6500092    0.2937592
 146.6600037    0.2959685
 146.6700134    0.2978476
 146.6800079    0.2980500
 146.6900024    0.2921921
 146.7000122    0.3009675
 146.7100067    0.3058686
 146.7200012    0.3141264
 146.7300110    0.3180507
 146.7400055    0.3170151
 146.7500000    0.3195999
 146.7600098    0.3188631
 146.7700043    0.3143792
 146.7800140    0.3273118
 146.7900085    0.3195343
 146.8000031    0.3059951
 146.8100128    0.3157926
 146.8200073    0.3035293
 146.8300018    0.3016865
 146.8400116    0.3130364
 146.8500061    0.3134209
 146.8600006    0.3099000
 146.8700104    0.3100864
 146.8800049    0.3114210
 146.8899994    0.3217292
 146.9000092    0.3176655
 146.9100037    0.3145009
 146.9200134    0.3101957
 146.9300079    0.2934589
 146.9400024    0.2856392
 146.9500122    0.2906735
 146.9600067    0.2955352
 146.9700012    0.2795422
 146.9800110    0.2844002
 146.9900055    0.2824895
 147.0000000    0.2898566
 147.0100098    0.2908901
 147.0200043    0.2905384
 147.0300140    0.2843077
 147.0400085    0.2843204
 147.0500031    0.2754366
 147.0600128    0.2744955
 147.0700073    0.2732969
 147.0800018    0.2647679
 147.0900116    0.2601858
 147.1000061    0.2643466
 147.1100006    0.2687077
 147.1200104    0.2626149
 147.1300049    0.2668964
 147.1399994    0.2704680
 147.1500092    0.2667660
 147.1600037    0.2625811
 147.1700134    0.2557054
 147.1800079    0.2521691
 147.1900024    0.2580598
 147.2000122    0.2593431
 147.2100067    0.2567257
 147.2200012    0.2524471
 147.2300110    0.2587959
 147.2400055    0.2574352
 147.2500000    0.2538980
 147.2600098    0.2600348
 147.2700043    0.2671606
 147.2800140    0.2605074
 147.2900085    0.2612732
 147.3000031    0.2651876
 147.3100128    0.2563235
 147.3200073    0.2592735
 147.3300018    0.2652676
 147.3400116    0.2670237
 147.3500061    0.2754102
 147.3600006    0.2754821
 147.3700104    0.2771718
 147.3800049    0.2794459
 147.3899994    0.2724225
 147.4000092    0.2823520
 147.4100037    0.2723345
 147.4200134    0.2708009
 147.4300079    0.2678572
 147.4400024    0.2614315
 147.4500122    0.2738954
 147.4600067    0.2699582
 147.4700012    0.2815546
 147.4800110    0.2873009
 147.4900055    0.2858653
 147.5000000    0.2853276
 147.5100098    0.2942033
 147.5200043    0.3001795
 147.5300140    0.2906807
 147.5400085    0.2839369
 147.5500031    0.2898360
 147.5600128    0.2743986
 147.5700073    0.2726249
 147.5800018    0.2710130
 147.5900116    0.2757852
 147.6000061    0.2628683
 147.6100006    0.2622264
 147.6200104    0.2679936
 147.6300049    0.2564136
 147.6399994    0.2615862
 147.6500092    0.2580613
 147.6600037    0.2669396
 147.6700134    0.2683796
 147.6800079    0.2727638
 147.6900024    0.2738074
 147.7000122    0.2674929
 147.7100067    0.2751690
 147.7200012    0.2768502
 147.7300110    0.2761872
 147.7400055    0.2688259
 147.7500000    0.2834483
 147.7600098    0.2984648
 147.7700043    0.3035727
 147.7800140    0.2974160
 147.7900085    0.2946689
 147.8000031    0.2899390
 147.8100128    0.2923262
 147.8200073    0.2880162
 147.8300018    0.2915334
 147.8400116    0.2943915
 147.8500061    0.2844470
 147.8600006    0.2883922
 147.8700104    0.2777964
 147.8800049    0.2796156
 147.8900146    0.2793026
 147.9000092    0.2869752
 147.9100037    0.2911071
 147.9200134    0.2917537
 147.9300079    0.2864691
 147.9400024    0.2844132
 147.9500122    0.2886859
 147.9600067    0.2896861
 147.9700012    0.2873244
 147.9800110    0.2932235
 147.9900055    0.2967872
 148.0000000    0.2859848
 148.0100098    0.2855364
 148.0200043    0.2925951
 148.0300140    0.2927432
 148.0400085    0.2913435
 148.0500031    0.2939389
 148.0600128    0.2929832
 148.0700073    0.2940862
 148.0800018    0.2953770
 148.0900116    0.2924303
 148.1000061    0.2980907
 148.1100006    0.2934347
 148.1200104    0.2850160
 148.1300049    0.2876316
 148.1400146    0.2829829
 148.1500092    0.2865792
 148.1600037    0.2882256
 148.1700134    0.2798632
 148.1800079    0.2796517
 148.1900024    0.2706161
 148.2000122    0.2726623
 148.2100067    0.2630210
 148.2200012    0.2758179
 148.2300110    0.2758745
 148.2400055    0.2720328
 148.2500000    0.2822597
 148.2600098    0.2783244
 148.2700043    0.2821527
 148.2800140    0.2722139
 148.2900085    0.2763380
 148.3000031    0.2784522
 148.3100128    0.2752550
 148.3200073    0.2716717
 148.3300018    0.2767484
 148.3400116    0.2766462
 148.3500061    0.2659917
 148.3600006    0.2754237
 148.3700104    0.2779539
 148.3800049    0.2925286
 148.3900146    0.2936491
 148.4000092    0.2867864
 148.4100037    0.2852662
 148.4200134    0.2840445
 148.4300079    0.2845120
 148.4400024    0.2836162
 148.4500122    0.2846840
 148.4600067    0.2855419
 148.4700012    0.2793454
 148.4800110    0.2722737
 148.4900055    0.2732795
 148.5000000    0.2707089
 148.5100098    0.2833159
 148.5200043    0.2811733
 148.5300140    0.2829033
 148.5400085    0.2835339
 148.5500031    0.2853046
 148.5600128    0.2840971
 148.5700073    0.2807830
 148.5800018    0.2922241
 148.5900116    0.2907954
 148.6000061    0.2769616
 148.6100006    0.2802859
 148.6200104    0.2825741
 148.6300049    0.2826847
 148.6400146    0.2978213
 148.6500092    0.2938275
 148.6600037    0.2869472
 148.6700134    0.2823462
 148.6800079    0.2778936
 148.6900024    0.2834330
 148.7000122    0.2855823
 148.7100067    0.2804550
 148.7200012    0.2782257
 148.7300110    0.2787335
 148.7400055    0.2793141
 148.7500000    0.2781494
 148.7600098    0.2781602
 148.7700043    0.2747239
 148.7800140    0.2792393
 148.7900085    0.2769111
 148.8000031    0.2742513
 148.8100128    0.2696861
 148.8200073    0.2751859
 148.8300018    0.2832148
 148.8400116    0.2773803
 148.8500061    0.2680000
 148.8600006    0.2764851
 148.8700104    0.2778897
 148.8800049    0.2703003
 148.8900146    0.2632126
 148.9000092    0.2587799
 148.9100037    0.2621720
 148.9200134    0.2674623
 148.9300079    0.2714142
 148.9400024    0.2733763
 148.9500122    0.2780977
 148.9600067    0.2848794
 148.9700012    0.2853560
 148.9800110    0.2904064
 148.9900055    0.2998867
 149.0000000    0.2931755
 149.0100098    0.2930973
 149.0200043    0.3021124
 149.0300140    0.2974453
 149.0400085    0.2950191
 149.0500031    0.3034979
 149.0600128    0.2916284
 149.0700073    0.2792894
 149.0800018    0.2736056
 149.0900116    0.2720967
 149.1000061    0.2787165
 149.1100006    0.2792476
 149.1200104    0.2730125
 149.1300049    0.2857085
 149.1400146    0.2811278
 149.1500092    0.2798569
 149.1600037    0.2718892
 149.1700134    0.2828348
 149.1800079    0.2896549
 149.1900024    0.2950044
 149.2000122    0.2876435
 149.2100067    0.2957749
 149.2200012    0.2963403
 149.2300110    0.2992503
 149.2400055    0.3037225
 149.2500000    0.2944578
 149.2600098    0.2754216
 149.2700043    0.2872622
 149.2800140    0.2816710
 149.2900085    0.2727671
 149.3000031    0.2782267
 149.3100128    0.2684775
 149.3200073    0.2682799
 149.3300018    0.2717434
 149.3400116    0.2783455
 149.3500061    0.2761511
 149.3600006    0.2722145
 149.3700104    0.2746597
 149.3800049    0.2804598
 149.3900146    0.2672697
 149.4000092    0.2764783
 149.4100037    0.2795037
 149.4200134    0.2872856
 149.4300079    0.2824745
 149.4400024    0.2913319
 149.4500122    0.2764106
 149.4600067    0.2842238
 149.4700012    0.2840747
 149.4800110    0.2987737
 149.4900055    0.2870477
 149.5000000    0.3025848
 149.5100098    0.3038902
 149.5200043    0.3051322
 149.5300140    0.3084973
 149.5400085    0.3095685
 149.5500031    0.3001127
 149.5600128    0.3111478
 149.5700073    0.3005111
 149.5800018    0.3097260
 149.5900116    0.3105801
 149.6000061    0.3161305
 149.6100006    0.2907557
 149.6200104    0.2960453
 149.6300049    0.3033875
 149.6400146    0.3028893
 149.6500092    0.3055562
 149.6600037    0.3019623
 149.6700134    0.2929519
 149.6800079    0.2948842
 149.6900024    0.2918147
 149.7000122    0.2940619
 149.7100067    0.2841088
 149.7200012    0.2789290
 149.7300110    0.2815672
 149.7400055    0.2883651
 149.7500000    0.2825727
 149.7600098    0.2839538
 149.7700043    0.2858770
 149.7800140    0.2802085
 149.7900085    0.2730344
 149.8000031    0.2733520
 149.8100128    0.2827778
 149.8200073    0.2678944
 149.8300018    0.2622161
 149.8400116    0.2669941
 149.8500061    0.2670181
 149.8600006    0.2599604
 149.8700104    0.2549378
 149.8800049    0.2507309
 149.8900146    0.2535921
 149.9000092    0.2525501
 149.9100037    0.2594944
 149.9200134    0.2615555
 149.9300079    0.2725998
 149.9400024    0.2664725
 149.9500122    0.2621975
 149.9600067    0.2616387
 149.9700012    0.2646194
 149.9800110    0.2721200
 149.9900055    0.2683192
 150.0000000    0.2757271
 150.0100098    0.2728181
 150.0200043    0.2783820
 150.0300140    0.2800626
 150.0400085    0.2805157
 150.0500031    0.2854113
 150.0600128    0.2764534
 150.0700073    0.2886297
 150.0800018    0.2866086
 150.0900116    0.2808766
 150.1000061    0.2712856
 150.1100006    0.2629096
 150.1200104    0.2719372
 150.1300049    0.2771183
 150.1400146    0.2646016
 150.1500092    0.2653827
 150.1600037    0.2685453
 150.1700134    0.2723399
 150.1800079    0.2739711
 150.1900024    0.2744757
 150.2000122    0.2762507
 150.2100067    0.2695141
 150.2200012    0.2659543
 150.2300110    0.2652287
 150.2400055    0.2654104
 150.2500000    0.2632438
 150.2600098    0.2733861
 150.2700043    0.2736416
 150.2800140    0.2800688
 150.2900085    0.2720580
 150.3000031    0.2664504
 150.3100128    0.2647474
 150.3200073    0.2627772
 150.3300018    0.2573251
 150.3400116    0.2649030
 150.3500061    0.2652499
 150.3600006    0.2657660
 150.3700104    0.2735015
 150.3800049    0.2782542
 150.3900146    0.2709704
 150.4000092    0.2755774
 150.4100037    0.2645741
 150.4200134    0.2638771
 150.4300079    0.2690205
 150.4400024    0.2665073
 150.4500122    0.2589480
 150.4600067    0.2572737
 150.4700012    0.2515028
 150.4800110    0.2592972
 150.4900055    0.2517372
 150.5000000    0.2486553
 150.5100098    0.2514460
 150.5200043    0.2429813
 150.5300140    0.2472275
 150.5400085    0.2516759
 150.5500031    0.2628485
 150.5600128    0.2556617
 150.5700073    0.2626598
 150.5800018    0.2767995
 150.5900116    0.2811436
 150.6000061    0.2907616
 150.6100006    0.2760021
 150.6200104    0.2791940
 150.6300049    0.2653980
 150.6400146    0.2738628
 150.6500092    0.2719088
 150.6600037    0.2666433
 150.6700134    0.2695707
 150.6800079    0.2705671
 150.6900024    0.2597588
 150.7000122    0.2591346
 150.7100067    0.2577994
 150.7200012    0.2507054
 150.7300110    0.2534384
 150.7400055    0.2533103
 150.7500000    0.2621012
 150.7600098    0.2621105
 150.7700043    0.2705574
 150.7800140    0.2722596
 150.7900085    0.2717366
 150.8000031    0.2599522
 150.8100128    0.2589204
 150.8200073    0.2534873
 150.8300018    0.2658039
 150.8400116    0.2587519
 150.8500061    0.2549448
 150.8600006    0.2429820
 150.8700104    0.2458346
 150.8800049    0.2527742
 150.8900146    0.2531649
 150.9000092    0.2461900
 150.9100037    0.2471021
 150.9200134    0.2515827
 150.9300079    0.2427258
 150.9400024    0.2493694
 150.9500122    0.2430677
 150.9600067    0.2436585
 150.9700012    0.2480455
 150.9800110    0.2468359
 150.9900055    0.2565124
 151.0000000    0.2508578
 151.0100098    0.2498310
 151.0200043    0.2497468
 151.0300140    0.2570268
 151.0400085    0.2523840
 151.0500031    0.2543058
 151.0600128    0.2481848
 151.0700073    0.2620331
 151.0800018    0.2474543
 151.0900116    0.2507924
 151.1000061    0.2523728
 151.1100006    0.2610736
 151.1200104    0.2646888
 151.1300049    0.2584028
 151.1400146    0.2615719
 151.1500092    0.2539451
 151.1600037    0.2604584
 151.1700134    0.2502476
 151.1800079    0.2540676
 151.1900024    0.2431789
 151.2000122    0.2495089
 151.2100067    0.2498156
 151.2200012    0.2489428
 151.2300110    0.2445534
 151.2400055    0.2531824
 151.2500000    0.2627556
 151.2600098    0.2623201
 151.2700043    0.2596437
 151.2800140    0.2573256
 151.2900085    0.2568724
 151.3000031    0.2595858
 151.3100128    0.2575928
 151.3200073    0.2595861
 151.3300018    0.2590033
 151.3400116    0.2584805
 151.3500061    0.2652043
 151.3600006    0.2647420
 151.3700104    0.2551310
 151.3800049    0.2575514
 151.3900146    0.2652514
 151.4000092    0.2654391
 151.4100037    0.2613097
 151.4200134    0.2619890
 151.4300079    0.2635716
 151.4400024    0.2677411
 151.4500122    0.2689742
 151.4600067    0.2699476
 151.4700012    0.2861558
 151.4800110    0.2954083
 151.4900055    0.2849751
 151.5000000    0.2884748
 151.5100098    0.2888355
 151.5200043    0.2923702
 151.5300140    0.2944688
 151.5400085    0.3039034
 151.5500031    0.3045644
 151.5600128    0.3067250
 151.5700073    0.3035752
 151.5800018    0.3113217
 151.5900116    0.3045864
 151.6000061    0.2993326
 151.6100006    0.3078672
 151.6200104    0.2993211
 151.6300049    0.3007154
 151.6400146    0.2934180
 151.6500092    0.2905115
 151.6600037    0.2944717
 151.6700134    0.3045657
 151.6800079    0.2947267
 151.6900024    0.2951105
 151.7000122    0.2962377
 151.7100067    0.2849186
 151.7200012    0.2930947
 151.7300110    0.2939194
 151.7400055    0.3013609
 151.7500000    0.3031708
 151.7600098    0.2918926
 151.7700043    0.2873002
 151.7800140    0.2846381
 151.7900085    0.2856561
 151.8000031    0.2845996
 151.8100128    0.3014826
 151.8200073    0.3035917
 151.8300018    0.3109661
 151.8400116    0.3033597
 151.8500061    0.2985881
 151.8600006    0.2991517
 151.8700104    0.3114280
 151.8800049    0.3145054
 151.8900146    0.2976073
 151.9000092    0.2940125
 151.9100037    0.2960030
 151.9200134    0.2939584
 151.9300079    0.2804635
 151.9400024    0.2887416
 151.9500122    0.2873639
 151.9600067    0.2916711
 151.9700012    0.2964438
 151.9800110    0.2963246
 151.9900055    0.2954831
 152.0000000    0.2909041
 152.0100098    0.2902898
 152.0200043    0.2925925
 152.0300140    0.2833307
 152.0400085    0.3032109
 152.0500031    0.3009707
 152.0600128    0.2911154
 152.0700073    0.2869857
 152.0800018    0.2950042
 152.0900116    0.2886650
 152.1000061    0.3108517
 152.1100006    0.3166938
 152.1200104    0.3229134
 152.1300049    0.3202272
 152.1400146    0.3197672
 152.1500092    0.3348918
 152.1600037    0.3489481
 152.1700134    0.3428859
 152.1800079    0.3460276
 152.1900024    0.3565370
 152.2000122    0.3514816
 152.2100067    0.3557638
 152.2200012    0.3497703
 152.2300110    0.3420829
 152.2400055    0.3379470
 152.2500000    0.3446772
 152.2600098    0.3360160
 152.2700043    0.3262354
 152.2800140    0.3186543
 152.2900085    0.3097616
 152.3000031    0.3240648
 152.3100128    0.3063526
 152.3200073    0.2954424
 152.3300018    0.3012075
 152.3400116    0.3023275
 152.3500061    0.3035713
 152.3600006    0.3088406
 152.3700104    0.3100348
 152.3800049    0.3217488
 152.3900146    0.3216482
 152.4000092    0.3153390
 152.4100037    0.3119632
 152.4200134    0.3158620
 152.4300079    0.3217153
 152.4400024    0.3176628
 152.4500122    0.3132948
 152.4600067    0.3117740
 152.4700012    0.3023751
 152.4800110    0.3095493
 152.4900055    0.3128273
 152.5000000    0.3122256
 152.5100098    0.3132596
 152.5200043    0.3120139
 152.5300140    0.3061610
 152.5400085    0.3148802
 152.5500031    0.3196239
 152.5600128    0.3310323
 152.5700073    0.3352737
 152.5800018    0.3117395
 152.5900116    0.3018061
 152.6000061    0.2974328
 152.6100006    0.2926795
 152.6200104    0.2889397
 152.6300049    0.2749121
 152.6400146    0.2891335
 152.6500092    0.2832601
 152.6600037    0.2828969
 152.6700134    0.2749792
 152.6800079    0.2771069
 152.6900024    0.2717353
 152.7000122    0.2780659
 152.7100067    0.2772105
 152.7200012    0.2719325
 152.7300110    0.2740556
 152.7400055    0.2670639
 152.7500000    0.2705419
 152.7600098    0.2748367
 152.7700043    0.2842106
 152.7800140    0.2986615
 152.7900085    0.2907288
 152.8000031    0.2962678
 152.8100128    0.2960257
 152.8200073    0.2832343
 152.8300018    0.2871876
 152.8400116    0.2872870
 152.8500061    0.2908178
 152.8600006    0.3013377
 152.8700104    0.3043275
 152.8800049    0.2874243
 152.8900146    0.2827874
 152.9000092    0.2738778
 152.9100037    0.2629099
 152.9200134    0.2712930
 152.9300079    0.2716497
 152.9400024    0.2704102
 152.9500122    0.2656113
 152.9600067    0.2625603
 152.9700012    0.2680511
 152.9800110    0.2599114
 152.9900055    0.2624461
 153.0000000    0.2592503
 153.0100098    0.2633742
 153.0200043    0.2616304
 153.0300140    0.2530704
 153.0400085    0.2525610
 153.0500031    0.2557808
 153.0600128    0.2710848
 153.0700073    0.2762988
 153.0800018    0.2716757
 153.0900116    0.2650487
 153.1000061    0.2635765
 153.1100006    0.2588077
 153.1200104    0.2521626
 153.1300049    0.2580327
 153.1400146    0.2546517
 153.1500092    0.2468257
 153.1600037    0.2465193
 153.1700134    0.2573486
 153.1800079    0.2602740
 153.1900024    0.2642373
 153.2000122    0.2584802
 153.2100067    0.2625392
 153.2200012    0.2562281
 153.2300110    0.2694163
 153.2400055    0.2608920
 153.2500000    0.2663680
 153.2600098    0.2697752
 153.2700043    0.2660599
 153.2800140    0.2653306
 153.2900085    0.2568823
 153.3000031    0.2576322
 153.3100128    0.2582279
 153.3200073    0.2677442
 153.3300018    0.2765283
 153.3400116    0.2727061
 153.3500061    0.2827000
 153.3600006    0.2703897
 153.3700104    0.2767751
 153.3800049    0.2816965
 153.3900146    0.2763860
 153.4000092    0.2751310
 153.4100037    0.2696458
 153.4200134    0.2791751
 153.4300079    0.2799334
 153.4400024    0.2785031
 153.4500122    0.2855789
 153.4600067    0.2807758
 153.4700012    0.2756191
 153.4800110    0.2812727
 153.4900055    0.2761823
 153.5000000    0.2759076
 153.5100098    0.2760255
 153.5200043    0.2702588
 153.5300140    0.2714113
 153.5400085    0.2683583
 153.5500031    0.2692997
 153.5600128    0.2690997
 153.5700073    0.2677066
 153.5800018    0.2634878
 153.5900116    0.2648772
 153.6000061    0.2663614
[truncated: 2,252,641 more chars]
