# Supplementary material for: Comparative structural insights and functional analysis for the distinct unbound states of Human AGO proteins
Source: Sci Rep. 2025 Mar 19;15:9432. doi: 10.1038/s41598-025-91849-5 (PMC11923369; doi:10.1038/s41598-025-91849-5)
Supplement: Supplementary file 27 — Supplementary Information 15. [file 41598_2025_91849_MOESM27_ESM.zip › AGO2/r3/rmsd.xvg]

# This file was created Wed Jul  3 16:40:47 2024
# Created by:
#                       :-) GROMACS - gmx rms, 2024.1 (-:
# 
# Executable:   /home/panos/gromacs2024_1/bin/gmx
# Data prefix:  /home/panos/gromacs2024_1
# Working dir:  /media/panos/206c1b5a-e5c5-4016-9bdd-177d61394396/ago_sim3/AGO2/production
# Command line:
#   gmx rms -s prod.tpr -f prod_center.xtc -o rmsd.xvg -tu ns
# gmx rms is part of G R O M A C S:
#
# Gromacs Runs One Microsecond At Cannonball Speeds
#
@    title "RMSD"
@    xaxis  label "Time (ns)"
@    yaxis  label "RMSD (nm)"
@TYPE xy
@ subtitle "Protein after lsq fit to Protein"
   0.0000000    0.0005278
   0.0100000    0.0774423
   0.0200000    0.0904826
   0.0300000    0.0961625
   0.0400000    0.0973251
   0.0500000    0.1071664
   0.0600000    0.1124802
   0.0700000    0.1086539
   0.0800000    0.1099188
   0.0900000    0.1107439
   0.1000000    0.1076281
   0.1100000    0.1108294
   0.1200000    0.1090239
   0.1300000    0.1152989
   0.1400000    0.1118845
   0.1500000    0.1220592
   0.1600000    0.1212914
   0.1700000    0.1273870
   0.1800000    0.1310922
   0.1900000    0.1247858
   0.2000000    0.1348024
   0.2100000    0.1390174
   0.2200000    0.1359940
   0.2300000    0.1374104
   0.2400000    0.1392079
   0.2500000    0.1387905
   0.2600000    0.1433453
   0.2700000    0.1495011
   0.2800000    0.1524806
   0.2900000    0.1663689
   0.3000000    0.1808472
   0.3100000    0.1752320
   0.3200000    0.1916386
   0.3300000    0.1837641
   0.3400000    0.1770781
   0.3500000    0.1707761
   0.3600000    0.1578709
   0.3700000    0.1617114
   0.3800000    0.1532527
   0.3900000    0.1558781
   0.4000000    0.1660979
   0.4100000    0.1544660
   0.4200000    0.1495299
   0.4300000    0.1573229
   0.4400000    0.1610363
   0.4500000    0.1511986
   0.4600000    0.1567150
   0.4700000    0.1524645
   0.4800000    0.1562146
   0.4900000    0.1540253
   0.5000000    0.1565194
   0.5100001    0.1598332
   0.5200000    0.1615166
   0.5300000    0.1602940
   0.5400000    0.1571272
   0.5500000    0.1628871
   0.5600000    0.1522603
   0.5700001    0.1597007
   0.5800000    0.1637404
   0.5900000    0.1832015
   0.6000000    0.1816452
   0.6100000    0.1798843
   0.6200000    0.1933392
   0.6300001    0.1851668
   0.6400000    0.1933535
   0.6500000    0.1761568
   0.6600000    0.1733092
   0.6700000    0.1745886
   0.6800000    0.1685242
   0.6900001    0.1624691
   0.7000000    0.1610917
   0.7100000    0.1620281
   0.7200000    0.1618438
   0.7300000    0.1707594
   0.7400000    0.1718936
   0.7500001    0.1677015
   0.7600001    0.1762064
   0.7700000    0.1659268
   0.7800000    0.1665420
   0.7900000    0.1696004
   0.8000000    0.1611205
   0.8100001    0.1719746
   0.8200001    0.1801706
   0.8300000    0.1823535
   0.8400000    0.1718917
   0.8500000    0.1731674
   0.8600000    0.1689384
   0.8700001    0.1696048
   0.8800001    0.1734784
   0.8900000    0.1702895
   0.9000000    0.1733527
   0.9100000    0.1709108
   0.9200000    0.1793997
   0.9300001    0.1809103
   0.9400001    0.1949752
   0.9500000    0.2012463
   0.9600000    0.2022827
   0.9700000    0.1879241
   0.9800000    0.1745353
   0.9900001    0.1732537
   1.0000000    0.1695165
   1.0100000    0.1793118
   1.0200001    0.1930526
   1.0300001    0.1830151
   1.0400001    0.1732744
   1.0500001    0.1742569
   1.0600001    0.1766385
   1.0700001    0.1710535
   1.0800000    0.1814745
   1.0900000    0.1710033
   1.1000000    0.1633940
   1.1100000    0.1695028
   1.1200000    0.1709090
   1.1300000    0.1677545
   1.1400001    0.1689398
   1.1500001    0.1664974
   1.1600001    0.1600006
   1.1700001    0.1721174
   1.1800001    0.1778248
   1.1900001    0.1674191
   1.2000000    0.1629009
   1.2100000    0.1573335
   1.2200000    0.1658301
   1.2300000    0.1612123
   1.2400000    0.1776471
   1.2500000    0.1719388
   1.2600001    0.1741027
   1.2700001    0.1711812
   1.2800001    0.1784785
   1.2900001    0.1745964
   1.3000001    0.1759727
   1.3100001    0.1694469
   1.3200001    0.1837714
   1.3300000    0.1918206
   1.3400000    0.1951040
   1.3500000    0.1939836
   1.3600000    0.1912175
   1.3700001    0.1897785
   1.3800001    0.2065026
   1.3900001    0.2121769
   1.4000001    0.2112873
   1.4100001    0.2140121
   1.4200001    0.1996759
   1.4300001    0.1973372
   1.4400001    0.1947372
   1.4500000    0.1855234
   1.4600000    0.1825631
   1.4700000    0.1742615
   1.4800000    0.1764985
   1.4900001    0.1742183
   1.5000001    0.1742672
   1.5100001    0.1727999
   1.5200001    0.1693862
   1.5300001    0.1710721
   1.5400001    0.1736240
   1.5500001    0.1699139
   1.5600001    0.1689082
   1.5700001    0.1610464
   1.5800000    0.1660558
   1.5900000    0.1672871
   1.6000000    0.1653663
   1.6100001    0.1723775
   1.6200001    0.1739658
   1.6300001    0.1672343
   1.6400001    0.1732151
   1.6500001    0.1714558
   1.6600001    0.1741081
   1.6700001    0.1723461
   1.6800001    0.1749289
   1.6900001    0.1726661
   1.7000000    0.1894605
   1.7100000    0.1762809
   1.7200000    0.1841765
   1.7300001    0.1907881
   1.7400001    0.1820753
   1.7500001    0.1966419
   1.7600001    0.1857613
   1.7700001    0.1924843
   1.7800001    0.1973723
   1.7900001    0.1937973
   1.8000001    0.1942572
   1.8100001    0.2087263
   1.8200001    0.2092609
   1.8300000    0.2027311
   1.8400000    0.1995057
   1.8500001    0.2045180
   1.8600001    0.1925939
   1.8700001    0.2014376
   1.8800001    0.1897124
   1.8900001    0.1873138
   1.9000001    0.1888053
   1.9100001    0.1841668
   1.9200001    0.1869523
   1.9300001    0.1859556
   1.9400001    0.1793709
   1.9500000    0.1806538
   1.9600000    0.1898898
   1.9700001    0.1831740
   1.9800001    0.1921613
   1.9900001    0.1808059
   2.0000000    0.1760366
   2.0100000    0.1828727
   2.0200000    0.1848460
   2.0300002    0.1832701
   2.0400002    0.1879392
   2.0500002    0.1859447
   2.0600002    0.1859670
   2.0700002    0.1879858
   2.0800002    0.1982294
   2.0900002    0.1877049
   2.1000001    0.1855682
   2.1100001    0.1903972
   2.1200001    0.2051661
   2.1300001    0.1940060
   2.1400001    0.1940833
   2.1500001    0.1913499
   2.1600001    0.1882521
   2.1700001    0.1854940
   2.1800001    0.1852916
   2.1900001    0.1872508
   2.2000000    0.1938206
   2.2100000    0.2016318
   2.2200000    0.2005066
   2.2300000    0.2006082
   2.2400000    0.2021643
   2.2500000    0.1907950
   2.2600000    0.1969074
   2.2700002    0.1998756
   2.2800002    0.2095976
   2.2900002    0.2271318
   2.3000002    0.2236500
   2.3100002    0.2098423
   2.3200002    0.1987208
   2.3300002    0.1937002
   2.3400002    0.1933935
   2.3500001    0.1866236
   2.3600001    0.1837738
   2.3700001    0.1837390
   2.3800001    0.1823516
   2.3900001    0.1722869
   2.4000001    0.1786552
   2.4100001    0.1741212
   2.4200001    0.1680102
   2.4300001    0.1737112
   2.4400001    0.1793020
   2.4500000    0.1789995
   2.4600000    0.1819682
   2.4700000    0.1743515
   2.4800000    0.1762379
   2.4900000    0.1750274
   2.5000000    0.1711214
   2.5100002    0.1723604
   2.5200002    0.1724356
   2.5300002    0.1698889
   2.5400002    0.1764091
   2.5500002    0.1762974
   2.5600002    0.1708197
   2.5700002    0.1736658
   2.5800002    0.1726625
   2.5900002    0.1786431
   2.6000001    0.1714897
   2.6100001    0.1722849
   2.6200001    0.1708696
   2.6300001    0.1723074
   2.6400001    0.1736546
   2.6500001    0.1755918
   2.6600001    0.1730071
   2.6700001    0.1790861
   2.6800001    0.1734084
   2.6900001    0.1683102
   2.7000000    0.1696316
   2.7100000    0.1718897
   2.7200000    0.1762989
   2.7300000    0.1789068
   2.7400002    0.1803482
   2.7500002    0.1889661
   2.7600002    0.1835089
   2.7700002    0.1886945
   2.7800002    0.1845144
   2.7900002    0.1914686
   2.8000002    0.1922987
   2.8100002    0.1985576
   2.8200002    0.1909541
   2.8300002    0.1916427
   2.8400002    0.1993366
   2.8500001    0.2036160
   2.8600001    0.2165391
   2.8700001    0.2304832
   2.8800001    0.2325555
   2.8900001    0.2358195
   2.9000001    0.2516319
   2.9100001    0.2547536
   2.9200001    0.2427641
   2.9300001    0.2367081
   2.9400001    0.2373374
   2.9500000    0.2569057
   2.9600000    0.2530676
   2.9700000    0.2589886
   2.9800003    0.2548647
   2.9900002    0.2713898
   3.0000002    0.2594698
   3.0100002    0.2680537
   3.0200002    0.2825566
   3.0300002    0.2787800
   3.0400002    0.2962654
   3.0500002    0.2914794
   3.0600002    0.2861101
   3.0700002    0.2801087
   3.0800002    0.2682414
   3.0900002    0.2623022
   3.1000001    0.2645699
   3.1100001    0.2708215
   3.1200001    0.2844258
   3.1300001    0.2850928
   3.1400001    0.2733901
   3.1500001    0.2712639
   3.1600001    0.2760490
   3.1700001    0.2662202
   3.1800001    0.2755001
   3.1900001    0.2775598
   3.2000000    0.2914176
   3.2100000    0.2884172
   3.2200003    0.2705550
   3.2300003    0.2728025
   3.2400002    0.2747966
   3.2500002    0.2776739
   3.2600002    0.2765056
   3.2700002    0.2506061
   3.2800002    0.2662562
   3.2900002    0.2564224
   3.3000002    0.2563383
   3.3100002    0.2492142
   3.3200002    0.2653705
   3.3300002    0.2678267
   3.3400002    0.2681537
   3.3500001    0.2524731
   3.3600001    0.2543879
   3.3700001    0.2668082
   3.3800001    0.2693646
   3.3900001    0.2532617
   3.4000001    0.2510655
   3.4100001    0.2554215
   3.4200001    0.2534153
   3.4300001    0.2445462
   3.4400001    0.2267425
   3.4500000    0.2226805
   3.4600003    0.2166123
   3.4700003    0.2348624
   3.4800003    0.2343925
   3.4900002    0.2332949
   3.5000002    0.2296759
   3.5100002    0.2284133
   3.5200002    0.2155351
   3.5300002    0.2181060
   3.5400002    0.2219334
   3.5500002    0.2150068
   3.5600002    0.2160866
   3.5700002    0.2104107
   3.5800002    0.2110877
   3.5900002    0.2035879
   3.6000001    0.2178483
   3.6100001    0.2009659
   3.6200001    0.2072259
   3.6300001    0.2178441
   3.6400001    0.2230789
   3.6500001    0.2179672
   3.6600001    0.2165903
   3.6700001    0.2087145
   3.6800001    0.2194053
   3.6900001    0.2104586
   3.7000003    0.2249114
   3.7100003    0.2211128
   3.7200003    0.2211754
   3.7300003    0.2128967
   3.7400002    0.2125482
   3.7500002    0.2090861
   3.7600002    0.2194367
   3.7700002    0.2062154
   3.7800002    0.2116326
   3.7900002    0.2146847
   3.8000002    0.2074387
   3.8100002    0.2008512
   3.8200002    0.1983342
   3.8300002    0.2014555
   3.8400002    0.1941235
   3.8500001    0.1909032
   3.8600001    0.2018342
   3.8700001    0.2024852
   3.8800001    0.2042785
   3.8900001    0.1958758
   3.9000001    0.1954887
   3.9100001    0.2089376
   3.9200001    0.2131710
   3.9300003    0.2064207
   3.9400003    0.2043327
   3.9500003    0.2036282
   3.9600003    0.1969806
   3.9700003    0.1880197
   3.9800003    0.1948635
   3.9900002    0.1908604
   4.0000000    0.1806237
   4.0100002    0.1823746
   4.0200000    0.1937654
   4.0300002    0.1865854
   4.0400000    0.1943052
   4.0500002    0.2022573
   4.0600004    0.2049522
   4.0700002    0.2090937
   4.0800004    0.2069634
   4.0900002    0.2059455
   4.1000004    0.2006789
   4.1100001    0.2097097
   4.1200004    0.2146194
   4.1300001    0.2064326
   4.1400003    0.2016814
   4.1500001    0.2071468
   4.1600003    0.2086409
   4.1700001    0.2063360
   4.1800003    0.2080774
   4.1900001    0.2130940
   4.2000003    0.2105180
   4.2100000    0.2007329
   4.2200003    0.2053473
   4.2300000    0.1975278
   4.2400002    0.2045650
   4.2500000    0.2078311
   4.2600002    0.2029772
   4.2700000    0.2037359
   4.2800002    0.2036355
   4.2900004    0.2019844
   4.3000002    0.2034916
   4.3100004    0.2061249
   4.3200002    0.1974794
   4.3300004    0.2036651
   4.3400002    0.2066704
   4.3500004    0.2096370
   4.3600001    0.2104786
   4.3700004    0.2130258
   4.3800001    0.2161855
   4.3900003    0.2122375
   4.4000001    0.2230043
   4.4100003    0.2121869
   4.4200001    0.2144698
   4.4300003    0.2157557
   4.4400001    0.2097056
   4.4500003    0.2175096
   4.4600000    0.2201056
   4.4700003    0.2270637
   4.4800000    0.2306140
   4.4900002    0.2275116
   4.5000000    0.2330316
   4.5100002    0.2297434
   4.5200000    0.2235523
   4.5300002    0.2329896
   4.5400004    0.2177324
   4.5500002    0.2172911
   4.5600004    0.2222284
   4.5700002    0.2216326
   4.5800004    0.2270542
   4.5900002    0.2113553
   4.6000004    0.2119930
   4.6100001    0.2008580
   4.6200004    0.2051727
   4.6300001    0.2078901
   4.6400003    0.2051155
   4.6500001    0.1997395
   4.6600003    0.1920198
   4.6700001    0.1955186
   4.6800003    0.2062391
   4.6900001    0.2022172
   4.7000003    0.1971681
   4.7100000    0.1910300
   4.7200003    0.1946832
   4.7300000    0.1929704
   4.7400002    0.1992447
   4.7500000    0.1988252
   4.7600002    0.1984673
   4.7700005    0.1944864
   4.7800002    0.1976237
   4.7900004    0.2008730
   4.8000002    0.1989628
   4.8100004    0.1916742
   4.8200002    0.1966018
   4.8300004    0.1941777
   4.8400002    0.1983916
   4.8500004    0.1968873
   4.8600001    0.1951349
   4.8700004    0.1937120
   4.8800001    0.1974767
   4.8900003    0.1977771
   4.9000001    0.1936237
   4.9100003    0.1898489
   4.9200001    0.2002894
   4.9300003    0.1885886
   4.9400001    0.1894727
   4.9500003    0.1925642
   4.9600000    0.1958421
   4.9700003    0.1922356
   4.9800000    0.1967949
   4.9900002    0.1931305
   5.0000000    0.1934972
   5.0100002    0.1950849
   5.0200005    0.2003081
   5.0300002    0.2024115
   5.0400004    0.2074107
   5.0500002    0.2075650
   5.0600004    0.2172581
   5.0700002    0.2244648
   5.0800004    0.2264984
   5.0900002    0.2354858
   5.1000004    0.2391430
   5.1100001    0.2399194
   5.1200004    0.2472700
   5.1300001    0.2379473
   5.1400003    0.2338055
   5.1500001    0.2405716
   5.1600003    0.2321550
   5.1700001    0.2273717
   5.1800003    0.2369879
   5.1900001    0.2206411
   5.2000003    0.2163523
   5.2100000    0.2180547
   5.2200003    0.2228480
   5.2300000    0.2097499
   5.2400002    0.2081915
   5.2500005    0.2016440
   5.2600002    0.2093069
   5.2700005    0.2130727
   5.2800002    0.2211292
   5.2900004    0.2296255
   5.3000002    0.2304064
   5.3100004    0.2318581
   5.3200002    0.2412967
   5.3300004    0.2451454
   5.3400002    0.2386652
   5.3500004    0.2381845
   5.3600001    0.2418241
   5.3700004    0.2453629
   5.3800001    0.2456134
   5.3900003    0.2513932
   5.4000001    0.2509369
   5.4100003    0.2613348
   5.4200001    0.2731927
   5.4300003    0.2817613
   5.4400001    0.2836185
   5.4500003    0.2798188
   5.4600000    0.2726194
   5.4700003    0.2825582
   5.4800005    0.2666721
   5.4900002    0.2701189
   5.5000005    0.2726055
   5.5100002    0.2606170
   5.5200005    0.2570686
   5.5300002    0.2610378
   5.5400004    0.2600115
   5.5500002    0.2534023
   5.5600004    0.2414549
   5.5700002    0.2435799
   5.5800004    0.2493418
   5.5900002    0.2451315
   5.6000004    0.2502393
   5.6100001    0.2518393
   5.6200004    0.2521946
   5.6300001    0.2612198
   5.6400003    0.2509676
   5.6500001    0.2424236
   5.6600003    0.2342649
   5.6700001    0.2320788
   5.6800003    0.2289514
   5.6900001    0.2274234
   5.7000003    0.2211793
   5.7100000    0.2322104
   5.7200003    0.2366285
   5.7300005    0.2371180
   5.7400002    0.2361296
   5.7500005    0.2368040
   5.7600002    0.2415383
   5.7700005    0.2450167
   5.7800002    0.2444935
   5.7900004    0.2367047
   5.8000002    0.2364942
   5.8100004    0.2342209
   5.8200002    0.2305895
   5.8300004    0.2405692
   5.8400002    0.2425614
   5.8500004    0.2441313
   5.8600001    0.2379684
   5.8700004    0.2382261
   5.8800001    0.2334190
   5.8900003    0.2381001
   5.9000001    0.2390996
   5.9100003    0.2421046
   5.9200001    0.2525111
   5.9300003    0.2457475
   5.9400001    0.2517553
   5.9500003    0.2534209
   5.9600005    0.2506080
   5.9700003    0.2452683
   5.9800005    0.2423265
   5.9900002    0.2331398
   6.0000005    0.2436089
   6.0100002    0.2329402
   6.0200005    0.2360251
   6.0300002    0.2350603
   6.0400004    0.2376440
   6.0500002    0.2336862
   6.0600004    0.2175735
   6.0700002    0.2290045
   6.0800004    0.2356320
   6.0900002    0.2438650
   6.1000004    0.2330587
   6.1100001    0.2240446
   6.1200004    0.2284902
   6.1300001    0.2317256
   6.1400003    0.2252314
   6.1500001    0.2177950
   6.1600003    0.2268118
   6.1700001    0.2242156
   6.1800003    0.2241017
   6.1900001    0.2079231
   6.2000003    0.2089241
   6.2100005    0.2064659
   6.2200003    0.2042395
   6.2300005    0.2213940
   6.2400002    0.2102513
   6.2500005    0.2051002
   6.2600002    0.2215585
   6.2700005    0.2182888
   6.2800002    0.2354538
   6.2900004    0.2269253
   6.3000002    0.2447559
   6.3100004    0.2367413
   6.3200002    0.2313803
   6.3300004    0.2315091
   6.3400002    0.2300097
   6.3500004    0.2344998
   6.3600001    0.2489694
   6.3700004    0.2306228
   6.3800001    0.2297942
   6.3900003    0.2347097
   6.4000001    0.2281403
   6.4100003    0.2352638
   6.4200001    0.2274020
   6.4300003    0.2243856
   6.4400005    0.2193051
   6.4500003    0.2189160
   6.4600005    0.2254716
   6.4700003    0.2239664
   6.4800005    0.2237722
   6.4900002    0.2243901
   6.5000005    0.2193114
   6.5100002    0.2146194
   6.5200005    0.2123161
   6.5300002    0.2125135
   6.5400004    0.2244406
   6.5500002    0.2316706
   6.5600004    0.2378734
   6.5700002    0.2481861
   6.5800004    0.2532056
   6.5900002    0.2476218
   6.6000004    0.2513276
   6.6100001    0.2480096
   6.6200004    0.2449190
   6.6300001    0.2487653
   6.6400003    0.2455951
   6.6500001    0.2474259
   6.6600003    0.2427880
   6.6700006    0.2491617
   6.6800003    0.2569639
   6.6900005    0.2630231
   6.7000003    0.2597608
   6.7100005    0.2528328
   6.7200003    0.2547889
   6.7300005    0.2632524
   6.7400002    0.2652137
   6.7500005    0.2745871
   6.7600002    0.2807139
   6.7700005    0.2735804
   6.7800002    0.2776256
   6.7900004    0.2783764
   6.8000002    0.2816213
   6.8100004    0.2751125
   6.8200002    0.2724283
   6.8300004    0.2607583
   6.8400002    0.2673801
   6.8500004    0.2611653
   6.8600001    0.2636481
   6.8700004    0.2637849
   6.8800001    0.2599133
   6.8900003    0.2411370
   6.9000001    0.2459213
   6.9100003    0.2531134
   6.9200006    0.2599984
   6.9300003    0.2600987
   6.9400005    0.2591690
   6.9500003    0.2577235
   6.9600005    0.2609556
   6.9700003    0.2737114
   6.9800005    0.2627216
   6.9900002    0.2619941
   7.0000005    0.2691038
   7.0100002    0.2662818
   7.0200005    0.2547300
   7.0300002    0.2578925
   7.0400004    0.2690741
   7.0500002    0.2594585
   7.0600004    0.2686971
   7.0700002    0.2592946
   7.0800004    0.2635461
   7.0900002    0.2520154
   7.1000004    0.2497557
   7.1100001    0.2534539
   7.1200004    0.2578732
   7.1300001    0.2703973
   7.1400003    0.2709394
   7.1500006    0.2755137
   7.1600003    0.2741632
   7.1700006    0.2766275
   7.1800003    0.2877957
   7.1900005    0.2757128
   7.2000003    0.2820376
   7.2100005    0.2873815
   7.2200003    0.2790067
   7.2300005    0.2755424
   7.2400002    0.2778110
   7.2500005    0.2686374
   7.2600002    0.2631518
   7.2700005    0.2556023
   7.2800002    0.2670618
   7.2900004    0.2619878
   7.3000002    0.2584071
   7.3100004    0.2604135
   7.3200002    0.2518270
   7.3300004    0.2386212
   7.3400002    0.2388474
   7.3500004    0.2384499
   7.3600001    0.2421709
   7.3700004    0.2425811
   7.3800001    0.2421155
   7.3900003    0.2489261
   7.4000006    0.2491759
   7.4100003    0.2532548
   7.4200006    0.2596299
   7.4300003    0.2522866
   7.4400005    0.2547628
   7.4500003    0.2569309
   7.4600005    0.2572223
   7.4700003    0.2473463
   7.4800005    0.2479429
   7.4900002    0.2554548
   7.5000005    0.2610113
   7.5100002    0.2505239
   7.5200005    0.2636020
   7.5300002    0.2658228
   7.5400004    0.2571717
   7.5500002    0.2605655
   7.5600004    0.2609628
   7.5700002    0.2500270
   7.5800004    0.2540467
   7.5900002    0.2496980
   7.6000004    0.2499173
   7.6100001    0.2456867
   7.6200004    0.2452576
   7.6300006    0.2483479
   7.6400003    0.2470651
   7.6500006    0.2416438
   7.6600003    0.2428181
   7.6700006    0.2342226
   7.6800003    0.2342582
   7.6900005    0.2308216
   7.7000003    0.2385326
   7.7100005    0.2394299
   7.7200003    0.2375377
   7.7300005    0.2421811
   7.7400002    0.2400193
   7.7500005    0.2257622
   7.7600002    0.2337271
   7.7700005    0.2285486
   7.7800002    0.2321035
   7.7900004    0.2300637
   7.8000002    0.2316019
   7.8100004    0.2339338
   7.8200002    0.2390997
   7.8300004    0.2472996
   7.8400002    0.2478835
   7.8500004    0.2554239
   7.8600006    0.2484118
   7.8700004    0.2523070
   7.8800006    0.2474657
   7.8900003    0.2520609
   7.9000006    0.2514429
   7.9100003    0.2519974
   7.9200006    0.2496971
   7.9300003    0.2479632
   7.9400005    0.2449355
   7.9500003    0.2472908
   7.9600005    0.2475684
   7.9700003    0.2547413
   7.9800005    0.2488720
   7.9900002    0.2582251
   8.0000000    0.2669204
   8.0100002    0.2577012
   8.0200005    0.2634114
   8.0300007    0.2512491
   8.0400000    0.2575920
   8.0500002    0.2541485
   8.0600004    0.2447468
   8.0700006    0.2462123
   8.0799999    0.2437183
   8.0900002    0.2396535
   8.1000004    0.2407476
   8.1100006    0.2404266
   8.1200008    0.2371612
   8.1300001    0.2347911
   8.1400003    0.2380584
   8.1500006    0.2328376
   8.1600008    0.2349511
   8.1700001    0.2368415
   8.1800003    0.2397609
   8.1900005    0.2500649
   8.2000008    0.2525168
   8.2100000    0.2476732
   8.2200003    0.2471306
   8.2300005    0.2499524
   8.2400007    0.2503819
   8.2500000    0.2481469
   8.2600002    0.2454114
   8.2700005    0.2482065
   8.2800007    0.2565426
   8.2900000    0.2529694
   8.3000002    0.2629650
   8.3100004    0.2602407
   8.3200006    0.2468221
   8.3299999    0.2510630
   8.3400002    0.2446411
   8.3500004    0.2394878
   8.3600006    0.2386777
   8.3700008    0.2340291
   8.3800001    0.2322773
   8.3900003    0.2387587
   8.4000006    0.2330276
   8.4100008    0.2432698
   8.4200001    0.2460992
   8.4300003    0.2472257
   8.4400005    0.2431903
   8.4500008    0.2484342
   8.4600000    0.2507961
   8.4700003    0.2486323
   8.4800005    0.2400727
   8.4900007    0.2371530
   8.5000000    0.2393410
   8.5100002    0.2389676
   8.5200005    0.2401813
   8.5300007    0.2347067
   8.5400000    0.2419546
   8.5500002    0.2485745
   8.5600004    0.2543850
   8.5700006    0.2439948
   8.5800009    0.2374481
   8.5900002    0.2456537
   8.6000004    0.2495951
   8.6100006    0.2385851
   8.6200008    0.2331524
   8.6300001    0.2392779
   8.6400003    0.2289355
   8.6500006    0.2425282
   8.6600008    0.2452852
   8.6700001    0.2521140
   8.6800003    0.2450973
   8.6900005    0.2411839
   8.7000008    0.2371191
   8.7100000    0.2516761
   8.7200003    0.2470212
   8.7300005    0.2408017
   8.7400007    0.2301287
   8.7500000    0.2374114
   8.7600002    0.2462813
   8.7700005    0.2402797
   8.7800007    0.2439826
   8.7900000    0.2425775
   8.8000002    0.2423400
   8.8100004    0.2368297
   8.8200006    0.2369518
   8.8300009    0.2433453
   8.8400002    0.2395021
   8.8500004    0.2353121
   8.8600006    0.2316081
   8.8700008    0.2290221
   8.8800001    0.2281555
   8.8900003    0.2327566
   8.9000006    0.2397573
   8.9100008    0.2371435
   8.9200001    0.2450228
   8.9300003    0.2550877
   8.9400005    0.2575432
   8.9500008    0.2495233
   8.9600000    0.2512339
   8.9700003    0.2474079
   8.9800005    0.2382061
   8.9900007    0.2508757
   9.0000000    0.2578681
   9.0100002    0.2498688
   9.0200005    0.2514938
   9.0300007    0.2546060
   9.0400000    0.2514895
   9.0500002    0.2508689
   9.0600004    0.2600569
   9.0700006    0.2566951
   9.0800009    0.2591985
   9.0900002    0.2611064
   9.1000004    0.2524991
   9.1100006    0.2538753
   9.1200008    0.2471838
   9.1300001    0.2450934
   9.1400003    0.2501523
   9.1500006    0.2446034
   9.1600008    0.2459839
   9.1700001    0.2484289
   9.1800003    0.2487801
   9.1900005    0.2472624
   9.2000008    0.2408151
   9.2100000    0.2377721
   9.2200003    0.2364464
   9.2300005    0.2361134
   9.2400007    0.2463258
   9.2500000    0.2392793
   9.2600002    0.2384357
   9.2700005    0.2404057
   9.2800007    0.2412785
   9.2900009    0.2407269
   9.3000002    0.2419803
   9.3100004    0.2388730
   9.3200006    0.2416867
   9.3300009    0.2427727
   9.3400002    0.2390223
   9.3500004    0.2461373
   9.3600006    0.2502153
   9.3700008    0.2518931
   9.3800001    0.2503219
   9.3900003    0.2555753
   9.4000006    0.2527618
   9.4100008    0.2579958
   9.4200001    0.2459816
   9.4300003    0.2388763
   9.4400005    0.2393458
   9.4500008    0.2378943
   9.4600000    0.2406540
   9.4700003    0.2300765
   9.4800005    0.2299993
   9.4900007    0.2249207
   9.5000000    0.2324752
   9.5100002    0.2282732
   9.5200005    0.2401100
   9.5300007    0.2453062
   9.5400009    0.2426067
   9.5500002    0.2463320
   9.5600004    0.2581651
   9.5700006    0.2537285
   9.5800009    0.2524956
   9.5900002    0.2464599
   9.6000004    0.2444875
   9.6100006    0.2517855
   9.6200008    0.2521264
   9.6300001    0.2519210
   9.6400003    0.2528249
   9.6500006    0.2559951
   9.6600008    0.2556533
   9.6700001    0.2635935
   9.6800003    0.2508344
   9.6900005    0.2473059
   9.7000008    0.2530130
   9.7100000    0.2566581
   9.7200003    0.2552157
   9.7300005    0.2464934
   9.7400007    0.2408672
   9.7500000    0.2432744
   9.7600002    0.2453561
   9.7700005    0.2401985
   9.7800007    0.2487520
   9.7900009    0.2449195
   9.8000002    0.2551398
   9.8100004    0.2557113
   9.8200006    0.2529039
   9.8300009    0.2485692
   9.8400002    0.2493096
   9.8500004    0.2521665
   9.8600006    0.2485742
   9.8700008    0.2544506
   9.8800001    0.2589842
   9.8900003    0.2567266
   9.9000006    0.2470842
   9.9100008    0.2539488
   9.9200001    0.2551012
   9.9300003    0.2615142
   9.9400005    0.2578578
   9.9500008    0.2489211
   9.9600000    0.2474134
   9.9700003    0.2584758
   9.9800005    0.2503088
   9.9900007    0.2563304
  10.0000000    0.2450992
  10.0100002    0.2473418
  10.0200005    0.2467813
  10.0300007    0.2488614
  10.0400009    0.2460883
  10.0500002    0.2461296
  10.0600004    0.2448416
  10.0700006    0.2490813
  10.0800009    0.2513456
  10.0900002    0.2519904
  10.1000004    0.2449560
  10.1100006    0.2498216
  10.1200008    0.2529287
  10.1300001    0.2511406
  10.1400003    0.2496773
  10.1500006    0.2544119
  10.1600008    0.2564926
  10.1700001    0.2539367
  10.1800003    0.2591247
  10.1900005    0.2591032
  10.2000008    0.2606297
  10.2100000    0.2591570
  10.2200003    0.2726936
  10.2300005    0.2663327
  10.2400007    0.2655829
  10.2500010    0.2764948
  10.2600002    0.2721083
  10.2700005    0.2762712
  10.2800007    0.2846433
  10.2900009    0.2861054
  10.3000002    0.2912830
  10.3100004    0.2917807
  10.3200006    0.2826484
  10.3300009    0.2814102
  10.3400002    0.2776336
  10.3500004    0.2750555
  10.3600006    0.2792219
  10.3700008    0.2717132
  10.3800001    0.2693464
  10.3900003    0.2592558
  10.4000006    0.2517613
  10.4100008    0.2577374
  10.4200001    0.2542374
  10.4300003    0.2570834
  10.4400005    0.2597005
  10.4500008    0.2736965
  10.4600000    0.2775510
  10.4700003    0.2834988
  10.4800005    0.2789541
  10.4900007    0.2810224
  10.5000010    0.2822931
  10.5100002    0.2747146
  10.5200005    0.2723913
  10.5300007    0.2617344
  10.5400009    0.2584357
  10.5500002    0.2634493
  10.5600004    0.2686242
  10.5700006    0.2639251
  10.5800009    0.2645056
  10.5900002    0.2614763
  10.6000004    0.2579062
  10.6100006    0.2561578
  10.6200008    0.2540525
  10.6300001    0.2494187
  10.6400003    0.2530513
  10.6500006    0.2519157
  10.6600008    0.2524450
  10.6700001    0.2470616
  10.6800003    0.2448217
  10.6900005    0.2371685
  10.7000008    0.2420689
  10.7100000    0.2470543
  10.7200003    0.2415001
  10.7300005    0.2540362
  10.7400007    0.2502040
  10.7500010    0.2558017
  10.7600002    0.2580031
  10.7700005    0.2548091
  10.7800007    0.2547662
  10.7900009    0.2530273
  10.8000002    0.2514487
  10.8100004    0.2494472
  10.8200006    0.2428157
  10.8300009    0.2527948
  10.8400002    0.2565556
  10.8500004    0.2527865
  10.8600006    0.2555715
  10.8700008    0.2593678
  10.8800001    0.2535421
  10.8900003    0.2596695
  10.9000006    0.2453897
  10.9100008    0.2532972
  10.9200001    0.2522783
  10.9300003    0.2559225
  10.9400005    0.2562745
  10.9500008    0.2552024
  10.9600010    0.2531362
  10.9700003    0.2463089
  10.9800005    0.2531072
  10.9900007    0.2581513
  11.0000010    0.2549973
  11.0100002    0.2557665
  11.0200005    0.2516298
  11.0300007    0.2586466
  11.0400009    0.2665819
  11.0500002    0.2594549
  11.0600004    0.2577184
  11.0700006    0.2671345
  11.0800009    0.2644495
  11.0900002    0.2690452
  11.1000004    0.2746079
  11.1100006    0.2826008
  11.1200008    0.2837197
  11.1300001    0.2857891
  11.1400003    0.2800758
  11.1500006    0.2817093
  11.1600008    0.2767777
  11.1700001    0.2836829
  11.1800003    0.2772281
  11.1900005    0.2773382
  11.2000008    0.2726032
  11.2100010    0.2744513
  11.2200003    0.2862539
  11.2300005    0.2988752
  11.2400007    0.3013369
  11.2500010    0.2967499
  11.2600002    0.2999395
  11.2700005    0.2969871
  11.2800007    0.3070668
  11.2900009    0.2913891
  11.3000002    0.2839317
  11.3100004    0.2897668
  11.3200006    0.2963900
  11.3300009    0.2823424
  11.3400002    0.2797205
  11.3500004    0.2759442
  11.3600006    0.2870594
  11.3700008    0.2923489
  11.3800001    0.2929477
  11.3900003    0.2852033
  11.4000006    0.2907796
  11.4100008    0.2910267
  11.4200001    0.2879605
  11.4300003    0.2768113
  11.4400005    0.2804036
  11.4500008    0.2770636
  11.4600010    0.2727248
  11.4700003    0.2664962
  11.4800005    0.2669452
  11.4900007    0.2651587
  11.5000010    0.2691976
  11.5100002    0.2769102
  11.5200005    0.2788363
  11.5300007    0.2748097
  11.5400009    0.2735057
  11.5500002    0.2713140
  11.5600004    0.2709467
  11.5700006    0.2753856
  11.5800009    0.2797666
  11.5900002    0.2738856
  11.6000004    0.2941346
  11.6100006    0.2874292
  11.6200008    0.2832917
  11.6300001    0.2872171
  11.6400003    0.2896819
  11.6500006    0.2880952
  11.6600008    0.2850950
  11.6700010    0.2717048
  11.6800003    0.2650397
  11.6900005    0.2489780
  11.7000008    0.2507030
  11.7100010    0.2502774
  11.7200003    0.2429231
  11.7300005    0.2460000
  11.7400007    0.2527507
  11.7500010    0.2604599
  11.7600002    0.2584245
  11.7700005    0.2480955
  11.7800007    0.2398234
  11.7900009    0.2399551
  11.8000002    0.2361848
  11.8100004    0.2308039
  11.8200006    0.2343232
  11.8300009    0.2254755
  11.8400002    0.2238752
  11.8500004    0.2273916
  11.8600006    0.2381299
  11.8700008    0.2448638
  11.8800001    0.2367503
  11.8900003    0.2361595
  11.9000006    0.2392073
  11.9100008    0.2315988
  11.9200010    0.2314728
  11.9300003    0.2318036
  11.9400005    0.2391502
  11.9500008    0.2446176
  11.9600010    0.2500030
  11.9700003    0.2515086
  11.9800005    0.2567278
  11.9900007    0.2638611
  12.0000010    0.2604700
  12.0100002    0.2622304
  12.0200005    0.2665781
  12.0300007    0.2669685
  12.0400009    0.2604161
  12.0500002    0.2531365
  12.0600004    0.2642582
  12.0700006    0.2575765
  12.0800009    0.2564078
  12.0900002    0.2549033
  12.1000004    0.2574300
  12.1100006    0.2627103
  12.1200008    0.2754748
  12.1300001    0.2844319
  12.1400003    0.2729110
  12.1500006    0.2721307
  12.1600008    0.2735565
  12.1700010    0.2721427
  12.1800003    0.2702044
  12.1900005    0.2680428
  12.2000008    0.2707480
  12.2100010    0.2611168
  12.2200003    0.2639059
  12.2300005    0.2682404
  12.2400007    0.2797072
  12.2500010    0.2702416
  12.2600002    0.2679965
  12.2700005    0.2600251
  12.2800007    0.2635332
  12.2900009    0.2719286
  12.3000002    0.2827131
  12.3100004    0.2713255
  12.3200006    0.2755550
  12.3300009    0.2769288
  12.3400002    0.2729388
  12.3500004    0.2704918
  12.3600006    0.2709863
  12.3700008    0.2684389
  12.3800001    0.2769640
  12.3900003    0.2697112
  12.4000006    0.2701060
  12.4100008    0.2658429
  12.4200010    0.2689975
  12.4300003    0.2670496
  12.4400005    0.2705601
  12.4500008    0.2673289
  12.4600010    0.2685254
  12.4700003    0.2662368
  12.4800005    0.2635664
  12.4900007    0.2638787
  12.5000010    0.2636967
  12.5100002    0.2755390
  12.5200005    0.2626324
  12.5300007    0.2655583
  12.5400009    0.2593469
  12.5500002    0.2682349
  12.5600004    0.2603696
  12.5700006    0.2663110
  12.5800009    0.2621746
  12.5900002    0.2589484
  12.6000004    0.2679662
  12.6100006    0.2584573
  12.6200008    0.2491975
  12.6300011    0.2458638
  12.6400003    0.2546650
  12.6500006    0.2436658
  12.6600008    0.2537656
  12.6700010    0.2533080
  12.6800003    0.2500790
  12.6900005    0.2482104
  12.7000008    0.2465886
  12.7100010    0.2384888
  12.7200003    0.2418524
  12.7300005    0.2395909
  12.7400007    0.2483812
  12.7500010    0.2509464
  12.7600002    0.2546770
  12.7700005    0.2533589
  12.7800007    0.2470996
  12.7900009    0.2417340
  12.8000002    0.2446338
  12.8100004    0.2539663
  12.8200006    0.2589352
  12.8300009    0.2717210
  12.8400002    0.2489402
  12.8500004    0.2547844
  12.8600006    0.2464969
  12.8700008    0.2480734
  12.8800011    0.2453521
  12.8900003    0.2406058
  12.9000006    0.2454439
  12.9100008    0.2531185
  12.9200010    0.2541209
  12.9300003    0.2566419
  12.9400005    0.2538123
  12.9500008    0.2567712
  12.9600010    0.2502704
  12.9700003    0.2509260
  12.9800005    0.2558611
  12.9900007    0.2534566
  13.0000010    0.2600631
  13.0100002    0.2541875
  13.0200005    0.2531683
  13.0300007    0.2464271
  13.0400009    0.2468291
  13.0500002    0.2421513
  13.0600004    0.2390408
  13.0700006    0.2400056
  13.0800009    0.2426673
  13.0900002    0.2405733
  13.1000004    0.2469401
  13.1100006    0.2448771
  13.1200008    0.2575534
  13.1300011    0.2599522
  13.1400003    0.2547190
  13.1500006    0.2542492
  13.1600008    0.2696446
  13.1700010    0.2719527
  13.1800003    0.2613015
  13.1900005    0.2548887
  13.2000008    0.2613613
  13.2100010    0.2617498
  13.2200003    0.2608143
  13.2300005    0.2697260
  13.2400007    0.2674310
  13.2500010    0.2681760
  13.2600002    0.2669179
  13.2700005    0.2698024
  13.2800007    0.2674900
  13.2900009    0.2582082
  13.3000002    0.2541371
  13.3100004    0.2568203
  13.3200006    0.2711996
  13.3300009    0.2665622
  13.3400011    0.2674897
  13.3500004    0.2587365
  13.3600006    0.2585813
  13.3700008    0.2493533
  13.3800011    0.2519266
  13.3900003    0.2475702
  13.4000006    0.2561525
  13.4100008    0.2453432
  13.4200010    0.2477404
  13.4300003    0.2638843
  13.4400005    0.2706720
  13.4500008    0.2674095
  13.4600010    0.2708696
  13.4700003    0.2758864
  13.4800005    0.2541449
  13.4900007    0.2524302
  13.5000010    0.2649147
  13.5100002    0.2675785
  13.5200005    0.2675646
  13.5300007    0.2638015
  13.5400009    0.2724245
  13.5500002    0.2712459
  13.5600004    0.2731001
  13.5700006    0.2700946
  13.5800009    0.2695764
  13.5900011    0.2598779
  13.6000004    0.2686298
  13.6100006    0.2726354
  13.6200008    0.2722416
  13.6300011    0.2731168
  13.6400003    0.2724194
  13.6500006    0.2730396
  13.6600008    0.2770138
  13.6700010    0.2866559
  13.6800003    0.2873701
  13.6900005    0.2913422
  13.7000008    0.2854873
  13.7100010    0.2924486
  13.7200003    0.2954245
  13.7300005    0.2867599
  13.7400007    0.2886748
  13.7500010    0.2847087
  13.7600002    0.2768398
  13.7700005    0.2847880
  13.7800007    0.2774504
  13.7900009    0.2743129
  13.8000002    0.2743088
  13.8100004    0.2587952
  13.8200006    0.2646264
  13.8300009    0.2790194
  13.8400011    0.2712089
  13.8500004    0.2599805
  13.8600006    0.2492970
  13.8700008    0.2520344
  13.8800011    0.2494469
  13.8900003    0.2490013
  13.9000006    0.2508048
  13.9100008    0.2485662
  13.9200010    0.2631178
  13.9300003    0.2712253
  13.9400005    0.2695967
  13.9500008    0.2773345
  13.9600010    0.2780166
  13.9700003    0.2793138
  13.9800005    0.2786491
  13.9900007    0.2825620
  14.0000010    0.2812936
  14.0100002    0.2773101
  14.0200005    0.2845985
  14.0300007    0.2965881
  14.0400009    0.2908014
  14.0500002    0.2981803
  14.0600004    0.2968162
  14.0700006    0.2998855
  14.0800009    0.2997049
  14.0900011    0.2880935
  14.1000004    0.2921813
  14.1100006    0.3098890
  14.1200008    0.3107428
  14.1300011    0.2973033
  14.1400003    0.3012528
  14.1500006    0.2998323
  14.1600008    0.2902306
  14.1700010    0.2906283
  14.1800003    0.2873062
  14.1900005    0.2812878
  14.2000008    0.2815256
  14.2100010    0.2961281
  14.2200003    0.2907738
  14.2300005    0.2983904
  14.2400007    0.2877552
  14.2500010    0.2911737
  14.2600002    0.2875468
  14.2700005    0.2944344
  14.2800007    0.2935909
  14.2900009    0.2908191
  14.3000011    0.2802285
  14.3100004    0.2767905
  14.3200006    0.2843206
  14.3300009    0.2981817
  14.3400011    0.3045687
  14.3500004    0.3071117
  14.3600006    0.3102843
  14.3700008    0.2997283
  14.3800011    0.2852215
  14.3900003    0.2752115
  14.4000006    0.2763138
  14.4100008    0.2802587
  14.4200010    0.2861329
  14.4300003    0.2884963
  14.4400005    0.2835359
  14.4500008    0.2786881
  14.4600010    0.2776013
  14.4700003    0.2810205
  14.4800005    0.2990732
  14.4900007    0.2860585
  14.5000010    0.2822464
  14.5100002    0.2790786
  14.5200005    0.2826467
  14.5300007    0.2930185
  14.5400009    0.2859468
  14.5500011    0.2836361
  14.5600004    0.2972034
  14.5700006    0.2952118
  14.5800009    0.3104789
  14.5900011    0.2958200
  14.6000004    0.2988535
  14.6100006    0.2999151
  14.6200008    0.3097825
  14.6300011    0.3042606
  14.6400003    0.3176816
  14.6500006    0.3068645
  14.6600008    0.3128046
  14.6700010    0.3119852
  14.6800003    0.2977577
  14.6900005    0.2994716
  14.7000008    0.3032107
  14.7100010    0.2993436
  14.7200003    0.3022223
  14.7300005    0.2993712
  14.7400007    0.3075883
  14.7500010    0.3050357
  14.7600002    0.3129682
  14.7700005    0.3244405
  14.7800007    0.3205688
  14.7900009    0.3238786
  14.8000011    0.3313516
  14.8100004    0.3286951
  14.8200006    0.3433394
  14.8300009    0.3448009
  14.8400011    0.3430085
  14.8500004    0.3360977
  14.8600006    0.3201848
  14.8700008    0.3159181
  14.8800011    0.3249619
  14.8900003    0.3231351
  14.9000006    0.3241346
  14.9100008    0.3272831
  14.9200010    0.3309397
  14.9300003    0.3367058
  14.9400005    0.3230534
  14.9500008    0.3207683
  14.9600010    0.3197189
  14.9700003    0.3264303
  14.9800005    0.3185280
  14.9900007    0.3302627
  15.0000010    0.3369061
  15.0100012    0.3415504
  15.0200005    0.3433440
  15.0300007    0.3541939
  15.0400009    0.3378288
  15.0500011    0.3305587
  15.0600004    0.3328447
  15.0700006    0.3404250
  15.0800009    0.3495080
  15.0900011    0.3410280
  15.1000004    0.3344050
  15.1100006    0.3343392
  15.1200008    0.3317339
  15.1300011    0.3341815
  15.1400003    0.3424433
  15.1500006    0.3407213
  15.1600008    0.3362505
  15.1700010    0.3330077
  15.1800003    0.3500193
  15.1900005    0.3470611
  15.2000008    0.3478306
  15.2100010    0.3499217
  15.2200003    0.3490125
  15.2300005    0.3529130
  15.2400007    0.3547215
  15.2500010    0.3353457
  15.2600012    0.3517736
  15.2700005    0.3378264
  15.2800007    0.3512989
  15.2900009    0.3541490
  15.3000011    0.3388632
  15.3100004    0.3368907
  15.3200006    0.3422343
  15.3300009    0.3482582
  15.3400011    0.3460440
  15.3500004    0.3452865
  15.3600006    0.3399485
  15.3700008    0.3465053
  15.3800011    0.3454230
  15.3900003    0.3590507
  15.4000006    0.3489126
  15.4100008    0.3417325
  15.4200010    0.3354557
  15.4300003    0.3515989
  15.4400005    0.3468422
  15.4500008    0.3444913
  15.4600010    0.3369197
  15.4700003    0.3373629
  15.4800005    0.3416023
  15.4900007    0.3518192
  15.5000010    0.3513612
  15.5100012    0.3459340
  15.5200005    0.3440990
  15.5300007    0.3515609
  15.5400009    0.3442861
  15.5500011    0.3634897
  15.5600004    0.3525246
  15.5700006    0.3422251
  15.5800009    0.3464818
  15.5900011    0.3537739
  15.6000004    0.3535660
  15.6100006    0.3429864
  15.6200008    0.3462830
  15.6300011    0.3439935
  15.6400003    0.3442379
  15.6500006    0.3438022
  15.6600008    0.3359943
  15.6700010    0.3450990
  15.6800003    0.3475593
  15.6900005    0.3438744
  15.7000008    0.3484563
  15.7100010    0.3517213
  15.7200012    0.3353827
  15.7300005    0.3456272
  15.7400007    0.3292714
  15.7500010    0.3480224
  15.7600012    0.3330138
  15.7700005    0.3368548
  15.7800007    0.3250791
  15.7900009    0.3411760
  15.8000011    0.3467849
  15.8100004    0.3483064
  15.8200006    0.3500893
  15.8300009    0.3554765
  15.8400011    0.3483285
  15.8500004    0.3502450
  15.8600006    0.3541362
  15.8700008    0.3363150
  15.8800011    0.3406173
  15.8900003    0.3555799
  15.9000006    0.3596891
  15.9100008    0.3433850
  15.9200010    0.3382038
  15.9300003    0.3452330
  15.9400005    0.3462651
  15.9500008    0.3623979
  15.9600010    0.3640365
  15.9700012    0.3768186
  15.9800005    0.3644740
  15.9900007    0.3461536
  16.0000000    0.3566925
  16.0100002    0.3536059
  16.0200005    0.3522254
  16.0300007    0.3467181
  16.0400009    0.3410647
  16.0500011    0.3377026
  16.0600014    0.3490917
  16.0700016    0.3446253
  16.0799999    0.3556961
  16.0900002    0.3540977
  16.1000004    0.3659748
  16.1100006    0.3687257
  16.1200008    0.3523810
  16.1300011    0.3473791
  16.1400013    0.3538961
  16.1500015    0.3522510
  16.1599998    0.3555419
  16.1700001    0.3602048
  16.1800003    0.3606144
  16.1900005    0.3590711
  16.2000008    0.3630072
  16.2100010    0.3612413
  16.2200012    0.3670791
  16.2300014    0.3737828
  16.2400017    0.3665791
  16.2500000    0.3497815
  16.2600002    0.3620825
  16.2700005    0.3614790
  16.2800007    0.3674775
  16.2900009    0.3479400
  16.3000011    0.3360735
  16.3100014    0.3371994
  16.3200016    0.3418987
  16.3299999    0.3386792
  16.3400002    0.3511398
  16.3500004    0.3442786
  16.3600006    0.3561036
  16.3700008    0.3577435
  16.3800011    0.3517942
  16.3900013    0.3458025
  16.4000015    0.3477819
  16.4099998    0.3599798
  16.4200001    0.3568556
  16.4300003    0.3434627
  16.4400005    0.3615539
  16.4500008    0.3711279
  16.4600010    0.3717485
  16.4700012    0.3714822
  16.4800014    0.3714461
  16.4900017    0.3782930
  16.5000000    0.3789785
  16.5100002    0.3964623
  16.5200005    0.3861821
  16.5300007    0.3822356
  16.5400009    0.3978888
  16.5500011    0.3950057
  16.5600014    0.3978979
  16.5700016    0.3946194
  16.5799999    0.3951318
  16.5900002    0.3844447
  16.6000004    0.3935347
  16.6100006    0.3843372
  16.6200008    0.3909571
  16.6300011    0.3942415
  16.6400013    0.3853751
  16.6500015    0.3923475
  16.6599998    0.3814850
  16.6700001    0.3679890
  16.6800003    0.3702771
  16.6900005    0.3696879
  16.7000008    0.3748842
  16.7100010    0.3635374
  16.7200012    0.3656403
  16.7300014    0.3790266
  16.7400017    0.3861548
  16.7500000    0.3714854
  16.7600002    0.3745568
  16.7700005    0.3675275
  16.7800007    0.3662322
  16.7900009    0.3675982
  16.8000011    0.3633386
  16.8100014    0.3589358
  16.8200016    0.3664485
  16.8299999    0.3572977
  16.8400002    0.3525513
  16.8500004    0.3524766
  16.8600006    0.3613749
  16.8700008    0.3540768
  16.8800011    0.3588481
  16.8900013    0.3568468
  16.9000015    0.3453152
  16.9100018    0.3520074
  16.9200001    0.3551809
  16.9300003    0.3746684
  16.9400005    0.3761777
  16.9500008    0.3743662
  16.9600010    0.3662063
  16.9700012    0.3766811
  16.9800014    0.3723633
  16.9900017    0.3761014
  17.0000000    0.3645758
  17.0100002    0.3766651
  17.0200005    0.3776887
  17.0300007    0.3839096
  17.0400009    0.3773072
  17.0500011    0.3689325
  17.0600014    0.3781987
  17.0700016    0.3654518
  17.0799999    0.3478095
  17.0900002    0.3611928
  17.1000004    0.3648561
  17.1100006    0.3638361
  17.1200008    0.3562256
  17.1300011    0.3579832
  17.1400013    0.3449323
  17.1500015    0.3408592
  17.1600018    0.3468261
  17.1700001    0.3409629
  17.1800003    0.3500838
  17.1900005    0.3578281
  17.2000008    0.3597825
  17.2100010    0.3470941
  17.2200012    0.3398068
  17.2300014    0.3410822
  17.2400017    0.3523121
  17.2500000    0.3551971
  17.2600002    0.3342839
  17.2700005    0.3304259
  17.2800007    0.3309553
  17.2900009    0.3447160
  17.3000011    0.3275176
  17.3100014    0.3393486
  17.3200016    0.3369146
  17.3299999    0.3397042
  17.3400002    0.3247412
  17.3500004    0.3289265
  17.3600006    0.3330421
  17.3700008    0.3354198
  17.3800011    0.3394658
  17.3900013    0.3356648
  17.4000015    0.3420991
  17.4100018    0.3351593
  17.4200001    0.3404885
  17.4300003    0.3513691
  17.4400005    0.3451816
  17.4500008    0.3372298
  17.4600010    0.3390819
  17.4700012    0.3397186
  17.4800014    0.3455867
  17.4900017    0.3538154
  17.5000000    0.3499432
  17.5100002    0.3503225
  17.5200005    0.3408781
  17.5300007    0.3386097
  17.5400009    0.3515997
  17.5500011    0.3607270
  17.5600014    0.3578424
  17.5700016    0.3328345
  17.5799999    0.3386104
  17.5900002    0.3455828
  17.6000004    0.3442008
  17.6100006    0.3491352
  17.6200008    0.3465722
  17.6300011    0.3657903
  17.6400013    0.3670716
  17.6500015    0.3700017
  17.6600018    0.3727966
  17.6700001    0.3524834
  17.6800003    0.3625099
  17.6900005    0.3661384
  17.7000008    0.3601379
  17.7100010    0.3668547
  17.7200012    0.3768360
  17.7300014    0.3690406
  17.7400017    0.3684210
  17.7500000    0.3660694
  17.7600002    0.3592571
  17.7700005    0.3513727
  17.7800007    0.3603336
  17.7900009    0.3633423
  17.8000011    0.3666350
  17.8100014    0.3764418
  17.8200016    0.3725618
  17.8299999    0.3612553
  17.8400002    0.3672858
  17.8500004    0.3730526
  17.8600006    0.3742891
  17.8700008    0.3692415
  17.8800011    0.3675614
  17.8900013    0.3611430
  17.9000015    0.3499573
  17.9100018    0.3519481
  17.9200001    0.3590843
  17.9300003    0.3703957
  17.9400005    0.3568571
  17.9500008    0.3591647
  17.9600010    0.3687361
  17.9700012    0.3722686
  17.9800014    0.3794063
  17.9900017    0.3816985
  18.0000000    0.3748026
  18.0100002    0.3725162
  18.0200005    0.3715626
  18.0300007    0.3690106
  18.0400009    0.3694005
  18.0500011    0.3693587
  18.0600014    0.3742599
  18.0700016    0.3802573
  18.0799999    0.3842556
  18.0900002    0.3941579
  18.1000004    0.4093927
  18.1100006    0.4088664
  18.1200008    0.4033795
  18.1300011    0.3977162
  18.1400013    0.3852931
  18.1500015    0.3950500
  18.1600018    0.3893999
  18.1700001    0.3792244
  18.1800003    0.3682089
  18.1900005    0.3711579
  18.2000008    0.3691898
  18.2100010    0.3597497
  18.2200012    0.3625048
  18.2300014    0.3537113
  18.2400017    0.3583644
  18.2500000    0.3474516
  18.2600002    0.3381502
  18.2700005    0.3420148
  18.2800007    0.3360541
  18.2900009    0.3467114
  18.3000011    0.3520852
  18.3100014    0.3583644
  18.3200016    0.3420926
  18.3299999    0.3344936
  18.3400002    0.3422294
  18.3500004    0.3492667
  18.3600006    0.3591491
  18.3700008    0.3642117
  18.3800011    0.3665068
  18.3900013    0.3616345
  18.4000015    0.3660249
  18.4100018    0.3758811
  18.4200001    0.3835891
  18.4300003    0.3782549
  18.4400005    0.3677012
  18.4500008    0.3735956
  18.4600010    0.3602141
  18.4700012    0.3651230
  18.4800014    0.3662529
  18.4900017    0.3559540
  18.5000000    0.3428037
  18.5100002    0.3345191
  18.5200005    0.3317874
  18.5300007    0.3180840
  18.5400009    0.3246219
  18.5500011    0.3237424
  18.5600014    0.3161242
  18.5700016    0.3270898
  18.5800018    0.3298199
  18.5900002    0.3181876
  18.6000004    0.3246158
  18.6100006    0.3265858
  18.6200008    0.3294586
  18.6300011    0.3302929
  18.6400013    0.3435873
  18.6500015    0.3507175
  18.6600018    0.3538312
  18.6700001    0.3566909
  18.6800003    0.3514945
  18.6900005    0.3613310
  18.7000008    0.3498802
  18.7100010    0.3583824
  18.7200012    0.3583144
  18.7300014    0.3668161
  18.7400017    0.3446751
  18.7500000    0.3618148
  18.7600002    0.3661990
  18.7700005    0.3785883
  18.7800007    0.3818400
  18.7900009    0.3717078
  18.8000011    0.3540277
  18.8100014    0.3635465
  18.8200016    0.3620643
  18.8300018    0.3862157
  18.8400002    0.3642818
  18.8500004    0.3698499
  18.8600006    0.3801811
  18.8700008    0.3736379
  18.8800011    0.3753518
  18.8900013    0.3904022
  18.9000015    0.3983444
  18.9100018    0.3832826
  18.9200001    0.3692357
  18.9300003    0.3740772
  18.9400005    0.3722216
  18.9500008    0.3907540
  18.9600010    0.3775518
  18.9700012    0.3724136
  18.9800014    0.3586357
  18.9900017    0.3409140
  19.0000000    0.3355231
  19.0100002    0.3527997
  19.0200005    0.3458721
  19.0300007    0.3655147
  19.0400009    0.3613369
  19.0500011    0.3665148
  19.0600014    0.3593047
  19.0700016    0.3590616
  19.0800018    0.3507697
  19.0900002    0.3449684
  19.1000004    0.3464409
  19.1100006    0.3363830
  19.1200008    0.3396404
  19.1300011    0.3372896
  19.1400013    0.3478204
  19.1500015    0.3415082
  19.1600018    0.3510582
  19.1700001    0.3459187
  19.1800003    0.3467915
  19.1900005    0.3388956
  19.2000008    0.3380083
  19.2100010    0.3299990
  19.2200012    0.3544196
  19.2300014    0.3611665
  19.2400017    0.3560985
  19.2500000    0.3548445
  19.2600002    0.3565042
  19.2700005    0.3488336
  19.2800007    0.3416628
  19.2900009    0.3460912
  19.3000011    0.3452844
  19.3100014    0.3366626
  19.3200016    0.3298151
  19.3300018    0.3296798
  19.3400002    0.3263118
  19.3500004    0.3364976
  19.3600006    0.3356804
  19.3700008    0.3383819
  19.3800011    0.3305566
  19.3900013    0.3253902
  19.4000015    0.3385998
  19.4100018    0.3397560
  19.4200001    0.3316791
  19.4300003    0.3344473
  19.4400005    0.3399972
  19.4500008    0.3612545
  19.4600010    0.3519786
  19.4700012    0.3538062
  19.4800014    0.3462279
  19.4900017    0.3486505
  19.5000000    0.3420937
  19.5100002    0.3545892
  19.5200005    0.3555072
  19.5300007    0.3515983
  19.5400009    0.3430184
  19.5500011    0.3606828
  19.5600014    0.3461830
  19.5700016    0.3473271
  19.5800018    0.3409510
  19.5900002    0.3475019
  19.6000004    0.3282468
  19.6100006    0.3335992
  19.6200008    0.3383712
  19.6300011    0.3323790
  19.6400013    0.3331512
  19.6500015    0.3178081
  19.6600018    0.3272836
  19.6700001    0.3148774
  19.6800003    0.3209231
  19.6900005    0.3271157
  19.7000008    0.3223873
  19.7100010    0.3166730
  19.7200012    0.3219841
  19.7300014    0.3207847
  19.7400017    0.3335233
  19.7500000    0.3408955
  19.7600002    0.3360713
  19.7700005    0.3200360
  19.7800007    0.3384561
  19.7900009    0.3374614
  19.8000011    0.3450829
  19.8100014    0.3418216
  19.8200016    0.3426628
  19.8300018    0.3370717
  19.8400002    0.3332859
  19.8500004    0.3345335
  19.8600006    0.3432537
  19.8700008    0.3411461
  19.8800011    0.3422346
  19.8900013    0.3271393
  19.9000015    0.3253970
  19.9100018    0.3238447
  19.9200001    0.3175822
  19.9300003    0.3213260
  19.9400005    0.3233820
  19.9500008    0.3245517
  19.9600010    0.3282712
  19.9700012    0.3329940
  19.9800014    0.3457129
  19.9900017    0.3341533
  20.0000000    0.3430900
  20.0100002    0.3387405
  20.0200005    0.3399326
  20.0300007    0.3213126
  20.0400009    0.3296672
  20.0500011    0.3370082
  20.0600014    0.3345395
  20.0700016    0.3392814
  20.0800018    0.3407429
  20.0900002    0.3396923
  20.1000004    0.3396401
  20.1100006    0.3418521
  20.1200008    0.3485890
  20.1300011    0.3452047
  20.1400013    0.3405096
  20.1500015    0.3372935
  20.1600018    0.3334605
  20.1700001    0.3317044
  20.1800003    0.3278171
  20.1900005    0.3115948
  20.2000008    0.3131230
  20.2100010    0.3154182
  20.2200012    0.3092428
  20.2300014    0.3129275
  20.2400017    0.3029006
  20.2500019    0.3016988
  20.2600002    0.3135607
  20.2700005    0.3120155
  20.2800007    0.3246196
  20.2900009    0.3231856
  20.3000011    0.3128427
  20.3100014    0.3127978
  20.3200016    0.3071016
  20.3300018    0.3130659
  20.3400002    0.3080705
  20.3500004    0.3038403
  20.3600006    0.3109548
  20.3700008    0.3398251
  20.3800011    0.3359638
  20.3900013    0.3342976
  20.4000015    0.3446263
  20.4100018    0.3358862
  20.4200001    0.3449307
  20.4300003    0.3425955
  20.4400005    0.3409019
  20.4500008    0.3395341
  20.4600010    0.3405867
  20.4700012    0.3362243
  20.4800014    0.3197491
  20.4900017    0.3215066
  20.5000019    0.3229596
  20.5100002    0.3252863
  20.5200005    0.3306708
  20.5300007    0.3314390
  20.5400009    0.3371300
  20.5500011    0.3323589
  20.5600014    0.3394290
  20.5700016    0.3459008
  20.5800018    0.3467312
  20.5900002    0.3483567
  20.6000004    0.3427515
  20.6100006    0.3579383
  20.6200008    0.3591576
  20.6300011    0.3470297
  20.6400013    0.3679082
  20.6500015    0.3687683
  20.6600018    0.3659317
  20.6700001    0.3595502
  20.6800003    0.3582075
  20.6900005    0.3546642
  20.7000008    0.3553213
  20.7100010    0.3530450
  20.7200012    0.3478895
  20.7300014    0.3491806
  20.7400017    0.3319179
  20.7500019    0.3317738
  20.7600002    0.3208814
  20.7700005    0.3347090
  20.7800007    0.3363352
  20.7900009    0.3424429
  20.8000011    0.3433816
  20.8100014    0.3468026
  20.8200016    0.3515252
  20.8300018    0.3382563
  20.8400002    0.3337140
  20.8500004    0.3407298
  20.8600006    0.3363353
  20.8700008    0.3252446
  20.8800011    0.3365014
  20.8900013    0.3338248
  20.9000015    0.3297244
  20.9100018    0.3332933
  20.9200001    0.3369847
  20.9300003    0.3371534
  20.9400005    0.3273435
  20.9500008    0.3128204
  20.9600010    0.3331731
  20.9700012    0.3438897
  20.9800014    0.3227589
  20.9900017    0.3302347
  21.0000019    0.3324684
  21.0100002    0.3342361
  21.0200005    0.3439849
  21.0300007    0.3369706
  21.0400009    0.3313693
  21.0500011    0.3221917
  21.0600014    0.3204057
  21.0700016    0.3159645
  21.0800018    0.3153294
  21.0900002    0.3048646
  21.1000004    0.2979365
  21.1100006    0.3040921
  21.1200008    0.3055825
  21.1300011    0.2941150
  21.1400013    0.3069634
  21.1500015    0.3095718
  21.1600018    0.3048435
  21.1700001    0.3051969
  21.1800003    0.2970581
  21.1900005    0.3055068
  21.2000008    0.3061598
  21.2100010    0.3133201
  21.2200012    0.3131968
  21.2300014    0.3060741
  21.2400017    0.2947232
  21.2500019    0.2937225
  21.2600002    0.3103354
  21.2700005    0.3210749
  21.2800007    0.3162720
  21.2900009    0.3162617
  21.3000011    0.2964598
  21.3100014    0.3010807
  21.3200016    0.2977529
  21.3300018    0.3098384
  21.3400002    0.3062619
  21.3500004    0.2973219
  21.3600006    0.3002056
  21.3700008    0.2958797
  21.3800011    0.2953149
  21.3900013    0.2939260
  21.4000015    0.2923657
  21.4100018    0.2938470
  21.4200001    0.2892234
  21.4300003    0.2848158
  21.4400005    0.2872232
  21.4500008    0.2984958
  21.4600010    0.2869624
  21.4700012    0.2916796
  21.4800014    0.3025316
  21.4900017    0.3034370
  21.5000019    0.2955199
  21.5100002    0.2814834
  21.5200005    0.2803497
  21.5300007    0.2827757
  21.5400009    0.2769213
  21.5500011    0.2861786
  21.5600014    0.2869288
  21.5700016    0.2750556
  21.5800018    0.2796909
  21.5900002    0.2789840
  21.6000004    0.2783302
  21.6100006    0.2768683
  21.6200008    0.2715586
  21.6300011    0.2696219
  21.6400013    0.2812393
  21.6500015    0.2823774
  21.6600018    0.2801351
  21.6700001    0.2938852
  21.6800003    0.3025621
  21.6900005    0.3013978
  21.7000008    0.2945062
  21.7100010    0.2972228
  21.7200012    0.3036688
  21.7300014    0.3082161
  21.7400017    0.2937015
  21.7500019    0.2907980
  21.7600002    0.2900234
  21.7700005    0.2822783
  21.7800007    0.2848541
  21.7900009    0.2756886
  21.8000011    0.2710288
  21.8100014    0.2701155
  21.8200016    0.2793604
  21.8300018    0.2822406
  21.8400002    0.2938704
  21.8500004    0.2978242
  21.8600006    0.2861472
  21.8700008    0.2814629
  21.8800011    0.2823846
  21.8900013    0.2833263
  21.9000015    0.2805978
  21.9100018    0.2899916
  21.9200020    0.2969641
  21.9300003    0.2963164
  21.9400005    0.2924066
  21.9500008    0.2974900
  21.9600010    0.2914686
  21.9700012    0.3006959
  21.9800014    0.3010834
  21.9900017    0.2917349
  22.0000019    0.2866014
  22.0100002    0.2896480
  22.0200005    0.2914096
  22.0300007    0.2886890
  22.0400009    0.2911743
  22.0500011    0.3006423
  22.0600014    0.2973541
  22.0700016    0.2968788
  22.0800018    0.2824915
  22.0900002    0.2861941
  22.1000004    0.2970290
  22.1100006    0.2925398
  22.1200008    0.2884865
  22.1300011    0.2886950
  22.1400013    0.2890590
  22.1500015    0.2748341
  22.1600018    0.2792029
  22.1700020    0.2825350
  22.1800003    0.2817247
  22.1900005    0.2756339
  22.2000008    0.2720938
  22.2100010    0.2693079
  22.2200012    0.2732896
  22.2300014    0.2732320
  22.2400017    0.2781430
  22.2500019    0.2831064
  22.2600002    0.2808270
  22.2700005    0.2737611
  22.2800007    0.2767305
  22.2900009    0.2723927
  22.3000011    0.2711636
  22.3100014    0.2623844
  22.3200016    0.2596961
  22.3300018    0.2612771
  22.3400002    0.2545139
  22.3500004    0.2662755
  22.3600006    0.2653904
  22.3700008    0.2728064
  22.3800011    0.2727719
  22.3900013    0.2742847
  22.4000015    0.2790827
  22.4100018    0.2765611
  22.4200020    0.2711554
  22.4300003    0.2578032
  22.4400005    0.2669006
  22.4500008    0.2663382
  22.4600010    0.2638740
  22.4700012    0.2627277
  22.4800014    0.2720562
  22.4900017    0.2818988
  22.5000019    0.2724680
  22.5100002    0.2814119
  22.5200005    0.2815406
  22.5300007    0.2855424
  22.5400009    0.2751451
  22.5500011    0.2742825
  22.5600014    0.2848033
  22.5700016    0.2940314
  22.5800018    0.2948503
  22.5900002    0.3006819
  22.6000004    0.2955117
  22.6100006    0.2929567
  22.6200008    0.2951329
  22.6300011    0.2922370
  22.6400013    0.2961927
  22.6500015    0.2971820
  22.6600018    0.2944182
  22.6700020    0.2987560
  22.6800003    0.3088706
  22.6900005    0.3022482
  22.7000008    0.3163086
  22.7100010    0.3116981
  22.7200012    0.3234748
  22.7300014    0.3073189
  22.7400017    0.3100885
  22.7500019    0.3084528
  22.7600002    0.3084082
  22.7700005    0.3006969
  22.7800007    0.2975089
  22.7900009    0.3006948
  22.8000011    0.3022067
  22.8100014    0.2992371
  22.8200016    0.2957705
  22.8300018    0.2978536
  22.8400002    0.2965360
  22.8500004    0.2890219
  22.8600006    0.2836149
  22.8700008    0.2868884
  22.8800011    0.2914109
  22.8900013    0.2868642
  22.9000015    0.2851005
  22.9100018    0.2883293
  22.9200020    0.2841469
  22.9300003    0.2827932
  22.9400005    0.2800560
  22.9500008    0.2796509
  22.9600010    0.2762481
  22.9700012    0.2753471
  22.9800014    0.2828595
  22.9900017    0.2729175
  23.0000019    0.2753521
  23.0100002    0.2619007
  23.0200005    0.2676821
  23.0300007    0.2711052
  23.0400009    0.2622527
  23.0500011    0.2700371
  23.0600014    0.2772447
  23.0700016    0.2767249
  23.0800018    0.2786082
  23.0900002    0.2769577
  23.1000004    0.2735265
  23.1100006    0.2807052
  23.1200008    0.2779421
  23.1300011    0.2872940
  23.1400013    0.2797183
  23.1500015    0.2741649
  23.1600018    0.2805451
  23.1700020    0.2833860
  23.1800003    0.2804659
  23.1900005    0.2775583
  23.2000008    0.2727681
  23.2100010    0.2697240
  23.2200012    0.2698677
  23.2300014    0.2791372
  23.2400017    0.2894694
  23.2500019    0.2776243
  23.2600002    0.2741021
  23.2700005    0.2724859
  23.2800007    0.2741080
  23.2900009    0.2666426
  23.3000011    0.2586326
  23.3100014    0.2649613
  23.3200016    0.2641664
  23.3300018    0.2620926
  23.3400021    0.2670814
  23.3500004    0.2784604
  23.3600006    0.2820841
  23.3700008    0.2719278
  23.3800011    0.2788616
  23.3900013    0.2820551
  23.4000015    0.2787172
  23.4100018    0.2709881
  23.4200020    0.2735392
  23.4300003    0.2700860
  23.4400005    0.2733786
  23.4500008    0.2830430
  23.4600010    0.2741417
  23.4700012    0.2721210
  23.4800014    0.2682069
  23.4900017    0.2707755
  23.5000019    0.2604923
  23.5100002    0.2759401
  23.5200005    0.2746759
  23.5300007    0.2770448
  23.5400009    0.2615699
  23.5500011    0.2702660
  23.5600014    0.2602577
  23.5700016    0.2557564
  23.5800018    0.2648109
  23.5900021    0.2690169
  23.6000004    0.2740471
  23.6100006    0.2717407
  23.6200008    0.2831688
  23.6300011    0.2712467
  23.6400013    0.2723454
  23.6500015    0.2695341
  23.6600018    0.2731651
  23.6700020    0.2756197
  23.6800003    0.2596083
  23.6900005    0.2566643
  23.7000008    0.2580430
  23.7100010    0.2679052
  23.7200012    0.2694030
  23.7300014    0.2671787
  23.7400017    0.2677216
  23.7500019    0.2671164
  23.7600002    0.2705680
  23.7700005    0.2609866
  23.7800007    0.2655928
  23.7900009    0.2646855
  23.8000011    0.2633528
  23.8100014    0.2624741
  23.8200016    0.2694745
  23.8300018    0.2754090
  23.8400021    0.2774693
  23.8500004    0.2893333
  23.8600006    0.2853754
  23.8700008    0.2781191
  23.8800011    0.2773832
  23.8900013    0.2818009
  23.9000015    0.2833527
  23.9100018    0.2766500
  23.9200020    0.2642513
  23.9300003    0.2737138
  23.9400005    0.2799980
  23.9500008    0.2725967
  23.9600010    0.2781022
  23.9700012    0.2796486
  23.9800014    0.2766158
  23.9900017    0.2831995
  24.0000019    0.2899497
  24.0100002    0.2711697
  24.0200005    0.2633941
  24.0300007    0.2707630
  24.0400009    0.2688712
  24.0500011    0.2699886
  24.0600014    0.2816766
  24.0700016    0.2801635
  24.0800018    0.2818232
  24.0900021    0.2697728
  24.1000004    0.2813762
  24.1100006    0.2860654
  24.1200008    0.2920989
  24.1300011    0.2890415
  24.1400013    0.2800749
  24.1500015    0.2883326
  24.1600018    0.2889184
  24.1700020    0.2846119
  24.1800003    0.2918588
  24.1900005    0.2887110
  24.2000008    0.2898031
  24.2100010    0.2998750
  24.2200012    0.3011012
  24.2300014    0.3167355
  24.2400017    0.3148868
  24.2500019    0.3294734
  24.2600002    0.3219492
  24.2700005    0.3265540
  24.2800007    0.3314311
  24.2900009    0.3377016
  24.3000011    0.3587326
  24.3100014    0.3513343
  24.3200016    0.3354031
  24.3300018    0.3257470
  24.3400021    0.3329907
  24.3500004    0.3268481
  24.3600006    0.3249153
  24.3700008    0.3325502
  24.3800011    0.3301581
  24.3900013    0.3353033
  24.4000015    0.3399912
  24.4100018    0.3309155
  24.4200020    0.3435389
  24.4300003    0.3398030
  24.4400005    0.3444804
  24.4500008    0.3438554
  24.4600010    0.3322195
  24.4700012    0.3459839
  24.4800014    0.3501499
  24.4900017    0.3413555
  24.5000019    0.3512030
  24.5100002    0.3594912
  24.5200005    0.3630950
  24.5300007    0.3520823
  24.5400009    0.3561945
  24.5500011    0.3496954
  24.5600014    0.3440650
  24.5700016    0.3324370
  24.5800018    0.3252977
  24.5900021    0.3255109
  24.6000004    0.3257140
  24.6100006    0.3156339
  24.6200008    0.3132658
  24.6300011    0.3109148
  24.6400013    0.3016058
  24.6500015    0.3123523
  24.6600018    0.3127548
  24.6700020    0.3013095
  24.6800003    0.3109389
  24.6900005    0.3274542
  24.7000008    0.3213820
  24.7100010    0.3319736
  24.7200012    0.3328579
  24.7300014    0.3369055
  24.7400017    0.3501748
  24.7500019    0.3317554
  24.7600002    0.3254786
  24.7700005    0.3142156
  24.7800007    0.3297998
  24.7900009    0.3287536
  24.8000011    0.3262495
  24.8100014    0.3123176
  24.8200016    0.3065049
  24.8300018    0.2999959
  24.8400021    0.2961406
  24.8500004    0.2896178
  24.8600006    0.2948244
  24.8700008    0.2844475
  24.8800011    0.2846009
  24.8900013    0.2881356
  24.9000015    0.2895616
  24.9100018    0.2889545
  24.9200020    0.2960230
  24.9300003    0.3031987
  24.9400005    0.3171378
  24.9500008    0.2964752
  24.9600010    0.3035094
  24.9700012    0.2965435
  24.9800014    0.2932977
  24.9900017    0.2994708
  25.0000019    0.3078482
  25.0100021    0.3051969
  25.0200005    0.3045757
  25.0300007    0.3102532
  25.0400009    0.3220195
  25.0500011    0.3101266
  25.0600014    0.3177988
  25.0700016    0.3169443
  25.0800018    0.3140289
  25.0900021    0.3234141
  25.1000004    0.3212753
  25.1100006    0.3169812
  25.1200008    0.3055297
  25.1300011    0.3087983
  25.1400013    0.3093540
  25.1500015    0.3063337
  25.1600018    0.3068959
  25.1700020    0.3120799
  25.1800003    0.3114504
  25.1900005    0.3176319
  25.2000008    0.3031763
  25.2100010    0.3037918
  25.2200012    0.2992707
  25.2300014    0.3018869
  25.2400017    0.2957734
  25.2500019    0.3028596
  25.2600021    0.3062084
  25.2700005    0.2979842
  25.2800007    0.2961212
  25.2900009    0.3000789
  25.3000011    0.2880453
  25.3100014    0.2941511
  25.3200016    0.2986906
  25.3300018    0.2948560
  25.3400021    0.2928407
  25.3500004    0.2851565
  25.3600006    0.2893945
  25.3700008    0.2825951
  25.3800011    0.2899996
  25.3900013    0.2878295
  25.4000015    0.2930890
  25.4100018    0.2990523
  25.4200020    0.2973406
  25.4300003    0.3089405
  25.4400005    0.3136172
  25.4500008    0.3203813
  25.4600010    0.3224509
  25.4700012    0.3149731
  25.4800014    0.3002636
  25.4900017    0.3042459
  25.5000019    0.3070734
  25.5100021    0.3064611
  25.5200005    0.3021902
  25.5300007    0.3057081
  25.5400009    0.3075994
  25.5500011    0.3094480
  25.5600014    0.3059984
  25.5700016    0.3148038
  25.5800018    0.3189407
  25.5900021    0.3209965
  25.6000004    0.3151908
  25.6100006    0.3070505
  25.6200008    0.3056236
  25.6300011    0.2974789
  25.6400013    0.3032489
  25.6500015    0.2987825
  25.6600018    0.2955468
  25.6700020    0.2950830
  25.6800003    0.3043491
  25.6900005    0.3146023
  25.7000008    0.3247304
  25.7100010    0.3175209
  25.7200012    0.3056677
  25.7300014    0.2996493
  25.7400017    0.2930858
  25.7500019    0.2912823
  25.7600021    0.2963381
  25.7700005    0.2928069
  25.7800007    0.2838916
  25.7900009    0.2874852
  25.8000011    0.2965258
  25.8100014    0.2941147
  25.8200016    0.2859678
  25.8300018    0.2966027
  25.8400021    0.3018910
  25.8500004    0.2996548
  25.8600006    0.3046453
  25.8700008    0.2996684
  25.8800011    0.2891425
  25.8900013    0.2957604
  25.9000015    0.2936140
  25.9100018    0.2913251
  25.9200020    0.2958448
  25.9300003    0.2975662
  25.9400005    0.2978057
  25.9500008    0.2851816
  25.9600010    0.2885737
  25.9700012    0.2843616
  25.9800014    0.2781990
  25.9900017    0.2694902
  26.0000019    0.2697983
  26.0100021    0.2783312
  26.0200005    0.2837057
  26.0300007    0.2847541
  26.0400009    0.2904994
  26.0500011    0.2932318
  26.0600014    0.2910839
  26.0700016    0.2914157
  26.0800018    0.2754515
  26.0900021    0.2798894
  26.1000004    0.2832876
  26.1100006    0.2880606
  26.1200008    0.2844449
  26.1300011    0.2926272
  26.1400013    0.2842075
  26.1500015    0.2801148
  26.1600018    0.2799243
  26.1700020    0.2741179
  26.1800003    0.2782919
  26.1900005    0.2722895
  26.2000008    0.2731159
  26.2100010    0.2674205
  26.2200012    0.2684048
  26.2300014    0.2751656
  26.2400017    0.2790717
  26.2500019    0.2732329
  26.2600021    0.2805631
  26.2700005    0.2881646
  26.2800007    0.2910448
  26.2900009    0.2913787
  26.3000011    0.2891982
  26.3100014    0.2734504
  26.3200016    0.2719210
  26.3300018    0.2718843
  26.3400021    0.2693149
  26.3500004    0.2776439
  26.3600006    0.2819445
  26.3700008    0.2868783
  26.3800011    0.2860711
  26.3900013    0.2842943
  26.4000015    0.2965981
  26.4100018    0.2950086
  26.4200020    0.2939188
  26.4300003    0.2995105
  26.4400005    0.2990344
  26.4500008    0.2867929
  26.4600010    0.2863393
  26.4700012    0.2952959
  26.4800014    0.2951265
  26.4900017    0.2833202
  26.5000019    0.2732767
  26.5100021    0.2760862
  26.5200005    0.2817874
  26.5300007    0.2751221
  26.5400009    0.2853861
  26.5500011    0.2898690
  26.5600014    0.2803586
  26.5700016    0.2842321
  26.5800018    0.3007345
  26.5900021    0.3003880
  26.6000004    0.3031555
  26.6100006    0.3092861
  26.6200008    0.3146178
  26.6300011    0.3082362
  26.6400013    0.3010429
  26.6500015    0.3011681
  26.6600018    0.2982124
  26.6700020    0.2961879
  26.6800022    0.2858926
  26.6900005    0.2860612
  26.7000008    0.2853465
  26.7100010    0.2923651
  26.7200012    0.2778400
  26.7300014    0.2855560
  26.7400017    0.2892138
  26.7500019    0.2867773
  26.7600021    0.2978903
  26.7700005    0.2950542
  26.7800007    0.2962389
  26.7900009    0.3000956
  26.8000011    0.2946965
  26.8100014    0.2992532
  26.8200016    0.2937804
  26.8300018    0.2784466
  26.8400021    0.2763562
  26.8500004    0.2806437
  26.8600006    0.2815956
  26.8700008    0.2776581
  26.8800011    0.2731045
  26.8900013    0.2628342
  26.9000015    0.2614995
  26.9100018    0.2632960
  26.9200020    0.2646132
  26.9300022    0.2706236
  26.9400005    0.2778677
  26.9500008    0.2834447
  26.9600010    0.2839326
  26.9700012    0.2727353
  26.9800014    0.2851821
  26.9900017    0.2803627
  27.0000019    0.2848456
  27.0100021    0.2841354
  27.0200005    0.2873459
  27.0300007    0.2761498
  27.0400009    0.2908953
  27.0500011    0.2919924
  27.0600014    0.2820083
  27.0700016    0.2779978
  27.0800018    0.2787233
  27.0900021    0.2771395
  27.1000004    0.2818277
  27.1100006    0.2907127
  27.1200008    0.2897756
  27.1300011    0.2821552
  27.1400013    0.2811675
  27.1500015    0.2842477
  27.1600018    0.2732011
  27.1700020    0.2824292
  27.1800022    0.2769594
  27.1900005    0.2743712
  27.2000008    0.2783434
  27.2100010    0.2809111
  27.2200012    0.2835614
  27.2300014    0.2792757
  27.2400017    0.2830195
  27.2500019    0.2890595
  27.2600021    0.2714862
  27.2700005    0.2751274
  27.2800007    0.2719942
  27.2900009    0.2659313
  27.3000011    0.2691002
  27.3100014    0.2730617
  27.3200016    0.2725769
  27.3300018    0.2759860
  27.3400021    0.2753742
  27.3500004    0.2781921
  27.3600006    0.2904187
  27.3700008    0.2806643
  27.3800011    0.2869561
  27.3900013    0.2860763
  27.4000015    0.2873528
  27.4100018    0.2854683
  27.4200020    0.2811521
  27.4300022    0.2883675
  27.4400005    0.2879049
  27.4500008    0.3004833
  27.4600010    0.2925648
  27.4700012    0.3080109
  27.4800014    0.3007363
  27.4900017    0.2989160
  27.5000019    0.2888801
  27.5100021    0.2997705
  27.5200005    0.2940127
  27.5300007    0.2963156
  27.5400009    0.3034326
  27.5500011    0.2912858
  27.5600014    0.2960882
  27.5700016    0.2966811
  27.5800018    0.2955378
  27.5900021    0.3030781
  27.6000004    0.3022213
  27.6100006    0.3008324
  27.6200008    0.3042930
  27.6300011    0.3080076
  27.6400013    0.3039763
  27.6500015    0.3047383
  27.6600018    0.2873915
  27.6700020    0.2922413
  27.6800022    0.2880035
  27.6900005    0.3003985
  27.7000008    0.2985638
  27.7100010    0.2963767
  27.7200012    0.2996393
  27.7300014    0.2979980
  27.7400017    0.2881845
  27.7500019    0.2950027
  27.7600021    0.2963217
  27.7700005    0.3082978
  27.7800007    0.3105026
  27.7900009    0.3028929
  27.8000011    0.3034824
  27.8100014    0.3028210
  27.8200016    0.3091941
  27.8300018    0.3081079
  27.8400021    0.3045894
  27.8500004    0.3134712
  27.8600006    0.3100212
  27.8700008    0.3023287
  27.8800011    0.2995428
  27.8900013    0.2993675
  27.9000015    0.2974162
  27.9100018    0.2914172
  27.9200020    0.2956196
  27.9300022    0.2913634
  27.9400005    0.2872764
  27.9500008    0.2926044
  27.9600010    0.2873912
  27.9700012    0.2819977
  27.9800014    0.2882145
  27.9900017    0.2849083
  28.0000019    0.2799058
  28.0100021    0.2770784
  28.0200005    0.2731162
  28.0300007    0.2811483
  28.0400009    0.2929761
  28.0500011    0.2878130
  28.0600014    0.2803079
  28.0700016    0.2877921
  28.0800018    0.2872414
  28.0900021    0.2916621
  28.1000004    0.2992019
  28.1100006    0.2861616
  28.1200008    0.2963022
  28.1300011    0.2961204
  28.1400013    0.2992377
  28.1500015    0.2929292
  28.1600018    0.2903051
  28.1700020    0.2881103
  28.1800022    0.2965637
  28.1900005    0.2898401
  28.2000008    0.2875561
  28.2100010    0.2848779
  28.2200012    0.2961575
  28.2300014    0.2911829
  28.2400017    0.3003957
  28.2500019    0.2966643
  28.2600021    0.2970428
  28.2700005    0.2841974
  28.2800007    0.2887083
  28.2900009    0.2960241
  28.3000011    0.2899001
  28.3100014    0.2890838
  28.3200016    0.2804625
  28.3300018    0.2859423
  28.3400021    0.2824608
  28.3500023    0.2830655
  28.3600006    0.2853989
  28.3700008    0.2820267
  28.3800011    0.2820706
  28.3900013    0.2786565
  28.4000015    0.2763025
  28.4100018    0.2807223
  28.4200020    0.2786226
  28.4300022    0.2812595
  28.4400005    0.2902650
  28.4500008    0.2731024
  28.4600010    0.2869267
  28.4700012    0.2859634
  28.4800014    0.2983766
  28.4900017    0.2939238
  28.5000019    0.3001209
  28.5100021    0.3037439
  28.5200005    0.2970766
  28.5300007    0.3045311
  28.5400009    0.3010316
  28.5500011    0.2878996
  28.5600014    0.2918366
  28.5700016    0.2902949
  28.5800018    0.2951798
  28.5900021    0.2890517
  28.6000023    0.2950477
  28.6100006    0.3040633
  28.6200008    0.3067287
  28.6300011    0.3065686
  28.6400013    0.3079597
  28.6500015    0.3068897
  28.6600018    0.3030185
  28.6700020    0.2964256
  28.6800022    0.2945314
  28.6900005    0.2982796
  28.7000008    0.3023071
  28.7100010    0.3028441
  28.7200012    0.3174365
  28.7300014    0.3180991
  28.7400017    0.3283844
  28.7500019    0.3241190
  28.7600021    0.3201070
  28.7700005    0.3131030
  28.7800007    0.3194405
  28.7900009    0.3133223
  28.8000011    0.3188547
  28.8100014    0.3195885
  28.8200016    0.3261747
  28.8300018    0.3337743
  28.8400021    0.3302226
  28.8500023    0.3235878
  28.8600006    0.3272208
  28.8700008    0.3319014
  28.8800011    0.3270667
  28.8900013    0.3207085
  28.9000015    0.3245328
  28.9100018    0.3208672
  28.9200020    0.3316405
  28.9300022    0.3358310
  28.9400005    0.3357741
  28.9500008    0.3322910
  28.9600010    0.3463236
  28.9700012    0.3481376
  28.9800014    0.3448953
  28.9900017    0.3352791
  29.0000019    0.3288815
  29.0100021    0.3421434
  29.0200005    0.3488812
  29.0300007    0.3519722
  29.0400009    0.3454846
  29.0500011    0.3386433
  29.0600014    0.3360568
  29.0700016    0.3442284
  29.0800018    0.3480558
  29.0900021    0.3466401
  29.1000023    0.3437349
  29.1100006    0.3439807
  29.1200008    0.3400500
  29.1300011    0.3292625
  29.1400013    0.3258611
  29.1500015    0.3293464
  29.1600018    0.3194474
  29.1700020    0.3178408
  29.1800022    0.3230630
  29.1900005    0.3253443
  29.2000008    0.3398635
  29.2100010    0.3489926
  29.2200012    0.3401193
  29.2300014    0.3421909
  29.2400017    0.3456735
  29.2500019    0.3363859
  29.2600021    0.3416722
  29.2700005    0.3456987
  29.2800007    0.3414500
  29.2900009    0.3389684
  29.3000011    0.3392987
  29.3100014    0.3385506
  29.3200016    0.3537323
  29.3300018    0.3462062
  29.3400021    0.3462301
  29.3500023    0.3296600
  29.3600006    0.3199964
  29.3700008    0.3155768
  29.3800011    0.3227254
  29.3900013    0.3253770
  29.4000015    0.3292225
  29.4100018    0.3280074
  29.4200020    0.3276657
  29.4300022    0.3283144
  29.4400005    0.3397143
  29.4500008    0.3540472
  29.4600010    0.3551059
  29.4700012    0.3578217
  29.4800014    0.3509227
  29.4900017    0.3658462
  29.5000019    0.3735301
  29.5100021    0.3760896
  29.5200005    0.3520255
  29.5300007    0.3502742
  29.5400009    0.3584480
  29.5500011    0.3685977
  29.5600014    0.3663174
  29.5700016    0.3529075
  29.5800018    0.3608122
  29.5900021    0.3642856
  29.6000023    0.3700796
  29.6100006    0.3546928
  29.6200008    0.3478185
  29.6300011    0.3369514
  29.6400013    0.3444875
  29.6500015    0.3337350
  29.6600018    0.3255194
  29.6700020    0.3130409
  29.6800022    0.3068219
  29.6900005    0.3052828
  29.7000008    0.2982042
  29.7100010    0.2949820
  29.7200012    0.2978131
  29.7300014    0.3111053
  29.7400017    0.3151917
  29.7500019    0.3173282
  29.7600021    0.3168051
  29.7700024    0.3137511
  29.7800007    0.3121485
  29.7900009    0.3137997
  29.8000011    0.3100905
  29.8100014    0.3133570
  29.8200016    0.3130604
  29.8300018    0.3143676
  29.8400021    0.3202981
  29.8500023    0.3163987
  29.8600006    0.3131728
  29.8700008    0.3158710
  29.8800011    0.3051884
  29.8900013    0.3090184
  29.9000015    0.3090624
  29.9100018    0.2940862
  29.9200020    0.2935458
  29.9300022    0.2991973
  29.9400005    0.2997116
  29.9500008    0.3031726
  29.9600010    0.3087546
  29.9700012    0.3061824
  29.9800014    0.2930810
  29.9900017    0.2971055
  30.0000019    0.2908454
  30.0100021    0.3018248
  30.0200024    0.3064694
  30.0300007    0.3137851
  30.0400009    0.3151594
  30.0500011    0.3072419
  30.0600014    0.3083370
  30.0700016    0.3059854
  30.0800018    0.2957630
  30.0900021    0.2987900
  30.1000023    0.3018390
  30.1100006    0.3106760
  30.1200008    0.3220260
  30.1300011    0.3085829
  30.1400013    0.3052383
  30.1500015    0.2944794
  30.1600018    0.2990714
  30.1700020    0.2951321
  30.1800022    0.2967894
  30.1900005    0.2895772
  30.2000008    0.2899321
  30.2100010    0.2981322
  30.2200012    0.2949584
  30.2300014    0.2902282
  30.2400017    0.2852606
  30.2500019    0.2865961
  30.2600021    0.2900722
  30.2700024    0.2944541
  30.2800007    0.2734575
  30.2900009    0.2775476
  30.3000011    0.2788250
  30.3100014    0.2799287
  30.3200016    0.2780632
  30.3300018    0.2764596
  30.3400021    0.2756396
  30.3500023    0.2678903
  30.3600006    0.2697447
  30.3700008    0.2663839
  30.3800011    0.2652251
  30.3900013    0.2713806
  30.4000015    0.2757409
  30.4100018    0.2627909
  30.4200020    0.2639899
  30.4300022    0.2717037
  30.4400005    0.2725736
  30.4500008    0.2804747
  30.4600010    0.2748391
  30.4700012    0.2759185
  30.4800014    0.2831380
  30.4900017    0.2834320
  30.5000019    0.2732295
  30.5100021    0.2857127
  30.5200024    0.2836762
  30.5300007    0.2848598
  30.5400009    0.2925431
  30.5500011    0.2949229
  30.5600014    0.2861533
  30.5700016    0.2905002
  30.5800018    0.2891342
  30.5900021    0.2965521
  30.6000023    0.2990813
  30.6100006    0.3030641
  30.6200008    0.2991391
  30.6300011    0.3082383
  30.6400013    0.3149783
  30.6500015    0.3084858
  30.6600018    0.3105431
  30.6700020    0.3105492
  30.6800022    0.3154855
  30.6900005    0.3199568
  30.7000008    0.3237000
  30.7100010    0.3249708
  30.7200012    0.3206250
  30.7300014    0.3023089
  30.7400017    0.3151569
  30.7500019    0.3125778
  30.7600021    0.3046973
  30.7700024    0.3057468
  30.7800007    0.2995475
  30.7900009    0.2942830
  30.8000011    0.2862871
  30.8100014    0.2881481
  30.8200016    0.2938117
  30.8300018    0.2908286
  30.8400021    0.2797344
  30.8500023    0.2788012
  30.8600006    0.2739283
  30.8700008    0.2742606
  30.8800011    0.2703071
  30.8900013    0.2729156
  30.9000015    0.2694129
  30.9100018    0.2750304
  30.9200020    0.2805932
  30.9300022    0.2882937
  30.9400005    0.2935201
  30.9500008    0.2989646
  30.9600010    0.3007790
  30.9700012    0.2962922
  30.9800014    0.3079156
  30.9900017    0.2984581
  31.0000019    0.2968822
  31.0100021    0.3140273
  31.0200024    0.3041019
  31.0300007    0.3012240
  31.0400009    0.3041366
  31.0500011    0.3127005
  31.0600014    0.3135302
  31.0700016    0.3061088
  31.0800018    0.3119344
  31.0900021    0.3076020
  31.1000023    0.3078600
  31.1100006    0.2956451
  31.1200008    0.2925112
  31.1300011    0.2887942
  31.1400013    0.2846819
  31.1500015    0.2854923
  31.1600018    0.2947121
  31.1700020    0.2887227
  31.1800022    0.2835808
  31.1900005    0.2868133
  31.2000008    0.2847601
  31.2100010    0.2991731
  31.2200012    0.2901488
  31.2300014    0.2924846
  31.2400017    0.2917014
  31.2500019    0.2924637
  31.2600021    0.2885360
  31.2700024    0.2927546
  31.2800007    0.2926300
  31.2900009    0.3017099
  31.3000011    0.2909029
  31.3100014    0.2966757
  31.3200016    0.2948686
  31.3300018    0.2985259
  31.3400021    0.2912328
  31.3500023    0.2932422
  31.3600006    0.2932229
  31.3700008    0.3023469
  31.3800011    0.3105224
  31.3900013    0.2985942
  31.4000015    0.2886198
  31.4100018    0.2930496
  31.4200020    0.2973668
  31.4300022    0.2911325
  31.4400024    0.2961930
  31.4500008    0.2931760
  31.4600010    0.3020039
  31.4700012    0.2924267
  31.4800014    0.2929654
  31.4900017    0.2766463
  31.5000019    0.2730002
  31.5100021    0.2716512
  31.5200024    0.2759701
  31.5300007    0.2662940
  31.5400009    0.2701403
  31.5500011    0.2688043
  31.5600014    0.2728959
  31.5700016    0.2782609
  31.5800018    0.2850465
  31.5900021    0.2927939
  31.6000023    0.2787376
  31.6100006    0.2982900
  31.6200008    0.3060313
  31.6300011    0.2950281
  31.6400013    0.2963811
  31.6500015    0.2985768
  31.6600018    0.2976222
  31.6700020    0.3043435
  31.6800022    0.3014814
  31.6900024    0.2910959
  31.7000008    0.2984966
  31.7100010    0.2987049
  31.7200012    0.2985811
  31.7300014    0.3058336
  31.7400017    0.3044863
  31.7500019    0.2929563
  31.7600021    0.2968979
  31.7700024    0.2894529
  31.7800007    0.2912101
  31.7900009    0.2940174
  31.8000011    0.2952220
  31.8100014    0.3037837
  31.8200016    0.3006435
  31.8300018    0.2873529
  31.8400021    0.2830754
  31.8500023    0.2871937
  31.8600006    0.2782965
  31.8700008    0.2824389
  31.8800011    0.2849389
  31.8900013    0.2954324
  31.9000015    0.2909189
  31.9100018    0.2939207
  31.9200020    0.2981509
  31.9300022    0.2896339
  31.9400024    0.2886248
  31.9500008    0.2951460
  31.9600010    0.3050035
  31.9700012    0.3070973
  31.9800014    0.3113281
  31.9900017    0.3083667
  32.0000000    0.3058934
  32.0100021    0.3028308
  32.0200005    0.3034719
  32.0300026    0.3011136
  32.0400009    0.3150930
  32.0500031    0.3082128
  32.0600014    0.3050781
  32.0699997    0.3074398
  32.0800018    0.3124602
  32.0900002    0.3223093
  32.1000023    0.3106999
  32.1100006    0.3112362
  32.1200027    0.3110314
  32.1300011    0.3115686
  32.1400032    0.3182315
  32.1500015    0.3303251
  32.1599998    0.3229742
  32.1700020    0.3190056
  32.1800003    0.3117703
  32.1900024    0.3130983
  32.2000008    0.3132754
  32.2100029    0.3185795
  32.2200012    0.3161014
  32.2300034    0.3193412
  32.2400017    0.3197597
  32.2500000    0.3202330
  32.2600021    0.3204227
  32.2700005    0.3077012
  32.2800026    0.3026776
  32.2900009    0.3072322
  32.3000031    0.3120930
  32.3100014    0.3236585
  32.3199997    0.3380310
  32.3300018    0.3373411
  32.3400002    0.3421586
  32.3500023    0.3489652
  32.3600006    0.3463424
  32.3700027    0.3476995
  32.3800011    0.3480286
  32.3900032    0.3255690
  32.4000015    0.3271013
  32.4099998    0.3156676
  32.4200020    0.3211603
  32.4300003    0.3089581
  32.4400024    0.3066089
  32.4500008    0.3053308
  32.4600029    0.3023840
  32.4700012    0.2935793
  32.4800034    0.2921005
  32.4900017    0.2959529
  32.5000000    0.3051105
  32.5100021    0.2948386
  32.5200005    0.2823745
  32.5300026    0.2866466
  32.5400009    0.2734186
  32.5500031    0.2728510
  32.5600014    0.2779478
  32.5699997    0.2773459
  32.5800018    0.2851872
  32.5900002    0.2791987
  32.6000023    0.2743544
  32.6100006    0.2770042
  32.6200027    0.2847554
  32.6300011    0.2847576
  32.6400032    0.2888705
  32.6500015    0.2903885
  32.6599998    0.2822447
  32.6700020    0.2914479
  32.6800003    0.2970960
  32.6900024    0.2869179
  32.7000008    0.2822655
  32.7100029    0.2821499
  32.7200012    0.2938367
  32.7300034    0.2935757
  32.7400017    0.2819292
  32.7500000    0.2799356
  32.7600021    0.2804798
  32.7700005    0.2787435
  32.7800026    0.2809212
  32.7900009    0.2729942
  32.8000031    0.2765517
  32.8100014    0.2789477
  32.8199997    0.2773450
  32.8300018    0.2783203
  32.8400002    0.2828640
  32.8500023    0.2778229
  32.8600006    0.2756224
  32.8700027    0.2712179
  32.8800011    0.2695010
  32.8900032    0.2712752
  32.9000015    0.2671620
  32.9099998    0.2802165
  32.9200020    0.2785017
  32.9300003    0.2850200
  32.9400024    0.2830771
  32.9500008    0.2820434
  32.9600029    0.2742935
  32.9700012    0.2676333
  32.9800034    0.2767754
  32.9900017    0.2759371
  33.0000000    0.2784179
  33.0100021    0.2768520
  33.0200005    0.2792184
  33.0300026    0.2717189
  33.0400009    0.2646449
  33.0500031    0.2803625
  33.0600014    0.2803283
  33.0699997    0.2837277
  33.0800018    0.2885015
  33.0900002    0.2930653
  33.1000023    0.2942713
  33.1100006    0.2979452
  33.1200027    0.2897258
  33.1300011    0.2972123
  33.1400032    0.2840585
  33.1500015    0.2706105
  33.1599998    0.2813688
  33.1700020    0.2819544
  33.1800003    0.2812931
  33.1900024    0.2838532
  33.2000008    0.2813773
  33.2100029    0.2848374
  33.2200012    0.2808830
  33.2300034    0.2795541
  33.2400017    0.2736697
  33.2500000    0.2777054
  33.2600021    0.2768303
  33.2700005    0.2679464
  33.2800026    0.2683493
  33.2900009    0.2833343
  33.3000031    0.2775402
  33.3100014    0.2727658
  33.3199997    0.2687571
  33.3300018    0.2663305
  33.3400002    0.2771772
  33.3500023    0.2741699
  33.3600006    0.2691061
  33.3700027    0.2747733
  33.3800011    0.2747266
  33.3900032    0.2722335
  33.4000015    0.2768478
  33.4099998    0.2702389
  33.4200020    0.2734134
  33.4300003    0.2709535
  33.4400024    0.2676848
  33.4500008    0.2658744
  33.4600029    0.2687253
  33.4700012    0.2587142
  33.4800034    0.2627748
  33.4900017    0.2643021
  33.5000000    0.2696514
  33.5100021    0.2807305
  33.5200005    0.2802701
  33.5300026    0.2742132
  33.5400009    0.2815230
  33.5500031    0.2723576
  33.5600014    0.2758438
  33.5699997    0.2678728
  33.5800018    0.2697577
  33.5900002    0.2677283
  33.6000023    0.2694864
  33.6100006    0.2657201
  33.6200027    0.2708632
  33.6300011    0.2656951
  33.6400032    0.2779073
  33.6500015    0.2736849
  33.6599998    0.2710730
  33.6700020    0.2769431
  33.6800003    0.2764050
  33.6900024    0.2751352
  33.7000008    0.2716731
  33.7100029    0.2733960
  33.7200012    0.2805746
  33.7300034    0.2794579
  33.7400017    0.2789077
  33.7500000    0.2841235
  33.7600021    0.2909341
  33.7700005    0.2922474
  33.7800026    0.2814488
  33.7900009    0.2878332
  33.8000031    0.2863550
  33.8100014    0.2944183
  33.8200035    0.2793328
  33.8300018    0.2730995
  33.8400002    0.2812230
  33.8500023    0.2791763
  33.8600006    0.2743948
  33.8700027    0.2706751
  33.8800011    0.2761574
  33.8900032    0.2800440
  33.9000015    0.2888362
  33.9099998    0.2922721
  33.9200020    0.2849528
  33.9300003    0.2869447
  33.9400024    0.2854461
  33.9500008    0.2856585
  33.9600029    0.2777501
  33.9700012    0.2863730
  33.9800034    0.2946833
  33.9900017    0.2892077
  34.0000000    0.2930992
  34.0100021    0.2941990
  34.0200005    0.2898043
  34.0300026    0.2926123
  34.0400009    0.2919084
  34.0500031    0.2975465
  34.0600014    0.2884411
  34.0700035    0.2912347
  34.0800018    0.2858740
  34.0900002    0.2816078
  34.1000023    0.2957365
  34.1100006    0.2859913
  34.1200027    0.2842774
  34.1300011    0.2971362
  34.1400032    0.3088285
  34.1500015    0.3089699
  34.1599998    0.3051776
  34.1700020    0.3013710
  34.1800003    0.3016405
  34.1900024    0.2919396
  34.2000008    0.2961701
  34.2100029    0.2930728
  34.2200012    0.2906258
  34.2300034    0.2885652
  34.2400017    0.3090788
  34.2500000    0.3114886
  34.2600021    0.3034391
  34.2700005    0.2893765
  34.2800026    0.2793222
  34.2900009    0.2818112
  34.3000031    0.2837414
  34.3100014    0.2833914
  34.3200035    0.2840441
  34.3300018    0.2874563
  34.3400002    0.3000957
  34.3500023    0.3092936
  34.3600006    0.3145966
  34.3700027    0.3116554
  34.3800011    0.3060712
  34.3900032    0.2991726
  34.4000015    0.2980536
  34.4099998    0.2984201
  34.4200020    0.2980541
  34.4300003    0.2953308
  34.4400024    0.2906211
  34.4500008    0.2853477
  34.4600029    0.2846034
  34.4700012    0.2849156
  34.4800034    0.2878584
  34.4900017    0.2846138
  34.5000000    0.2840712
  34.5100021    0.2951532
  34.5200005    0.2968029
  34.5300026    0.3068595
  34.5400009    0.3033122
  34.5500031    0.2956319
  34.5600014    0.3016851
  34.5700035    0.2979123
  34.5800018    0.3071104
  34.5900002    0.2896615
  34.6000023    0.3038830
  34.6100006    0.3027669
  34.6200027    0.2923588
  34.6300011    0.3015165
  34.6400032    0.2951218
  34.6500015    0.2934575
  34.6599998    0.3091177
  34.6700020    0.3086787
  34.6800003    0.3012515
  34.6900024    0.3037124
  34.7000008    0.2956376
  34.7100029    0.3046256
  34.7200012    0.3032082
  34.7300034    0.2989521
  34.7400017    0.2993277
  34.7500000    0.2970487
  34.7600021    0.3026457
  34.7700005    0.2858426
  34.7800026    0.2890963
  34.7900009    0.2843721
  34.8000031    0.2824410
  34.8100014    0.2900689
  34.8200035    0.2899654
  34.8300018    0.2807012
  34.8400002    0.2837962
  34.8500023    0.2835760
  34.8600006    0.2913277
  34.8700027    0.2889986
  34.8800011    0.2780983
  34.8900032    0.2821871
  34.9000015    0.2745723
  34.9099998    0.2795811
  34.9200020    0.2916025
  34.9300003    0.2907389
  34.9400024    0.2970842
  34.9500008    0.2995554
  34.9600029    0.2939003
  34.9700012    0.2917317
  34.9800034    0.2826113
  34.9900017    0.2817734
  35.0000000    0.2742019
  35.0100021    0.2846358
  35.0200005    0.2770149
  35.0300026    0.2841140
  35.0400009    0.2866691
  35.0500031    0.2825272
  35.0600014    0.2762110
  35.0700035    0.2806756
  35.0800018    0.2810768
  35.0900002    0.2764135
  35.1000023    0.2816904
  35.1100006    0.2739213
  35.1200027    0.2742109
  35.1300011    0.2777605
  35.1400032    0.2799017
  35.1500015    0.2870233
  35.1599998    0.2892665
  35.1700020    0.2928577
  35.1800003    0.2943628
  35.1900024    0.2839197
  35.2000008    0.2836048
  35.2100029    0.2785375
  35.2200012    0.2848272
  35.2300034    0.2833502
  35.2400017    0.2761867
  35.2500000    0.2707887
  35.2600021    0.2828535
  35.2700005    0.2907372
  35.2800026    0.2907957
  35.2900009    0.2962053
  35.3000031    0.2972166
  35.3100014    0.2912814
  35.3200035    0.2874375
  35.3300018    0.2907610
  35.3400002    0.2930318
  35.3500023    0.2917456
  35.3600006    0.2996632
  35.3700027    0.2992531
  35.3800011    0.2883035
  35.3900032    0.2881038
  35.4000015    0.2836844
  35.4099998    0.2885279
  35.4200020    0.2876918
  35.4300003    0.2899544
  35.4400024    0.2948598
  35.4500008    0.2903579
  35.4600029    0.2884477
  35.4700012    0.2941513
  35.4800034    0.2948853
  35.4900017    0.3091659
  35.5000000    0.3057601
  35.5100021    0.3024496
  35.5200005    0.3001201
  35.5300026    0.3000984
  35.5400009    0.3040260
  35.5500031    0.3078074
  35.5600014    0.3133837
  35.5700035    0.3190607
  35.5800018    0.3229113
  35.5900002    0.3175939
  35.6000023    0.3227611
  35.6100006    0.3072263
  35.6200027    0.3016120
  35.6300011    0.3059075
  35.6400032    0.2954528
  35.6500015    0.3101549
  35.6599998    0.2993402
  35.6700020    0.3042208
  35.6800003    0.2958483
  35.6900024    0.3048486
  35.7000008    0.3075048
  35.7100029    0.3121189
  35.7200012    0.3038917
  35.7300034    0.3146769
  35.7400017    0.3181866
  35.7500000    0.3228267
  35.7600021    0.3070526
  35.7700005    0.3038733
  35.7800026    0.3174291
  35.7900009    0.3176108
  35.8000031    0.3210898
  35.8100014    0.3115006
  35.8200035    0.3174002
  35.8300018    0.3144633
  35.8400002    0.3140593
  35.8500023    0.3083677
  35.8600006    0.3277923
  35.8700027    0.3243225
  35.8800011    0.3307894
  35.8900032    0.3314450
  35.9000015    0.3430584
  35.9099998    0.3466736
  35.9200020    0.3402669
  35.9300003    0.3328530
  35.9400024    0.3261347
  35.9500008    0.3147990
  35.9600029    0.3102504
  35.9700012    0.3014044
  35.9800034    0.3021314
  35.9900017    0.2929940
  36.0000000    0.2895716
  36.0100021    0.2914588
  36.0200005    0.2932445
  36.0300026    0.2976188
  36.0400009    0.2990004
  36.0500031    0.3104621
  36.0600014    0.3017700
  36.0700035    0.3024997
  36.0800018    0.3088299
  36.0900002    0.2950045
  36.1000023    0.2963119
  36.1100006    0.3005431
  36.1200027    0.3137593
  36.1300011    0.3048971
  36.1400032    0.2974002
  36.1500015    0.3111413
  36.1599998    0.3122020
  36.1700020    0.3011948
  36.1800003    0.3035167
  36.1900024    0.3080613
  36.2000008    0.3132552
  36.2100029    0.3135989
  36.2200012    0.3168659
  36.2300034    0.3216683
  36.2400017    0.3271161
  36.2500000    0.3299627
  36.2600021    0.3392259
  36.2700005    0.3366239
  36.2800026    0.3386290
  36.2900009    0.3239928
  36.3000031    0.3270346
  36.3100014    0.3350842
  36.3200035    0.3173965
  36.3300018    0.3163337
  36.3400002    0.3277668
  36.3500023    0.3182074
  36.3600006    0.3217479
  36.3700027    0.3054768
  36.3800011    0.3049600
  36.3900032    0.3170787
  36.4000015    0.3151177
  36.4099998    0.3188632
  36.4200020    0.3185940
  36.4300003    0.3222781
  36.4400024    0.3120094
  36.4500008    0.3066665
  36.4600029    0.3002729
  36.4700012    0.2973148
  36.4800034    0.2778915
  36.4900017    0.2773589
  36.5000000    0.2825046
  36.5100021    0.2948375
  36.5200005    0.2909136
  36.5300026    0.2929137
  36.5400009    0.3064883
  36.5500031    0.3105448
  36.5600014    0.3177364
  36.5700035    0.3234299
  36.5800018    0.3224274
  36.5900002    0.3019392
  36.6000023    0.3016376
  36.6100006    0.2992678
  36.6200027    0.3121059
  36.6300011    0.3106346
  36.6400032    0.3128046
  36.6500015    0.3221241
  36.6599998    0.3173619
  36.6700020    0.3291703
  36.6800003    0.3219349
  36.6900024    0.3221579
  36.7000008    0.3276868
  36.7100029    0.3288149
  36.7200012    0.3347784
  36.7300034    0.3312642
  36.7400017    0.3302314
  36.7500000    0.3425903
  36.7600021    0.3393984
  36.7700005    0.3434753
  36.7800026    0.3288502
  36.7900009    0.3374794
  36.8000031    0.3335546
  36.8100014    0.3440897
  36.8200035    0.3292267
  36.8300018    0.3274134
  36.8400002    0.3266421
  36.8500023    0.3288284
  36.8600006    0.3364510
  36.8700027    0.3324423
  36.8800011    0.3345724
  36.8900032    0.3316923
  36.9000015    0.3305309
  36.9099998    0.3391742
  36.9200020    0.3264449
  36.9300003    0.3227595
  36.9400024    0.3130545
  36.9500008    0.3219620
  36.9600029    0.3221588
  36.9700012    0.3293324
  36.9800034    0.3352129
  36.9900017    0.3415275
  37.0000000    0.3343573
  37.0100021    0.3360030
  37.0200005    0.3311829
  37.0300026    0.3403058
  37.0400009    0.3334419
  37.0500031    0.3230724
  37.0600014    0.3230750
  37.0700035    0.3137947
  37.0800018    0.3106185
  37.0900002    0.3028425
  37.1000023    0.3195473
  37.1100006    0.3194010
  37.1200027    0.3162104
  37.1300011    0.3078181
  37.1400032    0.3047856
  37.1500015    0.3188343
  37.1600037    0.3280097
  37.1700020    0.3414452
  37.1800003    0.3488653
  37.1900024    0.3579941
  37.2000008    0.3593349
  37.2100029    0.3523721
  37.2200012    0.3481764
  37.2300034    0.3543407
  37.2400017    0.3531902
  37.2500000    0.3328221
  37.2600021    0.3248771
  37.2700005    0.3265627
  37.2800026    0.3366365
  37.2900009    0.3384196
  37.3000031    0.3393320
  37.3100014    0.3523421
  37.3200035    0.3512447
  37.3300018    0.3484597
  37.3400002    0.3515792
  37.3500023    0.3419445
  37.3600006    0.3521457
  37.3700027    0.3525467
  37.3800011    0.3455443
  37.3900032    0.3504492
  37.4000015    0.3476189
  37.4100037    0.3399391
  37.4200020    0.3507265
  37.4300003    0.3404098
  37.4400024    0.3555294
  37.4500008    0.3543761
  37.4600029    0.3441106
  37.4700012    0.3441279
  37.4800034    0.3386377
  37.4900017    0.3391083
  37.5000000    0.3298613
  37.5100021    0.3467933
  37.5200005    0.3412032
  37.5300026    0.3425950
  37.5400009    0.3501465
  37.5500031    0.3460001
  37.5600014    0.3461091
  37.5700035    0.3420752
  37.5800018    0.3470329
  37.5900002    0.3541503
  37.6000023    0.3491727
  37.6100006    0.3535780
  37.6200027    0.3510010
  37.6300011    0.3673593
  37.6400032    0.3745867
  37.6500015    0.3728139
  37.6600037    0.3785076
  37.6700020    0.3967893
  37.6800003    0.3893252
  37.6900024    0.3793896
  37.7000008    0.3729157
  37.7100029    0.3739465
  37.7200012    0.3658240
  37.7300034    0.3679376
  37.7400017    0.3824406
  37.7500000    0.3791983
  37.7600021    0.3862373
  37.7700005    0.3917716
  37.7800026    0.3868026
  37.7900009    0.3941863
  37.8000031    0.4025710
  37.8100014    0.3970815
  37.8200035    0.3917190
  37.8300018    0.3987059
  37.8400002    0.3968149
  37.8500023    0.4001208
  37.8600006    0.3997656
  37.8700027    0.4124850
  37.8800011    0.4069974
  37.8900032    0.4081224
  37.9000015    0.3984613
  37.9100037    0.4009024
  37.9200020    0.3887939
  37.9300003    0.4091000
  37.9400024    0.4194944
  37.9500008    0.4130042
  37.9600029    0.4125853
  37.9700012    0.4049622
  37.9800034    0.4059824
  37.9900017    0.4187521
  38.0000000    0.4214922
  38.0100021    0.4420635
  38.0200005    0.4193073
  38.0300026    0.4302635
  38.0400009    0.4282480
  38.0500031    0.4136683
  38.0600014    0.4222549
  38.0700035    0.4185632
  38.0800018    0.4204495
  38.0900002    0.4238582
  38.1000023    0.4279762
  38.1100006    0.4254557
  38.1200027    0.4154159
  38.1300011    0.4031934
  38.1400032    0.4085114
  38.1500015    0.4053530
  38.1600037    0.4188672
  38.1700020    0.4164019
  38.1800003    0.4403441
  38.1900024    0.4243501
  38.2000008    0.4447385
  38.2100029    0.4560852
  38.2200012    0.4424965
  38.2300034    0.4441287
  38.2400017    0.4449261
  38.2500000    0.4468495
  38.2600021    0.4517434
  38.2700005    0.4417452
  38.2800026    0.4277605
  38.2900009    0.4354770
  38.3000031    0.4349476
  38.3100014    0.4255650
  38.3200035    0.4221688
  38.3300018    0.4331539
  38.3400002    0.4190347
  38.3500023    0.4291296
  38.3600006    0.4242606
  38.3700027    0.4189771
  38.3800011    0.4122102
  38.3900032    0.3999519
  38.4000015    0.4017164
  38.4100037    0.4113740
  38.4200020    0.4081222
  38.4300003    0.4121845
  38.4400024    0.4099048
  38.4500008    0.4031111
  38.4600029    0.4065767
  38.4700012    0.4042403
  38.4800034    0.4027906
  38.4900017    0.4048034
  38.5000000    0.4108649
  38.5100021    0.4288748
  38.5200005    0.4124562
  38.5300026    0.4085250
  38.5400009    0.4115869
  38.5500031    0.4198050
  38.5600014    0.4162943
  38.5700035    0.4155047
  38.5800018    0.4164137
  38.5900002    0.4067444
  38.6000023    0.4019401
  38.6100006    0.4043856
  38.6200027    0.4164507
  38.6300011    0.4126376
  38.6400032    0.4124415
  38.6500015    0.4011424
  38.6600037    0.3908018
  38.6700020    0.3773230
  38.6800003    0.3789659
  38.6900024    0.3707350
  38.7000008    0.3643536
  38.7100029    0.3539099
  38.7200012    0.3542869
  38.7300034    0.3447336
  38.7400017    0.3500714
  38.7500000    0.3479433
  38.7600021    0.3665537
  38.7700005    0.3491272
  38.7800026    0.3476352
  38.7900009    0.3468766
  38.8000031    0.3447527
  38.8100014    0.3661056
  38.8200035    0.3566940
  38.8300018    0.3528142
  38.8400002    0.3570583
  38.8500023    0.3520207
  38.8600006    0.3494208
  38.8700027    0.3570595
  38.8800011    0.3699870
  38.8900032    0.3625726
  38.9000015    0.3601896
  38.9100037    0.3645075
  38.9200020    0.3549407
  38.9300003    0.3528550
  38.9400024    0.3512624
  38.9500008    0.3564400
  38.9600029    0.3609675
  38.9700012    0.3612420
  38.9800034    0.3545917
  38.9900017    0.3412846
  39.0000000    0.3388202
  39.0100021    0.3342088
  39.0200005    0.3295611
  39.0300026    0.3148305
  39.0400009    0.3163294
  39.0500031    0.3176393
  39.0600014    0.3214078
  39.0700035    0.3122045
  39.0800018    0.3311993
  39.0900002    0.3304993
  39.1000023    0.3295436
  39.1100006    0.3351530
  39.1200027    0.3357196
  39.1300011    0.3317831
  39.1400032    0.3404039
  39.1500015    0.3382260
  39.1600037    0.3315791
  39.1700020    0.3368962
  39.1800003    0.3358207
  39.1900024    0.3288592
  39.2000008    0.3401427
  39.2100029    0.3320734
  39.2200012    0.3390954
  39.2300034    0.3508943
  39.2400017    0.3538188
  39.2500000    0.3520558
  39.2600021    0.3527281
  39.2700005    0.3569223
  39.2800026    0.3566719
  39.2900009    0.3675563
  39.3000031    0.3704080
  39.3100014    0.3721054
  39.3200035    0.3590016
  39.3300018    0.3677239
  39.3400002    0.3790412
  39.3500023    0.3837046
  39.3600006    0.3784023
  39.3700027    0.3946776
  39.3800011    0.4040905
  39.3900032    0.3936838
  39.4000015    0.3871624
  39.4100037    0.3855796
  39.4200020    0.3772956
  39.4300003    0.3791635
  39.4400024    0.3831102
  39.4500008    0.4007204
  39.4600029    0.3892936
  39.4700012    0.3914933
  39.4800034    0.3880633
  39.4900017    0.4006651
  39.5000000    0.3971179
  39.5100021    0.4017099
  39.5200005    0.3820979
  39.5300026    0.3877368
  39.5400009    0.3743880
  39.5500031    0.3776823
  39.5600014    0.3822498
  39.5700035    0.3750341
  39.5800018    0.3773913
  39.5900002    0.3693290
  39.6000023    0.3725962
  39.6100006    0.3739231
  39.6200027    0.3688003
  39.6300011    0.3558497
  39.6400032    0.3570670
  39.6500015    0.3618875
  39.6600037    0.3534235
  39.6700020    0.3546703
  39.6800003    0.3559870
  39.6900024    0.3401612
  39.7000008    0.3250819
  39.7100029    0.3278736
  39.7200012    0.3248949
  39.7300034    0.3294931
  39.7400017    0.3444011
  39.7500000    0.3491785
  39.7600021    0.3394803
  39.7700005    0.3361387
  39.7800026    0.3339587
  39.7900009    0.3371742
  39.8000031    0.3377804
  39.8100014    0.3338337
  39.8200035    0.3312085
  39.8300018    0.3447864
  39.8400002    0.3410287
  39.8500023    0.3429731
  39.8600006    0.3458733
  39.8700027    0.3543522
  39.8800011    0.3496180
  39.8900032    0.3400501
  39.9000015    0.3384074
  39.9100037    0.3496628
  39.9200020    0.3413349
  39.9300003    0.3621154
  39.9400024    0.3501458
  39.9500008    0.3255751
  39.9600029    0.3335926
  39.9700012    0.3370607
  39.9800034    0.3415476
  39.9900017    0.3448173
  40.0000000    0.3490847
  40.0100021    0.3533129
  40.0200005    0.3467458
  40.0300026    0.3535658
  40.0400009    0.3575445
  40.0500031    0.3694032
  40.0600014    0.3682840
  40.0700035    0.3774940
  40.0800018    0.3630182
  40.0900002    0.3533521
  40.1000023    0.3605268
  40.1100006    0.3554868
  40.1200027    0.3549975
  40.1300011    0.3615642
  40.1400032    0.3508356
  40.1500015    0.3478705
  40.1600037    0.3565254
  40.1700020    0.3531212
  40.1800003    0.3529468
  40.1900024    0.3269952
  40.2000008    0.3352290
  40.2100029    0.3394168
  40.2200012    0.3334159
  40.2300034    0.3328875
  40.2400017    0.3377728
  40.2500038    0.3380754
  40.2600021    0.3276705
  40.2700005    0.3183035
  40.2800026    0.3097699
  40.2900009    0.3237774
  40.3000031    0.3206666
  40.3100014    0.3229081
  40.3200035    0.3279738
  40.3300018    0.3280115
  40.3400002    0.3334725
  40.3500023    0.3461040
  40.3600006    0.3427831
  40.3700027    0.3386000
  40.3800011    0.3336563
  40.3900032    0.3320026
  40.4000015    0.3134156
  40.4100037    0.3161055
  40.4200020    0.3269879
  40.4300003    0.3042381
  40.4400024    0.2940885
  40.4500008    0.2997233
  40.4600029    0.2990855
  40.4700012    0.2841047
  40.4800034    0.2839074
  40.4900017    0.2912654
  40.5000038    0.2965949
  40.5100021    0.2975312
  40.5200005    0.3018875
  40.5300026    0.3022164
  40.5400009    0.2965639
  40.5500031    0.2994593
  40.5600014    0.3050689
  40.5700035    0.3104273
  40.5800018    0.3191643
  40.5900002    0.3208746
  40.6000023    0.3176906
  40.6100006    0.3232880
  40.6200027    0.3301975
  40.6300011    0.3275065
  40.6400032    0.3190862
  40.6500015    0.3079575
  40.6600037    0.3016750
  40.6700020    0.3036723
  40.6800003    0.3034423
  40.6900024    0.3034168
  40.7000008    0.3118615
  40.7100029    0.3065580
  40.7200012    0.3115825
  40.7300034    0.3123157
  40.7400017    0.3142041
  40.7500038    0.3059309
  40.7600021    0.3105441
  40.7700005    0.3094000
  40.7800026    0.3134911
  40.7900009    0.3221720
  40.8000031    0.3260822
  40.8100014    0.3175595
  40.8200035    0.3256566
  40.8300018    0.3119609
  40.8400002    0.3262412
  40.8500023    0.3333029
  40.8600006    0.3260109
  40.8700027    0.3264768
  40.8800011    0.3436847
  40.8900032    0.3433123
  40.9000015    0.3258059
  40.9100037    0.3248188
  40.9200020    0.3356332
  40.9300003    0.3323495
  40.9400024    0.3376845
  40.9500008    0.3312493
  40.9600029    0.3332123
  40.9700012    0.3266141
  40.9800034    0.3339601
  40.9900017    0.3320342
  41.0000038    0.3286174
  41.0100021    0.3246619
  41.0200005    0.3278886
  41.0300026    0.3355667
  41.0400009    0.3372141
  41.0500031    0.3359416
  41.0600014    0.3356340
  41.0700035    0.3360950
  41.0800018    0.3124541
  41.0900002    0.3276249
  41.1000023    0.3263732
  41.1100006    0.3241655
  41.1200027    0.3259541
  41.1300011    0.3414498
  41.1400032    0.3288975
  41.1500015    0.3270418
  41.1600037    0.3201303
  41.1700020    0.3257897
  41.1800003    0.3405803
  41.1900024    0.3279873
  41.2000008    0.3307738
  41.2100029    0.3217151
  41.2200012    0.3279617
  41.2300034    0.3280806
  41.2400017    0.3311068
  41.2500038    0.3252745
  41.2600021    0.3154553
  41.2700005    0.3143525
  41.2800026    0.3184269
  41.2900009    0.3230268
  41.3000031    0.3227986
  41.3100014    0.3069156
  41.3200035    0.3078012
  41.3300018    0.3088423
  41.3400002    0.3105289
  41.3500023    0.3164911
  41.3600006    0.3118952
  41.3700027    0.3074875
  41.3800011    0.3092775
  41.3900032    0.2921211
  41.4000015    0.3017707
  41.4100037    0.2967372
  41.4200020    0.2926401
  41.4300003    0.3004969
  41.4400024    0.2907793
  41.4500008    0.2920696
  41.4600029    0.2929490
  41.4700012    0.2909359
  41.4800034    0.2858459
  41.4900017    0.2837163
  41.5000038    0.2888797
  41.5100021    0.2869671
  41.5200005    0.2895576
  41.5300026    0.2936343
  41.5400009    0.2926243
  41.5500031    0.2806108
  41.5600014    0.2760929
  41.5700035    0.2826108
  41.5800018    0.2792329
  41.5900002    0.2826804
  41.6000023    0.2791044
  41.6100006    0.2784819
  41.6200027    0.2760156
  41.6300011    0.2726669
  41.6400032    0.2716111
  41.6500015    0.2700893
  41.6600037    0.2750407
  41.6700020    0.2847092
  41.6800003    0.2934341
  41.6900024    0.2832725
  41.7000008    0.2806597
  41.7100029    0.2886570
  41.7200012    0.2829207
  41.7300034    0.2856202
  41.7400017    0.2808908
  41.7500038    0.2864494
  41.7600021    0.2865219
  41.7700005    0.2762647
  41.7800026    0.2842151
  41.7900009    0.2814547
  41.8000031    0.2826543
  41.8100014    0.2898012
  41.8200035    0.2917359
  41.8300018    0.2820699
  41.8400002    0.2885289
  41.8500023    0.2947969
  41.8600006    0.3021746
  41.8700027    0.3081113
  41.8800011    0.2917991
  41.8900032    0.2992315
  41.9000015    0.2871636
  41.9100037    0.2860416
  41.9200020    0.2906505
  41.9300003    0.2909482
  41.9400024    0.2860532
  41.9500008    0.2726423
  41.9600029    0.2857536
  41.9700012    0.2823261
  41.9800034    0.2714081
  41.9900017    0.2789688
  42.0000038    0.2838504
  42.0100021    0.2834690
  42.0200005    0.2912190
  42.0300026    0.2813019
  42.0400009    0.2828638
  42.0500031    0.2799946
  42.0600014    0.2753320
  42.0700035    0.2877519
  42.0800018    0.2892023
  42.0900002    0.2914476
  42.1000023    0.2873914
  42.1100006    0.2952133
  42.1200027    0.3005601
  42.1300011    0.2976303
  42.1400032    0.3049562
  42.1500015    0.3097752
  42.1600037    0.2907818
  42.1700020    0.2935478
  42.1800003    0.2992678
  42.1900024    0.2977051
  42.2000008    0.2894793
  42.2100029    0.2851459
  42.2200012    0.2888983
  42.2300034    0.2888919
  42.2400017    0.2941877
  42.2500038    0.2925348
  42.2600021    0.2996982
  42.2700005    0.3003369
  42.2800026    0.2929128
  42.2900009    0.2905081
  42.3000031    0.2870431
  42.3100014    0.2849304
  42.3200035    0.2867849
  42.3300018    0.2886800
  42.3400002    0.2746603
  42.3500023    0.2776135
  42.3600006    0.2772987
  42.3700027    0.2787475
  42.3800011    0.2828110
  42.3900032    0.2738270
  42.4000015    0.2870782
  42.4100037    0.2846774
  42.4200020    0.2889737
  42.4300003    0.2951020
  42.4400024    0.2978632
  42.4500008    0.2934446
  42.4600029    0.2973607
  42.4700012    0.2989835
  42.4800034    0.2853429
  42.4900017    0.2797675
  42.5000038    0.2738960
  42.5100021    0.2770203
  42.5200005    0.2786061
  42.5300026    0.2765069
  42.5400009    0.2744787
  42.5500031    0.2784515
  42.5600014    0.2817858
  42.5700035    0.2777951
  42.5800018    0.2733566
  42.5900002    0.2803767
  42.6000023    0.2716821
  42.6100006    0.2714514
  42.6200027    0.2645699
  42.6300011    0.2594428
  42.6400032    0.2650197
  42.6500015    0.2805956
  42.6600037    0.2714723
  42.6700020    0.2756372
  42.6800003    0.2780656
  42.6900024    0.2726443
  42.7000008    0.2682177
  42.7100029    0.2712350
  42.7200012    0.2674282
  42.7300034    0.2734567
  42.7400017    0.2669234
  42.7500038    0.2666846
  42.7600021    0.2732353
  42.7700005    0.2684011
  42.7800026    0.2776639
  42.7900009    0.2788320
  42.8000031    0.2805226
  42.8100014    0.2785437
  42.8200035    0.2815762
  42.8300018    0.2805045
  42.8400002    0.2756792
  42.8500023    0.2770382
  42.8600006    0.2751424
  42.8700027    0.2633992
  42.8800011    0.2623900
  42.8900032    0.2611281
  42.9000015    0.2716540
  42.9100037    0.2725720
  42.9200020    0.2614093
  42.9300003    0.2649238
  42.9400024    0.2717035
  42.9500008    0.2731265
  42.9600029    0.2746599
  42.9700012    0.2707491
  42.9800034    0.2726092
  42.9900017    0.2765335
  43.0000038    0.2694376
  43.0100021    0.2768089
  43.0200005    0.2803411
  43.0300026    0.2798631
  43.0400009    0.2825589
  43.0500031    0.2785071
  43.0600014    0.2769498
  43.0700035    0.2678875
  43.0800018    0.2587426
  43.0900002    0.2603141
  43.1000023    0.2716753
  43.1100006    0.2737062
  43.1200027    0.2706791
  43.1300011    0.2714173
  43.1400032    0.2837143
  43.1500015    0.2748989
  43.1600037    0.2816886
  43.1700020    0.2848691
  43.1800003    0.2868003
  43.1900024    0.2768262
  43.2000008    0.2812191
  43.2100029    0.2794896
  43.2200012    0.2755442
  43.2300034    0.2688161
  43.2400017    0.2734121
  43.2500038    0.2724124
  43.2600021    0.2730556
  43.2700005    0.2698664
  43.2800026    0.2666291
  43.2900009    0.2772716
  43.3000031    0.2736109
  43.3100014    0.2830772
  43.3200035    0.2865207
  43.3300018    0.2905069
  43.3400002    0.2896897
  43.3500023    0.2923952
  43.3600006    0.2984867
  43.3700027    0.2878344
  43.3800011    0.2845465
  43.3900032    0.2830462
  43.4000015    0.2799805
  43.4100037    0.2835665
  43.4200020    0.2794616
  43.4300003    0.2833968
  43.4400024    0.2833475
  43.4500008    0.2832268
  43.4600029    0.2679434
  43.4700012    0.2657898
  43.4800034    0.2685159
  43.4900017    0.2599941
  43.5000038    0.2543112
  43.5100021    0.2649596
  43.5200005    0.2693413
  43.5300026    0.2676023
  43.5400009    0.2628410
  43.5500031    0.2704704
  43.5600014    0.2651223
  43.5700035    0.2766967
  43.5800018    0.2726582
  43.5900040    0.2734674
  43.6000023    0.2740047
  43.6100006    0.2781775
  43.6200027    0.2794023
  43.6300011    0.2816259
  43.6400032    0.2808571
  43.6500015    0.2866271
  43.6600037    0.2938898
  43.6700020    0.2855256
  43.6800003    0.2909523
  43.6900024    0.2921710
  43.7000008    0.2881081
  43.7100029    0.2836520
  43.7200012    0.2808133
  43.7300034    0.2860690
  43.7400017    0.2738013
  43.7500038    0.2735170
  43.7600021    0.2744316
  43.7700005    0.2668847
  43.7800026    0.2728801
  43.7900009    0.2753250
  43.8000031    0.2806498
  43.8100014    0.2820270
  43.8200035    0.2709272
  43.8300018    0.2738361
  43.8400040    0.2744094
  43.8500023    0.2685767
  43.8600006    0.2662284
  43.8700027    0.2746511
  43.8800011    0.2692043
  43.8900032    0.2711102
  43.9000015    0.2713996
  43.9100037    0.2781872
  43.9200020    0.2840239
  43.9300003    0.2938199
  43.9400024    0.3000556
  43.9500008    0.2959729
  43.9600029    0.2992581
  43.9700012    0.2965518
  43.9800034    0.3070913
  43.9900017    0.2944334
  44.0000038    0.2852257
  44.0100021    0.2823680
  44.0200005    0.2808555
  44.0300026    0.2872933
  44.0400009    0.2797763
  44.0500031    0.2713443
  44.0600014    0.2699591
  44.0700035    0.2720112
  44.0800018    0.2719052
  44.0900040    0.2614591
  44.1000023    0.2546255
  44.1100006    0.2679609
  44.1200027    0.2638281
  44.1300011    0.2689800
  44.1400032    0.2732798
  44.1500015    0.2711847
  44.1600037    0.2718953
  44.1700020    0.2688502
  44.1800003    0.2704002
  44.1900024    0.2691082
  44.2000008    0.2816854
  44.2100029    0.2836784
  44.2200012    0.2839080
  44.2300034    0.2787356
  44.2400017    0.2823734
  44.2500038    0.2728181
  44.2600021    0.2823465
  44.2700005    0.2885433
  44.2800026    0.2771010
  44.2900009    0.2844776
  44.3000031    0.2886986
  44.3100014    0.2940856
  44.3200035    0.2861412
  44.3300018    0.2905128
  44.3400040    0.2881537
  44.3500023    0.2818913
  44.3600006    0.2828737
  44.3700027    0.2812277
  44.3800011    0.2843614
  44.3900032    0.2752043
  44.4000015    0.2722367
  44.4100037    0.2732936
  44.4200020    0.2677170
  44.4300003    0.2750540
  44.4400024    0.2757543
  44.4500008    0.2826429
  44.4600029    0.2807943
  44.4700012    0.2743593
  44.4800034    0.2751866
  44.4900017    0.2723195
  44.5000038    0.2799233
  44.5100021    0.2826599
  44.5200005    0.2848799
  44.5300026    0.2881870
  44.5400009    0.2940311
  44.5500031    0.2832940
  44.5600014    0.2813195
  44.5700035    0.2788316
  44.5800018    0.2884004
  44.5900040    0.2833348
  44.6000023    0.2878032
  44.6100006    0.2903010
  44.6200027    0.2838172
  44.6300011    0.2924405
  44.6400032    0.2877188
  44.6500015    0.2805761
  44.6600037    0.2811301
  44.6700020    0.2744170
  44.6800003    0.2765411
  44.6900024    0.2800059
  44.7000008    0.2815572
  44.7100029    0.2788693
  44.7200012    0.2831334
  44.7300034    0.2836756
  44.7400017    0.2862753
  44.7500038    0.2830495
  44.7600021    0.2850995
  44.7700005    0.2798590
  44.7800026    0.2814905
  44.7900009    0.2907176
  44.8000031    0.2886487
  44.8100014    0.2814477
  44.8200035    0.2840318
  44.8300018    0.2773905
  44.8400040    0.2791661
  44.8500023    0.2832524
  44.8600006    0.2913055
  44.8700027    0.2868079
  44.8800011    0.2958786
  44.8900032    0.2775576
  44.9000015    0.2785066
  44.9100037    0.2759739
  44.9200020    0.2803196
  44.9300003    0.2814429
  44.9400024    0.2904719
  44.9500008    0.2922800
  44.9600029    0.2906725
  44.9700012    0.2994665
  44.9800034    0.3006372
  44.9900017    0.2899145
  45.0000038    0.2918199
  45.0100021    0.2792356
  45.0200005    0.2846628
  45.0300026    0.2825257
  45.0400009    0.2855404
  45.0500031    0.2841116
  45.0600014    0.2785263
  45.0700035    0.2871146
  45.0800018    0.2886357
  45.0900040    0.2889810
  45.1000023    0.2892555
  45.1100006    0.2872322
  45.1200027    0.2924636
  45.1300011    0.2814332
  45.1400032    0.2940241
  45.1500015    0.2980182
  45.1600037    0.2956680
  45.1700020    0.3017029
  45.1800003    0.2944343
  45.1900024    0.2974499
  45.2000008    0.2883082
  45.2100029    0.2934476
  45.2200012    0.2936147
  45.2300034    0.2908664
  45.2400017    0.2875394
  45.2500038    0.2896917
  45.2600021    0.2871020
  45.2700005    0.2899918
  45.2800026    0.2822378
  45.2900009    0.2904596
  45.3000031    0.2920276
  45.3100014    0.3040416
  45.3200035    0.3005731
  45.3300018    0.2958015
  45.3400040    0.3035709
  45.3500023    0.3073720
  45.3600006    0.2979124
  45.3700027    0.2900947
  45.3800011    0.3030156
  45.3900032    0.2940442
  45.4000015    0.2838934
  45.4100037    0.2925211
  45.4200020    0.2854349
  45.4300003    0.2938748
  45.4400024    0.2833189
  45.4500008    0.2812474
  45.4600029    0.2892146
  45.4700012    0.2850820
  45.4800034    0.2915039
  45.4900017    0.2909154
  45.5000038    0.2860065
  45.5100021    0.2878788
  45.5200005    0.2933880
  45.5300026    0.2957186
  45.5400009    0.2916689
  45.5500031    0.2914412
  45.5600014    0.2934131
  45.5700035    0.2835664
  45.5800018    0.2856290
  45.5900040    0.2977021
  45.6000023    0.3024656
  45.6100006    0.2947621
  45.6200027    0.2936152
  45.6300011    0.2838901
  45.6400032    0.2761384
  45.6500015    0.2775999
  45.6600037    0.2812509
  45.6700020    0.2928363
  45.6800003    0.2974224
  45.6900024    0.2912094
  45.7000008    0.2890639
  45.7100029    0.2963062
  45.7200012    0.2909110
  45.7300034    0.2895977
  45.7400017    0.2877436
  45.7500038    0.2881123
  45.7600021    0.2810675
  45.7700005    0.2724836
  45.7800026    0.2671745
  45.7900009    0.2723013
  45.8000031    0.2838307
  45.8100014    0.2839881
  45.8200035    0.2708055
  45.8300018    0.2739708
  45.8400040    0.2767595
  45.8500023    0.2753716
  45.8600006    0.2756054
  45.8700027    0.2828221
  45.8800011    0.2813324
  45.8900032    0.2743466
  45.9000015    0.2762378
  45.9100037    0.2827334
  45.9200020    0.2902176
  45.9300003    0.2932732
  45.9400024    0.2895254
  45.9500008    0.2836819
  45.9600029    0.2868197
  45.9700012    0.2808846
  45.9800034    0.2943436
  45.9900017    0.2922394
  46.0000038    0.2862374
  46.0100021    0.2843935
  46.0200005    0.2844635
  46.0300026    0.2760632
  46.0400009    0.2700344
  46.0500031    0.2715873
  46.0600014    0.2632405
  46.0700035    0.2638553
  46.0800018    0.2668099
  46.0900040    0.2642527
  46.1000023    0.2716698
  46.1100006    0.2746471
  46.1200027    0.2745394
  46.1300011    0.2708019
  46.1400032    0.2750285
  46.1500015    0.2702334
  46.1600037    0.2798676
  46.1700020    0.2692344
  46.1800003    0.2778414
  46.1900024    0.2690981
  46.2000008    0.2762117
  46.2100029    0.2809997
  46.2200012    0.2741390
  46.2300034    0.2756730
  46.2400017    0.2770064
  46.2500038    0.2713297
  46.2600021    0.2689835
  46.2700005    0.2764888
  46.2800026    0.2742596
  46.2900009    0.2733786
  46.3000031    0.2811481
  46.3100014    0.2783324
  46.3200035    0.2755437
  46.3300018    0.2679760
  46.3400040    0.2727512
  46.3500023    0.2785406
  46.3600006    0.2780133
  46.3700027    0.2829717
  46.3800011    0.2957479
  46.3900032    0.2892949
  46.4000015    0.2767844
  46.4100037    0.2813406
  46.4200020    0.2843848
  46.4300003    0.2775862
  46.4400024    0.2693771
  46.4500008    0.2712061
  46.4600029    0.2867866
  46.4700012    0.2834111
  46.4800034    0.2850432
  46.4900017    0.2838331
  46.5000038    0.2869974
  46.5100021    0.2941994
  46.5200005    0.3045385
  46.5300026    0.3070019
  46.5400009    0.3058214
  46.5500031    0.3035145
  46.5600014    0.2997998
  46.5700035    0.3014091
  46.5800018    0.2965583
  46.5900040    0.2930139
  46.6000023    0.2884332
  46.6100006    0.2775408
  46.6200027    0.2710058
  46.6300011    0.2786301
  46.6400032    0.2766477
  46.6500015    0.2826306
  46.6600037    0.2786213
  46.6700020    0.2749931
  46.6800041    0.2813990
  46.6900024    0.2775549
  46.7000008    0.2746316
  46.7100029    0.2830419
  46.7200012    0.2816440
  46.7300034    0.2830705
  46.7400017    0.2892985
  46.7500038    0.2866751
  46.7600021    0.2846691
  46.7700005    0.2804729
  46.7800026    0.2815262
  46.7900009    0.2825767
  46.8000031    0.2778755
  46.8100014    0.2826982
  46.8200035    0.2860801
  46.8300018    0.2794466
  46.8400040    0.2752247
  46.8500023    0.2796595
  46.8600006    0.2810774
  46.8700027    0.2755888
  46.8800011    0.2716609
  46.8900032    0.2697914
  46.9000015    0.2786126
  46.9100037    0.2866529
  46.9200020    0.2857390
  46.9300041    0.2935975
  46.9400024    0.2994751
  46.9500008    0.3084973
  46.9600029    0.3132734
  46.9700012    0.3081546
  46.9800034    0.3106226
  46.9900017    0.3046895
  47.0000038    0.3107329
  47.0100021    0.3170178
  47.0200005    0.3149309
  47.0300026    0.3210390
  47.0400009    0.3267963
  47.0500031    0.3261283
  47.0600014    0.3382010
  47.0700035    0.3485603
  47.0800018    0.3499207
  47.0900040    0.3439196
  47.1000023    0.3414970
  47.1100006    0.3299159
  47.1200027    0.3338544
  47.1300011    0.3371541
  47.1400032    0.3283287
  47.1500015    0.3306938
  47.1600037    0.3112594
  47.1700020    0.3088410
  47.1800041    0.3145473
  47.1900024    0.3249851
  47.2000008    0.3242401
  47.2100029    0.3247227
  47.2200012    0.3249937
  47.2300034    0.3207653
  47.2400017    0.3234466
  47.2500038    0.3293041
  47.2600021    0.3235459
  47.2700005    0.3225745
  47.2800026    0.3216111
  47.2900009    0.3122163
  47.3000031    0.3136227
  47.3100014    0.3282497
  47.3200035    0.3174869
  47.3300018    0.3151385
  47.3400040    0.3155919
  47.3500023    0.3136204
  47.3600006    0.3090640
  47.3700027    0.3172669
  47.3800011    0.3097431
  47.3900032    0.3155282
  47.4000015    0.3335348
  47.4100037    0.3280254
  47.4200020    0.3158638
  47.4300041    0.3116238
  47.4400024    0.3104883
  47.4500008    0.3102465
  47.4600029    0.3102848
  47.4700012    0.3189342
  47.4800034    0.3123070
  47.4900017    0.3068616
  47.5000038    0.2981243
  47.5100021    0.3005233
  47.5200005    0.3010908
  47.5300026    0.3086687
  47.5400009    0.3079407
  47.5500031    0.3192598
  47.5600014    0.3160760
  47.5700035    0.3236743
  47.5800018    0.3241490
  47.5900040    0.3327653
  47.6000023    0.3386458
  47.6100006    0.3334153
  47.6200027    0.3593942
  47.6300011    0.3510605
  47.6400032    0.3476949
  47.6500015    0.3503746
  47.6600037    0.3449983
  47.6700020    0.3538451
  47.6800041    0.3545302
  47.6900024    0.3613203
  47.7000008    0.3700775
  47.7100029    0.3473567
  47.7200012    0.3509537
  47.7300034    0.3484062
  47.7400017    0.3453960
  47.7500038    0.3470357
  47.7600021    0.3466490
  47.7700005    0.3564441
  47.7800026    0.3559312
  47.7900009    0.3474379
  47.8000031    0.3471025
  47.8100014    0.3409011
  47.8200035    0.3442015
  47.8300018    0.3423114
  47.8400040    0.3564323
  47.8500023    0.3618393
  47.8600006    0.3604839
  47.8700027    0.3621818
  47.8800011    0.3507593
  47.8900032    0.3510984
  47.9000015    0.3515152
  47.9100037    0.3450158
  47.9200020    0.3372366
  47.9300041    0.3277029
  47.9400024    0.3037596
  47.9500008    0.3009101
  47.9600029    0.3125017
  47.9700012    0.3217167
  47.9800034    0.3266079
  47.9900017    0.3155186
  48.0000038    0.3264558
  48.0100021    0.3242816
  48.0200005    0.3171642
  48.0300026    0.3287399
  48.0400009    0.3338887
  48.0500031    0.3234043
  48.0600014    0.3149286
  48.0700035    0.3241600
  48.0800018    0.3178021
  48.0900040    0.3083973
  48.1000023    0.3058686
  48.1100006    0.2973527
  48.1200027    0.3064546
  48.1300011    0.2979386
  48.1400032    0.2979756
  48.1500015    0.2974471
  48.1600037    0.3022477
  48.1700020    0.3074818
  48.1800041    0.3064658
  48.1900024    0.2994178
  48.2000008    0.2894529
  48.2100029    0.3028169
  48.2200012    0.2881465
  48.2300034    0.2885049
  48.2400017    0.2842281
  48.2500038    0.2818140
  48.2600021    0.2906331
  48.2700005    0.2978415
  48.2800026    0.2897324
  48.2900009    0.2834080
  48.3000031    0.2872082
  48.3100014    0.2775898
  48.3200035    0.2785509
  48.3300018    0.2857947
  48.3400040    0.2825518
  48.3500023    0.2816771
  48.3600006    0.2880444
  48.3700027    0.2758119
  48.3800011    0.2856438
  48.3900032    0.2844373
  48.4000015    0.2874997
  48.4100037    0.2991242
  48.4200020    0.2948232
  48.4300041    0.2847716
  48.4400024    0.2868331
  48.4500008    0.2866350
  48.4600029    0.2910290
  48.4700012    0.2917456
  48.4800034    0.2950946
  48.4900017    0.2953097
  48.5000038    0.3068714
  48.5100021    0.2913998
  48.5200005    0.2906097
  48.5300026    0.2924568
  48.5400009    0.2867693
  48.5500031    0.2948683
  48.5600014    0.2883831
  48.5700035    0.2832798
  48.5800018    0.2852258
  48.5900040    0.2949105
  48.6000023    0.2937953
  48.6100006    0.2776181
  48.6200027    0.2841049
  48.6300011    0.2834880
  48.6400032    0.2874182
  48.6500015    0.2917239
  48.6600037    0.3043697
  48.6700020    0.2952670
  48.6800041    0.2859949
  48.6900024    0.2880223
  48.7000008    0.2862898
  48.7100029    0.2920895
  48.7200012    0.2832633
  48.7300034    0.2936636
  48.7400017    0.2917681
  48.7500038    0.2756699
  48.7600021    0.2759424
  48.7700005    0.2762229
  48.7800026    0.2697053
  48.7900009    0.2726627
  48.8000031    0.2825800
  48.8100014    0.2878041
  48.8200035    0.2897167
  48.8300018    0.2798695
  48.8400040    0.2887256
  48.8500023    0.2872686
  48.8600006    0.2826194
  48.8700027    0.2738141
  48.8800011    0.2701526
  48.8900032    0.2717330
  48.9000015    0.2615547
  48.9100037    0.2604784
  48.9200020    0.2718816
  48.9300041    0.2684546
  48.9400024    0.2736322
  48.9500008    0.2795300
  48.9600029    0.2857489
  48.9700012    0.2671999
  48.9800034    0.2694455
  48.9900017    0.2704918
  49.0000038    0.2746788
  49.0100021    0.2797615
  49.0200005    0.2845865
  49.0300026    0.2795710
  49.0400009    0.2911406
  49.0500031    0.2811002
  49.0600014    0.2859353
  49.0700035    0.2828570
  49.0800018    0.2844859
  49.0900040    0.2740671
  49.1000023    0.2768059
  49.1100006    0.2771968
  49.1200027    0.2738423
  49.1300011    0.2702616
  49.1400032    0.2749154
  49.1500015    0.2723150
  49.1600037    0.2712495
  49.1700020    0.2865965
  49.1800041    0.2880574
  49.1900024    0.2881113
  49.2000008    0.2801580
  49.2100029    0.2761173
  49.2200012    0.2716178
  49.2300034    0.2688432
  49.2400017    0.2647951
  49.2500038    0.2706138
  49.2600021    0.2667620
  49.2700005    0.2607182
  49.2800026    0.2690021
  49.2900009    0.2759016
  49.3000031    0.2726384
  49.3100014    0.2735035
  49.3200035    0.2654691
  49.3300018    0.2708953
  49.3400040    0.2714894
  49.3500023    0.2817418
  49.3600006    0.2731099
  49.3700027    0.2653046
  49.3800011    0.2698066
  49.3900032    0.2728167
  49.4000015    0.2680731
  49.4100037    0.2698402
  49.4200020    0.2749287
  49.4300041    0.2724490
  49.4400024    0.2696024
  49.4500008    0.2691382
  49.4600029    0.2727468
  49.4700012    0.2681496
  49.4800034    0.2701039
  49.4900017    0.2688324
  49.5000038    0.2662925
  49.5100021    0.2639309
  49.5200005    0.2613002
  49.5300026    0.2684806
  49.5400009    0.2755340
  49.5500031    0.2805100
  49.5600014    0.2923546
  49.5700035    0.2956554
  49.5800018    0.2968499
  49.5900040    0.2986080
  49.6000023    0.3036177
  49.6100006    0.2924878
  49.6200027    0.2886629
  49.6300011    0.2838422
  49.6400032    0.2818451
  49.6500015    0.2755133
  49.6600037    0.2795458
  49.6700020    0.2785234
  49.6800041    0.2821263
  49.6900024    0.2791638
  49.7000008    0.2818405
  49.7100029    0.2784027
  49.7200012    0.2838551
  49.7300034    0.2844039
  49.7400017    0.2887179
  49.7500038    0.2801898
  49.7600021    0.2877236
  49.7700005    0.2824701
  49.7800026    0.2889840
  49.7900009    0.2838288
  49.8000031    0.2851429
  49.8100014    0.2931615
  49.8200035    0.2902806
  49.8300018    0.2829225
  49.8400040    0.2857662
  49.8500023    0.2856488
  49.8600006    0.2879635
  49.8700027    0.2858305
  49.8800011    0.2824779
  49.8900032    0.2749107
  49.9000015    0.2719642
  49.9100037    0.2688031
  49.9200020    0.2691010
  49.9300041    0.2746383
  49.9400024    0.2655014
  49.9500008    0.2667757
  49.9600029    0.2716201
  49.9700012    0.2651950
  49.9800034    0.2602318
  49.9900017    0.2713656
  50.0000038    0.2778556
  50.0100021    0.2764882
  50.0200043    0.2674618
  50.0300026    0.2644227
  50.0400009    0.2675481
  50.0500031    0.2684652
  50.0600014    0.2711231
  50.0700035    0.2588610
  50.0800018    0.2712389
  50.0900040    0.2624201
  50.1000023    0.2708517
  50.1100006    0.2695902
  50.1200027    0.2687888
  50.1300011    0.2724424
  50.1400032    0.2648803
  50.1500015    0.2707736
  50.1600037    0.2673998
  50.1700020    0.2631754
  50.1800041    0.2642336
  50.1900024    0.2610948
  50.2000008    0.2710221
  50.2100029    0.2745996
  50.2200012    0.2788006
  50.2300034    0.2683700
  50.2400017    0.2690048
  50.2500038    0.2865655
  50.2600021    0.2776751
  50.2700043    0.2934220
  50.2800026    0.2897635
  50.2900009    0.2865604
  50.3000031    0.2810763
  50.3100014    0.2891785
  50.3200035    0.2911812
  50.3300018    0.2937561
  50.3400040    0.3010638
  50.3500023    0.3010005
  50.3600006    0.3112759
  50.3700027    0.3085794
  50.3800011    0.3088769
  50.3900032    0.2980066
  50.4000015    0.3030979
  50.4100037    0.3158283
  50.4200020    0.3193527
  50.4300041    0.3255514
  50.4400024    0.3137574
  50.4500008    0.3052448
  50.4600029    0.3120734
  50.4700012    0.3070141
  50.4800034    0.2941670
  50.4900017    0.2947661
  50.5000038    0.2996970
  50.5100021    0.2970038
  50.5200043    0.2998395
  50.5300026    0.3025794
  50.5400009    0.3028989
  50.5500031    0.2968787
  50.5600014    0.2997643
  50.5700035    0.2980346
  50.5800018    0.3000200
  50.5900040    0.2981496
  50.6000023    0.3003199
  50.6100006    0.2961653
  50.6200027    0.2950821
  50.6300011    0.3017576
  50.6400032    0.3026884
  50.6500015    0.2953861
  50.6600037    0.3006279
  50.6700020    0.3051701
  50.6800041    0.3032011
  50.6900024    0.3054145
  50.7000008    0.3027788
  50.7100029    0.3070363
  50.7200012    0.3141842
  50.7300034    0.3052405
  50.7400017    0.2989669
  50.7500038    0.2990113
  50.7600021    0.2995588
  50.7700043    0.2944910
  50.7800026    0.2939979
  50.7900009    0.2921412
  50.8000031    0.2851128
  50.8100014    0.2769412
  50.8200035    0.2745967
  50.8300018    0.2773950
  50.8400040    0.2774386
  50.8500023    0.2822215
  50.8600006    0.2754775
  50.8700027    0.2696937
  50.8800011    0.2782681
  50.8900032    0.2860570
  50.9000015    0.2884715
  50.9100037    0.2908013
  50.9200020    0.2897685
  50.9300041    0.2905861
  50.9400024    0.2886269
  50.9500008    0.2906080
  50.9600029    0.2952650
  50.9700012    0.2996939
  50.9800034    0.2920613
  50.9900017    0.2845662
  51.0000038    0.3043246
  51.0100021    0.3059020
  51.0200043    0.3056358
  51.0300026    0.3051083
  51.0400009    0.3040737
  51.0500031    0.3006687
  51.0600014    0.2963566
  51.0700035    0.2914381
  51.0800018    0.2920556
  51.0900040    0.2893301
  51.1000023    0.2859735
  51.1100006    0.2865577
  51.1200027    0.2895178
  51.1300011    0.2809215
  51.1400032    0.2848194
  51.1500015    0.2918734
  51.1600037    0.2843004
  51.1700020    0.2821376
  51.1800041    0.2799215
  51.1900024    0.2829849
  51.2000008    0.2794144
  51.2100029    0.2852344
  51.2200012    0.2680244
  51.2300034    0.2640903
  51.2400017    0.2707379
  51.2500038    0.2714972
  51.2600021    0.2734090
  51.2700043    0.2675346
  51.2800026    0.2700967
  51.2900009    0.2617538
  51.3000031    0.2649243
  51.3100014    0.2757667
  51.3200035    0.2717699
  51.3300018    0.2702429
  51.3400040    0.2724069
  51.3500023    0.2775874
  51.3600006    0.2755174
  51.3700027    0.2792017
  51.3800011    0.2761561
  51.3900032    0.2813036
  51.4000015    0.2721640
  51.4100037    0.2710526
  51.4200020    0.2797745
  51.4300041    0.2841589
  51.4400024    0.2784308
  51.4500008    0.2741716
  51.4600029    0.2827692
  51.4700012    0.2852052
  51.4800034    0.2801226
  51.4900017    0.2884046
  51.5000038    0.2870756
  51.5100021    0.2810749
  51.5200043    0.2832705
  51.5300026    0.2732993
  51.5400009    0.2707992
  51.5500031    0.2753648
  51.5600014    0.2843510
  51.5700035    0.2784245
  51.5800018    0.2884703
  51.5900040    0.2826316
  51.6000023    0.2752929
  51.6100006    0.2801449
  51.6200027    0.2816470
  51.6300011    0.2865506
  51.6400032    0.2932564
  51.6500015    0.2866164
  51.6600037    0.2941886
  51.6700020    0.3064598
  51.6800041    0.2994382
  51.6900024    0.2948496
  51.7000008    0.2954474
  51.7100029    0.2880323
  51.7200012    0.2921641
  51.7300034    0.2868166
  51.7400017    0.2854549
  51.7500038    0.2867678
  51.7600021    0.2792856
  51.7700043    0.2787209
  51.7800026    0.2690697
  51.7900009    0.2636845
  51.8000031    0.2727100
  51.8100014    0.2845573
  51.8200035    0.2882170
  51.8300018    0.2869285
  51.8400040    0.2800289
  51.8500023    0.2770418
  51.8600006    0.2822489
  51.8700027    0.2860124
  51.8800011    0.2861629
  51.8900032    0.2830304
  51.9000015    0.2789070
  51.9100037    0.2824097
  51.9200020    0.2871227
  51.9300041    0.2939168
  51.9400024    0.3009250
  51.9500008    0.2962714
  51.9600029    0.3067827
  51.9700012    0.2963986
  51.9800034    0.3104193
  51.9900017    0.2998858
  52.0000038    0.3039994
  52.0100021    0.3065969
  52.0200043    0.3020564
  52.0300026    0.3101783
  52.0400009    0.2978933
  52.0500031    0.3006081
  52.0600014    0.3055738
  52.0700035    0.3104785
  52.0800018    0.2971070
  52.0900040    0.2955939
  52.1000023    0.2884557
  52.1100006    0.2904789
  52.1200027    0.2886352
  52.1300011    0.2866660
  52.1400032    0.2814021
  52.1500015    0.2670638
  52.1600037    0.2731849
  52.1700020    0.2797080
  52.1800041    0.2734867
  52.1900024    0.2853424
  52.2000008    0.2900058
  52.2100029    0.2815350
  52.2200012    0.2894701
  52.2300034    0.2839287
  52.2400017    0.2832084
  52.2500038    0.2881116
  52.2600021    0.2894706
  52.2700043    0.2882196
  52.2800026    0.2830162
  52.2900009    0.2863396
  52.3000031    0.2898449
  52.3100014    0.2820232
  52.3200035    0.2939056
  52.3300018    0.2925224
  52.3400040    0.2818409
  52.3500023    0.2839337
  52.3600006    0.2797054
  52.3700027    0.2826898
  52.3800011    0.2858440
  52.3900032    0.2819045
  52.4000015    0.2881765
  52.4100037    0.2908018
  52.4200020    0.2905581
  52.4300041    0.2934051
  52.4400024    0.2908334
  52.4500008    0.3086658
  52.4600029    0.3120635
  52.4700012    0.3018394
  52.4800034    0.3077880
  52.4900017    0.2990911
  52.5000038    0.3074238
  52.5100021    0.3025106
  52.5200043    0.3055511
  52.5300026    0.2870596
  52.5400009    0.2859544
  52.5500031    0.2865364
  52.5600014    0.2895964
  52.5700035    0.2848071
  52.5800018    0.2789483
  52.5900040    0.2865878
  52.6000023    0.2941172
  52.6100006    0.2957503
  52.6200027    0.3006818
  52.6300011    0.3018743
  52.6400032    0.3100041
  52.6500015    0.2909636
  52.6600037    0.2895493
  52.6700020    0.3026154
  52.6800041    0.2983116
  52.6900024    0.2970310
  52.7000008    0.3023239
  52.7100029    0.3005400
  52.7200012    0.3054688
  52.7300034    0.3012419
  52.7400017    0.3097443
  52.7500038    0.3095909
  52.7600021    0.2931058
  52.7700043    0.2971347
  52.7800026    0.2865203
  52.7900009    0.2835272
  52.8000031    0.2921439
  52.8100014    0.3031886
  52.8200035    0.3021186
  52.8300018    0.3098428
  52.8400040    0.3199083
  52.8500023    0.3269537
  52.8600006    0.3272010
  52.8700027    0.3178900
  52.8800011    0.3045969
  52.8900032    0.3077619
  52.9000015    0.3116913
  52.9100037    0.3120054
  52.9200020    0.3147588
  52.9300041    0.3222360
  52.9400024    0.3179868
  52.9500008    0.3058320
  52.9600029    0.3199330
  52.9700012    0.3098326
  52.9800034    0.3015913
  52.9900017    0.3145648
  53.0000038    0.3066437
  53.0100021    0.3047567
  53.0200043    0.2994547
  53.0300026    0.2911829
  53.0400009    0.2903110
  53.0500031    0.2890402
  53.0600014    0.2875946
  53.0700035    0.2901406
  53.0800018    0.2902631
  53.0900040    0.2913394
  53.1000023    0.2811382
  53.1100044    0.2839793
  53.1200027    0.2967899
  53.1300011    0.2962247
  53.1400032    0.2989878
  53.1500015    0.3000243
  53.1600037    0.2936932
  53.1700020    0.2927046
  53.1800041    0.3005336
  53.1900024    0.3092059
  53.2000008    0.3107741
  53.2100029    0.3026846
  53.2200012    0.3039094
  53.2300034    0.3029314
  53.2400017    0.3130272
  53.2500038    0.3132710
  53.2600021    0.3174684
  53.2700043    0.3126746
  53.2800026    0.3116106
  53.2900009    0.3078059
  53.3000031    0.3057021
  53.3100014    0.3040022
  53.3200035    0.3042484
  53.3300018    0.3140296
  53.3400040    0.3073457
  53.3500023    0.3019297
  53.3600044    0.3006856
  53.3700027    0.3037515
  53.3800011    0.2968959
  53.3900032    0.2942658
  53.4000015    0.2815315
  53.4100037    0.2864548
  53.4200020    0.2838828
  53.4300041    0.2945672
  53.4400024    0.3026949
  53.4500008    0.3065797
  53.4600029    0.3095145
  53.4700012    0.3049770
  53.4800034    0.3008525
  53.4900017    0.3086988
  53.5000038    0.3079127
  53.5100021    0.2987568
  53.5200043    0.3050586
  53.5300026    0.3066650
  53.5400009    0.3013860
  53.5500031    0.3111672
  53.5600014    0.3257775
  53.5700035    0.3306871
  53.5800018    0.3380388
  53.5900040    0.3423853
  53.6000023    0.3463982
  53.6100044    0.3383231
  53.6200027    0.3455633
  53.6300011    0.3347254
  53.6400032    0.3352118
  53.6500015    0.3300796
  53.6600037    0.3395473
  53.6700020    0.3418209
  53.6800041    0.3263259
  53.6900024    0.3235357
  53.7000008    0.3304051
  53.7100029    0.3339027
  53.7200012    0.3308186
  53.7300034    0.3262371
  53.7400017    0.3291072
  53.7500038    0.3166527
  53.7600021    0.3147775
  53.7700043    0.3207824
  53.7800026    0.3164348
  53.7900009    0.3150454
  53.8000031    0.3093989
  53.8100014    0.3129233
  53.8200035    0.3180430
  53.8300018    0.3095480
  53.8400040    0.3129123
  53.8500023    0.3097899
  53.8600044    0.3085791
  53.8700027    0.3103757
  53.8800011    0.3053973
  53.8900032    0.2973885
  53.9000015    0.3021611
  53.9100037    0.3144078
  53.9200020    0.3125055
  53.9300041    0.3219453
  53.9400024    0.3108342
  53.9500008    0.3116308
  53.9600029    0.3147251
  53.9700012    0.3160633
  53.9800034    0.3095396
  53.9900017    0.3109333
  54.0000038    0.3101396
  54.0100021    0.3204854
  54.0200043    0.3332466
  54.0300026    0.3333327
  54.0400009    0.3428963
  54.0500031    0.3434227
  54.0600014    0.3426439
  54.0700035    0.3342589
  54.0800018    0.3424354
  54.0900040    0.3458374
  54.1000023    0.3379039
  54.1100044    0.3293511
  54.1200027    0.3202133
  54.1300011    0.3218049
  54.1400032    0.3160377
  54.1500015    0.3203996
  54.1600037    0.3234506
  54.1700020    0.3202633
  54.1800041    0.3189978
  54.1900024    0.3172543
  54.2000008    0.3294220
  54.2100029    0.3410893
  54.2200012    0.3240640
  54.2300034    0.3311587
  54.2400017    0.3222747
  54.2500038    0.3199053
  54.2600021    0.3305478
  54.2700043    0.3235106
  54.2800026    0.3218141
  54.2900009    0.3184148
  54.3000031    0.3102705
  54.3100014    0.3021227
  54.3200035    0.3082890
  54.3300018    0.3114083
  54.3400040    0.3224822
  54.3500023    0.3285780
  54.3600044    0.3309186
  54.3700027    0.3216756
  54.3800011    0.3280708
  54.3900032    0.3320267
  54.4000015    0.3365160
  54.4100037    0.3380759
  54.4200020    0.3290710
  54.4300041    0.3370214
  54.4400024    0.3380252
  54.4500008    0.3505561
  54.4600029    0.3479731
  54.4700012    0.3474349
  54.4800034    0.3507300
  54.4900017    0.3478171
  54.5000038    0.3493260
  54.5100021    0.3370906
  54.5200043    0.3351093
  54.5300026    0.3433438
  54.5400009    0.3420907
  54.5500031    0.3484219
  54.5600014    0.3337340
  54.5700035    0.3392053
  54.5800018    0.3424602
  54.5900040    0.3406447
  54.6000023    0.3302762
  54.6100044    0.3458770
  54.6200027    0.3450796
  54.6300011    0.3293427
  54.6400032    0.3332656
  54.6500015    0.3447658
  54.6600037    0.3573194
  54.6700020    0.3488766
  54.6800041    0.3584976
  54.6900024    0.3525724
  54.7000008    0.3642609
  54.7100029    0.3694125
  54.7200012    0.3585008
  54.7300034    0.3601469
  54.7400017    0.3516275
  54.7500038    0.3596279
  54.7600021    0.3457884
  54.7700043    0.3571860
  54.7800026    0.3399219
  54.7900009    0.3337753
  54.8000031    0.3403988
  54.8100014    0.3395043
  54.8200035    0.3349248
  54.8300018    0.3372264
  54.8400040    0.3452024
  54.8500023    0.3370869
  54.8600044    0.3311889
  54.8700027    0.3385401
  54.8800011    0.3339362
  54.8900032    0.3444062
  54.9000015    0.3449395
  54.9100037    0.3338485
  54.9200020    0.3263836
  54.9300041    0.3324000
  54.9400024    0.3366648
  54.9500008    0.3317508
  54.9600029    0.3267746
  54.9700012    0.3324322
  54.9800034    0.3247539
  54.9900017    0.3367204
  55.0000038    0.3403515
  55.0100021    0.3353862
  55.0200043    0.3308740
  55.0300026    0.3405931
  55.0400009    0.3313209
  55.0500031    0.3314254
  55.0600014    0.3316247
  55.0700035    0.3260887
  55.0800018    0.3137278
  55.0900040    0.3173376
  55.1000023    0.3172357
  55.1100044    0.3107638
  55.1200027    0.3048659
  55.1300011    0.3211895
  55.1400032    0.3148837
  55.1500015    0.3075104
  55.1600037    0.3123150
  55.1700020    0.3163721
  55.1800041    0.3131141
  55.1900024    0.3031708
  55.2000008    0.3085770
  55.2100029    0.3090682
  55.2200012    0.3108844
  55.2300034    0.3210676
  55.2400017    0.3158109
  55.2500038    0.3257671
  55.2600021    0.3299108
  55.2700043    0.3137420
  55.2800026    0.3146174
  55.2900009    0.3140987
  55.3000031    0.3113736
  55.3100014    0.3115760
  55.3200035    0.3186964
  55.3300018    0.3203725
  55.3400040    0.3257445
  55.3500023    0.3225489
  55.3600044    0.3226600
  55.3700027    0.3250762
  55.3800011    0.3273084
  55.3900032    0.3322359
  55.4000015    0.3399501
  55.4100037    0.3329127
  55.4200020    0.3376400
  55.4300041    0.3427091
  55.4400024    0.3417622
  55.4500008    0.3400970
  55.4600029    0.3423592
  55.4700012    0.3393693
  55.4800034    0.3416322
  55.4900017    0.3401788
  55.5000038    0.3372687
  55.5100021    0.3339430
  55.5200043    0.3392919
  55.5300026    0.3370973
  55.5400009    0.3320128
  55.5500031    0.3223674
  55.5600014    0.3214525
  55.5700035    0.3215699
  55.5800018    0.3290336
  55.5900040    0.3232652
  55.6000023    0.3154224
  55.6100044    0.3083782
  55.6200027    0.3135434
  55.6300011    0.3249375
  55.6400032    0.3191333
  55.6500015    0.3188093
  55.6600037    0.3327744
  55.6700020    0.3407919
  55.6800041    0.3468871
  55.6900024    0.3411550
  55.7000008    0.3273924
  55.7100029    0.3301316
  55.7200012    0.3343969
  55.7300034    0.3426830
  55.7400017    0.3291667
  55.7500038    0.3257549
  55.7600021    0.3364400
  55.7700043    0.3265573
  55.7800026    0.3211837
  55.7900009    0.3189541
  55.8000031    0.3099135
  55.8100014    0.3126329
  55.8200035    0.2962864
  55.8300018    0.3002628
  55.8400040    0.3089078
  55.8500023    0.3135265
  55.8600044    0.3102542
  55.8700027    0.3053207
  55.8800011    0.3080359
  55.8900032    0.3169231
  55.9000015    0.3179102
  55.9100037    0.3168589
  55.9200020    0.3065382
  55.9300041    0.3105749
  55.9400024    0.3081463
  55.9500008    0.3056370
  55.9600029    0.2990878
  55.9700012    0.3119699
  55.9800034    0.3025939
  55.9900017    0.2982303
  56.0000038    0.3098112
  56.0100021    0.3002677
  56.0200043    0.2949148
  56.0300026    0.2840655
  56.0400009    0.2932558
  56.0500031    0.2939916
  56.0600014    0.2918818
  56.0700035    0.2947976
  56.0800018    0.2996750
  56.0900040    0.2896441
  56.1000023    0.2868120
  56.1100044    0.2854562
  56.1200027    0.2835776
  56.1300011    0.2800029
  56.1400032    0.2809749
  56.1500015    0.2864230
  56.1600037    0.2871991
  56.1700020    0.2898223
  56.1800041    0.2957104
  56.1900024    0.3115693
  56.2000008    0.2908370
  56.2100029    0.2957927
  56.2200012    0.3031898
  56.2300034    0.2957004
  56.2400017    0.2843122
  56.2500038    0.2919512
  56.2600021    0.2851159
  56.2700043    0.2882613
  56.2800026    0.2953899
  56.2900009    0.2933862
  56.3000031    0.3034731
  56.3100014    0.2952862
  56.3200035    0.2971872
  56.3300018    0.2976150
  56.3400040    0.3059073
  56.3500023    0.3087979
  56.3600044    0.3118568
  56.3700027    0.3079079
  56.3800011    0.3129846
  56.3900032    0.3211586
  56.4000015    0.3206922
  56.4100037    0.3279930
  56.4200020    0.3459365
  56.4300041    0.3411365
  56.4400024    0.3269986
  56.4500046    0.3316410
  56.4600029    0.3394037
  56.4700012    0.3376633
  56.4800034    0.3320176
  56.4900017    0.3285783
  56.5000038    0.3290654
  56.5100021    0.3292978
  56.5200043    0.3351120
  56.5300026    0.3361766
  56.5400009    0.3353514
  56.5500031    0.3371540
  56.5600014    0.3485410
  56.5700035    0.3497089
  56.5800018    0.3459846
  56.5900040    0.3474959
  56.6000023    0.3435153
  56.6100044    0.3444767
  56.6200027    0.3432381
  56.6300011    0.3491974
  56.6400032    0.3520885
  56.6500015    0.3533757
  56.6600037    0.3462750
  56.6700020    0.3339783
  56.6800041    0.3531168
  56.6900024    0.3533238
  56.7000046    0.3423799
  56.7100029    0.3324220
  56.7200012    0.3264930
  56.7300034    0.3366746
  56.7400017    0.3344911
  56.7500038    0.3408348
  56.7600021    0.3515235
  56.7700043    0.3469187
  56.7800026    0.3376895
  56.7900009    0.3312495
  56.8000031    0.3395365
  56.8100014    0.3365712
  56.8200035    0.3504122
  56.8300018    0.3444902
  56.8400040    0.3291701
  56.8500023    0.3287277
  56.8600044    0.3220171
  56.8700027    0.3201887
  56.8800011    0.3274524
  56.8900032    0.3198800
  56.9000015    0.3139260
  56.9100037    0.3147721
  56.9200020    0.3119304
  56.9300041    0.3023107
  56.9400024    0.3058878
  56.9500046    0.3152893
  56.9600029    0.3024441
  56.9700012    0.3109870
  56.9800034    0.3053063
  56.9900017    0.2971742
  57.0000038    0.2949277
  57.0100021    0.2990449
  57.0200043    0.3045117
  57.0300026    0.3029644
  57.0400009    0.3064627
  57.0500031    0.2959584
  57.0600014    0.2886606
  57.0700035    0.2868718
  57.0800018    0.3005539
  57.0900040    0.3084221
  57.1000023    0.3010449
  57.1100044    0.3008358
  57.1200027    0.3037900
  57.1300011    0.2993001
  57.1400032    0.3063484
  57.1500015    0.3119025
  57.1600037    0.3184967
  57.1700020    0.3164320
  57.1800041    0.3253209
  57.1900024    0.3172527
  57.2000046    0.3121478
  57.2100029    0.3129960
  57.2200012    0.3008157
  57.2300034    0.3049532
  57.2400017    0.3029347
  57.2500038    0.3016836
  57.2600021    0.3039186
  57.2700043    0.2949710
  57.2800026    0.3144882
  57.2900009    0.3064429
  57.3000031    0.3006299
  57.3100014    0.3016761
  57.3200035    0.3056108
  57.3300018    0.3012250
  57.3400040    0.3010491
  57.3500023    0.3027494
  57.3600044    0.2993492
  57.3700027    0.2959341
  57.3800011    0.3012547
  57.3900032    0.2833507
  57.4000015    0.2797301
  57.4100037    0.2778335
  57.4200020    0.2835008
  57.4300041    0.2877989
  57.4400024    0.2921890
  57.4500046    0.2884507
  57.4600029    0.2827646
  57.4700012    0.2927208
  57.4800034    0.3055266
  57.4900017    0.2943238
  57.5000038    0.2950879
  57.5100021    0.2982685
  57.5200043    0.3016953
  57.5300026    0.2864867
  57.5400009    0.2850137
  57.5500031    0.3008617
  57.5600014    0.2905808
  57.5700035    0.2826993
  57.5800018    0.2727937
  57.5900040    0.2758772
  57.6000023    0.2791869
  57.6100044    0.2863462
  57.6200027    0.2929474
  57.6300011    0.2842487
  57.6400032    0.2892316
  57.6500015    0.3009768
  57.6600037    0.3234617
  57.6700020    0.3247228
  57.6800041    0.3213560
  57.6900024    0.3250760
  57.7000046    0.3173858
  57.7100029    0.3139749
  57.7200012    0.3138212
  57.7300034    0.3012257
  57.7400017    0.2956903
  57.7500038    0.2944461
  57.7600021    0.3066352
  57.7700043    0.3029843
  57.7800026    0.3169151
  57.7900009    0.3133947
  57.8000031    0.3137799
  57.8100014    0.3075051
  57.8200035    0.3019537
  57.8300018    0.3145177
  57.8400040    0.3202787
  57.8500023    0.3229729
  57.8600044    0.3244204
  57.8700027    0.3419138
  57.8800011    0.3440766
  57.8900032    0.3391717
  57.9000015    0.3313802
  57.9100037    0.3341891
  57.9200020    0.3451921
  57.9300041    0.3388970
  57.9400024    0.3445821
  57.9500046    0.3498428
  57.9600029    0.3458265
  57.9700012    0.3528974
  57.9800034    0.3531788
  57.9900017    0.3545456
  58.0000038    0.3407730
  58.0100021    0.3360793
  58.0200043    0.3425575
  58.0300026    0.3550266
  58.0400009    0.3431296
  58.0500031    0.3355355
  58.0600014    0.3393040
  58.0700035    0.3315186
  58.0800018    0.3205679
  58.0900040    0.3149766
  58.1000023    0.3208721
  58.1100044    0.3219691
  58.1200027    0.3064287
  58.1300011    0.3136556
  58.1400032    0.3038701
  58.1500015    0.3013522
  58.1600037    0.3010549
  58.1700020    0.2886767
  58.1800041    0.2944683
  58.1900024    0.2899614
  58.2000046    0.2943138
  58.2100029    0.3015707
  58.2200012    0.3007415
  58.2300034    0.2954522
  58.2400017    0.2896821
  58.2500038    0.2994167
  58.2600021    0.2943431
  58.2700043    0.2921753
  58.2800026    0.3004957
  58.2900009    0.2979098
  58.3000031    0.3088006
  58.3100014    0.3114321
  58.3200035    0.3097916
  58.3300018    0.3077917
  58.3400040    0.3066576
  58.3500023    0.3079424
  58.3600044    0.2988631
  58.3700027    0.3026654
  58.3800011    0.2934994
  58.3900032    0.2988064
  58.4000015    0.2944456
  58.4100037    0.3065989
  58.4200020    0.3128791
  58.4300041    0.3096450
  58.4400024    0.3007447
  58.4500046    0.3037574
  58.4600029    0.3005492
  58.4700012    0.3071119
  58.4800034    0.3035248
  58.4900017    0.3044031
  58.5000038    0.3051015
  58.5100021    0.3004368
  58.5200043    0.2985653
  58.5300026    0.3078811
  58.5400009    0.2993328
  58.5500031    0.2938315
  58.5600014    0.2963314
  58.5700035    0.2989186
  58.5800018    0.2960346
  58.5900040    0.2963246
  58.6000023    0.2994348
  58.6100044    0.3044406
  58.6200027    0.3128283
  58.6300011    0.3078547
  58.6400032    0.2978039
  58.6500015    0.3093486
  58.6600037    0.3086140
  58.6700020    0.3098572
  58.6800041    0.3038924
  58.6900024    0.3117685
  58.7000046    0.3049276
  58.7100029    0.3206762
  58.7200012    0.3162853
  58.7300034    0.3193849
  58.7400017    0.3142712
  58.7500038    0.3147565
  58.7600021    0.3157640
  58.7700043    0.3215255
  58.7800026    0.3171144
  58.7900009    0.3100722
  58.8000031    0.3184773
  58.8100014    0.3328386
  58.8200035    0.3290136
  58.8300018    0.3284693
  58.8400040    0.3313322
  58.8500023    0.3343662
  58.8600044    0.3197139
  58.8700027    0.3225953
  58.8800011    0.3191550
  58.8900032    0.3131808
  58.9000015    0.3167062
  58.9100037    0.3147476
  58.9200020    0.3178211
  58.9300041    0.3153916
  58.9400024    0.3184588
  58.9500046    0.3233331
  58.9600029    0.3152719
  58.9700012    0.3216512
  58.9800034    0.3143589
  58.9900017    0.3096671
  59.0000038    0.3061270
  59.0100021    0.3082386
  59.0200043    0.3225548
  59.0300026    0.3275612
  59.0400009    0.3271558
  59.0500031    0.3490624
  59.0600014    0.3348672
  59.0700035    0.3460140
  59.0800018    0.3317297
  59.0900040    0.3281424
  59.1000023    0.3174230
  59.1100044    0.3190836
  59.1200027    0.3214243
  59.1300011    0.3268033
  59.1400032    0.3320582
  59.1500015    0.3425580
  59.1600037    0.3365225
  59.1700020    0.3293170
  59.1800041    0.3198501
  59.1900024    0.3296728
  59.2000046    0.3261850
  59.2100029    0.3313118
  59.2200012    0.3260251
  59.2300034    0.3231697
  59.2400017    0.3179868
  59.2500038    0.3180598
  59.2600021    0.3202700
  59.2700043    0.3148992
  59.2800026    0.3196059
  59.2900009    0.3236074
  59.3000031    0.3190808
  59.3100014    0.3189794
  59.3200035    0.3121060
  59.3300018    0.3146800
  59.3400040    0.3169799
  59.3500023    0.3123981
  59.3600044    0.3050928
  59.3700027    0.2989999
  59.3800011    0.3064508
  59.3900032    0.3044848
  59.4000015    0.3055844
  59.4100037    0.3036196
  59.4200020    0.3082182
  59.4300041    0.3032971
  59.4400024    0.3058972
  59.4500046    0.3065633
  59.4600029    0.3091778
  59.4700012    0.2979687
  59.4800034    0.2930252
  59.4900017    0.2943662
  59.5000038    0.2861168
  59.5100021    0.2804300
  59.5200043    0.2778020
  59.5300026    0.2627358
  59.5400047    0.2793035
  59.5500031    0.2729885
  59.5600014    0.2793652
  59.5700035    0.2785195
  59.5800018    0.2914392
  59.5900040    0.2965703
  59.6000023    0.2893488
  59.6100044    0.2838748
  59.6200027    0.2890843
  59.6300011    0.2879798
  59.6400032    0.2987734
  59.6500015    0.3000956
  59.6600037    0.3060071
  59.6700020    0.3107561
  59.6800041    0.3130043
  59.6900024    0.3231216
  59.7000046    0.3139766
  59.7100029    0.3231608
  59.7200012    0.3298734
  59.7300034    0.3155059
  59.7400017    0.3135882
  59.7500038    0.3191881
  59.7600021    0.3076513
  59.7700043    0.3041637
  59.7800026    0.3087896
  59.7900047    0.2983241
  59.8000031    0.3136642
  59.8100014    0.3045198
  59.8200035    0.3068916
  59.8300018    0.3062908
  59.8400040    0.2982582
  59.8500023    0.3037928
  59.8600044    0.3062882
  59.8700027    0.3165610
  59.8800011    0.3109962
  59.8900032    0.3158203
  59.9000015    0.3241251
  59.9100037    0.3305221
  59.9200020    0.3254970
  59.9300041    0.3232991
  59.9400024    0.3189508
  59.9500046    0.3318409
  59.9600029    0.3275088
  59.9700012    0.3271076
  59.9800034    0.3369985
  59.9900017    0.3358816
  60.0000038    0.3322296
  60.0100021    0.3197255
  60.0200043    0.3265566
  60.0300026    0.3335537
  60.0400047    0.3248722
  60.0500031    0.3383302
  60.0600014    0.3352790
  60.0700035    0.3345983
  60.0800018    0.3259415
  60.0900040    0.3328050
  60.1000023    0.3236513
  60.1100044    0.3219368
  60.1200027    0.3329317
  60.1300011    0.3292479
  60.1400032    0.3228158
  60.1500015    0.3153593
  60.1600037    0.3189670
  60.1700020    0.3221596
  60.1800041    0.3328912
  60.1900024    0.3352394
  60.2000046    0.3273272
  60.2100029    0.3233021
  60.2200012    0.3122402
  60.2300034    0.3194029
  60.2400017    0.3376637
  60.2500038    0.3348925
  60.2600021    0.3170959
  60.2700043    0.3125060
  60.2800026    0.3127895
  60.2900047    0.3051513
  60.3000031    0.3121987
  60.3100014    0.3147131
  60.3200035    0.3065472
  60.3300018    0.3103924
  60.3400040    0.3070543
  60.3500023    0.3103283
  60.3600044    0.3008998
  60.3700027    0.3044320
  60.3800011    0.2887793
  60.3900032    0.2877022
  60.4000015    0.2936359
  60.4100037    0.2897535
  60.4200020    0.2890327
  60.4300041    0.2887444
  60.4400024    0.2899706
  60.4500046    0.3067278
  60.4600029    0.2946078
  60.4700012    0.3134377
  60.4800034    0.3120620
  60.4900017    0.3196400
  60.5000038    0.3083162
  60.5100021    0.3066400
  60.5200043    0.3118061
  60.5300026    0.3065861
  60.5400047    0.3131908
  60.5500031    0.3038340
  60.5600014    0.2999640
  60.5700035    0.2986390
  60.5800018    0.2979355
  60.5900040    0.2941781
  60.6000023    0.2885365
  60.6100044    0.2869988
  60.6200027    0.2863458
  60.6300011    0.2926795
  60.6400032    0.2976494
  60.6500015    0.2917705
  60.6600037    0.2998426
  60.6700020    0.2948406
  60.6800041    0.3026863
  60.6900024    0.2938157
  60.7000046    0.3000883
  60.7100029    0.3013459
  60.7200012    0.2953625
  60.7300034    0.2838035
  60.7400017    0.2762132
  60.7500038    0.2778025
  60.7600021    0.2784705
  60.7700043    0.2771658
  60.7800026    0.2800923
  60.7900047    0.2869741
  60.8000031    0.2907048
  60.8100014    0.2870677
  60.8200035    0.2758310
  60.8300018    0.2716103
  60.8400040    0.2762830
  60.8500023    0.2829047
  60.8600044    0.2858334
  60.8700027    0.2872815
  60.8800011    0.2941885
  60.8900032    0.2935842
  60.9000015    0.2872185
  60.9100037    0.2966974
  60.9200020    0.2821102
  60.9300041    0.2872851
  60.9400024    0.2847760
  60.9500046    0.2692182
  60.9600029    0.2801847
  60.9700012    0.2764620
  60.9800034    0.2777072
  60.9900017    0.2706668
  61.0000038    0.2830085
  61.0100021    0.2700382
  61.0200043    0.2720980
  61.0300026    0.2616109
  61.0400047    0.2625548
  61.0500031    0.2731860
  61.0600014    0.2669104
  61.0700035    0.2696584
  61.0800018    0.2698615
  61.0900040    0.2675238
  61.1000023    0.2701049
  61.1100044    0.2789276
  61.1200027    0.2752995
  61.1300011    0.2737150
  61.1400032    0.2746112
  61.1500015    0.2800830
  61.1600037    0.2680612
  61.1700020    0.2663419
  61.1800041    0.2624225
  61.1900024    0.2663613
  61.2000046    0.2736209
  61.2100029    0.2813660
  61.2200012    0.2773167
  61.2300034    0.2776388
  61.2400017    0.2781807
  61.2500038    0.2789516
  61.2600021    0.2767595
  61.2700043    0.2835151
  61.2800026    0.3007061
  61.2900047    0.2942005
  61.3000031    0.2918147
  61.3100014    0.2969887
  61.3200035    0.3109022
  61.3300018    0.3144065
  61.3400040    0.3214810
  61.3500023    0.3228808
  61.3600044    0.3191220
  61.3700027    0.3246734
  61.3800011    0.3326196
  61.3900032    0.3249204
  61.4000015    0.3227168
  61.4100037    0.3171979
  61.4200020    0.3195222
  61.4300041    0.3173051
  61.4400024    0.3150377
  61.4500046    0.3316877
  61.4600029    0.3451988
  61.4700012    0.3546009
  61.4800034    0.3556351
  61.4900017    0.3496265
  61.5000038    0.3497946
  61.5100021    0.3363015
  61.5200043    0.3316079
  61.5300026    0.3260883
  61.5400047    0.3083262
  61.5500031    0.3193113
  61.5600014    0.3189583
  61.5700035    0.3251367
  61.5800018    0.3210758
  61.5900040    0.3177248
  61.6000023    0.3321202
  61.6100044    0.3333191
  61.6200027    0.3247210
  61.6300011    0.3052856
  61.6400032    0.3052348
  61.6500015    0.3072987
  61.6600037    0.2903699
  61.6700020    0.2894872
  61.6800041    0.2944468
  61.6900024    0.2876140
  61.7000046    0.2954265
  61.7100029    0.3023035
  61.7200012    0.2964348
  61.7300034    0.3005722
  61.7400017    0.3010443
  61.7500038    0.3025107
  61.7600021    0.2949817
  61.7700043    0.2953129
  61.7800026    0.3094097
  61.7900047    0.2968039
  61.8000031    0.3005328
  61.8100014    0.2964145
  61.8200035    0.3036357
  61.8300018    0.2915468
  61.8400040    0.2898324
  61.8500023    0.2964366
  61.8600044    0.3055385
  61.8700027    0.3078168
  61.8800011    0.3059016
  61.8900032    0.3118204
  61.9000015    0.3164380
  61.9100037    0.3286530
  61.9200020    0.3314797
  61.9300041    0.3434110
  61.9400024    0.3495374
  61.9500046    0.3469375
  61.9600029    0.3359715
  61.9700012    0.3302747
  61.9800034    0.3341398
  61.9900017    0.3307723
  62.0000038    0.3350461
  62.0100021    0.3334417
  62.0200043    0.3271063
  62.0300026    0.3112568
  62.0400047    0.2921058
  62.0500031    0.3016789
  62.0600014    0.2952135
  62.0700035    0.2894980
  62.0800018    0.2909014
  62.0900040    0.2853194
  62.1000023    0.2912432
  62.1100044    0.3022084
  62.1200027    0.3043186
  62.1300011    0.3056435
  62.1400032    0.3058921
  62.1500015    0.3098275
  62.1600037    0.3113211
  62.1700020    0.3106868
  62.1800041    0.3075507
  62.1900024    0.3132058
  62.2000046    0.3229200
  62.2100029    0.3366646
  62.2200012    0.3330639
  62.2300034    0.3283012
  62.2400017    0.3230952
  62.2500038    0.3325684
  62.2600021    0.3252262
  62.2700043    0.3276547
  62.2800026    0.3217576
  62.2900047    0.3074109
  62.3000031    0.3047083
  62.3100014    0.3001845
  62.3200035    0.3004740
  62.3300018    0.3084201
  62.3400040    0.3139317
  62.3500023    0.3181335
  62.3600044    0.3201992
  62.3700027    0.3170253
  62.3800011    0.3121278
  62.3900032    0.2978913
  62.4000015    0.3088206
  62.4100037    0.3179365
  62.4200020    0.3327554
  62.4300041    0.3303413
  62.4400024    0.3443208
  62.4500046    0.3298080
  62.4600029    0.3248943
  62.4700012    0.3245165
  62.4800034    0.3184806
  62.4900017    0.3275476
  62.5000038    0.3341303
  62.5100021    0.3285376
  62.5200043    0.3344766
  62.5300026    0.3306228
  62.5400047    0.3207615
  62.5500031    0.3127636
  62.5600014    0.3208564
  62.5700035    0.3260474
  62.5800018    0.3178163
  62.5900040    0.3127986
  62.6000023    0.3137037
  62.6100044    0.3225164
  62.6200027    0.3255521
  62.6300011    0.3264269
  62.6400032    0.3228410
  62.6500015    0.3192836
  62.6600037    0.3217718
  62.6700020    0.3129340
  62.6800041    0.3217849
  62.6900024    0.3216836
  62.7000046    0.3238875
  62.7100029    0.3194528
  62.7200012    0.3132808
  62.7300034    0.3159059
  62.7400017    0.3209695
  62.7500038    0.3112144
  62.7600021    0.3005625
  62.7700043    0.3041019
  62.7800026    0.3059649
  62.7900047    0.3151160
  62.8000031    0.3175706
  62.8100014    0.3158763
  62.8200035    0.3237428
  62.8300018    0.3381448
  62.8400040    0.3311552
  62.8500023    0.3314138
  62.8600044    0.3341044
  62.8700027    0.3437461
  62.8800049    0.3437134
  62.8900032    0.3440651
  62.9000015    0.3571832
  62.9100037    0.3476391
  62.9200020    0.3412840
  62.9300041    0.3313584
  62.9400024    0.3401437
  62.9500046    0.3313954
  62.9600029    0.3227159
  62.9700012    0.3323839
  62.9800034    0.3254453
  62.9900017    0.3276389
  63.0000038    0.3260759
  63.0100021    0.3233656
  63.0200043    0.3222519
  63.0300026    0.3168435
  63.0400047    0.3062556
  63.0500031    0.2983823
  63.0600014    0.3087035
  63.0700035    0.2976905
  63.0800018    0.3007392
  63.0900040    0.2986136
  63.1000023    0.3022265
  63.1100044    0.3037760
  63.1200027    0.2992040
  63.1300049    0.3178397
  63.1400032    0.3223481
  63.1500015    0.3285009
  63.1600037    0.3313217
  63.1700020    0.3335533
  63.1800041    0.3343754
  63.1900024    0.3379026
  63.2000046    0.3284162
  63.2100029    0.3292245
  63.2200012    0.3265329
  63.2300034    0.3258076
  63.2400017    0.3260876
  63.2500038    0.3317917
  63.2600021    0.3309141
  63.2700043    0.3270356
  63.2800026    0.3229726
  63.2900047    0.3118842
  63.3000031    0.3094486
  63.3100014    0.3103711
  63.3200035    0.3074734
  63.3300018    0.3208814
  63.3400040    0.3150868
  63.3500023    0.3300390
  63.3600044    0.3290087
  63.3700027    0.3301782
  63.3800049    0.3399985
  63.3900032    0.3311540
  63.4000015    0.3244581
  63.4100037    0.3301139
  63.4200020    0.3279382
  63.4300041    0.3222816
  63.4400024    0.3308695
  63.4500046    0.3316679
  63.4600029    0.3279560
  63.4700012    0.3413203
  63.4800034    0.3532630
  63.4900017    0.3436114
  63.5000038    0.3451741
  63.5100021    0.3402093
  63.5200043    0.3380922
  63.5300026    0.3463168
  63.5400047    0.3484296
  63.5500031    0.3377792
  63.5600014    0.3367249
  63.5700035    0.3294936
  63.5800018    0.3320457
  63.5900040    0.3206139
  63.6000023    0.3166643
  63.6100044    0.3174829
  63.6200027    0.3193488
  63.6300049    0.3157838
  63.6400032    0.3149416
  63.6500015    0.3034854
  63.6600037    0.3030917
  63.6700020    0.2985690
  63.6800041    0.2977875
  63.6900024    0.3028492
  63.7000046    0.2975273
  63.7100029    0.3085120
  63.7200012    0.2989989
  63.7300034    0.2917264
  63.7400017    0.2909373
  63.7500038    0.2841997
  63.7600021    0.2957852
  63.7700043    0.3166454
  63.7800026    0.3129198
  63.7900047    0.3165133
  63.8000031    0.3135088
  63.8100014    0.3009868
  63.8200035    0.3011628
  63.8300018    0.2883596
  63.8400040    0.3083301
  63.8500023    0.3188603
  63.8600044    0.3239096
  63.8700027    0.3183335
  63.8800049    0.3075453
  63.8900032    0.2988328
  63.9000015    0.2864301
  63.9100037    0.2885772
  63.9200020    0.2863934
  63.9300041    0.2855583
  63.9400024    0.2918503
  63.9500046    0.2968514
  63.9600029    0.2941417
  63.9700012    0.2865091
  63.9800034    0.2825977
  63.9900017    0.2861166
  64.0000000    0.2959686
  64.0100021    0.3054637
  64.0200043    0.3052287
  64.0300064    0.3123032
  64.0400009    0.3105195
  64.0500031    0.3101909
  64.0600052    0.3046700
  64.0699997    0.3039349
  64.0800018    0.3202613
  64.0900040    0.3259265
  64.1000061    0.3228515
  64.1100006    0.3208911
  64.1200027    0.3070392
  64.1300049    0.3109299
  64.1399994    0.3127245
  64.1500015    0.3071354
  64.1600037    0.3043793
  64.1700058    0.2958716
  64.1800003    0.2985387
  64.1900024    0.3078637
  64.2000046    0.3055425
  64.2100067    0.3043994
  64.2200012    0.2958024
  64.2300034    0.2880438
  64.2400055    0.2876349
  64.2500000    0.2904878
  64.2600021    0.2989993
  64.2700043    0.3033425
  64.2800064    0.3050781
  64.2900009    0.3102047
  64.3000031    0.3209732
  64.3100052    0.3133794
  64.3199997    0.3073128
  64.3300018    0.3094334
  64.3400040    0.3081839
  64.3500061    0.3128299
  64.3600006    0.3092877
  64.3700027    0.3190666
  64.3800049    0.3101976
  64.3899994    0.3213788
  64.4000015    0.3248154
  64.4100037    0.3263050
  64.4200058    0.3215209
  64.4300003    0.3220391
  64.4400024    0.3186457
  64.4500046    0.3210791
  64.4600067    0.3135156
  64.4700012    0.3146149
  64.4800034    0.3066875
  64.4900055    0.2925556
  64.5000000    0.2890107
  64.5100021    0.2968339
  64.5200043    0.2933361
  64.5300064    0.2912304
  64.5400009    0.2975197
  64.5500031    0.2889825
  64.5600052    0.2918057
  64.5699997    0.3019125
  64.5800018    0.2957567
  64.5900040    0.2979499
  64.6000061    0.2909814
  64.6100006    0.2879603
  64.6200027    0.2875063
  64.6300049    0.2907061
  64.6399994    0.2920600
  64.6500015    0.2836068
  64.6600037    0.2860336
  64.6700058    0.2868695
  64.6800003    0.2972797
  64.6900024    0.2969545
  64.7000046    0.2907755
  64.7100067    0.2859330
  64.7200012    0.2873495
  64.7300034    0.3017949
  64.7400055    0.2969769
  64.7500000    0.3114465
  64.7600021    0.3127524
  64.7700043    0.3220957
  64.7800064    0.3187942
  64.7900009    0.3185283
  64.8000031    0.3160751
  64.8100052    0.3083173
  64.8199997    0.3023837
  64.8300018    0.3084131
  64.8400040    0.3041666
  64.8500061    0.3063853
  64.8600006    0.3053844
  64.8700027    0.3131365
  64.8800049    0.3162431
  64.8899994    0.3237104
  64.9000015    0.3143323
  64.9100037    0.3058465
  64.9200058    0.3052188
  64.9300003    0.3069226
  64.9400024    0.3076623
  64.9500046    0.3104920
  64.9600067    0.3040669
  64.9700012    0.3033140
  64.9800034    0.3037447
  64.9900055    0.3018637
  65.0000000    0.2957186
  65.0100021    0.2895668
  65.0200043    0.2954080
  65.0300064    0.2806657
  65.0400009    0.2801122
  65.0500031    0.2737724
  65.0600052    0.2798143
  65.0699997    0.2836200
  65.0800018    0.2855787
  65.0900040    0.2812248
  65.1000061    0.2905814
  65.1100006    0.2826846
  65.1200027    0.2889765
  65.1300049    0.2784295
  65.1399994    0.2919574
  65.1500015    0.3042707
  65.1600037    0.2950495
  65.1700058    0.3044494
  65.1800003    0.3090090
  65.1900024    0.3078731
  65.2000046    0.2956895
  65.2100067    0.2887358
  65.2200012    0.2893921
  65.2300034    0.2875614
  65.2400055    0.2873709
  65.2500000    0.2898875
  65.2600021    0.2977113
  65.2700043    0.3036026
  65.2800064    0.3013736
  65.2900009    0.2922280
  65.3000031    0.2913006
  65.3100052    0.2845657
  65.3199997    0.2900260
  65.3300018    0.2928092
  65.3400040    0.2834028
  65.3500061    0.2846964
  65.3600006    0.2987253
  65.3700027    0.2995576
  65.3800049    0.2959467
  65.3899994    0.2847371
  65.4000015    0.2878270
  65.4100037    0.2889688
  65.4200058    0.2842626
  65.4300003    0.2701285
  65.4400024    0.2761791
  65.4500046    0.2761522
  65.4600067    0.2885621
  65.4700012    0.2778865
  65.4800034    0.2816310
  65.4900055    0.2803340
  65.5000000    0.2804110
  65.5100021    0.2886127
  65.5200043    0.2902381
  65.5300064    0.2892168
  65.5400009    0.2935508
  65.5500031    0.2919721
  65.5600052    0.2938427
  65.5699997    0.2751925
  65.5800018    0.2768365
  65.5900040    0.2892810
  65.6000061    0.2790220
  65.6100006    0.2856898
  65.6200027    0.2883908
  65.6300049    0.2859573
  65.6399994    0.2837437
  65.6500015    0.2836051
  65.6600037    0.2722793
  65.6700058    0.2733724
  65.6800003    0.2731169
  65.6900024    0.2825390
  65.7000046    0.2784736
  65.7100067    0.2879421
  65.7200012    0.2825812
  65.7300034    0.2828255
  65.7400055    0.2843254
  65.7500000    0.2793397
  65.7600021    0.2859660
  65.7700043    0.2829146
  65.7800064    0.2799754
  65.7900009    0.2872005
  65.8000031    0.2767155
  65.8100052    0.2742423
  65.8199997    0.2821274
  65.8300018    0.2909702
  65.8400040    0.2795523
  65.8500061    0.2888300
  65.8600006    0.2829587
  65.8700027    0.2804613
  65.8800049    0.2917316
  65.8899994    0.2948931
  65.9000015    0.3070060
  65.9100037    0.2978584
  65.9200058    0.2960530
  65.9300003    0.2931143
  65.9400024    0.2992488
  65.9500046    0.3072179
  65.9600067    0.3197940
  65.9700012    0.3169820
  65.9800034    0.3150078
  65.9900055    0.3114215
  66.0000000    0.3072129
  66.0100021    0.3084490
  66.0200043    0.3218994
  66.0300064    0.3334997
  66.0400009    0.3190652
  66.0500031    0.3032929
  66.0600052    0.3051678
  66.0699997    0.2915215
  66.0800018    0.2892174
  66.0900040    0.2835320
  66.1000061    0.2916615
  66.1100006    0.2771454
  66.1200027    0.2773542
  66.1300049    0.2757854
  66.1399994    0.2862643
  66.1500015    0.2873360
  66.1600037    0.2931294
  66.1700058    0.3013455
  66.1800003    0.3048209
  66.1900024    0.3138837
  66.2000046    0.3095101
  66.2100067    0.3148885
  66.2200012    0.3109567
  66.2300034    0.3120503
  66.2400055    0.3141613
  66.2500000    0.3146638
  66.2600021    0.3147698
  66.2700043    0.3220279
  66.2800064    0.3136390
  66.2900009    0.3065224
  66.3000031    0.3065472
  66.3100052    0.3023673
  66.3199997    0.3132455
  66.3300018    0.3146622
  66.3400040    0.3111854
  66.3500061    0.3097853
  66.3600006    0.3122209
  66.3700027    0.3143870
  66.3800049    0.3019904
  66.3899994    0.2964444
  66.4000015    0.3014694
  66.4100037    0.2992004
  66.4200058    0.3057187
  66.4300003    0.2960785
  66.4400024    0.2871374
  66.4500046    0.2951331
  66.4600067    0.2905928
  66.4700012    0.2900448
  66.4800034    0.2881929
  66.4900055    0.2940657
  66.5000000    0.2911024
  66.5100021    0.2936859
  66.5200043    0.2858388
  66.5300064    0.2983626
  66.5400009    0.2914637
  66.5500031    0.2959239
  66.5600052    0.2906235
  66.5699997    0.3020017
  66.5800018    0.2947675
  66.5900040    0.2983302
  66.6000061    0.2916844
  66.6100006    0.2992200
  66.6200027    0.2960250
  66.6300049    0.3021282
  66.6399994    0.3129152
  66.6500015    0.2987060
  66.6600037    0.2947327
  66.6700058    0.3044044
  66.6800003    0.3053602
  66.6900024    0.3129494
  66.7000046    0.3124598
  66.7100067    0.3241620
  66.7200012    0.3318851
  66.7300034    0.3255167
  66.7400055    0.3219846
  66.7500000    0.3179934
  66.7600021    0.3151141
  66.7700043    0.3050187
  66.7800064    0.3070544
  66.7900009    0.2987698
  66.8000031    0.2847679
  66.8100052    0.2919791
  66.8199997    0.2810171
  66.8300018    0.2796324
  66.8400040    0.2766270
  66.8500061    0.2802185
  66.8600006    0.2906937
  66.8700027    0.2786067
  66.8800049    0.2838663
  66.8899994    0.2793989
  66.9000015    0.2838147
  66.9100037    0.2822603
  66.9200058    0.2737220
  66.9300003    0.2719176
  66.9400024    0.2615976
  66.9500046    0.2651843
  66.9600067    0.2708491
  66.9700012    0.2724091
  66.9800034    0.2659200
  66.9900055    0.2692919
  67.0000000    0.2673295
  67.0100021    0.2737351
  67.0200043    0.2679871
  67.0300064    0.2784969
  67.0400009    0.2696526
  67.0500031    0.2673410
  67.0600052    0.2683222
  67.0699997    0.2602116
  67.0800018    0.2633726
  67.0900040    0.2671345
  67.1000061    0.2579216
  67.1100006    0.2635942
  67.1200027    0.2572948
  67.1300049    0.2604326
  67.1399994    0.2646049
  67.1500015    0.2698367
  67.1600037    0.2634458
  67.1700058    0.2666822
  67.1800003    0.2706622
  67.1900024    0.2626649
  67.2000046    0.2619692
  67.2100067    0.2645815
  67.2200012    0.2594956
  67.2300034    0.2623225
  67.2400055    0.2537585
  67.2500000    0.2569821
  67.2600021    0.2506612
  67.2700043    0.2580638
  67.2800064    0.2601367
  67.2900009    0.2543333
  67.3000031    0.2489381
  67.3100052    0.2571914
  67.3199997    0.2643116
  67.3300018    0.2599067
  67.3400040    0.2572764
  67.3500061    0.2564371
  67.3600006    0.2545941
  67.3700027    0.2545212
  67.3800049    0.2621860
  67.3899994    0.2658940
  67.4000015    0.2713599
  67.4100037    0.2670945
  67.4200058    0.2703759
  67.4300003    0.2620097
  67.4400024    0.2661640
  67.4500046    0.2700536
  67.4600067    0.2603735
  67.4700012    0.2765818
  67.4800034    0.2557646
  67.4900055    0.2576005
  67.5000000    0.2610806
  67.5100021    0.2732923
  67.5200043    0.2721371
  67.5300064    0.2773390
  67.5400009    0.2654415
  67.5500031    0.2703543
  67.5600052    0.2782841
  67.5699997    0.2752949
  67.5800018    0.2732578
  67.5900040    0.2839122
  67.6000061    0.2762452
  67.6100006    0.2804706
  67.6200027    0.2757446
  67.6300049    0.2726526
  67.6400070    0.2759996
  67.6500015    0.2684200
  67.6600037    0.2643119
  67.6700058    0.2624302
  67.6800003    0.2632805
  67.6900024    0.2711989
  67.7000046    0.2687415
  67.7100067    0.2786994
  67.7200012    0.2755763
  67.7300034    0.2682520
  67.7400055    0.2565797
  67.7500000    0.2649830
  67.7600021    0.2664593
  67.7700043    0.2706341
  67.7800064    0.2759013
  67.7900009    0.2666079
  67.8000031    0.2640722
  67.8100052    0.2621318
  67.8199997    0.2593153
  67.8300018    0.2615510
  67.8400040    0.2642981
  67.8500061    0.2718552
  67.8600006    0.2757689
  67.8700027    0.2683446
  67.8800049    0.2704894
  67.8900070    0.2687543
  67.9000015    0.2654491
  67.9100037    0.2727357
  67.9200058    0.2742616
  67.9300003    0.2841746
  67.9400024    0.2835933
  67.9500046    0.2785804
  67.9600067    0.2731174
  67.9700012    0.2758959
  67.9800034    0.2669401
  67.9900055    0.2737070
  68.0000000    0.2654112
  68.0100021    0.2608607
  68.0200043    0.2677466
  68.0300064    0.2645769
  68.0400009    0.2870656
  68.0500031    0.2754458
  68.0600052    0.2703608
  68.0699997    0.2677249
  68.0800018    0.2665421
  68.0900040    0.2697679
  68.1000061    0.2764159
  68.1100006    0.2800843
  68.1200027    0.2755345
  68.1300049    0.2809251
  68.1400070    0.2807040
  68.1500015    0.2820883
  68.1600037    0.2727658
  68.1700058    0.2753880
  68.1800003    0.2755513
  68.1900024    0.2697885
  68.2000046    0.2794988
  68.2100067    0.2808352
  68.2200012    0.2721614
  68.2300034    0.2661072
  68.2400055    0.2700241
  68.2500000    0.2636044
  68.2600021    0.2729566
  68.2700043    0.2692625
  68.2800064    0.2691888
  68.2900009    0.2712216
  68.3000031    0.2679890
  68.3100052    0.2699222
  68.3199997    0.2663391
  68.3300018    0.2660001
  68.3400040    0.2622499
  68.3500061    0.2588136
  68.3600006    0.2668136
  68.3700027    0.2681797
  68.3800049    0.2698184
  68.3900070    0.2683608
  68.4000015    0.2616747
  68.4100037    0.2616904
  68.4200058    0.2724806
  68.4300003    0.2753067
  68.4400024    0.2810030
  68.4500046    0.2659162
  68.4600067    0.2618643
  68.4700012    0.2628849
  68.4800034    0.2636586
  68.4900055    0.2595594
  68.5000000    0.2476926
  68.5100021    0.2475921
  68.5200043    0.2544101
  68.5300064    0.2546163
  68.5400009    0.2480250
  68.5500031    0.2541190
  68.5600052    0.2476374
  68.5699997    0.2476443
  68.5800018    0.2461355
  68.5900040    0.2517770
  68.6000061    0.2553100
  68.6100006    0.2637997
  68.6200027    0.2606693
  68.6300049    0.2574801
  68.6400070    0.2595145
  68.6500015    0.2600160
  68.6600037    0.2566082
  68.6700058    0.2586232
  68.6800003    0.2601688
  68.6900024    0.2697003
  68.7000046    0.2702227
  68.7100067    0.2718289
  68.7200012    0.2674597
  68.7300034    0.2678332
  68.7400055    0.2715308
  68.7500000    0.2788111
  68.7600021    0.2738151
  68.7700043    0.2678404
  68.7800064    0.2692401
  68.7900009    0.2685126
  68.8000031    0.2743421
  68.8100052    0.2770957
  68.8199997    0.2728166
  68.8300018    0.2657861
  68.8400040    0.2682075
  68.8500061    0.2695231
  68.8600006    0.2715858
  68.8700027    0.2695106
  68.8800049    0.2680043
  68.8900070    0.2684131
  68.9000015    0.2609749
  68.9100037    0.2550500
  68.9200058    0.2639439
  68.9300003    0.2667620
  68.9400024    0.2664717
  68.9500046    0.2633400
  68.9600067    0.2758894
  68.9700012    0.2859015
  68.9800034    0.2719034
  68.9900055    0.2719256
  69.0000000    0.2673370
  69.0100021    0.2565569
  69.0200043    0.2609640
  69.0300064    0.2614379
  69.0400009    0.2677141
  69.0500031    0.2608498
  69.0600052    0.2578172
  69.0699997    0.2594235
  69.0800018    0.2641308
  69.0900040    0.2516685
  69.1000061    0.2453614
  69.1100006    0.2440203
  69.1200027    0.2391220
  69.1300049    0.2370130
  69.1400070    0.2439105
  69.1500015    0.2406443
  69.1600037    0.2380213
  69.1700058    0.2430956
  69.1800003    0.2449040
  69.1900024    0.2487832
  69.2000046    0.2356385
  69.2100067    0.2436324
  69.2200012    0.2490997
  69.2300034    0.2502851
  69.2400055    0.2523435
  69.2500000    0.2516508
  69.2600021    0.2529989
  69.2700043    0.2621028
  69.2800064    0.2657425
  69.2900009    0.2672245
  69.3000031    0.2705234
  69.3100052    0.2788491
  69.3199997    0.2692066
  69.3300018    0.2690856
  69.3400040    0.2728845
  69.3500061    0.2724545
  69.3600006    0.2780657
  69.3700027    0.2651058
  69.3800049    0.2718156
  69.3900070    0.2719340
  69.4000015    0.2746825
  69.4100037    0.2722920
  69.4200058    0.2716824
  69.4300003    0.2747725
  69.4400024    0.2763844
  69.4500046    0.2747597
  69.4600067    0.2621737
  69.4700012    0.2660395
  69.4800034    0.2633783
  69.4900055    0.2608034
  69.5000000    0.2586755
  69.5100021    0.2570425
  69.5200043    0.2594828
  69.5300064    0.2499992
  69.5400009    0.2495712
  69.5500031    0.2553149
  69.5600052    0.2631723
  69.5699997    0.2586989
  69.5800018    0.2557184
  69.5900040    0.2558237
  69.6000061    0.2592760
  69.6100006    0.2576400
  69.6200027    0.2503171
  69.6300049    0.2497055
  69.6400070    0.2465688
  69.6500015    0.2486723
  69.6600037    0.2428516
  69.6700058    0.2522128
  69.6800003    0.2528874
  69.6900024    0.2531736
  69.7000046    0.2500241
  69.7100067    0.2521799
  69.7200012    0.2535002
  69.7300034    0.2514217
  69.7400055    0.2546014
  69.7500000    0.2561214
  69.7600021    0.2629523
  69.7700043    0.2731648
  69.7800064    0.2668072
  69.7900009    0.2748294
  69.8000031    0.2750650
  69.8100052    0.2776075
  69.8199997    0.2739264
  69.8300018    0.2729822
  69.8400040    0.2726332
  69.8500061    0.2664667
  69.8600006    0.2758855
  69.8700027    0.2704043
  69.8800049    0.2608192
  69.8900070    0.2638983
  69.9000015    0.2674963
  69.9100037    0.2673635
  69.9200058    0.2726094
  69.9300003    0.2694789
  69.9400024    0.2742513
  69.9500046    0.2700135
  69.9600067    0.2712774
  69.9700012    0.2655328
  69.9800034    0.2708327
  69.9900055    0.2615154
  70.0000000    0.2675824
  70.0100021    0.2695802
  70.0200043    0.2766534
  70.0300064    0.2836819
  70.0400009    0.2879483
  70.0500031    0.2959964
  70.0600052    0.2908433
  70.0699997    0.2759176
  70.0800018    0.2800387
  70.0900040    0.2838443
  70.1000061    0.2744833
  70.1100006    0.2761009
  70.1200027    0.2683179
  70.1300049    0.2766495
  70.1400070    0.2760728
  70.1500015    0.2718027
  70.1600037    0.2626213
  70.1700058    0.2578865
  70.1800003    0.2598031
  70.1900024    0.2623995
  70.2000046    0.2676791
  70.2100067    0.2692037
  70.2200012    0.2815273
  70.2300034    0.2749804
  70.2400055    0.2671563
  70.2500000    0.2687287
  70.2600021    0.2665675
  70.2700043    0.2747821
  70.2800064    0.2782702
  70.2900009    0.2764646
  70.3000031    0.2897920
  70.3100052    0.2930194
  70.3199997    0.2884610
  70.3300018    0.2924954
  70.3400040    0.2949629
  70.3500061    0.3021922
  70.3600006    0.2831499
  70.3700027    0.2904870
  70.3800049    0.2843976
  70.3900070    0.2771570
  70.4000015    0.2703163
  70.4100037    0.2736667
  70.4200058    0.2803898
  70.4300003    0.2754616
  70.4400024    0.2791678
  70.4500046    0.2651153
  70.4600067    0.2699434
  70.4700012    0.2693638
  70.4800034    0.2687640
  70.4900055    0.2735602
  70.5000000    0.2818418
  70.5100021    0.2837405
  70.5200043    0.2820338
  70.5300064    0.2959888
  70.5400009    0.3073416
  70.5500031    0.2973798
  70.5600052    0.2927516
  70.5699997    0.2836108
  70.5800018    0.2904840
  70.5900040    0.3023060
  70.6000061    0.2966140
  70.6100006    0.2768604
  70.6200027    0.2866504
  70.6300049    0.2876939
  70.6400070    0.2741483
  70.6500015    0.2859668
  70.6600037    0.2871403
  70.6700058    0.2828290
  70.6800003    0.2755455
  70.6900024    0.2775739
  70.7000046    0.2832793
  70.7100067    0.2834673
  70.7200012    0.2778200
  70.7300034    0.2768491
  70.7400055    0.2756340
  70.7500000    0.2752456
  70.7600021    0.2850349
  70.7700043    0.2813597
  70.7800064    0.2913977
  70.7900009    0.2897507
  70.8000031    0.2768365
  70.8100052    0.2738279
  70.8199997    0.2677087
  70.8300018    0.2753454
  70.8400040    0.2761694
  70.8500061    0.2729277
  70.8600006    0.2801949
  70.8700027    0.2757597
  70.8800049    0.2846128
  70.8900070    0.2859445
  70.9000015    0.2832107
  70.9100037    0.2756613
  70.9200058    0.2796266
  70.9300003    0.2833981
  70.9400024    0.2897721
  70.9500046    0.2753853
  70.9600067    0.2775331
  70.9700012    0.2771473
  70.9800034    0.2738672
  70.9900055    0.2795365
  71.0000000    0.2805832
  71.0100021    0.2835469
  71.0200043    0.2929489
  71.0300064    0.2922953
  71.0400009    0.3040068
  71.0500031    0.3003304
  71.0600052    0.2921880
  71.0699997    0.2846734
  71.0800018    0.2786519
  71.0900040    0.2838062
  71.1000061    0.2856290
  71.1100006    0.2958232
  71.1200027    0.2957197
  71.1300049    0.2926006
  71.1400070    0.2938538
  71.1500015    0.2896424
  71.1600037    0.2822036
  71.1700058    0.2816898
  71.1800003    0.2846570
  71.1900024    0.2701782
  71.2000046    0.2696345
  71.2100067    0.2730805
  71.2200012    0.2746297
  71.2300034    0.2698327
  71.2400055    0.2673864
  71.2500000    0.2756043
  71.2600021    0.2832912
  71.2700043    0.2815577
  71.2800064    0.2748454
  71.2900009    0.2760678
  71.3000031    0.2808979
  71.3100052    0.2785049
  71.3199997    0.2745921
  71.3300018    0.2772726
  71.3400040    0.2786210
  71.3500061    0.2758913
  71.3600006    0.2804975
  71.3700027    0.2828264
  71.3800049    0.2695783
  71.3900070    0.2772881
  71.4000015    0.2751262
  71.4100037    0.2801598
  71.4200058    0.2743801
  71.4300003    0.2656085
  71.4400024    0.2744899
  71.4500046    0.2819452
  71.4600067    0.2850876
  71.4700012    0.2861430
  71.4800034    0.2847359
  71.4900055    0.2859075
  71.5000000    0.2817990
  71.5100021    0.2881457
  71.5200043    0.2849934
  71.5300064    0.2877166
  71.5400009    0.2807744
  71.5500031    0.2945936
  71.5600052    0.2849049
  71.5699997    0.2722939
  71.5800018    0.2828683
  71.5900040    0.2784044
  71.6000061    0.2754840
  71.6100006    0.2852582
  71.6200027    0.2811109
  71.6300049    0.2757179
  71.6400070    0.2711661
  71.6500015    0.2842558
  71.6600037    0.2663668
  71.6700058    0.2690840
  71.6800003    0.2718733
  71.6900024    0.2812876
  71.7000046    0.2739558
  71.7100067    0.2697692
  71.7200012    0.2789228
  71.7300034    0.2719389
  71.7400055    0.2753306
  71.7500000    0.2792858
  71.7600021    0.2792728
  71.7700043    0.2741674
  71.7800064    0.2685899
  71.7900009    0.2634369
  71.8000031    0.2571020
  71.8100052    0.2567597
  71.8199997    0.2643339
  71.8300018    0.2704782
  71.8400040    0.2669172
  71.8500061    0.2702315
  71.8600006    0.2722087
  71.8700027    0.2789165
  71.8800049    0.2739663
  71.8900070    0.2847933
  71.9000015    0.2828593
  71.9100037    0.2881230
  71.9200058    0.2751805
  71.9300003    0.2809876
  71.9400024    0.2727963
  71.9500046    0.2713101
  71.9600067    0.2670120
  71.9700012    0.2707967
  71.9800034    0.2680059
  71.9900055    0.2589903
  72.0000000    0.2604747
  72.0100021    0.2588834
  72.0200043    0.2731657
  72.0300064    0.2718411
  72.0400009    0.2686108
  72.0500031    0.2698385
  72.0600052    0.2644419
  72.0699997    0.2666487
  72.0800018    0.2618876
  72.0900040    0.2627799
  72.1000061    0.2650860
  72.1100006    0.2553221
  72.1200027    0.2632697
  72.1300049    0.2606177
  72.1400070    0.2545374
  72.1500015    0.2616113
  72.1600037    0.2591619
  72.1700058    0.2508401
  72.1800003    0.2603169
  72.1900024    0.2620791
  72.2000046    0.2696977
  72.2100067    0.2641034
  72.2200012    0.2675287
  72.2300034    0.2679880
  72.2400055    0.2655471
  72.2500000    0.2651427
  72.2600021    0.2700168
  72.2700043    0.2602097
  72.2800064    0.2643890
  72.2900009    0.2730224
  72.3000031    0.2787074
  72.3100052    0.2824654
  72.3199997    0.2857803
  72.3300018    0.2784661
  72.3400040    0.2804947
  72.3500061    0.2765448
  72.3600006    0.2844713
  72.3700027    0.2841613
  72.3800049    0.2912880
  72.3900070    0.2894739
  72.4000015    0.2858756
  72.4100037    0.2787429
  72.4200058    0.2798821
  72.4300003    0.2831998
  72.4400024    0.2926323
  72.4500046    0.2935250
  72.4600067    0.3028744
  72.4700012    0.3063486
  72.4800034    0.2957594
  72.4900055    0.2970074
  72.5000000    0.3065918
  72.5100021    0.3116238
  72.5200043    0.3053505
  72.5300064    0.3112103
  72.5400009    0.3070697
  72.5500031    0.3053381
  72.5600052    0.2936086
  72.5699997    0.2867990
  72.5800018    0.2920881
  72.5900040    0.2881668
  72.6000061    0.2944835
  72.6100006    0.2918316
  72.6200027    0.2854457
  72.6300049    0.2861856
  72.6400070    0.2879340
  72.6500015    0.2853188
  72.6600037    0.2881568
  72.6700058    0.2881082
  72.6800003    0.2995762
  72.6900024    0.2914543
  72.7000046    0.2947584
  72.7100067    0.2983932
  72.7200012    0.2907992
  72.7300034    0.2920485
  72.7400055    0.2998914
  72.7500000    0.2980680
  72.7600021    0.2931161
  72.7700043    0.2985661
  72.7800064    0.2928537
  72.7900009    0.2975588
  72.8000031    0.2871735
  72.8100052    0.2862167
  72.8199997    0.2815590
  72.8300018    0.2863868
  72.8400040    0.2854454
  72.8500061    0.2836298
  72.8600006    0.2903682
  72.8700027    0.2878597
  72.8800049    0.2957650
  72.8900070    0.2869913
  72.9000015    0.2866931
  72.9100037    0.2869175
  72.9200058    0.2901754
  72.9300003    0.2902348
  72.9400024    0.2896664
  72.9500046    0.2838749
  72.9600067    0.2873546
  72.9700012    0.2896551
  72.9800034    0.3031333
  72.9900055    0.3113788
  73.0000000    0.3167092
  73.0100021    0.3232101
  73.0200043    0.3062289
  73.0300064    0.3040352
  73.0400009    0.3095361
  73.0500031    0.3069162
  73.0600052    0.3151825
  73.0699997    0.3088899
  73.0800018    0.3006856
  73.0900040    0.2946898
  73.1000061    0.2913038
  73.1100006    0.2837037
  73.1200027    0.2884565
  73.1300049    0.2927420
  73.1400070    0.2929229
  73.1500015    0.3069272
  73.1600037    0.3056940
  73.1700058    0.3057602
  73.1800003    0.2951044
  73.1900024    0.3035101
  73.2000046    0.3097017
  73.2100067    0.3160564
  73.2200012    0.3337685
  73.2300034    0.3291315
  73.2400055    0.3198636
  73.2500000    0.3190407
  73.2600021    0.3165114
  73.2700043    0.3197045
  73.2800064    0.3267364
  73.2900009    0.3280613
  73.3000031    0.3324272
  73.3100052    0.3337505
  73.3199997    0.3431359
  73.3300018    0.3455025
  73.3400040    0.3624903
  73.3500061    0.3579880
  73.3600006    0.3495376
  73.3700027    0.3589545
  73.3800049    0.3516627
  73.3900070    0.3392117
  73.4000015    0.3406677
  73.4100037    0.3591613
  73.4200058    0.3516704
  73.4300003    0.3518234
  73.4400024    0.3550916
  73.4500046    0.3418693
  73.4600067    0.3443064
  73.4700012    0.3440379
  73.4800034    0.3243600
  73.4900055    0.3254736
  73.5000000    0.3198914
  73.5100021    0.3255636
  73.5200043    0.3256594
  73.5300064    0.3341329
  73.5400009    0.3359081
  73.5500031    0.3401111
  73.5600052    0.3342118
  73.5699997    0.3349155
  73.5800018    0.3367075
  73.5900040    0.3410780
  73.6000061    0.3357816
  73.6100006    0.3366131
  73.6200027    0.3439188
  73.6300049    0.3323098
  73.6400070    0.3349149
  73.6500015    0.3370129
  73.6600037    0.3351591
  73.6700058    0.3423623
  73.6800003    0.3452767
  73.6900024    0.3465669
  73.7000046    0.3361860
  73.7100067    0.3400483
  73.7200012    0.3526260
  73.7300034    0.3572412
  73.7400055    0.3510053
  73.7500000    0.3475578
  73.7600021    0.3522497
  73.7700043    0.3548696
  73.7800064    0.3569343
  73.7900009    0.3539604
  73.8000031    0.3495594
  73.8100052    0.3373211
  73.8199997    0.3465092
  73.8300018    0.3535162
  73.8400040    0.3400669
  73.8500061    0.3350602
  73.8600006    0.3250881
  73.8700027    0.3243321
  73.8800049    0.3365640
  73.8900070    0.3453788
  73.9000015    0.3447898
  73.9100037    0.3541228
  73.9200058    0.3469788
  73.9300003    0.3539190
  73.9400024    0.3426706
  73.9500046    0.3409929
  73.9600067    0.3463380
  73.9700012    0.3509590
  73.9800034    0.3540606
  73.9900055    0.3401759
  74.0000000    0.3416357
  74.0100021    0.3579484
  74.0200043    0.3600219
  74.0300064    0.3787000
  74.0400009    0.3726037
  74.0500031    0.3865915
  74.0600052    0.3892860
  74.0700073    0.3867350
  74.0800018    0.3797333
  74.0900040    0.3746693
  74.1000061    0.3657205
  74.1100006    0.3594925
  74.1200027    0.3483002
  74.1300049    0.3604841
  74.1400070    0.3511029
  74.1500015    0.3573165
  74.1600037    0.3466127
  74.1700058    0.3331466
  74.1800003    0.3472843
  74.1900024    0.3465817
  74.2000046    0.3357195
  74.2100067    0.3322667
  74.2200012    0.3344333
  74.2300034    0.3278339
  74.2400055    0.3353003
  74.2500000    0.3223479
  74.2600021    0.3306315
  74.2700043    0.3384038
  74.2800064    0.3395521
  74.2900009    0.3445418
  74.3000031    0.3533735
  74.3100052    0.3469616
  74.3200073    0.3503684
  74.3300018    0.3422053
  74.3400040    0.3465534
  74.3500061    0.3495241
  74.3600006    0.3607265
  74.3700027    0.3766866
  74.3800049    0.3704541
  74.3900070    0.3699413
  74.4000015    0.3798202
  74.4100037    0.3917493
  74.4200058    0.3918872
  74.4300003    0.3830838
  74.4400024    0.3790519
  74.4500046    0.3730958
  74.4600067    0.3676565
  74.4700012    0.3623107
  74.4800034    0.3480093
  74.4900055    0.3384941
  74.5000000    0.3329976
  74.5100021    0.3194458
  74.5200043    0.3289350
  74.5300064    0.3209444
  74.5400009    0.3207430
  74.5500031    0.3284030
  74.5600052    0.3343555
  74.5700073    0.3336805
  74.5800018    0.3406247
  74.5900040    0.3285302
  74.6000061    0.3166917
  74.6100006    0.3047061
  74.6200027    0.2983062
  74.6300049    0.3068911
  74.6400070    0.3055064
  74.6500015    0.2939110
  74.6600037    0.3055657
  74.6700058    0.3068039
  74.6800003    0.3041695
  74.6900024    0.3066822
  74.7000046    0.3040672
  74.7100067    0.3100121
  74.7200012    0.3085289
  74.7300034    0.3045431
  74.7400055    0.3103843
  74.7500000    0.3076557
  74.7600021    0.3077081
  74.7700043    0.3003349
  74.7800064    0.3063984
  74.7900009    0.3034527
  74.8000031    0.2995594
  74.8100052    0.2994882
  74.8200073    0.2921919
  74.8300018    0.3003720
  74.8400040    0.3041626
  74.8500061    0.3086789
  74.8600006    0.2991624
  74.8700027    0.3068894
  74.8800049    0.3021358
  74.8900070    0.3063578
  74.9000015    0.3039520
  74.9100037    0.2968898
  74.9200058    0.2975166
  74.9300003    0.2985300
  74.9400024    0.2999103
  74.9500046    0.3053033
  74.9600067    0.3026826
  74.9700012    0.2999210
  74.9800034    0.2959780
  74.9900055    0.3070056
  75.0000000    0.3145959
  75.0100021    0.3114383
  75.0200043    0.3139342
  75.0300064    0.3173838
  75.0400009    0.3178408
  75.0500031    0.3126637
  75.0600052    0.3182951
  75.0700073    0.3148312
  75.0800018    0.3078624
  75.0900040    0.3002340
  75.1000061    0.2959263
  75.1100006    0.2930897
  75.1200027    0.2980936
  75.1300049    0.2969156
  75.1400070    0.2897124
  75.1500015    0.2933221
  75.1600037    0.2965910
  75.1700058    0.2939636
  75.1800003    0.2935252
  75.1900024    0.2900811
  75.2000046    0.2858279
  75.2100067    0.2895007
  75.2200012    0.3017983
  75.2300034    0.2879035
  75.2400055    0.2875462
  75.2500000    0.2842235
  75.2600021    0.2914197
  75.2700043    0.2972527
  75.2800064    0.3084922
  75.2900009    0.3025407
  75.3000031    0.2995348
  75.3100052    0.3058644
  75.3200073    0.3068400
  75.3300018    0.2942301
  75.3400040    0.3068562
  75.3500061    0.3136021
  75.3600006    0.3189870
  75.3700027    0.3190559
  75.3800049    0.3154942
  75.3900070    0.3247917
  75.4000015    0.3197195
  75.4100037    0.3132922
  75.4200058    0.3071369
  75.4300003    0.3043080
  75.4400024    0.3225552
  75.4500046    0.3070150
  75.4600067    0.3014691
  75.4700012    0.3151135
  75.4800034    0.3193910
  75.4900055    0.3149322
  75.5000000    0.3206946
  75.5100021    0.3172517
  75.5200043    0.3233770
  75.5300064    0.3087264
  75.5400009    0.2968850
  75.5500031    0.2955057
  75.5600052    0.2934839
  75.5700073    0.2967487
  75.5800018    0.3055525
  75.5900040    0.3003489
  75.6000061    0.3087128
  75.6100006    0.2994846
  75.6200027    0.3115271
  75.6300049    0.3078798
  75.6400070    0.3020731
  75.6500015    0.3008526
  75.6600037    0.2969628
  75.6700058    0.2902565
  75.6800003    0.2779196
  75.6900024    0.2679962
  75.7000046    0.2694715
  75.7100067    0.2733645
  75.7200012    0.2782497
  75.7300034    0.2810700
  75.7400055    0.3001748
  75.7500000    0.2977554
  75.7600021    0.2906208
  75.7700043    0.2865011
  75.7800064    0.3056387
  75.7900009    0.3005368
  75.8000031    0.3036835
  75.8100052    0.2988775
  75.8200073    0.2944659
  75.8300018    0.2922399
  75.8400040    0.2954877
  75.8500061    0.2900921
  75.8600006    0.2843741
  75.8700027    0.2857982
  75.8800049    0.2847234
  75.8900070    0.2704595
  75.9000015    0.2777018
  75.9100037    0.2759269
  75.9200058    0.2738647
  75.9300003    0.2829413
  75.9400024    0.2677853
  75.9500046    0.2698922
  75.9600067    0.2718440
  75.9700012    0.2800807
  75.9800034    0.2671574
  75.9900055    0.2644634
  76.0000000    0.2598833
  76.0100021    0.2675677
  76.0200043    0.2682655
  76.0300064    0.2701099
  76.0400009    0.2812621
  76.0500031    0.2716196
  76.0600052    0.2824228
  76.0700073    0.2789675
  76.0800018    0.2740288
  76.0900040    0.2639498
  76.1000061    0.2776922
  76.1100006    0.2789237
  76.1200027    0.2836384
  76.1300049    0.2804105
  76.1400070    0.2819363
  76.1500015    0.2879165
  76.1600037    0.2850617
  76.1700058    0.2807465
  76.1800003    0.2688259
  76.1900024    0.2639053
  76.2000046    0.2584852
  76.2100067    0.2663627
  76.2200012    0.2810924
  76.2300034    0.2817187
  76.2400055    0.2931089
  76.2500000    0.2886491
  76.2600021    0.2884373
  76.2700043    0.2797124
  76.2800064    0.2729935
  76.2900009    0.2763301
  76.3000031    0.2743466
  76.3100052    0.2716275
  76.3200073    0.2884696
  76.3300018    0.2942411
  76.3400040    0.2762787
  76.3500061    0.2755777
  76.3600006    0.2793956
  76.3700027    0.2654089
  76.3800049    0.2774110
  76.3900070    0.2756375
  76.4000015    0.2787923
  76.4100037    0.2723132
  76.4200058    0.2636790
  76.4300003    0.2656049
  76.4400024    0.2670671
  76.4500046    0.2679989
  76.4600067    0.2622892
  76.4700012    0.2622472
  76.4800034    0.2546676
  76.4900055    0.2537831
  76.5000000    0.2600635
  76.5100021    0.2587477
  76.5200043    0.2609890
  76.5300064    0.2651976
  76.5400009    0.2752396
  76.5500031    0.2722977
  76.5600052    0.2742371
  76.5700073    0.2677192
  76.5800018    0.2720846
  76.5900040    0.2744845
  76.6000061    0.2684974
  76.6100006    0.2636805
  76.6200027    0.2668789
  76.6300049    0.2716741
  76.6400070    0.2636495
  76.6500015    0.2621363
  76.6600037    0.2632298
  76.6700058    0.2581914
  76.6800003    0.2601028
  76.6900024    0.2671707
  76.7000046    0.2714154
  76.7100067    0.2777597
  76.7200012    0.2811274
  76.7300034    0.2832706
  76.7400055    0.2823836
  76.7500000    0.2815884
  76.7600021    0.2814660
  76.7700043    0.2849358
  76.7800064    0.2785743
  76.7900009    0.2862580
  76.8000031    0.2828670
  76.8100052    0.2824616
  76.8200073    0.2744234
  76.8300018    0.2886171
  76.8400040    0.3069146
  76.8500061    0.3034990
  76.8600006    0.2896724
  76.8700027    0.2863139
  76.8800049    0.2955603
  76.8900070    0.2959933
  76.9000015    0.2998955
  76.9100037    0.2924559
  76.9200058    0.2923321
  76.9300003    0.2860963
  76.9400024    0.2857193
  76.9500046    0.2836385
  76.9600067    0.2857747
  76.9700012    0.2864299
  76.9800034    0.2883137
  76.9900055    0.2841197
  77.0000000    0.2871073
  77.0100021    0.2925441
  77.0200043    0.2881418
  77.0300064    0.2839834
  77.0400009    0.2941814
  77.0500031    0.2897108
  77.0600052    0.2916469
  77.0700073    0.2796923
  77.0800018    0.2784640
  77.0900040    0.2709871
  77.1000061    0.2823874
  77.1100006    0.2810580
  77.1200027    0.2931921
  77.1300049    0.2849549
  77.1400070    0.2861778
  77.1500015    0.2838354
  77.1600037    0.2827147
  77.1700058    0.2850474
  77.1800003    0.2970125
  77.1900024    0.3044440
  77.2000046    0.3031535
  77.2100067    0.2988004
  77.2200012    0.2990696
  77.2300034    0.2956176
  77.2400055    0.3049663
  77.2500000    0.3044617
  77.2600021    0.3040431
  77.2700043    0.3094435
  77.2800064    0.3089809
  77.2900009    0.3023926
  77.3000031    0.3131005
  77.3100052    0.3089264
  77.3200073    0.3082712
  77.3300018    0.3070185
  77.3400040    0.3098184
  77.3500061    0.2974901
  77.3600006    0.2911027
  77.3700027    0.2795255
  77.3800049    0.2771792
  77.3900070    0.2755381
  77.4000015    0.2800432
  77.4100037    0.2822942
  77.4200058    0.2873575
  77.4300003    0.2936246
  77.4400024    0.3002782
  77.4500046    0.2883393
  77.4600067    0.2876348
  77.4700012    0.2852052
  77.4800034    0.2832518
  77.4900055    0.2842329
  77.5000000    0.2896326
  77.5100021    0.2900413
  77.5200043    0.2883634
  77.5300064    0.2944448
  77.5400009    0.2963428
  77.5500031    0.2824278
  77.5600052    0.2880513
  77.5700073    0.2821738
  77.5800018    0.2745816
  77.5900040    0.2800081
  77.6000061    0.2817590
  77.6100006    0.2895646
  77.6200027    0.2859991
  77.6300049    0.2801516
  77.6400070    0.2838593
  77.6500015    0.2867521
  77.6600037    0.2868154
  77.6700058    0.2839025
  77.6800003    0.2846753
  77.6900024    0.2802089
  77.7000046    0.2854173
  77.7100067    0.2793193
  77.7200012    0.2832248
  77.7300034    0.2935110
  77.7400055    0.2815797
  77.7500000    0.2787191
  77.7600021    0.2692662
  77.7700043    0.2757351
  77.7800064    0.2819577
  77.7900009    0.2847956
  77.8000031    0.2868944
  77.8100052    0.2764560
  77.8200073    0.2683725
  77.8300018    0.2674376
  77.8400040    0.2664757
  77.8500061    0.2652346
  77.8600006    0.2667170
  77.8700027    0.2583145
  77.8800049    0.2638613
  77.8900070    0.2631437
  77.9000015    0.2676393
  77.9100037    0.2700177
  77.9200058    0.2660005
  77.9300003    0.2657820
  77.9400024    0.2618337
  77.9500046    0.2602086
  77.9600067    0.2596814
  77.9700012    0.2556299
  77.9800034    0.2645538
  77.9900055    0.2596256
  78.0000000    0.2586486
  78.0100021    0.2565953
  78.0200043    0.2576697
  78.0300064    0.2686923
  78.0400009    0.2720504
  78.0500031    0.2740641
  78.0600052    0.2669583
  78.0700073    0.2643169
  78.0800018    0.2649745
  78.0900040    0.2673658
  78.1000061    0.2674441
  78.1100006    0.2731266
  78.1200027    0.2719912
  78.1300049    0.2739685
  78.1400070    0.2688060
  78.1500015    0.2699976
  78.1600037    0.2737617
  78.1700058    0.2762787
  78.1800003    0.2829694
  78.1900024    0.2849314
  78.2000046    0.2805184
  78.2100067    0.2860665
  78.2200012    0.2899418
  78.2300034    0.2893638
  78.2400055    0.2945325
  78.2500000    0.2881958
  78.2600021    0.2910682
  78.2700043    0.2888698
  78.2800064    0.2895106
  78.2900009    0.2943866
  78.3000031    0.2913573
  78.3100052    0.2923294
  78.3200073    0.2905283
  78.3300018    0.3043683
  78.3400040    0.2945307
  78.3500061    0.2891299
  78.3600006    0.2915746
  78.3700027    0.2923037
  78.3800049    0.2918645
  78.3900070    0.2830751
  78.4000015    0.2796254
  78.4100037    0.2754800
  78.4200058    0.2778565
  78.4300003    0.2854385
  78.4400024    0.2826163
  78.4500046    0.2847036
  78.4600067    0.2739970
  78.4700012    0.2767020
  78.4800034    0.2842545
  78.4900055    0.2772396
  78.5000000    0.2843649
  78.5100021    0.2830771
  78.5200043    0.2944811
  78.5300064    0.2908031
  78.5400009    0.2838667
  78.5500031    0.2846715
  78.5600052    0.2896837
  78.5700073    0.2870131
  78.5800018    0.2828066
  78.5900040    0.2770689
  78.6000061    0.2785182
  78.6100006    0.2886004
  78.6200027    0.2879967
  78.6300049    0.2897435
  78.6400070    0.2915221
  78.6500015    0.2853170
  78.6600037    0.2878954
  78.6700058    0.2862315
  78.6800003    0.2895109
  78.6900024    0.2863544
  78.7000046    0.2844076
  78.7100067    0.2966517
  78.7200012    0.2895872
  78.7300034    0.2947265
  78.7400055    0.2882481
  78.7500000    0.2831513
  78.7600021    0.2832170
  78.7700043    0.2976789
  78.7800064    0.3008170
  78.7900009    0.3025675
  78.8000031    0.2913010
  78.8100052    0.2940292
  78.8200073    0.2996972
  78.8300018    0.2993758
  78.8400040    0.2908896
  78.8500061    0.2869103
  78.8600006    0.2801712
  78.8700027    0.2932290
  78.8800049    0.2865413
  78.8900070    0.2866659
  78.9000015    0.2966740
  78.9100037    0.2929365
  78.9200058    0.3046319
  78.9300003    0.2954383
  78.9400024    0.3017572
  78.9500046    0.2968320
  78.9600067    0.3071553
  78.9700012    0.2993178
  78.9800034    0.3016985
  78.9900055    0.3018587
  79.0000000    0.2929239
  79.0100021    0.2992561
  79.0200043    0.2920754
  79.0300064    0.2985523
  79.0400009    0.3146174
  79.0500031    0.3187978
  79.0600052    0.3179312
  79.0700073    0.3100592
  79.0800018    0.2962435
  79.0900040    0.3032979
  79.1000061    0.3020352
  79.1100006    0.2973098
  79.1200027    0.2980712
  79.1300049    0.2834695
  79.1400070    0.2860474
  79.1500015    0.2950150
  79.1600037    0.3017333
  79.1700058    0.3014021
  79.1800003    0.2998419
  79.1900024    0.3050410
  79.2000046    0.3021834
  79.2100067    0.3001688
  79.2200012    0.2977747
  79.2300034    0.2868428
  79.2400055    0.2830917
  79.2500000    0.2911741
  79.2600021    0.2881508
  79.2700043    0.2852086
  79.2800064    0.2730940
  79.2900009    0.2691185
  79.3000031    0.2699709
  79.3100052    0.2816944
  79.3200073    0.2802190
  79.3300018    0.2875266
  79.3400040    0.2838467
  79.3500061    0.2827846
  79.3600006    0.2791616
  79.3700027    0.2870504
  79.3800049    0.2881245
  79.3900070    0.2848088
  79.4000015    0.2860217
  79.4100037    0.2915800
  79.4200058    0.2916760
  79.4300003    0.2993754
  79.4400024    0.3179557
  79.4500046    0.3113057
  79.4600067    0.2915465
  79.4700012    0.2998146
  79.4800034    0.2927021
  79.4900055    0.2941934
  79.5000000    0.2823759
  79.5100021    0.2765541
  79.5200043    0.2730149
  79.5300064    0.2780668
  79.5400009    0.2947554
  79.5500031    0.2991318
  79.5600052    0.3037652
  79.5700073    0.3090160
  79.5800018    0.3128712
  79.5900040    0.2932676
  79.6000061    0.2893903
  79.6100006    0.2930737
  79.6200027    0.2996873
  79.6300049    0.2927939
  79.6400070    0.2857441
  79.6500015    0.2911048
  79.6600037    0.2957778
  79.6700058    0.2988667
  79.6800003    0.3056241
  79.6900024    0.2901300
  79.7000046    0.2970292
  79.7100067    0.2988669
  79.7200012    0.2980427
  79.7300034    0.3064612
  79.7400055    0.3109087
  79.7500000    0.3051354
  79.7600021    0.3035488
  79.7700043    0.3030278
  79.7800064    0.2983428
  79.7900009    0.3035198
  79.8000031    0.3032462
  79.8100052    0.3017077
  79.8200073    0.3026683
  79.8300018    0.3036436
  79.8400040    0.3039608
  79.8500061    0.3047647
  79.8600006    0.2952848
  79.8700027    0.2977062
  79.8800049    0.2939036
  79.8900070    0.2888654
  79.9000015    0.2856976
  79.9100037    0.2771019
  79.9200058    0.2827337
  79.9300003    0.2917129
  79.9400024    0.3000362
  79.9500046    0.3020169
  79.9600067    0.2930166
  79.9700012    0.2907022
  79.9800034    0.3053424
  79.9900055    0.2960742
  80.0000000    0.3020877
  80.0100021    0.3047596
  80.0200043    0.2950141
  80.0300064    0.2856493
  80.0400009    0.2830823
  80.0500031    0.2881236
  80.0600052    0.2858240
  80.0700073    0.2936477
  80.0800018    0.2798327
  80.0900040    0.2826226
  80.1000061    0.2843520
  80.1100006    0.2880308
  80.1200027    0.2896874
  80.1300049    0.2873446
  80.1400070    0.2859810
  80.1500015    0.2947612
  80.1600037    0.2984711
  80.1700058    0.2941772
  80.1800003    0.3029395
  80.1900024    0.3000773
  80.2000046    0.3024035
  80.2100067    0.3067534
  80.2200012    0.3107198
  80.2300034    0.3129661
  80.2400055    0.3088710
  80.2500000    0.2977081
  80.2600021    0.2945389
  80.2700043    0.2996449
  80.2800064    0.2941947
  80.2900009    0.2974369
  80.3000031    0.3050037
  80.3100052    0.3083374
  80.3200073    0.3035159
  80.3300018    0.3011746
  80.3400040    0.2970090
  80.3500061    0.2979220
  80.3600006    0.3021063
  80.3700027    0.2921068
  80.3800049    0.2901561
  80.3900070    0.2887022
  80.4000015    0.2875531
  80.4100037    0.2907736
  80.4200058    0.2947416
  80.4300003    0.3028094
  80.4400024    0.2968798
  80.4500046    0.2990243
  80.4600067    0.2935214
  80.4700012    0.3065570
  80.4800034    0.2947591
  80.4900055    0.2936729
  80.5000076    0.2855472
  80.5100021    0.2855886
  80.5200043    0.2845875
  80.5300064    0.2821733
  80.5400009    0.2905759
  80.5500031    0.2879219
  80.5600052    0.2852346
  80.5700073    0.2950696
  80.5800018    0.2957298
  80.5900040    0.2888514
  80.6000061    0.2928678
  80.6100006    0.3042560
  80.6200027    0.3058331
  80.6300049    0.3112246
  80.6400070    0.2933690
  80.6500015    0.2970025
  80.6600037    0.2915044
  80.6700058    0.2933951
  80.6800003    0.2949499
  80.6900024    0.2878920
  80.7000046    0.2999769
  80.7100067    0.2980089
  80.7200012    0.2929787
  80.7300034    0.2912236
  80.7400055    0.2888687
  80.7500076    0.2870423
  80.7600021    0.2802189
  80.7700043    0.2808696
  80.7800064    0.2787079
  80.7900009    0.2844798
  80.8000031    0.2760852
  80.8100052    0.2762338
  80.8200073    0.2694508
  80.8300018    0.2722094
  80.8400040    0.2750349
  80.8500061    0.2728633
  80.8600006    0.2745281
  80.8700027    0.2809392
  80.8800049    0.2826665
  80.8900070    0.2801261
  80.9000015    0.2760719
  80.9100037    0.2739219
  80.9200058    0.2747034
  80.9300003    0.2733139
  80.9400024    0.2738683
  80.9500046    0.2711907
  80.9600067    0.2735213
  80.9700012    0.2789772
  80.9800034    0.2873673
  80.9900055    0.2834888
  81.0000076    0.2789811
  81.0100021    0.2855090
  81.0200043    0.2834013
  81.0300064    0.2874672
  81.0400009    0.2951474
  81.0500031    0.2868619
  81.0600052    0.2874514
  81.0700073    0.2791781
  81.0800018    0.2742197
  81.0900040    0.2715720
  81.1000061    0.2698547
  81.1100006    0.2670237
  81.1200027    0.2713069
  81.1300049    0.2631406
  81.1400070    0.2634858
  81.1500015    0.2726128
  81.1600037    0.2715432
  81.1700058    0.2691712
  81.1800003    0.2686903
  81.1900024    0.2758030
  81.2000046    0.2778031
  81.2100067    0.2731161
  81.2200012    0.2775128
  81.2300034    0.2724549
  81.2400055    0.2733155
  81.2500076    0.2606719
  81.2600021    0.2675102
  81.2700043    0.2638145
  81.2800064    0.2605161
  81.2900009    0.2655631
  81.3000031    0.2596447
  81.3100052    0.2557988
  81.3200073    0.2527812
  81.3300018    0.2547823
  81.3400040    0.2587798
  81.3500061    0.2697158
  81.3600006    0.2657403
  81.3700027    0.2650356
  81.3800049    0.2686674
  81.3900070    0.2703006
  81.4000015    0.2750119
  81.4100037    0.2644784
  81.4200058    0.2699367
  81.4300003    0.2646675
  81.4400024    0.2643383
  81.4500046    0.2680508
  81.4600067    0.2671327
  81.4700012    0.2645073
  81.4800034    0.2656618
  81.4900055    0.2652320
  81.5000076    0.2780042
  81.5100021    0.2662370
  81.5200043    0.2686991
  81.5300064    0.2762864
  81.5400009    0.2803259
  81.5500031    0.2761044
  81.5600052    0.2739306
  81.5700073    0.2810836
  81.5800018    0.2830098
  81.5900040    0.2829037
  81.6000061    0.2905304
  81.6100006    0.2875169
  81.6200027    0.2831162
  81.6300049    0.2726734
  81.6400070    0.2666993
  81.6500015    0.2730529
  81.6600037    0.2779024
  81.6700058    0.2835957
  81.6800003    0.2744625
  81.6900024    0.2739874
  81.7000046    0.2711327
  81.7100067    0.2712688
  81.7200012    0.2591251
  81.7300034    0.2603117
  81.7400055    0.2617118
  81.7500076    0.2581005
  81.7600021    0.2661690
  81.7700043    0.2589098
  81.7800064    0.2528977
  81.7900009    0.2481930
  81.8000031    0.2583327
  81.8100052    0.2588062
  81.8200073    0.2544499
  81.8300018    0.2548711
  81.8400040    0.2553126
  81.8500061    0.2544324
  81.8600006    0.2516547
  81.8700027    0.2535615
  81.8800049    0.2564068
  81.8900070    0.2637290
  81.9000015    0.2759382
  81.9100037    0.2852349
  81.9200058    0.2850095
  81.9300003    0.2994914
  81.9400024    0.3047929
  81.9500046    0.2999531
  81.9600067    0.2946787
  81.9700012    0.2911232
  81.9800034    0.2762764
  81.9900055    0.2813241
  82.0000076    0.2843716
  82.0100021    0.3067906
  82.0200043    0.2937253
  82.0300064    0.2937201
  82.0400009    0.2711557
  82.0500031    0.2768382
  82.0600052    0.2725091
  82.0700073    0.2811964
  82.0800018    0.2788371
  82.0900040    0.2743917
  82.1000061    0.2761644
  82.1100006    0.2810047
  82.1200027    0.2755759
  82.1300049    0.2773609
  82.1400070    0.2715730
  82.1500015    0.2671831
  82.1600037    0.2659216
  82.1700058    0.2580858
  82.1800003    0.2714793
  82.1900024    0.2713076
  82.2000046    0.2744087
  82.2100067    0.2795704
  82.2200012    0.2789288
  82.2300034    0.2808836
  82.2400055    0.2785548
  82.2500076    0.2808115
  82.2600021    0.2769558
  82.2700043    0.2775141
  82.2800064    0.2823564
  82.2900009    0.2649428
  82.3000031    0.2733800
  82.3100052    0.2776473
  82.3200073    0.2704992
  82.3300018    0.2695610
  82.3400040    0.2605975
  82.3500061    0.2600904
  82.3600006    0.2599945
  82.3700027    0.2588010
  82.3800049    0.2448442
  82.3900070    0.2560644
  82.4000015    0.2507064
  82.4100037    0.2523585
  82.4200058    0.2445365
  82.4300003    0.2441355
  82.4400024    0.2412914
  82.4500046    0.2508011
  82.4600067    0.2619765
  82.4700012    0.2561697
  82.4800034    0.2637317
  82.4900055    0.2617179
  82.5000076    0.2567812
  82.5100021    0.2544738
  82.5200043    0.2599540
  82.5300064    0.2646461
  82.5400009    0.2667912
  82.5500031    0.2741860
  82.5600052    0.2725330
  82.5700073    0.2647522
  82.5800018    0.2643049
  82.5900040    0.2682181
  82.6000061    0.2755217
  82.6100006    0.2751546
  82.6200027    0.2822190
  82.6300049    0.2792294
  82.6400070    0.2767953
  82.6500015    0.2771831
  82.6600037    0.2752572
  82.6700058    0.2787285
  82.6800003    0.2720548
  82.6900024    0.2778780
  82.7000046    0.2722441
  82.7100067    0.2813917
  82.7200012    0.2800805
  82.7300034    0.2858711
  82.7400055    0.2947421
  82.7500076    0.2912750
  82.7600021    0.2880621
  82.7700043    0.2884776
  82.7800064    0.2856632
  82.7900009    0.2735631
  82.8000031    0.2668264
  82.8100052    0.2604760
  82.8200073    0.2566014
  82.8300018    0.2521704
  82.8400040    0.2461652
  82.8500061    0.2601916
  82.8600006    0.2665183
  82.8700027    0.2741378
  82.8800049    0.2658981
  82.8900070    0.2665509
  82.9000015    0.2666915
  82.9100037    0.2658831
  82.9200058    0.2626005
  82.9300003    0.2557914
  82.9400024    0.2596671
  82.9500046    0.2531503
  82.9600067    0.2554343
  82.9700012    0.2567468
  82.9800034    0.2533253
  82.9900055    0.2605782
  83.0000076    0.2632574
  83.0100021    0.2621741
  83.0200043    0.2530214
  83.0300064    0.2528374
  83.0400009    0.2519116
  83.0500031    0.2502595
  83.0600052    0.2478360
  83.0700073    0.2477471
  83.0800018    0.2442785
  83.0900040    0.2553410
  83.1000061    0.2574031
  83.1100006    0.2621597
  83.1200027    0.2616459
  83.1300049    0.2639826
  83.1400070    0.2590210
  83.1500015    0.2695318
  83.1600037    0.2729825
  83.1700058    0.2763377
  83.1800003    0.2651331
  83.1900024    0.2656859
  83.2000046    0.2624599
  83.2100067    0.2535163
  83.2200012    0.2551504
  83.2300034    0.2569651
  83.2400055    0.2595234
  83.2500076    0.2535846
  83.2600021    0.2667953
  83.2700043    0.2707719
  83.2800064    0.2695350
  83.2900009    0.2655670
  83.3000031    0.2657288
  83.3100052    0.2571323
  83.3200073    0.2546545
  83.3300018    0.2508471
  83.3400040    0.2506170
  83.3500061    0.2465899
  83.3600006    0.2538514
  83.3700027    0.2553768
  83.3800049    0.2450638
  83.3900070    0.2645298
  83.4000015    0.2701420
  83.4100037    0.2697667
  83.4200058    0.2688361
  83.4300003    0.2627082
  83.4400024    0.2647382
  83.4500046    0.2608419
  83.4600067    0.2655340
  83.4700012    0.2687173
  83.4800034    0.2651687
  83.4900055    0.2670938
  83.5000076    0.2778759
  83.5100021    0.2705458
  83.5200043    0.2733954
  83.5300064    0.2705994
  83.5400009    0.2838010
  83.5500031    0.2729763
  83.5600052    0.2659528
  83.5700073    0.2615590
  83.5800018    0.2590446
  83.5900040    0.2668668
  83.6000061    0.2632122
  83.6100006    0.2551608
  83.6200027    0.2622786
  83.6300049    0.2595358
  83.6400070    0.2583620
  83.6500015    0.2566347
  83.6600037    0.2559501
  83.6700058    0.2691786
  83.6800003    0.2655931
  83.6900024    0.2798826
  83.7000046    0.2825767
  83.7100067    0.2782536
  83.7200012    0.2782139
  83.7300034    0.2696174
  83.7400055    0.2727197
  83.7500076    0.2853788
  83.7600021    0.2795995
  83.7700043    0.2762155
  83.7800064    0.2677401
  83.7900009    0.2707644
  83.8000031    0.2717392
  83.8100052    0.2648970
  83.8200073    0.2613150
  83.8300018    0.2652132
  83.8400040    0.2709619
  83.8500061    0.2701219
  83.8600006    0.2763590
  83.8700027    0.2767434
  83.8800049    0.2744038
  83.8900070    0.2772200
  83.9000015    0.2741598
  83.9100037    0.2706384
  83.9200058    0.2696694
  83.9300003    0.2737996
  83.9400024    0.2790100
  83.9500046    0.2738687
  83.9600067    0.2700954
  83.9700012    0.2689465
  83.9800034    0.2774277
  83.9900055    0.2622813
  84.0000076    0.2618221
  84.0100021    0.2646016
  84.0200043    0.2712891
  84.0300064    0.2702336
  84.0400009    0.2626144
  84.0500031    0.2702982
  84.0600052    0.2669958
  84.0700073    0.2744582
  84.0800018    0.2829478
  84.0900040    0.2943800
  84.1000061    0.2813491
  84.1100006    0.2725744
  84.1200027    0.2822285
  84.1300049    0.2861157
  84.1400070    0.2844266
  84.1500015    0.2840959
  84.1600037    0.2840127
  84.1700058    0.2833358
  84.1800003    0.2882517
  84.1900024    0.2870266
  84.2000046    0.2896384
  84.2100067    0.2843112
  84.2200012    0.3124092
  84.2300034    0.3048307
  84.2400055    0.3056731
  84.2500076    0.2953357
  84.2600021    0.2987064
  84.2700043    0.3107196
  84.2800064    0.2980218
  84.2900009    0.2966964
  84.3000031    0.2973691
  84.3100052    0.2967233
  84.3200073    0.2866140
  84.3300018    0.2807569
  84.3400040    0.2908394
  84.3500061    0.2825691
  84.3600006    0.2871544
  84.3700027    0.2851293
  84.3800049    0.2961985
  84.3900070    0.3001374
  84.4000015    0.2860902
  84.4100037    0.2821563
  84.4200058    0.2888084
  84.4300003    0.2767404
  84.4400024    0.2831775
  84.4500046    0.2835312
  84.4600067    0.2741874
  84.4700012    0.2685570
  84.4800034    0.2730697
  84.4900055    0.2786612
  84.5000076    0.2772597
  84.5100021    0.2682074
  84.5200043    0.2722527
  84.5300064    0.2728531
  84.5400009    0.2808579
  84.5500031    0.2756186
  84.5600052    0.2842811
  84.5700073    0.2868170
  84.5800018    0.2961383
  84.5900040    0.2949694
  84.6000061    0.2947452
  84.6100006    0.2854920
  84.6200027    0.2805589
  84.6300049    0.2831325
  84.6400070    0.2866285
  84.6500015    0.2836232
  84.6600037    0.2837312
  84.6700058    0.2859371
  84.6800003    0.2845604
  84.6900024    0.2981276
  84.7000046    0.3016814
  84.7100067    0.2905487
  84.7200012    0.2892847
  84.7300034    0.2742471
  84.7400055    0.2682294
  84.7500076    0.2705884
  84.7600021    0.2727179
  84.7700043    0.2743535
  84.7800064    0.2656332
  84.7900009    0.2675726
  84.8000031    0.2696125
  84.8100052    0.2755298
  84.8200073    0.2845424
  84.8300018    0.2845981
  84.8400040    0.2881053
  84.8500061    0.2954746
  84.8600006    0.2894774
  84.8700027    0.2857045
  84.8800049    0.2912711
  84.8900070    0.2883565
  84.9000015    0.2911705
  84.9100037    0.2931754
  84.9200058    0.2909655
  84.9300003    0.2829750
  84.9400024    0.2958351
  84.9500046    0.2849650
  84.9600067    0.2889245
  84.9700012    0.2824734
  84.9800034    0.2863256
  84.9900055    0.2888128
  85.0000076    0.2846081
  85.0100021    0.2877525
  85.0200043    0.2810965
  85.0300064    0.2872363
  85.0400009    0.2950686
  85.0500031    0.3007065
  85.0600052    0.3039260
  85.0700073    0.3078064
  85.0800018    0.3014858
  85.0900040    0.3007138
  85.1000061    0.2973158
  85.1100006    0.2938167
  85.1200027    0.2861645
  85.1300049    0.2724704
  85.1400070    0.2730549
  85.1500015    0.2765918
  85.1600037    0.2755856
  85.1700058    0.2767802
  85.1800003    0.2756828
  85.1900024    0.2749432
  85.2000046    0.2802106
  85.2100067    0.2756330
  85.2200012    0.2891071
  85.2300034    0.2785827
  85.2400055    0.2743197
  85.2500076    0.2901531
  85.2600021    0.2902883
  85.2700043    0.2917013
  85.2800064    0.2813092
  85.2900009    0.2769329
  85.3000031    0.2788026
  85.3100052    0.2825906
  85.3200073    0.2781038
  85.3300018    0.2825838
  85.3400040    0.2825264
  85.3500061    0.2771460
  85.3600006    0.2737724
  85.3700027    0.2702328
  85.3800049    0.2665508
  85.3900070    0.2712536
  85.4000015    0.2760242
  85.4100037    0.2853075
  85.4200058    0.2735697
  85.4300003    0.2704579
  85.4400024    0.2666159
  85.4500046    0.2683026
  85.4600067    0.2620668
  85.4700012    0.2659217
  85.4800034    0.2589475
  85.4900055    0.2654195
  85.5000076    0.2755790
  85.5100021    0.2767117
  85.5200043    0.2895009
  85.5300064    0.2878570
  85.5400009    0.2783015
  85.5500031    0.2785070
  85.5600052    0.2801809
  85.5700073    0.2785771
  85.5800018    0.2815575
  85.5900040    0.2758615
  85.6000061    0.2787665
  85.6100006    0.2740883
  85.6200027    0.2708417
  85.6300049    0.2675890
  85.6400070    0.2684934
  85.6500015    0.2707221
  85.6600037    0.2677604
  85.6700058    0.2842872
  85.6800003    0.2916095
  85.6900024    0.2912998
  85.7000046    0.2866057
  85.7100067    0.2887521
  85.7200012    0.2809593
  85.7300034    0.2690828
  85.7400055    0.2734536
  85.7500076    0.2715592
  85.7600021    0.2711498
  85.7700043    0.2705920
  85.7800064    0.2671528
  85.7900009    0.2738386
  85.8000031    0.2725969
  85.8100052    0.2747461
  85.8200073    0.2707802
  85.8300018    0.2741704
  85.8400040    0.2855608
  85.8500061    0.2754133
  85.8600006    0.2722016
  85.8700027    0.2728298
  85.8800049    0.2729223
  85.8900070    0.2755642
  85.9000015    0.2726445
  85.9100037    0.2742693
  85.9200058    0.2791918
  85.9300003    0.2825959
  85.9400024    0.2893720
  85.9500046    0.2896162
  85.9600067    0.2828737
  85.9700012    0.2757567
  85.9800034    0.2787297
  85.9900055    0.2937906
  86.0000076    0.2957224
  86.0100021    0.2993796
  86.0200043    0.2992180
  86.0300064    0.2916850
  86.0400009    0.2961190
  86.0500031    0.2996203
  86.0600052    0.3045334
  86.0700073    0.3013948
  86.0800018    0.2978680
  86.0900040    0.2937983
  86.1000061    0.2998065
  86.1100006    0.2965256
  86.1200027    0.2965649
  86.1300049    0.2750918
  86.1400070    0.2780175
  86.1500015    0.2776528
  86.1600037    0.2728135
  86.1700058    0.2760961
  86.1800003    0.2784955
  86.1900024    0.2871541
  86.2000046    0.2884087
  86.2100067    0.2823508
  86.2200012    0.2867312
  86.2300034    0.2898742
  86.2400055    0.2888370
  86.2500076    0.2805463
  86.2600021    0.2689360
  86.2700043    0.2675025
  86.2800064    0.2717801
  86.2900009    0.2704863
  86.3000031    0.2765676
  86.3100052    0.2699781
  86.3200073    0.2550159
  86.3300018    0.2587882
  86.3400040    0.2550537
  86.3500061    0.2575340
  86.3600006    0.2683449
  86.3700027    0.2663884
  86.3800049    0.2684966
  86.3900070    0.2689657
  86.4000015    0.2646427
  86.4100037    0.2746360
  86.4200058    0.2782358
  86.4300003    0.2724819
  86.4400024    0.2660999
  86.4500046    0.2693697
  86.4600067    0.2611168
  86.4700012    0.2538854
  86.4800034    0.2580790
  86.4900055    0.2737940
  86.5000076    0.2763462
  86.5100021    0.2838601
  86.5200043    0.2840915
  86.5300064    0.2861762
  86.5400009    0.2901775
  86.5500031    0.2770464
  86.5600052    0.2752040
  86.5700073    0.2765328
  86.5800018    0.2737279
  86.5900040    0.2763945
  86.6000061    0.2826146
  86.6100006    0.2840529
  86.6200027    0.2749196
  86.6300049    0.2667215
  86.6400070    0.2773209
  86.6500015    0.2859969
  86.6600037    0.2875416
  86.6700058    0.2839819
  86.6800003    0.2888166
  86.6900024    0.2935379
  86.7000046    0.2902671
  86.7100067    0.3013591
  86.7200012    0.2987495
  86.7300034    0.2891349
  86.7400055    0.2876629
  86.7500076    0.2843482
  86.7600021    0.2833666
  86.7700043    0.2755330
  86.7800064    0.2771669
  86.7900009    0.2829620
  86.8000031    0.2866629
  86.8100052    0.2913036
  86.8200073    0.2890549
  86.8300018    0.2881931
  86.8400040    0.2910436
  86.8500061    0.2863646
  86.8600006    0.2916928
  86.8700027    0.2902359
  86.8800049    0.2930040
  86.8900070    0.2886060
  86.9000015    0.2738023
  86.9100037    0.2699406
  86.9200058    0.2762913
  86.9300079    0.2802134
  86.9400024    0.2832551
  86.9500046    0.2836996
  86.9600067    0.2887344
  86.9700012    0.2724745
  86.9800034    0.2816482
  86.9900055    0.2865385
  87.0000076    0.2923106
  87.0100021    0.2937081
  87.0200043    0.2859251
  87.0300064    0.2800954
  87.0400009    0.2858251
  87.0500031    0.2885600
  87.0600052    0.2862851
  87.0700073    0.2900199
  87.0800018    0.2839977
  87.0900040    0.2887115
  87.1000061    0.2888183
  87.1100006    0.2917379
  87.1200027    0.2846161
  87.1300049    0.2879691
  87.1400070    0.2901131
  87.1500015    0.2870656
  87.1600037    0.2848692
  87.1700058    0.2805240
  87.1800079    0.2753340
  87.1900024    0.2674118
  87.2000046    0.2698181
  87.2100067    0.2641432
  87.2200012    0.2640670
  87.2300034    0.2640740
  87.2400055    0.2666826
  87.2500076    0.2626102
  87.2600021    0.2519888
  87.2700043    0.2562223
  87.2800064    0.2595610
  87.2900009    0.2676325
  87.3000031    0.2630824
  87.3100052    0.2517459
  87.3200073    0.2557044
  87.3300018    0.2597848
  87.3400040    0.2581564
  87.3500061    0.2683728
  87.3600006    0.2733020
  87.3700027    0.2697567
  87.3800049    0.2595396
  87.3900070    0.2691373
  87.4000015    0.2748956
  87.4100037    0.2760914
  87.4200058    0.2723961
  87.4300079    0.2668854
  87.4400024    0.2630609
  87.4500046    0.2560228
  87.4600067    0.2692407
  87.4700012    0.2663626
  87.4800034    0.2770244
  87.4900055    0.2816185
  87.5000076    0.2851790
  87.5100021    0.2910556
  87.5200043    0.2784875
  87.5300064    0.2929033
  87.5400009    0.2859786
  87.5500031    0.2801133
  87.5600052    0.2768494
  87.5700073    0.2798984
  87.5800018    0.2776627
  87.5900040    0.2846608
  87.6000061    0.2884246
  87.6100006    0.2925547
  87.6200027    0.2893380
  87.6300049    0.2923074
  87.6400070    0.3030941
  87.6500015    0.3131098
  87.6600037    0.2990883
  87.6700058    0.2914121
  87.6800079    0.2759378
  87.6900024    0.2930354
  87.7000046    0.2861234
  87.7100067    0.2867793
  87.7200012    0.2976424
  87.7300034    0.3009571
  87.7400055    0.2993506
  87.7500076    0.3030600
  87.7600021    0.3132014
  87.7700043    0.3084084
  87.7800064    0.3092210
  87.7900009    0.3017930
  87.8000031    0.2986767
  87.8100052    0.3036669
  87.8200073    0.3120498
  87.8300018    0.2967893
  87.8400040    0.2989056
  87.8500061    0.2954356
  87.8600006    0.3034917
  87.8700027    0.2868454
  87.8800049    0.2827765
  87.8900070    0.2768830
  87.9000015    0.2795115
  87.9100037    0.2823929
  87.9200058    0.2759403
  87.9300079    0.2684829
  87.9400024    0.2636919
  87.9500046    0.2710702
  87.9600067    0.2746370
  87.9700012    0.2742885
  87.9800034    0.2707472
  87.9900055    0.2748820
  88.0000076    0.2718093
  88.0100021    0.2644937
  88.0200043    0.2609230
  88.0300064    0.2622096
  88.0400009    0.2662841
  88.0500031    0.2719009
  88.0600052    0.2666025
  88.0700073    0.2637202
  88.0800018    0.2668835
  88.0900040    0.2595082
  88.1000061    0.2493677
  88.1100006    0.2475608
  88.1200027    0.2549766
  88.1300049    0.2506969
  88.1400070    0.2504857
  88.1500015    0.2595093
  88.1600037    0.2621337
  88.1700058    0.2596958
  88.1800079    0.2598786
  88.1900024    0.2589374
  88.2000046    0.2541665
  88.2100067    0.2507614
  88.2200012    0.2478904
  88.2300034    0.2562848
  88.2400055    0.2561065
  88.2500076    0.2539848
  88.2600021    0.2536447
  88.2700043    0.2570547
  88.2800064    0.2651643
  88.2900009    0.2606907
  88.3000031    0.2530669
  88.3100052    0.2583087
  88.3200073    0.2669399
  88.3300018    0.2823935
  88.3400040    0.2703748
  88.3500061    0.2681751
  88.3600006    0.2697902
  88.3700027    0.2626930
  88.3800049    0.2651510
  88.3900070    0.2704362
  88.4000015    0.2701855
  88.4100037    0.2657126
  88.4200058    0.2660188
  88.4300079    0.2596025
  88.4400024    0.2578096
  88.4500046    0.2558514
  88.4600067    0.2709457
  88.4700012    0.2635337
  88.4800034    0.2622958
  88.4900055    0.2667690
  88.5000076    0.2611935
  88.5100021    0.2692220
  88.5200043    0.2720921
  88.5300064    0.2572808
  88.5400009    0.2655720
  88.5500031    0.2711983
  88.5600052    0.2719046
  88.5700073    0.2725024
  88.5800018    0.2589277
  88.5900040    0.2681739
  88.6000061    0.2768419
  88.6100006    0.2711001
  88.6200027    0.2649406
  88.6300049    0.2635907
  88.6400070    0.2603665
  88.6500015    0.2644166
  88.6600037    0.2639112
  88.6700058    0.2589537
  88.6800079    0.2654624
  88.6900024    0.2624606
  88.7000046    0.2531011
  88.7100067    0.2467404
  88.7200012    0.2563711
  88.7300034    0.2657907
  88.7400055    0.2772876
  88.7500076    0.2794033
  88.7600021    0.2827989
  88.7700043    0.2833520
  88.7800064    0.2838522
  88.7900009    0.2873382
  88.8000031    0.2893054
  88.8100052    0.2885955
  88.8200073    0.2912155
  88.8300018    0.2947152
  88.8400040    0.2913877
  88.8500061    0.2949378
  88.8600006    0.2837186
  88.8700027    0.2907809
  88.8800049    0.2909345
  88.8900070    0.2823888
  88.9000015    0.2938821
  88.9100037    0.2903103
  88.9200058    0.2845178
  88.9300079    0.2932839
  88.9400024    0.2875053
  88.9500046    0.2919011
  88.9600067    0.2902228
  88.9700012    0.2965415
  88.9800034    0.3021519
  88.9900055    0.3023385
  89.0000076    0.2884222
  89.0100021    0.2935151
  89.0200043    0.2936803
  89.0300064    0.2921410
  89.0400009    0.2907882
  89.0500031    0.2883609
  89.0600052    0.2878652
  89.0700073    0.2932924
  89.0800018    0.2962308
  89.0900040    0.2993336
  89.1000061    0.3024034
  89.1100006    0.3027800
  89.1200027    0.2968872
  89.1300049    0.2990894
  89.1400070    0.3009019
  89.1500015    0.2983103
  89.1600037    0.2902491
  89.1700058    0.2955534
  89.1800079    0.3004210
  89.1900024    0.3104993
  89.2000046    0.3096310
  89.2100067    0.3097394
  89.2200012    0.3129236
  89.2300034    0.2962890
  89.2400055    0.2948698
  89.2500076    0.3090473
  89.2600021    0.2977059
  89.2700043    0.2947643
  89.2800064    0.2881337
  89.2900009    0.2823122
  89.3000031    0.2951433
  89.3100052    0.2982859
  89.3200073    0.3015841
  89.3300018    0.2995394
  89.3400040    0.3139366
  89.3500061    0.3006107
  89.3600006    0.3027892
  89.3700027    0.3023261
  89.3800049    0.3103876
  89.3900070    0.3049108
  89.4000015    0.2947180
  89.4100037    0.2952449
  89.4200058    0.2950837
  89.4300079    0.2941013
  89.4400024    0.2942389
  89.4500046    0.2979933
  89.4600067    0.2905482
  89.4700012    0.2917981
  89.4800034    0.2880040
  89.4900055    0.2856148
  89.5000076    0.2927783
  89.5100021    0.2931831
  89.5200043    0.2899984
  89.5300064    0.2866106
  89.5400009    0.2932470
  89.5500031    0.3000219
  89.5600052    0.2966262
  89.5700073    0.3080114
  89.5800018    0.2885717
  89.5900040    0.3040603
  89.6000061    0.3049415
  89.6100006    0.3050398
  89.6200027    0.2999596
  89.6300049    0.3011077
  89.6400070    0.2992901
  89.6500015    0.2997249
  89.6600037    0.2979846
  89.6700058    0.3000896
  89.6800079    0.3004058
  89.6900024    0.2965308
  89.7000046    0.2879442
  89.7100067    0.2832965
  89.7200012    0.2841712
  89.7300034    0.2854895
  89.7400055    0.2793847
  89.7500076    0.2758836
  89.7600021    0.2750054
  89.7700043    0.2787786
  89.7800064    0.2841249
  89.7900009    0.2822684
  89.8000031    0.2897000
  89.8100052    0.2865980
  89.8200073    0.2863061
  89.8300018    0.2984757
  89.8400040    0.2872823
  89.8500061    0.2840867
  89.8600006    0.2854631
  89.8700027    0.2852477
  89.8800049    0.2777573
  89.8900070    0.2706045
  89.9000015    0.2606206
  89.9100037    0.2583921
  89.9200058    0.2574833
  89.9300079    0.2544932
  89.9400024    0.2559522
  89.9500046    0.2559032
  89.9600067    0.2644922
  89.9700012    0.2665073
  89.9800034    0.2634021
  89.9900055    0.2681542
  90.0000076    0.2711489
  90.0100021    0.2730954
  90.0200043    0.2705108
  90.0300064    0.2716510
  90.0400009    0.2646556
  90.0500031    0.2746787
  90.0600052    0.2696554
  90.0700073    0.2651746
  90.0800018    0.2692955
  90.0900040    0.2662953
  90.1000061    0.2668424
  90.1100006    0.2743520
  90.1200027    0.2719710
  90.1300049    0.2670458
  90.1400070    0.2667148
  90.1500015    0.2597975
  90.1600037    0.2577573
  90.1700058    0.2654650
  90.1800079    0.2617491
  90.1900024    0.2605869
  90.2000046    0.2774672
  90.2100067    0.2762117
  90.2200012    0.2677892
  90.2300034    0.2644338
  90.2400055    0.2610566
  90.2500076    0.2542756
  90.2600021    0.2559223
  90.2700043    0.2513519
  90.2800064    0.2607651
  90.2900009    0.2787376
  90.3000031    0.2734975
  90.3100052    0.2795769
  90.3200073    0.2825705
  90.3300018    0.2796930
  90.3400040    0.2776743
  90.3500061    0.2908042
  90.3600006    0.2857457
  90.3700027    0.2864259
  90.3800049    0.2926098
  90.3900070    0.2975087
  90.4000015    0.2911108
  90.4100037    0.2870318
  90.4200058    0.2893146
  90.4300079    0.2903772
  90.4400024    0.2832601
  90.4500046    0.2994252
  90.4600067    0.2962153
  90.4700012    0.2886060
  90.4800034    0.2918278
  90.4900055    0.2968526
  90.5000076    0.2931718
  90.5100021    0.2970966
  90.5200043    0.2982874
  90.5300064    0.2990410
  90.5400009    0.2866931
  90.5500031    0.2906410
  90.5600052    0.2966184
  90.5700073    0.3020465
  90.5800018    0.3000948
  90.5900040    0.2923078
  90.6000061    0.2860561
  90.6100006    0.2934005
  90.6200027    0.2872099
  90.6300049    0.2789172
  90.6400070    0.2721657
  90.6500015    0.2747122
  90.6600037    0.2667632
  90.6700058    0.2691644
  90.6800079    0.2686442
  90.6900024    0.2592210
  90.7000046    0.2680004
  90.7100067    0.2658776
  90.7200012    0.2699421
  90.7300034    0.2716955
  90.7400055    0.2657080
  90.7500076    0.2653931
  90.7600021    0.2676050
  90.7700043    0.2679254
  90.7800064    0.2645851
  90.7900009    0.2743857
  90.8000031    0.2729628
  90.8100052    0.2752919
  90.8200073    0.2798651
  90.8300018    0.2939250
  90.8400040    0.2859631
  90.8500061    0.2825965
  90.8600006    0.2842516
  90.8700027    0.2877377
  90.8800049    0.2965829
  90.8900070    0.3006630
  90.9000015    0.2901375
  90.9100037    0.2951913
  90.9200058    0.2815516
  90.9300079    0.2795346
  90.9400024    0.2925271
  90.9500046    0.2838904
  90.9600067    0.2840686
  90.9700012    0.2835359
  90.9800034    0.2773986
  90.9900055    0.2712580
  91.0000076    0.2716537
  91.0100021    0.2760445
  91.0200043    0.2778115
  91.0300064    0.2834887
  91.0400009    0.2884115
  91.0500031    0.2772423
  91.0600052    0.2710225
  91.0700073    0.2696859
  91.0800018    0.2613471
  91.0900040    0.2599877
  91.1000061    0.2559713
  91.1100006    0.2534729
  91.1200027    0.2574517
  91.1300049    0.2568460
  91.1400070    0.2619397
  91.1500015    0.2673381
  91.1600037    0.2653397
  91.1700058    0.2612190
  91.1800079    0.2624809
  91.1900024    0.2596007
  91.2000046    0.2630003
  91.2100067    0.2608731
  91.2200012    0.2673542
  91.2300034    0.2602125
  91.2400055    0.2675748
  91.2500076    0.2669549
  91.2600021    0.2760776
  91.2700043    0.2700504
  91.2800064    0.2636759
  91.2900009    0.2551138
  91.3000031    0.2510707
  91.3100052    0.2625538
  91.3200073    0.2706620
  91.3300018    0.2644896
  91.3400040    0.2559888
  91.3500061    0.2557552
  91.3600006    0.2553178
  91.3700027    0.2554233
  91.3800049    0.2648632
  91.3900070    0.2666774
  91.4000015    0.2650696
  91.4100037    0.2682778
  91.4200058    0.2716455
  91.4300079    0.2670904
  91.4400024    0.2636614
  91.4500046    0.2635036
  91.4600067    0.2609823
  91.4700012    0.2616231
  91.4800034    0.2585301
  91.4900055    0.2625023
  91.5000076    0.2606245
  91.5100021    0.2562478
  91.5200043    0.2543706
  91.5300064    0.2647011
  91.5400009    0.2527092
  91.5500031    0.2660163
  91.5600052    0.2595878
  91.5700073    0.2555157
  91.5800018    0.2613060
  91.5900040    0.2600282
  91.6000061    0.2601026
  91.6100006    0.2736728
  91.6200027    0.2676224
  91.6300049    0.2782632
  91.6400070    0.2733965
  91.6500015    0.2836568
  91.6600037    0.2975785
  91.6700058    0.2932508
  91.6800079    0.2945882
  91.6900024    0.3025951
  91.7000046    0.2975989
  91.7100067    0.2940058
  91.7200012    0.3030904
  91.7300034    0.3147869
  91.7400055    0.3140979
  91.7500076    0.3142039
  91.7600021    0.3044041
  91.7700043    0.3026882
  91.7800064    0.2885548
  91.7900009    0.2737946
  91.8000031    0.2754095
  91.8100052    0.2729398
  91.8200073    0.2706694
  91.8300018    0.2704689
  91.8400040    0.2678691
  91.8500061    0.2744952
  91.8600006    0.2760512
  91.8700027    0.2730658
  91.8800049    0.2777584
  91.8900070    0.2849390
  91.9000015    0.2770800
  91.9100037    0.2737687
  91.9200058    0.2723327
  91.9300079    0.2886637
  91.9400024    0.2816581
  91.9500046    0.2927735
  91.9600067    0.2943637
  91.9700012    0.2861636
  91.9800034    0.2849335
  91.9900055    0.2834533
  92.0000076    0.2697047
  92.0100021    0.2710078
  92.0200043    0.2776551
  92.0300064    0.2809005
  92.0400009    0.2625313
  92.0500031    0.2615161
  92.0600052    0.2652054
  92.0700073    0.2726710
  92.0800018    0.2774397
  92.0900040    0.2798869
  92.1000061    0.2891539
  92.1100006    0.2991387
  92.1200027    0.3051834
  92.1300049    0.3090985
  92.1400070    0.3124589
  92.1500015    0.3161386
  92.1600037    0.3085428
  92.1700058    0.3125714
  92.1800079    0.3014951
  92.1900024    0.3170602
  92.2000046    0.3238868
  92.2100067    0.3205959
  92.2200012    0.3201408
  92.2300034    0.3180916
  92.2400055    0.3112543
  92.2500076    0.3151208
  92.2600021    0.3038520
  92.2700043    0.3048778
  92.2800064    0.3037261
  92.2900009    0.2924322
  92.3000031    0.2889755
  92.3100052    0.2919720
  92.3200073    0.2982603
  92.3300018    0.2835211
  92.3400040    0.2998201
  92.3500061    0.2997791
  92.3600006    0.2957241
  92.3700027    0.2908709
  92.3800049    0.2881738
  92.3900070    0.2873138
  92.4000015    0.2883012
  92.4100037    0.2984917
  92.4200058    0.3017422
  92.4300079    0.3032428
  92.4400024    0.3042240
  92.4500046    0.3032599
  92.4600067    0.2991153
  92.4700012    0.2984702
  92.4800034    0.3007411
  92.4900055    0.2994789
  92.5000076    0.3017816
  92.5100021    0.2931575
  92.5200043    0.2956259
  92.5300064    0.2940238
  92.5400009    0.2986551
  92.5500031    0.2912143
  92.5600052    0.2840872
  92.5700073    0.2928432
  92.5800018    0.2923710
  92.5900040    0.2990687
  92.6000061    0.2995877
  92.6100006    0.2899626
  92.6200027    0.2920835
  92.6300049    0.2968487
  92.6400070    0.2979630
  92.6500015    0.2830494
  92.6600037    0.2802968
  92.6700058    0.2807897
  92.6800079    0.2747800
  92.6900024    0.2787625
  92.7000046    0.2709042
  92.7100067    0.2719538
  92.7200012    0.2771283
  92.7300034    0.2652608
  92.7400055    0.2632799
  92.7500076    0.2588622
  92.7600021    0.2664095
  92.7700043    0.2608670
  92.7800064    0.2663532
  92.7900009    0.2561340
  92.8000031    0.2566861
  92.8100052    0.2480583
  92.8200073    0.2538233
  92.8300018    0.2675885
  92.8400040    0.2596190
  92.8500061    0.2658969
  92.8600006    0.2675104
  92.8700027    0.2629072
  92.8800049    0.2713084
  92.8900070    0.2791146
  92.9000015    0.2766581
  92.9100037    0.2736515
  92.9200058    0.2625786
  92.9300079    0.2637081
  92.9400024    0.2756859
  92.9500046    0.2653257
  92.9600067    0.2549799
  92.9700012    0.2635471
  92.9800034    0.2593646
  92.9900055    0.2611372
  93.0000076    0.2602061
  93.0100021    0.2580354
  93.0200043    0.2632741
  93.0300064    0.2583844
  93.0400009    0.2762318
  93.0500031    0.2757019
  93.0600052    0.2650995
  93.0700073    0.2645212
  93.0800018    0.2665406
  93.0900040    0.2741870
  93.1000061    0.2656645
  93.1100006    0.2618698
  93.1200027    0.2584588
  93.1300049    0.2605329
  93.1400070    0.2574937
  93.1500015    0.2644177
  93.1600037    0.2571950
  93.1700058    0.2612236
  93.1800079    0.2472641
  93.1900024    0.2403037
  93.2000046    0.2447152
  93.2100067    0.2428138
  93.2200012    0.2435725
  93.2300034    0.2358104
  93.2400055    0.2446515
  93.2500076    0.2498169
  93.2600021    0.2541408
  93.2700043    0.2423059
  93.2800064    0.2506427
  93.2900009    0.2482222
  93.3000031    0.2447637
  93.3100052    0.2506468
  93.3200073    0.2478059
  93.3300018    0.2525743
  93.3400040    0.2491940
  93.3500061    0.2442386
  93.3600082    0.2385204
  93.3700027    0.2447598
  93.3800049    0.2476512
  93.3900070    0.2462735
  93.4000015    0.2564617
  93.4100037    0.2532047
  93.4200058    0.2589861
  93.4300079    0.2552131
  93.4400024    0.2626403
  93.4500046    0.2751262
  93.4600067    0.2785745
  93.4700012    0.2739013
  93.4800034    0.2681985
  93.4900055    0.2736627
  93.5000076    0.2745186
  93.5100021    0.2706811
  93.5200043    0.2680733
  93.5300064    0.2681942
  93.5400009    0.2757307
  93.5500031    0.2841619
  93.5600052    0.2846223
  93.5700073    0.2914426
  93.5800018    0.2998832
  93.5900040    0.2963022
  93.6000061    0.2988704
  93.6100082    0.2954016
  93.6200027    0.2979124
  93.6300049    0.2942762
  93.6400070    0.2938827
  93.6500015    0.3032049
  93.6600037    0.3078028
  93.6700058    0.3068689
  93.6800079    0.2981129
  93.6900024    0.3059182
  93.7000046    0.2951443
  93.7100067    0.3014558
  93.7200012    0.3073475
  93.7300034    0.3091035
  93.7400055    0.3049136
  93.7500076    0.3087924
  93.7600021    0.3167398
  93.7700043    0.3118205
  93.7800064    0.3104029
  93.7900009    0.3113264
  93.8000031    0.3165969
  93.8100052    0.3166868
  93.8200073    0.3153317
  93.8300018    0.3182979
  93.8400040    0.3174585
  93.8500061    0.3095731
  93.8600082    0.3055201
  93.8700027    0.3007613
  93.8800049    0.3077940
  93.8900070    0.3140811
  93.9000015    0.3129394
  93.9100037    0.3114005
  93.9200058    0.3198068
  93.9300079    0.3359894
  93.9400024    0.3231527
  93.9500046    0.3250591
  93.9600067    0.3172562
  93.9700012    0.3175370
  93.9800034    0.3176183
  93.9900055    0.3238849
  94.0000076    0.3239106
  94.0100021    0.3109480
  94.0200043    0.3030978
  94.0300064    0.3099963
  94.0400009    0.3121555
  94.0500031    0.3136109
  94.0600052    0.3092396
  94.0700073    0.2965612
  94.0800018    0.2956625
  94.0900040    0.2906410
  94.1000061    0.3006537
  94.1100082    0.2984345
  94.1200027    0.2982625
  94.1300049    0.2976070
  94.1400070    0.2888376
  94.1500015    0.2865191
  94.1600037    0.2827272
  94.1700058    0.2926401
  94.1800079    0.2977580
  94.1900024    0.2950960
  94.2000046    0.2925608
  94.2100067    0.2926009
  94.2200012    0.2978472
  94.2300034    0.2976266
  94.2400055    0.2949280
  94.2500076    0.2935367
  94.2600021    0.3031929
  94.2700043    0.2991601
  94.2800064    0.3031087
  94.2900009    0.3193083
  94.3000031    0.3049600
  94.3100052    0.2952517
  94.3200073    0.2907632
  94.3300018    0.2867448
  94.3400040    0.2892342
  94.3500061    0.2846737
  94.3600082    0.2887090
  94.3700027    0.2962219
  94.3800049    0.2881954
  94.3900070    0.2790518
  94.4000015    0.2807656
  94.4100037    0.2904393
  94.4200058    0.2930182
  94.4300079    0.2908783
  94.4400024    0.3078871
  94.4500046    0.2994309
  94.4600067    0.2956328
  94.4700012    0.3071826
  94.4800034    0.2944560
  94.4900055    0.2923495
  94.5000076    0.2808588
  94.5100021    0.2786343
  94.5200043    0.2815962
  94.5300064    0.2941028
  94.5400009    0.2997351
  94.5500031    0.3097001
  94.5600052    0.3118116
  94.5700073    0.3038826
  94.5800018    0.3098571
  94.5900040    0.3079942
  94.6000061    0.2977696
  94.6100082    0.3093179
  94.6200027    0.3090012
  94.6300049    0.3171595
  94.6400070    0.3177767
  94.6500015    0.3249925
  94.6600037    0.3158880
  94.6700058    0.3187298
  94.6800079    0.3182205
  94.6900024    0.3228180
  94.7000046    0.3217951
  94.7100067    0.3304241
  94.7200012    0.3268802
  94.7300034    0.3344324
  94.7400055    0.3301135
  94.7500076    0.3297344
  94.7600021    0.3289069
  94.7700043    0.3352413
  94.7800064    0.3278674
  94.7900009    0.3404992
  94.8000031    0.3368133
  94.8100052    0.3315116
  94.8200073    0.3346753
  94.8300018    0.3295315
  94.8400040    0.3326335
  94.8500061    0.3166375
  94.8600082    0.3150577
  94.8700027    0.3151736
  94.8800049    0.3100948
  94.8900070    0.3135729
  94.9000015    0.3217285
  94.9100037    0.3116840
  94.9200058    0.3236264
  94.9300079    0.3221125
  94.9400024    0.3155650
  94.9500046    0.3187692
  94.9600067    0.3234099
  94.9700012    0.3273131
  94.9800034    0.3145995
  94.9900055    0.3209536
  95.0000076    0.3211248
  95.0100021    0.3160296
  95.0200043    0.3130847
  95.0300064    0.3190358
  95.0400009    0.3194309
  95.0500031    0.3133407
  95.0600052    0.3157549
  95.0700073    0.3127851
  95.0800018    0.3242035
  95.0900040    0.3244201
  95.1000061    0.3207464
  95.1100082    0.3167323
  95.1200027    0.3133444
  95.1300049    0.3179300
  95.1400070    0.3211623
  95.1500015    0.3122286
  95.1600037    0.3095551
  95.1700058    0.3079980
  95.1800079    0.3111548
  95.1900024    0.3036144
  95.2000046    0.2990107
  95.2100067    0.2961670
  95.2200012    0.2928563
  95.2300034    0.2883065
  95.2400055    0.2929642
  95.2500076    0.2871834
  95.2600021    0.2900266
  95.2700043    0.2850960
  95.2800064    0.2918932
  95.2900009    0.2890244
  95.3000031    0.2799462
  95.3100052    0.2886466
  95.3200073    0.2846001
  95.3300018    0.2858009
  95.3400040    0.2869838
  95.3500061    0.2866412
  95.3600082    0.2934738
  95.3700027    0.2973880
  95.3800049    0.2894838
  95.3900070    0.2871535
  95.4000015    0.2963804
  95.4100037    0.3000238
  95.4200058    0.2986369
  95.4300079    0.3004576
  95.4400024    0.3018972
  95.4500046    0.3045376
  95.4600067    0.3190349
  95.4700012    0.3053306
  95.4800034    0.2995549
  95.4900055    0.3083466
  95.5000076    0.2927801
  95.5100021    0.2944446
  95.5200043    0.2991700
  95.5300064    0.3087511
  95.5400009    0.3099055
  95.5500031    0.3058483
  95.5600052    0.3146391
  95.5700073    0.3189703
  95.5800018    0.3109228
  95.5900040    0.3100308
  95.6000061    0.3184423
  95.6100082    0.3165043
  95.6200027    0.3083970
  95.6300049    0.3102905
  95.6400070    0.3082965
  95.6500015    0.3071148
  95.6600037    0.3054982
  95.6700058    0.3171060
  95.6800079    0.3115434
  95.6900024    0.3145363
  95.7000046    0.3137982
  95.7100067    0.3233216
  95.7200012    0.3263060
  95.7300034    0.3344528
  95.7400055    0.3288004
  95.7500076    0.3273413
  95.7600021    0.3310323
  95.7700043    0.3270183
  95.7800064    0.3438154
  95.7900009    0.3449843
  95.8000031    0.3548470
  95.8100052    0.3448577
  95.8200073    0.3508673
  95.8300018    0.3295077
  95.8400040    0.3212644
  95.8500061    0.3216928
  95.8600082    0.3222151
  95.8700027    0.3295068
  95.8800049    0.3228357
  95.8900070    0.3153444
  95.9000015    0.3248951
  95.9100037    0.3341489
  95.9200058    0.3260789
  95.9300079    0.3234835
  95.9400024    0.3204193
  95.9500046    0.3100891
  95.9600067    0.3050203
  95.9700012    0.3192625
  95.9800034    0.3137869
  95.9900055    0.3060808
  96.0000076    0.3025449
  96.0100021    0.3079373
  96.0200043    0.3079888
  96.0300064    0.3175465
  96.0400009    0.3112419
  96.0500031    0.2971729
  96.0600052    0.2931993
  96.0700073    0.2836671
  96.0800018    0.2942555
  96.0900040    0.2928791
  96.1000061    0.2917838
  96.1100082    0.2933423
  96.1200027    0.2913437
  96.1300049    0.2962092
  96.1400070    0.2887254
  96.1500015    0.2939820
  96.1600037    0.2915023
  96.1700058    0.2934374
  96.1800079    0.2935723
  96.1900024    0.2915837
  96.2000046    0.2938789
  96.2100067    0.2906813
  96.2200012    0.2867966
  96.2300034    0.2954698
  96.2400055    0.2927086
  96.2500076    0.2989489
  96.2600021    0.2882483
  96.2700043    0.2919842
  96.2800064    0.2883715
  96.2900009    0.2885291
  96.3000031    0.2802429
  96.3100052    0.2961494
  96.3200073    0.2894219
  96.3300018    0.2955092
  96.3400040    0.2962480
  96.3500061    0.2915826
  96.3600082    0.2971722
  96.3700027    0.2936696
  96.3800049    0.2888546
  96.3900070    0.2945324
  96.4000015    0.3027649
  96.4100037    0.2994070
  96.4200058    0.2916841
  96.4300079    0.2873105
  96.4400024    0.2862352
  96.4500046    0.2825013
  96.4600067    0.2891529
  96.4700012    0.2917984
  96.4800034    0.2906663
  96.4900055    0.2939487
  96.5000076    0.2792506
  96.5100021    0.2782327
  96.5200043    0.2722459
  96.5300064    0.2701022
  96.5400009    0.2692325
  96.5500031    0.2650805
  96.5600052    0.2683075
  96.5700073    0.2761812
  96.5800018    0.2657878
  96.5900040    0.2731060
  96.6000061    0.2643226
  96.6100082    0.2634915
  96.6200027    0.2679523
  96.6300049    0.2676022
  96.6400070    0.2816311
  96.6500015    0.2827009
  96.6600037    0.2781126
  96.6700058    0.2650823
  96.6800079    0.2778701
  96.6900024    0.2869496
  96.7000046    0.2812461
  96.7100067    0.2769157
  96.7200012    0.2686256
  96.7300034    0.2651708
  96.7400055    0.2628904
  96.7500076    0.2648893
  96.7600021    0.2626083
  96.7700043    0.2606601
  96.7800064    0.2616107
  96.7900009    0.2585372
  96.8000031    0.2606990
  96.8100052    0.2566383
  96.8200073    0.2592581
  96.8300018    0.2646036
  96.8400040    0.2658780
  96.8500061    0.2745555
  96.8600082    0.2761723
  96.8700027    0.2766294
  96.8800049    0.2840987
  96.8900070    0.2922099
  96.9000015    0.2940881
  96.9100037    0.2988096
  96.9200058    0.2822030
  96.9300079    0.2917877
  96.9400024    0.2951967
  96.9500046    0.2906512
  96.9600067    0.2817315
  96.9700012    0.2841393
  96.9800034    0.2812861
  96.9900055    0.2792495
  97.0000076    0.2775504
  97.0100021    0.2816201
  97.0200043    0.2844605
  97.0300064    0.2840765
  97.0400009    0.2702753
  97.0500031    0.2712289
  97.0600052    0.2632557
  97.0700073    0.2687629
  97.0800018    0.2646587
  97.0900040    0.2642260
  97.1000061    0.2741146
  97.1100082    0.2771169
  97.1200027    0.2800313
  97.1300049    0.2864925
  97.1400070    0.2829697
  97.1500015    0.2823641
  97.1600037    0.2842328
  97.1700058    0.2779329
  97.1800079    0.2793378
  97.1900024    0.2805893
  97.2000046    0.2801930
  97.2100067    0.2855434
  97.2200012    0.2840360
  97.2300034    0.2760231
  97.2400055    0.2747802
  97.2500076    0.2847217
  97.2600021    0.2845526
  97.2700043    0.2758605
  97.2800064    0.2783671
  97.2900009    0.2765681
  97.3000031    0.2827325
  97.3100052    0.2755761
  97.3200073    0.2830093
  97.3300018    0.2739942
  97.3400040    0.2919892
  97.3500061    0.2977171
  97.3600082    0.2919531
  97.3700027    0.2940943
  97.3800049    0.2976238
  97.3900070    0.2931761
  97.4000015    0.3073841
  97.4100037    0.3144199
  97.4200058    0.3079568
  97.4300079    0.3085367
  97.4400024    0.3005624
  97.4500046    0.3164687
  97.4600067    0.3139519
  97.4700012    0.3147972
  97.4800034    0.3162218
  97.4900055    0.3036652
  97.5000076    0.2943094
  97.5100021    0.2930281
  97.5200043    0.2922449
  97.5300064    0.2949898
  97.5400009    0.2923583
  97.5500031    0.2895691
  97.5600052    0.2914346
  97.5700073    0.2932492
  97.5800018    0.3012872
  97.5900040    0.3064170
  97.6000061    0.3138537
  97.6100082    0.3016161
  97.6200027    0.3067176
  97.6300049    0.3099094
  97.6400070    0.3139214
  97.6500015    0.3125755
  97.6600037    0.3151276
  97.6700058    0.3117158
  97.6800079    0.3215228
  97.6900024    0.3165880
  97.7000046    0.3034469
  97.7100067    0.2955749
  97.7200012    0.2972482
  97.7300034    0.2944037
  97.7400055    0.2909572
  97.7500076    0.2811354
  97.7600021    0.2833117
  97.7700043    0.2892553
  97.7800064    0.2799031
  97.7900009    0.2818926
  97.8000031    0.2767812
  97.8100052    0.2840911
  97.8200073    0.2837047
  97.8300018    0.2787771
  97.8400040    0.2664385
  97.8500061    0.2677607
  97.8600082    0.2675250
  97.8700027    0.2612933
  97.8800049    0.2704148
  97.8900070    0.2749836
  97.9000015    0.2772928
  97.9100037    0.2835606
  97.9200058    0.2828024
  97.9300079    0.2873408
  97.9400024    0.2892433
  97.9500046    0.2964863
  97.9600067    0.2923828
  97.9700012    0.2908110
  97.9800034    0.2852730
  97.9900055    0.2894828
  98.0000076    0.2909177
  98.0100021    0.2918755
  98.0200043    0.3038441
  98.0300064    0.3041874
  98.0400009    0.2860797
  98.0500031    0.2808886
  98.0600052    0.2816915
  98.0700073    0.2792860
  98.0800018    0.2864151
  98.0900040    0.2903528
  98.1000061    0.2842936
  98.1100082    0.2900654
  98.1200027    0.2885696
  98.1300049    0.2926172
  98.1400070    0.2995252
  98.1500015    0.2992919
  98.1600037    0.2948970
  98.1700058    0.3057072
  98.1800079    0.3103310
  98.1900024    0.2919795
  98.2000046    0.2945575
  98.2100067    0.2951045
  98.2200012    0.2961519
  98.2300034    0.2986211
  98.2400055    0.3057812
  98.2500076    0.3076643
  98.2600021    0.3129835
  98.2700043    0.3090963
  98.2800064    0.3201605
  98.2900009    0.3290401
  98.3000031    0.3180836
  98.3100052    0.3138593
  98.3200073    0.3142766
  98.3300018    0.3098493
  98.3400040    0.3010825
  98.3500061    0.2887277
  98.3600082    0.2866393
  98.3700027    0.2879500
  98.3800049    0.2797379
  98.3900070    0.2854598
  98.4000015    0.2831239
  98.4100037    0.2908957
  98.4200058    0.2801873
  98.4300079    0.2947855
  98.4400024    0.2998214
  98.4500046    0.3099745
  98.4600067    0.2926140
  98.4700012    0.2982246
  98.4800034    0.3064658
  98.4900055    0.3028461
  98.5000076    0.3160032
  98.5100021    0.3083073
  98.5200043    0.3162124
  98.5300064    0.3234048
  98.5400009    0.3205185
  98.5500031    0.3239181
  98.5600052    0.3286892
  98.5700073    0.3258161
  98.5800018    0.3289775
  98.5900040    0.3262304
  98.6000061    0.3191972
  98.6100082    0.3150283
  98.6200027    0.3105251
  98.6300049    0.2975713
  98.6400070    0.3083746
  98.6500015    0.3197275
  98.6600037    0.3124219
  98.6700058    0.3189007
  98.6800079    0.3118792
  98.6900024    0.3187409
  98.7000046    0.3067341
  98.7100067    0.3171537
  98.7200012    0.3021668
  98.7300034    0.3027953
  98.7400055    0.3028887
  98.7500076    0.3065665
  98.7600021    0.3034961
  98.7700043    0.2985554
  98.7800064    0.2871210
  98.7900009    0.2841837
  98.8000031    0.2878379
  98.8100052    0.2817004
  98.8200073    0.2848228
  98.8300018    0.2818211
  98.8400040    0.2826270
  98.8500061    0.2757594
  98.8600082    0.2657214
  98.8700027    0.2656631
  98.8800049    0.2686712
  98.8900070    0.2707630
  98.9000015    0.2830918
  98.9100037    0.2884238
  98.9200058    0.2853692
  98.9300079    0.2838280
  98.9400024    0.2791060
  98.9500046    0.2816076
  98.9600067    0.2818016
  98.9700012    0.2735830
  98.9800034    0.2746475
  98.9900055    0.2691656
  99.0000076    0.2593543
  99.0100021    0.2619870
  99.0200043    0.2609740
  99.0300064    0.2647918
  99.0400009    0.2661403
  99.0500031    0.2671909
  99.0600052    0.2666965
  99.0700073    0.2640746
  99.0800018    0.2730979
  99.0900040    0.2666291
  99.1000061    0.2683842
  99.1100082    0.2681499
  99.1200027    0.2589932
  99.1300049    0.2670853
  99.1400070    0.2663682
  99.1500015    0.2642379
  99.1600037    0.2626261
  99.1700058    0.2710374
  99.1800079    0.2715164
  99.1900024    0.2662800
  99.2000046    0.2645267
  99.2100067    0.2614981
  99.2200012    0.2655715
  99.2300034    0.2736686
  99.2400055    0.2686165
  99.2500076    0.2634816
  99.2600021    0.2711366
  99.2700043    0.2782956
  99.2800064    0.2690122
  99.2900009    0.2729510
  99.3000031    0.2865052
  99.3100052    0.2872006
  99.3200073    0.2925212
  99.3300018    0.3009720
  99.3400040    0.3102973
  99.3500061    0.3030645
  99.3600082    0.2966979
  99.3700027    0.2986914
  99.3800049    0.2940574
  99.3900070    0.2807932
  99.4000015    0.2862970
  99.4100037    0.2817992
  99.4200058    0.2934948
  99.4300079    0.2878388
  99.4400024    0.2889847
  99.4500046    0.2771268
  99.4600067    0.2774807
  99.4700012    0.2778056
  99.4800034    0.2736569
  99.4900055    0.2712485
  99.5000076    0.2734627
  99.5100021    0.2689992
  99.5200043    0.2685027
  99.5300064    0.2688675
  99.5400009    0.2774256
  99.5500031    0.2834749
  99.5600052    0.2889004
  99.5700073    0.2881676
  99.5800018    0.2870959
  99.5900040    0.2858975
  99.6000061    0.2833562
  99.6100082    0.2826241
  99.6200027    0.2745249
  99.6300049    0.2800083
  99.6400070    0.2755767
  99.6500015    0.2782978
  99.6600037    0.2834528
  99.6700058    0.2956234
  99.6800079    0.2951518
  99.6900024    0.2950424
  99.7000046    0.2846315
  99.7100067    0.2853379
  99.7200012    0.2877129
  99.7300034    0.2880863
  99.7400055    0.2950453
  99.7500076    0.2961135
  99.7600021    0.2947132
  99.7700043    0.2893256
  99.7800064    0.2797278
  99.7900085    0.2844137
  99.8000031    0.2678000
  99.8100052    0.2719629
  99.8200073    0.2778917
  99.8300018    0.2731233
  99.8400040    0.2714393
  99.8500061    0.2757921
  99.8600082    0.2805760
  99.8700027    0.2813741
  99.8800049    0.2761016
  99.8900070    0.2751277
  99.9000015    0.2722742
  99.9100037    0.2771986
  99.9200058    0.2715017
  99.9300079    0.2744006
  99.9400024    0.2793331
  99.9500046    0.2817621
  99.9600067    0.2752613
  99.9700012    0.2844268
  99.9800034    0.2715294
  99.9900055    0.2651318
 100.0000076    0.2770505
 100.0100021    0.2862928
 100.0200043    0.2805149
 100.0300064    0.2761218
 100.0400085    0.2821258
 100.0500031    0.2818149
 100.0600052    0.2773306
 100.0700073    0.2831016
 100.0800018    0.2832249
 100.0900040    0.2829309
 100.1000061    0.2880382
 100.1100082    0.2778460
 100.1200027    0.2825411
 100.1300049    0.2822364
 100.1400070    0.2799543
 100.1500015    0.2836257
 100.1600037    0.2810851
 100.1700058    0.2827417
 100.1800079    0.2780520
 100.1900024    0.2765153
 100.2000046    0.2747644
 100.2100067    0.2783094
 100.2200012    0.2724465
 100.2300034    0.2740182
 100.2400055    0.2840423
 100.2500076    0.2732913
 100.2600021    0.2806555
 100.2700043    0.2864087
 100.2800064    0.2750778
 100.2900085    0.2866801
 100.3000031    0.2826722
 100.3100052    0.2859593
 100.3200073    0.2928277
 100.3300018    0.2896051
 100.3400040    0.2850956
 100.3500061    0.2937430
 100.3600082    0.2953482
 100.3700027    0.3057867
 100.3800049    0.3043416
 100.3900070    0.3013165
 100.4000015    0.2990256
 100.4100037    0.2862633
 100.4200058    0.2913125
 100.4300079    0.2877676
 100.4400024    0.2926701
 100.4500046    0.2887202
 100.4600067    0.2904141
 100.4700012    0.2819208
 100.4800034    0.2765574
 100.4900055    0.2746055
 100.5000076    0.2793280
 100.5100021    0.2796033
 100.5200043    0.2840829
 100.5300064    0.2823090
 100.5400085    0.2832652
 100.5500031    0.2814327
 100.5600052    0.2781752
 100.5700073    0.2784511
 100.5800018    0.2902496
 100.5900040    0.2819991
 100.6000061    0.2725659
 100.6100082    0.2741594
 100.6200027    0.2751553
 100.6300049    0.2701846
 100.6400070    0.2804715
 100.6500015    0.2839982
 100.6600037    0.2901736
 100.6700058    0.2838345
 100.6800079    0.2898908
 100.6900024    0.2907302
 100.7000046    0.2915167
 100.7100067    0.2874686
 100.7200012    0.2812004
 100.7300034    0.2944148
 100.7400055    0.2910802
 100.7500076    0.2891724
 100.7600021    0.2876528
 100.7700043    0.2854570
 100.7800064    0.2866555
 100.7900085    0.2894808
 100.8000031    0.2889156
 100.8100052    0.2791929
 100.8200073    0.2896542
 100.8300018    0.2826416
 100.8400040    0.2733770
 100.8500061    0.2801361
 100.8600082    0.2899447
 100.8700027    0.2987508
 100.8800049    0.3025374
 100.8900070    0.2971737
 100.9000015    0.3020271
 100.9100037    0.2961265
 100.9200058    0.2873875
 100.9300079    0.2780089
 100.9400024    0.2768436
 100.9500046    0.2850292
 100.9600067    0.2785417
 100.9700012    0.2773576
 100.9800034    0.2811526
 100.9900055    0.2781723
 101.0000076    0.2837985
 101.0100021    0.2790858
 101.0200043    0.2861620
 101.0300064    0.2958675
 101.0400085    0.2926287
 101.0500031    0.3074969
 101.0600052    0.3023410
 101.0700073    0.3076473
 101.0800018    0.3024002
 101.0900040    0.2982063
 101.1000061    0.2970189
 101.1100082    0.2931515
 101.1200027    0.2919849
 101.1300049    0.2963024
 101.1400070    0.2915467
 101.1500015    0.2957592
 101.1600037    0.2910949
 101.1700058    0.3004914
 101.1800079    0.2901153
 101.1900024    0.2988111
 101.2000046    0.3129199
 101.2100067    0.3130288
 101.2200012    0.3150175
 101.2300034    0.3120308
 101.2400055    0.3279539
 101.2500076    0.3201792
 101.2600021    0.3252157
 101.2700043    0.3225570
 101.2800064    0.3330080
 101.2900085    0.3232198
 101.3000031    0.3322178
 101.3100052    0.3178658
 101.3200073    0.3034000
 101.3300018    0.3002813
 101.3400040    0.2988252
 101.3500061    0.2918706
 101.3600082    0.3010561
 101.3700027    0.3115076
 101.3800049    0.3287053
 101.3900070    0.3278604
 101.4000015    0.3392513
 101.4100037    0.3257352
 101.4200058    0.3387316
 101.4300079    0.3245181
 101.4400024    0.3362809
 101.4500046    0.3253348
 101.4600067    0.3201133
 101.4700012    0.3155612
 101.4800034    0.3050374
 101.4900055    0.2952471
 101.5000076    0.2957801
 101.5100021    0.3001800
 101.5200043    0.2969416
 101.5300064    0.3099427
 101.5400085    0.3012806
 101.5500031    0.2949968
 101.5600052    0.2959738
 101.5700073    0.2940227
 101.5800018    0.2935995
 101.5900040    0.2937931
 101.6000061    0.3023973
 101.6100082    0.3053276
 101.6200027    0.2976808
 101.6300049    0.3092400
 101.6400070    0.3056347
 101.6500015    0.3022134
 101.6600037    0.2969042
 101.6700058    0.3041752
 101.6800079    0.2870263
 101.6900024    0.2750397
 101.7000046    0.2771337
 101.7100067    0.2776106
 101.7200012    0.2817707
 101.7300034    0.2859608
 101.7400055    0.2861952
 101.7500076    0.2918788
 101.7600021    0.2878276
 101.7700043    0.2970357
 101.7800064    0.3082840
 101.7900085    0.3011518
 101.8000031    0.3096068
 101.8100052    0.2985449
 101.8200073    0.2863730
 101.8300018    0.2859569
 101.8400040    0.2892780
 101.8500061    0.2854124
 101.8600082    0.2898451
 101.8700027    0.3081896
 101.8800049    0.3155742
 101.8900070    0.3130772
 101.9000015    0.3110082
 101.9100037    0.3174937
 101.9200058    0.3109902
 101.9300079    0.3127984
 101.9400024    0.3127083
 101.9500046    0.3241033
 101.9600067    0.3293909
 101.9700012    0.3216207
 101.9800034    0.3299399
 101.9900055    0.3207423
 102.0000076    0.3157517
 102.0100021    0.3264667
 102.0200043    0.3240782
 102.0300064    0.3368768
 102.0400085    0.3438921
 102.0500031    0.3434843
 102.0600052    0.3424002
 102.0700073    0.3440268
 102.0800018    0.3348567
 102.0900040    0.3269536
 102.1000061    0.3114170
 102.1100082    0.3210938
 102.1200027    0.3236729
 102.1300049    0.3152646
 102.1400070    0.3256806
 102.1500015    0.3172799
 102.1600037    0.3240923
 102.1700058    0.3231111
 102.1800079    0.3261669
 102.1900024    0.3107332
 102.2000046    0.2984468
 102.2100067    0.3049808
 102.2200012    0.3100124
 102.2300034    0.3189409
 102.2400055    0.3254866
 102.2500076    0.3377669
 102.2600021    0.3321976
 102.2700043    0.3356543
 102.2800064    0.3309509
 102.2900085    0.3327192
 102.3000031    0.3305649
 102.3100052    0.3364393
 102.3200073    0.3397655
 102.3300018    0.3230506
 102.3400040    0.3195146
 102.3500061    0.3015529
 102.3600082    0.3054115
 102.3700027    0.3038022
 102.3800049    0.3021160
 102.3900070    0.3080910
 102.4000015    0.2987711
 102.4100037    0.2990669
 102.4200058    0.2887090
 102.4300079    0.2869035
 102.4400024    0.2824366
 102.4500046    0.2823293
 102.4600067    0.2786367
 102.4700012    0.2840840
 102.4800034    0.2828254
 102.4900055    0.2875017
 102.5000076    0.2957936
 102.5100021    0.2900639
 102.5200043    0.2959482
 102.5300064    0.2946470
 102.5400085    0.2892980
 102.5500031    0.3064116
 102.5600052    0.3077079
 102.5700073    0.3022873
 102.5800018    0.3074190
 102.5900040    0.3177927
 102.6000061    0.3134972
 102.6100082    0.3037017
 102.6200027    0.2999451
 102.6300049    0.2960896
 102.6400070    0.2932416
 102.6500015    0.2881134
 102.6600037    0.2888512
 102.6700058    0.2852905
 102.6800079    0.2817961
 102.6900024    0.2788057
 102.7000046    0.2813646
 102.7100067    0.2705111
 102.7200012    0.2870068
 102.7300034    0.2983703
 102.7400055    0.2871249
 102.7500076    0.2876210
 102.7600021    0.2724290
 102.7700043    0.2779194
 102.7800064    0.2695001
 102.7900085    0.2770182
 102.8000031    0.2765010
 102.8100052    0.2717414
 102.8200073    0.2537273
 102.8300018    0.2516009
 102.8400040    0.2651806
 102.8500061    0.2651817
 102.8600082    0.2550577
 102.8700027    0.2571084
 102.8800049    0.2594912
 102.8900070    0.2559255
 102.9000015    0.2513261
 102.9100037    0.2539651
 102.9200058    0.2452993
 102.9300079    0.2466002
 102.9400024    0.2574571
 102.9500046    0.2584617
 102.9600067    0.2621510
 102.9700012    0.2553820
 102.9800034    0.2616538
 102.9900055    0.2667226
 103.0000076    0.2542261
 103.0100021    0.2499071
 103.0200043    0.2551788
 103.0300064    0.2566608
 103.0400085    0.2523055
 103.0500031    0.2432429
 103.0600052    0.2415793
 103.0700073    0.2365356
 103.0800018    0.2352248
 103.0900040    0.2335386
 103.1000061    0.2347098
 103.1100082    0.2362887
 103.1200027    0.2335847
 103.1300049    0.2358492
 103.1400070    0.2331422
 103.1500015    0.2333788
 103.1600037    0.2285902
 103.1700058    0.2300587
 103.1800079    0.2311638
 103.1900024    0.2308880
 103.2000046    0.2346323
 103.2100067    0.2383515
 103.2200012    0.2455837
 103.2300034    0.2389532
 103.2400055    0.2415392
 103.2500076    0.2452945
 103.2600021    0.2433342
 103.2700043    0.2481066
 103.2800064    0.2415951
 103.2900085    0.2578033
 103.3000031    0.2601701
 103.3100052    0.2571053
 103.3200073    0.2474346
 103.3300018    0.2503260
 103.3400040    0.2493973
 103.3500061    0.2584617
 103.3600082    0.2616751
 103.3700027    0.2585281
 103.3800049    0.2526231
 103.3900070    0.2633309
 103.4000015    0.2586642
 103.4100037    0.2580503
 103.4200058    0.2557836
 103.4300079    0.2561990
 103.4400024    0.2511224
 103.4500046    0.2568456
 103.4600067    0.2557978
 103.4700012    0.2553205
 103.4800034    0.2522574
 103.4900055    0.2609702
 103.5000076    0.2655141
 103.5100021    0.2612603
 103.5200043    0.2625030
 103.5300064    0.2578777
 103.5400085    0.2700283
 103.5500031    0.2676546
 103.5600052    0.2733983
 103.5700073    0.2708028
 103.5800018    0.2699759
 103.5900040    0.2590646
 103.6000061    0.2569198
 103.6100082    0.2505142
 103.6200027    0.2576627
 103.6300049    0.2642912
 103.6400070    0.2618680
 103.6500015    0.2679874
 103.6600037    0.2617978
 103.6700058    0.2622909
 103.6800079    0.2668403
 103.6900024    0.2628945
 103.7000046    0.2749070
 103.7100067    0.2692275
 103.7200012    0.2617694
 103.7300034    0.2661727
 103.7400055    0.2668879
 103.7500076    0.2708642
 103.7600021    0.2669041
 103.7700043    0.2597905
 103.7800064    0.2569183
 103.7900085    0.2621904
 103.8000031    0.2604449
 103.8100052    0.2584760
 103.8200073    0.2681502
 103.8300018    0.2646945
 103.8400040    0.2663726
 103.8500061    0.2710453
 103.8600082    0.2722345
 103.8700027    0.2685153
 103.8800049    0.2674830
 103.8900070    0.2663221
 103.9000015    0.2696536
 103.9100037    0.2690960
 103.9200058    0.2604887
 103.9300079    0.2585659
 103.9400024    0.2543083
 103.9500046    0.2506988
 103.9600067    0.2580632
 103.9700012    0.2488220
 103.9800034    0.2524447
 103.9900055    0.2534692
 104.0000076    0.2578669
 104.0100021    0.2575224
 104.0200043    0.2587467
 104.0300064    0.2583954
 104.0400085    0.2468373
 104.0500031    0.2482412
 104.0600052    0.2524097
 104.0700073    0.2545259
 104.0800018    0.2561205
 104.0900040    0.2528430
 104.1000061    0.2534528
 104.1100082    0.2491884
 104.1200027    0.2557949
 104.1300049    0.2568206
 104.1400070    0.2647687
 104.1500015    0.2632520
 104.1600037    0.2672113
 104.1700058    0.2538522
 104.1800079    0.2593199
 104.1900024    0.2577093
 104.2000046    0.2603684
 104.2100067    0.2569860
 104.2200012    0.2646350
 104.2300034    0.2646871
 104.2400055    0.2665727
 104.2500076    0.2627476
 104.2600021    0.2620172
 104.2700043    0.2684852
 104.2800064    0.2556119
 104.2900085    0.2502697
 104.3000031    0.2575488
 104.3100052    0.2711844
 104.3200073    0.2639077
 104.3300018    0.2634302
 104.3400040    0.2583391
 104.3500061    0.2593682
 104.3600082    0.2669473
 104.3700027    0.2645834
 104.3800049    0.2645102
 104.3900070    0.2650785
 104.4000015    0.2629059
 104.4100037    0.2589280
 104.4200058    0.2589581
 104.4300079    0.2670733
 104.4400024    0.2615961
 104.4500046    0.2556910
 104.4600067    0.2509290
 104.4700012    0.2520498
 104.4800034    0.2524085
 104.4900055    0.2515765
 104.5000076    0.2487182
 104.5100021    0.2525291
 104.5200043    0.2519363
 104.5300064    0.2570700
 104.5400085    0.2616852
 104.5500031    0.2643968
 104.5600052    0.2572175
 104.5700073    0.2627173
 104.5800018    0.2500506
 104.5900040    0.2609965
 104.6000061    0.2613312
 104.6100082    0.2564213
 104.6200027    0.2598539
 104.6300049    0.2587838
 104.6400070    0.2614615
 104.6500015    0.2512850
 104.6600037    0.2493845
 104.6700058    0.2575575
 104.6800079    0.2676298
 104.6900024    0.2673106
 104.7000046    0.2698290
 104.7100067    0.2756170
 104.7200012    0.2716801
 104.7300034    0.2742465
 104.7400055    0.2770728
 104.7500076    0.2692919
 104.7600021    0.2736560
 104.7700043    0.2715595
 104.7800064    0.2747180
 104.7900085    0.2624575
 104.8000031    0.2652406
 104.8100052    0.2671767
 104.8200073    0.2611355
 104.8300018    0.2644619
 104.8400040    0.2659991
 104.8500061    0.2692321
 104.8600082    0.2752051
 104.8700027    0.2717013
 104.8800049    0.2667401
 104.8900070    0.2666344
 104.9000015    0.2605913
 104.9100037    0.2641158
 104.9200058    0.2826614
 104.9300079    0.2768690
 104.9400024    0.2890350
 104.9500046    0.2998676
 104.9600067    0.2979733
 104.9700012    0.2964926
 104.9800034    0.2918738
 104.9900055    0.2815388
 105.0000076    0.2831385
 105.0100021    0.2843967
 105.0200043    0.2895880
 105.0300064    0.2886998
 105.0400085    0.2850294
 105.0500031    0.2871778
 105.0600052    0.2793352
 105.0700073    0.2875992
 105.0800018    0.2847857
 105.0900040    0.2839920
 105.1000061    0.2819034
 105.1100082    0.2790251
 105.1200027    0.2822952
 105.1300049    0.2756021
 105.1400070    0.2895633
 105.1500015    0.2826697
 105.1600037    0.2813686
 105.1700058    0.2706742
 105.1800079    0.2781223
 105.1900024    0.2813966
 105.2000046    0.2824676
 105.2100067    0.2944574
 105.2200012    0.2823455
 105.2300034    0.2773776
 105.2400055    0.2951789
 105.2500076    0.2880427
 105.2600021    0.2914744
 105.2700043    0.2870763
 105.2800064    0.3015085
 105.2900085    0.3104534
 105.3000031    0.2965592
 105.3100052    0.3080994
 105.3200073    0.3076856
 105.3300018    0.3050418
 105.3400040    0.2967862
 105.3500061    0.2923339
 105.3600082    0.2910431
 105.3700027    0.3017423
 105.3800049    0.3024366
 105.3900070    0.2978215
 105.4000015    0.2985860
 105.4100037    0.2970462
 105.4200058    0.3023713
 105.4300079    0.3102021
 105.4400024    0.3052311
 105.4500046    0.2923512
 105.4600067    0.3026389
 105.4700012    0.3027961
 105.4800034    0.3011683
 105.4900055    0.2903222
 105.5000076    0.2856430
 105.5100021    0.2876843
 105.5200043    0.2881255
 105.5300064    0.3000234
 105.5400085    0.2957538
 105.5500031    0.3025000
 105.5600052    0.3095696
 105.5700073    0.3040608
 105.5800018    0.2981849
 105.5900040    0.3074050
 105.6000061    0.2948872
 105.6100082    0.2823710
 105.6200027    0.2818329
 105.6300049    0.2817253
 105.6400070    0.2818178
 105.6500015    0.2839208
 105.6600037    0.2880498
 105.6700058    0.3045205
 105.6800079    0.3074464
 105.6900024    0.3070982
 105.7000046    0.3085033
 105.7100067    0.3121092
 105.7200012    0.3057959
 105.7300034    0.2957613
 105.7400055    0.3030179
 105.7500076    0.2999822
 105.7600021    0.3066725
 105.7700043    0.3126595
 105.7800064    0.3150803
 105.7900085    0.3126415
 105.8000031    0.3097219
 105.8100052    0.3104706
 105.8200073    0.3013612
 105.8300018    0.2968556
 105.8400040    0.2885220
 105.8500061    0.2867657
 105.8600082    0.2944000
 105.8700027    0.2973240
 105.8800049    0.2891909
 105.8900070    0.2850355
 105.9000015    0.2822500
 105.9100037    0.2787465
 105.9200058    0.2648996
 105.9300079    0.2649178
 105.9400024    0.2626580
 105.9500046    0.2606782
 105.9600067    0.2631985
 105.9700012    0.2657324
 105.9800034    0.2637065
 105.9900055    0.2646093
 106.0000076    0.2632262
 106.0100021    0.2661214
 106.0200043    0.2668723
 106.0300064    0.2617374
 106.0400085    0.2689910
 106.0500031    0.2637039
 106.0600052    0.2596212
 106.0700073    0.2625844
 106.0800018    0.2714103
 106.0900040    0.2718613
 106.1000061    0.2692964
 106.1100082    0.2804804
 106.1200027    0.2710606
 106.1300049    0.2711619
 106.1400070    0.2760219
 106.1500015    0.2704879
 106.1600037    0.2689237
 106.1700058    0.2632293
 106.1800079    0.2641772
 106.1900024    0.2660524
 106.2000046    0.2640491
 106.2100067    0.2624834
 106.2200089    0.2710513
 106.2300034    0.2641716
 106.2400055    0.2679589
 106.2500076    0.2760957
 106.2600021    0.2835404
 106.2700043    0.2831845
 106.2800064    0.2878554
 106.2900085    0.2764188
 106.3000031    0.2860745
 106.3100052    0.2880768
 106.3200073    0.2830896
 106.3300018    0.2831639
 106.3400040    0.2810098
 106.3500061    0.2881218
 106.3600082    0.2903301
 106.3700027    0.2822244
 106.3800049    0.2784687
 106.3900070    0.2732827
 106.4000015    0.2789765
 106.4100037    0.2794848
 106.4200058    0.2900611
 106.4300079    0.2871825
 106.4400024    0.2842046
 106.4500046    0.2774850
 106.4600067    0.2793953
 106.4700089    0.2893700
 106.4800034    0.2873830
 106.4900055    0.2836339
 106.5000076    0.2987956
 106.5100021    0.2946695
 106.5200043    0.2899183
 106.5300064    0.2816064
 106.5400085    0.2664156
 106.5500031    0.2644053
 106.5600052    0.2635446
 106.5700073    0.2693807
 106.5800018    0.2724024
 106.5900040    0.2832761
 106.6000061    0.2828568
 106.6100082    0.2832819
 106.6200027    0.2762115
 106.6300049    0.2792543
 106.6400070    0.2757500
 106.6500015    0.2858216
 106.6600037    0.2969703
 106.6700058    0.2829075
 106.6800079    0.2881773
 106.6900024    0.2743370
 106.7000046    0.2830672
 106.7100067    0.2728889
 106.7200089    0.2732166
 106.7300034    0.2618087
 106.7400055    0.2649470
 106.7500076    0.2702753
 106.7600021    0.2658846
 106.7700043    0.2698655
 106.7800064    0.2718701
 106.7900085    0.2693951
 106.8000031    0.2702716
 106.8100052    0.2740045
 106.8200073    0.2758437
 106.8300018    0.2749043
 106.8400040    0.2667575
 106.8500061    0.2717072
 106.8600082    0.2799866
 106.8700027    0.2779760
 106.8800049    0.2795774
 106.8900070    0.2786034
 106.9000015    0.2821858
 106.9100037    0.2828197
 106.9200058    0.2821064
 106.9300079    0.2898043
 106.9400024    0.2934303
 106.9500046    0.3017021
 106.9600067    0.2995851
 106.9700089    0.2962370
 106.9800034    0.2887483
 106.9900055    0.2934341
 107.0000076    0.2842661
 107.0100021    0.2729065
 107.0200043    0.2897074
 107.0300064    0.2749167
 107.0400085    0.2755070
 107.0500031    0.2787005
 107.0600052    0.2918862
 107.0700073    0.2990592
 107.0800018    0.3037368
 107.0900040    0.3002001
 107.1000061    0.2931201
 107.1100082    0.3020667
 107.1200027    0.2854159
 107.1300049    0.2830719
 107.1400070    0.2826699
 107.1500015    0.2945646
 107.1600037    0.2962186
 107.1700058    0.2914532
 107.1800079    0.2902109
 107.1900024    0.2872893
 107.2000046    0.2899182
 107.2100067    0.2883400
 107.2200089    0.2859905
 107.2300034    0.2944864
 107.2400055    0.2850617
 107.2500076    0.2843916
 107.2600021    0.2930256
 107.2700043    0.2890659
 107.2800064    0.2942445
 107.2900085    0.2998968
 107.3000031    0.2952825
 107.3100052    0.2832714
 107.3200073    0.2764597
 107.3300018    0.2866825
 107.3400040    0.2869441
 107.3500061    0.2881823
 107.3600082    0.2835299
 107.3700027    0.2967604
 107.3800049    0.2944770
 107.3900070    0.2932579
 107.4000015    0.2919774
 107.4100037    0.2890379
 107.4200058    0.2937676
 107.4300079    0.2892552
 107.4400024    0.2904704
 107.4500046    0.3035757
 107.4600067    0.3048972
 107.4700089    0.3103646
 107.4800034    0.3064462
 107.4900055    0.3127019
 107.5000076    0.3215492
 107.5100021    0.3229857
 107.5200043    0.3176785
 107.5300064    0.3131542
 107.5400085    0.3146473
 107.5500031    0.3163895
 107.5600052    0.3077708
 107.5700073    0.2950177
 107.5800018    0.2928765
 107.5900040    0.2957219
 107.6000061    0.3074640
 107.6100082    0.3019228
 107.6200027    0.2916569
 107.6300049    0.2923268
 107.6400070    0.2942137
 107.6500015    0.2976274
 107.6600037    0.2943653
 107.6700058    0.3027198
 107.6800079    0.2968545
 107.6900024    0.2860647
 107.7000046    0.2944299
 107.7100067    0.2892054
 107.7200089    0.2876444
 107.7300034    0.2937496
 107.7400055    0.2998174
 107.7500076    0.3198169
 107.7600021    0.3303619
 107.7700043    0.3206192
 107.7800064    0.3226961
 107.7900085    0.3131134
 107.8000031    0.3170077
 107.8100052    0.3190812
 107.8200073    0.3160280
 107.8300018    0.3089377
 107.8400040    0.3081294
 107.8500061    0.3096673
 107.8600082    0.3004203
 107.8700027    0.3016737
 107.8800049    0.2934432
 107.8900070    0.3072400
 107.9000015    0.3100166
 107.9100037    0.3091252
 107.9200058    0.3225524
 107.9300079    0.3285959
 107.9400024    0.3237005
 107.9500046    0.3272711
 107.9600067    0.3178624
 107.9700089    0.3252070
 107.9800034    0.3242136
 107.9900055    0.3226435
 108.0000076    0.3170558
 108.0100021    0.3162343
 108.0200043    0.3050010
 108.0300064    0.3022930
 108.0400085    0.3061209
 108.0500031    0.3199562
 108.0600052    0.3235252
 108.0700073    0.3252226
 108.0800018    0.3160078
 108.0900040    0.3215264
 108.1000061    0.3124960
 108.1100082    0.3254155
 108.1200027    0.3157413
 108.1300049    0.3109221
 108.1400070    0.3225939
 108.1500015    0.3199235
 108.1600037    0.3185558
 108.1700058    0.3123405
 108.1800079    0.3134823
 108.1900024    0.3081479
 108.2000046    0.3039007
 108.2100067    0.3113119
 108.2200089    0.3082871
 108.2300034    0.3235035
 108.2400055    0.3238990
 108.2500076    0.3228095
 108.2600021    0.3168642
 108.2700043    0.3094431
 108.2800064    0.3137883
 108.2900085    0.3152987
 108.3000031    0.3090251
 108.3100052    0.3032278
 108.3200073    0.3046335
 108.3300018    0.3077465
 108.3400040    0.3031652
 108.3500061    0.3015175
 108.3600082    0.2977600
 108.3700027    0.2921862
 108.3800049    0.2928157
 108.3900070    0.2963640
 108.4000015    0.3002849
 108.4100037    0.2953682
 108.4200058    0.3018884
 108.4300079    0.3021927
 108.4400024    0.2995383
 108.4500046    0.3038395
 108.4600067    0.3143229
 108.4700089    0.3069052
 108.4800034    0.3082143
 108.4900055    0.3012863
 108.5000076    0.3060075
 108.5100021    0.3086174
 108.5200043    0.3074601
 108.5300064    0.3161177
 108.5400085    0.3067491
 108.5500031    0.3031027
 108.5600052    0.2866935
 108.5700073    0.3020564
 108.5800018    0.2900402
 108.5900040    0.2820446
 108.6000061    0.2856386
 108.6100082    0.2866239
 108.6200027    0.2834881
 108.6300049    0.2857927
 108.6400070    0.2865669
 108.6500015    0.2760053
 108.6600037    0.2796644
 108.6700058    0.2804189
 108.6800079    0.2902136
 108.6900024    0.2901509
 108.7000046    0.2880288
 108.7100067    0.2877592
 108.7200089    0.3027778
 108.7300034    0.2858087
 108.7400055    0.2851463
 108.7500076    0.2928542
 108.7600021    0.2905058
 108.7700043    0.2928030
 108.7800064    0.3027648
 108.7900085    0.2929638
 108.8000031    0.3027345
 108.8100052    0.2821155
 108.8200073    0.2829108
 108.8300018    0.2811934
 108.8400040    0.2812510
 108.8500061    0.2906097
 108.8600082    0.2901433
 108.8700027    0.2917842
 108.8800049    0.2901271
 108.8900070    0.2949287
 108.9000015    0.2943847
 108.9100037    0.3002165
 108.9200058    0.2991953
 108.9300079    0.3160263
 108.9400024    0.3082657
 108.9500046    0.3148325
 108.9600067    0.3188985
 108.9700089    0.3258532
 108.9800034    0.3248151
 108.9900055    0.3148729
 109.0000076    0.3119002
 109.0100021    0.3096790
 109.0200043    0.3113421
 109.0300064    0.3064078
 109.0400085    0.3113678
 109.0500031    0.3077868
 109.0600052    0.3046328
 109.0700073    0.2976764
 109.0800018    0.3152111
 109.0900040    0.3053410
 109.1000061    0.3009806
 109.1100082    0.3047124
 109.1200027    0.3107398
 109.1300049    0.3136269
 109.1400070    0.3071606
 109.1500015    0.3003390
 109.1600037    0.2939882
 109.1700058    0.2923802
 109.1800079    0.2997208
 109.1900024    0.2984946
 109.2000046    0.3037086
 109.2100067    0.3042994
 109.2200089    0.3107829
 109.2300034    0.3001424
 109.2400055    0.2935820
 109.2500076    0.2982493
 109.2600021    0.3149135
 109.2700043    0.3267016
 109.2800064    0.3210566
 109.2900085    0.3206912
 109.3000031    0.3165595
 109.3100052    0.3101775
 109.3200073    0.3177349
 109.3300018    0.3167303
 109.3400040    0.3166693
 109.3500061    0.3153498
 109.3600082    0.3150634
 109.3700027    0.3252771
 109.3800049    0.3306343
 109.3900070    0.3229816
 109.4000015    0.3343841
 109.4100037    0.3327803
 109.4200058    0.3361838
 109.4300079    0.3263862
 109.4400024    0.3238599
 109.4500046    0.3255332
 109.4600067    0.3372115
 109.4700089    0.3259685
 109.4800034    0.3356475
 109.4900055    0.3367025
 109.5000076    0.3346607
 109.5100021    0.3397047
 109.5200043    0.3493524
 109.5300064    0.3430995
 109.5400085    0.3518801
 109.5500031    0.3631439
 109.5600052    0.3664719
 109.5700073    0.3576042
 109.5800018    0.3586493
 109.5900040    0.3702127
 109.6000061    0.3588893
 109.6100082    0.3585374
 109.6200027    0.3518617
 109.6300049    0.3624181
 109.6400070    0.3521376
 109.6500015    0.3409761
 109.6600037    0.3312493
 109.6700058    0.3304347
 109.6800079    0.3256361
 109.6900024    0.3341506
 109.7000046    0.3341217
 109.7100067    0.3245802
 109.7200089    0.3160419
 109.7300034    0.3102300
 109.7400055    0.3064373
 109.7500076    0.3065960
 109.7600021    0.3059212
 109.7700043    0.3049605
 109.7800064    0.3159659
 109.7900085    0.3142163
 109.8000031    0.3110181
 109.8100052    0.3087039
 109.8200073    0.3051730
 109.8300018    0.3030615
 109.8400040    0.3026351
 109.8500061    0.2897014
 109.8600082    0.2836182
 109.8700027    0.2862336
 109.8800049    0.2916458
 109.8900070    0.2985086
 109.9000015    0.2925489
 109.9100037    0.3030693
 109.9200058    0.2975684
 109.9300079    0.2937371
 109.9400024    0.2980122
 109.9500046    0.2876732
 109.9600067    0.2909608
 109.9700089    0.2983936
 109.9800034    0.3100173
 109.9900055    0.3011763
 110.0000076    0.3017311
 110.0100021    0.2962769
 110.0200043    0.3050437
 110.0300064    0.3064779
 110.0400085    0.2930757
 110.0500031    0.3002852
 110.0600052    0.3048777
 110.0700073    0.3036379
 110.0800018    0.3081965
 110.0900040    0.3039196
 110.1000061    0.3020461
 110.1100082    0.3095257
 110.1200027    0.3183320
 110.1300049    0.3206903
 110.1400070    0.3245989
 110.1500015    0.3188415
 110.1600037    0.3146317
 110.1700058    0.3151790
 110.1800079    0.3140052
 110.1900024    0.3207539
 110.2000046    0.3292043
 110.2100067    0.3324062
 110.2200089    0.3399535
 110.2300034    0.3349782
 110.2400055    0.3261800
 110.2500076    0.3274824
 110.2600021    0.3100773
 110.2700043    0.2997490
 110.2800064    0.3090146
 110.2900085    0.3013417
 110.3000031    0.3037203
 110.3100052    0.3175729
 110.3200073    0.3211264
 110.3300018    0.3275343
 110.3400040    0.3322874
 110.3500061    0.3384191
 110.3600082    0.3335869
 110.3700027    0.3311716
 110.3800049    0.3226364
 110.3900070    0.3112257
 110.4000015    0.3164290
 110.4100037    0.3116293
 110.4200058    0.3073788
 110.4300079    0.3085585
 110.4400024    0.3107417
 110.4500046    0.3056511
 110.4600067    0.2968778
 110.4700089    0.2978131
 110.4800034    0.2942563
 110.4900055    0.2950094
 110.5000076    0.2928342
 110.5100021    0.2945403
 110.5200043    0.2994324
 110.5300064    0.2929115
 110.5400085    0.2932895
 110.5500031    0.2977818
 110.5600052    0.3014501
 110.5700073    0.3079694
 110.5800018    0.3058797
 110.5900040    0.3008964
 110.6000061    0.3034554
 110.6100082    0.3096986
 110.6200027    0.3070383
 110.6300049    0.2922095
 110.6400070    0.2967319
 110.6500015    0.2954559
 110.6600037    0.3020801
 110.6700058    0.2996744
 110.6800079    0.2999575
 110.6900024    0.3004701
 110.7000046    0.3087705
 110.7100067    0.2964146
 110.7200089    0.2979160
 110.7300034    0.3071974
 110.7400055    0.3138434
 110.7500076    0.3114421
 110.7600021    0.3091967
 110.7700043    0.3098831
 110.7800064    0.3082041
 110.7900085    0.3141490
 110.8000031    0.3082768
 110.8100052    0.3095287
 110.8200073    0.3018464
 110.8300018    0.3026580
 110.8400040    0.2980862
 110.8500061    0.3070436
 110.8600082    0.3097998
 110.8700027    0.3120946
 110.8800049    0.3138179
 110.8900070    0.3193040
 110.9000015    0.3179598
 110.9100037    0.3183332
 110.9200058    0.3237069
 110.9300079    0.3393526
 110.9400024    0.3246584
 110.9500046    0.3160023
 110.9600067    0.3283562
 110.9700089    0.3289996
 110.9800034    0.3356603
 110.9900055    0.3443072
 111.0000076    0.3394967
 111.0100021    0.3375902
 111.0200043    0.3287658
 111.0300064    0.3172996
 111.0400085    0.3224223
 111.0500031    0.3282492
 111.0600052    0.3193157
 111.0700073    0.3281334
 111.0800018    0.3267426
 111.0900040    0.3091302
 111.1000061    0.2942696
 111.1100082    0.2914798
 111.1200027    0.2918212
 111.1300049    0.2953202
 111.1400070    0.2940329
 111.1500015    0.3052984
 111.1600037    0.2896741
 111.1700058    0.2978151
 111.1800079    0.2894201
 111.1900024    0.2985342
 111.2000046    0.2899628
 111.2100067    0.2885854
 111.2200089    0.2928493
 111.2300034    0.2923299
 111.2400055    0.2921198
 111.2500076    0.2848828
 111.2600021    0.2894031
 111.2700043    0.2883853
 111.2800064    0.2903305
 111.2900085    0.2933433
 111.3000031    0.2936234
 111.3100052    0.2876531
 111.3200073    0.2867405
 111.3300018    0.2841876
 111.3400040    0.2800307
 111.3500061    0.2791352
 111.3600082    0.2808594
 111.3700027    0.2865988
 111.3800049    0.2919118
 111.3900070    0.2901685
 111.4000015    0.2913330
 111.4100037    0.2980722
 111.4200058    0.2866170
 111.4300079    0.2814967
 111.4400024    0.2817518
 111.4500046    0.2815648
 111.4600067    0.2784636
 111.4700089    0.2873092
 111.4800034    0.2945433
 111.4900055    0.3047151
 111.5000076    0.2945390
 111.5100021    0.2896886
 111.5200043    0.2861336
 111.5300064    0.2886119
 111.5400085    0.2845743
 111.5500031    0.2790197
 111.5600052    0.2878167
 111.5700073    0.2874636
 111.5800018    0.2833115
 111.5900040    0.2806883
 111.6000061    0.2805967
 111.6100082    0.2688693
 111.6200027    0.2732447
 111.6300049    0.2666468
 111.6400070    0.2604675
 111.6500015    0.2695240
 111.6600037    0.2573499
 111.6700058    0.2617419
 111.6800079    0.2622842
 111.6900024    0.2524516
 111.7000046    0.2508819
 111.7100067    0.2530872
 111.7200089    0.2467379
 111.7300034    0.2547303
 111.7400055    0.2600677
 111.7500076    0.2612049
 111.7600021    0.2564116
 111.7700043    0.2567000
 111.7800064    0.2517010
 111.7900085    0.2493355
 111.8000031    0.2562668
 111.8100052    0.2514760
 111.8200073    0.2520553
 111.8300018    0.2560415
 111.8400040    0.2556252
 111.8500061    0.2589553
 111.8600082    0.2548754
 111.8700027    0.2556570
 111.8800049    0.2618430
 111.8900070    0.2637466
 111.9000015    0.2552469
 111.9100037    0.2612472
 111.9200058    0.2610018
 111.9300079    0.2639549
 111.9400024    0.2590159
 111.9500046    0.2711733
 111.9600067    0.2690231
 111.9700089    0.2743859
 111.9800034    0.2721327
 111.9900055    0.2696604
 112.0000076    0.2643723
 112.0100021    0.2615645
 112.0200043    0.2687185
 112.0300064    0.2698316
 112.0400085    0.2617851
 112.0500031    0.2652785
 112.0600052    0.2684822
 112.0700073    0.2777681
 112.0800018    0.2777047
 112.0900040    0.2963185
 112.1000061    0.2935988
 112.1100082    0.3049607
 112.1200027    0.3123383
 112.1300049    0.3201285
 112.1400070    0.3121244
 112.1500015    0.3112766
 112.1600037    0.3139241
 112.1700058    0.3130512
 112.1800079    0.3196135
 112.1900024    0.3138975
 112.2000046    0.3030300
 112.2100067    0.2925559
 112.2200089    0.2936681
 112.2300034    0.2915142
 112.2400055    0.2936686
 112.2500076    0.2872253
 112.2600021    0.2991695
 112.2700043    0.3011050
 112.2800064    0.2975126
 112.2900085    0.3027944
 112.3000031    0.3030757
 112.3100052    0.3162224
 112.3200073    0.3064587
 112.3300018    0.3009899
 112.3400040    0.2888308
 112.3500061    0.2845280
 112.3600082    0.2886777
 112.3700027    0.2925595
 112.3800049    0.2954389
 112.3900070    0.2863339
 112.4000015    0.2816000
 112.4100037    0.2934074
 112.4200058    0.2840056
 112.4300079    0.2759600
 112.4400024    0.2809454
 112.4500046    0.2814017
 112.4600067    0.2785167
 112.4700089    0.2854125
 112.4800034    0.2837125
 112.4900055    0.2814749
 112.5000076    0.2873977
 112.5100021    0.2788401
 112.5200043    0.2657270
 112.5300064    0.2675461
 112.5400085    0.2633330
 112.5500031    0.2627054
 112.5600052    0.2600733
 112.5700073    0.2638201
 112.5800018    0.2699108
 112.5900040    0.2757634
 112.6000061    0.2744540
 112.6100082    0.2757138
 112.6200027    0.2734889
 112.6300049    0.2638624
 112.6400070    0.2626321
 112.6500092    0.2681428
 112.6600037    0.2749470
 112.6700058    0.2745906
 112.6800079    0.2689213
 112.6900024    0.2682876
 112.7000046    0.2739063
 112.7100067    0.2695451
 112.7200089    0.2623059
 112.7300034    0.2679084
 112.7400055    0.2611482
 112.7500076    0.2681711
 112.7600021    0.2785119
 112.7700043    0.2706947
 112.7800064    0.2800549
 112.7900085    0.2792789
 112.8000031    0.2816773
 112.8100052    0.2764971
 112.8200073    0.2776786
 112.8300018    0.2757322
 112.8400040    0.2760564
 112.8500061    0.2722504
 112.8600082    0.2667742
 112.8700027    0.2733656
 112.8800049    0.2731011
 112.8900070    0.2639149
 112.9000092    0.2579150
 112.9100037    0.2675544
 112.9200058    0.2682119
 112.9300079    0.2637142
 112.9400024    0.2677952
 112.9500046    0.2583031
 112.9600067    0.2677181
 112.9700089    0.2592899
 112.9800034    0.2617517
 112.9900055    0.2632432
 113.0000076    0.2611846
 113.0100021    0.2649228
 113.0200043    0.2584752
 113.0300064    0.2606989
 113.0400085    0.2656035
 113.0500031    0.2704228
 113.0600052    0.2710129
 113.0700073    0.2635550
 113.0800018    0.2615153
 113.0900040    0.2572782
 113.1000061    0.2536800
 113.1100082    0.2539241
 113.1200027    0.2546183
 113.1300049    0.2631260
 113.1400070    0.2700496
 113.1500092    0.2651066
 113.1600037    0.2808020
 113.1700058    0.2790043
 113.1800079    0.2840482
 113.1900024    0.2793351
 113.2000046    0.2903129
 113.2100067    0.2759714
 113.2200089    0.2688306
 113.2300034    0.2744933
 113.2400055    0.2752648
 113.2500076    0.2706189
 113.2600021    0.2700158
 113.2700043    0.2673783
 113.2800064    0.2711278
 113.2900085    0.2714791
 113.3000031    0.2692672
 113.3100052    0.2621786
 113.3200073    0.2645894
 113.3300018    0.2662147
 113.3400040    0.2675219
 113.3500061    0.2744752
 113.3600082    0.2814371
 113.3700027    0.2794445
 113.3800049    0.2707885
 113.3900070    0.2675019
 113.4000092    0.2698901
 113.4100037    0.2713557
 113.4200058    0.2824468
 113.4300079    0.2630195
 113.4400024    0.2750787
 113.4500046    0.2759019
 113.4600067    0.2717839
 113.4700089    0.2808943
 113.4800034    0.2717877
 113.4900055    0.2755949
 113.5000076    0.2801012
 113.5100021    0.2742195
 113.5200043    0.2778427
 113.5300064    0.2915536
 113.5400085    0.3032912
 113.5500031    0.2971517
 113.5600052    0.3046809
 113.5700073    0.3058088
 113.5800018    0.3087049
 113.5900040    0.2931248
 113.6000061    0.2925182
 113.6100082    0.2836911
 113.6200027    0.2912728
 113.6300049    0.2857310
 113.6400070    0.2903693
 113.6500092    0.2884469
 113.6600037    0.2860315
 113.6700058    0.2902125
 113.6800079    0.2828254
 113.6900024    0.2819705
 113.7000046    0.2887168
 113.7100067    0.2827454
 113.7200089    0.2791695
 113.7300034    0.2844859
 113.7400055    0.2818810
 113.7500076    0.2867704
 113.7600021    0.2819059
 113.7700043    0.2844562
 113.7800064    0.2843930
 113.7900085    0.2848867
 113.8000031    0.2857797
 113.8100052    0.2742065
 113.8200073    0.2768770
 113.8300018    0.2714894
 113.8400040    0.2792662
 113.8500061    0.2809302
 113.8600082    0.2779226
 113.8700027    0.2837626
 113.8800049    0.2838160
 113.8900070    0.2862135
 113.9000092    0.2939619
 113.9100037    0.2858777
 113.9200058    0.2768258
 113.9300079    0.2775242
 113.9400024    0.2720945
 113.9500046    0.2758099
 113.9600067    0.2695005
 113.9700089    0.2762264
 113.9800034    0.2624449
 113.9900055    0.2691422
 114.0000076    0.2633384
 114.0100021    0.2573015
 114.0200043    0.2591079
 114.0300064    0.2671568
 114.0400085    0.2668311
 114.0500031    0.2681745
 114.0600052    0.2768796
 114.0700073    0.2832590
 114.0800018    0.2795752
 114.0900040    0.2857154
 114.1000061    0.2832263
 114.1100082    0.2890287
 114.1200027    0.2884394
 114.1300049    0.2716062
 114.1400070    0.2715692
 114.1500092    0.2762881
 114.1600037    0.2757703
 114.1700058    0.2665823
 114.1800079    0.2732832
 114.1900024    0.2758964
 114.2000046    0.2726873
 114.2100067    0.2726763
 114.2200089    0.2789825
 114.2300034    0.2738698
 114.2400055    0.2752368
 114.2500076    0.2728944
 114.2600021    0.2708907
 114.2700043    0.2675047
 114.2800064    0.2747093
 114.2900085    0.2723406
 114.3000031    0.2710447
 114.3100052    0.2643709
 114.3200073    0.2627097
 114.3300018    0.2563856
 114.3400040    0.2574226
 114.3500061    0.2699988
 114.3600082    0.2671181
 114.3700027    0.2728858
 114.3800049    0.2738316
 114.3900070    0.2638511
 114.4000092    0.2629655
 114.4100037    0.2659744
 114.4200058    0.2708130
 114.4300079    0.2663606
 114.4400024    0.2729233
 114.4500046    0.2685734
 114.4600067    0.2732184
 114.4700089    0.2710324
 114.4800034    0.2749937
 114.4900055    0.2802016
 114.5000076    0.2837302
 114.5100021    0.2783711
 114.5200043    0.2786047
 114.5300064    0.2752407
 114.5400085    0.2789246
 114.5500031    0.2770516
 114.5600052    0.2713711
 114.5700073    0.2720220
 114.5800018    0.2612618
 114.5900040    0.2645070
 114.6000061    0.2748804
 114.6100082    0.2662674
 114.6200027    0.2625236
 114.6300049    0.2679367
 114.6400070    0.2697000
 114.6500092    0.2675321
 114.6600037    0.2594498
 114.6700058    0.2682663
 114.6800079    0.2637821
 114.6900024    0.2568347
 114.7000046    0.2721023
 114.7100067    0.2696208
 114.7200089    0.2733673
 114.7300034    0.2694088
 114.7400055    0.2672312
 114.7500076    0.2714808
 114.7600021    0.2733637
 114.7700043    0.2759289
 114.7800064    0.2775182
 114.7900085    0.2786860
 114.8000031    0.2688071
 114.8100052    0.2786219
 114.8200073    0.2761206
 114.8300018    0.2816297
 114.8400040    0.2827756
 114.8500061    0.2738254
 114.8600082    0.2794131
 114.8700027    0.2640635
 114.8800049    0.2703455
 114.8900070    0.2741168
 114.9000092    0.2692198
 114.9100037    0.2721113
 114.9200058    0.2653034
 114.9300079    0.2755767
 114.9400024    0.2604864
 114.9500046    0.2599893
 114.9600067    0.2619874
 114.9700089    0.2656738
 114.9800034    0.2688032
 114.9900055    0.2739179
 115.0000076    0.2613344
 115.0100021    0.2541771
 115.0200043    0.2561486
 115.0300064    0.2614368
 115.0400085    0.2657115
 115.0500031    0.2693674
 115.0600052    0.2684467
 115.0700073    0.2615400
 115.0800018    0.2603506
 115.0900040    0.2612814
 115.1000061    0.2593497
 115.1100082    0.2675688
 115.1200027    0.2689781
 115.1300049    0.2726393
 115.1400070    0.2689292
 115.1500092    0.2650872
 115.1600037    0.2699398
 115.1700058    0.2642848
 115.1800079    0.2711133
 115.1900024    0.2660711
 115.2000046    0.2562299
 115.2100067    0.2662269
 115.2200089    0.2776237
 115.2300034    0.2720483
 115.2400055    0.2826165
 115.2500076    0.2764208
 115.2600021    0.2789766
 115.2700043    0.2734675
 115.2800064    0.2749579
 115.2900085    0.2780997
 115.3000031    0.2712385
 115.3100052    0.2674851
 115.3200073    0.2598935
 115.3300018    0.2607380
 115.3400040    0.2530125
 115.3500061    0.2580419
 115.3600082    0.2550581
 115.3700027    0.2489548
 115.3800049    0.2588283
 115.3900070    0.2611680
 115.4000092    0.2701478
 115.4100037    0.2724790
 115.4200058    0.2646222
 115.4300079    0.2699689
 115.4400024    0.2619408
 115.4500046    0.2564330
 115.4600067    0.2586230
 115.4700089    0.2595998
 115.4800034    0.2563336
 115.4900055    0.2553378
 115.5000076    0.2587189
 115.5100021    0.2654493
 115.5200043    0.2481336
 115.5300064    0.2523842
 115.5400085    0.2546640
 115.5500031    0.2543637
 115.5600052    0.2495791
 115.5700073    0.2514174
 115.5800018    0.2480197
 115.5900040    0.2492038
 115.6000061    0.2508743
 115.6100082    0.2582081
 115.6200027    0.2626092
 115.6300049    0.2584956
 115.6400070    0.2564200
 115.6500092    0.2576475
 115.6600037    0.2650466
 115.6700058    0.2645156
 115.6800079    0.2611319
 115.6900024    0.2560887
 115.7000046    0.2580605
 115.7100067    0.2573639
 115.7200089    0.2535899
 115.7300034    0.2507834
 115.7400055    0.2583743
 115.7500076    0.2572391
 115.7600021    0.2460620
 115.7700043    0.2465250
 115.7800064    0.2475105
 115.7900085    0.2560162
 115.8000031    0.2572577
 115.8100052    0.2523473
 115.8200073    0.2467088
 115.8300018    0.2482519
 115.8400040    0.2497968
 115.8500061    0.2530404
 115.8600082    0.2546215
 115.8700027    0.2482344
 115.8800049    0.2570142
 115.8900070    0.2629581
 115.9000092    0.2561767
 115.9100037    0.2467684
 115.9200058    0.2473706
 115.9300079    0.2590024
 115.9400024    0.2527950
 115.9500046    0.2452696
 115.9600067    0.2493339
 115.9700089    0.2470485
 115.9800034    0.2526134
 115.9900055    0.2485154
 116.0000076    0.2561567
 116.0100021    0.2557890
 116.0200043    0.2548918
 116.0300064    0.2599853
 116.0400085    0.2596631
 116.0500031    0.2619595
 116.0600052    0.2645675
 116.0700073    0.2620973
 116.0800018    0.2605863
 116.0900040    0.2588501
 116.1000061    0.2537106
 116.1100082    0.2603454
 116.1200027    0.2582037
 116.1300049    0.2562491
 116.1400070    0.2599660
 116.1500092    0.2567503
 116.1600037    0.2566529
 116.1700058    0.2592239
 116.1800079    0.2580410
 116.1900024    0.2662697
 116.2000046    0.2751528
 116.2100067    0.2721466
 116.2200089    0.2716685
 116.2300034    0.2718107
 116.2400055    0.2728965
 116.2500076    0.2682209
 116.2600021    0.2654487
 116.2700043    0.2643971
 116.2800064    0.2599370
 116.2900085    0.2532802
 116.3000031    0.2473567
 116.3100052    0.2465814
 116.3200073    0.2567734
 116.3300018    0.2613407
 116.3400040    0.2538254
 116.3500061    0.2492623
 116.3600082    0.2523148
 116.3700027    0.2500253
 116.3800049    0.2524041
 116.3900070    0.2513979
 116.4000092    0.2557552
 116.4100037    0.2605614
 116.4200058    0.2646216
 116.4300079    0.2602423
 116.4400024    0.2704147
 116.4500046    0.2665087
 116.4600067    0.2614536
 116.4700089    0.2743300
 116.4800034    0.2667780
 116.4900055    0.2552879
 116.5000076    0.2593657
 116.5100021    0.2534570
 116.5200043    0.2523737
 116.5300064    0.2617242
 116.5400085    0.2544470
 116.5500031    0.2507167
 116.5600052    0.2575926
 116.5700073    0.2540044
 116.5800018    0.2570820
 116.5900040    0.2634873
 116.6000061    0.2696889
 116.6100082    0.2641971
 116.6200027    0.2678002
 116.6300049    0.2680847
 116.6400070    0.2700148
 116.6500092    0.2723877
 116.6600037    0.2653105
 116.6700058    0.2635460
 116.6800079    0.2681061
 116.6900024    0.2743120
 116.7000046    0.2823260
 116.7100067    0.2799299
 116.7200089    0.2776395
 116.7300034    0.2693923
 116.7400055    0.2670439
 116.7500076    0.2676992
 116.7600021    0.2579891
 116.7700043    0.2608283
 116.7800064    0.2539907
 116.7900085    0.2590134
 116.8000031    0.2609368
 116.8100052    0.2559428
 116.8200073    0.2560542
 116.8300018    0.2543450
 116.8400040    0.2578467
 116.8500061    0.2548679
 116.8600082    0.2528615
 116.8700027    0.2571416
 116.8800049    0.2602201
 116.8900070    0.2596511
 116.9000092    0.2709130
 116.9100037    0.2609628
 116.9200058    0.2497804
 116.9300079    0.2628832
 116.9400024    0.2722060
 116.9500046    0.2691625
 116.9600067    0.2660800
 116.9700089    0.2737331
 116.9800034    0.2845500
 116.9900055    0.2827169
 117.0000076    0.2816123
 117.0100021    0.2875731
 117.0200043    0.2771517
 117.0300064    0.2821882
 117.0400085    0.2777686
 117.0500031    0.2664017
 117.0600052    0.2734169
 117.0700073    0.2697056
 117.0800018    0.2690156
 117.0900040    0.2687542
 117.1000061    0.2606900
 117.1100082    0.2612348
 117.1200027    0.2610057
 117.1300049    0.2544284
 117.1400070    0.2571122
 117.1500092    0.2510687
 117.1600037    0.2442097
 117.1700058    0.2463746
 117.1800079    0.2443426
 117.1900024    0.2487141
 117.2000046    0.2442802
 117.2100067    0.2503812
 117.2200089    0.2521930
 117.2300034    0.2539595
 117.2400055    0.2541037
 117.2500076    0.2585075
 117.2600021    0.2657634
 117.2700043    0.2668029
 117.2800064    0.2754968
 117.2900085    0.2763191
 117.3000031    0.2732618
 117.3100052    0.2809224
 117.3200073    0.2765078
 117.3300018    0.2747424
 117.3400040    0.2610281
 117.3500061    0.2708934
 117.3600082    0.2665250
 117.3700027    0.2630353
 117.3800049    0.2544872
 117.3900070    0.2567957
 117.4000092    0.2523225
 117.4100037    0.2497992
 117.4200058    0.2518036
 117.4300079    0.2525306
 117.4400024    0.2453157
 117.4500046    0.2429620
 117.4600067    0.2465361
 117.4700089    0.2431174
 117.4800034    0.2427224
 117.4900055    0.2393215
 117.5000076    0.2445303
 117.5100021    0.2419951
 117.5200043    0.2473550
 117.5300064    0.2539761
 117.5400085    0.2497770
 117.5500031    0.2533282
 117.5600052    0.2583633
 117.5700073    0.2670875
 117.5800018    0.2654518
 117.5900040    0.2613659
 117.6000061    0.2629578
 117.6100082    0.2590231
 117.6200027    0.2606100
 117.6300049    0.2593936
 117.6400070    0.2683311
 117.6500092    0.2583150
 117.6600037    0.2541696
 117.6700058    0.2501271
 117.6800079    0.2604078
 117.6900024    0.2536468
 117.7000046    0.2503208
 117.7100067    0.2456729
 117.7200089    0.2496461
 117.7300034    0.2569053
 117.7400055    0.2501321
 117.7500076    0.2445890
 117.7600021    0.2449386
 117.7700043    0.2451268
 117.7800064    0.2449749
 117.7900085    0.2470217
 117.8000031    0.2491790
 117.8100052    0.2487982
 117.8200073    0.2408533
 117.8300018    0.2385269
 117.8400040    0.2372806
 117.8500061    0.2364395
 117.8600082    0.2311354
 117.8700027    0.2296903
 117.8800049    0.2352519
 117.8900070    0.2387267
 117.9000092    0.2385776
 117.9100037    0.2356509
 117.9200058    0.2363546
 117.9300079    0.2365024
 117.9400024    0.2397504
 117.9500046    0.2494953
 117.9600067    0.2460393
 117.9700089    0.2517929
 117.9800034    0.2483832
 117.9900055    0.2419628
 118.0000076    0.2395807
 118.0100021    0.2363573
 118.0200043    0.2391677
 118.0300064    0.2321948
 118.0400085    0.2421011
 118.0500031    0.2366799
 118.0600052    0.2424177
 118.0700073    0.2442446
 118.0800018    0.2403061
 118.0900040    0.2498038
 118.1000061    0.2508509
 118.1100082    0.2558208
 118.1200027    0.2601347
 118.1300049    0.2550871
 118.1400070    0.2567571
 118.1500092    0.2555700
 118.1600037    0.2483070
 118.1700058    0.2515698
 118.1800079    0.2493025
 118.1900024    0.2463975
 118.2000046    0.2457618
 118.2100067    0.2418234
 118.2200089    0.2369894
 118.2300034    0.2387895
 118.2400055    0.2443577
 118.2500076    0.2435885
 118.2600021    0.2470828
 118.2700043    0.2508968
 118.2800064    0.2541291
 118.2900085    0.2563816
 118.3000031    0.2510719
 118.3100052    0.2522004
 118.3200073    0.2520944
 118.3300018    0.2605671
 118.3400040    0.2603388
 118.3500061    0.2537965
 118.3600082    0.2526576
 118.3700027    0.2456517
 118.3800049    0.2562256
 118.3900070    0.2477302
 118.4000092    0.2498620
 118.4100037    0.2465995
 118.4200058    0.2353065
 118.4300079    0.2376070
 118.4400024    0.2376777
 118.4500046    0.2392310
 118.4600067    0.2415505
 118.4700089    0.2390060
 118.4800034    0.2441942
 118.4900055    0.2456964
 118.5000076    0.2485404
 118.5100021    0.2474828
 118.5200043    0.2367728
 118.5300064    0.2362488
 118.5400085    0.2528136
 118.5500031    0.2509131
 118.5600052    0.2420751
 118.5700073    0.2406054
 118.5800018    0.2369783
 118.5900040    0.2406435
 118.6000061    0.2433460
 118.6100082    0.2427993
 118.6200027    0.2383893
 118.6300049    0.2389835
 118.6400070    0.2388914
 118.6500092    0.2348409
 118.6600037    0.2363507
 118.6700058    0.2322197
 118.6800079    0.2328166
 118.6900024    0.2333729
 118.7000046    0.2303980
 118.7100067    0.2338968
 118.7200089    0.2376585
 118.7300034    0.2338692
 118.7400055    0.2419569
 118.7500076    0.2409457
 118.7600021    0.2452176
 118.7700043    0.2410402
 118.7800064    0.2323055
 118.7900085    0.2402938
 118.8000031    0.2472244
 118.8100052    0.2381449
 118.8200073    0.2353393
 118.8300018    0.2343345
 118.8400040    0.2427344
 118.8500061    0.2394877
 118.8600082    0.2457635
 118.8700027    0.2478087
 118.8800049    0.2500452
 118.8900070    0.2620304
 118.9000092    0.2545290
 118.9100037    0.2583162
 118.9200058    0.2518195
 118.9300079    0.2500641
 118.9400024    0.2550033
 118.9500046    0.2599816
 118.9600067    0.2597725
 118.9700089    0.2654513
 118.9800034    0.2719182
 118.9900055    0.2667393
 119.0000076    0.2583251
 119.0100021    0.2586974
 119.0200043    0.2595019
 119.0300064    0.2569166
 119.0400085    0.2538930
 119.0500031    0.2513375
 119.0600052    0.2516616
 119.0700073    0.2491187
 119.0800095    0.2548498
 119.0900040    0.2533216
 119.1000061    0.2524950
 119.1100082    0.2491810
 119.1200027    0.2474014
 119.1300049    0.2494414
 119.1400070    0.2463698
 119.1500092    0.2474640
 119.1600037    0.2427407
 119.1700058    0.2429703
 119.1800079    0.2530722
 119.1900024    0.2513930
 119.2000046    0.2556138
 119.2100067    0.2468544
 119.2200089    0.2453821
 119.2300034    0.2487419
 119.2400055    0.2591708
 119.2500076    0.2579834
 119.2600021    0.2631320
 119.2700043    0.2662086
 119.2800064    0.2642960
 119.2900085    0.2555095
 119.3000031    0.2642547
 119.3100052    0.2673983
 119.3200073    0.2763615
 119.3300095    0.2745208
 119.3400040    0.2713764
 119.3500061    0.2721568
 119.3600082    0.2788579
 119.3700027    0.2760062
 119.3800049    0.2660211
 119.3900070    0.2707523
 119.4000092    0.2743499
 119.4100037    0.2678778
 119.4200058    0.2740087
 119.4300079    0.2744158
 119.4400024    0.2606535
 119.4500046    0.2569971
 119.4600067    0.2573398
 119.4700089    0.2592050
 119.4800034    0.2543653
 119.4900055    0.2559537
 119.5000076    0.2542973
 119.5100021    0.2582650
 119.5200043    0.2560494
 119.5300064    0.2638635
 119.5400085    0.2605499
 119.5500031    0.2608948
 119.5600052    0.2619162
 119.5700073    0.2687072
 119.5800095    0.2629858
 119.5900040    0.2671036
 119.6000061    0.2707929
 119.6100082    0.2730300
 119.6200027    0.2728435
 119.6300049    0.2667971
 119.6400070    0.2654063
 119.6500092    0.2603379
 119.6600037    0.2606083
 119.6700058    0.2719316
 119.6800079    0.2768718
 119.6900024    0.2787749
 119.7000046    0.2707013
 119.7100067    0.2612405
 119.7200089    0.2496651
 119.7300034    0.2535229
 119.7400055    0.2567267
 119.7500076    0.2537584
 119.7600021    0.2687692
 119.7700043    0.2703217
 119.7800064    0.2866398
 119.7900085    0.2785826
 119.8000031    0.2699364
 119.8100052    0.2774821
 119.8200073    0.2825603
 119.8300095    0.2875238
 119.8400040    0.2748450
 119.8500061    0.2744434
 119.8600082    0.2747240
 119.8700027    0.2700219
 119.8800049    0.2748781
 119.8900070    0.2695065
 119.9000092    0.2723910
 119.9100037    0.2627360
 119.9200058    0.2601942
 119.9300079    0.2664525
 119.9400024    0.2619237
 119.9500046    0.2712731
 119.9600067    0.2715524
 119.9700089    0.2658303
 119.9800034    0.2590352
 119.9900055    0.2642243
 120.0000076    0.2613231
 120.0100021    0.2603833
 120.0200043    0.2720703
 120.0300064    0.2808003
 120.0400085    0.2772406
 120.0500031    0.2758596
 120.0600052    0.2759587
 120.0700073    0.2818044
 120.0800095    0.2695923
 120.0900040    0.2771691
 120.1000061    0.2768070
 120.1100082    0.2739568
 120.1200027    0.2908832
 120.1300049    0.2901763
 120.1400070    0.2807425
 120.1500092    0.2840832
 120.1600037    0.2933746
 120.1700058    0.2854863
 120.1800079    0.2803442
 120.1900024    0.2757995
 120.2000046    0.2680591
 120.2100067    0.2757525
 120.2200089    0.2737947
 120.2300034    0.2735237
 120.2400055    0.2759134
 120.2500076    0.2836244
 120.2600021    0.2748151
 120.2700043    0.2664888
 120.2800064    0.2671395
 120.2900085    0.2635586
 120.3000031    0.2585450
 120.3100052    0.2591149
 120.3200073    0.2623557
 120.3300095    0.2575452
 120.3400040    0.2527846
 120.3500061    0.2497732
 120.3600082    0.2445442
 120.3700027    0.2510333
 120.3800049    0.2472090
 120.3900070    0.2502965
 120.4000092    0.2622538
 120.4100037    0.2630869
 120.4200058    0.2611965
 120.4300079    0.2568566
 120.4400024    0.2707981
 120.4500046    0.2698628
 120.4600067    0.2733940
 120.4700089    0.2863390
 120.4800034    0.2776669
 120.4900055    0.2796722
 120.5000076    0.2968531
 120.5100021    0.2930664
 120.5200043    0.2984121
 120.5300064    0.2873643
 120.5400085    0.2937434
 120.5500031    0.2954023
 120.5600052    0.2875834
 120.5700073    0.2885981
 120.5800095    0.2830640
 120.5900040    0.2973996
 120.6000061    0.2939433
 120.6100082    0.3025928
 120.6200027    0.2939907
 120.6300049    0.2938257
 120.6400070    0.2948390
 120.6500092    0.2876945
 120.6600037    0.2906748
 120.6700058    0.2851823
 120.6800079    0.2955815
 120.6900024    0.3160165
 120.7000046    0.3238724
 120.7100067    0.3124048
 120.7200089    0.3205764
 120.7300034    0.3287342
 120.7400055    0.3222256
 120.7500076    0.3114628
 120.7600021    0.3181963
 120.7700043    0.3180499
 120.7800064    0.3149401
 120.7900085    0.3177513
 120.8000031    0.3147526
 120.8100052    0.3237953
 120.8200073    0.3103036
 120.8300095    0.3130729
 120.8400040    0.3031334
 120.8500061    0.3128815
 120.8600082    0.3232928
 120.8700027    0.3279747
 120.8800049    0.3210244
 120.8900070    0.3334767
 120.9000092    0.3326108
 120.9100037    0.3264420
 120.9200058    0.3326096
 120.9300079    0.3435113
 120.9400024    0.3390151
 120.9500046    0.3270976
 120.9600067    0.3378667
 120.9700089    0.3323370
 120.9800034    0.3391296
 120.9900055    0.3238311
 121.0000076    0.3262933
 121.0100021    0.3210720
 121.0200043    0.3247290
 121.0300064    0.3141888
 121.0400085    0.3102709
 121.0500031    0.3197254
 121.0600052    0.3218808
 121.0700073    0.3191227
 121.0800095    0.3235428
 121.0900040    0.3164102
 121.1000061    0.3158130
 121.1100082    0.3163911
 121.1200027    0.2926417
 121.1300049    0.2904512
 121.1400070    0.2878245
 121.1500092    0.2933100
 121.1600037    0.2951177
 121.1700058    0.3000287
 121.1800079    0.3034831
 121.1900024    0.3144359
 121.2000046    0.3079024
 121.2100067    0.3112834
 121.2200089    0.3086397
 121.2300034    0.2915438
 121.2400055    0.2917677
 121.2500076    0.3017309
 121.2600021    0.3054016
 121.2700043    0.3050350
 121.2800064    0.3162813
 121.2900085    0.3127680
 121.3000031    0.3069985
 121.3100052    0.3065844
 121.3200073    0.3048573
 121.3300095    0.3069626
 121.3400040    0.2967680
 121.3500061    0.3015981
 121.3600082    0.3122289
 121.3700027    0.3198386
 121.3800049    0.3181130
 121.3900070    0.3270072
 121.4000092    0.3186061
 121.4100037    0.3018194
 121.4200058    0.3083476
 121.4300079    0.3251829
 121.4400024    0.3093615
 121.4500046    0.3170106
 121.4600067    0.3050946
 121.4700089    0.3009308
 121.4800034    0.2941944
 121.4900055    0.3039232
 121.5000076    0.2959360
 121.5100021    0.2875379
 121.5200043    0.2778641
 121.5300064    0.2766545
 121.5400085    0.2934909
 121.5500031    0.2921534
 121.5600052    0.2920157
 121.5700073    0.2905479
 121.5800095    0.2861470
 121.5900040    0.2832661
 121.6000061    0.2745946
 121.6100082    0.2752757
 121.6200027    0.2884488
 121.6300049    0.2870596
 121.6400070    0.2951607
 121.6500092    0.2970063
 121.6600037    0.2968545
 121.6700058    0.2935336
 121.6800079    0.2854639
 121.6900024    0.2855284
 121.7000046    0.2847075
 121.7100067    0.2941822
 121.7200089    0.2927834
 121.7300034    0.2820247
 121.7400055    0.2841890
 121.7500076    0.2879029
 121.7600021    0.2851296
 121.7700043    0.2877935
 121.7800064    0.2952022
 121.7900085    0.2831499
 121.8000031    0.2844154
 121.8100052    0.2914048
 121.8200073    0.2754739
 121.8300095    0.2825626
 121.8400040    0.2854490
 121.8500061    0.2910962
 121.8600082    0.2801095
 121.8700027    0.2779031
 121.8800049    0.2691762
 121.8900070    0.2670235
 121.9000092    0.2645116
 121.9100037    0.2658126
 121.9200058    0.2656349
 121.9300079    0.2688258
 121.9400024    0.2708335
 121.9500046    0.2690198
 121.9600067    0.2714344
 121.9700089    0.2724470
 121.9800034    0.2786391
 121.9900055    0.2646416
 122.0000076    0.2681866
 122.0100021    0.2672611
 122.0200043    0.2568367
 122.0300064    0.2603489
 122.0400085    0.2578080
 122.0500031    0.2606760
 122.0600052    0.2665602
 122.0700073    0.2685670
 122.0800095    0.2647292
 122.0900040    0.2654636
 122.1000061    0.2615154
 122.1100082    0.2577915
 122.1200027    0.2609555
 122.1300049    0.2664559
 122.1400070    0.2713814
 122.1500092    0.2729722
 122.1600037    0.2671819
 122.1700058    0.2617495
 122.1800079    0.2579992
 122.1900024    0.2471838
 122.2000046    0.2386284
 122.2100067    0.2386510
 122.2200089    0.2416059
 122.2300034    0.2335680
 122.2400055    0.2374174
 122.2500076    0.2485985
 122.2600021    0.2544839
 122.2700043    0.2537166
 122.2800064    0.2548167
 122.2900085    0.2457278
 122.3000031    0.2466303
 122.3100052    0.2584215
 122.3200073    0.2626995
 122.3300095    0.2672445
 122.3400040    0.2723940
 122.3500061    0.2652823
 122.3600082    0.2598799
 122.3700027    0.2610975
 122.3800049    0.2609017
 122.3900070    0.2565562
 122.4000092    0.2589167
 122.4100037    0.2666542
 122.4200058    0.2626337
 122.4300079    0.2536191
 122.4400024    0.2555633
 122.4500046    0.2578796
 122.4600067    0.2558879
 122.4700089    0.2587966
 122.4800034    0.2555926
 122.4900055    0.2550507
 122.5000076    0.2503184
 122.5100021    0.2571270
 122.5200043    0.2526782
 122.5300064    0.2546002
 122.5400085    0.2508912
 122.5500031    0.2570206
 122.5600052    0.2530048
 122.5700073    0.2579073
 122.5800095    0.2542441
 122.5900040    0.2545936
 122.6000061    0.2464691
 122.6100082    0.2495557
 122.6200027    0.2491049
 122.6300049    0.2418011
 122.6400070    0.2406279
 122.6500092    0.2491138
 122.6600037    0.2445528
 122.6700058    0.2380421
 122.6800079    0.2471780
 122.6900024    0.2487283
 122.7000046    0.2486551
 122.7100067    0.2402024
 122.7200089    0.2382252
 122.7300034    0.2400174
 122.7400055    0.2351681
 122.7500076    0.2367305
 122.7600021    0.2366574
 122.7700043    0.2364089
 122.7800064    0.2302729
 122.7900085    0.2320668
 122.8000031    0.2335154
 122.8100052    0.2255441
 122.8200073    0.2358026
 122.8300095    0.2381632
 122.8400040    0.2503318
 122.8500061    0.2443383
 122.8600082    0.2426312
 122.8700027    0.2447992
 122.8800049    0.2419791
 122.8900070    0.2313128
 122.9000092    0.2407963
 122.9100037    0.2453699
 122.9200058    0.2489091
 122.9300079    0.2478600
 122.9400024    0.2588010
 122.9500046    0.2603816
 122.9600067    0.2633542
 122.9700089    0.2565999
 122.9800034    0.2559305
 122.9900055    0.2670756
 123.0000076    0.2590265
 123.0100021    0.2550630
 123.0200043    0.2545803
 123.0300064    0.2591247
 123.0400085    0.2600424
 123.0500031    0.2675951
 123.0600052    0.2747316
 123.0700073    0.2741390
 123.0800095    0.2727784
 123.0900040    0.2760291
 123.1000061    0.2815542
 123.1100082    0.2789837
 123.1200027    0.2761263
 123.1300049    0.2889560
 123.1400070    0.2811873
 123.1500092    0.2804712
 123.1600037    0.2795861
 123.1700058    0.2749071
 123.1800079    0.2786870
 123.1900024    0.2745877
 123.2000046    0.2760149
 123.2100067    0.2735693
 123.2200089    0.2708536
 123.2300034    0.2704717
 123.2400055    0.2709305
 123.2500076    0.2645723
 123.2600021    0.2653841
 123.2700043    0.2577007
 123.2800064    0.2618241
 123.2900085    0.2594545
 123.3000031    0.2590268
 123.3100052    0.2532044
 123.3200073    0.2691261
 123.3300095    0.2647936
 123.3400040    0.2739199
 123.3500061    0.2710787
 123.3600082    0.2650404
 123.3700027    0.2617450
 123.3800049    0.2647977
 123.3900070    0.2695164
 123.4000092    0.2646366
 123.4100037    0.2579476
 123.4200058    0.2642261
 123.4300079    0.2701393
 123.4400024    0.2674906
 123.4500046    0.2722211
 123.4600067    0.2745943
 123.4700089    0.2833429
 123.4800034    0.2799504
 123.4900055    0.2836730
 123.5000076    0.2778583
 123.5100021    0.2737103
 123.5200043    0.2701162
 123.5300064    0.2725456
 123.5400085    0.2788959
 123.5500031    0.2792787
 123.5600052    0.2830566
 123.5700073    0.2836019
 123.5800095    0.2867980
 123.5900040    0.2722647
 123.6000061    0.2680972
 123.6100082    0.2782281
 123.6200027    0.2793831
 123.6300049    0.2738050
 123.6400070    0.2724371
 123.6500092    0.2719752
 123.6600037    0.2879592
 123.6700058    0.2833441
 123.6800079    0.2738838
 123.6900024    0.2776037
 123.7000046    0.2868868
 123.7100067    0.2860497
 123.7200089    0.2822939
 123.7300034    0.2788280
 123.7400055    0.2951881
 123.7500076    0.2957825
 123.7600021    0.2914043
 123.7700043    0.2812482
 123.7800064    0.2802888
 123.7900085    0.2770705
 123.8000031    0.2865838
 123.8100052    0.2858415
 123.8200073    0.2705272
 123.8300095    0.2833173
 123.8400040    0.2812679
 123.8500061    0.2934839
 123.8600082    0.2910065
 123.8700027    0.2969363
 123.8800049    0.2950155
 123.8900070    0.3044813
 123.9000092    0.2907246
 123.9100037    0.2859019
 123.9200058    0.2806215
 123.9300079    0.2951506
 123.9400024    0.2830864
 123.9500046    0.2869205
 123.9600067    0.2918023
 123.9700089    0.2962456
 123.9800034    0.3034368
 123.9900055    0.2857571
 124.0000076    0.2841719
 124.0100021    0.2982850
 124.0200043    0.2919474
 124.0300064    0.2781172
 124.0400085    0.2849690
 124.0500031    0.2917145
 124.0600052    0.2869134
 124.0700073    0.2949817
 124.0800095    0.2940281
 124.0900040    0.2975741
 124.1000061    0.2850104
 124.1100082    0.2889307
 124.1200027    0.2943578
 124.1300049    0.2885664
 124.1400070    0.2835197
 124.1500092    0.2850293
 124.1600037    0.2779988
 124.1700058    0.2768226
 124.1800079    0.2845760
 124.1900024    0.2841903
 124.2000046    0.2708832
 124.2100067    0.2666483
 124.2200089    0.2632543
 124.2300034    0.2647483
 124.2400055    0.2712122
 124.2500076    0.2732136
 124.2600021    0.2619007
 124.2700043    0.2739605
 124.2800064    0.2711240
 124.2900085    0.2813675
 124.3000031    0.2715684
 124.3100052    0.2856628
 124.3200073    0.2810108
 124.3300095    0.2830425
 124.3400040    0.2835294
 124.3500061    0.2739700
 124.3600082    0.2777700
 124.3700027    0.2793266
 124.3800049    0.2694249
 124.3900070    0.2747032
 124.4000092    0.2689821
 124.4100037    0.2758098
 124.4200058    0.2655973
 124.4300079    0.2479997
 124.4400024    0.2496592
 124.4500046    0.2490843
 124.4600067    0.2514299
 124.4700089    0.2488438
 124.4800034    0.2506417
 124.4900055    0.2525581
 124.5000076    0.2661313
 124.5100021    0.2555985
 124.5200043    0.2559730
 124.5300064    0.2705660
 124.5400085    0.2670481
 124.5500031    0.2629590
 124.5600052    0.2586409
 124.5700073    0.2645960
 124.5800095    0.2607155
 124.5900040    0.2613139
 124.6000061    0.2604513
 124.6100082    0.2565526
 124.6200027    0.2571650
 124.6300049    0.2557654
 124.6400070    0.2497842
 124.6500092    0.2493567
 124.6600037    0.2501762
 124.6700058    0.2528085
 124.6800079    0.2548720
 124.6900024    0.2528962
 124.7000046    0.2583515
 124.7100067    0.2485938
 124.7200089    0.2571062
 124.7300034    0.2730873
 124.7400055    0.2783476
 124.7500076    0.2834116
 124.7600021    0.2783398
 124.7700043    0.2873539
 124.7800064    0.3015919
 124.7900085    0.3113228
 124.8000031    0.3028578
 124.8100052    0.2781640
 124.8200073    0.2826957
 124.8300095    0.2835930
 124.8400040    0.2825513
 124.8500061    0.2874671
 124.8600082    0.2887407
 124.8700027    0.2892479
 124.8800049    0.2917099
 124.8900070    0.2861061
 124.9000092    0.2885705
 124.9100037    0.2923736
 124.9200058    0.2880049
 124.9300079    0.3019396
 124.9400024    0.2994854
 124.9500046    0.2893393
 124.9600067    0.2909332
 124.9700089    0.2891323
 124.9800034    0.2846451
 124.9900055    0.2706973
 125.0000076    0.2846449
 125.0100021    0.2787688
 125.0200043    0.2790601
 125.0300064    0.2672841
 125.0400085    0.2645627
 125.0500031    0.2648044
 125.0600052    0.2715439
 125.0700073    0.2538670
 125.0800095    0.2530253
 125.0900040    0.2480875
 125.1000061    0.2553808
 125.1100082    0.2605734
 125.1200027    0.2702615
 125.1300049    0.2743158
 125.1400070    0.2773054
 125.1500092    0.2638297
 125.1600037    0.2734123
 125.1700058    0.2714632
 125.1800079    0.2580175
 125.1900024    0.2511136
 125.2000046    0.2550341
 125.2100067    0.2455757
 125.2200089    0.2446991
 125.2300034    0.2429265
 125.2400055    0.2491166
 125.2500076    0.2570067
 125.2600021    0.2412926
 125.2700043    0.2483260
 125.2800064    0.2448904
 125.2900085    0.2483957
 125.3000031    0.2518403
 125.3100052    0.2565966
 125.3200073    0.2459968
 125.3300095    0.2372780
 125.3400040    0.2397674
 125.3500061    0.2505467
 125.3600082    0.2451729
 125.3700027    0.2446943
 125.3800049    0.2497385
 125.3900070    0.2448030
 125.4000092    0.2378828
 125.4100037    0.2365351
 125.4200058    0.2408987
 125.4300079    0.2504495
 125.4400024    0.2441525
 125.4500046    0.2485935
 125.4600067    0.2521004
 125.4700089    0.2564600
 125.4800034    0.2492620
 125.4900055    0.2469405
 125.5000076    0.2453525
 125.5100098    0.2437166
 125.5200043    0.2452316
 125.5300064    0.2425482
 125.5400085    0.2459696
 125.5500031    0.2489702
 125.5600052    0.2261415
 125.5700073    0.2331999
 125.5800095    0.2401690
 125.5900040    0.2442278
 125.6000061    0.2475075
 125.6100082    0.2429023
 125.6200027    0.2533877
 125.6300049    0.2464883
 125.6400070    0.2362581
 125.6500092    0.2392552
 125.6600037    0.2365886
 125.6700058    0.2299314
 125.6800079    0.2292756
 125.6900024    0.2351831
 125.7000046    0.2437070
 125.7100067    0.2424130
 125.7200089    0.2451537
 125.7300034    0.2516347
 125.7400055    0.2537164
 125.7500076    0.2603203
 125.7600098    0.2667516
 125.7700043    0.2704432
 125.7800064    0.2588296
 125.7900085    0.2472318
 125.8000031    0.2389299
 125.8100052    0.2422634
 125.8200073    0.2513374
 125.8300095    0.2607815
 125.8400040    0.2570850
 125.8500061    0.2628312
 125.8600082    0.2651235
 125.8700027    0.2696397
 125.8800049    0.2748899
 125.8900070    0.2689152
 125.9000092    0.2709191
 125.9100037    0.2765535
 125.9200058    0.2809165
 125.9300079    0.2739360
 125.9400024    0.2613124
 125.9500046    0.2588556
 125.9600067    0.2582051
 125.9700089    0.2627400
 125.9800034    0.2623612
 125.9900055    0.2670909
 126.0000076    0.2684012
 126.0100098    0.2761581
 126.0200043    0.2863245
 126.0300064    0.2832157
 126.0400085    0.2742842
 126.0500031    0.2715829
 126.0600052    0.2759592
 126.0700073    0.2784806
 126.0800095    0.2827692
 126.0900040    0.2841373
 126.1000061    0.2731446
 126.1100082    0.2735145
 126.1200027    0.2620755
 126.1300049    0.2628544
 126.1400070    0.2618543
 126.1500092    0.2588022
 126.1600037    0.2535762
 126.1700058    0.2508490
 126.1800079    0.2442492
 126.1900024    0.2515196
 126.2000046    0.2677585
 126.2100067    0.2565188
 126.2200089    0.2612922
 126.2300034    0.2641377
 126.2400055    0.2716575
 126.2500076    0.2628500
 126.2600098    0.2654139
 126.2700043    0.2587893
 126.2800064    0.2609706
 126.2900085    0.2561783
 126.3000031    0.2431909
 126.3100052    0.2402731
 126.3200073    0.2424042
 126.3300095    0.2435223
 126.3400040    0.2407376
 126.3500061    0.2506983
 126.3600082    0.2448986
 126.3700027    0.2472699
 126.3800049    0.2412082
 126.3900070    0.2527116
 126.4000092    0.2424177
 126.4100037    0.2406513
 126.4200058    0.2330177
 126.4300079    0.2543764
 126.4400024    0.2445479
 126.4500046    0.2505435
 126.4600067    0.2505509
 126.4700089    0.2581129
 126.4800034    0.2539972
 126.4900055    0.2464342
 126.5000076    0.2441732
 126.5100098    0.2553378
 126.5200043    0.2435926
 126.5300064    0.2417278
 126.5400085    0.2473315
 126.5500031    0.2424469
 126.5600052    0.2422818
 126.5700073    0.2460678
 126.5800095    0.2355176
 126.5900040    0.2463862
 126.6000061    0.2458092
 126.6100082    0.2410432
 126.6200027    0.2458724
 126.6300049    0.2518797
 126.6400070    0.2492602
 126.6500092    0.2486626
 126.6600037    0.2484765
 126.6700058    0.2583413
 126.6800079    0.2501812
 126.6900024    0.2524087
 126.7000046    0.2587668
 126.7100067    0.2589191
 126.7200089    0.2662974
 126.7300034    0.2655964
 126.7400055    0.2544065
 126.7500076    0.2564903
 126.7600098    0.2493373
 126.7700043    0.2508650
 126.7800064    0.2519818
 126.7900085    0.2442095
 126.8000031    0.2538068
 126.8100052    0.2484409
 126.8200073    0.2528927
 126.8300095    0.2680236
 126.8400040    0.2639564
 126.8500061    0.2758502
 126.8600082    0.2722366
 126.8700027    0.2710066
 126.8800049    0.2713447
 126.8900070    0.2661424
 126.9000092    0.2664852
 126.9100037    0.2709429
 126.9200058    0.2730322
 126.9300079    0.2681815
 126.9400024    0.2676762
 126.9500046    0.2709892
 126.9600067    0.2549146
 126.9700089    0.2454378
 126.9800034    0.2441012
 126.9900055    0.2479079
 127.0000076    0.2430792
 127.0100098    0.2509498
 127.0200043    0.2417763
 127.0300064    0.2506593
 127.0400085    0.2518731
 127.0500031    0.2530801
 127.0600052    0.2621262
 127.0700073    0.2657686
 127.0800095    0.2583024
 127.0900040    0.2629603
 127.1000061    0.2622252
 127.1100082    0.2561938
 127.1200027    0.2619995
 127.1300049    0.2556759
 127.1400070    0.2564898
 127.1500092    0.2563570
 127.1600037    0.2577420
 127.1700058    0.2611009
 127.1800079    0.2601105
 127.1900024    0.2575999
 127.2000046    0.2572839
 127.2100067    0.2632211
 127.2200089    0.2716958
 127.2300034    0.2779223
 127.2400055    0.2813367
 127.2500076    0.2818222
 127.2600098    0.2793044
 127.2700043    0.2699214
 127.2800064    0.2640573
 127.2900085    0.2674773
 127.3000031    0.2649342
 127.3100052    0.2687734
 127.3200073    0.2734800
 127.3300095    0.2741380
 127.3400040    0.2832090
 127.3500061    0.2819909
 127.3600082    0.2764070
 127.3700027    0.2723438
 127.3800049    0.2653173
 127.3900070    0.2664692
 127.4000092    0.2753161
 127.4100037    0.2657702
 127.4200058    0.2639085
 127.4300079    0.2560948
 127.4400024    0.2581668
 127.4500046    0.2572936
 127.4600067    0.2671424
 127.4700089    0.2670279
 127.4800034    0.2696096
 127.4900055    0.2677469
 127.5000076    0.2698431
 127.5100098    0.2722913
 127.5200043    0.2591303
 127.5300064    0.2616005
 127.5400085    0.2582260
 127.5500031    0.2624579
 127.5600052    0.2712107
 127.5700073    0.2591919
 127.5800095    0.2548130
 127.5900040    0.2522398
 127.6000061    0.2498131
 127.6100082    0.2571139
 127.6200027    0.2580169
 127.6300049    0.2626740
 127.6400070    0.2644022
 127.6500092    0.2580807
 127.6600037    0.2610693
 127.6700058    0.2620922
 127.6800079    0.2705733
 127.6900024    0.2696832
 127.7000046    0.2722983
 127.7100067    0.2636386
 127.7200089    0.2658612
 127.7300034    0.2490934
 127.7400055    0.2563628
 127.7500076    0.2602746
 127.7600098    0.2574470
 127.7700043    0.2568291
 127.7800064    0.2715862
 127.7900085    0.2659630
 127.8000031    0.2782583
 127.8100052    0.2716873
 127.8200073    0.2684114
 127.8300095    0.2676421
 127.8400040    0.2665948
 127.8500061    0.2554402
 127.8600082    0.2573181
 127.8700027    0.2519359
 127.8800049    0.2515899
 127.8900070    0.2514180
 127.9000092    0.2443627
 127.9100037    0.2557476
 127.9200058    0.2562845
 127.9300079    0.2557088
 127.9400024    0.2569764
 127.9500046    0.2585083
 127.9600067    0.2541318
 127.9700089    0.2609811
 127.9800034    0.2643811
 127.9900055    0.2556798
 128.0000000    0.2581597
 128.0100098    0.2555791
 128.0200043    0.2552857
 128.0299988    0.2576278
 128.0400085    0.2567191
 128.0500031    0.2528653
 128.0600128    0.2596301
 128.0700073    0.2662821
 128.0800018    0.2620676
 128.0900116    0.2720881
 128.1000061    0.2766178
 128.1100006    0.2744965
 128.1200104    0.2846166
 128.1300049    0.2884028
 128.1399994    0.2959047
 128.1500092    0.2941628
 128.1600037    0.2768091
 128.1700134    0.2886637
 128.1800079    0.2908642
 128.1900024    0.2947664
 128.2000122    0.3038859
 128.2100067    0.3021146
 128.2200012    0.2922886
 128.2300110    0.2896371
 128.2400055    0.2843994
 128.2500000    0.2878468
 128.2600098    0.2803393
 128.2700043    0.2814681
 128.2799988    0.2830255
 128.2900085    0.2716696
 128.3000031    0.2672685
 128.3100128    0.2792636
 128.3200073    0.2748758
 128.3300018    0.2865162
 128.3400116    0.2738501
 128.3500061    0.2827870
 128.3600006    0.2931577
 128.3700104    0.2957891
 128.3800049    0.2932926
 128.3899994    0.2833354
 128.4000092    0.2877347
 128.4100037    0.3003033
 128.4200134    0.2762818
 128.4300079    0.2930949
 128.4400024    0.2764243
 128.4500122    0.2793248
 128.4600067    0.2769627
 128.4700012    0.2711283
 128.4800110    0.2615144
 128.4900055    0.2500506
 128.5000000    0.2570158
 128.5100098    0.2598977
 128.5200043    0.2472374
 128.5299988    0.2569993
 128.5400085    0.2576238
 128.5500031    0.2573630
 128.5600128    0.2529995
 128.5700073    0.2576005
 128.5800018    0.2617253
 128.5900116    0.2598252
 128.6000061    0.2570998
 128.6100006    0.2701043
 128.6200104    0.2488100
 128.6300049    0.2483536
 128.6399994    0.2453233
 128.6500092    0.2392968
 128.6600037    0.2572076
 128.6700134    0.2540738
 128.6800079    0.2589332
 128.6900024    0.2626499
 128.7000122    0.2494780
 128.7100067    0.2450717
 128.7200012    0.2531837
 128.7300110    0.2541453
 128.7400055    0.2540847
 128.7500000    0.2574380
 128.7600098    0.2626284
 128.7700043    0.2612855
 128.7799988    0.2647981
 128.7900085    0.2647766
 128.8000031    0.2543068
 128.8100128    0.2625204
 128.8200073    0.2641581
 128.8300018    0.2793638
 128.8400116    0.2663668
 128.8500061    0.2657363
 128.8600006    0.2691296
 128.8700104    0.2713314
 128.8800049    0.2706218
 128.8899994    0.2622188
 128.9000092    0.2625115
 128.9100037    0.2595575
 128.9200134    0.2545258
 128.9300079    0.2568213
 128.9400024    0.2509341
 128.9500122    0.2536073
 128.9600067    0.2591004
 128.9700012    0.2620374
 128.9800110    0.2641482
 128.9900055    0.2532300
 129.0000000    0.2641226
 129.0100098    0.2612107
 129.0200043    0.2583086
 129.0299988    0.2651504
 129.0400085    0.2537432
 129.0500031    0.2509635
 129.0600128    0.2499877
 129.0700073    0.2483379
 129.0800018    0.2502530
 129.0900116    0.2481356
 129.1000061    0.2479242
 129.1100006    0.2513219
 129.1200104    0.2551478
 129.1300049    0.2469294
 129.1399994    0.2442618
 129.1500092    0.2615462
 129.1600037    0.2664454
 129.1700134    0.2629521
 129.1800079    0.2552539
 129.1900024    0.2689057
 129.2000122    0.2786390
 129.2100067    0.2747168
 129.2200012    0.2816659
 129.2300110    0.2850162
 129.2400055    0.2685610
 129.2500000    0.2690549
 129.2600098    0.2689554
 129.2700043    0.2685362
 129.2799988    0.2671935
 129.2900085    0.2662946
 129.3000031    0.2559918
 129.3100128    0.2582806
 129.3200073    0.2511886
 129.3300018    0.2534350
 129.3400116    0.2522145
 129.3500061    0.2427379
 129.3600006    0.2457222
 129.3700104    0.2454545
 129.3800049    0.2434931
 129.3899994    0.2429097
 129.4000092    0.2419659
 129.4100037    0.2390997
 129.4200134    0.2424092
 129.4300079    0.2529819
 129.4400024    0.2568086
 129.4500122    0.2400004
 129.4600067    0.2396482
 129.4700012    0.2402491
 129.4800110    0.2399586
 129.4900055    0.2343542
 129.5000000    0.2427056
 129.5100098    0.2441936
 129.5200043    0.2453929
 129.5299988    0.2520418
 129.5400085    0.2482905
 129.5500031    0.2439891
 129.5600128    0.2433915
 129.5700073    0.2467392
 129.5800018    0.2412888
 129.5900116    0.2430467
 129.6000061    0.2388488
 129.6100006    0.2362527
 129.6200104    0.2330514
 129.6300049    0.2374858
 129.6399994    0.2346656
 129.6500092    0.2437212
 129.6600037    0.2441869
 129.6700134    0.2358923
 129.6800079    0.2411729
 129.6900024    0.2549861
 129.7000122    0.2590916
 129.7100067    0.2513536
 129.7200012    0.2598436
 129.7300110    0.2668350
 129.7400055    0.2674924
 129.7500000    0.2603695
 129.7600098    0.2666953
 129.7700043    0.2594808
 129.7799988    0.2548740
 129.7900085    0.2569084
 129.8000031    0.2578570
 129.8100128    0.2557857
 129.8200073    0.2624890
 129.8300018    0.2571775
 129.8400116    0.2495140
 129.8500061    0.2525248
 129.8600006    0.2604020
 129.8700104    0.2578185
 129.8800049    0.2527902
 129.8899994    0.2510111
 129.9000092    0.2525179
 129.9100037    0.2548354
 129.9200134    0.2444350
 129.9300079    0.2676345
 129.9400024    0.2545133
 129.9500122    0.2488904
 129.9600067    0.2554906
 129.9700012    0.2524845
 129.9800110    0.2649539
 129.9900055    0.2469250
 130.0000000    0.2431371
 130.0100098    0.2526873
 130.0200043    0.2630735
 130.0299988    0.2591415
 130.0400085    0.2587225
 130.0500031    0.2573485
 130.0600128    0.2610289
 130.0700073    0.2648708
 130.0800018    0.2810333
 130.0900116    0.2844596
 130.1000061    0.2803831
 130.1100006    0.2701857
 130.1200104    0.2554629
 130.1300049    0.2494878
 130.1399994    0.2527055
 130.1500092    0.2543525
 130.1600037    0.2541878
 130.1700134    0.2605106
 130.1800079    0.2530664
 130.1900024    0.2531245
 130.2000122    0.2569595
 130.2100067    0.2592536
 130.2200012    0.2605354
 130.2300110    0.2614847
 130.2400055    0.2481332
 130.2500000    0.2423478
 130.2600098    0.2442309
 130.2700043    0.2452800
 130.2799988    0.2503989
 130.2900085    0.2582461
 130.3000031    0.2499760
 130.3100128    0.2646530
 130.3200073    0.2493094
 130.3300018    0.2507325
 130.3400116    0.2567302
 130.3500061    0.2560307
 130.3600006    0.2590582
 130.3700104    0.2565461
 130.3800049    0.2709783
 130.3899994    0.2689724
 130.4000092    0.2717396
 130.4100037    0.2648099
 130.4200134    0.2613627
 130.4300079    0.2682250
 130.4400024    0.2528071
 130.4500122    0.2412867
 130.4600067    0.2448526
 130.4700012    0.2422355
 130.4800110    0.2398193
 130.4900055    0.2401733
 130.5000000    0.2438785
 130.5100098    0.2468022
 130.5200043    0.2363659
 130.5299988    0.2368719
 130.5400085    0.2242713
 130.5500031    0.2265635
 130.5600128    0.2274513
 130.5700073    0.2332090
 130.5800018    0.2358069
 130.5900116    0.2351297
 130.6000061    0.2436532
 130.6100006    0.2418884
 130.6200104    0.2404164
 130.6300049    0.2457028
 130.6399994    0.2509277
 130.6500092    0.2569048
 130.6600037    0.2601937
 130.6700134    0.2523141
 130.6800079    0.2534381
 130.6900024    0.2464873
 130.7000122    0.2374755
 130.7100067    0.2530114
 130.7200012    0.2566056
 130.7300110    0.2544705
 130.7400055    0.2408601
 130.7500000    0.2424974
 130.7600098    0.2332419
 130.7700043    0.2407370
 130.7799988    0.2533220
 130.7900085    0.2493073
 130.8000031    0.2489484
 130.8100128    0.2544340
 130.8200073    0.2501606
 130.8300018    0.2486225
 130.8400116    0.2413809
 130.8500061    0.2399112
 130.8600006    0.2461381
 130.8700104    0.2531338
 130.8800049    0.2551330
 130.8899994    0.2456152
 130.9000092    0.2523076
 130.9100037    0.2564832
 130.9200134    0.2507300
 130.9300079    0.2508340
 130.9400024    0.2528732
 130.9500122    0.2538531
 130.9600067    0.2444669
 130.9700012    0.2434066
 130.9800110    0.2479687
 130.9900055    0.2508769
 131.0000000    0.2474914
 131.0100098    0.2440374
 131.0200043    0.2428163
 131.0299988    0.2411933
 131.0400085    0.2414247
 131.0500031    0.2421642
 131.0600128    0.2412828
 131.0700073    0.2430497
 131.0800018    0.2354074
 131.0900116    0.2501674
 131.1000061    0.2425593
 131.1100006    0.2362344
 131.1200104    0.2551987
 131.1300049    0.2611008
 131.1399994    0.2622364
 131.1500092    0.2668048
 131.1600037    0.2772842
 131.1700134    0.2663958
 131.1800079    0.2623440
 131.1900024    0.2621174
 131.2000122    0.2592910
 131.2100067    0.2625956
 131.2200012    0.2601485
 131.2300110    0.2547546
 131.2400055    0.2513144
 131.2500000    0.2594849
 131.2600098    0.2564652
 131.2700043    0.2489224
 131.2799988    0.2486907
 131.2900085    0.2543149
 131.3000031    0.2517885
 131.3100128    0.2557274
 131.3200073    0.2563311
 131.3300018    0.2630184
 131.3400116    0.2518796
 131.3500061    0.2478821
 131.3600006    0.2626017
 131.3700104    0.2596932
 131.3800049    0.2659099
 131.3899994    0.2644126
 131.4000092    0.2684867
 131.4100037    0.2660404
 131.4200134    0.2656174
 131.4300079    0.2673733
 131.4400024    0.2654673
 131.4500122    0.2639138
 131.4600067    0.2669139
 131.4700012    0.2629157
 131.4800110    0.2662694
 131.4900055    0.2748216
 131.5000000    0.2649366
 131.5100098    0.2730002
 131.5200043    0.2713791
 131.5299988    0.2813120
 131.5400085    0.2790986
 131.5500031    0.2757413
 131.5600128    0.2766793
 131.5700073    0.2808820
 131.5800018    0.2669382
 131.5900116    0.2656924
 131.6000061    0.2638522
 131.6100006    0.2678381
 131.6200104    0.2575048
 131.6300049    0.2594324
 131.6399994    0.2580465
 131.6500092    0.2494992
 131.6600037    0.2412949
 131.6700134    0.2559755
 131.6800079    0.2595324
 131.6900024    0.2454239
 131.7000122    0.2511149
 131.7100067    0.2582651
 131.7200012    0.2565055
 131.7300110    0.2598161
 131.7400055    0.2553152
 131.7500000    0.2488175
 131.7600098    0.2479669
 131.7700043    0.2472716
 131.7799988    0.2436335
 131.7900085    0.2501979
 131.8000031    0.2515773
 131.8100128    0.2527494
 131.8200073    0.2618631
 131.8300018    0.2575978
 131.8400116    0.2495565
 131.8500061    0.2578019
 131.8600006    0.2662418
 131.8700104    0.2744956
 131.8800049    0.2651705
 131.8899994    0.2629320
 131.9000092    0.2641917
 131.9100037    0.2613464
 131.9200134    0.2775297
 131.9300079    0.2764511
 131.9400024    0.2806216
 131.9500122    0.2740187
 131.9600067    0.2708545
 131.9700012    0.2592896
 131.9800110    0.2677563
 131.9900055    0.2666323
 132.0000000    0.2676567
 132.0100098    0.2714733
 132.0200043    0.2706738
 132.0299988    0.2662010
 132.0400085    0.2561684
 132.0500031    0.2567904
 132.0600128    0.2616585
 132.0700073    0.2567428
 132.0800018    0.2520965
 132.0900116    0.2563912
 132.1000061    0.2606252
 132.1100006    0.2615203
 132.1200104    0.2633579
 132.1300049    0.2627428
 132.1399994    0.2578910
 132.1500092    0.2553510
 132.1600037    0.2666773
 132.1700134    0.2590575
 132.1800079    0.2606139
 132.1900024    0.2552215
 132.2000122    0.2625511
 132.2100067    0.2654172
 132.2200012    0.2565409
 132.2300110    0.2578241
 132.2400055    0.2649794
 132.2500000    0.2566422
 132.2600098    0.2490203
 132.2700043    0.2554755
 132.2799988    0.2551678
 132.2900085    0.2533309
 132.3000031    0.2480361
 132.3100128    0.2483800
 132.3200073    0.2470395
 132.3300018    0.2444748
 132.3400116    0.2517378
 132.3500061    0.2693034
 132.3600006    0.2619135
 132.3700104    0.2599577
 132.3800049    0.2562732
 132.3899994    0.2573502
 132.4000092    0.2637828
 132.4100037    0.2672540
 132.4200134    0.2705225
 132.4300079    0.2638454
 132.4400024    0.2672755
 132.4500122    0.2762304
 132.4600067    0.2695782
 132.4700012    0.2810037
 132.4800110    0.2777074
 132.4900055    0.2723219
 132.5000000    0.2663147
 132.5100098    0.2780550
 132.5200043    0.2767853
 132.5299988    0.2778883
 132.5400085    0.2687114
 132.5500031    0.2712953
 132.5600128    0.2688913
 132.5700073    0.2701966
 132.5800018    0.2707264
 132.5900116    0.2720240
 132.6000061    0.2678370
 132.6100006    0.2676123
 132.6200104    0.2657761
 132.6300049    0.2627874
 132.6399994    0.2629607
 132.6500092    0.2548630
 132.6600037    0.2517330
 132.6700134    0.2594933
 132.6800079    0.2709036
 132.6900024    0.2722883
 132.7000122    0.2790630
 132.7100067    0.2876232
 132.7200012    0.2817853
 132.7300110    0.2821921
 132.7400055    0.2826187
 132.7500000    0.2616690
 132.7600098    0.2648449
 132.7700043    0.2688241
 132.7799988    0.2632928
 132.7900085    0.2590202
 132.8000031    0.2630422
 132.8100128    0.2619263
 132.8200073    0.2532999
 132.8300018    0.2552774
 132.8400116    0.2550006
 132.8500061    0.2569184
 132.8600006    0.2735224
 132.8700104    0.2670198
 132.8800049    0.2619365
 132.8899994    0.2551960
 132.9000092    0.2519217
 132.9100037    0.2484103
 132.9200134    0.2536016
 132.9300079    0.2573996
 132.9400024    0.2539297
 132.9500122    0.2485872
 132.9600067    0.2513981
 132.9700012    0.2665621
 132.9800110    0.2573434
 132.9900055    0.2609231
 133.0000000    0.2520571
 133.0100098    0.2482251
 133.0200043    0.2427456
 133.0299988    0.2424508
 133.0400085    0.2498827
 133.0500031    0.2555646
 133.0600128    0.2585664
 133.0700073    0.2687576
 133.0800018    0.2683597
 133.0900116    0.2760450
 133.1000061    0.2723365
 133.1100006    0.2718528
 133.1200104    0.2653192
 133.1300049    0.2613325
 133.1399994    0.2548701
 133.1500092    0.2520142
 133.1600037    0.2634580
 133.1700134    0.2711981
 133.1800079    0.2650515
 133.1900024    0.2576980
 133.2000122    0.2583605
 133.2100067    0.2558343
 133.2200012    0.2411601
 133.2300110    0.2477025
 133.2400055    0.2472615
 133.2500000    0.2532833
 133.2600098    0.2629745
 133.2700043    0.2644172
 133.2799988    0.2600377
 133.2900085    0.2514315
 133.3000031    0.2628108
 133.3100128    0.2537861
 133.3200073    0.2450198
 133.3300018    0.2489772
 133.3400116    0.2423543
 133.3500061    0.2404724
 133.3600006    0.2451249
 133.3700104    0.2418813
 133.3800049    0.2423462
 133.3899994    0.2403916
 133.4000092    0.2385572
 133.4100037    0.2398159
 133.4200134    0.2350586
 133.4300079    0.2393870
 133.4400024    0.2378542
 133.4500122    0.2421779
 133.4600067    0.2406692
 133.4700012    0.2469179
 133.4800110    0.2454367
 133.4900055    0.2492101
 133.5000000    0.2413973
 133.5100098    0.2410062
 133.5200043    0.2402335
 133.5299988    0.2447904
 133.5400085    0.2517147
 133.5500031    0.2562231
 133.5600128    0.2587145
 133.5700073    0.2640958
 133.5800018    0.2670361
 133.5900116    0.2533681
 133.6000061    0.2548078
 133.6100006    0.2566380
 133.6200104    0.2574337
 133.6300049    0.2578045
 133.6399994    0.2614967
 133.6500092    0.2522660
 133.6600037    0.2381476
 133.6700134    0.2420003
 133.6800079    0.2350728
 133.6900024    0.2402983
 133.7000122    0.2461256
 133.7100067    0.2482805
 133.7200012    0.2529759
 133.7300110    0.2533833
 133.7400055    0.2436690
 133.7500000    0.2342391
 133.7600098    0.2333804
 133.7700043    0.2304325
 133.7799988    0.2356501
 133.7900085    0.2433521
 133.8000031    0.2473575
 133.8100128    0.2474122
 133.8200073    0.2372919
 133.8300018    0.2431995
 133.8400116    0.2433558
 133.8500061    0.2402769
 133.8600006    0.2525300
 133.8700104    0.2520151
 133.8800049    0.2504485
 133.8899994    0.2657019
 133.9000092    0.2617140
 133.9100037    0.2701443
 133.9200134    0.2717065
 133.9300079    0.2774071
 133.9400024    0.2788146
 133.9500122    0.2788875
 133.9600067    0.2805965
 133.9700012    0.2801347
 133.9800110    0.2801422
 133.9900055    0.2827373
 134.0000000    0.2912443
 134.0100098    0.2706837
 134.0200043    0.2714821
 134.0299988    0.2650685
 134.0400085    0.2717011
 134.0500031    0.2807769
 134.0600128    0.2759030
 134.0700073    0.2646457
 134.0800018    0.2740222
 134.0900116    0.2790991
 134.1000061    0.2654437
 134.1100006    0.2586174
 134.1200104    0.2524632
 134.1300049    0.2533068
 134.1399994    0.2516729
 134.1500092    0.2513080
 134.1600037    0.2553953
 134.1700134    0.2499970
 134.1800079    0.2555963
 134.1900024    0.2560858
 134.2000122    0.2595170
 134.2100067    0.2550662
 134.2200012    0.2557010
 134.2300110    0.2530325
 134.2400055    0.2645130
 134.2500000    0.2635662
 134.2600098    0.2734629
 134.2700043    0.2834096
 134.2799988    0.2719761
 134.2900085    0.2787656
 134.3000031    0.2705836
 134.3100128    0.2734484
 134.3200073    0.2703105
 134.3300018    0.2607896
 134.3400116    0.2538137
 134.3500061    0.2577807
 134.3600006    0.2791849
 134.3700104    0.2676535
 134.3800049    0.2587515
 134.3899994    0.2574863
 134.4000092    0.2494625
 134.4100037    0.2523566
 134.4200134    0.2523838
 134.4300079    0.2490336
 134.4400024    0.2478981
 134.4500122    0.2483367
 134.4600067    0.2585929
 134.4700012    0.2637293
 134.4800110    0.2613729
 134.4900055    0.2765637
 134.5000000    0.2867304
 134.5100098    0.2730251
 134.5200043    0.2801824
 134.5299988    0.2754225
 134.5400085    0.2599735
 134.5500031    0.2568423
 134.5600128    0.2717245
 134.5700073    0.2684103
 134.5800018    0.2674652
 134.5900116    0.2814046
 134.6000061    0.2780522
 134.6100006    0.2724686
 134.6200104    0.2734706
 134.6300049    0.2644186
 134.6399994    0.2652972
 134.6500092    0.2596714
 134.6600037    0.2647454
 134.6700134    0.2614587
 134.6800079    0.2549677
 134.6900024    0.2597195
 134.7000122    0.2586499
 134.7100067    0.2568023
 134.7200012    0.2501543
 134.7300110    0.2459493
 134.7400055    0.2477189
 134.7500000    0.2564209
 134.7600098    0.2661258
 134.7700043    0.2767285
 134.7799988    0.2832481
 134.7900085    0.2821194
 134.8000031    0.2759472
 134.8100128    0.2683819
 134.8200073    0.2707134
 134.8300018    0.2775637
 134.8400116    0.2811496
 134.8500061    0.2737598
 134.8600006    0.2701005
 134.8700104    0.2612898
 134.8800049    0.2683246
 134.8899994    0.2593692
 134.9000092    0.2773509
 134.9100037    0.2754343
 134.9200134    0.2713737
 134.9300079    0.2717393
 134.9400024    0.2616325
 134.9500122    0.2717297
 134.9600067    0.2729530
 134.9700012    0.2686397
 134.9800110    0.2668291
 134.9900055    0.2666665
 135.0000000    0.2777443
 135.0100098    0.2737047
 135.0200043    0.2790942
 135.0300140    0.2821200
 135.0400085    0.2790284
 135.0500031    0.2849963
 135.0600128    0.2852223
 135.0700073    0.2883042
 135.0800018    0.2811970
 135.0900116    0.2668492
 135.1000061    0.2712835
 135.1100006    0.2774725
 135.1200104    0.2765206
 135.1300049    0.2709591
 135.1399994    0.2789243
 135.1500092    0.2709315
 135.1600037    0.2784492
 135.1700134    0.2644458
 135.1800079    0.2590923
 135.1900024    0.2718297
 135.2000122    0.2631560
 135.2100067    0.2585967
 135.2200012    0.2543501
 135.2300110    0.2556608
 135.2400055    0.2492375
 135.2500000    0.2547131
 135.2600098    0.2629009
 135.2700043    0.2545264
 135.2800140    0.2512154
 135.2900085    0.2493723
 135.3000031    0.2490533
 135.3100128    0.2573559
 135.3200073    0.2565610
 135.3300018    0.2474964
 135.3400116    0.2473725
 135.3500061    0.2543812
 135.3600006    0.2590554
 135.3700104    0.2595962
 135.3800049    0.2553924
 135.3899994    0.2573374
 135.4000092    0.2599543
 135.4100037    0.2681932
 135.4200134    0.2655558
 135.4300079    0.2620997
 135.4400024    0.2649143
 135.4500122    0.2751600
 135.4600067    0.2803269
 135.4700012    0.2802933
 135.4800110    0.2647624
 135.4900055    0.2780804
 135.5000000    0.2680289
 135.5100098    0.2667478
 135.5200043    0.2660322
 135.5300140    0.2792315
 135.5400085    0.2730862
 135.5500031    0.2681356
 135.5600128    0.2757782
 135.5700073    0.2704067
 135.5800018    0.2697743
 135.5900116    0.2634964
 135.6000061    0.2695057
 135.6100006    0.2617790
 135.6200104    0.2598553
 135.6300049    0.2588946
 135.6399994    0.2629225
 135.6500092    0.2615656
 135.6600037    0.2697836
 135.6700134    0.2783011
 135.6800079    0.2880782
 135.6900024    0.2858030
 135.7000122    0.2911264
 135.7100067    0.2889839
 135.7200012    0.2924496
 135.7300110    0.2906111
 135.7400055    0.3053332
 135.7500000    0.3082548
 135.7600098    0.3220817
 135.7700043    0.3311086
 135.7800140    0.3264252
 135.7900085    0.3272242
 135.8000031    0.3213090
 135.8100128    0.3217998
 135.8200073    0.3179809
 135.8300018    0.3076046
 135.8400116    0.3269131
 135.8500061    0.3092333
 135.8600006    0.3109555
 135.8700104    0.3127132
 135.8800049    0.3114242
 135.8899994    0.3084513
 135.9000092    0.3012480
 135.9100037    0.3022293
 135.9200134    0.2945001
 135.9300079    0.2981180
 135.9400024    0.2963191
 135.9500122    0.3086532
 135.9600067    0.3071198
 135.9700012    0.3005717
 135.9800110    0.2953773
 135.9900055    0.2944798
 136.0000000    0.2967232
 136.0100098    0.3056083
 136.0200043    0.3105149
 136.0300140    0.3239720
 136.0400085    0.3043248
 136.0500031    0.3037865
 136.0600128    0.3024881
 136.0700073    0.3063895
 136.0800018    0.2989399
 136.0900116    0.2969086
 136.1000061    0.2915520
 136.1100006    0.2905787
 136.1200104    0.2931558
 136.1300049    0.2893304
 136.1399994    0.2942547
 136.1500092    0.2933337
 136.1600037    0.2980303
 136.1700134    0.2978678
 136.1800079    0.2889182
 136.1900024    0.2719373
 136.2000122    0.2776822
 136.2100067    0.2884835
 136.2200012    0.2854269
 136.2300110    0.3001409
 136.2400055    0.2918247
 136.2500000    0.2911524
 136.2600098    0.2947077
 136.2700043    0.2847892
 136.2800140    0.2880788
 136.2900085    0.3037615
 136.3000031    0.3040166
 136.3100128    0.3093574
 136.3200073    0.3092660
 136.3300018    0.3009769
 136.3400116    0.2982245
 136.3500061    0.3038188
 136.3600006    0.3129125
 136.3700104    0.3161555
 136.3800049    0.3043564
 136.3899994    0.3054229
 136.4000092    0.2999166
 136.4100037    0.2977239
 136.4200134    0.3069543
 136.4300079    0.3059443
 136.4400024    0.2986821
 136.4500122    0.2945270
 136.4600067    0.2956317
 136.4700012    0.2903686
 136.4800110    0.2906805
 136.4900055    0.2971110
 136.5000000    0.3009934
 136.5100098    0.2868931
 136.5200043    0.2857699
 136.5300140    0.2832167
 136.5400085    0.2787869
 136.5500031    0.2865052
 136.5600128    0.2923182
 136.5700073    0.2969997
 136.5800018    0.2959907
 136.5900116    0.2906522
 136.6000061    0.2892551
 136.6100006    0.3008060
 136.6200104    0.2992038
 136.6300049    0.2908781
 136.6399994    0.2906783
 136.6500092    0.3009510
 136.6600037    0.2998226
 136.6700134    0.2867790
 136.6800079    0.2950083
 136.6900024    0.2825651
 136.7000122    0.2859130
 136.7100067    0.2847975
 136.7200012    0.2921412
 136.7300110    0.2881415
 136.7400055    0.2872176
 136.7500000    0.2876344
 136.7600098    0.2801589
 136.7700043    0.2854793
 136.7800140    0.2833206
 136.7900085    0.2843828
 136.8000031    0.2743515
 136.8100128    0.2665382
 136.8200073    0.2683781
 136.8300018    0.2704400
 136.8400116    0.2713938
 136.8500061    0.2673676
 136.8600006    0.2816504
 136.8700104    0.2795382
 136.8800049    0.2782562
 136.8899994    0.2666478
 136.9000092    0.2791482
 136.9100037    0.2762810
 136.9200134    0.2858738
 136.9300079    0.2834525
 136.9400024    0.2843404
 136.9500122    0.2772496
 136.9600067    0.2777982
 136.9700012    0.2800825
 136.9800110    0.2780035
 136.9900055    0.2823365
 137.0000000    0.2985633
 137.0100098    0.2940622
 137.0200043    0.2999971
 137.0300140    0.3063376
 137.0400085    0.3070889
 137.0500031    0.3156147
 137.0600128    0.3134448
 137.0700073    0.3059968
 137.0800018    0.3077354
 137.0900116    0.3280238
 137.1000061    0.3283350
 137.1100006    0.3419096
 137.1200104    0.3324208
 137.1300049    0.3442268
 137.1399994    0.3357396
 137.1500092    0.3272324
 137.1600037    0.3253991
 137.1700134    0.3172210
 137.1800079    0.3261673
 137.1900024    0.3234751
 137.2000122    0.3251719
 137.2100067    0.3357859
 137.2200012    0.3247432
 137.2300110    0.3029137
 137.2400055    0.3044800
 137.2500000    0.3058134
 137.2600098    0.3108658
 137.2700043    0.3048626
 137.2800140    0.3062151
 137.2900085    0.2973368
 137.3000031    0.2992249
 137.3100128    0.3078777
 137.3200073    0.3042313
 137.3300018    0.3012326
 137.3400116    0.3075247
 137.3500061    0.3046897
 137.3600006    0.3121680
 137.3700104    0.3223616
 137.3800049    0.3286642
 137.3899994    0.3299532
 137.4000092    0.3332467
 137.4100037    0.3460206
 137.4200134    0.3350287
 137.4300079    0.3425453
 137.4400024    0.3445866
 137.4500122    0.3505195
 137.4600067    0.3611613
 137.4700012    0.3620108
 137.4800110    0.3755884
 137.4900055    0.3816465
 137.5000000    0.3915602
 137.5100098    0.4004751
 137.5200043    0.3819681
 137.5300140    0.3831661
 137.5400085    0.3645851
 137.5500031    0.3708942
 137.5600128    0.3629067
 137.5700073    0.3418391
 137.5800018    0.3504601
 137.5900116    0.3471276
 137.6000061    0.3497232
 137.6100006    0.3579439
 137.6200104    0.3518651
 137.6300049    0.3435674
 137.6399994    0.3363645
 137.6500092    0.3299955
 137.6600037    0.3293522
 137.6700134    0.3388033
 137.6800079    0.3364787
 137.6900024    0.3298169
 137.7000122    0.3305941
 137.7100067    0.3329497
 137.7200012    0.3238312
 137.7300110    0.3184929
 137.7400055    0.3234616
 137.7500000    0.3145282
 137.7600098    0.3059039
 137.7700043    0.3137411
 137.7800140    0.3227724
 137.7900085    0.3111931
 137.8000031    0.3170318
 137.8100128    0.3183127
 137.8200073    0.3140681
 137.8300018    0.3186269
 137.8400116    0.3240289
 137.8500061    0.3200861
 137.8600006    0.3243620
 137.8700104    0.3286985
 137.8800049    0.3304189
 137.8899994    0.3244577
 137.9000092    0.3289377
 137.9100037    0.3327482
 137.9200134    0.3404630
 137.9300079    0.3384425
 137.9400024    0.3305585
 137.9500122    0.3287850
 137.9600067    0.3184737
 137.9700012    0.3287714
 137.9800110    0.3171906
 137.9900055    0.3245715
 138.0000000    0.3356701
 138.0100098    0.3340439
 138.0200043    0.3274568
 138.0300140    0.3155421
 138.0400085    0.3114195
 138.0500031    0.3153687
 138.0600128    0.3130587
 138.0700073    0.3069409
 138.0800018    0.3168297
 138.0900116    0.3118879
 138.1000061    0.3214253
 138.1100006    0.3036919
 138.1200104    0.3077015
 138.1300049    0.3118249
 138.1399994    0.3074499
 138.1500092    0.2989306
 138.1600037    0.3028564
 138.1700134    0.3188867
 138.1800079    0.3278356
 138.1900024    0.3206111
 138.2000122    0.3138085
 138.2100067    0.3214667
 138.2200012    0.3213319
 138.2300110    0.3148922
 138.2400055    0.2931871
 138.2500000    0.2801327
 138.2600098    0.2840971
 138.2700043    0.2908024
 138.2800140    0.2871064
 138.2900085    0.2930785
 138.3000031    0.2903154
 138.3100128    0.2733774
 138.3200073    0.2796234
 138.3300018    0.2808239
 138.3400116    0.2837361
 138.3500061    0.2772734
 138.3600006    0.2771047
 138.3700104    0.2697984
 138.3800049    0.2748889
 138.3899994    0.2803905
 138.4000092    0.2766052
 138.4100037    0.2722556
 138.4200134    0.2904315
 138.4300079    0.3022662
 138.4400024    0.2941150
 138.4500122    0.2938929
 138.4600067    0.3040504
 138.4700012    0.3224658
 138.4800110    0.3166514
 138.4900055    0.3108519
 138.5000000    0.3311746
 138.5100098    0.3263254
 138.5200043    0.3479850
 138.5300140    0.3474119
 138.5400085    0.3293633
 138.5500031    0.3339973
 138.5600128    0.3087307
 138.5700073    0.3138894
 138.5800018    0.3268945
 138.5900116    0.3426211
 138.6000061    0.3406167
 138.6100006    0.3495117
 138.6200104    0.3592146
 138.6300049    0.3453480
 138.6399994    0.3452317
 138.6500092    0.3419001
 138.6600037    0.3350559
 138.6700134    0.3210156
 138.6800079    0.3063074
 138.6900024    0.2934253
 138.7000122    0.2840086
 138.7100067    0.2980554
 138.7200012    0.3000815
 138.7300110    0.2987643
 138.7400055    0.2944231
 138.7500000    0.3083457
 138.7600098    0.3088202
 138.7700043    0.3050037
 138.7800140    0.2982168
 138.7900085    0.2821188
 138.8000031    0.2836337
 138.8100128    0.2742012
 138.8200073    0.2824474
 138.8300018    0.2741508
 138.8400116    0.2729434
 138.8500061    0.2876040
 138.8600006    0.2793255
 138.8700104    0.2691864
 138.8800049    0.2671679
 138.8899994    0.2787189
 138.9000092    0.2770770
 138.9100037    0.2848000
 138.9200134    0.2727598
 138.9300079    0.2712309
 138.9400024    0.2701764
 138.9500122    0.2655017
 138.9600067    0.2658204
 138.9700012    0.2685757
 138.9800110    0.2609995
 138.9900055    0.2541903
 139.0000000    0.2563375
 139.0100098    0.2626491
 139.0200043    0.2591045
 139.0300140    0.2655170
 139.0400085    0.2549021
 139.0500031    0.2688471
 139.0600128    0.2607737
 139.0700073    0.2657656
 139.0800018    0.2650363
 139.0900116    0.2532718
 139.1000061    0.2497680
 139.1100006    0.2573476
 139.1200104    0.2586239
 139.1300049    0.2588919
 139.1399994    0.2546701
 139.1500092    0.2554385
 139.1600037    0.2500839
 139.1700134    0.2506639
 139.1800079    0.2576790
 139.1900024    0.2621210
 139.2000122    0.2747512
 139.2100067    0.2655976
 139.2200012    0.2604749
 139.2300110    0.2591985
 139.2400055    0.2645592
 139.2500000    0.2615103
 139.2600098    0.2558635
 139.2700043    0.2485365
 139.2800140    0.2457522
 139.2900085    0.2479340
 139.3000031    0.2451551
 139.3100128    0.2468194
 139.3200073    0.2472088
 139.3300018    0.2460053
 139.3400116    0.2443518
 139.3500061    0.2459609
 139.3600006    0.2450035
 139.3700104    0.2434607
 139.3800049    0.2436385
 139.3899994    0.2383906
 139.4000092    0.2384350
 139.4100037    0.2365445
 139.4200134    0.2419407
 139.4300079    0.2465090
 139.4400024    0.2499244
 139.4500122    0.2522104
 139.4600067    0.2528490
 139.4700012    0.2551276
 139.4800110    0.2514186
 139.4900055    0.2478417
 139.5000000    0.2453715
 139.5100098    0.2495514
 139.5200043    0.2517356
 139.5300140    0.2492507
 139.5400085    0.2499938
 139.5500031    0.2456429
 139.5600128    0.2464797
 139.5700073    0.2511754
 139.5800018    0.2492185
 139.5900116    0.2492707
 139.6000061    0.2488905
 139.6100006    0.2440920
 139.6200104    0.2480396
 139.6300049    0.2486797
 139.6399994    0.2571438
 139.6500092    0.2463881
 139.6600037    0.2461807
 139.6700134    0.2522918
 139.6800079    0.2477113
 139.6900024    0.2513776
 139.7000122    0.2525334
 139.7100067    0.2570154
 139.7200012    0.2528886
 139.7300110    0.2507061
 139.7400055    0.2600137
 139.7500000    0.2585174
 139.7600098    0.2603361
 139.7700043    0.2592928
 139.7800140    0.2594309
 139.7900085    0.2624003
 139.8000031    0.2674353
 139.8100128    0.2709025
 139.8200073    0.2631231
 139.8300018    0.2667513
 139.8400116    0.2669003
 139.8500061    0.2647536
 139.8600006    0.2542404
 139.8700104    0.2523862
 139.8800049    0.2490672
 139.8899994    0.2466201
 139.9000092    0.2432531
 139.9100037    0.2395469
 139.9200134    0.2481265
 139.9300079    0.2564024
 139.9400024    0.2605749
 139.9500122    0.2609420
 139.9600067    0.2539134
 139.9700012    0.2524707
 139.9800110    0.2529570
 139.9900055    0.2515522
 140.0000000    0.2546745
 140.0100098    0.2478330
 140.0200043    0.2488459
 140.0300140    0.2574121
 140.0400085    0.2510344
 140.0500031    0.2620401
 140.0600128    0.2586210
 140.0700073    0.2607903
 140.0800018    0.2535090
 140.0900116    0.2501765
 140.1000061    0.2434686
 140.1100006    0.2477074
 140.1200104    0.2513357
 140.1300049    0.2522438
 140.1399994    0.2511574
 140.1500092    0.2538629
 140.1600037    0.2618002
 140.1700134    0.2543276
 140.1800079    0.2564818
 140.1900024    0.2554669
 140.2000122    0.2600719
 140.2100067    0.2516210
 140.2200012    0.2528357
 140.2300110    0.2465920
 140.2400055    0.2520415
 140.2500000    0.2489733
 140.2600098    0.2526729
 140.2700043    0.2572770
 140.2800140    0.2656741
 140.2900085    0.2646775
 140.3000031    0.2704065
 140.3100128    0.2785282
 140.3200073    0.2755108
 140.3300018    0.2757090
 140.3400116    0.2671232
 140.3500061    0.2694192
 140.3600006    0.2651764
 140.3700104    0.2724389
 140.3800049    0.2664851
 140.3899994    0.2710329
 140.4000092    0.2620172
 140.4100037    0.2612456
 140.4200134    0.2621766
 140.4300079    0.2588105
 140.4400024    0.2695780
 140.4500122    0.2776091
 140.4600067    0.2721508
 140.4700012    0.2707788
 140.4800110    0.2769698
 140.4900055    0.2704736
 140.5000000    0.2758828
 140.5100098    0.2844899
 140.5200043    0.2869201
 140.5300140    0.2853583
 140.5400085    0.2817324
 140.5500031    0.2852354
 140.5600128    0.2837301
 140.5700073    0.2876112
 140.5800018    0.2973222
 140.5900116    0.2832111
 140.6000061    0.2831751
 140.6100006    0.2824965
 140.6200104    0.2812403
 140.6300049    0.2881284
 140.6399994    0.2908432
 140.6500092    0.2893104
 140.6600037    0.2885530
 140.6700134    0.2871273
 140.6800079    0.2832721
 140.6900024    0.2879840
 140.7000122    0.2960882
 140.7100067    0.2991522
 140.7200012    0.2963522
 140.7300110    0.3057627
 140.7400055    0.3067250
 140.7500000    0.3021773
 140.7600098    0.2819661
 140.7700043    0.2942022
 140.7800140    0.2920879
 140.7900085    0.2848220
 140.8000031    0.2806167
 140.8100128    0.2817021
 140.8200073    0.2893293
 140.8300018    0.2844512
 140.8400116    0.2857011
 140.8500061    0.2879793
 140.8600006    0.2779679
 140.8700104    0.2749268
 140.8800049    0.2796567
 140.8899994    0.2741606
 140.9000092    0.2820297
 140.9100037    0.2729712
 140.9200134    0.2744996
 140.9300079    0.2752493
 140.9400024    0.2837781
 140.9500122    0.2854714
 140.9600067    0.2883335
 140.9700012    0.2750022
 140.9800110    0.2811866
 140.9900055    0.2839954
 141.0000000    0.2768293
 141.0100098    0.2772366
 141.0200043    0.2783294
 141.0300140    0.2803172
 141.0400085    0.2716988
 141.0500031    0.2700106
 141.0600128    0.2801780
 141.0700073    0.2736826
 141.0800018    0.2787479
 141.0900116    0.2769373
 141.1000061    0.2815299
 141.1100006    0.2890338
 141.1200104    0.2937555
 141.1300049    0.2826107
 141.1399994    0.2834415
 141.1500092    0.2842877
 141.1600037    0.2871577
 141.1700134    0.2809108
 141.1800079    0.2871820
 141.1900024    0.2726573
 141.2000122    0.2688763
 141.2100067    0.2678249
 141.2200012    0.2668285
 141.2300110    0.2710222
 141.2400055    0.2713605
 141.2500000    0.2721609
 141.2600098    0.2660459
 141.2700043    0.2643035
 141.2800140    0.2585755
 141.2900085    0.2574217
 141.3000031    0.2611085
 141.3100128    0.2597084
 141.3200073    0.2515348
 141.3300018    0.2523419
 141.3400116    0.2540137
 141.3500061    0.2562735
 141.3600006    0.2551707
 141.3700104    0.2566883
 141.3800049    0.2641357
 141.3899994    0.2595086
 141.4000092    0.2495672
 141.4100037    0.2488789
 141.4200134    0.2575573
 141.4300079    0.2483850
 141.4400024    0.2558433
 141.4500122    0.2606199
 141.4600067    0.2542144
 141.4700012    0.2545617
 141.4800110    0.2596703
 141.4900055    0.2481504
 141.5000000    0.2442072
 141.5100098    0.2488093
 141.5200043    0.2475956
 141.5300140    0.2492014
 141.5400085    0.2440451
 141.5500031    0.2431464
 141.5600128    0.2497901
 141.5700073    0.2481961
 141.5800018    0.2478105
 141.5900116    0.2401512
 141.6000061    0.2469885
 141.6100006    0.2491224
 141.6200104    0.2515804
 141.6300049    0.2462528
 141.6399994    0.2457128
 141.6500092    0.2515358
 141.6600037    0.2645576
 141.6700134    0.2690591
 141.6800079    0.2659463
 141.6900024    0.2661789
 141.7000122    0.2609322
 141.7100067    0.2561875
 141.7200012    0.2671331
 141.7300110    0.2587088
 141.7400055    0.2607819
 141.7500000    0.2622260
 141.7600098    0.2649399
 141.7700043    0.2667144
 141.7800140    0.2632351
 141.7900085    0.2572117
 141.8000031    0.2545599
 141.8100128    0.2563736
 141.8200073    0.2553410
 141.8300018    0.2501759
 141.8400116    0.2545733
 141.8500061    0.2455567
 141.8600006    0.2545897
 141.8700104    0.2558959
 141.8800049    0.2519088
 141.8899994    0.2547254
 141.9000092    0.2496286
 141.9100037    0.2459589
 141.9200134    0.2409734
 141.9300079    0.2435620
 141.9400024    0.2400485
 141.9500122    0.2372803
 141.9600067    0.2430266
 141.9700012    0.2539646
 141.9800110    0.2633396
 141.9900055    0.2634793
 142.0000000    0.2670074
 142.0100098    0.2611395
 142.0200043    0.2620091
 142.0300140    0.2521475
 142.0400085    0.2557542
 142.0500031    0.2488882
 142.0600128    0.2531324
 142.0700073    0.2555791
 142.0800018    0.2521094
 142.0900116    0.2549061
 142.1000061    0.2565133
 142.1100006    0.2524602
 142.1200104    0.2567434
 142.1300049    0.2654985
 142.1399994    0.2621330
 142.1500092    0.2728377
 142.1600037    0.2664383
 142.1700134    0.2681790
 142.1800079    0.2703106
 142.1900024    0.2651418
 142.2000122    0.2662056
 142.2100067    0.2578199
 142.2200012    0.2593589
 142.2300110    0.2696005
 142.2400055    0.2722719
 142.2500000    0.2641394
 142.2600098    0.2759376
 142.2700043    0.2833911
 142.2800140    0.2828408
 142.2900085    0.2797882
 142.3000031    0.2780599
 142.3100128    0.2771392
 142.3200073    0.2863506
 142.3300018    0.2799956
 142.3400116    0.2780346
 142.3500061    0.2732951
 142.3600006    0.2719134
 142.3700104    0.2685135
 142.3800049    0.2801781
 142.3899994    0.2855605
 142.4000092    0.2954763
 142.4100037    0.2806865
 142.4200134    0.2874475
 142.4300079    0.2749113
 142.4400024    0.2910774
 142.4500122    0.2706405
 142.4600067    0.2799857
 142.4700012    0.2810669
 142.4800110    0.2716998
 142.4900055    0.2814754
 142.5000000    0.2814513
 142.5100098    0.2812203
 142.5200043    0.2838615
 142.5300140    0.2875136
 142.5400085    0.2751074
 142.5500031    0.2866763
 142.5600128    0.2768176
 142.5700073    0.2705611
 142.5800018    0.2672416
 142.5900116    0.2805157
 142.6000061    0.2836655
 142.6100006    0.2849118
 142.6200104    0.2957360
 142.6300049    0.3015175
 142.6399994    0.2979116
 142.6500092    0.2975304
 142.6600037    0.2925817
 142.6700134    0.2923724
 142.6800079    0.2935808
 142.6900024    0.2959504
 142.7000122    0.2809878
 142.7100067    0.2849110
 142.7200012    0.2948349
 142.7300110    0.2936478
 142.7400055    0.2963610
 142.7500000    0.2814071
 142.7600098    0.2804892
 142.7700043    0.2705342
 142.7800140    0.2697295
 142.7900085    0.2736377
 142.8000031    0.2773251
 142.8100128    0.2686866
 142.8200073    0.2680713
 142.8300018    0.2622061
 142.8400116    0.2621888
 142.8500061    0.2698449
 142.8600006    0.2748761
 142.8700104    0.2829435
 142.8800049    0.2742063
 142.8899994    0.2759024
 142.9000092    0.2690917
 142.9100037    0.2776003
 142.9200134    0.2812390
 142.9300079    0.2734778
 142.9400024    0.2729312
 142.9500122    0.2779001
 142.9600067    0.2780862
 142.9700012    0.2791606
 142.9800110    0.2795872
 142.9900055    0.2801520
 143.0000000    0.2924798
 143.0100098    0.3006817
 143.0200043    0.2969692
 143.0300140    0.2961853
 143.0400085    0.2926278
 143.0500031    0.3060883
 143.0600128    0.3057809
 143.0700073    0.3052880
 143.0800018    0.2997785
 143.0900116    0.3018764
 143.1000061    0.2822391
 143.1100006    0.2776302
 143.1200104    0.2834759
 143.1300049    0.2826637
 143.1399994    0.2848532
 143.1500092    0.2909180
 143.1600037    0.2876152
 143.1700134    0.2786578
 143.1800079    0.2812549
 143.1900024    0.2952700
 143.2000122    0.2965948
 143.2100067    0.2974081
 143.2200012    0.2875206
 143.2300110    0.2950482
 143.2400055    0.2953174
 143.2500000    0.2899868
 143.2600098    0.2865471
 143.2700043    0.2837556
 143.2800140    0.2860245
 143.2900085    0.2742763
 143.3000031    0.2832736
 143.3100128    0.2798491
 143.3200073    0.2729624
 143.3300018    0.2717418
 143.3400116    0.2806298
 143.3500061    0.2885772
 143.3600006    0.2844028
 143.3700104    0.2924736
 143.3800049    0.2779984
 143.3899994    0.2783411
 143.4000092    0.2887695
 143.4100037    0.2924869
 143.4200134    0.2942344
 143.4300079    0.3014510
 143.4400024    0.3075043
 143.4500122    0.3210735
 143.4600067    0.3052884
 143.4700012    0.2993837
 143.4800110    0.2923922
 143.4900055    0.2945571
 143.5000000    0.2997356
 143.5100098    0.3074510
 143.5200043    0.3098962
 143.5300140    0.3168654
 143.5400085    0.3056771
 143.5500031    0.2981175
 143.5600128    0.3079523
 143.5700073    0.3028475
 143.5800018    0.3070047
 143.5900116    0.3181742
 143.6000061    0.3193092
 143.6100006    0.3090903
 143.6200104    0.3184496
 143.6300049    0.3195175
 143.6399994    0.3077314
 143.6500092    0.3001234
 143.6600037    0.3038306
 143.6700134    0.3161943
 143.6800079    0.2985545
 143.6900024    0.3012033
 143.7000122    0.2901616
 143.7100067    0.2901098
 143.7200012    0.2818551
 143.7300110    0.2854784
 143.7400055    0.2896017
 143.7500000    0.2930652
 143.7600098    0.2875602
 143.7700043    0.2951118
 143.7800140    0.2922468
 143.7900085    0.2890328
 143.8000031    0.2963186
 143.8100128    0.2967932
 143.8200073    0.2900514
 143.8300018    0.2859285
 143.8400116    0.2875701
 143.8500061    0.2813169
 143.8600006    0.2882785
 143.8700104    0.2912638
 143.8800049    0.2928709
 143.8899994    0.2915955
 143.9000092    0.2873749
 143.9100037    0.2820854
 143.9200134    0.2775238
 143.9300079    0.2782075
 143.9400024    0.2758919
 143.9500122    0.2812361
 143.9600067    0.2847278
 143.9700012    0.2712422
 143.9800110    0.2764961
 143.9900055    0.2745138
 144.0000000    0.2806101
 144.0100098    0.2789463
 144.0200043    0.2779917
 144.0300140    0.2746025
 144.0400085    0.2759242
 144.0500031    0.2640956
 144.0600128    0.2666724
 144.0700073    0.2605454
 144.0800018    0.2671238
 144.0900116    0.2653982
 144.1000061    0.2666741
 144.1100006    0.2680833
 144.1200104    0.2684971
 144.1300049    0.2669766
 144.1399994    0.2591169
 144.1500092    0.2587681
 144.1600037    0.2633923
 144.1700134    0.2607967
 144.1800079    0.2572021
 144.1900024    0.2636664
 144.2000122    0.2660176
 144.2100067    0.2646424
 144.2200012    0.2682380
 144.2300110    0.2629020
 144.2400055    0.2572717
 144.2500000    0.2573858
 144.2600098    0.2679140
 144.2700043    0.2821301
 144.2800140    0.2824561
 144.2900085    0.2778482
 144.3000031    0.2706470
 144.3100128    0.2761033
 144.3200073    0.2725640
 144.3300018    0.2620488
 144.3400116    0.2561600
 144.3500061    0.2581099
 144.3600006    0.2564439
 144.3700104    0.2704077
 144.3800049    0.2614234
 144.3899994    0.2578546
 144.4000092    0.2715220
 144.4100037    0.2656138
 144.4200134    0.2650754
 144.4300079    0.2616385
 144.4400024    0.2584785
 144.4500122    0.2563196
 144.4600067    0.2610826
 144.4700012    0.2668604
 144.4800110    0.2682804
 144.4900055    0.2668641
 144.5000000    0.2706311
 144.5100098    0.2714678
 144.5200043    0.2725789
 144.5300140    0.2796295
 144.5400085    0.2766782
 144.5500031    0.2663620
 144.5600128    0.2719923
 144.5700073    0.2766663
 144.5800018    0.2760924
 144.5900116    0.2614048
 144.6000061    0.2611845
 144.6100006    0.2625185
 144.6200104    0.2639397
 144.6300049    0.2656716
 144.6399994    0.2579401
 144.6500092    0.2530997
 144.6600037    0.2506442
 144.6700134    0.2486096
 144.6800079    0.2513041
 144.6900024    0.2558497
 144.7000122    0.2585669
 144.7100067    0.2599888
 144.7200012    0.2515759
 144.7300110    0.2580132
 144.7400055    0.2504913
 144.7500000    0.2541718
 144.7600098    0.2524867
 144.7700043    0.2574287
 144.7800140    0.2507667
 144.7900085    0.2508715
 144.8000031    0.2485512
 144.8100128    0.2560552
 144.8200073    0.2654612
 144.8300018    0.2671367
 144.8400116    0.2696008
 144.8500061    0.2608469
 144.8600006    0.2631148
 144.8700104    0.2515860
 144.8800049    0.2521064
 144.8899994    0.2523193
 144.9000092    0.2580581
 144.9100037    0.2607269
 144.9200134    0.2650580
 144.9300079    0.2530133
 144.9400024    0.2540398
 144.9500122    0.2531469
 144.9600067    0.2492477
 144.9700012    0.2474353
 144.9800110    0.2536320
 144.9900055    0.2553646
 145.0000000    0.2476846
 145.0100098    0.2603287
 145.0200043    0.2477082
 145.0300140    0.2531821
 145.0400085    0.2531715
 145.0500031    0.2658521
 145.0600128    0.2692961
 145.0700073    0.2621742
 145.0800018    0.2644927
 145.0900116    0.2600961
 145.1000061    0.2603218
 145.1100006    0.2555573
 145.1200104    0.2533355
 145.1300049    0.2494247
 145.1399994    0.2537035
 145.1500092    0.2515067
 145.1600037    0.2561842
 145.1700134    0.2595624
 145.1800079    0.2636407
 145.1900024    0.2600529
 145.2000122    0.2613788
 145.2100067    0.2648183
 145.2200012    0.2678313
 145.2300110    0.2711745
 145.2400055    0.2715861
 145.2500000    0.2764586
 145.2600098    0.2745002
 145.2700043    0.2675253
 145.2800140    0.2599227
 145.2900085    0.2753952
 145.3000031    0.2651802
 145.3100128    0.2717647
 145.3200073    0.2700552
 145.3300018    0.2601744
 145.3400116    0.2557292
 145.3500061    0.2559112
 145.3600006    0.2605921
 145.3700104    0.2625550
 145.3800049    0.2655147
 145.3899994    0.2648941
 145.4000092    0.2687514
 145.4100037    0.2666847
 145.4200134    0.2581770
 145.4300079    0.2527838
 145.4400024    0.2584982
 145.4500122    0.2564502
 145.4600067    0.2611954
 145.4700012    0.2551137
 145.4800110    0.2605209
 145.4900055    0.2648745
 145.5000000    0.2570013
 145.5100098    0.2573332
 145.5200043    0.2637773
 145.5300140    0.2702330
 145.5400085    0.2624058
 145.5500031    0.2678332
 145.5600128    0.2658926
 145.5700073    0.2655055
 145.5800018    0.2664079
 145.5900116    0.2594607
 145.6000061    0.2608402
 145.6100006    0.2634698
 145.6200104    0.2571910
 145.6300049    0.2633586
 145.6399994    0.2639243
 145.6500092    0.2803571
 145.6600037    0.2727878
 145.6700134    0.2683066
 145.6800079    0.2592349
 145.6900024    0.2592351
 145.7000122    0.2618315
 145.7100067    0.2625102
 145.7200012    0.2619596
 145.7300110    0.2617752
 145.7400055    0.2612082
 145.7500000    0.2677345
 145.7600098    0.2627994
 145.7700043    0.2678685
 145.7800140    0.2638444
 145.7900085    0.2725140
 145.8000031    0.2730576
 145.8100128    0.2692550
 145.8200073    0.2611554
 145.8300018    0.2591969
 145.8400116    0.2550063
 145.8500061    0.2676088
 145.8600006    0.2570998
 145.8700104    0.2597440
 145.8800049    0.2634072
 145.8899994    0.2666736
 145.9000092    0.2748807
 145.9100037    0.2705022
 145.9200134    0.2700616
 145.9300079    0.2655512
 145.9400024    0.2686238
 145.9500122    0.2668982
 145.9600067    0.2706244
 145.9700012    0.2680354
 145.9800110    0.2710975
 145.9900055    0.2768468
 146.0000000    0.2701196
 146.0100098    0.2733145
 146.0200043    0.2743715
 146.0300140    0.2766945
 146.0400085    0.2639260
 146.0500031    0.2621347
 146.0600128    0.2636276
 146.0700073    0.2625119
 146.0800018    0.2678824
 146.0900116    0.2637630
 146.1000061    0.2746906
 146.1100006    0.2740154
 146.1200104    0.2586771
 146.1300049    0.2609094
 146.1399994    0.2614970
 146.1500092    0.2606879
 146.1600037    0.2650901
 146.1700134    0.2599996
 146.1800079    0.2647618
 146.1900024    0.2590532
 146.2000122    0.2581115
 146.2100067    0.2581889
 146.2200012    0.2674690
 146.2300110    0.2661785
 146.2400055    0.2683181
 146.2500000    0.2623731
 146.2600098    0.2724037
 146.2700043    0.2771538
 146.2800140    0.2882820
 146.2900085    0.2876354
 146.3000031    0.2813244
 146.3100128    0.2769619
 146.3200073    0.2800013
 146.3300018    0.2728505
 146.3400116    0.2658729
 146.3500061    0.2625540
 146.3600006    0.2625422
 146.3700104    0.2602010
 146.3800049    0.2774607
 146.3899994    0.2674408
 146.4000092    0.2691055
 146.4100037    0.2659509
 146.4200134    0.2673352
 146.4300079    0.2612026
 146.4400024    0.2610961
 146.4500122    0.2634781
 146.4600067    0.2566014
 146.4700012    0.2563846
 146.4800110    0.2538868
 146.4900055    0.2512913
 146.5000000    0.2570885
 146.5100098    0.2625723
 146.5200043    0.2654245
 146.5300140    0.2636829
 146.5400085    0.2622441
 146.5500031    0.2626683
 146.5600128    0.2642163
 146.5700073    0.2631014
 146.5800018    0.2654188
 146.5900116    0.2747280
 146.6000061    0.2696016
 146.6100006    0.2569244
 146.6200104    0.2587182
 146.6300049    0.2517613
 146.6399994    0.2578095
 146.6500092    0.2560164
 146.6600037    0.2552084
 146.6700134    0.2493130
 146.6800079    0.2544654
 146.6900024    0.2578426
 146.7000122    0.2607333
 146.7100067    0.2541563
 146.7200012    0.2449107
 146.7300110    0.2439609
 146.7400055    0.2488985
 146.7500000    0.2543799
 146.7600098    0.2616621
 146.7700043    0.2614680
 146.7800140    0.2610313
 146.7900085    0.2556619
 146.8000031    0.2606591
 146.8100128    0.2633449
 146.8200073    0.2602189
 146.8300018    0.2606069
 146.8400116    0.2638574
 146.8500061    0.2617889
 146.8600006    0.2603554
 146.8700104    0.2596536
 146.8800049    0.2709195
 146.8899994    0.2706940
 146.9000092    0.2656672
 146.9100037    0.2663524
 146.9200134    0.2619793
 146.9300079    0.2649533
 146.9400024    0.2605119
 146.9500122    0.2678335
 146.9600067    0.2784483
 146.9700012    0.2771195
 146.9800110    0.2857673
 146.9900055    0.2874080
 147.0000000    0.2880697
 147.0100098    0.2840028
 147.0200043    0.2903642
 147.0300140    0.2911087
 147.0400085    0.2940752
 147.0500031    0.2721449
 147.0600128    0.2839293
 147.0700073    0.2891050
 147.0800018    0.2914951
 147.0900116    0.2897215
 147.1000061    0.2756740
 147.1100006    0.2825454
 147.1200104    0.2772336
 147.1300049    0.2688894
 147.1399994    0.2693348
 147.1500092    0.2789803
 147.1600037    0.2759416
 147.1700134    0.2738099
 147.1800079    0.2695051
 147.1900024    0.2655483
 147.2000122    0.2686927
 147.2100067    0.2798289
 147.2200012    0.2888049
 147.2300110    0.2815502
 147.2400055    0.2822647
 147.2500000    0.2751178
 147.2600098    0.2683185
 147.2700043    0.2726828
 147.2800140    0.2727268
 147.2900085    0.2805871
 147.3000031    0.2869115
 147.3100128    0.2871824
 147.3200073    0.2812078
 147.3300018    0.2823758
 147.3400116    0.2825106
 147.3500061    0.2792197
 147.3600006    0.2801634
 147.3700104    0.2958803
 147.3800049    0.3064408
 147.3899994    0.3039945
 147.4000092    0.3075232
 147.4100037    0.2897759
 147.4200134    0.2893945
 147.4300079    0.2929018
 147.4400024    0.3071367
 147.4500122    0.3082499
 147.4600067    0.3145523
 147.4700012    0.3200907
 147.4800110    0.3100273
 147.4900055    0.3205978
 147.5000000    0.3212267
 147.5100098    0.3146394
 147.5200043    0.3166793
 147.5300140    0.3178670
 147.5400085    0.3215094
 147.5500031    0.3178338
 147.5600128    0.3110685
 147.5700073    0.3138504
 147.5800018    0.3205067
 147.5900116    0.3144773
 147.6000061    0.3308809
 147.6100006    0.3147478
 147.6200104    0.3193949
 147.6300049    0.3143038
 147.6399994    0.3083016
 147.6500092    0.3118651
 147.6600037    0.3201169
 147.6700134    0.3269030
 147.6800079    0.3347902
 147.6900024    0.3315069
 147.7000122    0.3382682
 147.7100067    0.3364175
 147.7200012    0.3260027
 147.7300110    0.3281260
 147.7400055    0.3280075
 147.7500000    0.3306890
 147.7600098    0.3358794
 147.7700043    0.3362768
 147.7800140    0.3318137
 147.7900085    0.3297481
 147.8000031    0.3278327
 147.8100128    0.3363525
 147.8200073    0.3359098
 147.8300018    0.3280025
 147.8400116    0.3390701
 147.8500061    0.3242860
 147.8600006    0.3368460
 147.8700104    0.3241510
 147.8800049    0.3155775
 147.8900146    0.3120038
 147.9000092    0.3122450
 147.9100037    0.3121151
 147.9200134    0.3009584
 147.9300079    0.2977481
 147.9400024    0.3046334
 147.9500122    0.3077992
 147.9600067    0.2954357
 147.9700012    0.2890503
 147.9800110    0.2916724
 147.9900055    0.3017497
 148.0000000    0.3032067
 148.0100098    0.3056230
 148.0200043    0.3022072
 148.0300140    0.2993115
 148.0400085    0.2970192
 148.0500031    0.2982512
 148.0600128    0.3008009
 148.0700073    0.3072278
 148.0800018    0.3188835
 148.0900116    0.3207427
 148.1000061    0.3083393
 148.1100006    0.3088189
 148.1200104    0.3178513
 148.1300049    0.3047092
 148.1400146    0.3174194
 148.1500092    0.3147093
 148.1600037    0.3178734
 148.1700134    0.3200801
 148.1800079    0.3257065
 148.1900024    0.3198312
 148.2000122    0.3173522
 148.2100067    0.3194226
 148.2200012    0.3149662
 148.2300110    0.3247787
 148.2400055    0.3180353
 148.2500000    0.3248125
 148.2600098    0.3179481
 148.2700043    0.3243787
 148.2800140    0.3176457
 148.2900085    0.3202714
 148.3000031    0.3158226
 148.3100128    0.3146470
 148.3200073    0.3172848
 148.3300018    0.3193348
 148.3400116    0.3159733
 148.3500061    0.3158192
 148.3600006    0.3103530
 148.3700104    0.3020185
 148.3800049    0.3015259
 148.3900146    0.3107939
 148.4000092    0.3163379
 148.4100037    0.3006436
 148.4200134    0.3052557
 148.4300079    0.3054567
 148.4400024    0.2904854
 148.4500122    0.2866684
 148.4600067    0.2934664
 148.4700012    0.3007842
 148.4800110    0.2974400
 148.4900055    0.2981638
 148.5000000    0.3074039
 148.5100098    0.3173166
 148.5200043    0.3198826
 148.5300140    0.3032813
 148.5400085    0.3154023
 148.5500031    0.3239654
 148.5600128    0.3298571
 148.5700073    0.3259670
 148.5800018    0.3208507
 148.5900116    0.3051015
 148.6000061    0.3095542
 148.6100006    0.3051324
 148.6200104    0.3051044
 148.6300049    0.2935442
 148.6400146    0.2967037
 148.6500092    0.2883550
 148.6600037    0.3021230
 148.6700134    0.3008434
 148.6800079    0.3054731
 148.6900024    0.3176875
 148.7000122    0.3169172
 148.7100067    0.3127630
 148.7200012    0.3085491
 148.7300110    0.3051646
 148.7400055    0.3021800
 148.7500000    0.2987732
 148.7600098    0.3214490
 148.7700043    0.3049352
 148.7800140    0.3049391
 148.7900085    0.2919108
 148.8000031    0.2983669
 148.8100128    0.3103832
 148.8200073    0.2972367
 148.8300018    0.2910536
 148.8400116    0.2857088
 148.8500061    0.2890189
 148.8600006    0.2845550
 148.8700104    0.2941594
 148.8800049    0.2848300
 148.8900146    0.2888502
 148.9000092    0.2970083
 148.9100037    0.3018402
 148.9200134    0.3088006
 148.9300079    0.3241614
 148.9400024    0.3204536
 148.9500122    0.3243696
 148.9600067    0.3179440
 148.9700012    0.3150339
 148.9800110    0.3121293
 148.9900055    0.3138285
 149.0000000    0.3055901
 149.0100098    0.3028731
 149.0200043    0.3043199
 149.0300140    0.3053582
 149.0400085    0.3099681
 149.0500031    0.3098637
 149.0600128    0.3094543
 149.0700073    0.3148638
 149.0800018    0.3049545
 149.0900116    0.3146174
 149.1000061    0.3087062
 149.1100006    0.3033410
 149.1200104    0.3011875
 149.1300049    0.3119599
 149.1400146    0.2977461
 149.1500092    0.3128658
 149.1600037    0.3173566
 149.1700134    0.3225401
 149.1800079    0.3205019
 149.1900024    0.3247654
 149.2000122    0.3170488
 149.2100067    0.3233394
 149.2200012    0.3101813
 149.2300110    0.2977449
 149.2400055    0.3011234
 149.2500000    0.3128099
 149.2600098    0.3211658
 149.2700043    0.3146060
 149.2800140    0.3226157
 149.2900085    0.3199638
 149.3000031    0.3269219
 149.3100128    0.3308052
 149.3200073    0.3108409
 149.3300018    0.3032337
 149.3400116    0.3163292
 149.3500061    0.3043648
 149.3600006    0.3202156
 149.3700104    0.3221199
 149.3800049    0.3274163
 149.3900146    0.3224794
 149.4000092    0.3254802
 149.4100037    0.3287472
 149.4200134    0.3217052
 149.4300079    0.3217686
 149.4400024    0.3181859
 149.4500122    0.3259772
 149.4600067    0.3295206
 149.4700012    0.3306296
 149.4800110    0.3384517
 149.4900055    0.3320966
 149.5000000    0.3486956
 149.5100098    0.3359218
 149.5200043    0.3342623
 149.5300140    0.3242291
 149.5400085    0.3335944
 149.5500031    0.3221997
 149.5600128    0.3392482
 149.5700073    0.3341517
 149.5800018    0.3508237
 149.5900116    0.3489002
 149.6000061    0.3423872
 149.6100006    0.3395984
 149.6200104    0.3459304
 149.6300049    0.3638544
 149.6400146    0.3603148
 149.6500092    0.3632509
 149.6600037    0.3485673
 149.6700134    0.3312015
 149.6800079    0.3415070
 149.6900024    0.3550772
 149.7000122    0.3390987
 149.7100067    0.3417116
 149.7200012    0.3393282
 149.7300110    0.3289113
 149.7400055    0.3315606
 149.7500000    0.3288301
 149.7600098    0.3244526
 149.7700043    0.3319763
 149.7800140    0.3321973
 149.7900085    0.3400789
 149.8000031    0.3302107
 149.8100128    0.3184100
 149.8200073    0.3225859
 149.8300018    0.3222913
 149.8400116    0.3149386
 149.8500061    0.3122938
 149.8600006    0.3106167
 149.8700104    0.3085577
 149.8800049    0.3086710
 149.8900146    0.3153076
 149.9000092    0.3093231
 149.9100037    0.3007146
 149.9200134    0.2961592
 149.9300079    0.2970441
 149.9400024    0.3014430
 149.9500122    0.3053152
 149.9600067    0.3054360
 149.9700012    0.3084962
 149.9800110    0.3070770
 149.9900055    0.3134442
 150.0000000    0.3166294
 150.0100098    0.3171977
 150.0200043    0.3267226
 150.0300140    0.3152750
 150.0400085    0.3158033
 150.0500031    0.3133381
 150.0600128    0.3146604
 150.0700073    0.3066333
 150.0800018    0.3026270
 150.0900116    0.3076881
 150.1000061    0.3124503
 150.1100006    0.3138437
 150.1200104    0.3090739
 150.1300049    0.3098636
 150.1400146    0.3064745
 150.1500092    0.3039472
 150.1600037    0.3025995
 150.1700134    0.2967781
 150.1800079    0.3029691
 150.1900024    0.3040774
 150.2000122    0.3060088
 150.2100067    0.3069031
 150.2200012    0.3185338
 150.2300110    0.3075185
 150.2400055    0.3098527
 150.2500000    0.3087489
 150.2600098    0.3251949
 150.2700043    0.3205779
 150.2800140    0.3122213
 150.2900085    0.3114389
 150.3000031    0.3076251
 150.3100128    0.3122225
 150.3200073    0.3034188
 150.3300018    0.3039834
 150.3400116    0.3154501
 150.3500061    0.3044398
 150.3600006    0.2957708
 150.3700104    0.3036076
 150.3800049    0.3075791
 150.3900146    0.3074842
 150.4000092    0.3026678
 150.4100037    0.3110701
 150.4200134    0.2981270
 150.4300079    0.2867382
 150.4400024    0.2968491
 150.4500122    0.2883145
 150.4600067    0.2836704
 150.4700012    0.2971365
 150.4800110    0.2958860
 150.4900055    0.2871182
 150.5000000    0.2885350
 150.5100098    0.2845092
 150.5200043    0.2895667
 150.5300140    0.2860541
 150.5400085    0.2933821
 150.5500031    0.2918046
 150.5600128    0.3007783
 150.5700073    0.2997846
 150.5800018    0.3007611
 150.5900116    0.3087167
 150.6000061    0.3153164
 150.6100006    0.3124641
 150.6200104    0.3181565
 150.6300049    0.3258784
 150.6400146    0.3190669
 150.6500092    0.3262865
 150.6600037    0.3253233
 150.6700134    0.3255392
 150.6800079    0.3207660
 150.6900024    0.3311698
 150.7000122    0.3411202
 150.7100067    0.3410282
 150.7200012    0.3510494
 150.7300110    0.3346120
 150.7400055    0.3281463
 150.7500000    0.3334163
 150.7600098    0.3352154
 150.7700043    0.3169307
 150.7800140    0.3106368
 150.7900085    0.3163473
 150.8000031    0.3105988
 150.8100128    0.3081972
 150.8200073    0.2979928
 150.8300018    0.3073927
 150.8400116    0.3165984
 150.8500061    0.3170995
 150.8600006    0.3176906
 150.8700104    0.3201916
 150.8800049    0.3200874
 150.8900146    0.3268435
 150.9000092    0.3367426
 150.9100037    0.3378376
 150.9200134    0.3313782
 150.9300079    0.3460724
 150.9400024    0.3601514
 150.9500122    0.3584090
 150.9600067    0.3614231
 150.9700012    0.3597454
 150.9800110    0.3555790
 150.9900055    0.3536739
 151.0000000    0.3387575
 151.0100098    0.3424679
 151.0200043    0.3451578
 151.0300140    0.3652686
 151.0400085    0.3821321
 151.0500031    0.3905578
 151.0600128    0.3725557
 151.0700073    0.3673079
 151.0800018    0.3596407
 151.0900116    0.3521935
 151.1000061    0.3393163
 151.1100006    0.3365154
 151.1200104    0.3378781
 151.1300049    0.3278707
 151.1400146    0.3268752
 151.1500092    0.3396929
 151.1600037    0.3385819
 151.1700134    0.3509451
 151.1800079    0.3458260
 151.1900024    0.3338950
 151.2000122    0.3307019
 151.2100067    0.3317828
 151.2200012    0.3250175
 151.2300110    0.3337210
 151.2400055    0.3323930
 151.2500000    0.3272220
 151.2600098    0.3333185
 151.2700043    0.3537554
 151.2800140    0.3569734
 151.2900085    0.3576514
 151.3000031    0.3555394
 151.3100128    0.3596393
 151.3200073    0.3457030
 151.3300018    0.3450466
 151.3400116    0.3447940
 151.3500061    0.3547931
 151.3600006    0.3575867
 151.3700104    0.3577735
 151.3800049    0.3518937
 151.3900146    0.3491554
 151.4000092    0.3630006
 151.4100037    0.3523825
 151.4200134    0.3701062
 151.4300079    0.3549787
 151.4400024    0.3572985
 151.4500122    0.3517728
 151.4600067    0.3369621
 151.4700012    0.3269487
 151.4800110    0.3362260
 151.4900055    0.3510957
 151.5000000    0.3402064
 151.5100098    0.3389681
 151.5200043    0.3515983
 151.5300140    0.3496720
 151.5400085    0.3496262
 151.5500031    0.3413491
 151.5600128    0.3472262
 151.5700073    0.3500129
 151.5800018    0.3350903
 151.5900116    0.3257253
 151.6000061    0.3242154
 151.6100006    0.3182365
 151.6200104    0.3196019
 151.6300049    0.3212205
 151.6400146    0.3206170
 151.6500092    0.3235342
 151.6600037    0.3312370
 151.6700134    0.3328134
 151.6800079    0.3200151
 151.6900024    0.3152264
 151.7000122    0.3129869
 151.7100067    0.3161240
 151.7200012    0.3097442
 151.7300110    0.2994545
 151.7400055    0.3015597
 151.7500000    0.3116884
 151.7600098    0.3048755
 151.7700043    0.3094818
 151.7800140    0.2973544
 151.7900085    0.2968291
 151.8000031    0.3003482
 151.8100128    0.2963802
 151.8200073    0.2937939
 151.8300018    0.2977728
 151.8400116    0.2879611
 151.8500061    0.2891492
 151.8600006    0.2907486
 151.8700104    0.2969073
 151.8800049    0.2900027
 151.8900146    0.2948967
 151.9000092    0.3044641
 151.9100037    0.3010364
 151.9200134    0.2977303
 151.9300079    0.2867937
 151.9400024    0.2882955
 151.9500122    0.3019786
 151.9600067    0.3033022
 151.9700012    0.3067043
 151.9800110    0.3184951
 151.9900055    0.3108199
 152.0000000    0.3020979
 152.0100098    0.2995675
 152.0200043    0.3107075
 152.0300140    0.2927085
 152.0400085    0.2915292
 152.0500031    0.3036849
 152.0600128    0.2964505
 152.0700073    0.2934524
 152.0800018    0.2933613
 152.0900116    0.2887644
 152.1000061    0.2870065
 152.1100006    0.2901484
 152.1200104    0.2913923
 152.1300049    0.2809640
 152.1400146    0.2715470
 152.1500092    0.2733584
 152.1600037    0.2707705
 152.1700134    0.2704383
 152.1800079    0.2671529
 152.1900024    0.2651188
 152.2000122    0.2616570
 152.2100067    0.2673766
 152.2200012    0.2717467
 152.2300110    0.2675458
 152.2400055    0.2726277
 152.2500000    0.2680229
 152.2600098    0.2667394
 152.2700043    0.2624829
 152.2800140    0.2699515
 152.2900085    0.2683334
 152.3000031    0.2640921
 152.3100128    0.2612609
 152.3200073    0.2669879
 152.3300018    0.2712645
 152.3400116    0.2760788
 152.3500061    0.2730463
 152.3600006    0.2595833
 152.3700104    0.2649376
 152.3800049    0.2568357
 152.3900146    0.2613699
 152.4000092    0.2620180
 152.4100037    0.2610632
 152.4200134    0.2591254
 152.4300079    0.2573082
 152.4400024    0.2616174
 152.4500122    0.2647815
 152.4600067    0.2699188
 152.4700012    0.2662030
 152.4800110    0.2678596
 152.4900055    0.2707684
 152.5000000    0.2687127
 152.5100098    0.2721337
 152.5200043    0.2785963
 152.5300140    0.2743497
 152.5400085    0.2654357
 152.5500031    0.2629896
 152.5600128    0.2656412
 152.5700073    0.2724377
 152.5800018    0.2728856
 152.5900116    0.2730545
 152.6000061    0.2698849
 152.6100006    0.2688820
 152.6200104    0.2724705
 152.6300049    0.2653101
 152.6400146    0.2595670
 152.6500092    0.2596287
 152.6600037    0.2773180
 152.6700134    0.2708146
 152.6800079    0.2691117
 152.6900024    0.2706501
 152.7000122    0.2704809
 152.7100067    0.2733976
 152.7200012    0.2726482
 152.7300110    0.2655246
 152.7400055    0.2841226
 152.7500000    0.2782533
 152.7600098    0.2807251
 152.7700043    0.2815784
 152.7800140    0.2759307
 152.7900085    0.2779301
 152.8000031    0.2779864
 152.8100128    0.2735562
 152.8200073    0.2750530
 152.8300018    0.2658359
 152.8400116    0.2639109
 152.8500061    0.2611782
 152.8600006    0.2677305
 152.8700104    0.2666613
 152.8800049    0.2749923
 152.8900146    0.2738310
 152.9000092    0.2660926
 152.9100037    0.2713279
 152.9200134    0.2582734
 152.9300079    0.2523950
 152.9400024    0.2550684
 152.9500122    0.2531182
 152.9600067    0.2488641
 152.9700012    0.2559544
 152.9800110    0.2612157
 152.9900055    0.2641758
 153.0000000    0.2649998
 153.0100098    0.2549075
 153.0200043    0.2550338
 153.0300140    0.2583749
 153.0400085    0.2531208
 153.0500031    0.2491791
 153.0600128    0.2567355
 153.0700073    0.2524846
 153.0800018    0.2531853
 153.0900116    0.2524056
 153.1000061    0.2579392
 153.1100006    0.2557551
 153.1200104    0.2554898
 153.1300049    0.2667386
 153.1400146    0.2622540
 153.1500092    0.2737659
 153.1600037    0.2723351
 153.1700134    0.2708326
 153.1800079    0.2651202
 153.1900024    0.2628057
 153.2000122    0.2567484
 153.2100067    0.2625019
 153.2200012    0.2668962
 153.2300110    0.2703038
 153.2400055    0.2599328
 153.2500000    0.2605498
 153.2600098    0.2604431
 153.2700043    0.2581640
 153.2800140    0.2602647
 153.2900085    0.2577165
 153.3000031    0.2647230
 153.3100128    0.2577929
 153.3200073    0.2606797
 153.3300018    0.2572196
 153.3400116    0.2542883
 153.3500061    0.2552415
 153.3600006    0.2557633
 153.3700104    0.2561772
 153.3800049    0.2491985
 153.3900146    0.2517214
 153.4000092    0.2504929
 153.4100037    0.2550524
 153.4200134    0.2620253
 153.4300079    0.2594245
 153.4400024    0.2629639
 153.4500122    0.2600927
 153.4600067    0.2607561
 153.4700012    0.2659014
 153.4800110    0.2742647
 153.4900055    0.2665882
 153.5000000    0.2562792
 153.5100098    0.2629405
 153.5200043    0.2563194
 153.5300140    0.2672180
 153.5400085    0.2693351
 153.5500031    0.2673582
 153.5600128    0.2703485
 153.5700073    0.2722615
 153.5800018    0.2632908
 153.5900116    0.2666264
 153.6000061    0.2746629
[truncated: 2,252,641 more chars]
