# Supplementary material for: Comparative structural insights and functional analysis for the distinct unbound states of Human AGO proteins
Source: Sci Rep. 2025 Mar 19;15:9432. doi: 10.1038/s41598-025-91849-5 (PMC11923369; doi:10.1038/s41598-025-91849-5)
Supplement: Supplementary file 27 — Supplementary Information 15. [file 41598_2025_91849_MOESM27_ESM.zip › AGO3/r1/rmsd.xvg]

# This file was created Thu Feb 25 01:53:00 2021
# Created by:
#                       :-) GROMACS - gmx rms, 2020.3 (-:
# 
# Executable:   /home/panos/programs/bin/gmx
# Data prefix:  /home/panos/programs
# Working dir:  /media/panos/Seagate Expansion Drive/AGO3/production
# Command line:
#   gmx rms -s prod.tpr -f prod_center.xtc -o rmsd.xvg -tu ns
# gmx rms is part of G R O M A C S:
#
# GROningen Mixture of Alchemy and Childrens' Stories
#
@    title "RMSD"
@    xaxis  label "Time (ns)"
@    yaxis  label "RMSD (nm)"
@TYPE xy
@ subtitle "Protein after lsq fit to Protein"
   0.0000000    0.0005008
   0.0100000    0.0856654
   0.0200000    0.0955464
   0.0300000    0.1014150
   0.0400000    0.1022301
   0.0500000    0.1015569
   0.0600000    0.1098372
   0.0700000    0.1154938
   0.0800000    0.1116638
   0.0900000    0.1157187
   0.1000000    0.1188975
   0.1100000    0.1202324
   0.1200000    0.1158709
   0.1300000    0.1219852
   0.1400000    0.1338218
   0.1500000    0.1356160
   0.1600000    0.1367162
   0.1700000    0.1412921
   0.1800000    0.1335118
   0.1900000    0.1352759
   0.2000000    0.1363990
   0.2100000    0.1391220
   0.2200000    0.1521895
   0.2300000    0.1566628
   0.2400000    0.1491953
   0.2500000    0.1601924
   0.2600000    0.1625060
   0.2700000    0.1690953
   0.2800000    0.1695217
   0.2900000    0.1779116
   0.3000000    0.1727128
   0.3100000    0.1786514
   0.3200000    0.1788888
   0.3300000    0.1756056
   0.3400000    0.1671738
   0.3500000    0.1692265
   0.3600000    0.1726955
   0.3700000    0.1725166
   0.3800000    0.1703313
   0.3900000    0.1816311
   0.4000000    0.1808664
   0.4100000    0.1829031
   0.4200000    0.1872809
   0.4300000    0.1753464
   0.4400000    0.1790242
   0.4500000    0.1887601
   0.4600000    0.2000272
   0.4700000    0.1938578
   0.4800000    0.2024901
   0.4900000    0.1897600
   0.5000000    0.1819811
   0.5100001    0.1880356
   0.5200000    0.1880924
   0.5300000    0.1914907
   0.5400000    0.1918512
   0.5500000    0.1890213
   0.5600000    0.1935537
   0.5700001    0.2001440
   0.5800000    0.2016960
   0.5900000    0.2020876
   0.6000000    0.2051616
   0.6100000    0.2197359
   0.6200000    0.2122591
   0.6300001    0.2152375
   0.6400000    0.2228779
   0.6500000    0.2326304
   0.6600000    0.2422622
   0.6700000    0.2412428
   0.6800000    0.2361650
   0.6900001    0.2410589
   0.7000000    0.2314080
   0.7100000    0.2253567
   0.7200000    0.2234352
   0.7300000    0.2260013
   0.7400000    0.2300675
   0.7500001    0.2144661
   0.7600001    0.2342116
   0.7700000    0.2254392
   0.7800000    0.2304628
   0.7900000    0.2318350
   0.8000000    0.2186530
   0.8100001    0.2158284
   0.8200001    0.2190397
   0.8300000    0.2076195
   0.8400000    0.2112271
   0.8500000    0.2171519
   0.8600000    0.2091527
   0.8700001    0.2116066
   0.8800001    0.2074184
   0.8900000    0.2031374
   0.9000000    0.2051620
   0.9100000    0.1927150
   0.9200000    0.2065174
   0.9300001    0.2099000
   0.9400001    0.2097205
   0.9500000    0.2003651
   0.9600000    0.1967800
   0.9700000    0.2004664
   0.9800000    0.1981013
   0.9900001    0.2028876
   1.0000000    0.2093927
   1.0100000    0.2131230
   1.0200001    0.2206786
   1.0300001    0.2208969
   1.0400001    0.2272691
   1.0500001    0.2239196
   1.0600001    0.2297026
   1.0700001    0.2331557
   1.0800000    0.2357230
   1.0900000    0.2343350
   1.1000000    0.2471719
   1.1100000    0.2501484
   1.1200000    0.2563378
   1.1300000    0.2557330
   1.1400001    0.2485647
   1.1500001    0.2572921
   1.1600001    0.2525197
   1.1700001    0.2550281
   1.1800001    0.2478176
   1.1900001    0.2386352
   1.2000000    0.2424777
   1.2100000    0.2524783
   1.2200000    0.2613998
   1.2300000    0.2634355
   1.2400000    0.2711628
   1.2500000    0.2526506
   1.2600001    0.2582599
   1.2700001    0.2475271
   1.2800001    0.2451106
   1.2900001    0.2422423
   1.3000001    0.2417616
   1.3100001    0.2410978
   1.3200001    0.2367361
   1.3300000    0.2539726
   1.3400000    0.2535489
   1.3500000    0.2495403
   1.3600000    0.2402650
   1.3700001    0.2472698
   1.3800001    0.2524360
   1.3900001    0.2616754
   1.4000001    0.2584213
   1.4100001    0.2745216
   1.4200001    0.2736054
   1.4300001    0.2666014
   1.4400001    0.2593269
   1.4500000    0.2613357
   1.4600000    0.2675890
   1.4700000    0.2677146
   1.4800000    0.2553324
   1.4900001    0.2463425
   1.5000001    0.2338388
   1.5100001    0.2390102
   1.5200001    0.2431269
   1.5300001    0.2460142
   1.5400001    0.2398243
   1.5500001    0.2315651
   1.5600001    0.2308148
   1.5700001    0.2240723
   1.5800000    0.2225914
   1.5900000    0.2275014
   1.6000000    0.2378231
   1.6100001    0.2317461
   1.6200001    0.2334961
   1.6300001    0.2284348
   1.6400001    0.2334487
   1.6500001    0.2229795
   1.6600001    0.2198212
   1.6700001    0.2154696
   1.6800001    0.2111113
   1.6900001    0.2128415
   1.7000000    0.2132067
   1.7100000    0.2131380
   1.7200000    0.2205939
   1.7300001    0.2119152
   1.7400001    0.2206066
   1.7500001    0.2266240
   1.7600001    0.2231183
   1.7700001    0.2213902
   1.7800001    0.2063725
   1.7900001    0.2034912
   1.8000001    0.1973490
   1.8100001    0.1990917
   1.8200001    0.2090905
   1.8300000    0.2123435
   1.8400000    0.2076409
   1.8500001    0.2136399
   1.8600001    0.2188701
   1.8700001    0.2083594
   1.8800001    0.2246963
   1.8900001    0.2362516
   1.9000001    0.2256030
   1.9100001    0.2259765
   1.9200001    0.2254466
   1.9300001    0.2343538
   1.9400001    0.2208366
   1.9500000    0.2259578
   1.9600000    0.2133625
   1.9700001    0.2189982
   1.9800001    0.2236172
   1.9900001    0.2224110
   2.0000000    0.2166616
   2.0100000    0.2070111
   2.0200000    0.2071307
   2.0300002    0.2094680
   2.0400002    0.2047228
   2.0500002    0.2026522
   2.0600002    0.2015071
   2.0700002    0.2076290
   2.0800002    0.2028411
   2.0900002    0.2109677
   2.1000001    0.2051890
   2.1100001    0.2103057
   2.1200001    0.2155999
   2.1300001    0.2069148
   2.1400001    0.2068703
   2.1500001    0.1999103
   2.1600001    0.1892245
   2.1700001    0.1917640
   2.1800001    0.1944167
   2.1900001    0.1968258
   2.2000000    0.2012518
   2.2100000    0.2048562
   2.2200000    0.2054628
   2.2300000    0.2088410
   2.2400000    0.2184775
   2.2500000    0.2087979
   2.2600000    0.1978847
   2.2700002    0.1965336
   2.2800002    0.1977430
   2.2900002    0.2141304
   2.3000002    0.2073850
   2.3100002    0.2134676
   2.3200002    0.2107535
   2.3300002    0.2234023
   2.3400002    0.2071588
   2.3500001    0.1976096
   2.3600001    0.1883835
   2.3700001    0.1971158
   2.3800001    0.1952263
   2.3900001    0.1934388
   2.4000001    0.2028268
   2.4100001    0.2117386
   2.4200001    0.2184666
   2.4300001    0.2107075
   2.4400001    0.2003717
   2.4500000    0.2099596
   2.4600000    0.2126793
   2.4700000    0.2052807
   2.4800000    0.2085803
   2.4900000    0.2059469
   2.5000000    0.2017532
   2.5100002    0.2057702
   2.5200002    0.2143237
   2.5300002    0.2160776
   2.5400002    0.2200917
   2.5500002    0.2129282
   2.5600002    0.2086769
   2.5700002    0.2155433
   2.5800002    0.2182990
   2.5900002    0.2144582
   2.6000001    0.2201602
   2.6100001    0.2194712
   2.6200001    0.2219722
   2.6300001    0.2249950
   2.6400001    0.2208104
   2.6500001    0.2329843
   2.6600001    0.2265913
   2.6700001    0.2329268
   2.6800001    0.2415339
   2.6900001    0.2313062
   2.7000000    0.2290179
   2.7100000    0.2459404
   2.7200000    0.2353139
   2.7300000    0.2296704
   2.7400002    0.2410125
   2.7500002    0.2486703
   2.7600002    0.2467637
   2.7700002    0.2412369
   2.7800002    0.2411109
   2.7900002    0.2364025
   2.8000002    0.2280874
   2.8100002    0.2362503
   2.8200002    0.2518893
   2.8300002    0.2568118
   2.8400002    0.2599803
   2.8500001    0.2700602
   2.8600001    0.2619805
   2.8700001    0.2527269
   2.8800001    0.2478372
   2.8900001    0.2434446
   2.9000001    0.2253965
   2.9100001    0.2204753
   2.9200001    0.2247967
   2.9300001    0.2454880
   2.9400001    0.2490867
   2.9500000    0.2360625
   2.9600000    0.2412593
   2.9700000    0.2430501
   2.9800003    0.2603264
   2.9900002    0.2632889
   3.0000002    0.2632670
   3.0100002    0.2594585
   3.0200002    0.2433883
   3.0300002    0.2408337
   3.0400002    0.2237576
   3.0500002    0.2206002
   3.0600002    0.2366450
   3.0700002    0.2246146
   3.0800002    0.2357652
   3.0900002    0.2440878
   3.1000001    0.2457571
   3.1100001    0.2590788
   3.1200001    0.2596852
   3.1300001    0.2654814
   3.1400001    0.2681725
   3.1500001    0.2726362
   3.1600001    0.2656235
   3.1700001    0.2583752
   3.1800001    0.2538204
   3.1900001    0.2490640
   3.2000000    0.2577405
   3.2100000    0.2461138
   3.2200003    0.2463086
   3.2300003    0.2370590
   3.2400002    0.2415752
   3.2500002    0.2473618
   3.2600002    0.2570782
   3.2700002    0.2557808
   3.2800002    0.2570841
   3.2900002    0.2550197
   3.3000002    0.2497875
   3.3100002    0.2534894
   3.3200002    0.2566847
   3.3300002    0.2539689
   3.3400002    0.2484640
   3.3500001    0.2461313
   3.3600001    0.2554801
   3.3700001    0.2518955
   3.3800001    0.2468412
   3.3900001    0.2422758
   3.4000001    0.2390976
   3.4100001    0.2311488
   3.4200001    0.2299537
   3.4300001    0.2266343
   3.4400001    0.2415536
   3.4500000    0.2512795
   3.4600003    0.2524854
   3.4700003    0.2546080
   3.4800003    0.2661967
   3.4900002    0.2672795
   3.5000002    0.2543057
   3.5100002    0.2627954
   3.5200002    0.2425913
   3.5300002    0.2405512
   3.5400002    0.2532050
   3.5500002    0.2356202
   3.5600002    0.2322021
   3.5700002    0.2370182
   3.5800002    0.2350626
   3.5900002    0.2306424
   3.6000001    0.2276513
   3.6100001    0.2261710
   3.6200001    0.2218398
   3.6300001    0.2246369
   3.6400001    0.2281519
   3.6500001    0.2402654
   3.6600001    0.2363033
   3.6700001    0.2536850
   3.6800001    0.2668858
   3.6900001    0.2649569
   3.7000003    0.2791072
   3.7100003    0.2841731
   3.7200003    0.2990010
   3.7300003    0.3032968
   3.7400002    0.3035416
   3.7500002    0.2990860
   3.7600002    0.2908716
   3.7700002    0.3095826
   3.7800002    0.3116238
   3.7900002    0.3046452
   3.8000002    0.3022606
   3.8100002    0.3021706
   3.8200002    0.2939123
   3.8300002    0.2917927
   3.8400002    0.3045094
   3.8500001    0.2991296
   3.8600001    0.3050652
   3.8700001    0.2862271
   3.8800001    0.2912784
   3.8900001    0.2855545
   3.9000001    0.2821478
   3.9100001    0.2725291
   3.9200001    0.2635921
   3.9300003    0.2609496
   3.9400003    0.2722781
   3.9500003    0.2697607
   3.9600003    0.2764372
   3.9700003    0.2684358
   3.9800003    0.2675231
   3.9900002    0.2539789
   4.0000000    0.2570309
   4.0100002    0.2498166
   4.0200000    0.2609853
   4.0300002    0.2563761
   4.0400000    0.2531453
   4.0500002    0.2586243
   4.0600004    0.2704993
   4.0700002    0.2792655
   4.0800004    0.2696295
   4.0900002    0.2709842
   4.1000004    0.2755630
   4.1100001    0.2746103
   4.1200004    0.2698403
   4.1300001    0.2564459
   4.1400003    0.2634063
   4.1500001    0.2541026
   4.1600003    0.2569651
   4.1700001    0.2507684
   4.1800003    0.2415081
   4.1900001    0.2477772
   4.2000003    0.2495682
   4.2100000    0.2437846
   4.2200003    0.2418419
   4.2300000    0.2360548
   4.2400002    0.2457477
   4.2500000    0.2425860
   4.2600002    0.2370850
   4.2700000    0.2328260
   4.2800002    0.2431198
   4.2900004    0.2484009
   4.3000002    0.2490893
   4.3100004    0.2650850
   4.3200002    0.2586104
   4.3300004    0.2581641
   4.3400002    0.2661310
   4.3500004    0.2734049
   4.3600001    0.2727326
   4.3700004    0.2773960
   4.3800001    0.2695142
   4.3900003    0.2647779
   4.4000001    0.2699050
   4.4100003    0.2616736
   4.4200001    0.2562777
   4.4300003    0.2536376
   4.4400001    0.2547967
   4.4500003    0.2481473
   4.4600000    0.2477445
   4.4700003    0.2606843
   4.4800000    0.2584030
   4.4900002    0.2752153
   4.5000000    0.2722877
   4.5100002    0.2675626
   4.5200000    0.2615677
   4.5300002    0.2618555
   4.5400004    0.2622865
   4.5500002    0.2849742
   4.5600004    0.2820123
   4.5700002    0.2887322
   4.5800004    0.2953313
   4.5900002    0.2929527
   4.6000004    0.2895432
   4.6100001    0.2983631
   4.6200004    0.3057128
   4.6300001    0.3006375
   4.6400003    0.2905767
   4.6500001    0.2988222
   4.6600003    0.2902530
   4.6700001    0.2883333
   4.6800003    0.2905175
   4.6900001    0.3028305
   4.7000003    0.3011825
   4.7100000    0.3140885
   4.7200003    0.3022569
   4.7300000    0.2826331
   4.7400002    0.2892258
   4.7500000    0.2689238
   4.7600002    0.2784170
   4.7700005    0.2689844
   4.7800002    0.2621386
   4.7900004    0.2705666
   4.8000002    0.2805250
   4.8100004    0.2787540
   4.8200002    0.2786005
   4.8300004    0.2806843
   4.8400002    0.2752979
   4.8500004    0.2782702
   4.8600001    0.2838363
   4.8700004    0.2855863
   4.8800001    0.2760125
   4.8900003    0.2916020
   4.9000001    0.2880197
   4.9100003    0.2835982
   4.9200001    0.2806293
   4.9300003    0.2854615
   4.9400001    0.2686652
   4.9500003    0.2606328
   4.9600000    0.2597754
   4.9700003    0.2519939
   4.9800000    0.2746604
   4.9900002    0.2620429
   5.0000000    0.2619320
   5.0100002    0.2514080
   5.0200005    0.2562663
   5.0300002    0.2546268
   5.0400004    0.2544864
   5.0500002    0.2527343
   5.0600004    0.2453459
   5.0700002    0.2523161
   5.0800004    0.2475467
   5.0900002    0.2455015
   5.1000004    0.2407990
   5.1100001    0.2451021
   5.1200004    0.2356307
   5.1300001    0.2406170
   5.1400003    0.2404709
   5.1500001    0.2489374
   5.1600003    0.2692534
   5.1700001    0.2649708
   5.1800003    0.2685072
   5.1900001    0.2591072
   5.2000003    0.2629904
   5.2100000    0.2579807
   5.2200003    0.2537805
   5.2300000    0.2475363
   5.2400002    0.2472534
   5.2500005    0.2548017
   5.2600002    0.2438142
   5.2700005    0.2398134
   5.2800002    0.2470614
   5.2900004    0.2645450
   5.3000002    0.2745551
   5.3100004    0.2689672
   5.3200002    0.2668816
   5.3300004    0.2639836
   5.3400002    0.2667414
   5.3500004    0.2775826
   5.3600001    0.2847392
   5.3700004    0.2794092
   5.3800001    0.2838903
   5.3900003    0.2839422
   5.4000001    0.2740680
   5.4100003    0.2696092
   5.4200001    0.2724282
   5.4300003    0.2724983
   5.4400001    0.2756469
   5.4500003    0.2779317
   5.4600000    0.2783985
   5.4700003    0.2833138
   5.4800005    0.2753603
   5.4900002    0.2842389
   5.5000005    0.2773317
   5.5100002    0.2792854
   5.5200005    0.2706451
   5.5300002    0.2746636
   5.5400004    0.2659583
   5.5500002    0.2582532
   5.5600004    0.2460928
   5.5700002    0.2370930
   5.5800004    0.2337919
   5.5900002    0.2373637
   5.6000004    0.2401710
   5.6100001    0.2459035
   5.6200004    0.2450039
   5.6300001    0.2454317
   5.6400003    0.2401777
   5.6500001    0.2270285
   5.6600003    0.2467078
   5.6700001    0.2505026
   5.6800003    0.2561292
   5.6900001    0.2516391
   5.7000003    0.2421192
   5.7100000    0.2383125
   5.7200003    0.2339604
   5.7300005    0.2328847
   5.7400002    0.2349738
   5.7500005    0.2362271
   5.7600002    0.2463122
   5.7700005    0.2439898
   5.7800002    0.2486865
   5.7900004    0.2437678
   5.8000002    0.2398806
   5.8100004    0.2429205
   5.8200002    0.2529178
   5.8300004    0.2548030
   5.8400002    0.2610694
   5.8500004    0.2558224
   5.8600001    0.2695704
   5.8700004    0.2706739
   5.8800001    0.2693495
   5.8900003    0.2734632
   5.9000001    0.2792400
   5.9100003    0.2875070
   5.9200001    0.2916043
   5.9300003    0.3007516
   5.9400001    0.3021986
   5.9500003    0.2915010
   5.9600005    0.2822350
   5.9700003    0.2866744
   5.9800005    0.2875864
   5.9900002    0.2853672
   6.0000005    0.2796852
   6.0100002    0.2799418
   6.0200005    0.2837458
   6.0300002    0.2772318
   6.0400004    0.2711030
   6.0500002    0.2627484
   6.0600004    0.2567864
   6.0700002    0.2576293
   6.0800004    0.2633236
   6.0900002    0.2689251
   6.1000004    0.2619434
   6.1100001    0.2610967
   6.1200004    0.2585984
   6.1300001    0.2618262
   6.1400003    0.2714020
   6.1500001    0.2585909
   6.1600003    0.2594020
   6.1700001    0.2561304
   6.1800003    0.2499117
   6.1900001    0.2543758
   6.2000003    0.2485518
   6.2100005    0.2487070
   6.2200003    0.2550302
   6.2300005    0.2626617
   6.2400002    0.2575780
   6.2500005    0.2558699
   6.2600002    0.2520855
   6.2700005    0.2428140
   6.2800002    0.2640634
   6.2900004    0.2692813
   6.3000002    0.2658149
   6.3100004    0.2730022
   6.3200002    0.2625237
   6.3300004    0.2579443
   6.3400002    0.2589907
   6.3500004    0.2588027
   6.3600001    0.2448874
   6.3700004    0.2586423
   6.3800001    0.2710440
   6.3900003    0.2695433
   6.4000001    0.2631320
   6.4100003    0.2763760
   6.4200001    0.2873935
   6.4300003    0.3009675
   6.4400005    0.2973520
   6.4500003    0.2998286
   6.4600005    0.2972043
   6.4700003    0.2986538
   6.4800005    0.2931455
   6.4900002    0.2826689
   6.5000005    0.2764559
   6.5100002    0.2856557
   6.5200005    0.2883652
   6.5300002    0.3000537
   6.5400004    0.2896483
   6.5500002    0.2781141
   6.5600004    0.2888931
   6.5700002    0.2950861
   6.5800004    0.2973721
   6.5900002    0.2954448
   6.6000004    0.2918205
   6.6100001    0.2867267
   6.6200004    0.2835711
   6.6300001    0.2851804
   6.6400003    0.2792442
   6.6500001    0.2763456
   6.6600003    0.2853937
   6.6700006    0.2760404
   6.6800003    0.2795959
   6.6900005    0.2751223
   6.7000003    0.2676156
   6.7100005    0.2705143
   6.7200003    0.2793055
   6.7300005    0.2815635
   6.7400002    0.2850747
   6.7500005    0.2830343
   6.7600002    0.2895314
   6.7700005    0.2925333
   6.7800002    0.2837497
   6.7900004    0.2791161
   6.8000002    0.2820653
   6.8100004    0.2928564
   6.8200002    0.2951067
   6.8300004    0.2927744
   6.8400002    0.2901638
   6.8500004    0.2788861
   6.8600001    0.2778666
   6.8700004    0.2811211
   6.8800001    0.2775618
   6.8900003    0.2839431
   6.9000001    0.2912845
   6.9100003    0.2890404
   6.9200006    0.2949955
   6.9300003    0.2968635
   6.9400005    0.2957979
   6.9500003    0.3050162
   6.9600005    0.2997863
   6.9700003    0.2854800
   6.9800005    0.2782715
   6.9900002    0.2724209
   7.0000005    0.2555308
   7.0100002    0.2627204
   7.0200005    0.2730042
   7.0300002    0.2710349
   7.0400004    0.2642954
   7.0500002    0.2733242
   7.0600004    0.2811827
   7.0700002    0.2792934
   7.0800004    0.2934861
   7.0900002    0.2878473
   7.1000004    0.2795875
   7.1100001    0.2683998
   7.1200004    0.2735881
   7.1300001    0.2863711
   7.1400003    0.2732347
   7.1500006    0.2796671
   7.1600003    0.2751733
   7.1700006    0.2775188
   7.1800003    0.2844605
   7.1900005    0.2895427
   7.2000003    0.2886993
   7.2100005    0.2991965
   7.2200003    0.2917401
   7.2300005    0.3104955
   7.2400002    0.3081928
   7.2500005    0.3047847
   7.2600002    0.3051383
   7.2700005    0.3204834
   7.2800002    0.3140689
   7.2900004    0.3042809
   7.3000002    0.2894315
   7.3100004    0.2885839
   7.3200002    0.3004150
   7.3300004    0.3095190
   7.3400002    0.3156060
   7.3500004    0.3081498
   7.3600001    0.2991039
   7.3700004    0.2794778
   7.3800001    0.2821882
   7.3900003    0.2765554
   7.4000006    0.2879054
   7.4100003    0.3076066
   7.4200006    0.3045724
   7.4300003    0.3065419
   7.4400005    0.3113313
   7.4500003    0.3102773
   7.4600005    0.2866598
   7.4700003    0.2853176
   7.4800005    0.2730008
   7.4900002    0.2912562
   7.5000005    0.2692674
   7.5100002    0.2738489
   7.5200005    0.2596385
   7.5300002    0.2677746
   7.5400004    0.2742956
   7.5500002    0.2765608
   7.5600004    0.2745482
   7.5700002    0.2761723
   7.5800004    0.2707396
   7.5900002    0.2682776
   7.6000004    0.2695012
   7.6100001    0.2569673
   7.6200004    0.2629797
   7.6300006    0.2608539
   7.6400003    0.2627586
   7.6500006    0.2745179
   7.6600003    0.2784883
   7.6700006    0.2893512
   7.6800003    0.2863289
   7.6900005    0.2991636
   7.7000003    0.2951876
   7.7100005    0.2922659
   7.7200003    0.2863202
   7.7300005    0.2715330
   7.7400002    0.2785690
   7.7500005    0.2745721
   7.7600002    0.2741283
   7.7700005    0.2719289
   7.7800002    0.2626186
   7.7900004    0.2701264
   7.8000002    0.2666532
   7.8100004    0.2668706
   7.8200002    0.2679630
   7.8300004    0.2744522
   7.8400002    0.2709151
   7.8500004    0.2817263
   7.8600006    0.2815107
   7.8700004    0.2768382
   7.8800006    0.2820279
   7.8900003    0.2866940
   7.9000006    0.2861411
   7.9100003    0.2880824
   7.9200006    0.2927677
   7.9300003    0.2972416
   7.9400005    0.2801822
   7.9500003    0.2894476
   7.9600005    0.2980308
   7.9700003    0.2866164
   7.9800005    0.2705879
   7.9900002    0.2795497
   8.0000000    0.2771437
   8.0100002    0.2828766
   8.0200005    0.2892898
   8.0300007    0.2846191
   8.0400000    0.2754721
   8.0500002    0.2763107
   8.0600004    0.2718958
   8.0700006    0.2526149
   8.0799999    0.2484277
   8.0900002    0.2515952
   8.1000004    0.2597081
   8.1100006    0.2530219
   8.1200008    0.2439452
   8.1300001    0.2535144
   8.1400003    0.2537021
   8.1500006    0.2545328
   8.1600008    0.2454573
   8.1700001    0.2472371
   8.1800003    0.2398633
   8.1900005    0.2441974
   8.2000008    0.2491308
   8.2100000    0.2543042
   8.2200003    0.2590507
   8.2300005    0.2617370
   8.2400007    0.2634451
   8.2500000    0.2708395
   8.2600002    0.2620623
   8.2700005    0.2701602
   8.2800007    0.2705463
   8.2900000    0.2747166
   8.3000002    0.2730184
   8.3100004    0.2861140
   8.3200006    0.2831535
   8.3299999    0.2827413
   8.3400002    0.2752749
   8.3500004    0.2801904
   8.3600006    0.2737367
   8.3700008    0.2803926
   8.3800001    0.2824041
   8.3900003    0.2743156
   8.4000006    0.2850671
   8.4100008    0.3042912
   8.4200001    0.3008361
   8.4300003    0.2936450
   8.4400005    0.2996604
   8.4500008    0.2864071
   8.4600000    0.2879486
   8.4700003    0.2820721
   8.4800005    0.2826368
   8.4900007    0.2795925
   8.5000000    0.2786245
   8.5100002    0.2895193
   8.5200005    0.2860894
   8.5300007    0.2945960
   8.5400000    0.2938554
   8.5500002    0.2969574
   8.5600004    0.2851908
   8.5700006    0.2866068
   8.5800009    0.2951614
   8.5900002    0.2862363
   8.6000004    0.2827848
   8.6100006    0.2802010
   8.6200008    0.2765504
   8.6300001    0.2839380
   8.6400003    0.2758893
   8.6500006    0.2731959
   8.6600008    0.2847045
   8.6700001    0.2861145
   8.6800003    0.2801669
   8.6900005    0.2720239
   8.7000008    0.2775369
   8.7100000    0.2750423
   8.7200003    0.2811761
   8.7300005    0.2849402
   8.7400007    0.2842346
   8.7500000    0.2975465
   8.7600002    0.2903847
   8.7700005    0.2967884
   8.7800007    0.2926811
   8.7900000    0.2978218
   8.8000002    0.3008658
   8.8100004    0.2980218
   8.8200006    0.2912213
   8.8300009    0.2820490
   8.8400002    0.2859898
   8.8500004    0.2909785
   8.8600006    0.2868041
   8.8700008    0.2780952
   8.8800001    0.2772058
   8.8900003    0.2800076
   8.9000006    0.2808275
   8.9100008    0.2800367
   8.9200001    0.2855584
   8.9300003    0.2875384
   8.9400005    0.2837634
   8.9500008    0.2863736
   8.9600000    0.2929923
   8.9700003    0.2927894
   8.9800005    0.2970633
   8.9900007    0.2977984
   9.0000000    0.2878011
   9.0100002    0.2830780
   9.0200005    0.2746264
   9.0300007    0.2990902
   9.0400000    0.2742948
   9.0500002    0.2844195
   9.0600004    0.2772940
   9.0700006    0.2738947
   9.0800009    0.2807391
   9.0900002    0.2829888
   9.1000004    0.2835682
   9.1100006    0.2844127
   9.1200008    0.2685802
   9.1300001    0.2656814
   9.1400003    0.2733478
   9.1500006    0.2765351
   9.1600008    0.2734217
   9.1700001    0.2744710
   9.1800003    0.2629764
   9.1900005    0.2729915
   9.2000008    0.2692783
   9.2100000    0.2806675
   9.2200003    0.2789632
   9.2300005    0.2707616
   9.2400007    0.2743134
   9.2500000    0.2646807
   9.2600002    0.2755338
   9.2700005    0.2719179
   9.2800007    0.2691929
   9.2900009    0.2773016
   9.3000002    0.2609744
   9.3100004    0.2674106
   9.3200006    0.2640708
   9.3300009    0.2662243
   9.3400002    0.2689701
   9.3500004    0.2609198
   9.3600006    0.2645169
   9.3700008    0.2631362
   9.3800001    0.2642764
   9.3900003    0.2647955
   9.4000006    0.2696270
   9.4100008    0.2718835
   9.4200001    0.2678623
   9.4300003    0.2721640
   9.4400005    0.2677922
   9.4500008    0.2704520
   9.4600000    0.2703232
   9.4700003    0.2718607
   9.4800005    0.2763496
   9.4900007    0.2756856
   9.5000000    0.2749301
   9.5100002    0.2728703
   9.5200005    0.2665229
   9.5300007    0.2715079
   9.5400009    0.2754348
   9.5500002    0.2791022
   9.5600004    0.2759851
   9.5700006    0.2792942
   9.5800009    0.2759176
   9.5900002    0.2763913
   9.6000004    0.2881441
   9.6100006    0.2855917
   9.6200008    0.2815710
   9.6300001    0.2746236
   9.6400003    0.2673875
   9.6500006    0.2668784
   9.6600008    0.2704862
   9.6700001    0.2625436
   9.6800003    0.2726876
   9.6900005    0.2704569
   9.7000008    0.2602722
   9.7100000    0.2592912
   9.7200003    0.2613903
   9.7300005    0.2584182
   9.7400007    0.2608964
   9.7500000    0.2633947
   9.7600002    0.2678270
   9.7700005    0.2525734
   9.7800007    0.2537701
   9.7900009    0.2511908
   9.8000002    0.2470006
   9.8100004    0.2485257
   9.8200006    0.2542112
   9.8300009    0.2539683
   9.8400002    0.2571421
   9.8500004    0.2524601
   9.8600006    0.2630507
   9.8700008    0.2610010
   9.8800001    0.2614211
   9.8900003    0.2593187
   9.9000006    0.2572230
   9.9100008    0.2605245
   9.9200001    0.2554443
   9.9300003    0.2544928
   9.9400005    0.2435264
   9.9500008    0.2478289
   9.9600000    0.2444607
   9.9700003    0.2494812
   9.9800005    0.2526738
   9.9900007    0.2465760
  10.0000000    0.2492488
  10.0100002    0.2477036
  10.0200005    0.2407960
  10.0300007    0.2471294
  10.0400009    0.2483285
  10.0500002    0.2463238
  10.0600004    0.2450364
  10.0700006    0.2439614
  10.0800009    0.2422592
  10.0900002    0.2485367
  10.1000004    0.2497931
  10.1100006    0.2486798
  10.1200008    0.2537716
  10.1300001    0.2500279
  10.1400003    0.2606056
  10.1500006    0.2571400
  10.1600008    0.2481910
  10.1700001    0.2559701
  10.1800003    0.2458276
  10.1900005    0.2484619
  10.2000008    0.2500711
  10.2100000    0.2438098
  10.2200003    0.2512755
  10.2300005    0.2476253
  10.2400007    0.2505019
  10.2500010    0.2561119
  10.2600002    0.2503131
  10.2700005    0.2498145
  10.2800007    0.2550188
  10.2900009    0.2525244
  10.3000002    0.2589087
  10.3100004    0.2474580
  10.3200006    0.2535911
  10.3300009    0.2451207
  10.3400002    0.2542179
  10.3500004    0.2543988
  10.3600006    0.2469500
  10.3700008    0.2504008
  10.3800001    0.2465586
  10.3900003    0.2568585
  10.4000006    0.2528954
  10.4100008    0.2454406
  10.4200001    0.2478129
  10.4300003    0.2426331
  10.4400005    0.2424086
  10.4500008    0.2395261
  10.4600000    0.2439677
  10.4700003    0.2359746
  10.4800005    0.2464836
  10.4900007    0.2480876
  10.5000010    0.2427688
  10.5100002    0.2512733
  10.5200005    0.2563817
  10.5300007    0.2488866
  10.5400009    0.2559114
  10.5500002    0.2497867
  10.5600004    0.2466157
  10.5700006    0.2529972
  10.5800009    0.2546589
  10.5900002    0.2488942
  10.6000004    0.2475887
  10.6100006    0.2511790
  10.6200008    0.2502756
  10.6300001    0.2520597
  10.6400003    0.2506517
  10.6500006    0.2478934
  10.6600008    0.2586896
  10.6700001    0.2561874
  10.6800003    0.2573236
  10.6900005    0.2739725
  10.7000008    0.2690077
  10.7100000    0.2797170
  10.7200003    0.2801444
  10.7300005    0.2796150
  10.7400007    0.2696413
  10.7500010    0.2840556
  10.7600002    0.2844010
  10.7700005    0.2945173
  10.7800007    0.2763293
  10.7900009    0.2916961
  10.8000002    0.2814790
  10.8100004    0.2874652
  10.8200006    0.2957869
  10.8300009    0.2844263
  10.8400002    0.2979634
  10.8500004    0.3016818
  10.8600006    0.3104966
  10.8700008    0.3075236
  10.8800001    0.3119953
  10.8900003    0.3177781
  10.9000006    0.3178646
  10.9100008    0.3221677
  10.9200001    0.3207721
  10.9300003    0.3272423
  10.9400005    0.3221820
  10.9500008    0.3108269
  10.9600010    0.3200377
  10.9700003    0.3234061
  10.9800005    0.3397344
  10.9900007    0.3371190
  11.0000010    0.3196209
  11.0100002    0.3294387
  11.0200005    0.3114430
  11.0300007    0.3301880
  11.0400009    0.3280246
  11.0500002    0.3290933
  11.0600004    0.3304482
  11.0700006    0.3281707
  11.0800009    0.3262150
  11.0900002    0.3344585
  11.1000004    0.3265767
  11.1100006    0.3141442
  11.1200008    0.3169923
  11.1300001    0.3195976
  11.1400003    0.3206590
  11.1500006    0.3164709
  11.1600008    0.3129614
  11.1700001    0.3118371
  11.1800003    0.3094975
  11.1900005    0.3145988
  11.2000008    0.3117808
  11.2100010    0.3244438
  11.2200003    0.3165301
  11.2300005    0.3112009
  11.2400007    0.3045044
  11.2500010    0.2962167
  11.2600002    0.3020478
  11.2700005    0.3035665
  11.2800007    0.3068568
  11.2900009    0.3049435
  11.3000002    0.3262797
  11.3100004    0.3214830
  11.3200006    0.3142449
  11.3300009    0.3241072
  11.3400002    0.3140115
  11.3500004    0.3200098
  11.3600006    0.3239186
  11.3700008    0.3328851
  11.3800001    0.3379830
  11.3900003    0.3362429
  11.4000006    0.3154667
  11.4100008    0.3127066
  11.4200001    0.3196187
  11.4300003    0.3159566
  11.4400005    0.3126673
  11.4500008    0.3147621
  11.4600010    0.3081962
  11.4700003    0.2955558
  11.4800005    0.2984287
  11.4900007    0.2971982
  11.5000010    0.2982740
  11.5100002    0.2921990
  11.5200005    0.2828189
  11.5300007    0.2827416
  11.5400009    0.2791325
  11.5500002    0.2693650
  11.5600004    0.2771890
  11.5700006    0.2778099
  11.5800009    0.2744352
  11.5900002    0.2734464
  11.6000004    0.2723414
  11.6100006    0.2688605
  11.6200008    0.2729177
  11.6300001    0.2713907
  11.6400003    0.2756470
  11.6500006    0.2687984
  11.6600008    0.2693434
  11.6700010    0.2643543
  11.6800003    0.2654271
  11.6900005    0.2814513
  11.7000008    0.2637972
  11.7100010    0.2704470
  11.7200003    0.2648921
  11.7300005    0.2772456
  11.7400007    0.2729550
  11.7500010    0.2776801
  11.7600002    0.2800746
  11.7700005    0.2894244
  11.7800007    0.2898792
  11.7900009    0.2905570
  11.8000002    0.3000657
  11.8100004    0.3022387
  11.8200006    0.2972908
  11.8300009    0.2940399
  11.8400002    0.2939986
  11.8500004    0.2995997
  11.8600006    0.2989493
  11.8700008    0.3023911
  11.8800001    0.3049895
  11.8900003    0.2956402
  11.9000006    0.2957920
  11.9100008    0.2967456
  11.9200010    0.2994361
  11.9300003    0.3025082
  11.9400005    0.3058929
  11.9500008    0.3078905
  11.9600010    0.3129858
  11.9700003    0.3168457
  11.9800005    0.3239349
  11.9900007    0.3293998
  12.0000010    0.3223763
  12.0100002    0.3302529
  12.0200005    0.3351242
  12.0300007    0.3197335
  12.0400009    0.3192707
  12.0500002    0.3263480
  12.0600004    0.3223337
  12.0700006    0.3249854
  12.0800009    0.3189930
  12.0900002    0.3285441
  12.1000004    0.3251339
  12.1100006    0.3261161
  12.1200008    0.3244655
  12.1300001    0.3342961
  12.1400003    0.3168407
  12.1500006    0.3166397
  12.1600008    0.3108332
  12.1700010    0.3265961
  12.1800003    0.3205145
  12.1900005    0.3336081
  12.2000008    0.3084154
  12.2100010    0.3206877
  12.2200003    0.3163882
  12.2300005    0.2983028
  12.2400007    0.2920552
  12.2500010    0.2887350
  12.2600002    0.2949046
  12.2700005    0.2896162
  12.2800007    0.2934564
  12.2900009    0.2911954
  12.3000002    0.2827516
  12.3100004    0.2770302
  12.3200006    0.2852651
  12.3300009    0.2914735
  12.3400002    0.2878979
  12.3500004    0.3009357
  12.3600006    0.2910713
  12.3700008    0.3023978
  12.3800001    0.2963170
  12.3900003    0.2964066
  12.4000006    0.3020070
  12.4100008    0.3014148
  12.4200010    0.3129570
  12.4300003    0.3088736
  12.4400005    0.3069054
  12.4500008    0.2974569
  12.4600010    0.3040396
  12.4700003    0.2981361
  12.4800005    0.2934216
  12.4900007    0.2897923
  12.5000010    0.2733724
  12.5100002    0.2836654
  12.5200005    0.2802025
  12.5300007    0.2860473
  12.5400009    0.2804146
  12.5500002    0.2929825
  12.5600004    0.2849588
  12.5700006    0.2849806
  12.5800009    0.2809492
  12.5900002    0.2760573
  12.6000004    0.2782646
  12.6100006    0.2836723
  12.6200008    0.2762385
  12.6300011    0.2782617
  12.6400003    0.2926805
  12.6500006    0.3059649
  12.6600008    0.3142427
  12.6700010    0.3195528
  12.6800003    0.3218960
  12.6900005    0.3183452
  12.7000008    0.3149568
  12.7100010    0.3061963
  12.7200003    0.3060003
  12.7300005    0.3091640
  12.7400007    0.3027939
  12.7500010    0.3014021
  12.7600002    0.3033217
  12.7700005    0.3133417
  12.7800007    0.3198110
  12.7900009    0.2975725
  12.8000002    0.3033112
  12.8100004    0.3065439
  12.8200006    0.3072066
  12.8300009    0.3144961
  12.8400002    0.3076300
  12.8500004    0.3068107
  12.8600006    0.3010537
  12.8700008    0.3194074
  12.8800011    0.3132377
  12.8900003    0.3071616
  12.9000006    0.3145081
  12.9100008    0.3090011
  12.9200010    0.3189693
  12.9300003    0.3137791
  12.9400005    0.3258496
  12.9500008    0.3354095
  12.9600010    0.3289415
  12.9700003    0.3292261
  12.9800005    0.3183066
  12.9900007    0.2992066
  13.0000010    0.2883921
  13.0100002    0.2972006
  13.0200005    0.2858526
  13.0300007    0.3060301
  13.0400009    0.2960752
  13.0500002    0.2889135
  13.0600004    0.2984498
  13.0700006    0.3029564
  13.0800009    0.2955897
  13.0900002    0.2987737
  13.1000004    0.3002732
  13.1100006    0.3032041
  13.1200008    0.3078456
  13.1300011    0.3036546
  13.1400003    0.2919083
  13.1500006    0.2889090
  13.1600008    0.2861790
  13.1700010    0.2780413
  13.1800003    0.2809529
  13.1900005    0.2752638
  13.2000008    0.2744189
  13.2100010    0.2706654
  13.2200003    0.2620944
  13.2300005    0.2699919
  13.2400007    0.2740836
  13.2500010    0.2627448
  13.2600002    0.2698871
  13.2700005    0.2670427
  13.2800007    0.2778669
  13.2900009    0.2766460
  13.3000002    0.2812209
  13.3100004    0.2622409
  13.3200006    0.2744782
  13.3300009    0.2659447
  13.3400011    0.2640981
  13.3500004    0.2715276
  13.3600006    0.2616381
  13.3700008    0.2598794
  13.3800011    0.2491549
  13.3900003    0.2481988
  13.4000006    0.2401047
  13.4100008    0.2416537
  13.4200010    0.2537694
  13.4300003    0.2508431
  13.4400005    0.2514713
  13.4500008    0.2580017
  13.4600010    0.2571889
  13.4700003    0.2495205
  13.4800005    0.2478664
  13.4900007    0.2606211
  13.5000010    0.2714789
  13.5100002    0.2845573
  13.5200005    0.2768983
  13.5300007    0.2786662
  13.5400009    0.2746095
  13.5500002    0.2735180
  13.5600004    0.2639061
  13.5700006    0.2571450
  13.5800009    0.2635215
  13.5900011    0.2667451
  13.6000004    0.2667833
  13.6100006    0.2746997
  13.6200008    0.2774461
  13.6300011    0.2758607
  13.6400003    0.2856392
  13.6500006    0.2986418
  13.6600008    0.2888242
  13.6700010    0.2838699
  13.6800003    0.2863244
  13.6900005    0.2783649
  13.7000008    0.2791867
  13.7100010    0.2795863
  13.7200003    0.2913597
  13.7300005    0.2774047
  13.7400007    0.2954131
  13.7500010    0.2946569
  13.7600002    0.2959337
  13.7700005    0.2856766
  13.7800007    0.2877397
  13.7900009    0.2855621
  13.8000002    0.2802789
  13.8100004    0.2823669
  13.8200006    0.2735468
  13.8300009    0.2731080
  13.8400011    0.2653722
  13.8500004    0.2709937
  13.8600006    0.2684408
  13.8700008    0.2633355
  13.8800011    0.2591695
  13.8900003    0.2582780
  13.9000006    0.2668658
  13.9100008    0.2672452
  13.9200010    0.2745273
  13.9300003    0.2660459
  13.9400005    0.2618920
  13.9500008    0.2656386
  13.9600010    0.2804068
  13.9700003    0.2870635
  13.9800005    0.2863557
  13.9900007    0.2904190
  14.0000010    0.2877397
  14.0100002    0.2728722
  14.0200005    0.2823493
  14.0300007    0.2815129
  14.0400009    0.2854307
  14.0500002    0.2855546
  14.0600004    0.2936526
  14.0700006    0.2919168
  14.0800009    0.2868153
  14.0900011    0.2817550
  14.1000004    0.2767271
  14.1100006    0.2776889
  14.1200008    0.2837065
  14.1300011    0.2880184
  14.1400003    0.2944265
  14.1500006    0.2990255
  14.1600008    0.3034080
  14.1700010    0.2937803
  14.1800003    0.2895198
  14.1900005    0.2828041
  14.2000008    0.2869383
  14.2100010    0.2940769
  14.2200003    0.2930835
  14.2300005    0.2777017
  14.2400007    0.2848350
  14.2500010    0.2862269
  14.2600002    0.2869485
  14.2700005    0.2895400
  14.2800007    0.2884628
  14.2900009    0.2894821
  14.3000011    0.2958700
  14.3100004    0.2998225
  14.3200006    0.2888084
  14.3300009    0.2933497
  14.3400011    0.3042731
  14.3500004    0.2977675
  14.3600006    0.3068722
  14.3700008    0.2945904
  14.3800011    0.2885653
  14.3900003    0.2867846
  14.4000006    0.2893114
  14.4100008    0.2919760
  14.4200010    0.2872840
  14.4300003    0.2955858
  14.4400005    0.3017854
  14.4500008    0.3125304
  14.4600010    0.3018607
  14.4700003    0.3002951
  14.4800005    0.3058955
  14.4900007    0.3082154
  14.5000010    0.3028006
  14.5100002    0.3070903
  14.5200005    0.3081900
  14.5300007    0.3143719
  14.5400009    0.3132485
  14.5500011    0.3037120
  14.5600004    0.3024738
  14.5700006    0.2985930
  14.5800009    0.3126065
  14.5900011    0.2926264
  14.6000004    0.2930443
  14.6100006    0.2923692
  14.6200008    0.2912797
  14.6300011    0.2925033
  14.6400003    0.2894584
  14.6500006    0.2843482
  14.6600008    0.2850449
  14.6700010    0.2862284
  14.6800003    0.2990521
  14.6900005    0.2877848
  14.7000008    0.2919148
  14.7100010    0.2963598
  14.7200003    0.3040791
  14.7300005    0.3003963
  14.7400007    0.2980995
  14.7500010    0.3011168
  14.7600002    0.3040626
  14.7700005    0.3117062
  14.7800007    0.3083353
  14.7900009    0.3048892
  14.8000011    0.2904585
  14.8100004    0.2855492
  14.8200006    0.2879733
  14.8300009    0.2772644
  14.8400011    0.2748647
  14.8500004    0.2808191
  14.8600006    0.2878375
  14.8700008    0.2829133
  14.8800011    0.2758816
  14.8900003    0.2623329
  14.9000006    0.2712211
  14.9100008    0.2778227
  14.9200010    0.2801641
  14.9300003    0.2973812
  14.9400005    0.2936184
  14.9500008    0.2812327
  14.9600010    0.2808545
  14.9700003    0.2852279
  14.9800005    0.2879537
  14.9900007    0.2891718
  15.0000010    0.2726939
  15.0100012    0.2666701
  15.0200005    0.2685292
  15.0300007    0.2608179
  15.0400009    0.2644137
  15.0500011    0.2601923
  15.0600004    0.2584365
  15.0700006    0.2629544
  15.0800009    0.2599523
  15.0900011    0.2759932
  15.1000004    0.2610311
  15.1100006    0.2606349
  15.1200008    0.2605353
  15.1300011    0.2660573
  15.1400003    0.2663252
  15.1500006    0.2668125
  15.1600008    0.2773975
  15.1700010    0.2616268
  15.1800003    0.2655359
  15.1900005    0.2708734
  15.2000008    0.2759280
  15.2100010    0.2769610
  15.2200003    0.2722262
  15.2300005    0.2746312
  15.2400007    0.2704378
  15.2500010    0.2770079
  15.2600012    0.2640878
  15.2700005    0.2669544
  15.2800007    0.2681941
  15.2900009    0.2819516
  15.3000011    0.2723152
  15.3100004    0.2684301
  15.3200006    0.2661673
  15.3300009    0.2720375
  15.3400011    0.2738596
  15.3500004    0.2707769
  15.3600006    0.2875637
  15.3700008    0.2813065
  15.3800011    0.2850403
  15.3900003    0.2722405
  15.4000006    0.2713444
  15.4100008    0.2721113
  15.4200010    0.2804768
  15.4300003    0.2792545
  15.4400005    0.2681849
  15.4500008    0.2672072
  15.4600010    0.2777360
  15.4700003    0.2768246
  15.4800005    0.2740777
  15.4900007    0.2702771
  15.5000010    0.2759202
  15.5100012    0.2822331
  15.5200005    0.2690717
  15.5300007    0.2720822
  15.5400009    0.2714397
  15.5500011    0.2716978
  15.5600004    0.2719534
  15.5700006    0.2736368
  15.5800009    0.2801673
  15.5900011    0.2811038
  15.6000004    0.2823356
  15.6100006    0.2879438
  15.6200008    0.2866765
  15.6300011    0.2942500
  15.6400003    0.2947232
  15.6500006    0.2982605
  15.6600008    0.2972314
  15.6700010    0.2941689
  15.6800003    0.2972890
  15.6900005    0.2936426
  15.7000008    0.2941414
  15.7100010    0.2919537
  15.7200012    0.3008943
  15.7300005    0.3060332
  15.7400007    0.3065800
  15.7500010    0.3025699
  15.7600012    0.2931296
  15.7700005    0.2871639
  15.7800007    0.2908792
  15.7900009    0.3057942
  15.8000011    0.2942081
  15.8100004    0.2951317
  15.8200006    0.3050688
  15.8300009    0.2953287
  15.8400011    0.2824856
  15.8500004    0.2961562
  15.8600006    0.3060646
  15.8700008    0.3093279
  15.8800011    0.3150205
  15.8900003    0.3079819
  15.9000006    0.3180099
  15.9100008    0.3146558
  15.9200010    0.3220915
  15.9300003    0.3193890
  15.9400005    0.3153586
  15.9500008    0.3303470
  15.9600010    0.3343107
  15.9700012    0.3500424
  15.9800005    0.3428641
  15.9900007    0.3551314
  16.0000000    0.3700812
  16.0100002    0.3574159
  16.0200005    0.3527490
  16.0300007    0.3603082
  16.0400009    0.3771460
  16.0500011    0.3814301
  16.0600014    0.3934500
  16.0700016    0.3920600
  16.0799999    0.3858422
  16.0900002    0.3778144
  16.1000004    0.3620359
  16.1100006    0.3622347
  16.1200008    0.3636472
  16.1300011    0.3491644
  16.1400013    0.3382168
  16.1500015    0.3226915
  16.1599998    0.3226575
  16.1700001    0.3262029
  16.1800003    0.3351722
  16.1900005    0.3405541
  16.2000008    0.3411132
  16.2100010    0.3391103
  16.2200012    0.3463292
  16.2300014    0.3601826
  16.2400017    0.3662585
  16.2500000    0.3490609
  16.2600002    0.3500999
  16.2700005    0.3479573
  16.2800007    0.3261630
  16.2900009    0.3260162
  16.3000011    0.3203956
  16.3100014    0.3205681
  16.3200016    0.3201277
  16.3299999    0.3228259
  16.3400002    0.3246568
  16.3500004    0.3212616
  16.3600006    0.3341680
  16.3700008    0.3506756
  16.3800011    0.3489633
  16.3900013    0.3547113
  16.4000015    0.3548267
  16.4099998    0.3471342
  16.4200001    0.3374115
  16.4300003    0.3440839
  16.4400005    0.3389058
  16.4500008    0.3270845
  16.4600010    0.3330725
  16.4700012    0.3096904
  16.4800014    0.3101896
  16.4900017    0.2987750
  16.5000000    0.3023194
  16.5100002    0.3075430
  16.5200005    0.3150301
  16.5300007    0.3210282
  16.5400009    0.3126224
  16.5500011    0.3163990
  16.5600014    0.3149209
  16.5700016    0.3112677
  16.5799999    0.3177111
  16.5900002    0.3238816
  16.6000004    0.3131175
  16.6100006    0.3064486
  16.6200008    0.2983423
  16.6300011    0.2948605
  16.6400013    0.2985277
  16.6500015    0.2872920
  16.6599998    0.2848199
  16.6700001    0.2802594
  16.6800003    0.2850385
  16.6900005    0.2819179
  16.7000008    0.2764689
  16.7100010    0.2806625
  16.7200012    0.2917722
  16.7300014    0.2831143
  16.7400017    0.2912573
  16.7500000    0.2996741
  16.7600002    0.2971049
  16.7700005    0.3000933
  16.7800007    0.3104674
  16.7900009    0.3075277
  16.8000011    0.2991605
  16.8100014    0.3096214
  16.8200016    0.3151240
  16.8299999    0.3287415
  16.8400002    0.3204732
  16.8500004    0.3105802
  16.8600006    0.3200164
  16.8700008    0.3057028
  16.8800011    0.3096074
  16.8900013    0.2990075
  16.9000015    0.3034380
  16.9100018    0.3067977
  16.9200001    0.3199905
  16.9300003    0.3181897
  16.9400005    0.2920088
  16.9500008    0.2941174
  16.9600010    0.2927330
  16.9700012    0.2951828
  16.9800014    0.2973091
  16.9900017    0.2919556
  17.0000000    0.2912877
  17.0100002    0.2827886
  17.0200005    0.2872445
  17.0300007    0.2900935
  17.0400009    0.2894435
  17.0500011    0.3048007
  17.0600014    0.2960553
  17.0700016    0.3004768
  17.0799999    0.3119985
  17.0900002    0.3061150
  17.1000004    0.3073863
  17.1100006    0.3005351
  17.1200008    0.2954865
  17.1300011    0.3080930
  17.1400013    0.3014704
  17.1500015    0.2971886
  17.1600018    0.3072608
  17.1700001    0.2931093
  17.1800003    0.2945269
  17.1900005    0.2889909
  17.2000008    0.2861739
  17.2100010    0.2927025
  17.2200012    0.3007526
  17.2300014    0.2882253
  17.2400017    0.2942386
  17.2500000    0.2913675
  17.2600002    0.2975427
  17.2700005    0.3083545
  17.2800007    0.3045658
  17.2900009    0.3102876
  17.3000011    0.3050808
  17.3100014    0.2993130
  17.3200016    0.3159536
  17.3299999    0.3153466
  17.3400002    0.3087977
  17.3500004    0.2945443
  17.3600006    0.2944589
  17.3700008    0.3006961
  17.3800011    0.2901406
  17.3900013    0.2846528
  17.4000015    0.2823199
  17.4100018    0.2899991
  17.4200001    0.2826148
  17.4300003    0.2785407
  17.4400005    0.2709635
  17.4500008    0.2812023
  17.4600010    0.2751172
  17.4700012    0.2754857
  17.4800014    0.2660225
  17.4900017    0.2722720
  17.5000000    0.2790312
  17.5100002    0.2741150
  17.5200005    0.2692714
  17.5300007    0.2767814
  17.5400009    0.2822829
  17.5500011    0.2915592
  17.5600014    0.2865761
  17.5700016    0.2867390
  17.5799999    0.2859396
  17.5900002    0.3028514
  17.6000004    0.3122291
  17.6100006    0.3097730
  17.6200008    0.3025194
  17.6300011    0.2853594
  17.6400013    0.2957759
  17.6500015    0.2953364
  17.6600018    0.2774848
  17.6700001    0.2778657
  17.6800003    0.2830864
  17.6900005    0.2886688
  17.7000008    0.2844483
  17.7100010    0.2967929
  17.7200012    0.3082695
  17.7300014    0.3181246
  17.7400017    0.3120254
  17.7500000    0.3276451
  17.7600002    0.3227437
  17.7700005    0.3187890
  17.7800007    0.3208247
  17.7900009    0.3359948
  17.8000011    0.3267828
  17.8100014    0.3225329
  17.8200016    0.3342600
  17.8299999    0.3250544
  17.8400002    0.3347329
  17.8500004    0.3448097
  17.8600006    0.3334070
  17.8700008    0.3429821
  17.8800011    0.3455107
  17.8900013    0.3465976
  17.9000015    0.3516219
  17.9100018    0.3369468
  17.9200001    0.3467054
  17.9300003    0.3401689
  17.9400005    0.3271405
  17.9500008    0.3359440
  17.9600010    0.3297921
  17.9700012    0.3339642
  17.9800014    0.3253653
  17.9900017    0.3243913
  18.0000000    0.3188633
  18.0100002    0.3194222
  18.0200005    0.3100232
  18.0300007    0.3045322
  18.0400009    0.2940201
  18.0500011    0.2827008
  18.0600014    0.2918291
  18.0700016    0.2994706
  18.0799999    0.3010282
  18.0900002    0.2854948
  18.1000004    0.2871456
  18.1100006    0.3051057
  18.1200008    0.3062552
  18.1300011    0.3142783
  18.1400013    0.3219550
  18.1500015    0.3252032
  18.1600018    0.3183824
  18.1700001    0.3193911
  18.1800003    0.3080611
  18.1900005    0.3198786
  18.2000008    0.3229921
  18.2100010    0.3234602
  18.2200012    0.3168130
  18.2300014    0.3126698
  18.2400017    0.3008371
  18.2500000    0.3038635
  18.2600002    0.3054991
  18.2700005    0.3148582
  18.2800007    0.3082449
  18.2900009    0.3081888
  18.3000011    0.3101677
  18.3100014    0.3117285
  18.3200016    0.3229146
  18.3299999    0.3156123
  18.3400002    0.2987002
  18.3500004    0.3015694
  18.3600006    0.3114792
  18.3700008    0.3106630
  18.3800011    0.3221764
  18.3900013    0.3251794
  18.4000015    0.3204790
  18.4100018    0.3324745
  18.4200001    0.3194036
  18.4300003    0.3362711
  18.4400005    0.3353830
  18.4500008    0.3320252
  18.4600010    0.3366280
  18.4700012    0.3361876
  18.4800014    0.3344910
  18.4900017    0.3311749
  18.5000000    0.3381722
  18.5100002    0.3304549
  18.5200005    0.3241588
  18.5300007    0.3278550
  18.5400009    0.3263280
  18.5500011    0.3373411
  18.5600014    0.3319971
  18.5700016    0.3331909
  18.5800018    0.3224149
  18.5900002    0.3266111
  18.6000004    0.3172972
  18.6100006    0.3160816
  18.6200008    0.3170515
  18.6300011    0.3164571
  18.6400013    0.3188711
  18.6500015    0.3049417
  18.6600018    0.3131835
  18.6700001    0.2976523
  18.6800003    0.2956052
  18.6900005    0.2980266
  18.7000008    0.2992107
  18.7100010    0.2880032
  18.7200012    0.2878633
  18.7300014    0.2893544
  18.7400017    0.3068413
  18.7500000    0.3209481
  18.7600002    0.3130491
  18.7700005    0.3118321
  18.7800007    0.3057898
  18.7900009    0.3082544
  18.8000011    0.3171861
  18.8100014    0.3069627
  18.8200016    0.3187453
  18.8300018    0.3124733
  18.8400002    0.3110946
  18.8500004    0.3062830
  18.8600006    0.3152193
  18.8700008    0.3245531
  18.8800011    0.3356699
  18.8900013    0.3514984
  18.9000015    0.3533185
  18.9100018    0.3508059
  18.9200001    0.3432539
  18.9300003    0.3445518
  18.9400005    0.3546266
  18.9500008    0.3547630
  18.9600010    0.3515612
  18.9700012    0.3499096
  18.9800014    0.3483900
  18.9900017    0.3496779
  19.0000000    0.3512431
  19.0100002    0.3520578
  19.0200005    0.3508988
  19.0300007    0.3549332
  19.0400009    0.3651161
  19.0500011    0.3767415
  19.0600014    0.3577455
  19.0700016    0.3519748
  19.0800018    0.3382733
  19.0900002    0.3268981
  19.1000004    0.3270379
  19.1100006    0.3218260
  19.1200008    0.3213426
  19.1300011    0.3209716
  19.1400013    0.3330745
  19.1500015    0.3284459
  19.1600018    0.3475064
  19.1700001    0.3497440
  19.1800003    0.3678499
  19.1900005    0.3647138
  19.2000008    0.3700653
  19.2100010    0.3742624
  19.2200012    0.3736501
  19.2300014    0.3871845
  19.2400017    0.3971778
  19.2500000    0.3858193
  19.2600002    0.3793108
  19.2700005    0.3712058
  19.2800007    0.3736570
  19.2900009    0.3560055
  19.3000011    0.3544759
  19.3100014    0.3532255
  19.3200016    0.3411587
  19.3300018    0.3388439
  19.3400002    0.3395442
  19.3500004    0.3462501
  19.3600006    0.3458559
  19.3700008    0.3402562
  19.3800011    0.3450118
  19.3900013    0.3522425
  19.4000015    0.3560682
  19.4100018    0.3572691
  19.4200001    0.3458911
  19.4300003    0.3328128
  19.4400005    0.3239214
  19.4500008    0.3183442
  19.4600010    0.3185903
  19.4700012    0.3099228
  19.4800014    0.3072994
  19.4900017    0.3062916
  19.5000000    0.2963853
  19.5100002    0.3006156
  19.5200005    0.2839630
  19.5300007    0.2935554
  19.5400009    0.3021864
  19.5500011    0.2989550
  19.5600014    0.2873718
  19.5700016    0.2943343
  19.5800018    0.2962211
  19.5900002    0.2989292
  19.6000004    0.3051415
  19.6100006    0.3081219
  19.6200008    0.3073196
  19.6300011    0.3047504
  19.6400013    0.2984187
  19.6500015    0.2995364
  19.6600018    0.2864076
  19.6700001    0.2834091
  19.6800003    0.2896711
  19.6900005    0.2908347
  19.7000008    0.2930228
  19.7100010    0.2951584
  19.7200012    0.2919974
  19.7300014    0.3039183
  19.7400017    0.2973617
  19.7500000    0.2948381
  19.7600002    0.2817051
  19.7700005    0.2908166
  19.7800007    0.2967216
  19.7900009    0.3031018
  19.8000011    0.3002345
  19.8100014    0.2979468
  19.8200016    0.2787004
  19.8300018    0.2866952
  19.8400002    0.2886273
  19.8500004    0.3038821
  19.8600006    0.2994278
  19.8700008    0.3065472
  19.8800011    0.3104414
  19.8900013    0.3185064
  19.9000015    0.3109194
  19.9100018    0.3078591
  19.9200001    0.3065896
  19.9300003    0.3117399
  19.9400005    0.3046617
  19.9500008    0.3056688
  19.9600010    0.3214084
  19.9700012    0.3165939
  19.9800014    0.3172248
  19.9900017    0.3127616
  20.0000000    0.3051685
  20.0100002    0.3073123
  20.0200005    0.2878757
  20.0300007    0.2931520
  20.0400009    0.2964780
  20.0500011    0.3030212
  20.0600014    0.3037391
  20.0700016    0.2942418
  20.0800018    0.3049569
  20.0900002    0.3062665
  20.1000004    0.3193362
  20.1100006    0.3279967
  20.1200008    0.3291695
  20.1300011    0.3235360
  20.1400013    0.3320726
  20.1500015    0.3313858
  20.1600018    0.3486597
  20.1700001    0.3540843
  20.1800003    0.3589464
  20.1900005    0.3466791
  20.2000008    0.3403524
  20.2100010    0.3278126
  20.2200012    0.3317150
  20.2300014    0.3407584
  20.2400017    0.3312785
  20.2500019    0.3401068
  20.2600002    0.3401838
  20.2700005    0.3363465
  20.2800007    0.3358181
  20.2900009    0.3265412
  20.3000011    0.3302960
  20.3100014    0.3384961
  20.3200016    0.3431365
  20.3300018    0.3288673
  20.3400002    0.3325588
  20.3500004    0.3329709
  20.3600006    0.3286887
  20.3700008    0.3095568
  20.3800011    0.3145862
  20.3900013    0.3203276
  20.4000015    0.3234828
  20.4100018    0.3230426
  20.4200001    0.3286093
  20.4300003    0.3236468
  20.4400005    0.3059097
  20.4500008    0.3108429
  20.4600010    0.3042779
  20.4700012    0.3121646
  20.4800014    0.3153031
  20.4900017    0.3283033
  20.5000019    0.3246202
  20.5100002    0.3085316
  20.5200005    0.2974231
  20.5300007    0.3055789
  20.5400009    0.3060958
  20.5500011    0.3148180
  20.5600014    0.3179735
  20.5700016    0.3171872
  20.5800018    0.3114226
  20.5900002    0.3113671
  20.6000004    0.3042184
  20.6100006    0.3152936
  20.6200008    0.3020461
  20.6300011    0.2954098
  20.6400013    0.3136411
  20.6500015    0.3197450
  20.6600018    0.3301967
  20.6700001    0.3338494
  20.6800003    0.3356445
  20.6900005    0.3226829
  20.7000008    0.3397631
  20.7100010    0.3624614
  20.7200012    0.3518493
  20.7300014    0.3475594
  20.7400017    0.3356968
  20.7500019    0.3296843
  20.7600002    0.3170002
  20.7700005    0.3057248
  20.7800007    0.2992128
  20.7900009    0.2926413
  20.8000011    0.3027428
  20.8100014    0.3013239
  20.8200016    0.3100432
  20.8300018    0.3210296
  20.8400002    0.3176326
  20.8500004    0.3303390
  20.8600006    0.3196745
  20.8700008    0.3078372
  20.8800011    0.3087692
  20.8900013    0.3250451
  20.9000015    0.3318680
  20.9100018    0.3288283
  20.9200001    0.3376185
  20.9300003    0.3319612
  20.9400005    0.3272896
  20.9500008    0.3325121
  20.9600010    0.3319835
  20.9700012    0.3305142
  20.9800014    0.3271924
  20.9900017    0.3427872
  21.0000019    0.3461282
  21.0100002    0.3304501
  21.0200005    0.3341343
  21.0300007    0.3379959
  21.0400009    0.3400631
  21.0500011    0.3254162
  21.0600014    0.3325953
  21.0700016    0.3370784
  21.0800018    0.3422680
  21.0900002    0.3224143
  21.1000004    0.3139445
  21.1100006    0.3100701
  21.1200008    0.3044869
  21.1300011    0.3028590
  21.1400013    0.2994441
  21.1500015    0.3004298
  21.1600018    0.2959787
  21.1700001    0.2977372
  21.1800003    0.3073933
  21.1900005    0.3040197
  21.2000008    0.2982312
  21.2100010    0.2950227
  21.2200012    0.2943314
  21.2300014    0.3003194
  21.2400017    0.3005942
  21.2500019    0.2920339
  21.2600002    0.2944809
  21.2700005    0.3002121
  21.2800007    0.2931759
  21.2900009    0.2959621
  21.3000011    0.3070238
  21.3100014    0.3193203
  21.3200016    0.3145276
  21.3300018    0.3150076
  21.3400002    0.3239226
  21.3500004    0.3116331
  21.3600006    0.3224125
  21.3700008    0.3004991
  21.3800011    0.3077742
  21.3900013    0.3002738
  21.4000015    0.3004404
  21.4100018    0.2918764
  21.4200001    0.2841556
  21.4300003    0.2839393
  21.4400005    0.2983564
  21.4500008    0.2878518
  21.4600010    0.2914537
  21.4700012    0.2894819
  21.4800014    0.2908885
  21.4900017    0.2906791
  21.5000019    0.2838881
  21.5100002    0.2841004
  21.5200005    0.2935336
  21.5300007    0.2814273
  21.5400009    0.2938554
  21.5500011    0.3038329
  21.5600014    0.2940928
  21.5700016    0.2970969
  21.5800018    0.2972644
  21.5900002    0.2951994
  21.6000004    0.2905097
  21.6100006    0.3015062
  21.6200008    0.2897562
  21.6300011    0.2911120
  21.6400013    0.2962689
  21.6500015    0.2989402
  21.6600018    0.2948436
  21.6700001    0.2932501
  21.6800003    0.2927454
  21.6900005    0.2975550
  21.7000008    0.2884949
  21.7100010    0.3059836
  21.7200012    0.3078402
  21.7300014    0.3054025
  21.7400017    0.2993177
  21.7500019    0.2892350
  21.7600002    0.2941800
  21.7700005    0.2949251
  21.7800007    0.3003456
  21.7900009    0.3036082
  21.8000011    0.2953576
  21.8100014    0.2910799
  21.8200016    0.3042388
  21.8300018    0.3099891
  21.8400002    0.2978650
  21.8500004    0.3061384
  21.8600006    0.2961459
  21.8700008    0.3111265
  21.8800011    0.3070251
  21.8900013    0.3116065
  21.9000015    0.3177483
  21.9100018    0.3193299
  21.9200020    0.3268434
  21.9300003    0.3236028
  21.9400005    0.3165134
  21.9500008    0.3042377
  21.9600010    0.3067870
  21.9700012    0.3163754
  21.9800014    0.3265954
  21.9900017    0.3172882
  22.0000019    0.3126660
  22.0100002    0.3078529
  22.0200005    0.2973405
  22.0300007    0.3120234
  22.0400009    0.3053392
  22.0500011    0.3037858
  22.0600014    0.3081458
  22.0700016    0.3144052
  22.0800018    0.3120537
  22.0900002    0.3145740
  22.1000004    0.3209419
  22.1100006    0.3150415
  22.1200008    0.3054382
  22.1300011    0.3047926
  22.1400013    0.3032934
  22.1500015    0.2960249
  22.1600018    0.3024468
  22.1700020    0.2967410
  22.1800003    0.3001314
  22.1900005    0.3012263
  22.2000008    0.2961894
  22.2100010    0.3011954
  22.2200012    0.3034351
  22.2300014    0.2990505
  22.2400017    0.3039375
  22.2500019    0.3110896
  22.2600002    0.3082426
  22.2700005    0.3112631
  22.2800007    0.3113189
  22.2900009    0.3126612
  22.3000011    0.3135298
  22.3100014    0.3031852
  22.3200016    0.3188224
  22.3300018    0.3109953
  22.3400002    0.3024610
  22.3500004    0.3141888
  22.3600006    0.3112250
  22.3700008    0.3190715
  22.3800011    0.3197728
  22.3900013    0.3103098
  22.4000015    0.3058029
  22.4100018    0.3053775
  22.4200020    0.3100335
  22.4300003    0.3036396
  22.4400005    0.2956983
  22.4500008    0.2936675
  22.4600010    0.2885423
  22.4700012    0.2898491
  22.4800014    0.2886935
  22.4900017    0.2986105
  22.5000019    0.3013460
  22.5100002    0.3133478
  22.5200005    0.3072950
  22.5300007    0.3031272
  22.5400009    0.3066699
  22.5500011    0.3073880
  22.5600014    0.3047376
  22.5700016    0.3289363
  22.5800018    0.3208135
  22.5900002    0.3193747
  22.6000004    0.3031859
  22.6100006    0.3057696
  22.6200008    0.3087363
  22.6300011    0.2988486
  22.6400013    0.2941839
  22.6500015    0.2941865
  22.6600018    0.2844706
  22.6700020    0.2956376
  22.6800003    0.2846401
  22.6900005    0.2975305
  22.7000008    0.2978718
  22.7100010    0.2882077
  22.7200012    0.2850118
  22.7300014    0.2825335
  22.7400017    0.2837930
  22.7500019    0.2914851
  22.7600002    0.2754242
  22.7700005    0.2785447
  22.7800007    0.2752299
  22.7900009    0.2770739
  22.8000011    0.2828394
  22.8100014    0.2763745
  22.8200016    0.2745105
  22.8300018    0.2821778
  22.8400002    0.2782059
  22.8500004    0.2682084
  22.8600006    0.2777506
  22.8700008    0.2826681
  22.8800011    0.2934482
  22.8900013    0.2958733
  22.9000015    0.3060196
  22.9100018    0.3057432
  22.9200020    0.2940792
  22.9300003    0.2982146
  22.9400005    0.2941195
  22.9500008    0.2876210
  22.9600010    0.2939571
  22.9700012    0.3013794
  22.9800014    0.3097262
  22.9900017    0.3077738
  23.0000019    0.3047896
  23.0100002    0.3092085
  23.0200005    0.3206935
  23.0300007    0.3185923
  23.0400009    0.3171043
  23.0500011    0.3178712
  23.0600014    0.3009244
  23.0700016    0.2941074
  23.0800018    0.3094850
  23.0900002    0.2953444
  23.1000004    0.3122718
  23.1100006    0.3144143
  23.1200008    0.3022466
  23.1300011    0.3034421
  23.1400013    0.2988318
  23.1500015    0.3090477
  23.1600018    0.3231720
  23.1700020    0.3148734
  23.1800003    0.3357898
  23.1900005    0.3469413
  23.2000008    0.3505684
  23.2100010    0.3632498
  23.2200012    0.3536859
  23.2300014    0.3608882
  23.2400017    0.3516929
  23.2500019    0.3574762
  23.2600002    0.3637835
  23.2700005    0.3648923
  23.2800007    0.3667925
  23.2900009    0.3413844
  23.3000011    0.3441822
  23.3100014    0.3400722
  23.3200016    0.3528887
  23.3300018    0.3509212
  23.3400021    0.3490761
  23.3500004    0.3509894
  23.3600006    0.3484270
  23.3700008    0.3423346
  23.3800011    0.3424640
  23.3900013    0.3422803
  23.4000015    0.3500243
  23.4100018    0.3331762
  23.4200020    0.3459007
  23.4300003    0.3516839
  23.4400005    0.3552657
  23.4500008    0.3607104
  23.4600010    0.3495061
  23.4700012    0.3445688
  23.4800014    0.3411896
  23.4900017    0.3397764
  23.5000019    0.3416442
  23.5100002    0.3370905
  23.5200005    0.3348779
  23.5300007    0.3284241
  23.5400009    0.3239691
  23.5500011    0.3237659
  23.5600014    0.3366901
  23.5700016    0.3297896
  23.5800018    0.3306750
  23.5900021    0.3393907
  23.6000004    0.3317478
  23.6100006    0.3304809
  23.6200008    0.3297776
  23.6300011    0.3258408
  23.6400013    0.3311525
  23.6500015    0.3295787
  23.6600018    0.3159579
  23.6700020    0.3172095
  23.6800003    0.3198646
  23.6900005    0.3289130
  23.7000008    0.3357561
  23.7100010    0.3254410
  23.7200012    0.3230721
  23.7300014    0.3288627
  23.7400017    0.3302082
  23.7500019    0.3199951
  23.7600002    0.3192674
  23.7700005    0.3378501
  23.7800007    0.3346280
  23.7900009    0.3176185
  23.8000011    0.3241329
  23.8100014    0.3115093
  23.8200016    0.3059672
  23.8300018    0.3071745
  23.8400021    0.3211547
  23.8500004    0.3275734
  23.8600006    0.3204940
  23.8700008    0.3197514
  23.8800011    0.3208600
  23.8900013    0.3207756
  23.9000015    0.3162670
  23.9100018    0.3218786
  23.9200020    0.3230277
  23.9300003    0.3133909
  23.9400005    0.3132559
  23.9500008    0.3123230
  23.9600010    0.3298199
  23.9700012    0.3247421
  23.9800014    0.3208162
  23.9900017    0.3198969
  24.0000019    0.3234882
  24.0100002    0.3083217
  24.0200005    0.3068663
  24.0300007    0.3105432
  24.0400009    0.3068799
  24.0500011    0.3168153
  24.0600014    0.3222492
  24.0700016    0.3364150
  24.0800018    0.3331817
  24.0900021    0.3218560
  24.1000004    0.3052416
  24.1100006    0.3193105
  24.1200008    0.3249512
  24.1300011    0.3178825
  24.1400013    0.3229952
  24.1500015    0.3172989
  24.1600018    0.3043287
  24.1700020    0.3167549
  24.1800003    0.3095902
  24.1900005    0.3106244
  24.2000008    0.3036686
  24.2100010    0.3069539
  24.2200012    0.2952646
  24.2300014    0.3029720
  24.2400017    0.3115802
  24.2500019    0.3085579
  24.2600002    0.3059202
  24.2700005    0.2977621
  24.2800007    0.2988359
  24.2900009    0.2822676
  24.3000011    0.2899149
  24.3100014    0.2850197
  24.3200016    0.2738400
  24.3300018    0.2742568
  24.3400021    0.2778141
  24.3500004    0.2702579
  24.3600006    0.2761955
  24.3700008    0.2749052
  24.3800011    0.2667914
  24.3900013    0.2695659
  24.4000015    0.2771909
  24.4100018    0.2777696
  24.4200020    0.2860981
  24.4300003    0.2825238
  24.4400005    0.2897475
  24.4500008    0.3008388
  24.4600010    0.3010472
  24.4700012    0.3026701
  24.4800014    0.3087846
  24.4900017    0.2962316
  24.5000019    0.3001373
  24.5100002    0.3020966
  24.5200005    0.2874305
  24.5300007    0.2923106
  24.5400009    0.2920977
  24.5500011    0.2880734
  24.5600014    0.2962774
  24.5700016    0.2963668
  24.5800018    0.2943764
  24.5900021    0.2895252
  24.6000004    0.2888428
  24.6100006    0.2901509
  24.6200008    0.2912884
  24.6300011    0.2990395
  24.6400013    0.2980385
  24.6500015    0.2908546
  24.6600018    0.2931289
  24.6700020    0.2900590
  24.6800003    0.2897251
  24.6900005    0.2836499
  24.7000008    0.2901506
  24.7100010    0.2999606
  24.7200012    0.3035551
  24.7300014    0.2994020
  24.7400017    0.2933931
  24.7500019    0.2922868
  24.7600002    0.2812756
  24.7700005    0.2912814
  24.7800007    0.2899280
  24.7900009    0.2932674
  24.8000011    0.2930431
  24.8100014    0.2949534
  24.8200016    0.3051723
  24.8300018    0.2918939
  24.8400021    0.2976955
  24.8500004    0.2836776
  24.8600006    0.2846402
  24.8700008    0.2790522
  24.8800011    0.2729094
  24.8900013    0.2798277
  24.9000015    0.2879778
  24.9100018    0.2851467
  24.9200020    0.2783675
  24.9300003    0.2796826
  24.9400005    0.2774276
  24.9500008    0.2796747
  24.9600010    0.2779539
  24.9700012    0.2748285
  24.9800014    0.2745613
  24.9900017    0.2691252
  25.0000019    0.2724220
  25.0100021    0.2724372
  25.0200005    0.2746870
  25.0300007    0.2676331
  25.0400009    0.2742817
  25.0500011    0.2775367
  25.0600014    0.2744001
  25.0700016    0.2770519
  25.0800018    0.2748183
  25.0900021    0.2796818
  25.1000004    0.2779416
  25.1100006    0.2760137
  25.1200008    0.2900527
  25.1300011    0.2935776
  25.1400013    0.2986399
  25.1500015    0.2960525
  25.1600018    0.3009696
  25.1700020    0.2959107
  25.1800003    0.3012023
  25.1900005    0.2955448
  25.2000008    0.2933882
  25.2100010    0.2798112
  25.2200012    0.2742505
  25.2300014    0.2869036
  25.2400017    0.2826809
  25.2500019    0.2930376
  25.2600021    0.2935234
  25.2700005    0.3033232
  25.2800007    0.3111471
  25.2900009    0.3126707
  25.3000011    0.3030258
  25.3100014    0.3151802
  25.3200016    0.3155574
  25.3300018    0.3116229
  25.3400021    0.3178766
  25.3500004    0.3094074
  25.3600006    0.3056358
  25.3700008    0.3082617
  25.3800011    0.3098172
  25.3900013    0.2993544
  25.4000015    0.3022794
  25.4100018    0.2977981
  25.4200020    0.2925920
  25.4300003    0.2944417
  25.4400005    0.2888929
  25.4500008    0.2899193
  25.4600010    0.2884135
  25.4700012    0.2969337
  25.4800014    0.3011342
  25.4900017    0.2994232
  25.5000019    0.2943276
  25.5100021    0.2820103
  25.5200005    0.2823636
  25.5300007    0.2808995
  25.5400009    0.2852280
  25.5500011    0.2894785
  25.5600014    0.2970703
  25.5700016    0.2994843
  25.5800018    0.2910378
  25.5900021    0.2982101
  25.6000004    0.3007769
  25.6100006    0.2921041
  25.6200008    0.3025428
  25.6300011    0.2965076
  25.6400013    0.2989202
  25.6500015    0.2902527
  25.6600018    0.2879509
  25.6700020    0.2871366
  25.6800003    0.2994932
  25.6900005    0.3035969
  25.7000008    0.3032224
  25.7100010    0.3023582
  25.7200012    0.3116878
  25.7300014    0.3159204
  25.7400017    0.3022437
  25.7500019    0.2973239
  25.7600021    0.2995853
  25.7700005    0.2977275
  25.7800007    0.3002332
  25.7900009    0.3095934
  25.8000011    0.3041686
  25.8100014    0.3027211
  25.8200016    0.3122991
  25.8300018    0.3132811
  25.8400021    0.3154261
  25.8500004    0.3038875
  25.8600006    0.3066788
  25.8700008    0.2977560
  25.8800011    0.3057258
  25.8900013    0.3053006
  25.9000015    0.3022193
  25.9100018    0.3058372
  25.9200020    0.3128311
  25.9300003    0.3127465
  25.9400005    0.3079998
  25.9500008    0.3065313
  25.9600010    0.3076451
  25.9700012    0.3050703
  25.9800014    0.3117630
  25.9900017    0.3062499
  26.0000019    0.3095070
  26.0100021    0.2991765
  26.0200005    0.3046468
  26.0300007    0.2986470
  26.0400009    0.3039482
  26.0500011    0.3122353
  26.0600014    0.3164757
  26.0700016    0.3175947
  26.0800018    0.3176426
  26.0900021    0.3227070
  26.1000004    0.3207009
  26.1100006    0.3162942
  26.1200008    0.3078332
  26.1300011    0.3044120
  26.1400013    0.3081497
  26.1500015    0.3091076
  26.1600018    0.2960528
  26.1700020    0.2952019
  26.1800003    0.2902868
  26.1900005    0.2806815
  26.2000008    0.2888545
  26.2100010    0.2834061
  26.2200012    0.2845292
  26.2300014    0.2922723
  26.2400017    0.2842845
  26.2500019    0.2895766
  26.2600021    0.2850231
  26.2700005    0.2876935
  26.2800007    0.2906666
  26.2900009    0.2866005
  26.3000011    0.2921465
  26.3100014    0.2942473
  26.3200016    0.2898411
  26.3300018    0.2870495
  26.3400021    0.2853258
  26.3500004    0.2914239
  26.3600006    0.2838383
  26.3700008    0.2843904
  26.3800011    0.2869488
  26.3900013    0.2977463
  26.4000015    0.2983903
  26.4100018    0.2912385
  26.4200020    0.2851457
  26.4300003    0.2869401
  26.4400005    0.3007720
  26.4500008    0.2989137
  26.4600010    0.2977944
  26.4700012    0.3001702
  26.4800014    0.3071862
  26.4900017    0.2934073
  26.5000019    0.3029690
  26.5100021    0.3042789
  26.5200005    0.3042761
  26.5300007    0.3130594
  26.5400009    0.3051659
  26.5500011    0.3042016
  26.5600014    0.3054355
  26.5700016    0.3039047
  26.5800018    0.3033138
  26.5900021    0.3004656
  26.6000004    0.2912831
  26.6100006    0.3034163
  26.6200008    0.2991576
  26.6300011    0.2946220
  26.6400013    0.3023654
  26.6500015    0.3059617
  26.6600018    0.2943070
  26.6700020    0.3061855
  26.6800022    0.3089472
  26.6900005    0.3035451
  26.7000008    0.3052626
  26.7100010    0.3028187
  26.7200012    0.2977242
  26.7300014    0.3070840
  26.7400017    0.3108486
  26.7500019    0.3234144
  26.7600021    0.3044577
  26.7700005    0.3142961
  26.7800007    0.3103110
  26.7900009    0.3187286
  26.8000011    0.3133745
  26.8100014    0.3237136
  26.8200016    0.3337875
  26.8300018    0.3333944
  26.8400021    0.3249646
  26.8500004    0.3272562
  26.8600006    0.3182085
  26.8700008    0.3114673
  26.8800011    0.3049185
  26.8900013    0.3018863
  26.9000015    0.2992508
  26.9100018    0.2877279
  26.9200020    0.2821523
  26.9300022    0.2874510
  26.9400005    0.2832663
  26.9500008    0.2821758
  26.9600010    0.2852930
  26.9700012    0.2789866
  26.9800014    0.2753533
  26.9900017    0.2770271
  27.0000019    0.2705446
  27.0100021    0.2713170
  27.0200005    0.2637083
  27.0300007    0.2653525
  27.0400009    0.2668854
  27.0500011    0.2673784
  27.0600014    0.2696737
  27.0700016    0.2715949
  27.0800018    0.2743126
  27.0900021    0.2754746
  27.1000004    0.2719854
  27.1100006    0.2820896
  27.1200008    0.2814627
  27.1300011    0.2834512
  27.1400013    0.2809395
  27.1500015    0.2817065
  27.1600018    0.2757327
  27.1700020    0.2768075
  27.1800022    0.2665447
  27.1900005    0.2654495
  27.2000008    0.2629003
  27.2100010    0.2681387
  27.2200012    0.2721982
  27.2300014    0.2710962
  27.2400017    0.2776651
  27.2500019    0.2791320
  27.2600021    0.2814327
  27.2700005    0.2884680
  27.2800007    0.2803737
  27.2900009    0.2840901
  27.3000011    0.2861767
  27.3100014    0.2906423
  27.3200016    0.2885594
  27.3300018    0.2901898
  27.3400021    0.2904188
  27.3500004    0.2903908
  27.3600006    0.2849298
  27.3700008    0.2885418
  27.3800011    0.3007603
  27.3900013    0.3013024
  27.4000015    0.2963029
  27.4100018    0.2899670
  27.4200020    0.2835682
  27.4300022    0.2839936
  27.4400005    0.2916694
  27.4500008    0.2823760
  27.4600010    0.2794674
  27.4700012    0.2699911
  27.4800014    0.2655726
  27.4900017    0.2696975
  27.5000019    0.2673060
  27.5100021    0.2674916
  27.5200005    0.2650950
  27.5300007    0.2695356
  27.5400009    0.2737715
  27.5500011    0.2698401
  27.5600014    0.2677441
  27.5700016    0.2713470
  27.5800018    0.2733689
  27.5900021    0.2680398
  27.6000004    0.2646950
  27.6100006    0.2732808
  27.6200008    0.2684592
  27.6300011    0.2742786
  27.6400013    0.2740887
  27.6500015    0.2654301
  27.6600018    0.2761912
  27.6700020    0.2807353
  27.6800022    0.2762666
  27.6900005    0.2764073
  27.7000008    0.2845927
  27.7100010    0.2891911
  27.7200012    0.2926753
  27.7300014    0.2958319
  27.7400017    0.2946187
  27.7500019    0.2906558
  27.7600021    0.2912725
  27.7700005    0.2914823
  27.7800007    0.2904700
  27.7900009    0.2869682
  27.8000011    0.2906254
  27.8100014    0.2953662
  27.8200016    0.2926602
  27.8300018    0.3119666
  27.8400021    0.3010077
  27.8500004    0.2961651
  27.8600006    0.2948431
  27.8700008    0.3023472
  27.8800011    0.3015851
  27.8900013    0.2999996
  27.9000015    0.2947328
  27.9100018    0.2928934
  27.9200020    0.3002636
  27.9300022    0.2988535
  27.9400005    0.2978590
  27.9500008    0.3031861
  27.9600010    0.3035600
  27.9700012    0.2925666
  27.9800014    0.3002362
  27.9900017    0.2878166
  28.0000019    0.2960608
  28.0100021    0.2928112
  28.0200005    0.2832294
  28.0300007    0.2830232
  28.0400009    0.2820270
  28.0500011    0.2904639
  28.0600014    0.2860201
  28.0700016    0.2866638
  28.0800018    0.2833321
  28.0900021    0.2874941
  28.1000004    0.2850259
  28.1100006    0.2799104
  28.1200008    0.2850726
  28.1300011    0.2849493
  28.1400013    0.2876381
  28.1500015    0.2922164
  28.1600018    0.3020371
  28.1700020    0.2941893
  28.1800022    0.2861409
  28.1900005    0.2959258
  28.2000008    0.2927112
  28.2100010    0.2975485
  28.2200012    0.2890159
  28.2300014    0.2844248
  28.2400017    0.2906919
  28.2500019    0.2912638
  28.2600021    0.2904282
  28.2700005    0.2968321
  28.2800007    0.3009505
  28.2900009    0.2945478
  28.3000011    0.2996995
  28.3100014    0.2981292
  28.3200016    0.2919380
  28.3300018    0.3115407
  28.3400021    0.3016077
  28.3500023    0.3073068
  28.3600006    0.3004548
  28.3700008    0.3069817
  28.3800011    0.3113840
  28.3900013    0.3107482
  28.4000015    0.3186334
  28.4100018    0.3097965
  28.4200020    0.3163537
  28.4300022    0.3048086
  28.4400005    0.3030421
  28.4500008    0.2983622
  28.4600010    0.3056191
  28.4700012    0.3069598
  28.4800014    0.3112977
  28.4900017    0.3197542
  28.5000019    0.3164072
  28.5100021    0.3054964
  28.5200005    0.3032566
  28.5300007    0.3043872
  28.5400009    0.2944273
  28.5500011    0.2941926
  28.5600014    0.3017372
  28.5700016    0.3010813
  28.5800018    0.3035905
  28.5900021    0.2982191
  28.6000023    0.2950141
  28.6100006    0.3066625
  28.6200008    0.3078684
  28.6300011    0.3054273
  28.6400013    0.3081668
  28.6500015    0.3066914
  28.6600018    0.2994576
  28.6700020    0.2984600
  28.6800022    0.3072748
  28.6900005    0.3076425
  28.7000008    0.3048693
  28.7100010    0.3024369
  28.7200012    0.2993939
  28.7300014    0.2984452
  28.7400017    0.2951432
  28.7500019    0.2949038
  28.7600021    0.3000254
  28.7700005    0.3008855
  28.7800007    0.3045509
  28.7900009    0.2983598
  28.8000011    0.3013660
  28.8100014    0.3034543
  28.8200016    0.3022234
  28.8300018    0.3081644
  28.8400021    0.3117058
  28.8500023    0.3142377
  28.8600006    0.3135074
  28.8700008    0.3079944
  28.8800011    0.3072450
  28.8900013    0.3169338
  28.9000015    0.3244668
  28.9100018    0.3196027
  28.9200020    0.3135898
  28.9300022    0.2988639
  28.9400005    0.3011491
  28.9500008    0.3027510
  28.9600010    0.2930524
  28.9700012    0.2988772
  28.9800014    0.2902673
  28.9900017    0.2961338
  29.0000019    0.2886918
  29.0100021    0.2986051
  29.0200005    0.3068412
  29.0300007    0.3178079
  29.0400009    0.3075487
  29.0500011    0.3064123
  29.0600014    0.3067513
  29.0700016    0.3062809
  29.0800018    0.2997778
  29.0900021    0.3009802
  29.1000023    0.2990994
  29.1100006    0.3106737
  29.1200008    0.3172961
  29.1300011    0.3111834
  29.1400013    0.3067509
  29.1500015    0.3098758
  29.1600018    0.3127323
  29.1700020    0.3197389
  29.1800022    0.3118832
  29.1900005    0.3141903
  29.2000008    0.3155174
  29.2100010    0.3206332
  29.2200012    0.3231654
  29.2300014    0.3109704
  29.2400017    0.3113710
  29.2500019    0.3228468
  29.2600021    0.3232572
  29.2700005    0.3071683
  29.2800007    0.3107558
  29.2900009    0.3107222
  29.3000011    0.3068796
  29.3100014    0.3002112
  29.3200016    0.2891042
  29.3300018    0.2899718
  29.3400021    0.2861135
  29.3500023    0.2874877
  29.3600006    0.2899969
  29.3700008    0.2879478
  29.3800011    0.2863905
  29.3900013    0.2910840
  29.4000015    0.2830208
  29.4100018    0.2732122
  29.4200020    0.2802014
  29.4300022    0.2833348
  29.4400005    0.2810605
  29.4500008    0.2802343
  29.4600010    0.2735604
  29.4700012    0.2753392
  29.4800014    0.2806124
  29.4900017    0.2731334
  29.5000019    0.2735928
  29.5100021    0.2752843
  29.5200005    0.2768456
  29.5300007    0.2751997
  29.5400009    0.2659383
  29.5500011    0.2655067
  29.5600014    0.2752691
  29.5700016    0.2680247
  29.5800018    0.2680147
  29.5900021    0.2730431
  29.6000023    0.2679802
  29.6100006    0.2705123
  29.6200008    0.2629165
  29.6300011    0.2716893
  29.6400013    0.2731932
  29.6500015    0.2783739
  29.6600018    0.2803544
  29.6700020    0.2882708
  29.6800022    0.2952599
  29.6900005    0.2954132
  29.7000008    0.3021670
  29.7100010    0.2995985
  29.7200012    0.3144729
  29.7300014    0.3107311
  29.7400017    0.3041767
  29.7500019    0.3021426
  29.7600021    0.3010051
  29.7700024    0.3011939
  29.7800007    0.2963003
  29.7900009    0.2886839
  29.8000011    0.2926522
  29.8100014    0.2890998
  29.8200016    0.2878217
  29.8300018    0.2936477
  29.8400021    0.2950764
  29.8500023    0.2992855
  29.8600006    0.2900890
  29.8700008    0.2930076
  29.8800011    0.2911469
  29.8900013    0.2966267
  29.9000015    0.2966669
  29.9100018    0.2959938
  29.9200020    0.2937261
  29.9300022    0.2962570
  29.9400005    0.2965912
  29.9500008    0.2936157
  29.9600010    0.2962972
  29.9700012    0.2973501
  29.9800014    0.2952071
  29.9900017    0.2983901
  30.0000019    0.3060856
  30.0100021    0.3088729
  30.0200024    0.3078495
  30.0300007    0.3104247
  30.0400009    0.3234541
  30.0500011    0.3154722
  30.0600014    0.3195854
  30.0700016    0.3223025
  30.0800018    0.3325967
  30.0900021    0.3228712
  30.1000023    0.3142954
  30.1100006    0.3138332
  30.1200008    0.3216839
  30.1300011    0.3168453
  30.1400013    0.3234329
  30.1500015    0.3137423
  30.1600018    0.3130690
  30.1700020    0.3130932
  30.1800022    0.3017398
  30.1900005    0.2971008
  30.2000008    0.3048663
  30.2100010    0.2924612
  30.2200012    0.2920760
  30.2300014    0.2973304
  30.2400017    0.2979996
  30.2500019    0.3037045
  30.2600021    0.3059381
  30.2700024    0.3097793
  30.2800007    0.2961126
  30.2900009    0.2886201
  30.3000011    0.2808924
  30.3100014    0.2863283
  30.3200016    0.2862988
  30.3300018    0.2845905
  30.3400021    0.2793850
  30.3500023    0.2776199
  30.3600006    0.2697179
  30.3700008    0.2740400
  30.3800011    0.2792320
  30.3900013    0.2798549
  30.4000015    0.2803462
  30.4100018    0.2790324
  30.4200020    0.2792551
  30.4300022    0.2801583
  30.4400005    0.2820983
  30.4500008    0.2817627
  30.4600010    0.2723461
  30.4700012    0.2719805
  30.4800014    0.2793206
  30.4900017    0.2696871
  30.5000019    0.2758336
  30.5100021    0.2779075
  30.5200024    0.2724098
  30.5300007    0.2810485
  30.5400009    0.2801297
  30.5500011    0.2729281
  30.5600014    0.2738736
  30.5700016    0.2695780
  30.5800018    0.2739712
  30.5900021    0.2782085
  30.6000023    0.2693371
  30.6100006    0.2864865
  30.6200008    0.2876959
  30.6300011    0.2940384
  30.6400013    0.2938520
  30.6500015    0.2986661
  30.6600018    0.2908948
  30.6700020    0.2826488
  30.6800022    0.2790974
  30.6900005    0.2889614
  30.7000008    0.2867475
  30.7100010    0.2857182
  30.7200012    0.2810530
  30.7300014    0.2765314
  30.7400017    0.2727799
  30.7500019    0.2689933
  30.7600021    0.2673568
  30.7700024    0.2625364
  30.7800007    0.2595780
  30.7900009    0.2647107
  30.8000011    0.2575774
  30.8100014    0.2596764
  30.8200016    0.2615513
  30.8300018    0.2609692
  30.8400021    0.2706924
  30.8500023    0.2737588
  30.8600006    0.2711235
  30.8700008    0.2687125
  30.8800011    0.2742555
  30.8900013    0.2696486
  30.9000015    0.2736862
  30.9100018    0.2785572
  30.9200020    0.2797948
  30.9300022    0.2870458
  30.9400005    0.2741915
  30.9500008    0.2731916
  30.9600010    0.2740237
  30.9700012    0.2725372
  30.9800014    0.2749137
  30.9900017    0.2787015
  31.0000019    0.2717770
  31.0100021    0.2767620
  31.0200024    0.2732644
  31.0300007    0.2792731
  31.0400009    0.2846310
  31.0500011    0.2843576
  31.0600014    0.2750438
  31.0700016    0.2675487
  31.0800018    0.2697014
  31.0900021    0.2860392
  31.1000023    0.2818986
  31.1100006    0.2772157
  31.1200008    0.2643163
  31.1300011    0.2635921
  31.1400013    0.2639263
  31.1500015    0.2659564
  31.1600018    0.2636876
  31.1700020    0.2743172
  31.1800022    0.2748985
  31.1900005    0.2783674
  31.2000008    0.2786035
  31.2100010    0.2832802
  31.2200012    0.2890632
  31.2300014    0.2922475
  31.2400017    0.2969269
  31.2500019    0.2935769
  31.2600021    0.2935097
  31.2700024    0.2935624
  31.2800007    0.3015431
  31.2900009    0.2927352
  31.3000011    0.2828656
  31.3100014    0.2937836
  31.3200016    0.2920821
  31.3300018    0.2925129
  31.3400021    0.2929067
  31.3500023    0.2912910
  31.3600006    0.2842923
  31.3700008    0.2828329
  31.3800011    0.2794795
  31.3900013    0.2835338
  31.4000015    0.2750785
  31.4100018    0.2800540
  31.4200020    0.2714046
  31.4300022    0.2805143
  31.4400024    0.2781846
  31.4500008    0.2736087
  31.4600010    0.2720264
  31.4700012    0.2729860
  31.4800014    0.2727700
  31.4900017    0.2748984
  31.5000019    0.2900168
  31.5100021    0.2856061
  31.5200024    0.2802323
  31.5300007    0.2799568
  31.5400009    0.2739563
  31.5500011    0.2745608
  31.5600014    0.2762136
  31.5700016    0.2736764
  31.5800018    0.2775135
  31.5900021    0.2826620
  31.6000023    0.2860084
  31.6100006    0.2895647
  31.6200008    0.2808701
  31.6300011    0.2832754
  31.6400013    0.2853053
  31.6500015    0.2783410
  31.6600018    0.2781601
  31.6700020    0.2921454
  31.6800022    0.2907560
  31.6900024    0.2916250
  31.7000008    0.2993431
  31.7100010    0.3023362
  31.7200012    0.2977117
  31.7300014    0.2965782
  31.7400017    0.3008202
  31.7500019    0.2902020
  31.7600021    0.2811925
  31.7700024    0.2825743
  31.7800007    0.2905114
  31.7900009    0.2872784
  31.8000011    0.2906805
  31.8100014    0.2921305
  31.8200016    0.2901899
  31.8300018    0.2814443
  31.8400021    0.2739197
  31.8500023    0.2719302
  31.8600006    0.2708754
  31.8700008    0.2762147
  31.8800011    0.2745259
  31.8900013    0.2701354
  31.9000015    0.2720517
  31.9100018    0.2654530
  31.9200020    0.2667601
  31.9300022    0.2718277
  31.9400024    0.2714444
  31.9500008    0.2705333
  31.9600010    0.2673716
  31.9700012    0.2707837
  31.9800014    0.2749162
  31.9900017    0.2715918
  32.0000000    0.2708497
  32.0100021    0.2623958
  32.0200005    0.2714514
  32.0300026    0.2700169
  32.0400009    0.2734696
  32.0500031    0.2780339
  32.0600014    0.2780449
  32.0699997    0.2837750
  32.0800018    0.2855904
  32.0900002    0.2827906
  32.1000023    0.2828523
  32.1100006    0.2752580
  32.1200027    0.2689779
  32.1300011    0.2692984
  32.1400032    0.2707302
  32.1500015    0.2728893
  32.1599998    0.2711778
  32.1700020    0.2646007
  32.1800003    0.2624965
  32.1900024    0.2612744
  32.2000008    0.2659978
  32.2100029    0.2589741
  32.2200012    0.2668799
  32.2300034    0.2632782
  32.2400017    0.2656348
  32.2500000    0.2593997
  32.2600021    0.2661588
  32.2700005    0.2589506
  32.2800026    0.2632512
  32.2900009    0.2643913
  32.3000031    0.2522655
  32.3100014    0.2610900
  32.3199997    0.2614653
  32.3300018    0.2713829
  32.3400002    0.2705654
  32.3500023    0.2713636
  32.3600006    0.2696523
  32.3700027    0.2683585
  32.3800011    0.2715955
  32.3900032    0.2818262
  32.4000015    0.2854016
  32.4099998    0.2892428
  32.4200020    0.2847406
  32.4300003    0.2704435
  32.4400024    0.2745660
  32.4500008    0.2755028
  32.4600029    0.2721348
  32.4700012    0.2784784
  32.4800034    0.2989796
  32.4900017    0.2966519
  32.5000000    0.3078958
  32.5100021    0.3116662
  32.5200005    0.3060343
  32.5300026    0.3132872
  32.5400009    0.3098001
  32.5500031    0.3131837
  32.5600014    0.2937407
  32.5699997    0.2959401
  32.5800018    0.2959584
  32.5900002    0.2959432
  32.6000023    0.2889653
  32.6100006    0.2855888
  32.6200027    0.2817155
  32.6300011    0.2927583
  32.6400032    0.3013228
  32.6500015    0.2943792
  32.6599998    0.2835785
  32.6700020    0.2883258
  32.6800003    0.2909128
  32.6900024    0.2913577
  32.7000008    0.2903913
  32.7100029    0.2903787
  32.7200012    0.2812071
  32.7300034    0.2850773
  32.7400017    0.2881566
  32.7500000    0.2831045
  32.7600021    0.2914817
  32.7700005    0.2985043
  32.7800026    0.2983034
  32.7900009    0.2954196
  32.8000031    0.2858513
  32.8100014    0.2841663
  32.8199997    0.2949789
  32.8300018    0.2823967
  32.8400002    0.2881702
  32.8500023    0.2889964
  32.8600006    0.2987129
  32.8700027    0.3129703
  32.8800011    0.2979204
  32.8900032    0.3028654
  32.9000015    0.2986662
  32.9099998    0.2878340
  32.9200020    0.2874585
  32.9300003    0.2808285
  32.9400024    0.2827561
  32.9500008    0.2932388
  32.9600029    0.2905898
  32.9700012    0.2963205
  32.9800034    0.3034146
  32.9900017    0.2907141
  33.0000000    0.3015467
  33.0100021    0.3049369
  33.0200005    0.3036943
  33.0300026    0.2995276
  33.0400009    0.2927165
  33.0500031    0.2936475
  33.0600014    0.2967866
  33.0699997    0.2959523
  33.0800018    0.2919796
  33.0900002    0.2896762
  33.1000023    0.2903120
  33.1100006    0.2863597
  33.1200027    0.2889050
  33.1300011    0.2827176
  33.1400032    0.2947733
  33.1500015    0.2965200
  33.1599998    0.3019122
  33.1700020    0.3043877
  33.1800003    0.3009230
  33.1900024    0.2995762
  33.2000008    0.3035656
  33.2100029    0.2988817
  33.2200012    0.3051987
  33.2300034    0.3060468
  33.2400017    0.3038415
  33.2500000    0.3066162
  33.2600021    0.3013137
  33.2700005    0.3039654
  33.2800026    0.3053007
  33.2900009    0.3093131
  33.3000031    0.3127262
  33.3100014    0.3184220
  33.3199997    0.3254500
  33.3300018    0.3218430
  33.3400002    0.3351689
  33.3500023    0.3255956
  33.3600006    0.3325964
  33.3700027    0.3212180
  33.3800011    0.3278149
  33.3900032    0.3187354
  33.4000015    0.3180021
  33.4099998    0.3064332
  33.4200020    0.2970165
  33.4300003    0.2817984
  33.4400024    0.2894529
  33.4500008    0.2768624
  33.4600029    0.2720890
  33.4700012    0.2736970
  33.4800034    0.2795276
  33.4900017    0.2693409
  33.5000000    0.2733676
  33.5100021    0.2810687
  33.5200005    0.2839000
  33.5300026    0.2950389
  33.5400009    0.2970212
  33.5500031    0.3013070
  33.5600014    0.3037360
  33.5699997    0.3071201
  33.5800018    0.2993971
  33.5900002    0.2978077
  33.6000023    0.3086864
  33.6100006    0.2997263
  33.6200027    0.3207028
  33.6300011    0.3148165
  33.6400032    0.3098111
  33.6500015    0.2997028
  33.6599998    0.2955617
  33.6700020    0.2866271
  33.6800003    0.2942492
  33.6900024    0.2863914
  33.7000008    0.2862703
  33.7100029    0.2935860
  33.7200012    0.2951308
  33.7300034    0.2818555
  33.7400017    0.2839979
  33.7500000    0.2847396
  33.7600021    0.2970355
  33.7700005    0.2931921
  33.7800026    0.2980310
  33.7900009    0.3044757
  33.8000031    0.3111071
  33.8100014    0.3083637
  33.8200035    0.3076609
  33.8300018    0.3183605
  33.8400002    0.3148729
  33.8500023    0.3177705
  33.8600006    0.3108014
  33.8700027    0.3084385
  33.8800011    0.3110929
  33.8900032    0.3144603
  33.9000015    0.3113361
  33.9099998    0.3111080
  33.9200020    0.3069521
  33.9300003    0.3029084
  33.9400024    0.3073911
  33.9500008    0.3020603
  33.9600029    0.2975814
  33.9700012    0.2919625
  33.9800034    0.2884466
  33.9900017    0.2887045
  34.0000000    0.2724756
  34.0100021    0.2717411
  34.0200005    0.2699795
  34.0300026    0.2647628
  34.0400009    0.2694131
  34.0500031    0.2632220
  34.0600014    0.2734775
  34.0700035    0.2653919
  34.0800018    0.2650793
  34.0900002    0.2643300
  34.1000023    0.2626219
  34.1100006    0.2652524
  34.1200027    0.2712095
  34.1300011    0.2785189
  34.1400032    0.2791278
  34.1500015    0.2851006
  34.1599998    0.2794437
  34.1700020    0.2753536
  34.1800003    0.2741461
  34.1900024    0.2763035
  34.2000008    0.2803007
  34.2100029    0.2869650
  34.2200012    0.2828364
  34.2300034    0.2805947
  34.2400017    0.2810966
  34.2500000    0.2788898
  34.2600021    0.2796718
  34.2700005    0.2785381
  34.2800026    0.2925183
  34.2900009    0.2825168
  34.3000031    0.2795300
  34.3100014    0.2779648
  34.3200035    0.2725427
  34.3300018    0.2795330
  34.3400002    0.2900870
  34.3500023    0.2876641
  34.3600006    0.2892022
  34.3700027    0.2962975
  34.3800011    0.2900647
  34.3900032    0.2884875
  34.4000015    0.2954379
  34.4099998    0.2963388
  34.4200020    0.2924481
  34.4300003    0.2897079
  34.4400024    0.2793043
  34.4500008    0.2862221
  34.4600029    0.2860755
  34.4700012    0.2784375
  34.4800034    0.2906867
  34.4900017    0.2974554
  34.5000000    0.2866445
  34.5100021    0.2773041
  34.5200005    0.2863649
  34.5300026    0.2948748
  34.5400009    0.2919882
  34.5500031    0.2966102
  34.5600014    0.3075917
  34.5700035    0.3209921
  34.5800018    0.3240897
  34.5900002    0.3258540
  34.6000023    0.3275933
  34.6100006    0.3174603
  34.6200027    0.3195387
  34.6300011    0.3092040
  34.6400032    0.3187777
  34.6500015    0.3263926
  34.6599998    0.3407105
  34.6700020    0.3464691
  34.6800003    0.3466841
  34.6900024    0.3424357
  34.7000008    0.3403697
  34.7100029    0.3265371
  34.7200012    0.3163724
  34.7300034    0.3146292
  34.7400017    0.3240132
  34.7500000    0.3273669
  34.7600021    0.3328453
  34.7700005    0.3388127
  34.7800026    0.3347395
  34.7900009    0.3207645
  34.8000031    0.3153103
  34.8100014    0.3228066
  34.8200035    0.3245436
  34.8300018    0.3261988
  34.8400002    0.3445972
  34.8500023    0.3408400
  34.8600006    0.3564393
  34.8700027    0.3478929
  34.8800011    0.3488103
  34.8900032    0.3287129
  34.9000015    0.3353323
  34.9099998    0.3203181
  34.9200020    0.3276134
  34.9300003    0.3195567
  34.9400024    0.3280303
  34.9500008    0.3111002
  34.9600029    0.3113476
  34.9700012    0.3022169
  34.9800034    0.3016976
  34.9900017    0.2949288
  35.0000000    0.3003349
  35.0100021    0.3041694
  35.0200005    0.3173854
  35.0300026    0.3087803
  35.0400009    0.3077225
  35.0500031    0.3002584
  35.0600014    0.2972852
  35.0700035    0.3038572
  35.0800018    0.2992995
  35.0900002    0.3120362
  35.1000023    0.3041753
  35.1100006    0.3147736
  35.1200027    0.3021794
  35.1300011    0.3133268
  35.1400032    0.3062122
  35.1500015    0.2978555
  35.1599998    0.2967989
  35.1700020    0.2878428
  35.1800003    0.3034349
  35.1900024    0.3238232
  35.2000008    0.3198094
  35.2100029    0.3228263
  35.2200012    0.3248153
  35.2300034    0.3104131
  35.2400017    0.3149692
  35.2500000    0.3242548
  35.2600021    0.3233395
  35.2700005    0.3265509
  35.2800026    0.3332401
  35.2900009    0.3455448
  35.3000031    0.3495284
  35.3100014    0.3346723
  35.3200035    0.3423179
  35.3300018    0.3524784
  35.3400002    0.3642789
  35.3500023    0.3646584
  35.3600006    0.3516008
  35.3700027    0.3573423
  35.3800011    0.3562427
  35.3900032    0.3584477
  35.4000015    0.3656997
  35.4099998    0.3703624
  35.4200020    0.3613424
  35.4300003    0.3466176
  35.4400024    0.3524438
  35.4500008    0.3518915
  35.4600029    0.3553781
  35.4700012    0.3651607
  35.4800034    0.3573288
  35.4900017    0.3679436
  35.5000000    0.3545060
  35.5100021    0.3530608
  35.5200005    0.3612641
  35.5300026    0.3683022
  35.5400009    0.3711591
  35.5500031    0.3799149
  35.5600014    0.3808395
  35.5700035    0.3822821
  35.5800018    0.3757230
  35.5900002    0.3749716
  35.6000023    0.3625049
  35.6100006    0.3563039
  35.6200027    0.3625637
  35.6300011    0.3663307
  35.6400032    0.3590175
  35.6500015    0.3570856
  35.6599998    0.3438534
  35.6700020    0.3432470
  35.6800003    0.3529498
  35.6900024    0.3354792
  35.7000008    0.3419260
  35.7100029    0.3358260
  35.7200012    0.3475312
  35.7300034    0.3474700
  35.7400017    0.3454719
  35.7500000    0.3521827
  35.7600021    0.3489761
  35.7700005    0.3239502
  35.7800026    0.3297158
  35.7900009    0.3291217
  35.8000031    0.3275615
  35.8100014    0.3167318
  35.8200035    0.3197412
  35.8300018    0.3145527
  35.8400002    0.3131532
  35.8500023    0.3191742
  35.8600006    0.3170951
  35.8700027    0.3256684
  35.8800011    0.3304410
  35.8900032    0.3402211
  35.9000015    0.3394526
  35.9099998    0.3373552
  35.9200020    0.3312931
  35.9300003    0.3403825
  35.9400024    0.3350641
  35.9500008    0.3338602
  35.9600029    0.3356304
  35.9700012    0.3539258
  35.9800034    0.3547685
  35.9900017    0.3585692
  36.0000000    0.3580872
  36.0100021    0.3430320
  36.0200005    0.3465547
  36.0300026    0.3445589
  36.0400009    0.3326988
  36.0500031    0.3242831
  36.0600014    0.3215430
  36.0700035    0.3281007
  36.0800018    0.3227767
  36.0900002    0.3301326
  36.1000023    0.3291188
  36.1100006    0.3486909
  36.1200027    0.3445205
  36.1300011    0.3360276
  36.1400032    0.3366531
  36.1500015    0.3360590
  36.1599998    0.3348470
  36.1700020    0.3337554
  36.1800003    0.3305680
  36.1900024    0.3298555
  36.2000008    0.3260350
  36.2100029    0.3332494
  36.2200012    0.3363854
  36.2300034    0.3318246
  36.2400017    0.3239009
  36.2500000    0.3314995
  36.2600021    0.3162366
  36.2700005    0.3177624
  36.2800026    0.3109316
  36.2900009    0.3209201
  36.3000031    0.3281531
  36.3100014    0.3383897
  36.3200035    0.3425897
  36.3300018    0.3426962
  36.3400002    0.3441344
  36.3500023    0.3371255
  36.3600006    0.3375344
  36.3700027    0.3296615
  36.3800011    0.3258833
  36.3900032    0.3114696
  36.4000015    0.3078467
  36.4099998    0.3022665
  36.4200020    0.3114319
  36.4300003    0.3130585
  36.4400024    0.3108457
  36.4500008    0.3072739
  36.4600029    0.2920389
  36.4700012    0.2914124
  36.4800034    0.2941154
  36.4900017    0.2867164
  36.5000000    0.3006416
  36.5100021    0.3006386
  36.5200005    0.3073283
  36.5300026    0.3000993
  36.5400009    0.3114786
  36.5500031    0.3139616
  36.5600014    0.3177795
  36.5700035    0.3180987
  36.5800018    0.3277419
  36.5900002    0.3331226
  36.6000023    0.3338218
  36.6100006    0.3330718
  36.6200027    0.3334232
  36.6300011    0.3235333
  36.6400032    0.3255575
  36.6500015    0.3156999
  36.6599998    0.3170436
  36.6700020    0.3073164
  36.6800003    0.3164285
  36.6900024    0.3034003
  36.7000008    0.3072942
  36.7100029    0.3005934
  36.7200012    0.3107463
  36.7300034    0.3078510
  36.7400017    0.3096982
  36.7500000    0.3097958
  36.7600021    0.3128388
  36.7700005    0.3240409
  36.7800026    0.3276642
  36.7900009    0.3332072
  36.8000031    0.3318039
  36.8100014    0.3323482
  36.8200035    0.3354717
  36.8300018    0.3317524
  36.8400002    0.3260545
  36.8500023    0.3329087
  36.8600006    0.3338611
  36.8700027    0.3217857
  36.8800011    0.3146753
  36.8900032    0.3271982
  36.9000015    0.3267047
  36.9099998    0.3364166
  36.9200020    0.3243410
  36.9300003    0.3184254
  36.9400024    0.3219254
  36.9500008    0.3208043
  36.9600029    0.3209464
  36.9700012    0.3219756
  36.9800034    0.3112510
  36.9900017    0.3304832
  37.0000000    0.3224888
  37.0100021    0.3193382
  37.0200005    0.3216442
  37.0300026    0.3165318
  37.0400009    0.3201027
  37.0500031    0.3232110
  37.0600014    0.3176240
  37.0700035    0.3220544
  37.0800018    0.3117880
  37.0900002    0.3020065
  37.1000023    0.3100247
  37.1100006    0.3127412
  37.1200027    0.2975927
  37.1300011    0.3054586
  37.1400032    0.3214656
  37.1500015    0.3129532
  37.1600037    0.3107630
  37.1700020    0.3013293
  37.1800003    0.2942526
  37.1900024    0.2969858
  37.2000008    0.3011051
  37.2100029    0.3056398
  37.2200012    0.3096279
  37.2300034    0.3120041
  37.2400017    0.3196520
  37.2500000    0.3200029
  37.2600021    0.3195824
  37.2700005    0.3228132
  37.2800026    0.3400969
  37.2900009    0.3428141
  37.3000031    0.3436384
  37.3100014    0.3257905
  37.3200035    0.3226193
  37.3300018    0.3243906
  37.3400002    0.3152507
  37.3500023    0.3213447
  37.3600006    0.3354494
  37.3700027    0.3315538
  37.3800011    0.3314606
  37.3900032    0.3302553
  37.4000015    0.3168523
  37.4100037    0.3287470
  37.4200020    0.3260631
  37.4300003    0.3261149
  37.4400024    0.3380502
  37.4500008    0.3366276
  37.4600029    0.3419363
  37.4700012    0.3314037
  37.4800034    0.3265608
  37.4900017    0.3302158
  37.5000000    0.3373698
  37.5100021    0.3245788
  37.5200005    0.3278532
  37.5300026    0.3179491
  37.5400009    0.3150789
  37.5500031    0.3102643
  37.5600014    0.3165962
  37.5700035    0.3196876
  37.5800018    0.3082305
  37.5900002    0.3098747
  37.6000023    0.3145854
  37.6100006    0.3126248
  37.6200027    0.3188518
  37.6300011    0.3109896
  37.6400032    0.3083215
  37.6500015    0.3086159
  37.6600037    0.3187844
  37.6700020    0.3058075
  37.6800003    0.3112350
  37.6900024    0.3166915
  37.7000008    0.2964535
  37.7100029    0.3095439
  37.7200012    0.3013644
  37.7300034    0.3096727
  37.7400017    0.3093521
  37.7500000    0.2982926
  37.7600021    0.2918553
  37.7700005    0.2934445
  37.7800026    0.2993431
  37.7900009    0.2913608
  37.8000031    0.2870611
  37.8100014    0.3001810
  37.8200035    0.3068663
  37.8300018    0.3033422
  37.8400002    0.3043584
  37.8500023    0.3213080
  37.8600006    0.3077927
  37.8700027    0.3070941
  37.8800011    0.3210847
  37.8900032    0.3180070
  37.9000015    0.3146720
  37.9100037    0.3113429
  37.9200020    0.3218136
  37.9300003    0.3248509
  37.9400024    0.3359464
  37.9500008    0.3417192
  37.9600029    0.3386084
  37.9700012    0.3348077
  37.9800034    0.3345230
  37.9900017    0.3304259
  38.0000000    0.3240905
  38.0100021    0.3073931
  38.0200005    0.3228323
  38.0300026    0.3076579
  38.0400009    0.3092563
  38.0500031    0.3085710
  38.0600014    0.3220437
  38.0700035    0.3108408
  38.0800018    0.3085025
  38.0900002    0.3139572
  38.1000023    0.3017109
  38.1100006    0.3020182
  38.1200027    0.3018157
  38.1300011    0.3051927
  38.1400032    0.3097253
  38.1500015    0.3090757
  38.1600037    0.3141060
  38.1700020    0.3114484
  38.1800003    0.3156228
  38.1900024    0.3179302
  38.2000008    0.3216397
  38.2100029    0.3121844
  38.2200012    0.3113056
  38.2300034    0.3215023
  38.2400017    0.3147969
  38.2500000    0.3156835
  38.2600021    0.3191594
  38.2700005    0.3128124
  38.2800026    0.3157353
  38.2900009    0.3244649
  38.3000031    0.3175699
  38.3100014    0.3350276
  38.3200035    0.3380730
  38.3300018    0.3346894
  38.3400002    0.3285566
  38.3500023    0.3270600
  38.3600006    0.3318056
  38.3700027    0.3383566
  38.3800011    0.3364163
  38.3900032    0.3314615
  38.4000015    0.3396703
  38.4100037    0.3396854
  38.4200020    0.3411746
  38.4300003    0.3282234
  38.4400024    0.3271109
  38.4500008    0.3307925
  38.4600029    0.3143289
  38.4700012    0.3238867
  38.4800034    0.3331371
  38.4900017    0.3412943
  38.5000000    0.3367449
  38.5100021    0.3381785
  38.5200005    0.3430443
  38.5300026    0.3366110
  38.5400009    0.3362509
  38.5500031    0.3350506
  38.5600014    0.3313063
  38.5700035    0.3319142
  38.5800018    0.3197286
  38.5900002    0.3241408
  38.6000023    0.3214333
  38.6100006    0.3249492
  38.6200027    0.3367541
  38.6300011    0.3313452
  38.6400032    0.3250363
  38.6500015    0.3327785
  38.6600037    0.3327560
  38.6700020    0.3380545
  38.6800003    0.3505501
  38.6900024    0.3445617
  38.7000008    0.3469203
  38.7100029    0.3348900
  38.7200012    0.3316117
  38.7300034    0.3385084
  38.7400017    0.3480168
  38.7500000    0.3395372
  38.7600021    0.3213665
  38.7700005    0.3197011
  38.7800026    0.3086669
  38.7900009    0.3146272
  38.8000031    0.3176358
  38.8100014    0.3248997
  38.8200035    0.3018268
  38.8300018    0.3064368
  38.8400002    0.3045354
  38.8500023    0.3089599
  38.8600006    0.3051011
  38.8700027    0.3014719
  38.8800011    0.2991164
  38.8900032    0.2946213
  38.9000015    0.2947316
  38.9100037    0.2883241
  38.9200020    0.2857056
  38.9300003    0.2719333
  38.9400024    0.2688699
  38.9500008    0.2601205
  38.9600029    0.2683275
  38.9700012    0.2635322
  38.9800034    0.2710699
  38.9900017    0.2688911
  39.0000000    0.2636541
  39.0100021    0.2690141
  39.0200005    0.2740875
  39.0300026    0.2650084
  39.0400009    0.2616315
  39.0500031    0.2665622
  39.0600014    0.2754837
  39.0700035    0.2784446
  39.0800018    0.2831282
  39.0900002    0.2845576
  39.1000023    0.2810692
  39.1100006    0.2925913
  39.1200027    0.2887743
  39.1300011    0.2870230
  39.1400032    0.2866165
  39.1500015    0.2894310
  39.1600037    0.3023853
  39.1700020    0.3117766
  39.1800003    0.3186094
  39.1900024    0.3085041
  39.2000008    0.3164235
  39.2100029    0.3196533
  39.2200012    0.3184282
  39.2300034    0.3135339
  39.2400017    0.3005137
  39.2500000    0.3066462
  39.2600021    0.3191088
  39.2700005    0.3180321
  39.2800026    0.3229803
  39.2900009    0.3266038
  39.3000031    0.3194703
  39.3100014    0.3340348
  39.3200035    0.3304397
  39.3300018    0.3382806
  39.3400002    0.3259563
  39.3500023    0.3233782
  39.3600006    0.3184680
  39.3700027    0.3239148
  39.3800011    0.3351239
  39.3900032    0.3404158
  39.4000015    0.3344336
  39.4100037    0.3277633
  39.4200020    0.3220701
  39.4300003    0.3281250
  39.4400024    0.3317119
  39.4500008    0.3258090
  39.4600029    0.3264957
  39.4700012    0.3228194
  39.4800034    0.3197171
  39.4900017    0.3274740
  39.5000000    0.3354456
  39.5100021    0.3405285
  39.5200005    0.3223950
  39.5300026    0.3309530
  39.5400009    0.3524365
  39.5500031    0.3519861
  39.5600014    0.3432576
  39.5700035    0.3575483
  39.5800018    0.3428820
  39.5900002    0.3393988
  39.6000023    0.3471170
  39.6100006    0.3533851
  39.6200027    0.3339781
  39.6300011    0.3296208
  39.6400032    0.3312707
  39.6500015    0.3306871
  39.6600037    0.3244381
  39.6700020    0.3318908
  39.6800003    0.3222806
  39.6900024    0.3410805
  39.7000008    0.3440388
  39.7100029    0.3595207
  39.7200012    0.3488387
  39.7300034    0.3406601
  39.7400017    0.3430083
  39.7500000    0.3461945
  39.7600021    0.3448476
  39.7700005    0.3459930
  39.7800026    0.3435411
  39.7900009    0.3390633
  39.8000031    0.3329133
  39.8100014    0.3277560
  39.8200035    0.3377658
  39.8300018    0.3430700
  39.8400002    0.3422219
  39.8500023    0.3368744
  39.8600006    0.3419228
  39.8700027    0.3388903
  39.8800011    0.3425891
  39.8900032    0.3501954
  39.9000015    0.3453298
  39.9100037    0.3373991
  39.9200020    0.3437661
  39.9300003    0.3296072
  39.9400024    0.3266360
  39.9500008    0.3152081
  39.9600029    0.3117026
  39.9700012    0.3206041
  39.9800034    0.3394509
  39.9900017    0.3388964
  40.0000000    0.3350942
  40.0100021    0.3334990
  40.0200005    0.3353574
  40.0300026    0.3314864
  40.0400009    0.3330960
  40.0500031    0.3284765
  40.0600014    0.3388460
  40.0700035    0.3431995
  40.0800018    0.3509461
  40.0900002    0.3422645
  40.1000023    0.3417066
  40.1100006    0.3217703
  40.1200027    0.3225981
  40.1300011    0.3292500
  40.1400032    0.3292601
  40.1500015    0.3274163
  40.1600037    0.3368383
  40.1700020    0.3276851
  40.1800003    0.3346160
  40.1900024    0.3405049
  40.2000008    0.3298923
  40.2100029    0.3288115
  40.2200012    0.3306051
  40.2300034    0.3156888
  40.2400017    0.3203872
  40.2500038    0.3306621
  40.2600021    0.3393265
  40.2700005    0.3337898
  40.2800026    0.3301297
  40.2900009    0.3227634
  40.3000031    0.3229629
  40.3100014    0.3311566
  40.3200035    0.3271504
  40.3300018    0.3294343
  40.3400002    0.3330290
  40.3500023    0.3384909
  40.3600006    0.3476051
  40.3700027    0.3340895
  40.3800011    0.3468921
  40.3900032    0.3559260
  40.4000015    0.3498883
  40.4100037    0.3603749
  40.4200020    0.3501859
  40.4300003    0.3454911
  40.4400024    0.3565151
  40.4500008    0.3570063
  40.4600029    0.3544481
  40.4700012    0.3404901
  40.4800034    0.3383404
  40.4900017    0.3503072
  40.5000038    0.3459159
  40.5100021    0.3495534
  40.5200005    0.3458178
  40.5300026    0.3426079
  40.5400009    0.3418036
  40.5500031    0.3444602
  40.5600014    0.3558352
  40.5700035    0.3478782
  40.5800018    0.3562694
  40.5900002    0.3581914
  40.6000023    0.3495713
  40.6100006    0.3479960
  40.6200027    0.3445663
  40.6300011    0.3416230
  40.6400032    0.3347916
  40.6500015    0.3238427
  40.6600037    0.3251780
  40.6700020    0.3375839
  40.6800003    0.3269176
  40.6900024    0.3300987
  40.7000008    0.3305444
  40.7100029    0.3290108
  40.7200012    0.3326440
  40.7300034    0.3259836
  40.7400017    0.3372039
  40.7500038    0.3265369
  40.7600021    0.3372187
  40.7700005    0.3231776
  40.7800026    0.3188987
  40.7900009    0.3292246
  40.8000031    0.3315549
  40.8100014    0.3244650
  40.8200035    0.3161722
  40.8300018    0.3192538
  40.8400002    0.3075691
  40.8500023    0.3067070
  40.8600006    0.3027542
  40.8700027    0.3021871
  40.8800011    0.2952420
  40.8900032    0.2954092
  40.9000015    0.2893409
  40.9100037    0.3012398
  40.9200020    0.3021865
  40.9300003    0.3009713
  40.9400024    0.2974972
  40.9500008    0.2953718
  40.9600029    0.2911566
  40.9700012    0.2931242
  40.9800034    0.3094329
  40.9900017    0.3012777
  41.0000038    0.3117624
  41.0100021    0.3121454
  41.0200005    0.3127351
  41.0300026    0.3189963
  41.0400009    0.3158709
  41.0500031    0.3091298
  41.0600014    0.3143489
  41.0700035    0.3125224
  41.0800018    0.3054283
  41.0900002    0.3036901
  41.1000023    0.2996523
  41.1100006    0.3113410
  41.1200027    0.3019700
  41.1300011    0.3072069
  41.1400032    0.2971474
  41.1500015    0.3022667
  41.1600037    0.2915410
  41.1700020    0.2929539
  41.1800003    0.2847133
  41.1900024    0.2878872
  41.2000008    0.2983781
  41.2100029    0.3092849
  41.2200012    0.3125986
  41.2300034    0.3082193
  41.2400017    0.3123617
  41.2500038    0.3116423
  41.2600021    0.2979893
  41.2700005    0.3052386
  41.2800026    0.2986185
  41.2900009    0.2998827
  41.3000031    0.2980091
  41.3100014    0.3009839
  41.3200035    0.3002322
  41.3300018    0.2984349
  41.3400002    0.2982801
  41.3500023    0.2988941
  41.3600006    0.3015992
  41.3700027    0.2983152
  41.3800011    0.2939895
  41.3900032    0.2992297
  41.4000015    0.3021604
  41.4100037    0.2968891
  41.4200020    0.2902426
  41.4300003    0.2929340
  41.4400024    0.2910546
  41.4500008    0.2828949
  41.4600029    0.2917822
  41.4700012    0.2859154
  41.4800034    0.2866413
  41.4900017    0.2891660
  41.5000038    0.2837042
  41.5100021    0.2847541
  41.5200005    0.2762421
  41.5300026    0.2780805
  41.5400009    0.2731015
  41.5500031    0.2777207
  41.5600014    0.2792914
  41.5700035    0.2929093
  41.5800018    0.2938109
  41.5900002    0.3060906
  41.6000023    0.3007968
  41.6100006    0.3031753
  41.6200027    0.2945924
  41.6300011    0.2987700
  41.6400032    0.3065280
  41.6500015    0.3008959
  41.6600037    0.3008562
  41.6700020    0.2989051
  41.6800003    0.2874022
  41.6900024    0.2850934
  41.7000008    0.2853370
  41.7100029    0.2867158
  41.7200012    0.2964614
  41.7300034    0.2894253
  41.7400017    0.2846274
  41.7500038    0.2814237
  41.7600021    0.2873695
  41.7700005    0.2837610
  41.7800026    0.2849152
  41.7900009    0.2764595
  41.8000031    0.2795683
  41.8100014    0.2917196
  41.8200035    0.2942910
  41.8300018    0.2927185
  41.8400002    0.2948634
  41.8500023    0.3035417
  41.8600006    0.3043487
  41.8700027    0.3057247
  41.8800011    0.3044218
  41.8900032    0.3035492
  41.9000015    0.2982287
  41.9100037    0.2903472
  41.9200020    0.3004949
  41.9300003    0.2887113
  41.9400024    0.2949149
  41.9500008    0.2942935
  41.9600029    0.2870689
  41.9700012    0.2861553
  41.9800034    0.2815827
  41.9900017    0.2785741
  42.0000038    0.2795178
  42.0100021    0.2890755
  42.0200005    0.2885357
  42.0300026    0.2891447
  42.0400009    0.2840148
  42.0500031    0.2818004
  42.0600014    0.2892607
  42.0700035    0.2869381
  42.0800018    0.2915122
  42.0900002    0.2941360
  42.1000023    0.3018342
  42.1100006    0.2990408
  42.1200027    0.3029515
  42.1300011    0.3049057
  42.1400032    0.3111211
  42.1500015    0.3058692
  42.1600037    0.3202142
  42.1700020    0.3160232
  42.1800003    0.3095514
  42.1900024    0.3126020
  42.2000008    0.3077543
  42.2100029    0.3022664
  42.2200012    0.3055312
  42.2300034    0.2944485
  42.2400017    0.2969965
  42.2500038    0.3029179
  42.2600021    0.2977589
  42.2700005    0.3106226
  42.2800026    0.2958880
  42.2900009    0.3056052
  42.3000031    0.3043606
  42.3100014    0.3122293
  42.3200035    0.3058786
  42.3300018    0.3098965
  42.3400002    0.3100678
  42.3500023    0.3146169
  42.3600006    0.3144755
  42.3700027    0.3072337
  42.3800011    0.3040507
  42.3900032    0.3042867
  42.4000015    0.3059548
  42.4100037    0.3055608
  42.4200020    0.3059709
  42.4300003    0.3016247
  42.4400024    0.3016180
  42.4500008    0.3127352
  42.4600029    0.3129538
  42.4700012    0.3209057
  42.4800034    0.3249594
  42.4900017    0.3314602
  42.5000038    0.3281342
  42.5100021    0.3354099
  42.5200005    0.3298385
  42.5300026    0.3238476
  42.5400009    0.3255003
  42.5500031    0.3219314
  42.5600014    0.3308093
  42.5700035    0.3404571
  42.5800018    0.3492307
  42.5900002    0.3442105
  42.6000023    0.3454244
  42.6100006    0.3555171
  42.6200027    0.3593950
  42.6300011    0.3640358
  42.6400032    0.3695028
  42.6500015    0.3662915
  42.6600037    0.3497250
  42.6700020    0.3538492
  42.6800003    0.3509447
  42.6900024    0.3476094
  42.7000008    0.3477454
  42.7100029    0.3403933
  42.7200012    0.3490601
  42.7300034    0.3438614
  42.7400017    0.3446649
  42.7500038    0.3471965
  42.7600021    0.3395986
  42.7700005    0.3369803
  42.7800026    0.3333426
  42.7900009    0.3433106
  42.8000031    0.3419090
  42.8100014    0.3469633
  42.8200035    0.3569725
  42.8300018    0.3454411
  42.8400002    0.3434857
  42.8500023    0.3342068
  42.8600006    0.3347438
  42.8700027    0.3406760
  42.8800011    0.3426496
  42.8900032    0.3469466
  42.9000015    0.3429026
  42.9100037    0.3266154
  42.9200020    0.3231580
  42.9300003    0.3129849
  42.9400024    0.3143983
  42.9500008    0.3226939
  42.9600029    0.3209943
  42.9700012    0.3178412
  42.9800034    0.3199029
  42.9900017    0.3121829
  43.0000038    0.3088112
  43.0100021    0.3095558
  43.0200005    0.3137632
  43.0300026    0.3105123
  43.0400009    0.3182462
  43.0500031    0.3192542
  43.0600014    0.3198022
  43.0700035    0.3176476
  43.0800018    0.3251127
  43.0900002    0.3143215
  43.1000023    0.3127554
  43.1100006    0.3122349
  43.1200027    0.3168219
  43.1300011    0.3092805
  43.1400032    0.3081457
  43.1500015    0.3129990
  43.1600037    0.3201274
  43.1700020    0.3338441
  43.1800003    0.3297102
  43.1900024    0.3228360
  43.2000008    0.3277173
  43.2100029    0.3290817
  43.2200012    0.3307920
  43.2300034    0.3325880
  43.2400017    0.3303873
  43.2500038    0.3341484
  43.2600021    0.3200111
  43.2700005    0.3220517
  43.2800026    0.3150138
  43.2900009    0.3130272
  43.3000031    0.3190931
  43.3100014    0.3171592
  43.3200035    0.3124234
  43.3300018    0.3154354
  43.3400002    0.3092644
  43.3500023    0.3102890
  43.3600006    0.3199693
  43.3700027    0.3271982
  43.3800011    0.3125658
  43.3900032    0.3206166
  43.4000015    0.3099264
  43.4100037    0.3144495
  43.4200020    0.3055795
  43.4300003    0.3157697
  43.4400024    0.3154322
  43.4500008    0.3092030
  43.4600029    0.2969972
  43.4700012    0.2932581
  43.4800034    0.2904550
  43.4900017    0.2991800
  43.5000038    0.3003711
  43.5100021    0.3012518
  43.5200005    0.2970002
  43.5300026    0.3057212
  43.5400009    0.3023145
  43.5500031    0.3066529
  43.5600014    0.3078385
  43.5700035    0.3037559
  43.5800018    0.3027289
  43.5900040    0.3096824
  43.6000023    0.3121081
  43.6100006    0.3074172
  43.6200027    0.3018488
  43.6300011    0.3075128
  43.6400032    0.3017100
  43.6500015    0.3081560
  43.6600037    0.3019133
  43.6700020    0.2929987
  43.6800003    0.2964118
  43.6900024    0.3021261
  43.7000008    0.3117656
  43.7100029    0.3199678
  43.7200012    0.3228424
  43.7300034    0.3283225
  43.7400017    0.3303989
  43.7500038    0.3317350
  43.7600021    0.3269305
  43.7700005    0.3258508
  43.7800026    0.3268959
  43.7900009    0.3270134
  43.8000031    0.3376092
  43.8100014    0.3387938
  43.8200035    0.3232710
  43.8300018    0.3376875
  43.8400040    0.3575155
  43.8500023    0.3648231
  43.8600006    0.3638316
  43.8700027    0.3723120
  43.8800011    0.3753504
  43.8900032    0.3674950
  43.9000015    0.3480534
  43.9100037    0.3459360
  43.9200020    0.3476070
  43.9300003    0.3339714
  43.9400024    0.3240139
  43.9500008    0.3275577
  43.9600029    0.3215892
  43.9700012    0.3168968
  43.9800034    0.3144964
  43.9900017    0.3324549
  44.0000038    0.3376532
  44.0100021    0.3335465
  44.0200005    0.3380612
  44.0300026    0.3504392
  44.0400009    0.3450634
  44.0500031    0.3267724
  44.0600014    0.3294583
  44.0700035    0.3267787
  44.0800018    0.3293536
  44.0900040    0.3254122
  44.1000023    0.3266680
  44.1100006    0.3257717
  44.1200027    0.3320353
  44.1300011    0.3347219
  44.1400032    0.3427437
  44.1500015    0.3420403
  44.1600037    0.3484036
  44.1700020    0.3280276
  44.1800003    0.3337232
  44.1900024    0.3243661
  44.2000008    0.3246134
  44.2100029    0.3162409
  44.2200012    0.3223688
  44.2300034    0.3298152
  44.2400017    0.3214374
  44.2500038    0.3142789
  44.2600021    0.3226726
  44.2700005    0.3137860
  44.2800026    0.3085906
  44.2900009    0.3172002
  44.3000031    0.3175539
  44.3100014    0.3144462
  44.3200035    0.3009777
  44.3300018    0.3104758
  44.3400040    0.3206810
  44.3500023    0.3172848
  44.3600006    0.3250478
  44.3700027    0.3214441
  44.3800011    0.3340380
  44.3900032    0.3280843
  44.4000015    0.3303078
  44.4100037    0.3367987
  44.4200020    0.3352546
  44.4300003    0.3393558
  44.4400024    0.3314304
  44.4500008    0.3234289
  44.4600029    0.3151416
  44.4700012    0.3148751
  44.4800034    0.3183396
  44.4900017    0.3190368
  44.5000038    0.3198069
  44.5100021    0.3245681
  44.5200005    0.3142943
  44.5300026    0.3177842
  44.5400009    0.3172387
  44.5500031    0.3246211
  44.5600014    0.3251256
  44.5700035    0.3283153
  44.5800018    0.3163058
  44.5900040    0.3094630
  44.6000023    0.3101026
  44.6100006    0.3059386
  44.6200027    0.3088319
  44.6300011    0.3079153
  44.6400032    0.3187985
  44.6500015    0.3123063
  44.6600037    0.3168163
  44.6700020    0.3293563
  44.6800003    0.3230700
  44.6900024    0.3274641
  44.7000008    0.3267033
  44.7100029    0.3183716
  44.7200012    0.3115326
  44.7300034    0.3099762
  44.7400017    0.3130925
  44.7500038    0.3098544
  44.7600021    0.3084531
  44.7700005    0.3062469
  44.7800026    0.3034846
  44.7900009    0.3087899
  44.8000031    0.3141397
  44.8100014    0.3166406
  44.8200035    0.3163584
  44.8300018    0.3104846
  44.8400040    0.3146383
  44.8500023    0.3269010
  44.8600006    0.3231728
  44.8700027    0.3234475
  44.8800011    0.3147808
  44.8900032    0.3171595
  44.9000015    0.3115163
  44.9100037    0.3198996
  44.9200020    0.3206170
  44.9300003    0.3241139
  44.9400024    0.3277496
  44.9500008    0.3233451
  44.9600029    0.3196380
  44.9700012    0.3232935
  44.9800034    0.3193710
  44.9900017    0.3161685
  45.0000038    0.3201887
  45.0100021    0.3153895
  45.0200005    0.3129011
  45.0300026    0.3082404
  45.0400009    0.3052399
  45.0500031    0.2991408
  45.0600014    0.3029836
  45.0700035    0.3037363
  45.0800018    0.3013456
  45.0900040    0.3001023
  45.1000023    0.2989821
  45.1100006    0.2992298
  45.1200027    0.2935914
  45.1300011    0.2992874
  45.1400032    0.2964968
  45.1500015    0.3005962
  45.1600037    0.2934122
  45.1700020    0.2975783
  45.1800003    0.2900858
  45.1900024    0.2968887
  45.2000008    0.3030923
  45.2100029    0.3098351
  45.2200012    0.3003806
  45.2300034    0.2999858
  45.2400017    0.3031383
  45.2500038    0.3089583
  45.2600021    0.3073655
  45.2700005    0.3050298
  45.2800026    0.3042137
  45.2900009    0.3106381
  45.3000031    0.3122112
  45.3100014    0.3135041
  45.3200035    0.3183865
  45.3300018    0.3178957
  45.3400040    0.3238060
  45.3500023    0.3129821
  45.3600006    0.3206450
  45.3700027    0.3137447
  45.3800011    0.3062930
  45.3900032    0.3043192
  45.4000015    0.3009027
  45.4100037    0.3070872
  45.4200020    0.3131011
  45.4300003    0.3073910
  45.4400024    0.3050960
  45.4500008    0.2972975
  45.4600029    0.3037844
  45.4700012    0.3048017
  45.4800034    0.2980047
  45.4900017    0.3023630
  45.5000038    0.3088683
  45.5100021    0.3093022
  45.5200005    0.3089166
  45.5300026    0.3107707
  45.5400009    0.3065094
  45.5500031    0.3059163
  45.5600014    0.3109960
  45.5700035    0.3138140
  45.5800018    0.3153070
  45.5900040    0.3068377
  45.6000023    0.3177645
  45.6100006    0.3202366
  45.6200027    0.3214877
  45.6300011    0.3160335
  45.6400032    0.3091803
  45.6500015    0.3188023
  45.6600037    0.3141234
  45.6700020    0.3063117
  45.6800003    0.3039952
  45.6900024    0.3011344
  45.7000008    0.3057904
  45.7100029    0.2951289
  45.7200012    0.2945778
  45.7300034    0.2986569
  45.7400017    0.3011275
  45.7500038    0.3042977
  45.7600021    0.3101857
  45.7700005    0.2975084
  45.7800026    0.3063896
  45.7900009    0.3048615
  45.8000031    0.3041932
  45.8100014    0.3048311
  45.8200035    0.3032671
  45.8300018    0.3114059
  45.8400040    0.3145150
  45.8500023    0.3182937
  45.8600006    0.3101151
  45.8700027    0.3027662
  45.8800011    0.3098896
  45.8900032    0.3144041
  45.9000015    0.3121986
  45.9100037    0.3174275
  45.9200020    0.3170025
  45.9300003    0.3124424
  45.9400024    0.3053115
  45.9500008    0.3018085
  45.9600029    0.3035018
  45.9700012    0.3006486
  45.9800034    0.3147518
  45.9900017    0.3218545
  46.0000038    0.3194099
  46.0100021    0.3059366
  46.0200005    0.3096890
  46.0300026    0.3071053
  46.0400009    0.3047712
  46.0500031    0.3061756
  46.0600014    0.3195465
  46.0700035    0.3225499
  46.0800018    0.3116223
  46.0900040    0.3119152
  46.1000023    0.3073495
  46.1100006    0.3043652
  46.1200027    0.3028525
  46.1300011    0.3052029
  46.1400032    0.3047144
  46.1500015    0.3088788
  46.1600037    0.3056201
  46.1700020    0.3062885
  46.1800003    0.3051047
  46.1900024    0.3076718
  46.2000008    0.2978832
  46.2100029    0.2966360
  46.2200012    0.3042687
  46.2300034    0.3052693
  46.2400017    0.3090958
  46.2500038    0.3139492
  46.2600021    0.3094735
  46.2700005    0.3049556
  46.2800026    0.3088263
  46.2900009    0.3003575
  46.3000031    0.2998511
  46.3100014    0.3040453
  46.3200035    0.3046145
  46.3300018    0.3082168
  46.3400040    0.2995185
  46.3500023    0.3021496
  46.3600006    0.3047814
  46.3700027    0.3036012
  46.3800011    0.3126345
  46.3900032    0.3123127
  46.4000015    0.3216277
  46.4100037    0.3195202
  46.4200020    0.3129589
  46.4300003    0.3120272
  46.4400024    0.3054543
  46.4500008    0.3088014
  46.4600029    0.3168154
  46.4700012    0.3227902
  46.4800034    0.3381744
  46.4900017    0.3407218
  46.5000038    0.3335477
  46.5100021    0.3333698
  46.5200005    0.3291215
  46.5300026    0.3290222
  46.5400009    0.3134826
  46.5500031    0.3351824
  46.5600014    0.3354857
  46.5700035    0.3492605
  46.5800018    0.3395582
  46.5900040    0.3419159
  46.6000023    0.3472453
  46.6100006    0.3456708
  46.6200027    0.3539094
  46.6300011    0.3562990
  46.6400032    0.3651195
  46.6500015    0.3583615
  46.6600037    0.3594851
  46.6700020    0.3643703
  46.6800041    0.3731299
  46.6900024    0.3852736
  46.7000008    0.3789616
  46.7100029    0.3823497
  46.7200012    0.3826024
  46.7300034    0.3744232
  46.7400017    0.3750322
  46.7500038    0.3672991
  46.7600021    0.3714151
  46.7700005    0.3738516
  46.7800026    0.3597808
  46.7900009    0.3623779
  46.8000031    0.3540167
  46.8100014    0.3381012
  46.8200035    0.3402591
  46.8300018    0.3354624
  46.8400040    0.3333259
  46.8500023    0.3392969
  46.8600006    0.3417828
  46.8700027    0.3488308
  46.8800011    0.3545060
  46.8900032    0.3513181
  46.9000015    0.3366407
  46.9100037    0.3465694
  46.9200020    0.3548973
  46.9300041    0.3583390
  46.9400024    0.3550687
  46.9500008    0.3535273
  46.9600029    0.3505626
  46.9700012    0.3538110
  46.9800034    0.3477938
  46.9900017    0.3514251
  47.0000038    0.3581843
  47.0100021    0.3476779
  47.0200005    0.3607895
  47.0300026    0.3634623
  47.0400009    0.3660855
  47.0500031    0.3585132
  47.0600014    0.3510848
  47.0700035    0.3493021
  47.0800018    0.3625542
  47.0900040    0.3662109
  47.1000023    0.3732183
  47.1100006    0.3596841
  47.1200027    0.3604480
  47.1300011    0.3729922
  47.1400032    0.3606439
  47.1500015    0.3627139
  47.1600037    0.3572027
  47.1700020    0.3546906
  47.1800041    0.3598549
  47.1900024    0.3500413
  47.2000008    0.3423426
  47.2100029    0.3465143
  47.2200012    0.3505425
  47.2300034    0.3330305
  47.2400017    0.3227372
  47.2500038    0.3095379
  47.2600021    0.3140831
  47.2700005    0.3287238
  47.2800026    0.3337112
  47.2900009    0.3328893
  47.3000031    0.3338896
  47.3100014    0.3373415
  47.3200035    0.3477733
  47.3300018    0.3486331
  47.3400040    0.3643770
  47.3500023    0.3625516
  47.3600006    0.3691989
  47.3700027    0.3874509
  47.3800011    0.3989393
  47.3900032    0.3910210
  47.4000015    0.3920057
  47.4100037    0.3885866
  47.4200020    0.3928743
  47.4300041    0.3940166
  47.4400024    0.3800605
  47.4500008    0.3754705
  47.4600029    0.3584030
  47.4700012    0.3609145
  47.4800034    0.3631758
  47.4900017    0.3642085
  47.5000038    0.3508919
  47.5100021    0.3411437
  47.5200005    0.3526976
  47.5300026    0.3496168
  47.5400009    0.3555969
  47.5500031    0.3627831
  47.5600014    0.3604943
  47.5700035    0.3726754
  47.5800018    0.3727266
  47.5900040    0.3667920
  47.6000023    0.3594420
  47.6100006    0.3603802
  47.6200027    0.3611023
  47.6300011    0.3637613
  47.6400032    0.3472424
  47.6500015    0.3499374
  47.6600037    0.3688932
  47.6700020    0.3683450
  47.6800041    0.3640573
  47.6900024    0.3586647
  47.7000008    0.3662854
  47.7100029    0.3507942
  47.7200012    0.3407235
  47.7300034    0.3429763
  47.7400017    0.3446600
  47.7500038    0.3445075
  47.7600021    0.3408239
  47.7700005    0.3545104
  47.7800026    0.3492212
  47.7900009    0.3459060
  47.8000031    0.3547406
  47.8100014    0.3397369
  47.8200035    0.3409742
  47.8300018    0.3534071
  47.8400040    0.3428498
  47.8500023    0.3322364
  47.8600006    0.3410712
  47.8700027    0.3402908
  47.8800011    0.3373970
  47.8900032    0.3422597
  47.9000015    0.3413734
  47.9100037    0.3428567
  47.9200020    0.3270137
  47.9300041    0.3256779
  47.9400024    0.3403620
  47.9500008    0.3397696
  47.9600029    0.3425171
  47.9700012    0.3425089
  47.9800034    0.3419951
  47.9900017    0.3404358
  48.0000038    0.3577243
  48.0100021    0.3471625
  48.0200005    0.3507097
  48.0300026    0.3507787
  48.0400009    0.3486437
  48.0500031    0.3591128
  48.0600014    0.3632637
  48.0700035    0.3606319
  48.0800018    0.3550221
  48.0900040    0.3565338
  48.1000023    0.3518602
  48.1100006    0.3583713
  48.1200027    0.3467958
  48.1300011    0.3468055
  48.1400032    0.3488688
  48.1500015    0.3500219
  48.1600037    0.3416742
  48.1700020    0.3516033
  48.1800041    0.3593143
  48.1900024    0.3549580
  48.2000008    0.3557543
  48.2100029    0.3568259
  48.2200012    0.3728046
  48.2300034    0.3714451
  48.2400017    0.3649766
  48.2500038    0.3643752
  48.2600021    0.3599257
  48.2700005    0.3577189
  48.2800026    0.3454851
  48.2900009    0.3372512
  48.3000031    0.3377015
  48.3100014    0.3474282
  48.3200035    0.3647713
  48.3300018    0.3584157
  48.3400040    0.3615399
  48.3500023    0.3503778
  48.3600006    0.3527690
  48.3700027    0.3610553
  48.3800011    0.3569313
  48.3900032    0.3591873
  48.4000015    0.3574882
  48.4100037    0.3553778
  48.4200020    0.3555463
  48.4300041    0.3618633
  48.4400024    0.3425233
  48.4500008    0.3430327
  48.4600029    0.3599246
  48.4700012    0.3569285
  48.4800034    0.3616365
  48.4900017    0.3644789
  48.5000038    0.3692719
  48.5100021    0.3747175
  48.5200005    0.3529481
  48.5300026    0.3508069
  48.5400009    0.3390874
  48.5500031    0.3350933
  48.5600014    0.3268162
  48.5700035    0.3265464
  48.5800018    0.3255056
  48.5900040    0.3305903
  48.6000023    0.3147180
  48.6100006    0.3110484
  48.6200027    0.3168217
  48.6300011    0.3159354
  48.6400032    0.3088902
  48.6500015    0.3127964
  48.6600037    0.3069299
  48.6700020    0.3036245
  48.6800041    0.3155933
  48.6900024    0.3248280
  48.7000008    0.3258040
  48.7100029    0.3297370
  48.7200012    0.3288690
  48.7300034    0.3455638
  48.7400017    0.3468021
  48.7500038    0.3357506
  48.7600021    0.3359639
  48.7700005    0.3447345
  48.7800026    0.3457060
  48.7900009    0.3398989
  48.8000031    0.3496055
  48.8100014    0.3283584
  48.8200035    0.3453343
  48.8300018    0.3377040
  48.8400040    0.3445288
  48.8500023    0.3384531
  48.8600006    0.3409953
  48.8700027    0.3333085
  48.8800011    0.3279794
  48.8900032    0.3210211
  48.9000015    0.3192534
  48.9100037    0.3351788
  48.9200020    0.3358852
  48.9300041    0.3356613
  48.9400024    0.3350801
  48.9500008    0.3280855
  48.9600029    0.3302590
  48.9700012    0.3317128
  48.9800034    0.3502448
  48.9900017    0.3455673
  49.0000038    0.3435517
  49.0100021    0.3478289
  49.0200005    0.3395685
  49.0300026    0.3285041
  49.0400009    0.3370385
  49.0500031    0.3339792
  49.0600014    0.3368962
  49.0700035    0.3408645
  49.0800018    0.3419532
  49.0900040    0.3465940
  49.1000023    0.3501472
  49.1100006    0.3503685
  49.1200027    0.3509658
  49.1300011    0.3457599
  49.1400032    0.3440489
  49.1500015    0.3475154
  49.1600037    0.3432049
  49.1700020    0.3374866
  49.1800041    0.3251685
  49.1900024    0.3269731
  49.2000008    0.3302757
  49.2100029    0.3367686
  49.2200012    0.3313489
  49.2300034    0.3279006
  49.2400017    0.3383172
  49.2500038    0.3399818
  49.2600021    0.3420369
  49.2700005    0.3377522
  49.2800026    0.3379073
  49.2900009    0.3298440
  49.3000031    0.3312618
  49.3100014    0.3326718
  49.3200035    0.3294254
  49.3300018    0.3273556
  49.3400040    0.3288437
  49.3500023    0.3279083
  49.3600006    0.3298565
  49.3700027    0.3230678
  49.3800011    0.3235544
  49.3900032    0.3193985
  49.4000015    0.3240535
  49.4100037    0.3194852
  49.4200020    0.3218692
  49.4300041    0.3247861
  49.4400024    0.3170516
  49.4500008    0.3230724
  49.4600029    0.3259178
  49.4700012    0.3329237
  49.4800034    0.3200971
  49.4900017    0.3247876
  49.5000038    0.3270626
  49.5100021    0.3181737
  49.5200005    0.3336379
  49.5300026    0.3336176
  49.5400009    0.3452505
  49.5500031    0.3436390
  49.5600014    0.3411481
  49.5700035    0.3475575
  49.5800018    0.3414810
  49.5900040    0.3430898
  49.6000023    0.3492491
  49.6100006    0.3578923
  49.6200027    0.3473606
  49.6300011    0.3411840
  49.6400032    0.3506417
  49.6500015    0.3453251
  49.6600037    0.3516107
  49.6700020    0.3429115
  49.6800041    0.3474467
  49.6900024    0.3418760
  49.7000008    0.3399540
  49.7100029    0.3353268
  49.7200012    0.3207638
  49.7300034    0.3240646
  49.7400017    0.3309420
  49.7500038    0.3364676
  49.7600021    0.3397619
  49.7700005    0.3566069
  49.7800026    0.3522158
  49.7900009    0.3558430
  49.8000031    0.3647072
  49.8100014    0.3535750
  49.8200035    0.3495957
  49.8300018    0.3497150
  49.8400040    0.3436656
  49.8500023    0.3541273
  49.8600006    0.3497832
  49.8700027    0.3527966
  49.8800011    0.3543928
  49.8900032    0.3620481
  49.9000015    0.3652506
  49.9100037    0.3629929
  49.9200020    0.3618080
  49.9300041    0.3671129
  49.9400024    0.3661560
  49.9500008    0.3735155
  49.9600029    0.3697535
  49.9700012    0.3582951
  49.9800034    0.3631071
  49.9900017    0.3539277
  50.0000038    0.3627898
  50.0100021    0.3772394
  50.0200043    0.3759862
  50.0300026    0.3806215
  50.0400009    0.3694120
  50.0500031    0.3766348
  50.0600014    0.3623763
  50.0700035    0.3578233
  50.0800018    0.3575385
  50.0900040    0.3617746
  50.1000023    0.3631599
  50.1100006    0.3504167
  50.1200027    0.3472125
  50.1300011    0.3472171
  50.1400032    0.3672271
  50.1500015    0.3608529
  50.1600037    0.3575052
  50.1700020    0.3534222
  50.1800041    0.3518969
  50.1900024    0.3526472
  50.2000008    0.3462664
  50.2100029    0.3438362
  50.2200012    0.3488394
  50.2300034    0.3471251
  50.2400017    0.3370990
  50.2500038    0.3490326
  50.2600021    0.3458532
  50.2700043    0.3487498
  50.2800026    0.3466425
  50.2900009    0.3501019
  50.3000031    0.3646405
  50.3100014    0.3629217
  50.3200035    0.3642241
  50.3300018    0.3782023
  50.3400040    0.3725410
  50.3500023    0.3765575
  50.3600006    0.3821106
  50.3700027    0.3866612
  50.3800011    0.3981494
  50.3900032    0.3894251
  50.4000015    0.3777867
  50.4100037    0.3848568
  50.4200020    0.3951761
  50.4300041    0.3929711
  50.4400024    0.4117536
  50.4500008    0.4007794
  50.4600029    0.3889405
  50.4700012    0.3904714
  50.4800034    0.3875202
  50.4900017    0.3959628
  50.5000038    0.3988074
  50.5100021    0.4016511
  50.5200043    0.3931802
  50.5300026    0.3898157
  50.5400009    0.4053602
  50.5500031    0.4133526
  50.5600014    0.4084330
  50.5700035    0.3993964
  50.5800018    0.3940957
  50.5900040    0.3863879
  50.6000023    0.4038836
  50.6100006    0.4103480
  50.6200027    0.4256806
  50.6300011    0.4116374
  50.6400032    0.4075021
  50.6500015    0.4126839
  50.6600037    0.4021366
  50.6700020    0.3921635
  50.6800041    0.3901204
  50.6900024    0.3843200
  50.7000008    0.3849464
  50.7100029    0.3764556
  50.7200012    0.3642960
  50.7300034    0.3742094
  50.7400017    0.3623225
  50.7500038    0.3694683
  50.7600021    0.3610571
  50.7700043    0.3476595
  50.7800026    0.3317123
  50.7900009    0.3434801
  50.8000031    0.3503030
  50.8100014    0.3577389
  50.8200035    0.3676642
  50.8300018    0.3703413
  50.8400040    0.3787641
  50.8500023    0.3769048
  50.8600006    0.3852943
  50.8700027    0.3808498
  50.8800011    0.3773349
  50.8900032    0.3826048
  50.9000015    0.3874859
  50.9100037    0.3850966
  50.9200020    0.3823657
  50.9300041    0.3971522
  50.9400024    0.4017812
  50.9500008    0.3928426
  50.9600029    0.3937328
  50.9700012    0.3914735
  50.9800034    0.4006478
  50.9900017    0.4109020
  51.0000038    0.4109849
  51.0100021    0.4099288
  51.0200043    0.4111272
  51.0300026    0.4177556
  51.0400009    0.4162152
  51.0500031    0.4305585
  51.0600014    0.4268669
  51.0700035    0.4243056
  51.0800018    0.4161339
  51.0900040    0.4196947
  51.1000023    0.4223603
  51.1100006    0.4213710
  51.1200027    0.4133421
  51.1300011    0.4176302
  51.1400032    0.3994796
  51.1500015    0.4148528
  51.1600037    0.4060285
  51.1700020    0.4072466
  51.1800041    0.4007788
  51.1900024    0.4029683
  51.2000008    0.4003128
  51.2100029    0.4007303
  51.2200012    0.4054798
  51.2300034    0.4029230
  51.2400017    0.4069802
  51.2500038    0.4016834
  51.2600021    0.3968534
  51.2700043    0.3985752
  51.2800026    0.3980432
  51.2900009    0.4154766
  51.3000031    0.3988671
  51.3100014    0.3956022
  51.3200035    0.4060079
  51.3300018    0.4013579
  51.3400040    0.3945248
  51.3500023    0.3964582
  51.3600006    0.4010016
  51.3700027    0.4150724
  51.3800011    0.4191644
  51.3900032    0.4222759
  51.4000015    0.4271227
  51.4100037    0.4330067
  51.4200020    0.4169697
  51.4300041    0.4154165
  51.4400024    0.4142342
  51.4500008    0.4238247
  51.4600029    0.4124327
  51.4700012    0.4140069
  51.4800034    0.4243273
  51.4900017    0.4259194
  51.5000038    0.4121278
  51.5100021    0.4128374
  51.5200043    0.4043545
  51.5300026    0.4047287
  51.5400009    0.4041501
  51.5500031    0.3986251
  51.5600014    0.4037329
  51.5700035    0.3934074
  51.5800018    0.4052785
  51.5900040    0.4030324
  51.6000023    0.3887075
  51.6100006    0.3910550
  51.6200027    0.3977388
  51.6300011    0.4011516
  51.6400032    0.4020993
  51.6500015    0.3959385
  51.6600037    0.4004819
  51.6700020    0.4049166
  51.6800041    0.4029081
  51.6900024    0.4048774
  51.7000008    0.4104388
  51.7100029    0.4114166
  51.7200012    0.3989516
  51.7300034    0.3996008
  51.7400017    0.4032839
  51.7500038    0.3975341
  51.7600021    0.4097263
  51.7700043    0.4033115
  51.7800026    0.3928743
  51.7900009    0.3942874
  51.8000031    0.3930763
  51.8100014    0.3959436
  51.8200035    0.4080944
  51.8300018    0.4028767
  51.8400040    0.4099930
  51.8500023    0.4044658
  51.8600006    0.4077852
  51.8700027    0.4080761
  51.8800011    0.4000800
  51.8900032    0.3947558
  51.9000015    0.3856930
  51.9100037    0.3804503
  51.9200020    0.3828999
  51.9300041    0.3711925
  51.9400024    0.3766357
  51.9500008    0.3685046
  51.9600029    0.3644939
  51.9700012    0.3648887
  51.9800034    0.3691941
  51.9900017    0.3752473
  52.0000038    0.3657351
  52.0100021    0.3635245
  52.0200043    0.3674146
  52.0300026    0.3536814
  52.0400009    0.3417418
  52.0500031    0.3363591
  52.0600014    0.3368097
  52.0700035    0.3286630
  52.0800018    0.3356397
  52.0900040    0.3291060
  52.1000023    0.3291415
  52.1100006    0.3295524
  52.1200027    0.3217170
  52.1300011    0.3188528
  52.1400032    0.3183127
  52.1500015    0.3200762
  52.1600037    0.3176132
  52.1700020    0.3316922
  52.1800041    0.3253714
  52.1900024    0.3303934
  52.2000008    0.3323451
  52.2100029    0.3381286
  52.2200012    0.3328613
  52.2300034    0.3294713
  52.2400017    0.3417968
  52.2500038    0.3477397
  52.2600021    0.3495118
  52.2700043    0.3526324
  52.2800026    0.3504187
  52.2900009    0.3511557
  52.3000031    0.3572041
  52.3100014    0.3555357
  52.3200035    0.3504415
  52.3300018    0.3369618
  52.3400040    0.3317348
  52.3500023    0.3371660
  52.3600006    0.3389487
  52.3700027    0.3385723
  52.3800011    0.3450840
  52.3900032    0.3451022
  52.4000015    0.3415177
  52.4100037    0.3466474
  52.4200020    0.3499712
  52.4300041    0.3534092
  52.4400024    0.3662631
  52.4500008    0.3740552
  52.4600029    0.3611530
  52.4700012    0.3524229
  52.4800034    0.3584177
  52.4900017    0.3470745
  52.5000038    0.3446185
  52.5100021    0.3482158
  52.5200043    0.3460768
  52.5300026    0.3498627
  52.5400009    0.3448124
  52.5500031    0.3424499
  52.5600014    0.3510987
  52.5700035    0.3539784
  52.5800018    0.3603872
  52.5900040    0.3560002
  52.6000023    0.3492689
  52.6100006    0.3501503
  52.6200027    0.3558404
  52.6300011    0.3733363
  52.6400032    0.3675282
  52.6500015    0.3686833
  52.6600037    0.3676113
  52.6700020    0.3719427
  52.6800041    0.3843061
  52.6900024    0.3661152
  52.7000008    0.3712161
  52.7100029    0.3687134
  52.7200012    0.3843488
  52.7300034    0.4035912
  52.7400017    0.3923258
  52.7500038    0.3904950
  52.7600021    0.3860806
  52.7700043    0.3808534
  52.7800026    0.3694618
  52.7900009    0.3657455
  52.8000031    0.3640249
  52.8100014    0.3693369
  52.8200035    0.3635571
  52.8300018    0.3452615
  52.8400040    0.3611733
  52.8500023    0.3657023
  52.8600006    0.3636901
  52.8700027    0.3610092
  52.8800011    0.3570915
  52.8900032    0.3428178
  52.9000015    0.3497493
  52.9100037    0.3500900
  52.9200020    0.3455449
  52.9300041    0.3487997
  52.9400024    0.3400627
  52.9500008    0.3379598
  52.9600029    0.3389046
  52.9700012    0.3290753
  52.9800034    0.3331974
  52.9900017    0.3238655
  53.0000038    0.3154445
  53.0100021    0.3221686
  53.0200043    0.3186278
  53.0300026    0.3208789
  53.0400009    0.3314070
  53.0500031    0.3371105
  53.0600014    0.3346088
  53.0700035    0.3235446
  53.0800018    0.3277713
  53.0900040    0.3296086
  53.1000023    0.3431340
  53.1100044    0.3403644
  53.1200027    0.3266381
  53.1300011    0.3329235
  53.1400032    0.3284913
  53.1500015    0.3225320
  53.1600037    0.3238687
  53.1700020    0.3234268
  53.1800041    0.3367945
  53.1900024    0.3402468
  53.2000008    0.3408280
  53.2100029    0.3388770
  53.2200012    0.3485352
  53.2300034    0.3500755
  53.2400017    0.3483385
  53.2500038    0.3580972
  53.2600021    0.3660294
  53.2700043    0.3729928
  53.2800026    0.3756579
  53.2900009    0.3792839
  53.3000031    0.3863541
  53.3100014    0.3887801
  53.3200035    0.3939386
  53.3300018    0.3830429
  53.3400040    0.3952861
  53.3500023    0.3989851
  53.3600044    0.3990556
  53.3700027    0.3889788
  53.3800011    0.3912429
  53.3900032    0.3987411
  53.4000015    0.3968481
  53.4100037    0.4006214
  53.4200020    0.3941258
  53.4300041    0.3944170
  53.4400024    0.3946019
  53.4500008    0.3851468
  53.4600029    0.3753842
  53.4700012    0.3678547
  53.4800034    0.3728260
  53.4900017    0.3596650
  53.5000038    0.3502727
  53.5100021    0.3618869
  53.5200043    0.3598289
  53.5300026    0.3681941
  53.5400009    0.3675005
  53.5500031    0.3676105
  53.5600014    0.3702125
  53.5700035    0.3842879
  53.5800018    0.3799760
  53.5900040    0.3721060
  53.6000023    0.3778740
  53.6100044    0.3850720
  53.6200027    0.3858280
  53.6300011    0.3828301
  53.6400032    0.3774762
  53.6500015    0.3754248
  53.6600037    0.3751042
  53.6700020    0.3740063
  53.6800041    0.3751880
  53.6900024    0.3770019
  53.7000008    0.3819046
  53.7100029    0.3814511
  53.7200012    0.3721998
  53.7300034    0.3759671
  53.7400017    0.3815400
  53.7500038    0.3844038
  53.7600021    0.3723242
  53.7700043    0.3779940
  53.7800026    0.3766476
  53.7900009    0.3727468
  53.8000031    0.3636772
  53.8100014    0.3682542
  53.8200035    0.3540182
  53.8300018    0.3586388
  53.8400040    0.3573262
  53.8500023    0.3785165
  53.8600044    0.3847488
  53.8700027    0.3789484
  53.8800011    0.3800596
  53.8900032    0.3755792
  53.9000015    0.3724625
  53.9100037    0.3726518
  53.9200020    0.3626501
  53.9300041    0.3552635
  53.9400024    0.3495719
  53.9500008    0.3602003
  53.9600029    0.3665238
  53.9700012    0.3706547
  53.9800034    0.3631901
  53.9900017    0.3661042
  54.0000038    0.3663456
  54.0100021    0.3712069
  54.0200043    0.3743520
  54.0300026    0.3728821
  54.0400009    0.3807429
  54.0500031    0.3773983
  54.0600014    0.3688360
  54.0700035    0.3702715
  54.0800018    0.3823142
  54.0900040    0.3808503
  54.1000023    0.3814027
  54.1100044    0.3869748
  54.1200027    0.3918739
  54.1300011    0.3867912
  54.1400032    0.3777714
  54.1500015    0.3900971
  54.1600037    0.3923204
  54.1700020    0.4067464
  54.1800041    0.4097304
  54.1900024    0.4127373
  54.2000008    0.4162414
  54.2100029    0.4159079
  54.2200012    0.4201407
  54.2300034    0.4111796
  54.2400017    0.4051303
  54.2500038    0.3999008
  54.2600021    0.3971792
  54.2700043    0.3968785
  54.2800026    0.3916040
  54.2900009    0.3838778
  54.3000031    0.3875453
  54.3100014    0.3908567
  54.3200035    0.3902057
  54.3300018    0.3928382
  54.3400040    0.3896456
  54.3500023    0.4011884
  54.3600044    0.4172048
  54.3700027    0.4132828
  54.3800011    0.4010800
  54.3900032    0.3967651
  54.4000015    0.3909604
  54.4100037    0.3890788
  54.4200020    0.3689622
  54.4300041    0.3622302
  54.4400024    0.3734013
  54.4500008    0.3883568
  54.4600029    0.3992502
  54.4700012    0.4082623
  54.4800034    0.3932328
  54.4900017    0.3818704
  54.5000038    0.3732027
  54.5100021    0.3728566
  54.5200043    0.3697141
  54.5300026    0.3699837
  54.5400009    0.3823489
  54.5500031    0.3754816
  54.5600014    0.3798257
  54.5700035    0.3871126
  54.5800018    0.3854584
  54.5900040    0.3923366
  54.6000023    0.3877432
  54.6100044    0.3869984
  54.6200027    0.3857104
  54.6300011    0.4093343
  54.6400032    0.3874323
  54.6500015    0.3936011
  54.6600037    0.3848709
  54.6700020    0.3814766
  54.6800041    0.3837465
  54.6900024    0.3638278
  54.7000008    0.3661374
  54.7100029    0.3621676
  54.7200012    0.3575147
  54.7300034    0.3618574
  54.7400017    0.3544616
  54.7500038    0.3523073
  54.7600021    0.3537674
  54.7700043    0.3555729
  54.7800026    0.3558568
  54.7900009    0.3594843
  54.8000031    0.3622382
  54.8100014    0.3709328
  54.8200035    0.3541226
  54.8300018    0.3451811
  54.8400040    0.3490855
  54.8500023    0.3521042
  54.8600044    0.3564919
  54.8700027    0.3602530
  54.8800011    0.3594129
  54.8900032    0.3553067
  54.9000015    0.3618858
  54.9100037    0.3670486
  54.9200020    0.3639397
  54.9300041    0.3657308
  54.9400024    0.3752810
  54.9500008    0.3687360
  54.9600029    0.3734717
  54.9700012    0.3869942
  54.9800034    0.3925938
  54.9900017    0.3854853
  55.0000038    0.3864021
  55.0100021    0.3955512
  55.0200043    0.3917289
  55.0300026    0.3861612
  55.0400009    0.3919500
  55.0500031    0.3936580
  55.0600014    0.3905977
  55.0700035    0.4023717
  55.0800018    0.3936638
  55.0900040    0.3915605
  55.1000023    0.3767390
  55.1100044    0.3678040
  55.1200027    0.3628644
  55.1300011    0.3705255
  55.1400032    0.3614288
  55.1500015    0.3629584
  55.1600037    0.3722874
  55.1700020    0.3835192
  55.1800041    0.3844358
  55.1900024    0.3741432
  55.2000008    0.3772636
  55.2100029    0.3878863
  55.2200012    0.3862898
  55.2300034    0.3793502
  55.2400017    0.3785788
  55.2500038    0.3774526
  55.2600021    0.3625723
  55.2700043    0.3648885
  55.2800026    0.3607364
  55.2900009    0.3623508
  55.3000031    0.3556012
  55.3100014    0.3680799
  55.3200035    0.3653672
  55.3300018    0.3590343
  55.3400040    0.3488432
  55.3500023    0.3429722
  55.3600044    0.3581623
  55.3700027    0.3694822
  55.3800011    0.3810830
  55.3900032    0.3775026
  55.4000015    0.3807754
  55.4100037    0.3657520
  55.4200020    0.3698398
  55.4300041    0.3775583
  55.4400024    0.3735733
  55.4500008    0.3786434
  55.4600029    0.3775669
  55.4700012    0.3931971
  55.4800034    0.3794445
  55.4900017    0.3614051
  55.5000038    0.3757055
  55.5100021    0.3723713
  55.5200043    0.3582419
  55.5300026    0.3560590
  55.5400009    0.3588564
  55.5500031    0.3481337
  55.5600014    0.3489851
  55.5700035    0.3514773
  55.5800018    0.3422263
  55.5900040    0.3563928
  55.6000023    0.3549307
  55.6100044    0.3750494
  55.6200027    0.3647470
  55.6300011    0.3741556
  55.6400032    0.3726675
  55.6500015    0.3833677
  55.6600037    0.3885835
  55.6700020    0.3884861
  55.6800041    0.3815468
  55.6900024    0.3813560
  55.7000008    0.3777704
  55.7100029    0.3692653
  55.7200012    0.3590420
  55.7300034    0.3551131
  55.7400017    0.3453659
  55.7500038    0.3460933
  55.7600021    0.3418458
  55.7700043    0.3440005
  55.7800026    0.3484033
  55.7900009    0.3371791
  55.8000031    0.3439994
  55.8100014    0.3462688
  55.8200035    0.3432740
  55.8300018    0.3402024
  55.8400040    0.3389692
  55.8500023    0.3383020
  55.8600044    0.3379879
  55.8700027    0.3453541
  55.8800011    0.3474288
  55.8900032    0.3459978
  55.9000015    0.3570261
  55.9100037    0.3652371
  55.9200020    0.3745755
  55.9300041    0.3840781
  55.9400024    0.3925079
  55.9500008    0.3934069
  55.9600029    0.3858160
  55.9700012    0.3621179
  55.9800034    0.3625296
  55.9900017    0.3640964
  56.0000038    0.3534284
  56.0100021    0.3646851
  56.0200043    0.3570274
  56.0300026    0.3549919
  56.0400009    0.3478504
  56.0500031    0.3506445
  56.0600014    0.3447064
  56.0700035    0.3533201
  56.0800018    0.3555842
  56.0900040    0.3594542
  56.1000023    0.3539395
  56.1100044    0.3558990
  56.1200027    0.3605313
  56.1300011    0.3628234
  56.1400032    0.3615987
  56.1500015    0.3614350
  56.1600037    0.3545198
  56.1700020    0.3601276
  56.1800041    0.3572069
  56.1900024    0.3525116
  56.2000008    0.3431836
  56.2100029    0.3379012
  56.2200012    0.3435295
  56.2300034    0.3348058
  56.2400017    0.3312211
  56.2500038    0.3251221
  56.2600021    0.3337850
  56.2700043    0.3332579
  56.2800026    0.3256172
  56.2900009    0.3347325
  56.3000031    0.3276229
  56.3100014    0.3242739
  56.3200035    0.3368847
  56.3300018    0.3408089
  56.3400040    0.3477907
  56.3500023    0.3569880
  56.3600044    0.3595216
  56.3700027    0.3430329
  56.3800011    0.3435537
  56.3900032    0.3505660
  56.4000015    0.3569220
  56.4100037    0.3570525
  56.4200020    0.3515819
  56.4300041    0.3575440
  56.4400024    0.3666773
  56.4500046    0.3841393
  56.4600029    0.3786161
  56.4700012    0.3840374
  56.4800034    0.3831494
  56.4900017    0.3841483
  56.5000038    0.3740754
  56.5100021    0.3844353
  56.5200043    0.3773175
  56.5300026    0.3739148
  56.5400009    0.3773913
  56.5500031    0.3644733
  56.5600014    0.3545025
  56.5700035    0.3431480
  56.5800018    0.3512049
  56.5900040    0.3503630
  56.6000023    0.3398511
  56.6100044    0.3483060
  56.6200027    0.3512835
  56.6300011    0.3554345
  56.6400032    0.3626441
  56.6500015    0.3548949
  56.6600037    0.3587262
  56.6700020    0.3628404
  56.6800041    0.3561665
  56.6900024    0.3659906
  56.7000046    0.3581744
  56.7100029    0.3507815
  56.7200012    0.3586405
  56.7300034    0.3499236
  56.7400017    0.3449588
  56.7500038    0.3367645
  56.7600021    0.3370289
  56.7700043    0.3362562
  56.7800026    0.3506671
  56.7900009    0.3502447
  56.8000031    0.3536485
  56.8100014    0.3574557
  56.8200035    0.3395805
  56.8300018    0.3365722
  56.8400040    0.3417448
  56.8500023    0.3438138
  56.8600044    0.3463748
  56.8700027    0.3438030
  56.8800011    0.3438929
  56.8900032    0.3463248
  56.9000015    0.3557380
  56.9100037    0.3556220
  56.9200020    0.3489552
  56.9300041    0.3418796
  56.9400024    0.3461125
  56.9500046    0.3382396
  56.9600029    0.3377071
  56.9700012    0.3386968
  56.9800034    0.3467374
  56.9900017    0.3401321
  57.0000038    0.3382670
  57.0100021    0.3310120
  57.0200043    0.3388889
  57.0300026    0.3429208
  57.0400009    0.3373455
  57.0500031    0.3415979
  57.0600014    0.3460839
  57.0700035    0.3438248
  57.0800018    0.3469175
  57.0900040    0.3497973
  57.1000023    0.3458088
  57.1100044    0.3413858
  57.1200027    0.3407629
  57.1300011    0.3592603
  57.1400032    0.3611006
  57.1500015    0.3655733
  57.1600037    0.3661612
  57.1700020    0.3631481
  57.1800041    0.3533160
  57.1900024    0.3543238
  57.2000046    0.3510717
  57.2100029    0.3586575
  57.2200012    0.3520664
  57.2300034    0.3476087
  57.2400017    0.3477753
  57.2500038    0.3479150
  57.2600021    0.3580357
  57.2700043    0.3625625
  57.2800026    0.3697488
  57.2900009    0.3833366
  57.3000031    0.3719336
  57.3100014    0.3631128
  57.3200035    0.3576925
  57.3300018    0.3692803
  57.3400040    0.3762078
  57.3500023    0.3781645
  57.3600044    0.3726158
  57.3700027    0.3696214
  57.3800011    0.3663375
  57.3900032    0.3603403
  57.4000015    0.3664151
  57.4100037    0.3523398
  57.4200020    0.3586159
  57.4300041    0.3646339
  57.4400024    0.3621825
  57.4500046    0.3578975
  57.4600029    0.3489140
  57.4700012    0.3432626
  57.4800034    0.3416832
  57.4900017    0.3500247
  57.5000038    0.3514085
  57.5100021    0.3549172
  57.5200043    0.3564974
  57.5300026    0.3572052
  57.5400009    0.3655631
  57.5500031    0.3555994
  57.5600014    0.3638866
  57.5700035    0.3618724
  57.5800018    0.3589355
  57.5900040    0.3535307
  57.6000023    0.3549069
  57.6100044    0.3521605
  57.6200027    0.3509237
  57.6300011    0.3628190
  57.6400032    0.3535019
  57.6500015    0.3575540
  57.6600037    0.3609884
  57.6700020    0.3589436
  57.6800041    0.3635719
  57.6900024    0.3667507
  57.7000046    0.3612733
  57.7100029    0.3575518
  57.7200012    0.3492901
  57.7300034    0.3468933
  57.7400017    0.3489519
  57.7500038    0.3637854
  57.7600021    0.3830663
  57.7700043    0.3840338
  57.7800026    0.3922047
  57.7900009    0.3887745
  57.8000031    0.3926909
  57.8100014    0.3951352
  57.8200035    0.3831701
  57.8300018    0.3802139
  57.8400040    0.3820577
  57.8500023    0.3673590
  57.8600044    0.3588982
  57.8700027    0.3536188
  57.8800011    0.3482752
  57.8900032    0.3494317
  57.9000015    0.3457271
  57.9100037    0.3487072
  57.9200020    0.3472318
  57.9300041    0.3412582
  57.9400024    0.3512010
  57.9500046    0.3521165
  57.9600029    0.3376643
  57.9700012    0.3349836
  57.9800034    0.3312820
  57.9900017    0.3345080
  58.0000038    0.3478624
  58.0100021    0.3430150
  58.0200043    0.3497173
  58.0300026    0.3521315
  58.0400009    0.3412767
  58.0500031    0.3378049
  58.0600014    0.3287279
  58.0700035    0.3360103
  58.0800018    0.3408009
  58.0900040    0.3458155
  58.1000023    0.3435365
  58.1100044    0.3452967
  58.1200027    0.3504020
  58.1300011    0.3493694
  58.1400032    0.3453304
  58.1500015    0.3357641
  58.1600037    0.3359010
  58.1700020    0.3510692
  58.1800041    0.3512698
  58.1900024    0.3519582
  58.2000046    0.3543802
  58.2100029    0.3674150
  58.2200012    0.3695676
  58.2300034    0.3736453
  58.2400017    0.3696574
  58.2500038    0.3705568
  58.2600021    0.3664761
  58.2700043    0.3766710
  58.2800026    0.3802188
  58.2900009    0.3710466
  58.3000031    0.3601814
  58.3100014    0.3682466
  58.3200035    0.3707471
  58.3300018    0.3751866
  58.3400040    0.3739787
  58.3500023    0.3714746
  58.3600044    0.3734480
  58.3700027    0.3792711
  58.3800011    0.3666506
  58.3900032    0.3775710
  58.4000015    0.3776829
  58.4100037    0.3732195
  58.4200020    0.3686254
  58.4300041    0.3710542
  58.4400024    0.3763553
  58.4500046    0.3903480
  58.4600029    0.3758874
  58.4700012    0.3815916
  58.4800034    0.3922106
  58.4900017    0.3974600
  58.5000038    0.3911658
  58.5100021    0.3953530
  58.5200043    0.3822807
  58.5300026    0.3805047
  58.5400009    0.3895734
  58.5500031    0.3862542
  58.5600014    0.3864216
  58.5700035    0.3843759
  58.5800018    0.3783618
  58.5900040    0.3904306
  58.6000023    0.4040655
  58.6100044    0.4064663
  58.6200027    0.3890131
  58.6300011    0.3945150
  58.6400032    0.3914626
  58.6500015    0.3932501
  58.6600037    0.3916245
  58.6700020    0.3813286
  58.6800041    0.3863964
  58.6900024    0.3771943
  58.7000046    0.3832499
  58.7100029    0.3927345
  58.7200012    0.3982596
  58.7300034    0.3954888
  58.7400017    0.3919232
  58.7500038    0.3888160
  58.7600021    0.4008937
  58.7700043    0.4035021
  58.7800026    0.4207680
  58.7900009    0.4132689
  58.8000031    0.4109123
  58.8100014    0.4115375
  58.8200035    0.4176124
  58.8300018    0.4150914
  58.8400040    0.4167879
  58.8500023    0.4181109
  58.8600044    0.4135148
  58.8700027    0.4239468
  58.8800011    0.4223875
  58.8900032    0.4145137
  58.9000015    0.4099118
  58.9100037    0.4057548
  58.9200020    0.4009609
  58.9300041    0.4063381
  58.9400024    0.4133725
  58.9500046    0.4182609
  58.9600029    0.4206629
  58.9700012    0.4147640
  58.9800034    0.4105404
  58.9900017    0.4106235
  59.0000038    0.4136055
  59.0100021    0.4173188
  59.0200043    0.4178681
  59.0300026    0.4183911
  59.0400009    0.4258144
  59.0500031    0.4104586
  59.0600014    0.4228285
  59.0700035    0.4282110
  59.0800018    0.4197491
  59.0900040    0.4165108
  59.1000023    0.4156638
  59.1100044    0.4172258
  59.1200027    0.4127113
  59.1300011    0.4103697
  59.1400032    0.4206809
  59.1500015    0.4209315
  59.1600037    0.4183877
  59.1700020    0.4290055
  59.1800041    0.4313152
  59.1900024    0.4182060
  59.2000046    0.4155152
  59.2100029    0.4124892
  59.2200012    0.4061624
  59.2300034    0.4092957
  59.2400017    0.4127622
  59.2500038    0.4162591
  59.2600021    0.4123948
  59.2700043    0.4195309
  59.2800026    0.4314620
  59.2900009    0.4213427
  59.3000031    0.4172323
  59.3100014    0.4391690
  59.3200035    0.4360547
  59.3300018    0.4351088
  59.3400040    0.4465923
  59.3500023    0.4404314
  59.3600044    0.4467382
  59.3700027    0.4459324
  59.3800011    0.4322830
  59.3900032    0.4267512
  59.4000015    0.4201551
  59.4100037    0.4232436
  59.4200020    0.4255910
  59.4300041    0.4288612
  59.4400024    0.4234393
  59.4500046    0.4333232
  59.4600029    0.4345163
  59.4700012    0.4219334
  59.4800034    0.4317909
  59.4900017    0.4302634
  59.5000038    0.4347048
  59.5100021    0.4383804
  59.5200043    0.4397569
  59.5300026    0.4472584
  59.5400047    0.4343317
  59.5500031    0.4238930
  59.5600014    0.4389695
  59.5700035    0.4473460
  59.5800018    0.4393764
  59.5900040    0.4409975
  59.6000023    0.4473227
  59.6100044    0.4328505
  59.6200027    0.4188966
  59.6300011    0.4411882
  59.6400032    0.4446910
  59.6500015    0.4303005
  59.6600037    0.4294935
  59.6700020    0.4427871
  59.6800041    0.4554874
  59.6900024    0.4451147
  59.7000046    0.4428636
  59.7100029    0.4563008
  59.7200012    0.4519871
  59.7300034    0.4370499
  59.7400017    0.4450642
  59.7500038    0.4511672
  59.7600021    0.4427943
  59.7700043    0.4508903
  59.7800026    0.4378977
  59.7900047    0.4415059
  59.8000031    0.4464327
  59.8100014    0.4539425
  59.8200035    0.4485555
  59.8300018    0.4483600
  59.8400040    0.4482457
  59.8500023    0.4469964
  59.8600044    0.4359862
  59.8700027    0.4412091
  59.8800011    0.4313268
  59.8900032    0.4347199
  59.9000015    0.4304228
  59.9100037    0.4352572
  59.9200020    0.4346239
  59.9300041    0.4352109
  59.9400024    0.4325488
  59.9500046    0.4211401
  59.9600029    0.4247066
  59.9700012    0.4220188
  59.9800034    0.4081106
  59.9900017    0.4171895
  60.0000038    0.4094342
  60.0100021    0.4074630
  60.0200043    0.4058340
  60.0300026    0.3958794
  60.0400047    0.4033237
  60.0500031    0.3945727
  60.0600014    0.4072215
  60.0700035    0.4011368
  60.0800018    0.3981934
  60.0900040    0.3886024
  60.1000023    0.3951930
  60.1100044    0.3921110
  60.1200027    0.3957354
  60.1300011    0.4004724
  60.1400032    0.4017332
  60.1500015    0.4166801
  60.1600037    0.4312283
  60.1700020    0.4196345
  60.1800041    0.4152230
  60.1900024    0.4155797
  60.2000046    0.4149300
  60.2100029    0.4147424
  60.2200012    0.4185527
  60.2300034    0.4304384
  60.2400017    0.4165912
  60.2500038    0.4178216
  60.2600021    0.4137577
  60.2700043    0.4125252
  60.2800026    0.4120014
  60.2900047    0.3994931
  60.3000031    0.4045705
  60.3100014    0.4103676
  60.3200035    0.4131403
  60.3300018    0.4078113
  60.3400040    0.4026736
  60.3500023    0.3947596
  60.3600044    0.4000339
  60.3700027    0.4008302
  60.3800011    0.4125285
  60.3900032    0.4231788
  60.4000015    0.4193166
  60.4100037    0.4091266
  60.4200020    0.4057136
  60.4300041    0.3954891
  60.4400024    0.4019591
  60.4500046    0.3951154
  60.4600029    0.3988859
  60.4700012    0.3908048
  60.4800034    0.3905254
  60.4900017    0.3979045
  60.5000038    0.4050188
  60.5100021    0.3932319
  60.5200043    0.4016861
  60.5300026    0.3927923
  60.5400047    0.4098302
  60.5500031    0.4137005
  60.5600014    0.4129362
  60.5700035    0.4254101
  60.5800018    0.4256369
  60.5900040    0.4169700
  60.6000023    0.4211997
  60.6100044    0.4318638
  60.6200027    0.4121062
  60.6300011    0.4099731
  60.6400032    0.4169076
  60.6500015    0.4067809
  60.6600037    0.4105750
  60.6700020    0.4022712
  60.6800041    0.4029562
  60.6900024    0.4014398
  60.7000046    0.3999559
  60.7100029    0.4057285
  60.7200012    0.4020647
  60.7300034    0.4106943
  60.7400017    0.3993036
  60.7500038    0.4116745
  60.7600021    0.4003091
  60.7700043    0.3943658
  60.7800026    0.3897223
  60.7900047    0.3840216
  60.8000031    0.3980075
  60.8100014    0.4138514
  60.8200035    0.4058995
  60.8300018    0.4147260
  60.8400040    0.4134614
  60.8500023    0.4104502
  60.8600044    0.4118426
  60.8700027    0.4092624
  60.8800011    0.4195650
  60.8900032    0.4197918
  60.9000015    0.4281173
  60.9100037    0.4249761
  60.9200020    0.4310799
  60.9300041    0.4239047
  60.9400024    0.4282928
  60.9500046    0.4238018
  60.9600029    0.4193199
  60.9700012    0.4262234
  60.9800034    0.4223662
  60.9900017    0.4264159
  61.0000038    0.4343128
  61.0100021    0.4235627
  61.0200043    0.4276716
  61.0300026    0.4230652
  61.0400047    0.4449699
  61.0500031    0.4337692
  61.0600014    0.4365666
  61.0700035    0.4337184
  61.0800018    0.4396108
  61.0900040    0.4290701
  61.1000023    0.4201922
  61.1100044    0.4268946
  61.1200027    0.4200165
  61.1300011    0.4265016
  61.1400032    0.4342790
  61.1500015    0.4420699
  61.1600037    0.4327054
  61.1700020    0.4362495
  61.1800041    0.4304037
  61.1900024    0.4185687
  61.2000046    0.4239486
  61.2100029    0.4177188
  61.2200012    0.4184671
  61.2300034    0.4183372
  61.2400017    0.4252076
  61.2500038    0.4272283
  61.2600021    0.4245837
  61.2700043    0.4366411
  61.2800026    0.4419369
  61.2900047    0.4357143
  61.3000031    0.4294580
  61.3100014    0.4325374
  61.3200035    0.4275721
  61.3300018    0.4359748
  61.3400040    0.4333262
  61.3500023    0.4312992
  61.3600044    0.4210021
  61.3700027    0.4210777
  61.3800011    0.4163744
  61.3900032    0.4110164
  61.4000015    0.4040594
  61.4100037    0.4102461
  61.4200020    0.4135966
  61.4300041    0.4102884
  61.4400024    0.4148209
  61.4500046    0.4239580
  61.4600029    0.4261808
  61.4700012    0.4147983
  61.4800034    0.4207982
  61.4900017    0.4162865
  61.5000038    0.4097495
  61.5100021    0.4051320
  61.5200043    0.3989395
  61.5300026    0.4094579
  61.5400047    0.3978339
  61.5500031    0.4039303
  61.5600014    0.3998069
  61.5700035    0.4020961
  61.5800018    0.4030009
  61.5900040    0.3995711
  61.6000023    0.3934043
  61.6100044    0.3950854
  61.6200027    0.4013529
  61.6300011    0.3961337
  61.6400032    0.3995310
  61.6500015    0.4021027
  61.6600037    0.4075984
  61.6700020    0.4053014
  61.6800041    0.3982604
  61.6900024    0.4019691
  61.7000046    0.4073465
  61.7100029    0.4091521
  61.7200012    0.4116185
  61.7300034    0.3993207
  61.7400017    0.4053794
  61.7500038    0.4007944
  61.7600021    0.3977934
  61.7700043    0.3858671
  61.7800026    0.3908849
  61.7900047    0.3986288
  61.8000031    0.3894960
  61.8100014    0.4157724
  61.8200035    0.4118278
  61.8300018    0.4040324
  61.8400040    0.4028064
  61.8500023    0.3998907
  61.8600044    0.4095936
  61.8700027    0.4034025
  61.8800011    0.4099222
  61.8900032    0.4170097
  61.9000015    0.4167224
  61.9100037    0.4062033
  61.9200020    0.4084967
  61.9300041    0.4145239
  61.9400024    0.4051237
  61.9500046    0.4074636
  61.9600029    0.4159041
  61.9700012    0.4169606
  61.9800034    0.4101258
  61.9900017    0.4164708
  62.0000038    0.4109628
  62.0100021    0.4045373
  62.0200043    0.4109714
  62.0300026    0.4066569
  62.0400047    0.3995774
  62.0500031    0.3999048
  62.0600014    0.4069652
  62.0700035    0.3952557
  62.0800018    0.3982895
  62.0900040    0.4013011
  62.1000023    0.4074688
  62.1100044    0.4067580
  62.1200027    0.3998494
  62.1300011    0.4028912
  62.1400032    0.4084293
  62.1500015    0.3992698
  62.1600037    0.3820190
  62.1700020    0.3896345
  62.1800041    0.3883156
  62.1900024    0.3791679
  62.2000046    0.3764203
  62.2100029    0.3706472
  62.2200012    0.3554804
  62.2300034    0.3644662
  62.2400017    0.3509104
  62.2500038    0.3650692
  62.2600021    0.3613170
  62.2700043    0.3537357
  62.2800026    0.3565522
  62.2900047    0.3605295
  62.3000031    0.3699830
  62.3100014    0.3731286
  62.3200035    0.3720451
  62.3300018    0.3629403
  62.3400040    0.3548791
  62.3500023    0.3614442
  62.3600044    0.3559402
  62.3700027    0.3515512
  62.3800011    0.3440346
  62.3900032    0.3426710
  62.4000015    0.3312546
  62.4100037    0.3444056
  62.4200020    0.3420117
  62.4300041    0.3535455
  62.4400024    0.3477541
  62.4500046    0.3457720
  62.4600029    0.3503361
  62.4700012    0.3463472
  62.4800034    0.3395647
  62.4900017    0.3375092
  62.5000038    0.3424373
  62.5100021    0.3489307
  62.5200043    0.3563685
  62.5300026    0.3592621
  62.5400047    0.3506041
  62.5500031    0.3389247
  62.5600014    0.3462875
  62.5700035    0.3480295
  62.5800018    0.3297174
  62.5900040    0.3522184
  62.6000023    0.3403865
  62.6100044    0.3477744
  62.6200027    0.3523394
  62.6300011    0.3418339
  62.6400032    0.3345933
  62.6500015    0.3382562
  62.6600037    0.3481004
  62.6700020    0.3443050
  62.6800041    0.3452527
  62.6900024    0.3442113
  62.7000046    0.3429495
  62.7100029    0.3384224
  62.7200012    0.3455107
  62.7300034    0.3357178
  62.7400017    0.3305533
  62.7500038    0.3257388
  62.7600021    0.3289068
  62.7700043    0.3301058
  62.7800026    0.3323645
  62.7900047    0.3323261
  62.8000031    0.3252974
  62.8100014    0.3190777
  62.8200035    0.3189399
  62.8300018    0.3180386
  62.8400040    0.3165295
  62.8500023    0.3186108
  62.8600044    0.3154864
  62.8700027    0.3267376
  62.8800049    0.3443888
  62.8900032    0.3451205
  62.9000015    0.3423931
  62.9100037    0.3278135
  62.9200020    0.3251223
  62.9300041    0.3286239
  62.9400024    0.3293865
  62.9500046    0.3282314
  62.9600029    0.3299745
  62.9700012    0.3236619
  62.9800034    0.3183029
  62.9900017    0.3213733
  63.0000038    0.3258444
  63.0100021    0.3306179
  63.0200043    0.3301796
  63.0300026    0.3302130
  63.0400047    0.3270531
  63.0500031    0.3214470
  63.0600014    0.3231984
  63.0700035    0.3283690
  63.0800018    0.3223835
  63.0900040    0.3315011
  63.1000023    0.3277449
  63.1100044    0.3353970
  63.1200027    0.3385689
  63.1300049    0.3378549
  63.1400032    0.3298236
  63.1500015    0.3375441
  63.1600037    0.3483811
  63.1700020    0.3446334
  63.1800041    0.3537588
  63.1900024    0.3489941
  63.2000046    0.3446245
  63.2100029    0.3602022
  63.2200012    0.3527294
  63.2300034    0.3533165
  63.2400017    0.3492483
  63.2500038    0.3482531
  63.2600021    0.3421854
  63.2700043    0.3486800
  63.2800026    0.3530123
  63.2900047    0.3585752
  63.3000031    0.3496423
  63.3100014    0.3552425
  63.3200035    0.3549387
  63.3300018    0.3517922
  63.3400040    0.3524965
  63.3500023    0.3415167
  63.3600044    0.3430131
  63.3700027    0.3354628
  63.3800049    0.3399837
  63.3900032    0.3454733
  63.4000015    0.3382486
  63.4100037    0.3419065
  63.4200020    0.3363218
  63.4300041    0.3490548
  63.4400024    0.3489691
  63.4500046    0.3559866
  63.4600029    0.3581751
  63.4700012    0.3554983
  63.4800034    0.3574552
  63.4900017    0.3536104
  63.5000038    0.3547200
  63.5100021    0.3614346
  63.5200043    0.3552348
  63.5300026    0.3556909
  63.5400047    0.3592888
  63.5500031    0.3520069
  63.5600014    0.3513328
  63.5700035    0.3417731
  63.5800018    0.3473921
  63.5900040    0.3529790
  63.6000023    0.3567998
  63.6100044    0.3627537
  63.6200027    0.3552778
  63.6300049    0.3524613
  63.6400032    0.3676732
  63.6500015    0.3601135
  63.6600037    0.3641415
  63.6700020    0.3818671
  63.6800041    0.3700465
  63.6900024    0.3711829
  63.7000046    0.3698912
  63.7100029    0.3663168
  63.7200012    0.3635847
  63.7300034    0.3635193
  63.7400017    0.3583455
  63.7500038    0.3584789
  63.7600021    0.3630383
  63.7700043    0.3668407
  63.7800026    0.3611010
  63.7900047    0.3554602
  63.8000031    0.3653247
  63.8100014    0.3551458
  63.8200035    0.3634592
  63.8300018    0.3693397
  63.8400040    0.3662674
  63.8500023    0.3670236
  63.8600044    0.3522950
  63.8700027    0.3528202
  63.8800049    0.3698083
  63.8900032    0.3763663
  63.9000015    0.3791068
  63.9100037    0.3681566
  63.9200020    0.3801034
  63.9300041    0.3854070
  63.9400024    0.3715141
  63.9500046    0.3737760
  63.9600029    0.3697964
  63.9700012    0.3591056
  63.9800034    0.3687345
  63.9900017    0.3720018
  64.0000000    0.3555324
  64.0100021    0.3507906
  64.0200043    0.3510525
  64.0300064    0.3457641
  64.0400009    0.3427004
  64.0500031    0.3358034
  64.0600052    0.3253749
  64.0699997    0.3220831
  64.0800018    0.3382226
  64.0900040    0.3416260
  64.1000061    0.3528722
  64.1100006    0.3581163
  64.1200027    0.3553893
  64.1300049    0.3616685
  64.1399994    0.3603015
  64.1500015    0.3632894
  64.1600037    0.3616351
  64.1700058    0.3677152
  64.1800003    0.3771133
  64.1900024    0.3726880
  64.2000046    0.3758706
  64.2100067    0.3630506
  64.2200012    0.3814240
  64.2300034    0.3754407
  64.2400055    0.3690176
  64.2500000    0.3778779
  64.2600021    0.3774318
  64.2700043    0.3860543
  64.2800064    0.3820786
  64.2900009    0.3858842
  64.3000031    0.3835430
  64.3100052    0.3763852
  64.3199997    0.3735103
  64.3300018    0.3655831
  64.3400040    0.3680153
  64.3500061    0.3704087
  64.3600006    0.3687690
  64.3700027    0.3792538
  64.3800049    0.3800599
  64.3899994    0.3808455
  64.4000015    0.3793533
  64.4100037    0.3647896
  64.4200058    0.3733874
  64.4300003    0.3724039
  64.4400024    0.3783921
  64.4500046    0.3797661
  64.4600067    0.3755138
  64.4700012    0.3673018
  64.4800034    0.3657374
  64.4900055    0.3599290
  64.5000000    0.3525756
  64.5100021    0.3536383
  64.5200043    0.3329787
  64.5300064    0.3389086
  64.5400009    0.3336613
  64.5500031    0.3354990
  64.5600052    0.3352018
  64.5699997    0.3258594
  64.5800018    0.3348800
  64.5900040    0.3309867
  64.6000061    0.3251239
  64.6100006    0.3302527
  64.6200027    0.3403817
  64.6300049    0.3379850
  64.6399994    0.3299134
  64.6500015    0.3379355
  64.6600037    0.3400584
  64.6700058    0.3391811
  64.6800003    0.3309386
  64.6900024    0.3315371
  64.7000046    0.3247596
  64.7100067    0.3303663
  64.7200012    0.3245442
  64.7300034    0.3232248
  64.7400055    0.3200522
  64.7500000    0.3114895
  64.7600021    0.3098485
  64.7700043    0.3081746
  64.7800064    0.3190891
  64.7900009    0.3170790
  64.8000031    0.3262917
  64.8100052    0.3324737
  64.8199997    0.3257686
  64.8300018    0.3247443
  64.8400040    0.3285105
  64.8500061    0.3331955
  64.8600006    0.3242473
  64.8700027    0.3307445
  64.8800049    0.3252968
  64.8899994    0.3225889
  64.9000015    0.3131370
  64.9100037    0.3203739
  64.9200058    0.3184177
  64.9300003    0.3191036
  64.9400024    0.3141052
  64.9500046    0.3164713
  64.9600067    0.3176313
  64.9700012    0.3208173
  64.9800034    0.3186932
  64.9900055    0.3277237
  65.0000000    0.3228221
  65.0100021    0.3273055
  65.0200043    0.3335233
  65.0300064    0.3329241
  65.0400009    0.3233941
  65.0500031    0.3283343
  65.0600052    0.3217680
  65.0699997    0.3264288
  65.0800018    0.3316378
  65.0900040    0.3278995
  65.1000061    0.3216545
  65.1100006    0.3266530
  65.1200027    0.3264017
  65.1300049    0.3321304
  65.1399994    0.3284118
  65.1500015    0.3304146
  65.1600037    0.3293149
  65.1700058    0.3254042
  65.1800003    0.3229373
  65.1900024    0.3286217
  65.2000046    0.3135927
  65.2100067    0.3066399
  65.2200012    0.3166347
  65.2300034    0.3122860
  65.2400055    0.3133492
  65.2500000    0.3108465
  65.2600021    0.3082802
  65.2700043    0.3063202
  65.2800064    0.3023099
  65.2900009    0.3067175
  65.3000031    0.3042956
  65.3100052    0.3078004
  65.3199997    0.3135369
  65.3300018    0.3144032
  65.3400040    0.3091289
  65.3500061    0.3161896
  65.3600006    0.3116195
  65.3700027    0.3084022
  65.3800049    0.3039729
  65.3899994    0.3064635
  65.4000015    0.3178721
  65.4100037    0.3196884
  65.4200058    0.3272609
  65.4300003    0.3276517
  65.4400024    0.3340894
  65.4500046    0.3294425
  65.4600067    0.3352381
  65.4700012    0.3377819
  65.4800034    0.3432818
  65.4900055    0.3474834
  65.5000000    0.3423450
  65.5100021    0.3417895
  65.5200043    0.3486857
  65.5300064    0.3491646
  65.5400009    0.3609101
  65.5500031    0.3730669
  65.5600052    0.3709595
  65.5699997    0.3597701
  65.5800018    0.3559250
  65.5900040    0.3542651
  65.6000061    0.3670588
  65.6100006    0.3623810
  65.6200027    0.3606144
  65.6300049    0.3650540
  65.6399994    0.3605051
  65.6500015    0.3653036
  65.6600037    0.3609713
  65.6700058    0.3723724
  65.6800003    0.3749968
  65.6900024    0.3693095
  65.7000046    0.3696249
  65.7100067    0.3642389
  65.7200012    0.3619841
  65.7300034    0.3739567
  65.7400055    0.3713286
  65.7500000    0.3667005
  65.7600021    0.3529187
  65.7700043    0.3505558
  65.7800064    0.3503530
  65.7900009    0.3568875
  65.8000031    0.3551749
  65.8100052    0.3595716
  65.8199997    0.3480072
  65.8300018    0.3480588
  65.8400040    0.3352485
  65.8500061    0.3388916
  65.8600006    0.3475680
  65.8700027    0.3489634
  65.8800049    0.3412199
  65.8899994    0.3457430
  65.9000015    0.3435713
  65.9100037    0.3400427
  65.9200058    0.3509604
  65.9300003    0.3520369
  65.9400024    0.3482160
  65.9500046    0.3473028
  65.9600067    0.3449770
  65.9700012    0.3498138
  65.9800034    0.3548189
  65.9900055    0.3575549
  66.0000000    0.3615041
  66.0100021    0.3615279
  66.0200043    0.3619564
  66.0300064    0.3511059
  66.0400009    0.3560734
  66.0500031    0.3464385
  66.0600052    0.3489812
  66.0699997    0.3547766
  66.0800018    0.3525142
  66.0900040    0.3489663
  66.1000061    0.3441513
  66.1100006    0.3441934
  66.1200027    0.3524126
  66.1300049    0.3454747
  66.1399994    0.3479182
  66.1500015    0.3509927
  66.1600037    0.3566779
  66.1700058    0.3557359
  66.1800003    0.3571880
  66.1900024    0.3573856
  66.2000046    0.3587407
  66.2100067    0.3654292
  66.2200012    0.3647090
  66.2300034    0.3666291
  66.2400055    0.3780615
  66.2500000    0.3769626
  66.2600021    0.3727555
  66.2700043    0.3644281
  66.2800064    0.3633162
  66.2900009    0.3660496
  66.3000031    0.3676147
  66.3100052    0.3707066
  66.3199997    0.3652985
  66.3300018    0.3754531
  66.3400040    0.3728961
  66.3500061    0.3754347
  66.3600006    0.3731153
  66.3700027    0.3780177
  66.3800049    0.3697717
  66.3899994    0.3746459
  66.4000015    0.3695266
  66.4100037    0.3757966
  66.4200058    0.3854300
  66.4300003    0.3823255
  66.4400024    0.3807258
  66.4500046    0.3789664
  66.4600067    0.3803900
  66.4700012    0.3782918
  66.4800034    0.3767574
  66.4900055    0.3754308
  66.5000000    0.3823223
  66.5100021    0.3808826
  66.5200043    0.3772416
  66.5300064    0.3647419
  66.5400009    0.3685901
  66.5500031    0.3700238
  66.5600052    0.3689512
  66.5699997    0.3631126
  66.5800018    0.3671714
  66.5900040    0.3627236
  66.6000061    0.3686817
  66.6100006    0.3738563
  66.6200027    0.3631680
  66.6300049    0.3700951
  66.6399994    0.3824069
  66.6500015    0.3847462
  66.6600037    0.3817867
  66.6700058    0.3790364
  66.6800003    0.3797911
  66.6900024    0.3762473
  66.7000046    0.3828201
  66.7100067    0.3880543
  66.7200012    0.4043579
  66.7300034    0.4069696
  66.7400055    0.4049573
  66.7500000    0.3937805
  66.7600021    0.4012098
  66.7700043    0.3970943
  66.7800064    0.3956556
  66.7900009    0.3949141
  66.8000031    0.3903540
  66.8100052    0.3856193
  66.8199997    0.3810007
  66.8300018    0.3736979
  66.8400040    0.3683030
  66.8500061    0.3742123
  66.8600006    0.3697454
  66.8700027    0.3759626
  66.8800049    0.3653091
  66.8899994    0.3630521
  66.9000015    0.3586349
  66.9100037    0.3605495
  66.9200058    0.3538553
  66.9300003    0.3499476
  66.9400024    0.3491478
  66.9500046    0.3491378
  66.9600067    0.3532182
  66.9700012    0.3516079
  66.9800034    0.3431352
  66.9900055    0.3485261
  67.0000000    0.3586115
  67.0100021    0.3543897
  67.0200043    0.3493262
  67.0300064    0.3498631
  67.0400009    0.3425188
  67.0500031    0.3493541
  67.0600052    0.3554530
  67.0699997    0.3579292
  67.0800018    0.3603053
  67.0900040    0.3607783
  67.1000061    0.3527234
  67.1100006    0.3471617
  67.1200027    0.3369088
  67.1300049    0.3438859
  67.1399994    0.3403992
  67.1500015    0.3431145
  67.1600037    0.3291393
  67.1700058    0.3360092
  67.1800003    0.3410920
  67.1900024    0.3425146
  67.2000046    0.3352467
  67.2100067    0.3469124
  67.2200012    0.3635848
  67.2300034    0.3608510
  67.2400055    0.3573161
  67.2500000    0.3623571
  67.2600021    0.3610862
  67.2700043    0.3566273
  67.2800064    0.3523873
  67.2900009    0.3512881
  67.3000031    0.3501191
  67.3100052    0.3527611
  67.3199997    0.3538012
  67.3300018    0.3540399
  67.3400040    0.3506373
  67.3500061    0.3497059
  67.3600006    0.3462056
  67.3700027    0.3455789
  67.3800049    0.3396531
  67.3899994    0.3486218
  67.4000015    0.3507174
  67.4100037    0.3434985
  67.4200058    0.3516765
  67.4300003    0.3564085
  67.4400024    0.3518347
  67.4500046    0.3476774
  67.4600067    0.3512187
  67.4700012    0.3428956
  67.4800034    0.3384991
  67.4900055    0.3339387
  67.5000000    0.3311879
  67.5100021    0.3381748
  67.5200043    0.3390709
  67.5300064    0.3449003
  67.5400009    0.3395666
  67.5500031    0.3468387
  67.5600052    0.3443430
  67.5699997    0.3439601
  67.5800018    0.3457663
  67.5900040    0.3370650
  67.6000061    0.3382824
  67.6100006    0.3360775
  67.6200027    0.3409968
  67.6300049    0.3458797
  67.6400070    0.3340803
  67.6500015    0.3458368
  67.6600037    0.3246298
  67.6700058    0.3375055
  67.6800003    0.3503070
  67.6900024    0.3384905
  67.7000046    0.3461839
  67.7100067    0.3387544
  67.7200012    0.3433443
  67.7300034    0.3461234
  67.7400055    0.3628263
  67.7500000    0.3574651
  67.7600021    0.3566994
  67.7700043    0.3547584
  67.7800064    0.3626276
  67.7900009    0.3641931
  67.8000031    0.3645600
  67.8100052    0.3634958
  67.8199997    0.3637907
  67.8300018    0.3716403
  67.8400040    0.3632939
  67.8500061    0.3632553
  67.8600006    0.3614570
  67.8700027    0.3689725
  67.8800049    0.3667345
  67.8900070    0.3626656
  67.9000015    0.3697947
  67.9100037    0.3718596
  67.9200058    0.3772364
  67.9300003    0.3753535
  67.9400024    0.3740564
  67.9500046    0.3663471
  67.9600067    0.3683974
  67.9700012    0.3724088
  67.9800034    0.3758403
  67.9900055    0.3705193
  68.0000000    0.3566689
  68.0100021    0.3715930
  68.0200043    0.3646379
  68.0300064    0.3673809
  68.0400009    0.3593667
  68.0500031    0.3700355
  68.0600052    0.3652534
  68.0699997    0.3665935
  68.0800018    0.3630950
  68.0900040    0.3661268
  68.1000061    0.3645941
  68.1100006    0.3695806
  68.1200027    0.3700709
  68.1300049    0.3653438
  68.1400070    0.3550592
  68.1500015    0.3529820
  68.1600037    0.3496715
  68.1700058    0.3504794
  68.1800003    0.3412861
  68.1900024    0.3459187
  68.2000046    0.3462587
  68.2100067    0.3478376
  68.2200012    0.3499984
  68.2300034    0.3519472
  68.2400055    0.3556752
  68.2500000    0.3578109
  68.2600021    0.3546172
  68.2700043    0.3601528
  68.2800064    0.3526021
  68.2900009    0.3548638
  68.3000031    0.3618354
  68.3100052    0.3644142
  68.3199997    0.3588527
  68.3300018    0.3681415
  68.3400040    0.3678606
  68.3500061    0.3627988
  68.3600006    0.3616539
  68.3700027    0.3601109
  68.3800049    0.3643165
  68.3900070    0.3627267
  68.4000015    0.3587582
  68.4100037    0.3571406
  68.4200058    0.3554908
  68.4300003    0.3515228
  68.4400024    0.3470435
  68.4500046    0.3457646
  68.4600067    0.3493153
  68.4700012    0.3436175
  68.4800034    0.3478028
  68.4900055    0.3315790
  68.5000000    0.3384379
  68.5100021    0.3420963
  68.5200043    0.3431140
  68.5300064    0.3415904
  68.5400009    0.3431501
  68.5500031    0.3323517
  68.5600052    0.3351058
  68.5699997    0.3391655
  68.5800018    0.3236021
  68.5900040    0.3404835
  68.6000061    0.3306427
  68.6100006    0.3364152
  68.6200027    0.3335092
  68.6300049    0.3331157
  68.6400070    0.3422342
  68.6500015    0.3490419
  68.6600037    0.3379484
  68.6700058    0.3352624
  68.6800003    0.3419410
  68.6900024    0.3426268
  68.7000046    0.3478751
  68.7100067    0.3421059
  68.7200012    0.3408065
  68.7300034    0.3401311
  68.7400055    0.3467641
  68.7500000    0.3409648
  68.7600021    0.3449997
  68.7700043    0.3376965
  68.7800064    0.3477496
  68.7900009    0.3422273
  68.8000031    0.3560548
  68.8100052    0.3454565
  68.8199997    0.3545386
  68.8300018    0.3529814
  68.8400040    0.3530782
  68.8500061    0.3551385
  68.8600006    0.3617188
  68.8700027    0.3563729
  68.8800049    0.3697523
  68.8900070    0.3499021
  68.9000015    0.3375026
  68.9100037    0.3416859
  68.9200058    0.3399085
  68.9300003    0.3460825
  68.9400024    0.3414172
  68.9500046    0.3450585
  68.9600067    0.3441450
  68.9700012    0.3331744
  68.9800034    0.3368511
  68.9900055    0.3430639
  69.0000000    0.3533759
  69.0100021    0.3526961
  69.0200043    0.3523720
  69.0300064    0.3510107
  69.0400009    0.3548518
  69.0500031    0.3644155
  69.0600052    0.3676960
  69.0699997    0.3449921
  69.0800018    0.3552791
  69.0900040    0.3584659
  69.1000061    0.3522105
  69.1100006    0.3520277
  69.1200027    0.3433565
  69.1300049    0.3404480
  69.1400070    0.3308176
  69.1500015    0.3229727
  69.1600037    0.3245968
  69.1700058    0.3282771
  69.1800003    0.3351343
  69.1900024    0.3354475
  69.2000046    0.3318224
  69.2100067    0.3321163
  69.2200012    0.3345554
  69.2300034    0.3301462
  69.2400055    0.3190413
  69.2500000    0.3229666
  69.2600021    0.3202162
  69.2700043    0.3152621
  69.2800064    0.3104496
  69.2900009    0.3177527
  69.3000031    0.3143924
  69.3100052    0.3206640
  69.3199997    0.3214392
  69.3300018    0.3236884
  69.3400040    0.3196041
  69.3500061    0.3263200
  69.3600006    0.3290440
  69.3700027    0.3252247
  69.3800049    0.3306358
  69.3900070    0.3334906
  69.4000015    0.3269772
  69.4100037    0.3239908
  69.4200058    0.3179794
  69.4300003    0.3200803
  69.4400024    0.3224346
  69.4500046    0.3369198
  69.4600067    0.3406529
  69.4700012    0.3440019
  69.4800034    0.3358440
  69.4900055    0.3377394
  69.5000000    0.3380269
  69.5100021    0.3466485
  69.5200043    0.3418641
  69.5300064    0.3436772
  69.5400009    0.3606471
  69.5500031    0.3671334
  69.5600052    0.3600306
  69.5699997    0.3639931
  69.5800018    0.3614520
  69.5900040    0.3719665
  69.6000061    0.3686551
  69.6100006    0.3709723
  69.6200027    0.3764339
  69.6300049    0.3704922
  69.6400070    0.3827982
  69.6500015    0.3943121
  69.6600037    0.3893591
  69.6700058    0.3843230
  69.6800003    0.3985498
  69.6900024    0.3918292
  69.7000046    0.3879003
  69.7100067    0.3883928
  69.7200012    0.4002329
  69.7300034    0.4053307
  69.7400055    0.4026769
  69.7500000    0.3961944
  69.7600021    0.3896690
  69.7700043    0.3967936
  69.7800064    0.3894564
  69.7900009    0.3949631
  69.8000031    0.3979528
  69.8100052    0.4025603
  69.8199997    0.3989156
  69.8300018    0.4052627
  69.8400040    0.4051701
  69.8500061    0.4123661
  69.8600006    0.4188522
  69.8700027    0.4264097
  69.8800049    0.4186055
  69.8900070    0.4055056
  69.9000015    0.4200831
  69.9100037    0.4268950
  69.9200058    0.4187787
  69.9300003    0.4163809
  69.9400024    0.4109118
  69.9500046    0.4075208
  69.9600067    0.4182706
  69.9700012    0.4124708
  69.9800034    0.4112023
  69.9900055    0.4109746
  70.0000000    0.4150710
  70.0100021    0.4185334
  70.0200043    0.4235665
  70.0300064    0.4169015
  70.0400009    0.4196360
  70.0500031    0.4137936
  70.0600052    0.4070048
  70.0699997    0.4082971
  70.0800018    0.3960212
  70.0900040    0.3958144
  70.1000061    0.3893189
  70.1100006    0.3874340
  70.1200027    0.3933609
  70.1300049    0.3890215
  70.1400070    0.3763276
  70.1500015    0.3761830
  70.1600037    0.3764869
  70.1700058    0.3733805
  70.1800003    0.3745554
  70.1900024    0.3812548
  70.2000046    0.3771036
  70.2100067    0.3837549
  70.2200012    0.3880827
  70.2300034    0.3809588
  70.2400055    0.3761610
  70.2500000    0.3745800
  70.2600021    0.3758898
  70.2700043    0.3817857
  70.2800064    0.3835697
  70.2900009    0.3840146
  70.3000031    0.3888956
  70.3100052    0.3861929
  70.3199997    0.3996185
  70.3300018    0.3927647
  70.3400040    0.3891886
  70.3500061    0.3828970
  70.3600006    0.3854447
  70.3700027    0.3861024
  70.3800049    0.3857255
  70.3900070    0.3814158
  70.4000015    0.3804106
  70.4100037    0.3747030
  70.4200058    0.3755211
  70.4300003    0.3750186
  70.4400024    0.3755436
  70.4500046    0.3771444
  70.4600067    0.3842799
  70.4700012    0.3762201
  70.4800034    0.3884642
  70.4900055    0.3855461
  70.5000000    0.3933797
  70.5100021    0.3983213
  70.5200043    0.3932664
  70.5300064    0.3904817
  70.5400009    0.3947918
  70.5500031    0.3977891
  70.5600052    0.3957853
  70.5699997    0.3933718
  70.5800018    0.4096931
  70.5900040    0.4052981
  70.6000061    0.4082311
  70.6100006    0.4057155
  70.6200027    0.3999944
  70.6300049    0.3996347
  70.6400070    0.4064672
  70.6500015    0.4093888
  70.6600037    0.3936882
  70.6700058    0.3909680
  70.6800003    0.3942096
  70.6900024    0.3921562
  70.7000046    0.3880568
  70.7100067    0.3829032
  70.7200012    0.3846709
  70.7300034    0.3869071
  70.7400055    0.3855491
  70.7500000    0.3737236
  70.7600021    0.3713111
  70.7700043    0.3667342
  70.7800064    0.3572668
  70.7900009    0.3456483
  70.8000031    0.3415869
  70.8100052    0.3458806
  70.8199997    0.3437680
  70.8300018    0.3413638
  70.8400040    0.3426714
  70.8500061    0.3365408
  70.8600006    0.3470966
  70.8700027    0.3483735
  70.8800049    0.3465537
  70.8900070    0.3554688
  70.9000015    0.3605754
  70.9100037    0.3520233
  70.9200058    0.3463635
  70.9300003    0.3425873
  70.9400024    0.3319238
  70.9500046    0.3457781
  70.9600067    0.3554708
  70.9700012    0.3539169
  70.9800034    0.3527642
  70.9900055    0.3591425
  71.0000000    0.3581633
  71.0100021    0.3715841
  71.0200043    0.3737120
  71.0300064    0.3679605
  71.0400009    0.3818922
  71.0500031    0.3781484
  71.0600052    0.3806508
  71.0699997    0.3668741
  71.0800018    0.3690792
  71.0900040    0.3600742
  71.1000061    0.3712886
  71.1100006    0.3796769
  71.1200027    0.3752141
  71.1300049    0.3699805
  71.1400070    0.3759767
  71.1500015    0.3741479
  71.1600037    0.3714049
  71.1700058    0.3732634
  71.1800003    0.3768218
  71.1900024    0.3738117
  71.2000046    0.3870696
  71.2100067    0.3708110
  71.2200012    0.3633786
  71.2300034    0.3569070
  71.2400055    0.3684580
  71.2500000    0.3610015
  71.2600021    0.3709135
  71.2700043    0.3628736
  71.2800064    0.3676029
  71.2900009    0.3696674
  71.3000031    0.3637145
  71.3100052    0.3718165
  71.3199997    0.3811330
  71.3300018    0.3894140
  71.3400040    0.3872486
  71.3500061    0.3905417
  71.3600006    0.3791010
  71.3700027    0.3724147
  71.3800049    0.3603122
  71.3900070    0.3561625
  71.4000015    0.3586672
  71.4100037    0.3650454
  71.4200058    0.3617621
  71.4300003    0.3640125
  71.4400024    0.3568603
  71.4500046    0.3640713
  71.4600067    0.3611913
  71.4700012    0.3795701
  71.4800034    0.3815117
  71.4900055    0.3842252
  71.5000000    0.3768436
  71.5100021    0.3804305
  71.5200043    0.3733527
  71.5300064    0.3738134
  71.5400009    0.3737443
  71.5500031    0.3777267
  71.5600052    0.3832875
  71.5699997    0.3803186
  71.5800018    0.3894370
  71.5900040    0.3798159
  71.6000061    0.3850323
  71.6100006    0.3879884
  71.6200027    0.3915861
  71.6300049    0.3964235
  71.6400070    0.3902172
  71.6500015    0.3908144
  71.6600037    0.3886617
  71.6700058    0.3865680
  71.6800003    0.3811353
  71.6900024    0.3793612
  71.7000046    0.3788550
  71.7100067    0.3763531
  71.7200012    0.3788413
  71.7300034    0.3764073
  71.7400055    0.3905466
  71.7500000    0.3915153
  71.7600021    0.3874082
  71.7700043    0.3876798
  71.7800064    0.3940578
  71.7900009    0.3775600
  71.8000031    0.3777967
  71.8100052    0.3822031
  71.8199997    0.3774835
  71.8300018    0.3864051
  71.8400040    0.3787341
  71.8500061    0.3811583
  71.8600006    0.3817496
  71.8700027    0.3863289
  71.8800049    0.3860601
  71.8900070    0.3875794
  71.9000015    0.3922237
  71.9100037    0.3899422
  71.9200058    0.3780954
  71.9300003    0.3758440
  71.9400024    0.3778685
  71.9500046    0.3727904
  71.9600067    0.3712572
  71.9700012    0.3714287
  71.9800034    0.3781635
  71.9900055    0.3897732
  72.0000000    0.3936794
  72.0100021    0.4030934
  72.0200043    0.3817973
  72.0300064    0.3825160
  72.0400009    0.3792290
  72.0500031    0.3766764
  72.0600052    0.3843805
  72.0699997    0.3836233
  72.0800018    0.3869663
  72.0900040    0.3929737
  72.1000061    0.3856454
  72.1100006    0.3796602
  72.1200027    0.3792675
  72.1300049    0.3762929
  72.1400070    0.3675585
  72.1500015    0.3760663
  72.1600037    0.3850788
  72.1700058    0.3846335
  72.1800003    0.3909276
  72.1900024    0.3834735
  72.2000046    0.3819883
  72.2100067    0.3724214
  72.2200012    0.3735691
  72.2300034    0.3731032
  72.2400055    0.3742327
  72.2500000    0.3768924
  72.2600021    0.3750316
  72.2700043    0.3773889
  72.2800064    0.3817889
  72.2900009    0.3733203
  72.3000031    0.3757167
  72.3100052    0.3625019
  72.3199997    0.3686293
  72.3300018    0.3580009
  72.3400040    0.3581028
  72.3500061    0.3533057
  72.3600006    0.3490919
  72.3700027    0.3460481
  72.3800049    0.3540280
  72.3900070    0.3509032
  72.4000015    0.3545701
  72.4100037    0.3497748
  72.4200058    0.3491061
  72.4300003    0.3514333
  72.4400024    0.3541435
  72.4500046    0.3576759
  72.4600067    0.3640442
  72.4700012    0.3598883
  72.4800034    0.3631653
  72.4900055    0.3596387
  72.5000000    0.3586684
  72.5100021    0.3661118
  72.5200043    0.3704220
  72.5300064    0.3687506
  72.5400009    0.3609462
  72.5500031    0.3583851
  72.5600052    0.3611221
  72.5699997    0.3604863
  72.5800018    0.3562376
  72.5900040    0.3529466
  72.6000061    0.3482520
  72.6100006    0.3450608
  72.6200027    0.3472104
  72.6300049    0.3492929
  72.6400070    0.3455698
  72.6500015    0.3510352
  72.6600037    0.3566039
  72.6700058    0.3447500
  72.6800003    0.3485757
  72.6900024    0.3514827
  72.7000046    0.3470646
  72.7100067    0.3511908
  72.7200012    0.3464472
  72.7300034    0.3482327
  72.7400055    0.3388730
  72.7500000    0.3423604
  72.7600021    0.3403891
  72.7700043    0.3465322
  72.7800064    0.3485437
  72.7900009    0.3423313
  72.8000031    0.3337200
  72.8100052    0.3392341
  72.8199997    0.3465079
  72.8300018    0.3531297
  72.8400040    0.3476027
  72.8500061    0.3417945
  72.8600006    0.3430825
  72.8700027    0.3440582
  72.8800049    0.3446293
  72.8900070    0.3446850
  72.9000015    0.3312352
  72.9100037    0.3291164
  72.9200058    0.3371855
  72.9300003    0.3399044
  72.9400024    0.3464814
  72.9500046    0.3543679
  72.9600067    0.3496321
  72.9700012    0.3500515
  72.9800034    0.3443205
  72.9900055    0.3476588
  73.0000000    0.3446833
  73.0100021    0.3398568
  73.0200043    0.3451982
  73.0300064    0.3563602
  73.0400009    0.3526889
  73.0500031    0.3463256
  73.0600052    0.3541562
  73.0699997    0.3563901
  73.0800018    0.3491280
  73.0900040    0.3408590
  73.1000061    0.3352354
  73.1100006    0.3386060
  73.1200027    0.3504466
  73.1300049    0.3530770
  73.1400070    0.3495435
  73.1500015    0.3544469
  73.1600037    0.3566616
  73.1700058    0.3416585
  73.1800003    0.3443587
  73.1900024    0.3394729
  73.2000046    0.3455845
  73.2100067    0.3476493
  73.2200012    0.3394056
  73.2300034    0.3366541
  73.2400055    0.3353512
  73.2500000    0.3296655
  73.2600021    0.3366532
  73.2700043    0.3336320
  73.2800064    0.3324533
  73.2900009    0.3282075
  73.3000031    0.3352720
  73.3100052    0.3358701
  73.3199997    0.3314719
  73.3300018    0.3274334
  73.3400040    0.3301921
  73.3500061    0.3309420
  73.3600006    0.3338923
  73.3700027    0.3394683
  73.3800049    0.3465007
  73.3900070    0.3454568
  73.4000015    0.3373910
  73.4100037    0.3408163
  73.4200058    0.3381054
  73.4300003    0.3324004
  73.4400024    0.3338124
  73.4500046    0.3384084
  73.4600067    0.3358839
  73.4700012    0.3296352
  73.4800034    0.3326045
  73.4900055    0.3393912
  73.5000000    0.3383023
  73.5100021    0.3469211
  73.5200043    0.3487870
  73.5300064    0.3578964
  73.5400009    0.3537635
  73.5500031    0.3548495
  73.5600052    0.3509553
  73.5699997    0.3477677
  73.5800018    0.3472306
  73.5900040    0.3482685
  73.6000061    0.3495891
  73.6100006    0.3495506
  73.6200027    0.3417538
  73.6300049    0.3418295
  73.6400070    0.3321178
  73.6500015    0.3262728
  73.6600037    0.3386865
  73.6700058    0.3356694
  73.6800003    0.3396482
  73.6900024    0.3350496
  73.7000046    0.3372145
  73.7100067    0.3343834
  73.7200012    0.3287380
  73.7300034    0.3261393
  73.7400055    0.3358403
  73.7500000    0.3325913
  73.7600021    0.3346912
  73.7700043    0.3419235
  73.7800064    0.3453883
  73.7900009    0.3502456
  73.8000031    0.3469788
  73.8100052    0.3475068
  73.8199997    0.3450177
  73.8300018    0.3584459
  73.8400040    0.3484479
  73.8500061    0.3427194
  73.8600006    0.3361618
  73.8700027    0.3408151
  73.8800049    0.3393103
  73.8900070    0.3333171
  73.9000015    0.3460827
  73.9100037    0.3429837
  73.9200058    0.3382649
  73.9300003    0.3442962
  73.9400024    0.3428306
  73.9500046    0.3386799
  73.9600067    0.3420902
  73.9700012    0.3365741
  73.9800034    0.3515970
  73.9900055    0.3453069
  74.0000000    0.3458753
  74.0100021    0.3466023
  74.0200043    0.3384904
  74.0300064    0.3401653
  74.0400009    0.3436801
  74.0500031    0.3554925
  74.0600052    0.3570864
  74.0700073    0.3609112
  74.0800018    0.3672666
  74.0900040    0.3622724
  74.1000061    0.3667239
  74.1100006    0.3542614
  74.1200027    0.3598947
  74.1300049    0.3593491
  74.1400070    0.3633249
  74.1500015    0.3689605
  74.1600037    0.3743993
  74.1700058    0.3793114
  74.1800003    0.3767547
  74.1900024    0.3704432
  74.2000046    0.3790542
  74.2100067    0.3771588
  74.2200012    0.3670745
  74.2300034    0.3699143
  74.2400055    0.3672448
  74.2500000    0.3586070
  74.2600021    0.3606473
  74.2700043    0.3635606
  74.2800064    0.3686307
  74.2900009    0.3696979
  74.3000031    0.3688492
  74.3100052    0.3629934
  74.3200073    0.3668690
  74.3300018    0.3680905
  74.3400040    0.3662043
  74.3500061    0.3620396
  74.3600006    0.3647113
  74.3700027    0.3730990
  74.3800049    0.3664946
  74.3900070    0.3649458
  74.4000015    0.3749590
  74.4100037    0.3690187
  74.4200058    0.3605523
  74.4300003    0.3730120
  74.4400024    0.3731858
  74.4500046    0.3635640
  74.4600067    0.3779171
  74.4700012    0.3681089
  74.4800034    0.3791614
  74.4900055    0.3849400
  74.5000000    0.3872840
  74.5100021    0.3832662
  74.5200043    0.3774923
  74.5300064    0.3720045
  74.5400009    0.3628285
  74.5500031    0.3575197
  74.5600052    0.3601321
  74.5700073    0.3664981
  74.5800018    0.3590474
  74.5900040    0.3681834
  74.6000061    0.3634613
  74.6100006    0.3685832
  74.6200027    0.3630992
  74.6300049    0.3665909
  74.6400070    0.3642826
  74.6500015    0.3662410
  74.6600037    0.3654476
  74.6700058    0.3639944
  74.6800003    0.3751956
  74.6900024    0.3690777
  74.7000046    0.3695932
  74.7100067    0.3668254
  74.7200012    0.3669388
  74.7300034    0.3640157
  74.7400055    0.3587301
  74.7500000    0.3540550
  74.7600021    0.3508809
  74.7700043    0.3481911
  74.7800064    0.3488258
  74.7900009    0.3457719
  74.8000031    0.3483499
  74.8100052    0.3477683
  74.8200073    0.3410322
  74.8300018    0.3422382
  74.8400040    0.3497909
  74.8500061    0.3536696
  74.8600006    0.3563174
  74.8700027    0.3546791
  74.8800049    0.3558753
  74.8900070    0.3590051
  74.9000015    0.3686484
  74.9100037    0.3580649
  74.9200058    0.3609659
  74.9300003    0.3580016
  74.9400024    0.3558990
  74.9500046    0.3503610
  74.9600067    0.3432888
  74.9700012    0.3475609
  74.9800034    0.3503076
  74.9900055    0.3564983
  75.0000000    0.3566490
  75.0100021    0.3462515
  75.0200043    0.3507745
  75.0300064    0.3523570
  75.0400009    0.3622114
  75.0500031    0.3613629
  75.0600052    0.3609998
  75.0700073    0.3606960
  75.0800018    0.3624893
  75.0900040    0.3613127
  75.1000061    0.3576058
  75.1100006    0.3550824
  75.1200027    0.3575907
  75.1300049    0.3612489
  75.1400070    0.3530875
  75.1500015    0.3513198
  75.1600037    0.3535720
  75.1700058    0.3599360
  75.1800003    0.3586720
  75.1900024    0.3567876
  75.2000046    0.3450905
  75.2100067    0.3483727
  75.2200012    0.3389637
  75.2300034    0.3377406
  75.2400055    0.3372809
  75.2500000    0.3456477
  75.2600021    0.3445719
  75.2700043    0.3442688
  75.2800064    0.3468719
  75.2900009    0.3416986
  75.3000031    0.3382985
  75.3100052    0.3429283
  75.3200073    0.3464457
  75.3300018    0.3501393
  75.3400040    0.3425368
  75.3500061    0.3507899
  75.3600006    0.3547587
  75.3700027    0.3519993
  75.3800049    0.3424436
  75.3900070    0.3494262
  75.4000015    0.3405152
  75.4100037    0.3385997
  75.4200058    0.3388748
  75.4300003    0.3424905
  75.4400024    0.3374232
  75.4500046    0.3346768
  75.4600067    0.3357669
  75.4700012    0.3454167
  75.4800034    0.3479108
  75.4900055    0.3424887
  75.5000000    0.3450371
  75.5100021    0.3356336
  75.5200043    0.3336314
  75.5300064    0.3387526
  75.5400009    0.3458585
  75.5500031    0.3524900
  75.5600052    0.3480718
  75.5700073    0.3482881
  75.5800018    0.3637168
  75.5900040    0.3476073
  75.6000061    0.3505398
  75.6100006    0.3439895
  75.6200027    0.3444999
  75.6300049    0.3559835
  75.6400070    0.3534423
  75.6500015    0.3619890
  75.6600037    0.3593172
  75.6700058    0.3625297
  75.6800003    0.3586175
  75.6900024    0.3549689
  75.7000046    0.3506242
  75.7100067    0.3529620
  75.7200012    0.3577383
  75.7300034    0.3651540
  75.7400055    0.3609514
  75.7500000    0.3700536
  75.7600021    0.3722824
  75.7700043    0.3672443
  75.7800064    0.3682099
  75.7900009    0.3635820
  75.8000031    0.3629996
  75.8100052    0.3573559
  75.8200073    0.3499849
  75.8300018    0.3479136
  75.8400040    0.3566261
  75.8500061    0.3550818
  75.8600006    0.3555330
  75.8700027    0.3523665
  75.8800049    0.3554966
  75.8900070    0.3457505
  75.9000015    0.3454038
  75.9100037    0.3480926
  75.9200058    0.3464733
  75.9300003    0.3432070
  75.9400024    0.3342067
  75.9500046    0.3421283
  75.9600067    0.3467780
  75.9700012    0.3437192
  75.9800034    0.3501414
  75.9900055    0.3559580
  76.0000000    0.3467681
  76.0100021    0.3503817
  76.0200043    0.3426633
  76.0300064    0.3400737
  76.0400009    0.3487168
  76.0500031    0.3515942
  76.0600052    0.3462639
  76.0700073    0.3498514
  76.0800018    0.3452460
  76.0900040    0.3389575
  76.1000061    0.3425159
  76.1100006    0.3387791
  76.1200027    0.3361276
  76.1300049    0.3351400
  76.1400070    0.3317057
  76.1500015    0.3324567
  76.1600037    0.3381803
  76.1700058    0.3397059
  76.1800003    0.3273688
  76.1900024    0.3273996
  76.2000046    0.3322648
  76.2100067    0.3263652
  76.2200012    0.3345430
  76.2300034    0.3435262
  76.2400055    0.3387220
  76.2500000    0.3428429
  76.2600021    0.3410232
  76.2700043    0.3341492
  76.2800064    0.3479355
  76.2900009    0.3441890
  76.3000031    0.3469056
  76.3100052    0.3458700
  76.3200073    0.3512905
  76.3300018    0.3529111
  76.3400040    0.3519356
  76.3500061    0.3535923
  76.3600006    0.3527187
  76.3700027    0.3594889
  76.3800049    0.3591400
  76.3900070    0.3609853
  76.4000015    0.3635073
  76.4100037    0.3668571
  76.4200058    0.3654142
  76.4300003    0.3487527
  76.4400024    0.3520733
  76.4500046    0.3550675
  76.4600067    0.3534065
  76.4700012    0.3622311
  76.4800034    0.3603477
  76.4900055    0.3651640
  76.5000000    0.3606196
  76.5100021    0.3541106
  76.5200043    0.3487299
  76.5300064    0.3462621
  76.5400009    0.3554263
  76.5500031    0.3448179
  76.5600052    0.3490715
  76.5700073    0.3419337
  76.5800018    0.3472677
  76.5900040    0.3506801
  76.6000061    0.3613246
  76.6100006    0.3652109
  76.6200027    0.3583448
  76.6300049    0.3610377
  76.6400070    0.3591033
  76.6500015    0.3667124
  76.6600037    0.3653944
  76.6700058    0.3665664
  76.6800003    0.3761017
  76.6900024    0.3718225
  76.7000046    0.3668514
  76.7100067    0.3702266
  76.7200012    0.3779028
  76.7300034    0.3787310
  76.7400055    0.3792263
  76.7500000    0.3843213
  76.7600021    0.3789298
  76.7700043    0.3721115
  76.7800064    0.3685200
  76.7900009    0.3713828
  76.8000031    0.3704092
  76.8100052    0.3719007
  76.8200073    0.3580452
  76.8300018    0.3628881
  76.8400040    0.3710626
  76.8500061    0.3631364
  76.8600006    0.3623570
  76.8700027    0.3659558
  76.8800049    0.3608781
  76.8900070    0.3685345
  76.9000015    0.3768917
  76.9100037    0.3833028
  76.9200058    0.3824208
  76.9300003    0.3867683
  76.9400024    0.3925551
  76.9500046    0.3937128
  76.9600067    0.3881523
  76.9700012    0.3987842
  76.9800034    0.3933945
  76.9900055    0.3966187
  77.0000000    0.3985004
  77.0100021    0.3996800
  77.0200043    0.3959866
  77.0300064    0.4006620
  77.0400009    0.3890353
  77.0500031    0.3859094
  77.0600052    0.3832273
  77.0700073    0.3801189
  77.0800018    0.3719538
  77.0900040    0.3885050
  77.1000061    0.3829641
  77.1100006    0.3780644
  77.1200027    0.3759696
  77.1300049    0.3674151
  77.1400070    0.3724072
  77.1500015    0.3739156
  77.1600037    0.3730410
  77.1700058    0.3761122
  77.1800003    0.3823219
  77.1900024    0.3698374
  77.2000046    0.3769586
  77.2100067    0.3852050
  77.2200012    0.3939807
  77.2300034    0.3921981
  77.2400055    0.3918679
  77.2500000    0.3909403
  77.2600021    0.3854328
  77.2700043    0.3817614
  77.2800064    0.3659755
  77.2900009    0.3573725
  77.3000031    0.3564419
  77.3100052    0.3545000
  77.3200073    0.3556198
  77.3300018    0.3529793
  77.3400040    0.3441020
  77.3500061    0.3478697
  77.3600006    0.3472520
  77.3700027    0.3404184
  77.3800049    0.3516256
  77.3900070    0.3541025
  77.4000015    0.3544154
  77.4100037    0.3517328
  77.4200058    0.3527494
  77.4300003    0.3558504
  77.4400024    0.3675519
  77.4500046    0.3752896
  77.4600067    0.3705242
  77.4700012    0.3595908
  77.4800034    0.3661955
  77.4900055    0.3713293
  77.5000000    0.3655828
  77.5100021    0.3597773
  77.5200043    0.3652217
  77.5300064    0.3676436
  77.5400009    0.3593729
  77.5500031    0.3532692
  77.5600052    0.3615345
  77.5700073    0.3561201
  77.5800018    0.3616265
  77.5900040    0.3687622
  77.6000061    0.3681548
  77.6100006    0.3509634
  77.6200027    0.3641671
  77.6300049    0.3637998
  77.6400070    0.3655528
  77.6500015    0.3585930
  77.6600037    0.3572652
  77.6700058    0.3515658
  77.6800003    0.3592263
  77.6900024    0.3556277
  77.7000046    0.3538255
  77.7100067    0.3482780
  77.7200012    0.3407811
  77.7300034    0.3417717
  77.7400055    0.3480631
  77.7500000    0.3557765
  77.7600021    0.3728341
  77.7700043    0.3714136
  77.7800064    0.3739830
  77.7900009    0.3516481
  77.8000031    0.3412145
  77.8100052    0.3475795
  77.8200073    0.3450275
  77.8300018    0.3471231
  77.8400040    0.3425371
  77.8500061    0.3548719
  77.8600006    0.3711931
  77.8700027    0.3670099
  77.8800049    0.3693919
  77.8900070    0.3722384
  77.9000015    0.3708324
  77.9100037    0.3738037
  77.9200058    0.3695528
  77.9300003    0.3668988
  77.9400024    0.3686861
  77.9500046    0.3741637
  77.9600067    0.3632684
  77.9700012    0.3504475
  77.9800034    0.3616469
  77.9900055    0.3634863
  78.0000000    0.3671741
  78.0100021    0.3618850
  78.0200043    0.3710992
  78.0300064    0.3769213
  78.0400009    0.3868297
  78.0500031    0.3768169
  78.0600052    0.3861796
  78.0700073    0.3845846
  78.0800018    0.3908557
  78.0900040    0.3977143
  78.1000061    0.3997428
  78.1100006    0.4050100
  78.1200027    0.4002455
  78.1300049    0.3990656
  78.1400070    0.4062166
  78.1500015    0.4019362
  78.1600037    0.3956585
  78.1700058    0.3805067
  78.1800003    0.3776527
  78.1900024    0.3788505
  78.2000046    0.3746449
  78.2100067    0.3660316
  78.2200012    0.3673997
  78.2300034    0.3598499
  78.2400055    0.3579968
  78.2500000    0.3564380
  78.2600021    0.3520784
  78.2700043    0.3573068
  78.2800064    0.3595183
  78.2900009    0.3684821
  78.3000031    0.3732346
  78.3100052    0.3755424
  78.3200073    0.3720012
  78.3300018    0.3781589
  78.3400040    0.3704180
  78.3500061    0.3736355
  78.3600006    0.3604411
  78.3700027    0.3496755
  78.3800049    0.3578970
  78.3900070    0.3567371
  78.4000015    0.3623485
  78.4100037    0.3542088
  78.4200058    0.3481573
  78.4300003    0.3507900
  78.4400024    0.3605441
  78.4500046    0.3582576
  78.4600067    0.3640463
  78.4700012    0.3642793
  78.4800034    0.3763144
  78.4900055    0.3760537
  78.5000000    0.3706853
  78.5100021    0.3818436
  78.5200043    0.3802369
  78.5300064    0.3890369
  78.5400009    0.3819303
  78.5500031    0.3754685
  78.5600052    0.3638900
  78.5700073    0.3759484
  78.5800018    0.3685504
  78.5900040    0.3751560
  78.6000061    0.3664109
  78.6100006    0.3639181
  78.6200027    0.3668364
  78.6300049    0.3574060
  78.6400070    0.3692593
  78.6500015    0.3626773
  78.6600037    0.3680732
  78.6700058    0.3672730
  78.6800003    0.3622752
  78.6900024    0.3676915
  78.7000046    0.3590697
  78.7100067    0.3643557
  78.7200012    0.3723471
  78.7300034    0.3577166
  78.7400055    0.3581858
  78.7500000    0.3483874
  78.7600021    0.3479298
  78.7700043    0.3466306
  78.7800064    0.3488295
  78.7900009    0.3502193
  78.8000031    0.3544486
  78.8100052    0.3551189
  78.8200073    0.3550400
  78.8300018    0.3540299
  78.8400040    0.3544957
  78.8500061    0.3485725
  78.8600006    0.3565931
  78.8700027    0.3738828
  78.8800049    0.3733641
  78.8900070    0.3738030
  78.9000015    0.3728750
  78.9100037    0.3816907
  78.9200058    0.3835838
  78.9300003    0.3768039
  78.9400024    0.3693150
  78.9500046    0.3716898
  78.9600067    0.3644720
  78.9700012    0.3692729
  78.9800034    0.3733623
  78.9900055    0.3621402
  79.0000000    0.3578414
  79.0100021    0.3629226
  79.0200043    0.3467051
  79.0300064    0.3495055
  79.0400009    0.3502515
  79.0500031    0.3576623
  79.0600052    0.3664656
  79.0700073    0.3611416
  79.0800018    0.3622181
  79.0900040    0.3709416
  79.1000061    0.3567222
  79.1100006    0.3584498
  79.1200027    0.3665360
  79.1300049    0.3643160
  79.1400070    0.3582833
  79.1500015    0.3547970
  79.1600037    0.3473127
  79.1700058    0.3439739
  79.1800003    0.3401947
  79.1900024    0.3480061
  79.2000046    0.3430367
  79.2100067    0.3454559
  79.2200012    0.3391779
  79.2300034    0.3351954
  79.2400055    0.3297131
  79.2500000    0.3335725
  79.2600021    0.3379167
  79.2700043    0.3363858
  79.2800064    0.3451527
  79.2900009    0.3473088
  79.3000031    0.3484100
  79.3100052    0.3379496
  79.3200073    0.3468773
  79.3300018    0.3507649
  79.3400040    0.3490988
  79.3500061    0.3464768
  79.3600006    0.3442340
  79.3700027    0.3358425
  79.3800049    0.3344271
  79.3900070    0.3469920
  79.4000015    0.3382722
  79.4100037    0.3451616
  79.4200058    0.3447435
  79.4300003    0.3404987
  79.4400024    0.3300125
  79.4500046    0.3306427
  79.4600067    0.3324866
  79.4700012    0.3321490
  79.4800034    0.3307571
  79.4900055    0.3230912
  79.5000000    0.3239970
  79.5100021    0.3321046
  79.5200043    0.3385007
  79.5300064    0.3423703
  79.5400009    0.3438352
  79.5500031    0.3534137
  79.5600052    0.3538035
  79.5700073    0.3520819
  79.5800018    0.3504530
  79.5900040    0.3440580
  79.6000061    0.3456305
  79.6100006    0.3434668
  79.6200027    0.3452533
  79.6300049    0.3436893
  79.6400070    0.3474709
  79.6500015    0.3509121
  79.6600037    0.3542777
  79.6700058    0.3695385
  79.6800003    0.3679054
  79.6900024    0.3642550
  79.7000046    0.3647952
  79.7100067    0.3650571
  79.7200012    0.3640055
  79.7300034    0.3657806
  79.7400055    0.3640822
  79.7500000    0.3665694
  79.7600021    0.3760171
  79.7700043    0.3832312
  79.7800064    0.3788686
  79.7900009    0.3752267
  79.8000031    0.3820760
  79.8100052    0.3832880
  79.8200073    0.3801893
  79.8300018    0.3833080
  79.8400040    0.3791684
  79.8500061    0.3942827
  79.8600006    0.3761163
  79.8700027    0.3823600
  79.8800049    0.3900976
  79.8900070    0.3798970
  79.9000015    0.3719006
  79.9100037    0.3737184
  79.9200058    0.3827643
  79.9300003    0.3896919
  79.9400024    0.3693599
  79.9500046    0.3725227
  79.9600067    0.3869720
  79.9700012    0.3765739
  79.9800034    0.3785317
  79.9900055    0.3886816
  80.0000000    0.4025254
  80.0100021    0.4040777
  80.0200043    0.4010061
  80.0300064    0.4063374
  80.0400009    0.4067778
  80.0500031    0.4111047
  80.0600052    0.4200338
  80.0700073    0.4298351
  80.0800018    0.4326690
  80.0900040    0.4354254
  80.1000061    0.4393618
  80.1100006    0.4339073
  80.1200027    0.4254286
  80.1300049    0.4269851
  80.1400070    0.4199300
  80.1500015    0.4093576
  80.1600037    0.4111133
  80.1700058    0.3978599
  80.1800003    0.3890693
  80.1900024    0.3845306
  80.2000046    0.3898310
  80.2100067    0.3976745
  80.2200012    0.4043382
  80.2300034    0.3936027
  80.2400055    0.3949809
  80.2500000    0.4011846
  80.2600021    0.4031847
  80.2700043    0.3968887
  80.2800064    0.3896803
  80.2900009    0.3888935
  80.3000031    0.4009637
  80.3100052    0.4049568
  80.3200073    0.4073963
  80.3300018    0.4171828
  80.3400040    0.4147491
  80.3500061    0.4170416
  80.3600006    0.4124829
  80.3700027    0.4041622
  80.3800049    0.4003386
  80.3900070    0.3944963
  80.4000015    0.3963002
  80.4100037    0.3943441
  80.4200058    0.3857934
  80.4300003    0.3764410
  80.4400024    0.3731719
  80.4500046    0.3667250
  80.4600067    0.3819451
  80.4700012    0.3861561
  80.4800034    0.3867323
  80.4900055    0.4043033
  80.5000076    0.4148694
  80.5100021    0.4179392
  80.5200043    0.4178124
  80.5300064    0.4060002
  80.5400009    0.4016144
  80.5500031    0.3988910
  80.5600052    0.3931341
  80.5700073    0.4004287
  80.5800018    0.3967510
  80.5900040    0.4041812
  80.6000061    0.4165661
  80.6100006    0.4052633
  80.6200027    0.4139370
  80.6300049    0.4099338
  80.6400070    0.4042002
  80.6500015    0.4029697
  80.6600037    0.4036886
  80.6700058    0.4136217
  80.6800003    0.4371234
  80.6900024    0.4424388
  80.7000046    0.4236987
  80.7100067    0.4228766
  80.7200012    0.4209541
  80.7300034    0.4168980
  80.7400055    0.4125979
  80.7500076    0.4108816
  80.7600021    0.4121596
  80.7700043    0.4218665
  80.7800064    0.4176002
  80.7900009    0.4150638
  80.8000031    0.4305949
  80.8100052    0.4204570
  80.8200073    0.4325477
  80.8300018    0.4473795
  80.8400040    0.4466865
  80.8500061    0.4393173
  80.8600006    0.4440470
  80.8700027    0.4426345
  80.8800049    0.4443141
  80.8900070    0.4411283
  80.9000015    0.4407564
  80.9100037    0.4395868
  80.9200058    0.4199362
  80.9300003    0.4263226
  80.9400024    0.4168417
  80.9500046    0.4259848
  80.9600067    0.4227839
  80.9700012    0.4277046
  80.9800034    0.4164738
  80.9900055    0.4262805
  81.0000076    0.4299845
  81.0100021    0.4030955
  81.0200043    0.3953618
  81.0300064    0.4087917
  81.0400009    0.4028072
  81.0500031    0.3843098
  81.0600052    0.3979671
  81.0700073    0.3969673
  81.0800018    0.4062811
  81.0900040    0.4053784
  81.1000061    0.3886040
  81.1100006    0.3838082
  81.1200027    0.3872221
  81.1300049    0.3821426
  81.1400070    0.3914298
  81.1500015    0.3884596
  81.1600037    0.3939848
  81.1700058    0.3937400
  81.1800003    0.3916964
  81.1900024    0.3911062
  81.2000046    0.3876682
  81.2100067    0.3942079
  81.2200012    0.3925112
  81.2300034    0.3826807
  81.2400055    0.3790487
  81.2500076    0.3752284
  81.2600021    0.3697953
  81.2700043    0.3565106
  81.2800064    0.3671456
  81.2900009    0.3773175
  81.3000031    0.3746034
  81.3100052    0.3736423
  81.3200073    0.3732730
  81.3300018    0.3641406
  81.3400040    0.3647510
  81.3500061    0.3586801
  81.3600006    0.3636572
  81.3700027    0.3553278
  81.3800049    0.3692865
  81.3900070    0.3745610
  81.4000015    0.3842995
  81.4100037    0.3921125
  81.4200058    0.3933965
  81.4300003    0.3953718
  81.4400024    0.3921015
  81.4500046    0.3811465
  81.4600067    0.3932633
  81.4700012    0.3932207
  81.4800034    0.3913717
  81.4900055    0.3986044
  81.5000076    0.4000819
  81.5100021    0.3959439
  81.5200043    0.3959976
  81.5300064    0.4109197
  81.5400009    0.4049160
  81.5500031    0.4044632
  81.5600052    0.4156005
  81.5700073    0.4130267
  81.5800018    0.4172904
  81.5900040    0.4116177
  81.6000061    0.4030133
  81.6100006    0.4035181
  81.6200027    0.4155535
  81.6300049    0.4170193
  81.6400070    0.4060547
  81.6500015    0.4189903
  81.6600037    0.4034155
  81.6700058    0.3863474
  81.6800003    0.3911590
  81.6900024    0.3887059
  81.7000046    0.3811963
  81.7100067    0.3843119
  81.7200012    0.3854947
  81.7300034    0.3896720
  81.7400055    0.3855734
  81.7500076    0.3850692
  81.7600021    0.3840247
  81.7700043    0.3787655
  81.7800064    0.3853440
  81.7900009    0.3867890
  81.8000031    0.3859057
  81.8100052    0.3905697
  81.8200073    0.3766078
  81.8300018    0.3805490
  81.8400040    0.3906523
  81.8500061    0.4001403
  81.8600006    0.3914933
  81.8700027    0.3814780
  81.8800049    0.3871111
  81.8900070    0.3790905
  81.9000015    0.3766446
  81.9100037    0.3753967
  81.9200058    0.3729667
  81.9300003    0.3799976
  81.9400024    0.3757206
  81.9500046    0.3733115
  81.9600067    0.3627143
  81.9700012    0.3762735
  81.9800034    0.3845369
  81.9900055    0.3678217
  82.0000076    0.3755406
  82.0100021    0.3829538
  82.0200043    0.3856785
  82.0300064    0.3893833
  82.0400009    0.3810934
  82.0500031    0.3799128
  82.0600052    0.3842718
  82.0700073    0.3871305
  82.0800018    0.3796770
  82.0900040    0.3894368
  82.1000061    0.3862488
  82.1100006    0.3737715
  82.1200027    0.3831546
  82.1300049    0.3687803
  82.1400070    0.3593487
  82.1500015    0.3657306
  82.1600037    0.3668726
  82.1700058    0.3486567
  82.1800003    0.3495331
  82.1900024    0.3501696
  82.2000046    0.3385474
  82.2100067    0.3410625
  82.2200012    0.3342656
  82.2300034    0.3373777
  82.2400055    0.3402264
  82.2500076    0.3485411
  82.2600021    0.3517569
  82.2700043    0.3555963
  82.2800064    0.3494043
  82.2900009    0.3568952
  82.3000031    0.3576240
  82.3100052    0.3649937
  82.3200073    0.3647638
  82.3300018    0.3704435
  82.3400040    0.3707178
  82.3500061    0.3758622
  82.3600006    0.3603485
  82.3700027    0.3699640
  82.3800049    0.3691505
  82.3900070    0.3635051
  82.4000015    0.3591751
  82.4100037    0.3576924
  82.4200058    0.3558922
  82.4300003    0.3531335
  82.4400024    0.3550281
  82.4500046    0.3586425
  82.4600067    0.3670419
  82.4700012    0.3657471
  82.4800034    0.3648072
  82.4900055    0.3497742
  82.5000076    0.3572647
  82.5100021    0.3446122
  82.5200043    0.3591265
  82.5300064    0.3550377
  82.5400009    0.3588829
  82.5500031    0.3548758
  82.5600052    0.3516321
  82.5700073    0.3503160
  82.5800018    0.3643220
  82.5900040    0.3538717
  82.6000061    0.3588471
  82.6100006    0.3667029
  82.6200027    0.3668172
  82.6300049    0.3557210
  82.6400070    0.3571519
  82.6500015    0.3449337
  82.6600037    0.3433364
  82.6700058    0.3404110
  82.6800003    0.3477095
  82.6900024    0.3498795
  82.7000046    0.3631766
  82.7100067    0.3572223
  82.7200012    0.3577770
  82.7300034    0.3531390
  82.7400055    0.3616144
  82.7500076    0.3554349
  82.7600021    0.3633710
  82.7700043    0.3615643
  82.7800064    0.3594292
  82.7900009    0.3558501
  82.8000031    0.3512169
  82.8100052    0.3592626
  82.8200073    0.3662728
  82.8300018    0.3688732
  82.8400040    0.3551710
  82.8500061    0.3543061
  82.8600006    0.3499638
  82.8700027    0.3507075
  82.8800049    0.3543622
  82.8900070    0.3553432
  82.9000015    0.3532029
  82.9100037    0.3508703
  82.9200058    0.3502537
  82.9300003    0.3550649
  82.9400024    0.3522289
  82.9500046    0.3492587
  82.9600067    0.3466559
  82.9700012    0.3513733
  82.9800034    0.3556319
  82.9900055    0.3587897
  83.0000076    0.3548439
  83.0100021    0.3627189
  83.0200043    0.3589686
  83.0300064    0.3703644
  83.0400009    0.3750633
  83.0500031    0.3667065
  83.0600052    0.3737111
  83.0700073    0.3675792
  83.0800018    0.3642028
  83.0900040    0.3654001
  83.1000061    0.3730433
  83.1100006    0.3617301
  83.1200027    0.3619220
  83.1300049    0.3497707
  83.1400070    0.3541902
  83.1500015    0.3581319
  83.1600037    0.3653063
  83.1700058    0.3649534
  83.1800003    0.3604135
  83.1900024    0.3689725
  83.2000046    0.3756253
  83.2100067    0.3726057
  83.2200012    0.3630600
  83.2300034    0.3644623
  83.2400055    0.3829682
  83.2500076    0.3961555
  83.2600021    0.3871173
  83.2700043    0.3946255
  83.2800064    0.4011201
  83.2900009    0.4113696
  83.3000031    0.4079585
  83.3100052    0.4038121
  83.3200073    0.4041297
  83.3300018    0.4007757
  83.3400040    0.4058450
  83.3500061    0.4104333
  83.3600006    0.4113612
  83.3700027    0.4092104
  83.3800049    0.4200517
  83.3900070    0.4201182
  83.4000015    0.4358171
  83.4100037    0.4180007
  83.4200058    0.4094603
  83.4300003    0.4014738
  83.4400024    0.4010723
  83.4500046    0.4007766
  83.4600067    0.4084958
  83.4700012    0.4108100
  83.4800034    0.4091830
  83.4900055    0.4006787
  83.5000076    0.3906310
  83.5100021    0.3716752
  83.5200043    0.3758575
  83.5300064    0.3687165
  83.5400009    0.3687171
  83.5500031    0.3759091
  83.5600052    0.3723454
  83.5700073    0.3819332
  83.5800018    0.3736504
  83.5900040    0.3878711
  83.6000061    0.3941988
  83.6100006    0.4043202
  83.6200027    0.4100721
  83.6300049    0.3972518
  83.6400070    0.4072658
  83.6500015    0.3982723
  83.6600037    0.3854285
  83.6700058    0.4027306
  83.6800003    0.4034315
  83.6900024    0.4031513
  83.7000046    0.3956939
  83.7100067    0.3956629
  83.7200012    0.4030378
  83.7300034    0.3919340
  83.7400055    0.4007580
  83.7500076    0.3976123
  83.7600021    0.3987031
  83.7700043    0.3868325
  83.7800064    0.3904970
  83.7900009    0.3791811
  83.8000031    0.3590612
  83.8100052    0.3652975
  83.8200073    0.3707363
  83.8300018    0.3706844
  83.8400040    0.3642457
  83.8500061    0.3602948
  83.8600006    0.3704492
  83.8700027    0.3679053
  83.8800049    0.3778236
  83.8900070    0.3846316
  83.9000015    0.3830114
  83.9100037    0.3769827
  83.9200058    0.3619200
  83.9300003    0.3635579
  83.9400024    0.3743118
  83.9500046    0.3669452
  83.9600067    0.3738190
  83.9700012    0.3863492
  83.9800034    0.3798892
  83.9900055    0.3743598
  84.0000076    0.3877125
  84.0100021    0.3906843
  84.0200043    0.3880417
  84.0300064    0.3659976
  84.0400009    0.3714099
  84.0500031    0.3763871
  84.0600052    0.3825066
  84.0700073    0.3743418
  84.0800018    0.3680786
  84.0900040    0.3698916
  84.1000061    0.3646945
  84.1100006    0.3638906
  84.1200027    0.3597798
  84.1300049    0.3551675
  84.1400070    0.3519494
  84.1500015    0.3529563
  84.1600037    0.3561766
  84.1700058    0.3539654
  84.1800003    0.3559505
  84.1900024    0.3482516
  84.2000046    0.3472641
  84.2100067    0.3498757
  84.2200012    0.3495617
  84.2300034    0.3638329
  84.2400055    0.3666015
  84.2500076    0.3678997
  84.2600021    0.3754128
  84.2700043    0.3762167
  84.2800064    0.3804906
  84.2900009    0.3746677
  84.3000031    0.3906388
  84.3100052    0.3989677
  84.3200073    0.3883262
  84.3300018    0.4076784
  84.3400040    0.4117497
  84.3500061    0.4181883
  84.3600006    0.4177671
  84.3700027    0.4070883
  84.3800049    0.4186773
  84.3900070    0.4043176
  84.4000015    0.4103112
  84.4100037    0.4024847
  84.4200058    0.3920139
  84.4300003    0.3989867
  84.4400024    0.3951104
  84.4500046    0.3892102
  84.4600067    0.3856093
  84.4700012    0.3855767
  84.4800034    0.3755207
  84.4900055    0.3747742
  84.5000076    0.3793887
  84.5100021    0.3731451
  84.5200043    0.3930226
  84.5300064    0.3897966
  84.5400009    0.3872690
  84.5500031    0.3842101
  84.5600052    0.3910782
  84.5700073    0.3806104
  84.5800018    0.3929412
  84.5900040    0.3899210
  84.6000061    0.3990119
  84.6100006    0.3916180
  84.6200027    0.3922260
  84.6300049    0.3893865
  84.6400070    0.4003499
  84.6500015    0.4054971
  84.6600037    0.4126074
  84.6700058    0.4070758
  84.6800003    0.3993258
  84.6900024    0.4178133
  84.7000046    0.4066578
  84.7100067    0.4105943
  84.7200012    0.4177349
  84.7300034    0.4276209
  84.7400055    0.4260372
  84.7500076    0.4205965
  84.7600021    0.4097364
  84.7700043    0.3961265
  84.7800064    0.3985189
  84.7900009    0.4010948
  84.8000031    0.3918758
  84.8100052    0.3860463
  84.8200073    0.3923886
  84.8300018    0.3910293
  84.8400040    0.4085842
  84.8500061    0.4053782
  84.8600006    0.4014484
  84.8700027    0.3903340
  84.8800049    0.3946610
  84.8900070    0.4007301
  84.9000015    0.3999695
  84.9100037    0.3940155
  84.9200058    0.3870928
  84.9300003    0.3703534
  84.9400024    0.3783053
  84.9500046    0.3701200
  84.9600067    0.3680934
  84.9700012    0.3644992
  84.9800034    0.3667316
  84.9900055    0.3656086
  85.0000076    0.3653363
  85.0100021    0.3723623
  85.0200043    0.3754295
  85.0300064    0.3761216
  85.0400009    0.3755451
  85.0500031    0.3761047
  85.0600052    0.3854825
  85.0700073    0.3831908
  85.0800018    0.3820642
  85.0900040    0.3823251
  85.1000061    0.3817526
  85.1100006    0.3817888
  85.1200027    0.3867327
  85.1300049    0.3849391
  85.1400070    0.3879761
  85.1500015    0.3802667
  85.1600037    0.3743402
  85.1700058    0.3781880
  85.1800003    0.3702906
  85.1900024    0.3772895
  85.2000046    0.3726467
  85.2100067    0.3815378
  85.2200012    0.3926328
  85.2300034    0.3845575
  85.2400055    0.3940146
  85.2500076    0.3961402
  85.2600021    0.3816853
  85.2700043    0.3808593
  85.2800064    0.3799870
  85.2900009    0.3839395
  85.3000031    0.3787118
  85.3100052    0.3739280
  85.3200073    0.3768022
  85.3300018    0.3888228
  85.3400040    0.3878421
  85.3500061    0.3739473
  85.3600006    0.3741018
  85.3700027    0.3629791
  85.3800049    0.3660539
  85.3900070    0.3697964
  85.4000015    0.3570938
  85.4100037    0.3679676
  85.4200058    0.3697884
  85.4300003    0.3730836
  85.4400024    0.3750369
  85.4500046    0.3770404
  85.4600067    0.3928610
  85.4700012    0.3729027
  85.4800034    0.3830010
  85.4900055    0.3790749
  85.5000076    0.3857344
  85.5100021    0.3845978
  85.5200043    0.3811748
  85.5300064    0.3734658
  85.5400009    0.3642423
  85.5500031    0.3602152
  85.5600052    0.3620598
  85.5700073    0.3707697
  85.5800018    0.3645670
  85.5900040    0.3714177
  85.6000061    0.3608040
  85.6100006    0.3660266
  85.6200027    0.3753800
  85.6300049    0.3751124
  85.6400070    0.3746632
  85.6500015    0.3714165
  85.6600037    0.3753420
  85.6700058    0.3683887
  85.6800003    0.3621096
  85.6900024    0.3610145
  85.7000046    0.3515283
  85.7100067    0.3611683
  85.7200012    0.3626545
  85.7300034    0.3658834
  85.7400055    0.3673923
  85.7500076    0.3745067
  85.7600021    0.3697477
  85.7700043    0.3659732
  85.7800064    0.3629562
  85.7900009    0.3526527
  85.8000031    0.3508362
  85.8100052    0.3540001
  85.8200073    0.3521824
  85.8300018    0.3611709
  85.8400040    0.3613276
  85.8500061    0.3619187
  85.8600006    0.3611290
  85.8700027    0.3529744
  85.8800049    0.3566021
  85.8900070    0.3674208
  85.9000015    0.3591093
  85.9100037    0.3602715
  85.9200058    0.3571607
  85.9300003    0.3605483
  85.9400024    0.3581246
  85.9500046    0.3645893
  85.9600067    0.3789980
  85.9700012    0.3680995
  85.9800034    0.3607933
  85.9900055    0.3626878
  86.0000076    0.3734144
  86.0100021    0.3728467
  86.0200043    0.3673329
  86.0300064    0.3750321
  86.0400009    0.3706151
  86.0500031    0.3594124
  86.0600052    0.3628595
  86.0700073    0.3649653
  86.0800018    0.3544257
  86.0900040    0.3532513
  86.1000061    0.3574184
  86.1100006    0.3694203
  86.1200027    0.3628406
  86.1300049    0.3529505
  86.1400070    0.3608219
  86.1500015    0.3676686
  86.1600037    0.3718986
  86.1700058    0.3677270
  86.1800003    0.3672613
  86.1900024    0.3621456
  86.2000046    0.3610267
  86.2100067    0.3668432
  86.2200012    0.3637851
  86.2300034    0.3605369
  86.2400055    0.3570396
  86.2500076    0.3561147
  86.2600021    0.3518948
  86.2700043    0.3578240
  86.2800064    0.3587798
  86.2900009    0.3486594
  86.3000031    0.3468515
  86.3100052    0.3455967
  86.3200073    0.3454346
  86.3300018    0.3507673
  86.3400040    0.3584166
  86.3500061    0.3561783
  86.3600006    0.3542192
  86.3700027    0.3431680
  86.3800049    0.3397469
  86.3900070    0.3460868
  86.4000015    0.3576223
  86.4100037    0.3641653
  86.4200058    0.3730080
  86.4300003    0.3725017
  86.4400024    0.3554880
  86.4500046    0.3573829
  86.4600067    0.3616684
  86.4700012    0.3691238
  86.4800034    0.3687090
  86.4900055    0.3648314
  86.5000076    0.3728994
  86.5100021    0.3798251
  86.5200043    0.3915451
  86.5300064    0.3824981
  86.5400009    0.3827710
  86.5500031    0.3853891
  86.5600052    0.3837668
  86.5700073    0.3892625
  86.5800018    0.3859785
  86.5900040    0.3853439
  86.6000061    0.3994618
  86.6100006    0.3831512
  86.6200027    0.3821594
  86.6300049    0.3855821
  86.6400070    0.3911255
  86.6500015    0.3842242
  86.6600037    0.3800339
  86.6700058    0.3774146
  86.6800003    0.3866188
  86.6900024    0.3839096
  86.7000046    0.3914421
  86.7100067    0.3931639
  86.7200012    0.3955088
  86.7300034    0.3951003
  86.7400055    0.3969525
  86.7500076    0.3971079
  86.7600021    0.3819861
  86.7700043    0.3852736
  86.7800064    0.3895047
  86.7900009    0.4115329
  86.8000031    0.4068934
  86.8100052    0.4002469
  86.8200073    0.3944888
  86.8300018    0.3892487
  86.8400040    0.3887835
  86.8500061    0.3945852
  86.8600006    0.4106625
  86.8700027    0.3907228
  86.8800049    0.3848074
  86.8900070    0.3907728
  86.9000015    0.4029517
  86.9100037    0.3960325
  86.9200058    0.4019719
  86.9300079    0.4092740
  86.9400024    0.3956113
  86.9500046    0.4008906
  86.9600067    0.3914578
  86.9700012    0.3932793
  86.9800034    0.3958194
  86.9900055    0.4023130
  87.0000076    0.4009750
  87.0100021    0.3906208
  87.0200043    0.3978226
  87.0300064    0.3843757
  87.0400009    0.3866409
  87.0500031    0.3901088
  87.0600052    0.3981300
  87.0700073    0.4032143
  87.0800018    0.4037967
  87.0900040    0.3940389
  87.1000061    0.3837592
  87.1100006    0.3826851
  87.1200027    0.3943107
  87.1300049    0.3936005
  87.1400070    0.3753637
  87.1500015    0.3751690
  87.1600037    0.3706912
  87.1700058    0.3662805
  87.1800079    0.3782923
  87.1900024    0.3871326
  87.2000046    0.3853005
  87.2100067    0.3962927
  87.2200012    0.3941301
  87.2300034    0.3864511
  87.2400055    0.3718200
  87.2500076    0.3828882
  87.2600021    0.3780881
  87.2700043    0.3822461
  87.2800064    0.3816368
  87.2900009    0.3849247
  87.3000031    0.3858325
  87.3100052    0.3860649
  87.3200073    0.3806733
  87.3300018    0.3842188
  87.3400040    0.3897753
  87.3500061    0.3931661
  87.3600006    0.3901565
  87.3700027    0.3893653
  87.3800049    0.3817358
  87.3900070    0.3710434
  87.4000015    0.3720700
  87.4100037    0.3748994
  87.4200058    0.3793560
  87.4300079    0.3766946
  87.4400024    0.3719788
  87.4500046    0.3804337
  87.4600067    0.3855321
  87.4700012    0.3853717
  87.4800034    0.4037766
  87.4900055    0.4022300
  87.5000076    0.3974729
  87.5100021    0.3965187
  87.5200043    0.3952382
  87.5300064    0.3858946
  87.5400009    0.3866401
  87.5500031    0.3838277
  87.5600052    0.3860970
  87.5700073    0.3851216
  87.5800018    0.4001663
  87.5900040    0.4163066
  87.6000061    0.4116956
  87.6100006    0.4205837
  87.6200027    0.4149118
  87.6300049    0.4064942
  87.6400070    0.4082727
  87.6500015    0.4275492
  87.6600037    0.4394504
  87.6700058    0.4305875
  87.6800079    0.4310603
  87.6900024    0.4315138
  87.7000046    0.4261961
  87.7100067    0.4375837
  87.7200012    0.4368295
  87.7300034    0.4336650
  87.7400055    0.4227126
  87.7500076    0.4133838
  87.7600021    0.4231862
  87.7700043    0.4227143
  87.7800064    0.4300202
  87.7900009    0.4272568
  87.8000031    0.4443883
  87.8100052    0.4314452
  87.8200073    0.4165506
  87.8300018    0.4102000
  87.8400040    0.4277123
  87.8500061    0.4153625
  87.8600006    0.4134536
  87.8700027    0.4080594
  87.8800049    0.3996095
  87.8900070    0.3877333
  87.9000015    0.4087728
  87.9100037    0.4029667
  87.9200058    0.4008949
  87.9300079    0.3800340
  87.9400024    0.3817126
  87.9500046    0.3845283
  87.9600067    0.3953683
  87.9700012    0.3906377
  87.9800034    0.4029511
  87.9900055    0.4136127
  88.0000076    0.4071697
  88.0100021    0.4067305
  88.0200043    0.3938403
  88.0300064    0.3905667
  88.0400009    0.3852187
  88.0500031    0.3806311
  88.0600052    0.3876032
  88.0700073    0.3781791
  88.0800018    0.3933779
  88.0900040    0.3925565
  88.1000061    0.4100207
  88.1100006    0.4135423
  88.1200027    0.3981691
  88.1300049    0.4093727
  88.1400070    0.4117928
  88.1500015    0.4174559
  88.1600037    0.4092307
  88.1700058    0.3922383
  88.1800079    0.3909742
  88.1900024    0.3798840
  88.2000046    0.3851769
  88.2100067    0.3812878
  88.2200012    0.3843955
  88.2300034    0.3817421
  88.2400055    0.3937775
  88.2500076    0.3981569
  88.2600021    0.3956238
  88.2700043    0.3985808
  88.2800064    0.3953109
  88.2900009    0.3906121
  88.3000031    0.4001916
  88.3100052    0.3979431
  88.3200073    0.3939224
  88.3300018    0.3985053
  88.3400040    0.3976696
  88.3500061    0.3961481
  88.3600006    0.3982053
  88.3700027    0.4156516
  88.3800049    0.4156715
  88.3900070    0.4191158
  88.4000015    0.4109367
  88.4100037    0.4103971
  88.4200058    0.4122217
  88.4300079    0.4050144
  88.4400024    0.4057473
  88.4500046    0.4083737
  88.4600067    0.4004137
  88.4700012    0.3884797
  88.4800034    0.3929234
  88.4900055    0.3844871
  88.5000076    0.3797379
  88.5100021    0.3782188
  88.5200043    0.3828204
  88.5300064    0.3808359
  88.5400009    0.3773786
  88.5500031    0.3802859
  88.5600052    0.3704387
  88.5700073    0.3588786
  88.5800018    0.3544490
  88.5900040    0.3535947
  88.6000061    0.3531719
  88.6100006    0.3455741
  88.6200027    0.3471656
  88.6300049    0.3518514
  88.6400070    0.3555628
  88.6500015    0.3610533
  88.6600037    0.3595489
  88.6700058    0.3612579
  88.6800079    0.3693697
  88.6900024    0.3711963
  88.7000046    0.3601042
  88.7100067    0.3690297
  88.7200012    0.3635879
  88.7300034    0.3649825
  88.7400055    0.3735804
  88.7500076    0.3846740
  88.7600021    0.3914208
  88.7700043    0.3890711
  88.7800064    0.3863793
  88.7900009    0.3882116
  88.8000031    0.3745388
  88.8100052    0.3818696
  88.8200073    0.3705446
  88.8300018    0.3859957
  88.8400040    0.3771458
  88.8500061    0.3756831
  88.8600006    0.3685572
  88.8700027    0.3554764
  88.8800049    0.3548678
  88.8900070    0.3540868
  88.9000015    0.3610722
  88.9100037    0.3588745
  88.9200058    0.3671956
  88.9300079    0.3599353
  88.9400024    0.3645067
  88.9500046    0.3652638
  88.9600067    0.3716197
  88.9700012    0.3762858
  88.9800034    0.3781433
  88.9900055    0.3850497
  89.0000076    0.3944128
  89.0100021    0.3937165
  89.0200043    0.3893235
  89.0300064    0.3952025
  89.0400009    0.3845811
  89.0500031    0.3854049
  89.0600052    0.3714691
  89.0700073    0.3730697
  89.0800018    0.3723206
  89.0900040    0.3800671
  89.1000061    0.3702885
  89.1100006    0.3665814
  89.1200027    0.3686385
  89.1300049    0.3645171
  89.1400070    0.3667541
  89.1500015    0.3578114
  89.1600037    0.3469047
  89.1700058    0.3412308
  89.1800079    0.3544510
  89.1900024    0.3553582
  89.2000046    0.3618790
  89.2100067    0.3656348
  89.2200012    0.3629799
  89.2300034    0.3569635
  89.2400055    0.3586549
  89.2500076    0.3589331
  89.2600021    0.3518993
  89.2700043    0.3525294
  89.2800064    0.3468024
  89.2900009    0.3537898
  89.3000031    0.3502014
  89.3100052    0.3518654
  89.3200073    0.3451625
  89.3300018    0.3396892
  89.3400040    0.3458043
  89.3500061    0.3437551
  89.3600006    0.3413225
  89.3700027    0.3515590
  89.3800049    0.3398078
  89.3900070    0.3568557
  89.4000015    0.3497939
  89.4100037    0.3454903
  89.4200058    0.3461388
  89.4300079    0.3476743
  89.4400024    0.3525114
  89.4500046    0.3629059
  89.4600067    0.3570051
  89.4700012    0.3539836
  89.4800034    0.3531829
  89.4900055    0.3499897
  89.5000076    0.3523030
  89.5100021    0.3539140
  89.5200043    0.3509481
  89.5300064    0.3431934
  89.5400009    0.3459240
  89.5500031    0.3434459
  89.5600052    0.3482411
  89.5700073    0.3412453
  89.5800018    0.3462689
  89.5900040    0.3425795
  89.6000061    0.3441621
  89.6100006    0.3554850
  89.6200027    0.3571165
  89.6300049    0.3636063
  89.6400070    0.3601661
  89.6500015    0.3548043
  89.6600037    0.3503770
  89.6700058    0.3361751
  89.6800079    0.3409415
  89.6900024    0.3356379
  89.7000046    0.3268573
  89.7100067    0.3289508
  89.7200012    0.3197329
  89.7300034    0.3277075
  89.7400055    0.3390637
  89.7500076    0.3340980
  89.7600021    0.3353313
  89.7700043    0.3216093
  89.7800064    0.3302164
  89.7900009    0.3375820
  89.8000031    0.3405553
  89.8100052    0.3286680
  89.8200073    0.3310205
  89.8300018    0.3254362
  89.8400040    0.3200400
  89.8500061    0.3204069
  89.8600006    0.3268946
  89.8700027    0.3263419
  89.8800049    0.3220429
  89.8900070    0.3241270
  89.9000015    0.3170065
  89.9100037    0.3141829
  89.9200058    0.3120328
  89.9300079    0.3146980
  89.9400024    0.3101834
  89.9500046    0.3214646
  89.9600067    0.3060142
  89.9700012    0.3129390
  89.9800034    0.3144788
  89.9900055    0.3240393
  90.0000076    0.3291407
  90.0100021    0.3402598
  90.0200043    0.3370780
  90.0300064    0.3415956
  90.0400009    0.3322166
  90.0500031    0.3319389
  90.0600052    0.3189241
  90.0700073    0.3180442
  90.0800018    0.3229132
  90.0900040    0.3175137
  90.1000061    0.3313581
  90.1100006    0.3284353
  90.1200027    0.3259318
  90.1300049    0.3269005
  90.1400070    0.3283270
  90.1500015    0.3150342
  90.1600037    0.3247273
  90.1700058    0.3267983
  90.1800079    0.3291997
  90.1900024    0.3390550
  90.2000046    0.3294594
  90.2100067    0.3307297
  90.2200012    0.3367317
  90.2300034    0.3360187
  90.2400055    0.3267093
  90.2500076    0.3288985
  90.2600021    0.3253854
  90.2700043    0.3338362
  90.2800064    0.3395003
  90.2900009    0.3474963
  90.3000031    0.3436371
  90.3100052    0.3429904
  90.3200073    0.3335965
  90.3300018    0.3484987
  90.3400040    0.3530601
  90.3500061    0.3582470
  90.3600006    0.3568084
  90.3700027    0.3553276
  90.3800049    0.3510791
  90.3900070    0.3539741
  90.4000015    0.3528901
  90.4100037    0.3591245
  90.4200058    0.3547932
  90.4300079    0.3507833
  90.4400024    0.3612037
  90.4500046    0.3491788
  90.4600067    0.3504855
  90.4700012    0.3528944
  90.4800034    0.3571125
  90.4900055    0.3567528
  90.5000076    0.3550576
  90.5100021    0.3640362
  90.5200043    0.3669825
  90.5300064    0.3563544
  90.5400009    0.3569771
  90.5500031    0.3432186
  90.5600052    0.3462869
  90.5700073    0.3464314
  90.5800018    0.3494344
  90.5900040    0.3487694
  90.6000061    0.3420764
  90.6100006    0.3348356
  90.6200027    0.3394135
  90.6300049    0.3328719
  90.6400070    0.3366175
  90.6500015    0.3340932
  90.6600037    0.3431678
  90.6700058    0.3443861
  90.6800079    0.3374989
  90.6900024    0.3365261
  90.7000046    0.3254222
  90.7100067    0.3279837
  90.7200012    0.3255737
  90.7300034    0.3275984
  90.7400055    0.3271706
  90.7500076    0.3277092
  90.7600021    0.3267621
  90.7700043    0.3262138
  90.7800064    0.3205999
  90.7900009    0.3265698
  90.8000031    0.3184167
  90.8100052    0.3135744
  90.8200073    0.3181358
  90.8300018    0.3145654
  90.8400040    0.3128519
  90.8500061    0.3230567
  90.8600006    0.3281625
  90.8700027    0.3375139
  90.8800049    0.3358661
  90.8900070    0.3325302
  90.9000015    0.3270671
  90.9100037    0.3267058
  90.9200058    0.3348910
  90.9300079    0.3375982
  90.9400024    0.3336163
  90.9500046    0.3434356
  90.9600067    0.3387857
  90.9700012    0.3385817
  90.9800034    0.3536884
  90.9900055    0.3555376
  91.0000076    0.3471016
  91.0100021    0.3426380
  91.0200043    0.3365663
  91.0300064    0.3346255
  91.0400009    0.3348543
  91.0500031    0.3363025
  91.0600052    0.3393152
  91.0700073    0.3425539
  91.0800018    0.3337405
  91.0900040    0.3402767
  91.1000061    0.3439235
  91.1100006    0.3352879
  91.1200027    0.3421046
  91.1300049    0.3386834
  91.1400070    0.3399703
  91.1500015    0.3474871
  91.1600037    0.3478577
  91.1700058    0.3439889
  91.1800079    0.3418894
  91.1900024    0.3384129
  91.2000046    0.3458378
  91.2100067    0.3568505
  91.2200012    0.3604613
  91.2300034    0.3488619
  91.2400055    0.3407359
  91.2500076    0.3478140
  91.2600021    0.3389790
  91.2700043    0.3363435
  91.2800064    0.3345132
  91.2900009    0.3351846
  91.3000031    0.3384120
  91.3100052    0.3264025
  91.3200073    0.3304409
  91.3300018    0.3356502
  91.3400040    0.3343542
  91.3500061    0.3365462
  91.3600006    0.3391553
  91.3700027    0.3440382
  91.3800049    0.3463804
  91.3900070    0.3504836
  91.4000015    0.3363392
  91.4100037    0.3394718
  91.4200058    0.3263940
  91.4300079    0.3279132
  91.4400024    0.3263112
  91.4500046    0.3362402
  91.4600067    0.3376862
  91.4700012    0.3358069
  91.4800034    0.3218953
  91.4900055    0.3141160
  91.5000076    0.3175711
  91.5100021    0.3211975
  91.5200043    0.3150624
  91.5300064    0.3154843
  91.5400009    0.3253790
  91.5500031    0.3274702
  91.5600052    0.3296046
  91.5700073    0.3412092
  91.5800018    0.3431288
  91.5900040    0.3487003
  91.6000061    0.3560367
  91.6100006    0.3543801
  91.6200027    0.3472664
  91.6300049    0.3453233
  91.6400070    0.3336404
  91.6500015    0.3358977
  91.6600037    0.3380436
  91.6700058    0.3552962
  91.6800079    0.3384747
  91.6900024    0.3445562
  91.7000046    0.3322079
  91.7100067    0.3420142
  91.7200012    0.3356190
  91.7300034    0.3271931
  91.7400055    0.3321694
  91.7500076    0.3228526
  91.7600021    0.3289807
  91.7700043    0.3324057
  91.7800064    0.3281191
  91.7900009    0.3141623
  91.8000031    0.3136795
  91.8100052    0.3142780
  91.8200073    0.3184936
  91.8300018    0.3209637
  91.8400040    0.3287159
  91.8500061    0.3244697
  91.8600006    0.3274529
  91.8700027    0.3285822
  91.8800049    0.3222848
  91.8900070    0.3208099
  91.9000015    0.3225061
  91.9100037    0.3191206
  91.9200058    0.3188376
  91.9300079    0.3199757
  91.9400024    0.3199598
  91.9500046    0.3178454
  91.9600067    0.3128945
  91.9700012    0.3214808
  91.9800034    0.3188861
  91.9900055    0.3210632
  92.0000076    0.3188686
  92.0100021    0.3174854
  92.0200043    0.3222322
  92.0300064    0.3140921
  92.0400009    0.3219193
  92.0500031    0.3260422
  92.0600052    0.3252676
  92.0700073    0.3232042
  92.0800018    0.3255373
  92.0900040    0.3250712
  92.1000061    0.3320711
  92.1100006    0.3280219
  92.1200027    0.3156220
  92.1300049    0.3240712
  92.1400070    0.3226213
  92.1500015    0.3207173
  92.1600037    0.3216647
  92.1700058    0.3183562
  92.1800079    0.3240447
  92.1900024    0.3169812
  92.2000046    0.3135130
  92.2100067    0.3125921
  92.2200012    0.3123384
  92.2300034    0.3218654
  92.2400055    0.3162556
  92.2500076    0.3139009
  92.2600021    0.3181758
  92.2700043    0.3254310
  92.2800064    0.3176475
  92.2900009    0.3145656
  92.3000031    0.3086348
  92.3100052    0.3106495
  92.3200073    0.3111176
  92.3300018    0.3136424
  92.3400040    0.3085415
  92.3500061    0.3083099
  92.3600006    0.3200103
  92.3700027    0.3203770
  92.3800049    0.3205197
  92.3900070    0.3257656
  92.4000015    0.3270417
  92.4100037    0.3196354
  92.4200058    0.3110272
  92.4300079    0.3132138
  92.4400024    0.3230132
  92.4500046    0.3227802
  92.4600067    0.3281772
  92.4700012    0.3253550
  92.4800034    0.3242378
  92.4900055    0.3254366
  92.5000076    0.3201907
  92.5100021    0.3121276
  92.5200043    0.3128359
  92.5300064    0.3160666
  92.5400009    0.3301198
  92.5500031    0.3352021
  92.5600052    0.3317257
  92.5700073    0.3346962
  92.5800018    0.3316028
  92.5900040    0.3338255
  92.6000061    0.3332615
  92.6100006    0.3364577
  92.6200027    0.3384414
  92.6300049    0.3372875
  92.6400070    0.3283193
  92.6500015    0.3304370
  92.6600037    0.3285210
  92.6700058    0.3262838
  92.6800079    0.3182991
  92.6900024    0.3229084
  92.7000046    0.3285645
  92.7100067    0.3338442
  92.7200012    0.3253073
  92.7300034    0.3317748
  92.7400055    0.3287678
  92.7500076    0.3300494
  92.7600021    0.3388982
  92.7700043    0.3448239
  92.7800064    0.3448777
  92.7900009    0.3393176
  92.8000031    0.3447385
  92.8100052    0.3389158
  92.8200073    0.3339766
  92.8300018    0.3278031
  92.8400040    0.3308732
  92.8500061    0.3311116
  92.8600006    0.3449308
  92.8700027    0.3461875
  92.8800049    0.3467437
  92.8900070    0.3402631
  92.9000015    0.3497695
  92.9100037    0.3349364
  92.9200058    0.3417434
  92.9300079    0.3393097
  92.9400024    0.3288512
  92.9500046    0.3363932
  92.9600067    0.3362856
  92.9700012    0.3353137
  92.9800034    0.3342563
  92.9900055    0.3372808
  93.0000076    0.3333679
  93.0100021    0.3288355
  93.0200043    0.3218606
  93.0300064    0.3151816
  93.0400009    0.3209230
  93.0500031    0.3293185
  93.0600052    0.3197340
  93.0700073    0.3195792
  93.0800018    0.3190744
  93.0900040    0.3179676
  93.1000061    0.3184893
  93.1100006    0.3244297
  93.1200027    0.3208578
  93.1300049    0.3222182
  93.1400070    0.3231833
  93.1500015    0.3275988
  93.1600037    0.3246758
  93.1700058    0.3309253
  93.1800079    0.3280145
  93.1900024    0.3314101
  93.2000046    0.3270536
  93.2100067    0.3188370
  93.2200012    0.3132724
  93.2300034    0.3191535
  93.2400055    0.3284988
  93.2500076    0.3285121
  93.2600021    0.3222210
  93.2700043    0.3252230
  93.2800064    0.3337627
  93.2900009    0.3385567
  93.3000031    0.3400261
  93.3100052    0.3328639
  93.3200073    0.3211168
  93.3300018    0.3205607
  93.3400040    0.3301979
  93.3500061    0.3247638
  93.3600082    0.3244856
  93.3700027    0.3292263
  93.3800049    0.3303187
  93.3900070    0.3311730
  93.4000015    0.3262262
  93.4100037    0.3178862
  93.4200058    0.3184448
  93.4300079    0.3169806
  93.4400024    0.3247719
  93.4500046    0.3256173
  93.4600067    0.3291115
  93.4700012    0.3322990
  93.4800034    0.3264221
  93.4900055    0.3321826
  93.5000076    0.3282779
  93.5100021    0.3360704
  93.5200043    0.3445015
  93.5300064    0.3364190
  93.5400009    0.3349212
  93.5500031    0.3313654
  93.5600052    0.3401161
  93.5700073    0.3464942
  93.5800018    0.3537282
  93.5900040    0.3443896
  93.6000061    0.3512416
  93.6100082    0.3484671
  93.6200027    0.3482751
  93.6300049    0.3454472
  93.6400070    0.3467117
  93.6500015    0.3606121
  93.6600037    0.3532105
  93.6700058    0.3488057
  93.6800079    0.3450860
  93.6900024    0.3388636
  93.7000046    0.3438824
  93.7100067    0.3462740
  93.7200012    0.3377146
  93.7300034    0.3382129
  93.7400055    0.3344459
  93.7500076    0.3391775
  93.7600021    0.3408388
  93.7700043    0.3455262
  93.7800064    0.3432389
  93.7900009    0.3466608
  93.8000031    0.3506926
  93.8100052    0.3342857
  93.8200073    0.3406635
  93.8300018    0.3422342
  93.8400040    0.3464636
  93.8500061    0.3387578
  93.8600082    0.3429326
  93.8700027    0.3422971
  93.8800049    0.3449551
  93.8900070    0.3430192
  93.9000015    0.3481117
  93.9100037    0.3501888
  93.9200058    0.3524845
  93.9300079    0.3496531
  93.9400024    0.3570466
  93.9500046    0.3513299
  93.9600067    0.3528001
  93.9700012    0.3498279
  93.9800034    0.3520932
  93.9900055    0.3504461
  94.0000076    0.3549628
  94.0100021    0.3525920
  94.0200043    0.3501846
  94.0300064    0.3513663
  94.0400009    0.3433323
  94.0500031    0.3465290
  94.0600052    0.3465761
  94.0700073    0.3499439
  94.0800018    0.3495659
  94.0900040    0.3572510
  94.1000061    0.3592614
  94.1100082    0.3526112
  94.1200027    0.3610655
  94.1300049    0.3595194
  94.1400070    0.3521483
  94.1500015    0.3576240
  94.1600037    0.3701184
  94.1700058    0.3774312
  94.1800079    0.3813993
  94.1900024    0.3811793
  94.2000046    0.3787229
  94.2100067    0.3965791
  94.2200012    0.3926156
  94.2300034    0.4049043
  94.2400055    0.4093565
  94.2500076    0.4079875
  94.2600021    0.4107614
  94.2700043    0.4195209
  94.2800064    0.4301735
  94.2900009    0.4226784
  94.3000031    0.4224730
  94.3100052    0.4250109
  94.3200073    0.4193597
  94.3300018    0.4179715
  94.3400040    0.4069347
  94.3500061    0.4078268
  94.3600082    0.4123359
  94.3700027    0.4152446
  94.3800049    0.4246690
  94.3900070    0.4180823
  94.4000015    0.4096862
  94.4100037    0.4091133
  94.4200058    0.3977085
  94.4300079    0.4059010
  94.4400024    0.4130906
  94.4500046    0.4104064
  94.4600067    0.4182249
  94.4700012    0.4166777
  94.4800034    0.4288031
  94.4900055    0.4268602
  94.5000076    0.4235607
  94.5100021    0.4076588
  94.5200043    0.4047937
  94.5300064    0.3994958
  94.5400009    0.4195334
  94.5500031    0.4072548
  94.5600052    0.4030450
  94.5700073    0.4142460
  94.5800018    0.4102718
  94.5900040    0.4122275
  94.6000061    0.4101751
  94.6100082    0.4116765
  94.6200027    0.4131852
  94.6300049    0.4214471
  94.6400070    0.4268689
  94.6500015    0.4342705
  94.6600037    0.4445642
  94.6700058    0.4365989
  94.6800079    0.4306307
  94.6900024    0.4267991
  94.7000046    0.4128983
  94.7100067    0.4121253
  94.7200012    0.4026135
  94.7300034    0.4086376
  94.7400055    0.4047500
  94.7500076    0.4037474
  94.7600021    0.3970284
  94.7700043    0.3899839
  94.7800064    0.3874534
  94.7900009    0.3926893
  94.8000031    0.3850490
  94.8100052    0.3995754
  94.8200073    0.3920248
  94.8300018    0.3799464
  94.8400040    0.3792494
  94.8500061    0.3785717
  94.8600082    0.3598251
  94.8700027    0.3567615
  94.8800049    0.3671152
  94.8900070    0.3714865
  94.9000015    0.3752856
  94.9100037    0.3725741
  94.9200058    0.3844189
  94.9300079    0.3825335
  94.9400024    0.3757608
  94.9500046    0.3656316
  94.9600067    0.3607033
  94.9700012    0.3762060
  94.9800034    0.3827884
  94.9900055    0.3953176
  95.0000076    0.3932970
  95.0100021    0.3899617
  95.0200043    0.3856754
  95.0300064    0.3971094
  95.0400009    0.3974475
  95.0500031    0.3929943
  95.0600052    0.4010993
  95.0700073    0.4042430
  95.0800018    0.4133966
  95.0900040    0.4077622
  95.1000061    0.4029593
  95.1100082    0.3956189
  95.1200027    0.4001832
  95.1300049    0.3931748
  95.1400070    0.3886446
  95.1500015    0.3839414
  95.1600037    0.3951251
  95.1700058    0.3900166
  95.1800079    0.3836953
  95.1900024    0.3860101
  95.2000046    0.3921989
  95.2100067    0.3826908
  95.2200012    0.3884974
  95.2300034    0.3850758
  95.2400055    0.3790107
  95.2500076    0.3667644
  95.2600021    0.3706222
  95.2700043    0.3755217
  95.2800064    0.3714842
  95.2900009    0.3734885
  95.3000031    0.3796237
  95.3100052    0.3879728
  95.3200073    0.3951330
  95.3300018    0.3934064
  95.3400040    0.3905896
  95.3500061    0.3852994
  95.3600082    0.4076905
  95.3700027    0.4129047
  95.3800049    0.4191605
  95.3900070    0.4214863
  95.4000015    0.4033271
  95.4100037    0.4156663
  95.4200058    0.4185642
  95.4300079    0.4288110
  95.4400024    0.4336167
  95.4500046    0.4273818
  95.4600067    0.4378450
  95.4700012    0.4232554
  95.4800034    0.4243068
  95.4900055    0.4057230
  95.5000076    0.4238392
  95.5100021    0.4123704
  95.5200043    0.3988313
  95.5300064    0.3938338
  95.5400009    0.3914355
  95.5500031    0.3964000
  95.5600052    0.3775199
  95.5700073    0.3747056
  95.5800018    0.3698834
  95.5900040    0.3665941
  95.6000061    0.3697148
  95.6100082    0.3695999
  95.6200027    0.3713640
  95.6300049    0.3772949
  95.6400070    0.3898761
  95.6500015    0.3868637
  95.6600037    0.3853109
  95.6700058    0.3857667
  95.6800079    0.3879679
  95.6900024    0.3772162
  95.7000046    0.3815593
  95.7100067    0.3755246
  95.7200012    0.3752744
  95.7300034    0.3685583
  95.7400055    0.3760482
  95.7500076    0.3719101
  95.7600021    0.3719495
  95.7700043    0.3606844
  95.7800064    0.3595234
  95.7900009    0.3599037
  95.8000031    0.3658129
  95.8100052    0.3720489
  95.8200073    0.3673819
  95.8300018    0.3771428
  95.8400040    0.3728098
  95.8500061    0.3688556
  95.8600082    0.3824947
  95.8700027    0.3842311
  95.8800049    0.4027312
  95.8900070    0.3909514
  95.9000015    0.3946423
  95.9100037    0.3967806
  95.9200058    0.3935211
  95.9300079    0.3863414
  95.9400024    0.3936687
  95.9500046    0.3956710
  95.9600067    0.3860213
  95.9700012    0.3997492
  95.9800034    0.3969241
  95.9900055    0.3884608
  96.0000076    0.3877600
  96.0100021    0.3863543
  96.0200043    0.3821730
  96.0300064    0.3920313
  96.0400009    0.3813428
  96.0500031    0.3773816
  96.0600052    0.3762284
  96.0700073    0.3811849
  96.0800018    0.3728219
  96.0900040    0.3782848
  96.1000061    0.3635602
  96.1100082    0.3644132
  96.1200027    0.3570875
  96.1300049    0.3574746
  96.1400070    0.3637079
  96.1500015    0.3577422
  96.1600037    0.3537461
  96.1700058    0.3542676
  96.1800079    0.3522474
  96.1900024    0.3521016
  96.2000046    0.3516245
  96.2100067    0.3410837
  96.2200012    0.3390985
  96.2300034    0.3458223
  96.2400055    0.3448699
  96.2500076    0.3308868
  96.2600021    0.3345896
  96.2700043    0.3408635
  96.2800064    0.3454888
  96.2900009    0.3513004
  96.3000031    0.3486383
  96.3100052    0.3533018
  96.3200073    0.3575159
  96.3300018    0.3653956
  96.3400040    0.3684889
  96.3500061    0.3702348
  96.3600082    0.3600692
  96.3700027    0.3542697
  96.3800049    0.3660294
  96.3900070    0.3595492
  96.4000015    0.3620907
  96.4100037    0.3563959
  96.4200058    0.3533112
  96.4300079    0.3463436
  96.4400024    0.3477160
  96.4500046    0.3537621
  96.4600067    0.3455984
  96.4700012    0.3523270
  96.4800034    0.3582437
  96.4900055    0.3570324
  96.5000076    0.3731223
  96.5100021    0.3711535
  96.5200043    0.3710300
  96.5300064    0.3606397
  96.5400009    0.3611710
  96.5500031    0.3559861
  96.5600052    0.3636463
  96.5700073    0.3670966
  96.5800018    0.3585480
  96.5900040    0.3658549
  96.6000061    0.3682551
  96.6100082    0.3647729
  96.6200027    0.3775809
  96.6300049    0.3888391
  96.6400070    0.3883628
  96.6500015    0.3755218
  96.6600037    0.3796908
  96.6700058    0.3797075
  96.6800079    0.3763437
  96.6900024    0.3787564
  96.7000046    0.3697548
  96.7100067    0.3587691
  96.7200012    0.3598827
  96.7300034    0.3599965
  96.7400055    0.3565300
  96.7500076    0.3515500
  96.7600021    0.3518908
  96.7700043    0.3606168
  96.7800064    0.3523081
  96.7900009    0.3406908
  96.8000031    0.3413595
  96.8100052    0.3420860
  96.8200073    0.3388888
  96.8300018    0.3374402
  96.8400040    0.3334261
  96.8500061    0.3393314
  96.8600082    0.3427890
  96.8700027    0.3514300
  96.8800049    0.3517432
  96.8900070    0.3481767
  96.9000015    0.3362682
  96.9100037    0.3365328
  96.9200058    0.3366428
  96.9300079    0.3402101
  96.9400024    0.3507039
  96.9500046    0.3378755
  96.9600067    0.3381349
  96.9700012    0.3319521
  96.9800034    0.3382576
  96.9900055    0.3338566
  97.0000076    0.3451571
  97.0100021    0.3358461
  97.0200043    0.3390102
  97.0300064    0.3412141
  97.0400009    0.3424385
  97.0500031    0.3366825
  97.0600052    0.3340607
  97.0700073    0.3318007
  97.0800018    0.3398846
  97.0900040    0.3391368
  97.1000061    0.3400456
  97.1100082    0.3358519
  97.1200027    0.3272471
  97.1300049    0.3206667
  97.1400070    0.3246011
  97.1500015    0.3268144
  97.1600037    0.3167045
  97.1700058    0.3213854
  97.1800079    0.3293256
  97.1900024    0.3275774
  97.2000046    0.3265284
  97.2100067    0.3286706
  97.2200012    0.3256553
  97.2300034    0.3291090
  97.2400055    0.3302969
  97.2500076    0.3363692
  97.2600021    0.3320041
  97.2700043    0.3284074
  97.2800064    0.3272742
  97.2900009    0.3282297
  97.3000031    0.3234768
  97.3100052    0.3227409
  97.3200073    0.3211807
  97.3300018    0.3218895
  97.3400040    0.3270541
  97.3500061    0.3179532
  97.3600082    0.3214327
  97.3700027    0.3299538
  97.3800049    0.3205515
  97.3900070    0.3248587
  97.4000015    0.3267697
  97.4100037    0.3339034
  97.4200058    0.3417936
  97.4300079    0.3390191
  97.4400024    0.3294554
  97.4500046    0.3317847
  97.4600067    0.3318888
  97.4700012    0.3345166
  97.4800034    0.3432120
  97.4900055    0.3359698
  97.5000076    0.3340142
  97.5100021    0.3342333
  97.5200043    0.3320678
  97.5300064    0.3260988
  97.5400009    0.3270714
  97.5500031    0.3239497
  97.5600052    0.3286762
  97.5700073    0.3375717
  97.5800018    0.3428118
  97.5900040    0.3414112
  97.6000061    0.3355983
  97.6100082    0.3412352
  97.6200027    0.3327715
  97.6300049    0.3455233
  97.6400070    0.3434795
  97.6500015    0.3438535
  97.6600037    0.3499044
  97.6700058    0.3470730
  97.6800079    0.3492102
  97.6900024    0.3431330
  97.7000046    0.3368191
  97.7100067    0.3405038
  97.7200012    0.3472950
  97.7300034    0.3484456
  97.7400055    0.3457779
  97.7500076    0.3391355
  97.7600021    0.3329889
  97.7700043    0.3277531
  97.7800064    0.3368853
  97.7900009    0.3340765
  97.8000031    0.3348607
  97.8100052    0.3365740
  97.8200073    0.3460852
  97.8300018    0.3383205
  97.8400040    0.3375793
  97.8500061    0.3486425
  97.8600082    0.3541254
  97.8700027    0.3490608
  97.8800049    0.3526988
  97.8900070    0.3481954
  97.9000015    0.3396285
  97.9100037    0.3381898
  97.9200058    0.3306237
  97.9300079    0.3221895
  97.9400024    0.3167062
  97.9500046    0.3154574
  97.9600067    0.3224084
  97.9700012    0.3295867
  97.9800034    0.3275278
  97.9900055    0.3403910
  98.0000076    0.3435420
  98.0100021    0.3448838
  98.0200043    0.3334408
  98.0300064    0.3344818
  98.0400009    0.3267856
  98.0500031    0.3387682
  98.0600052    0.3308545
  98.0700073    0.3344598
  98.0800018    0.3320540
  98.0900040    0.3313567
  98.1000061    0.3269110
  98.1100082    0.3297686
  98.1200027    0.3277889
  98.1300049    0.3390121
  98.1400070    0.3275033
  98.1500015    0.3302859
  98.1600037    0.3479923
  98.1700058    0.3533967
  98.1800079    0.3572311
  98.1900024    0.3511793
  98.2000046    0.3532872
  98.2100067    0.3550793
  98.2200012    0.3558240
  98.2300034    0.3629662
  98.2400055    0.3590750
  98.2500076    0.3529130
  98.2600021    0.3559590
  98.2700043    0.3402435
  98.2800064    0.3455045
  98.2900009    0.3497514
  98.3000031    0.3555912
  98.3100052    0.3580594
  98.3200073    0.3612654
  98.3300018    0.3559290
  98.3400040    0.3550209
  98.3500061    0.3631379
  98.3600082    0.3640347
  98.3700027    0.3582542
  98.3800049    0.3663782
  98.3900070    0.3548543
  98.4000015    0.3590423
  98.4100037    0.3641642
  98.4200058    0.3590721
  98.4300079    0.3601882
  98.4400024    0.3617179
  98.4500046    0.3592180
  98.4600067    0.3585172
  98.4700012    0.3592565
  98.4800034    0.3530663
  98.4900055    0.3615488
  98.5000076    0.3688714
  98.5100021    0.3716480
  98.5200043    0.3717941
  98.5300064    0.3755743
  98.5400009    0.3661401
  98.5500031    0.3777753
  98.5600052    0.3730098
  98.5700073    0.3808440
  98.5800018    0.3830909
  98.5900040    0.3758192
  98.6000061    0.3781126
  98.6100082    0.3736644
  98.6200027    0.3637861
  98.6300049    0.3639016
  98.6400070    0.3554778
  98.6500015    0.3685586
  98.6600037    0.3700956
  98.6700058    0.3722204
  98.6800079    0.3735089
  98.6900024    0.3755160
  98.7000046    0.3748757
  98.7100067    0.3800681
  98.7200012    0.3954780
  98.7300034    0.3903143
  98.7400055    0.3955350
  98.7500076    0.3942656
  98.7600021    0.3852846
  98.7700043    0.3925973
  98.7800064    0.3981256
  98.7900009    0.4013987
  98.8000031    0.3973222
  98.8100052    0.4042358
  98.8200073    0.4007959
  98.8300018    0.4104671
  98.8400040    0.4161456
  98.8500061    0.4048619
  98.8600082    0.3983992
  98.8700027    0.3973374
  98.8800049    0.3972144
  98.8900070    0.3818533
  98.9000015    0.3862431
  98.9100037    0.3693780
  98.9200058    0.3706672
  98.9300079    0.3781189
  98.9400024    0.3739030
  98.9500046    0.3855105
  98.9600067    0.3905626
  98.9700012    0.3843053
  98.9800034    0.3761497
  98.9900055    0.3668045
  99.0000076    0.3860717
  99.0100021    0.3784519
  99.0200043    0.3830708
  99.0300064    0.3938710
  99.0400009    0.3937247
  99.0500031    0.3911753
  99.0600052    0.3906249
  99.0700073    0.3920162
  99.0800018    0.4001802
  99.0900040    0.3950155
  99.1000061    0.3876888
  99.1100082    0.3885573
  99.1200027    0.3884129
  99.1300049    0.3926738
  99.1400070    0.3874840
  99.1500015    0.4005461
  99.1600037    0.4080278
  99.1700058    0.3960156
  99.1800079    0.3998154
  99.1900024    0.4132866
  99.2000046    0.4190240
  99.2100067    0.4244589
  99.2200012    0.4276436
  99.2300034    0.4387624
  99.2400055    0.4260528
  99.2500076    0.4315967
  99.2600021    0.4306152
  99.2700043    0.4328520
  99.2800064    0.4457440
  99.2900009    0.4493482
  99.3000031    0.4400941
  99.3100052    0.4305978
  99.3200073    0.4396412
  99.3300018    0.4364679
  99.3400040    0.4149981
  99.3500061    0.4235725
  99.3600082    0.4203264
  99.3700027    0.4202814
  99.3800049    0.4220168
  99.3900070    0.4194018
  99.4000015    0.4110713
  99.4100037    0.3989904
  99.4200058    0.4005213
  99.4300079    0.3946057
  99.4400024    0.3805555
  99.4500046    0.3767211
  99.4600067    0.3979205
  99.4700012    0.4026042
  99.4800034    0.4017111
  99.4900055    0.4047901
  99.5000076    0.3921273
  99.5100021    0.3843413
  99.5200043    0.3876531
  99.5300064    0.3808035
  99.5400009    0.3601070
  99.5500031    0.3627117
  99.5600052    0.3620120
  99.5700073    0.3710924
  99.5800018    0.3649550
  99.5900040    0.3788996
  99.6000061    0.3733923
  99.6100082    0.3800316
  99.6200027    0.3785124
  99.6300049    0.3967091
  99.6400070    0.3884590
  99.6500015    0.3831010
  99.6600037    0.3759696
  99.6700058    0.3754359
  99.6800079    0.3735282
  99.6900024    0.3781916
  99.7000046    0.3636430
  99.7100067    0.3718432
  99.7200012    0.3596099
  99.7300034    0.3625024
  99.7400055    0.3558643
  99.7500076    0.3497530
  99.7600021    0.3587765
  99.7700043    0.3654373
  99.7800064    0.3640921
  99.7900085    0.3654091
  99.8000031    0.3556831
  99.8100052    0.3589743
  99.8200073    0.3652016
  99.8300018    0.3657185
  99.8400040    0.3561023
  99.8500061    0.3541784
  99.8600082    0.3575947
  99.8700027    0.3640336
  99.8800049    0.3693723
  99.8900070    0.3491903
  99.9000015    0.3482050
  99.9100037    0.3612696
  99.9200058    0.3526968
  99.9300079    0.3623848
  99.9400024    0.3723436
  99.9500046    0.3672269
  99.9600067    0.3651918
  99.9700012    0.3717020
  99.9800034    0.3656703
  99.9900055    0.3696591
 100.0000076    0.3516363
 100.0100021    0.3473970
 100.0200043    0.3435550
 100.0300064    0.3431292
 100.0400085    0.3380217
 100.0500031    0.3404878
 100.0600052    0.3456681
 100.0700073    0.3490001
 100.0800018    0.3663802
 100.0900040    0.3615489
 100.1000061    0.3674188
 100.1100082    0.3650571
 100.1200027    0.3687676
 100.1300049    0.3629601
 100.1400070    0.3644408
 100.1500015    0.3556663
 100.1600037    0.3534976
 100.1700058    0.3616784
 100.1800079    0.3605278
 100.1900024    0.3567048
 100.2000046    0.3553621
 100.2100067    0.3570386
 100.2200012    0.3488614
 100.2300034    0.3523974
 100.2400055    0.3533687
 100.2500076    0.3486421
 100.2600021    0.3612917
 100.2700043    0.3568696
 100.2800064    0.3464490
 100.2900085    0.3477156
 100.3000031    0.3493341
 100.3100052    0.3517284
 100.3200073    0.3515542
 100.3300018    0.3611774
 100.3400040    0.3710356
 100.3500061    0.3587255
 100.3600082    0.3706503
 100.3700027    0.3633479
 100.3800049    0.3548785
 100.3900070    0.3585413
 100.4000015    0.3511689
 100.4100037    0.3518027
 100.4200058    0.3653727
 100.4300079    0.3712117
 100.4400024    0.3844490
 100.4500046    0.3928786
 100.4600067    0.3829801
 100.4700012    0.3778676
 100.4800034    0.3924576
 100.4900055    0.3771615
 100.5000076    0.3842316
 100.5100021    0.3788394
 100.5200043    0.3564611
 100.5300064    0.3517804
 100.5400085    0.3568440
 100.5500031    0.3427092
 100.5600052    0.3467720
 100.5700073    0.3599575
 100.5800018    0.3601187
 100.5900040    0.3589527
 100.6000061    0.3581809
 100.6100082    0.3573122
 100.6200027    0.3606873
 100.6300049    0.3578059
 100.6400070    0.3564183
 100.6500015    0.3464513
 100.6600037    0.3517950
 100.6700058    0.3515789
 100.6800079    0.3547642
 100.6900024    0.3538330
 100.7000046    0.3522405
 100.7100067    0.3347000
 100.7200012    0.3405604
 100.7300034    0.3319845
 100.7400055    0.3208873
 100.7500076    0.3187532
 100.7600021    0.3168669
 100.7700043    0.3173680
 100.7800064    0.3186688
 100.7900085    0.3245072
 100.8000031    0.3242131
 100.8100052    0.3162771
 100.8200073    0.3251905
 100.8300018    0.3233295
 100.8400040    0.3237403
 100.8500061    0.3246158
 100.8600082    0.3233950
 100.8700027    0.3236571
 100.8800049    0.3222705
 100.8900070    0.3241698
 100.9000015    0.3199843
 100.9100037    0.3257736
 100.9200058    0.3317420
 100.9300079    0.3261569
 100.9400024    0.3263319
 100.9500046    0.3221149
 100.9600067    0.3298863
 100.9700012    0.3260140
 100.9800034    0.3323506
 100.9900055    0.3363990
 101.0000076    0.3294303
 101.0100021    0.3288877
 101.0200043    0.3252078
 101.0300064    0.3261516
 101.0400085    0.3301969
 101.0500031    0.3220206
 101.0600052    0.3375363
 101.0700073    0.3404082
 101.0800018    0.3419703
 101.0900040    0.3476259
 101.1000061    0.3475085
 101.1100082    0.3498207
 101.1200027    0.3480251
 101.1300049    0.3396608
 101.1400070    0.3515174
 101.1500015    0.3455495
 101.1600037    0.3370317
 101.1700058    0.3343161
 101.1800079    0.3334455
 101.1900024    0.3420796
 101.2000046    0.3371664
 101.2100067    0.3411677
 101.2200012    0.3421756
 101.2300034    0.3305596
 101.2400055    0.3374828
 101.2500076    0.3387327
 101.2600021    0.3338082
 101.2700043    0.3347388
 101.2800064    0.3352956
 101.2900085    0.3345419
 101.3000031    0.3289281
 101.3100052    0.3385912
 101.3200073    0.3335889
 101.3300018    0.3405134
 101.3400040    0.3471201
 101.3500061    0.3473578
 101.3600082    0.3508592
 101.3700027    0.3517048
 101.3800049    0.3564671
 101.3900070    0.3552163
 101.4000015    0.3690993
 101.4100037    0.3562401
 101.4200058    0.3462848
 101.4300079    0.3440472
 101.4400024    0.3364534
 101.4500046    0.3312059
 101.4600067    0.3343169
 101.4700012    0.3395721
 101.4800034    0.3470750
 101.4900055    0.3384782
 101.5000076    0.3402514
 101.5100021    0.3501255
 101.5200043    0.3393220
 101.5300064    0.3448896
 101.5400085    0.3466507
 101.5500031    0.3380344
 101.5600052    0.3497400
 101.5700073    0.3581313
 101.5800018    0.3540676
 101.5900040    0.3448302
 101.6000061    0.3509693
 101.6100082    0.3489163
 101.6200027    0.3449418
 101.6300049    0.3537013
 101.6400070    0.3592732
 101.6500015    0.3621785
 101.6600037    0.3490069
 101.6700058    0.3450820
 101.6800079    0.3500162
 101.6900024    0.3530774
 101.7000046    0.3593316
 101.7100067    0.3375193
 101.7200012    0.3431954
 101.7300034    0.3280577
 101.7400055    0.3249693
 101.7500076    0.3343932
 101.7600021    0.3358307
 101.7700043    0.3411974
 101.7800064    0.3380312
 101.7900085    0.3370616
 101.8000031    0.3427068
 101.8100052    0.3469954
 101.8200073    0.3365996
 101.8300018    0.3292261
 101.8400040    0.3351001
 101.8500061    0.3350382
 101.8600082    0.3349246
 101.8700027    0.3446105
 101.8800049    0.3509989
 101.8900070    0.3525644
 101.9000015    0.3521526
 101.9100037    0.3502760
 101.9200058    0.3427640
 101.9300079    0.3388186
 101.9400024    0.3452752
 101.9500046    0.3491850
 101.9600067    0.3515314
 101.9700012    0.3567017
 101.9800034    0.3481147
 101.9900055    0.3496914
 102.0000076    0.3442246
 102.0100021    0.3579055
 102.0200043    0.3651937
 102.0300064    0.3608921
 102.0400085    0.3659085
 102.0500031    0.3571253
 102.0600052    0.3608175
 102.0700073    0.3536126
 102.0800018    0.3566354
 102.0900040    0.3506473
 102.1000061    0.3496604
 102.1100082    0.3427202
 102.1200027    0.3372053
 102.1300049    0.3458718
 102.1400070    0.3518629
 102.1500015    0.3614909
 102.1600037    0.3595528
 102.1700058    0.3572470
 102.1800079    0.3522468
 102.1900024    0.3474921
 102.2000046    0.3525208
 102.2100067    0.3593567
 102.2200012    0.3517837
 102.2300034    0.3551247
 102.2400055    0.3615974
 102.2500076    0.3567992
 102.2600021    0.3627197
 102.2700043    0.3657307
 102.2800064    0.3457577
 102.2900085    0.3491572
 102.3000031    0.3480620
 102.3100052    0.3400999
 102.3200073    0.3299135
 102.3300018    0.3263689
 102.3400040    0.3268461
 102.3500061    0.3247553
 102.3600082    0.3198132
 102.3700027    0.3180987
 102.3800049    0.3210835
 102.3900070    0.3265335
 102.4000015    0.3252772
 102.4100037    0.3398605
 102.4200058    0.3347070
 102.4300079    0.3314401
 102.4400024    0.3327150
 102.4500046    0.3362692
 102.4600067    0.3469938
 102.4700012    0.3448777
 102.4800034    0.3388585
 102.4900055    0.3426331
 102.5000076    0.3419151
 102.5100021    0.3405401
 102.5200043    0.3433285
 102.5300064    0.3429442
 102.5400085    0.3427517
 102.5500031    0.3490548
 102.5600052    0.3380205
 102.5700073    0.3351856
 102.5800018    0.3332122
 102.5900040    0.3325666
 102.6000061    0.3381563
 102.6100082    0.3438812
 102.6200027    0.3458870
 102.6300049    0.3511637
 102.6400070    0.3374402
 102.6500015    0.3321221
 102.6600037    0.3265608
 102.6700058    0.3425801
 102.6800079    0.3519597
 102.6900024    0.3472691
 102.7000046    0.3597469
 102.7100067    0.3676204
 102.7200012    0.3727935
 102.7300034    0.3822137
 102.7400055    0.3646020
 102.7500076    0.3572849
 102.7600021    0.3726780
 102.7700043    0.3635768
 102.7800064    0.3705469
 102.7900085    0.3770702
 102.8000031    0.3825355
 102.8100052    0.3769913
 102.8200073    0.3811974
 102.8300018    0.3719589
 102.8400040    0.3888244
 102.8500061    0.3803255
 102.8600082    0.3908229
 102.8700027    0.3949745
 102.8800049    0.3933721
 102.8900070    0.3965597
 102.9000015    0.4091768
 102.9100037    0.4034572
 102.9200058    0.4078505
 102.9300079    0.4114321
 102.9400024    0.4122265
 102.9500046    0.4084427
 102.9600067    0.4021825
 102.9700012    0.4043041
 102.9800034    0.4123779
 102.9900055    0.4135341
 103.0000076    0.4043573
 103.0100021    0.4141837
 103.0200043    0.3999535
 103.0300064    0.3969327
 103.0400085    0.4007906
 103.0500031    0.4007240
 103.0600052    0.3913435
 103.0700073    0.3886905
 103.0800018    0.3974299
 103.0900040    0.3977992
 103.1000061    0.3930813
 103.1100082    0.3916283
 103.1200027    0.3897297
 103.1300049    0.3815236
 103.1400070    0.3638580
 103.1500015    0.3784751
 103.1600037    0.3748350
 103.1700058    0.3807474
 103.1800079    0.3774615
 103.1900024    0.3898911
 103.2000046    0.3829367
 103.2100067    0.3775570
 103.2200012    0.3719216
 103.2300034    0.3784170
 103.2400055    0.3756511
 103.2500076    0.3816189
 103.2600021    0.3700002
 103.2700043    0.3607605
 103.2800064    0.3548621
 103.2900085    0.3394963
 103.3000031    0.3468678
 103.3100052    0.3492153
 103.3200073    0.3447777
 103.3300018    0.3397905
 103.3400040    0.3575580
 103.3500061    0.3519876
 103.3600082    0.3524978
 103.3700027    0.3562894
 103.3800049    0.3599978
 103.3900070    0.3660932
 103.4000015    0.3594501
 103.4100037    0.3706654
 103.4200058    0.3689239
 103.4300079    0.3641497
 103.4400024    0.3600294
 103.4500046    0.3549479
 103.4600067    0.3573989
 103.4700012    0.3643549
 103.4800034    0.3535359
 103.4900055    0.3577577
 103.5000076    0.3486317
 103.5100021    0.3500232
 103.5200043    0.3543007
 103.5300064    0.3479979
 103.5400085    0.3618575
 103.5500031    0.3589826
 103.5600052    0.3639129
 103.5700073    0.3535145
 103.5800018    0.3451124
 103.5900040    0.3512629
 103.6000061    0.3545336
 103.6100082    0.3358374
 103.6200027    0.3482324
 103.6300049    0.3400647
 103.6400070    0.3399088
 103.6500015    0.3478731
 103.6600037    0.3566909
 103.6700058    0.3457954
 103.6800079    0.3604148
 103.6900024    0.3527356
 103.7000046    0.3416840
 103.7100067    0.3286572
 103.7200012    0.3256087
 103.7300034    0.3260728
 103.7400055    0.3361494
 103.7500076    0.3281406
 103.7600021    0.3350574
 103.7700043    0.3257694
 103.7800064    0.3382153
 103.7900085    0.3339947
 103.8000031    0.3334828
 103.8100052    0.3270041
 103.8200073    0.3290646
 103.8300018    0.3252622
 103.8400040    0.3240149
 103.8500061    0.3262380
 103.8600082    0.3236404
 103.8700027    0.3364848
 103.8800049    0.3446457
 103.8900070    0.3434038
 103.9000015    0.3384164
 103.9100037    0.3426227
 103.9200058    0.3394683
 103.9300079    0.3476348
 103.9400024    0.3438720
 103.9500046    0.3432380
 103.9600067    0.3527141
 103.9700012    0.3515351
 103.9800034    0.3598362
 103.9900055    0.3584659
 104.0000076    0.3508461
 104.0100021    0.3548890
 104.0200043    0.3678678
 104.0300064    0.3704645
 104.0400085    0.3732652
 104.0500031    0.3748772
 104.0600052    0.3660415
 104.0700073    0.3785605
 104.0800018    0.3766228
 104.0900040    0.3702163
 104.1000061    0.3762446
 104.1100082    0.3677730
 104.1200027    0.3645324
 104.1300049    0.3619446
 104.1400070    0.3580222
 104.1500015    0.3673508
 104.1600037    0.3725851
 104.1700058    0.3738136
 104.1800079    0.3695804
 104.1900024    0.3738529
 104.2000046    0.3715261
 104.2100067    0.3768556
 104.2200012    0.3764397
 104.2300034    0.3740701
 104.2400055    0.3888030
 104.2500076    0.3820063
 104.2600021    0.3898740
 104.2700043    0.3907805
 104.2800064    0.4112695
 104.2900085    0.4049543
 104.3000031    0.3943281
 104.3100052    0.3801031
 104.3200073    0.3844061
 104.3300018    0.3942689
 104.3400040    0.4006117
 104.3500061    0.3969828
 104.3600082    0.3926051
 104.3700027    0.3901142
 104.3800049    0.3784367
 104.3900070    0.3668351
 104.4000015    0.3772017
 104.4100037    0.3945887
 104.4200058    0.3983157
 104.4300079    0.3922904
 104.4400024    0.4078575
 104.4500046    0.4155872
 104.4600067    0.4077016
 104.4700012    0.4101116
 104.4800034    0.4037013
 104.4900055    0.3951247
 104.5000076    0.3986860
 104.5100021    0.4027148
 104.5200043    0.3906746
 104.5300064    0.3854236
 104.5400085    0.3791875
 104.5500031    0.3754174
 104.5600052    0.3817797
 104.5700073    0.3822417
 104.5800018    0.3845803
 104.5900040    0.3914060
 104.6000061    0.3940508
 104.6100082    0.3935803
 104.6200027    0.3987180
 104.6300049    0.3867771
 104.6400070    0.3944224
 104.6500015    0.3990635
 104.6600037    0.3935921
 104.6700058    0.3881236
 104.6800079    0.3873651
 104.6900024    0.3778810
 104.7000046    0.3846628
 104.7100067    0.3859762
 104.7200012    0.3786752
 104.7300034    0.3708624
 104.7400055    0.3724587
 104.7500076    0.3837377
 104.7600021    0.3911549
 104.7700043    0.3848614
 104.7800064    0.3866702
 104.7900085    0.3800747
 104.8000031    0.3870858
 104.8100052    0.3696365
 104.8200073    0.3737659
 104.8300018    0.3586392
 104.8400040    0.3560945
 104.8500061    0.3647285
 104.8600082    0.3688814
 104.8700027    0.3716314
 104.8800049    0.3687665
 104.8900070    0.3723976
 104.9000015    0.3796839
 104.9100037    0.3935303
 104.9200058    0.3853691
 104.9300079    0.3840036
 104.9400024    0.3922929
 104.9500046    0.3914593
 104.9600067    0.3879801
 104.9700012    0.3845716
 104.9800034    0.3922394
 104.9900055    0.3973317
 105.0000076    0.4063182
 105.0100021    0.4009859
 105.0200043    0.4039094
 105.0300064    0.3878428
 105.0400085    0.3834817
 105.0500031    0.3745171
 105.0600052    0.3961981
 105.0700073    0.3974086
 105.0800018    0.3976257
 105.0900040    0.4057173
 105.1000061    0.4169860
 105.1100082    0.4076028
 105.1200027    0.4110303
 105.1300049    0.4128064
 105.1400070    0.4155228
 105.1500015    0.4146548
 105.1600037    0.4030011
 105.1700058    0.4087134
 105.1800079    0.3951738
 105.1900024    0.3814406
 105.2000046    0.3805245
 105.2100067    0.3728189
 105.2200012    0.3777073
 105.2300034    0.3745071
 105.2400055    0.3664720
 105.2500076    0.3703339
 105.2600021    0.3816296
 105.2700043    0.4004985
 105.2800064    0.3998439
 105.2900085    0.3927125
 105.3000031    0.4017395
 105.3100052    0.3937072
 105.3200073    0.3862436
 105.3300018    0.3900205
 105.3400040    0.3913465
 105.3500061    0.3896530
 105.3600082    0.3986610
 105.3700027    0.4011385
 105.3800049    0.4043203
 105.3900070    0.4169449
 105.4000015    0.4097296
 105.4100037    0.4157868
 105.4200058    0.4284032
 105.4300079    0.4239786
 105.4400024    0.4329428
 105.4500046    0.4380282
 105.4600067    0.4326485
 105.4700012    0.4315796
 105.4800034    0.4311904
 105.4900055    0.4200807
 105.5000076    0.4259365
 105.5100021    0.4295190
 105.5200043    0.4340543
 105.5300064    0.4361002
 105.5400085    0.4364585
 105.5500031    0.4261575
 105.5600052    0.4262055
 105.5700073    0.4296696
 105.5800018    0.4268445
 105.5900040    0.4350527
 105.6000061    0.4249875
 105.6100082    0.4299811
 105.6200027    0.4197868
 105.6300049    0.4229785
 105.6400070    0.4216762
 105.6500015    0.4217437
 105.6600037    0.4217850
 105.6700058    0.4189817
 105.6800079    0.4207497
 105.6900024    0.4095016
 105.7000046    0.4029566
 105.7100067    0.3927943
 105.7200012    0.4088393
 105.7300034    0.3960011
 105.7400055    0.3884057
 105.7500076    0.3878478
 105.7600021    0.3815910
 105.7700043    0.3763682
 105.7800064    0.3815219
 105.7900085    0.3941259
 105.8000031    0.3991363
 105.8100052    0.3985730
 105.8200073    0.4020281
 105.8300018    0.3981638
 105.8400040    0.3947001
 105.8500061    0.3879550
 105.8600082    0.3815525
 105.8700027    0.3976105
 105.8800049    0.3967823
 105.8900070    0.3920092
 105.9000015    0.4061770
 105.9100037    0.3944279
 105.9200058    0.3912701
 105.9300079    0.3989051
 105.9400024    0.4048330
 105.9500046    0.3823429
 105.9600067    0.3798668
 105.9700012    0.3880242
 105.9800034    0.3784152
 105.9900055    0.3864551
 106.0000076    0.3831522
 106.0100021    0.3885773
 106.0200043    0.3904811
 106.0300064    0.3946204
 106.0400085    0.4028693
 106.0500031    0.3968593
 106.0600052    0.3891227
 106.0700073    0.3876512
 106.0800018    0.3692408
 106.0900040    0.3604306
 106.1000061    0.3659813
 106.1100082    0.3684877
 106.1200027    0.3734260
 106.1300049    0.3764254
 106.1400070    0.3793396
 106.1500015    0.3924545
 106.1600037    0.3825792
 106.1700058    0.3858509
 106.1800079    0.3815884
 106.1900024    0.3871975
 106.2000046    0.3749951
 106.2100067    0.3770944
 106.2200089    0.3876369
 106.2300034    0.3867547
 106.2400055    0.3883404
 106.2500076    0.3935730
 106.2600021    0.3796174
 106.2700043    0.3789466
 106.2800064    0.3772502
 106.2900085    0.3706129
 106.3000031    0.3622263
 106.3100052    0.3690696
 106.3200073    0.3622309
 106.3300018    0.3710656
 106.3400040    0.3808030
 106.3500061    0.3754120
 106.3600082    0.3671028
 106.3700027    0.3695902
 106.3800049    0.3765207
 106.3900070    0.3641181
 106.4000015    0.3582269
 106.4100037    0.3587215
 106.4200058    0.3586210
 106.4300079    0.3641389
 106.4400024    0.3713635
 106.4500046    0.3629234
 106.4600067    0.3626722
 106.4700089    0.3592170
 106.4800034    0.3730534
 106.4900055    0.3727915
 106.5000076    0.3639884
 106.5100021    0.3571894
 106.5200043    0.3522712
 106.5300064    0.3686904
 106.5400085    0.3617263
 106.5500031    0.3620949
 106.5600052    0.3625570
 106.5700073    0.3609450
 106.5800018    0.3696748
 106.5900040    0.3700457
 106.6000061    0.3732042
 106.6100082    0.3675454
 106.6200027    0.3648043
 106.6300049    0.3596290
 106.6400070    0.3545213
 106.6500015    0.3566771
 106.6600037    0.3738458
 106.6700058    0.3743367
 106.6800079    0.3741096
 106.6900024    0.3791235
 106.7000046    0.3841796
 106.7100067    0.3786326
 106.7200089    0.3741872
 106.7300034    0.3697973
 106.7400055    0.3718865
 106.7500076    0.3776770
 106.7600021    0.3827150
 106.7700043    0.3869395
 106.7800064    0.4070220
 106.7900085    0.4030889
 106.8000031    0.4071771
 106.8100052    0.4139418
 106.8200073    0.4129006
 106.8300018    0.4035426
 106.8400040    0.4168389
 106.8500061    0.4031926
 106.8600082    0.4014080
 106.8700027    0.3947949
 106.8800049    0.3966236
 106.8900070    0.3954650
 106.9000015    0.3925473
 106.9100037    0.3897917
 106.9200058    0.3780705
 106.9300079    0.3845423
 106.9400024    0.3857517
 106.9500046    0.3791124
 106.9600067    0.3849146
 106.9700089    0.3928934
 106.9800034    0.3970377
 106.9900055    0.4008611
 107.0000076    0.3967856
 107.0100021    0.4032496
 107.0200043    0.4054565
 107.0300064    0.4203259
 107.0400085    0.4210431
 107.0500031    0.4358599
 107.0600052    0.4296037
 107.0700073    0.4281289
 107.0800018    0.4181035
 107.0900040    0.4211943
 107.1000061    0.4083787
 107.1100082    0.3992324
 107.1200027    0.3975627
 107.1300049    0.3836975
 107.1400070    0.3766334
 107.1500015    0.3726332
 107.1600037    0.3915317
 107.1700058    0.3915054
 107.1800079    0.3874580
 107.1900024    0.3769760
 107.2000046    0.3745098
 107.2100067    0.3702759
 107.2200089    0.3814994
 107.2300034    0.3790213
 107.2400055    0.3929796
 107.2500076    0.4035799
 107.2600021    0.3954959
 107.2700043    0.3844666
 107.2800064    0.3836721
 107.2900085    0.4029562
 107.3000031    0.4002252
 107.3100052    0.4094445
 107.3200073    0.4134525
 107.3300018    0.4111811
 107.3400040    0.4230525
 107.3500061    0.4121901
 107.3600082    0.4137679
 107.3700027    0.4288389
 107.3800049    0.4212992
 107.3900070    0.4106239
 107.4000015    0.3909035
 107.4100037    0.3964112
 107.4200058    0.3941779
 107.4300079    0.4019921
 107.4400024    0.3998566
 107.4500046    0.4066752
 107.4600067    0.4038161
 107.4700089    0.4008137
 107.4800034    0.4033479
 107.4900055    0.4139797
 107.5000076    0.4108942
 107.5100021    0.4032362
 107.5200043    0.4028379
 107.5300064    0.4091852
 107.5400085    0.4261836
 107.5500031    0.4360935
 107.5600052    0.4420584
 107.5700073    0.4466914
 107.5800018    0.4346860
 107.5900040    0.4347148
 107.6000061    0.4424886
 107.6100082    0.4455704
 107.6200027    0.4475846
 107.6300049    0.4519556
 107.6400070    0.4575652
 107.6500015    0.4577353
 107.6600037    0.4457289
 107.6700058    0.4434322
 107.6800079    0.4479699
 107.6900024    0.4413029
 107.7000046    0.4621542
 107.7100067    0.4530292
 107.7200089    0.4535057
 107.7300034    0.4606714
 107.7400055    0.4584149
 107.7500076    0.4356466
 107.7600021    0.4346859
 107.7700043    0.4330885
 107.7800064    0.4261232
 107.7900085    0.4279720
 107.8000031    0.4386924
 107.8100052    0.4331550
 107.8200073    0.4328734
 107.8300018    0.4334405
 107.8400040    0.4397272
 107.8500061    0.4292644
 107.8600082    0.4355796
 107.8700027    0.4353007
 107.8800049    0.4410919
 107.8900070    0.4312298
 107.9000015    0.4303658
 107.9100037    0.4157796
 107.9200058    0.4395804
 107.9300079    0.4465322
 107.9400024    0.4491119
 107.9500046    0.4477594
 107.9600067    0.4393446
 107.9700089    0.4330908
 107.9800034    0.4286612
 107.9900055    0.4242722
 108.0000076    0.4287535
 108.0100021    0.4243358
 108.0200043    0.4302134
 108.0300064    0.4329133
 108.0400085    0.4198601
 108.0500031    0.4199241
 108.0600052    0.4238254
 108.0700073    0.4382845
 108.0800018    0.4370076
 108.0900040    0.4459372
 108.1000061    0.4299616
 108.1100082    0.4353301
 108.1200027    0.4421763
 108.1300049    0.4479896
 108.1400070    0.4242406
 108.1500015    0.4269627
 108.1600037    0.4259446
 108.1700058    0.4273118
 108.1800079    0.4203077
 108.1900024    0.4361603
 108.2000046    0.4324779
 108.2100067    0.4412624
 108.2200089    0.4450774
 108.2300034    0.4371455
 108.2400055    0.4378750
 108.2500076    0.4373394
 108.2600021    0.4268819
 108.2700043    0.4379942
 108.2800064    0.4259338
 108.2900085    0.4453502
 108.3000031    0.4595485
 108.3100052    0.4687622
 108.3200073    0.4586582
 108.3300018    0.4634462
 108.3400040    0.4485430
 108.3500061    0.4383713
 108.3600082    0.4392428
 108.3700027    0.4405766
 108.3800049    0.4426690
 108.3900070    0.4437279
 108.4000015    0.4549792
 108.4100037    0.4499405
 108.4200058    0.4587597
 108.4300079    0.4564791
 108.4400024    0.4517349
 108.4500046    0.4528320
 108.4600067    0.4489111
 108.4700089    0.4558588
 108.4800034    0.4531997
 108.4900055    0.4513766
 108.5000076    0.4474697
 108.5100021    0.4365221
 108.5200043    0.4330386
 108.5300064    0.4286465
 108.5400085    0.4321738
 108.5500031    0.4179081
 108.5600052    0.4223298
 108.5700073    0.4258561
 108.5800018    0.4243162
 108.5900040    0.4244666
 108.6000061    0.4326386
 108.6100082    0.4308795
 108.6200027    0.4254524
 108.6300049    0.4280379
 108.6400070    0.4276854
 108.6500015    0.4234381
 108.6600037    0.4373484
 108.6700058    0.4411997
 108.6800079    0.4315700
 108.6900024    0.4364111
 108.7000046    0.4443626
 108.7100067    0.4405171
 108.7200089    0.4491419
 108.7300034    0.4407893
 108.7400055    0.4441271
 108.7500076    0.4312741
 108.7600021    0.4333759
 108.7700043    0.4410204
 108.7800064    0.4571459
 108.7900085    0.4547790
 108.8000031    0.4531340
 108.8100052    0.4465951
 108.8200073    0.4459590
 108.8300018    0.4494081
 108.8400040    0.4351958
 108.8500061    0.4267999
 108.8600082    0.4300922
 108.8700027    0.4470839
 108.8800049    0.4412483
 108.8900070    0.4458967
 108.9000015    0.4507852
 108.9100037    0.4466368
 108.9200058    0.4573820
 108.9300079    0.4633585
 108.9400024    0.4539452
 108.9500046    0.4650549
 108.9600067    0.4724187
 108.9700089    0.4689330
 108.9800034    0.4607719
 108.9900055    0.4716456
 109.0000076    0.4854946
 109.0100021    0.4972012
 109.0200043    0.5015540
 109.0300064    0.5038516
 109.0400085    0.4852391
 109.0500031    0.4854705
 109.0600052    0.4909956
 109.0700073    0.4929888
 109.0800018    0.4963470
 109.0900040    0.4938636
 109.1000061    0.4884073
 109.1100082    0.4696266
 109.1200027    0.4756772
 109.1300049    0.4790283
 109.1400070    0.4812054
 109.1500015    0.4951528
 109.1600037    0.4918549
 109.1700058    0.4997579
 109.1800079    0.4912188
 109.1900024    0.4912257
 109.2000046    0.4954801
 109.2100067    0.4915377
 109.2200089    0.4897213
 109.2300034    0.5070065
 109.2400055    0.4887539
 109.2500076    0.4768398
 109.2600021    0.4805513
 109.2700043    0.4700877
 109.2800064    0.4800688
 109.2900085    0.4900752
 109.3000031    0.4753366
 109.3100052    0.4847586
 109.3200073    0.4793713
 109.3300018    0.4759475
 109.3400040    0.4590968
 109.3500061    0.4685771
 109.3600082    0.4491029
 109.3700027    0.4456906
 109.3800049    0.4409757
 109.3900070    0.4255246
 109.4000015    0.4409870
 109.4100037    0.4281344
 109.4200058    0.4365605
 109.4300079    0.4378588
 109.4400024    0.4515570
 109.4500046    0.4468011
 109.4600067    0.4651184
 109.4700089    0.4640102
 109.4800034    0.4682353
 109.4900055    0.4678289
 109.5000076    0.4785847
 109.5100021    0.4812731
 109.5200043    0.4774272
 109.5300064    0.4772043
 109.5400085    0.4780995
 109.5500031    0.4862530
 109.5600052    0.4846067
 109.5700073    0.4985039
 109.5800018    0.4966341
 109.5900040    0.5095990
 109.6000061    0.5173017
 109.6100082    0.5206433
 109.6200027    0.5281109
 109.6300049    0.5301707
 109.6400070    0.5300124
 109.6500015    0.5215673
 109.6600037    0.5267047
 109.6700058    0.5247565
 109.6800079    0.5061100
 109.6900024    0.5188137
 109.7000046    0.5316334
 109.7100067    0.5164112
 109.7200089    0.5196493
 109.7300034    0.5090165
 109.7400055    0.5132550
 109.7500076    0.5194926
 109.7600021    0.5177838
 109.7700043    0.5122480
 109.7800064    0.5168878
 109.7900085    0.5095929
 109.8000031    0.5200000
 109.8100052    0.5314641
 109.8200073    0.5361161
 109.8300018    0.5328705
 109.8400040    0.5419695
 109.8500061    0.5353895
 109.8600082    0.5308393
 109.8700027    0.5338365
 109.8800049    0.5434671
 109.8900070    0.5464125
 109.9000015    0.5606389
 109.9100037    0.5512553
 109.9200058    0.5512546
 109.9300079    0.5648797
 109.9400024    0.5515969
 109.9500046    0.5498665
 109.9600067    0.5528481
 109.9700089    0.5331137
 109.9800034    0.5391060
 109.9900055    0.5478340
 110.0000076    0.5374178
 110.0100021    0.5408060
 110.0200043    0.5399423
 110.0300064    0.5310124
 110.0400085    0.5066317
 110.0500031    0.5088347
 110.0600052    0.5108650
 110.0700073    0.5013210
 110.0800018    0.5069600
 110.0900040    0.5072304
 110.1000061    0.5062498
 110.1100082    0.5027180
 110.1200027    0.5058740
 110.1300049    0.5098718
 110.1400070    0.5126934
 110.1500015    0.4965878
 110.1600037    0.5036550
 110.1700058    0.4921605
 110.1800079    0.4781557
 110.1900024    0.4640266
 110.2000046    0.4693347
 110.2100067    0.4685537
 110.2200089    0.4829057
 110.2300034    0.4970962
 110.2400055    0.4877050
 110.2500076    0.4902011
 110.2600021    0.4965475
 110.2700043    0.4901775
 110.2800064    0.4740837
 110.2900085    0.4620240
 110.3000031    0.4651673
 110.3100052    0.4707807
 110.3200073    0.4704863
 110.3300018    0.4877570
 110.3400040    0.4857880
 110.3500061    0.4860625
 110.3600082    0.4859170
 110.3700027    0.4801587
 110.3800049    0.4824816
 110.3900070    0.4829105
 110.4000015    0.4825445
 110.4100037    0.5012327
 110.4200058    0.5114925
 110.4300079    0.5106175
 110.4400024    0.5007813
 110.4500046    0.4925156
 110.4600067    0.4786414
 110.4700089    0.4688531
 110.4800034    0.4694964
 110.4900055    0.4646940
 110.5000076    0.4624157
 110.5100021    0.4602836
 110.5200043    0.4576698
 110.5300064    0.4399239
 110.5400085    0.4400412
 110.5500031    0.4531598
 110.5600052    0.4378892
 110.5700073    0.4316203
 110.5800018    0.4236490
 110.5900040    0.4314611
 110.6000061    0.4424739
 110.6100082    0.4492712
 110.6200027    0.4493073
 110.6300049    0.4414341
 110.6400070    0.4427575
 110.6500015    0.4478779
 110.6600037    0.4402468
 110.6700058    0.4249655
 110.6800079    0.4288597
 110.6900024    0.4221664
 110.7000046    0.4183258
 110.7100067    0.4072802
 110.7200089    0.4082033
 110.7300034    0.4106117
 110.7400055    0.4113581
 110.7500076    0.4139585
 110.7600021    0.4131060
 110.7700043    0.4185432
 110.7800064    0.4213608
 110.7900085    0.4277346
 110.8000031    0.4262150
 110.8100052    0.4391449
 110.8200073    0.4369311
 110.8300018    0.4233871
 110.8400040    0.4164501
 110.8500061    0.4275480
 110.8600082    0.4138703
 110.8700027    0.4091464
 110.8800049    0.4052264
 110.8900070    0.4187229
 110.9000015    0.3986813
 110.9100037    0.4137423
 110.9200058    0.3967290
 110.9300079    0.4060270
 110.9400024    0.4039222
 110.9500046    0.4052566
 110.9600067    0.4155103
 110.9700089    0.4131557
 110.9800034    0.4194018
 110.9900055    0.4196577
 111.0000076    0.4055134
 111.0100021    0.3983951
 111.0200043    0.3904250
 111.0300064    0.3889080
 111.0400085    0.3785556
 111.0500031    0.3830534
 111.0600052    0.3893270
 111.0700073    0.3757117
 111.0800018    0.3929144
 111.0900040    0.3803203
 111.1000061    0.3831895
 111.1100082    0.3868961
 111.1200027    0.3791846
 111.1300049    0.3913404
 111.1400070    0.3910123
 111.1500015    0.3917825
 111.1600037    0.3816706
 111.1700058    0.3911386
 111.1800079    0.4015914
 111.1900024    0.3946610
 111.2000046    0.3923975
 111.2100067    0.4040848
 111.2200089    0.3883955
 111.2300034    0.3901561
 111.2400055    0.3881457
 111.2500076    0.3876555
 111.2600021    0.4015429
 111.2700043    0.3798782
 111.2800064    0.3843018
 111.2900085    0.3790850
 111.3000031    0.3720750
 111.3100052    0.3687371
 111.3200073    0.3747986
 111.3300018    0.3773707
 111.3400040    0.3841900
 111.3500061    0.3933916
 111.3600082    0.3829135
 111.3700027    0.3896675
 111.3800049    0.3878069
 111.3900070    0.4010675
 111.4000015    0.4001098
 111.4100037    0.3843353
 111.4200058    0.3866341
 111.4300079    0.3785915
 111.4400024    0.3965026
 111.4500046    0.4019238
 111.4600067    0.3958336
 111.4700089    0.3837444
 111.4800034    0.3787776
 111.4900055    0.3697946
 111.5000076    0.3688360
 111.5100021    0.3760792
 111.5200043    0.3780563
 111.5300064    0.3700493
 111.5400085    0.3778022
 111.5500031    0.3765542
 111.5600052    0.3732640
 111.5700073    0.3726199
 111.5800018    0.3782406
 111.5900040    0.3750831
 111.6000061    0.3856765
 111.6100082    0.3883477
 111.6200027    0.3795988
 111.6300049    0.3765695
 111.6400070    0.3732324
 111.6500015    0.3811086
 111.6600037    0.3817925
 111.6700058    0.3902747
 111.6800079    0.3735893
 111.6900024    0.3750631
 111.7000046    0.3780918
 111.7100067    0.3835528
 111.7200089    0.3759836
 111.7300034    0.3700264
 111.7400055    0.3644643
 111.7500076    0.3578280
 111.7600021    0.3502470
 111.7700043    0.3559791
 111.7800064    0.3569157
 111.7900085    0.3641979
 111.8000031    0.3644312
 111.8100052    0.3662673
 111.8200073    0.3731784
 111.8300018    0.3728165
 111.8400040    0.3835916
 111.8500061    0.3827287
 111.8600082    0.3627020
 111.8700027    0.3639420
 111.8800049    0.3683294
 111.8900070    0.3740385
 111.9000015    0.3788153
 111.9100037    0.3820815
 111.9200058    0.3796453
 111.9300079    0.3773560
 111.9400024    0.3755381
 111.9500046    0.3778656
 111.9600067    0.3693032
 111.9700089    0.3595518
 111.9800034    0.3607688
 111.9900055    0.3544512
 112.0000076    0.3442696
 112.0100021    0.3508936
 112.0200043    0.3654056
 112.0300064    0.3658917
 112.0400085    0.3627573
 112.0500031    0.3537081
 112.0600052    0.3556094
 112.0700073    0.3577691
 112.0800018    0.3615677
 112.0900040    0.3627337
 112.1000061    0.3636212
 112.1100082    0.3579161
 112.1200027    0.3593296
 112.1300049    0.3511546
 112.1400070    0.3565674
 112.1500015    0.3572243
 112.1600037    0.3694007
 112.1700058    0.3783023
 112.1800079    0.3784438
 112.1900024    0.3745692
 112.2000046    0.3686673
 112.2100067    0.3670111
 112.2200089    0.3694735
 112.2300034    0.3824636
 112.2400055    0.3887409
 112.2500076    0.3793768
 112.2600021    0.3758171
 112.2700043    0.3727401
 112.2800064    0.3629712
 112.2900085    0.3616435
 112.3000031    0.3615210
 112.3100052    0.3632054
 112.3200073    0.3559115
 112.3300018    0.3641621
 112.3400040    0.3697033
 112.3500061    0.3803093
 112.3600082    0.3853965
 112.3700027    0.3886577
 112.3800049    0.3827346
 112.3900070    0.3771330
 112.4000015    0.3921746
 112.4100037    0.3818959
 112.4200058    0.3770223
 112.4300079    0.3803775
 112.4400024    0.3769685
 112.4500046    0.3809279
 112.4600067    0.3744597
 112.4700089    0.3894068
 112.4800034    0.3807178
 112.4900055    0.3869708
 112.5000076    0.3833519
 112.5100021    0.3906907
 112.5200043    0.3946375
 112.5300064    0.4016727
 112.5400085    0.4100809
 112.5500031    0.3972995
 112.5600052    0.3971660
 112.5700073    0.3923856
 112.5800018    0.3931299
 112.5900040    0.3802658
 112.6000061    0.3690730
 112.6100082    0.3805678
 112.6200027    0.3826337
 112.6300049    0.3872705
 112.6400070    0.3838391
 112.6500092    0.3922235
 112.6600037    0.3985702
 112.6700058    0.3912691
 112.6800079    0.4062004
 112.6900024    0.3940659
 112.7000046    0.4025054
 112.7100067    0.4006581
 112.7200089    0.4146717
 112.7300034    0.4097252
 112.7400055    0.4047440
 112.7500076    0.4042249
 112.7600021    0.4078325
 112.7700043    0.4050177
 112.7800064    0.4013614
 112.7900085    0.3999849
 112.8000031    0.4085958
 112.8100052    0.4107018
 112.8200073    0.4082449
 112.8300018    0.4045100
 112.8400040    0.4063832
 112.8500061    0.4287542
 112.8600082    0.4364370
 112.8700027    0.4541685
 112.8800049    0.4517018
 112.8900070    0.4519127
 112.9000092    0.4435294
 112.9100037    0.4452766
 112.9200058    0.4428569
 112.9300079    0.4370612
 112.9400024    0.4313407
 112.9500046    0.4356546
 112.9600067    0.4397295
 112.9700089    0.4489061
 112.9800034    0.4307795
 112.9900055    0.4313981
 113.0000076    0.4410720
 113.0100021    0.4422323
 113.0200043    0.4545070
 113.0300064    0.4668693
 113.0400085    0.4786269
 113.0500031    0.4813332
 113.0600052    0.4649129
 113.0700073    0.4616930
 113.0800018    0.4503510
 113.0900040    0.4599019
 113.1000061    0.4557284
 113.1100082    0.4791013
 113.1200027    0.4718971
 113.1300049    0.4667410
 113.1400070    0.4666902
 113.1500092    0.4608707
 113.1600037    0.4695435
 113.1700058    0.4709914
 113.1800079    0.4660909
 113.1900024    0.4645226
 113.2000046    0.4732239
 113.2100067    0.4741856
 113.2200089    0.4655520
 113.2300034    0.4705483
 113.2400055    0.4663545
 113.2500076    0.4563985
 113.2600021    0.4610966
 113.2700043    0.4667116
 113.2800064    0.4664564
 113.2900085    0.4616708
 113.3000031    0.4705832
 113.3100052    0.4925254
 113.3200073    0.4914039
 113.3300018    0.4854355
 113.3400040    0.4811086
 113.3500061    0.4862502
 113.3600082    0.4833485
 113.3700027    0.4807796
 113.3800049    0.4929470
 113.3900070    0.4984462
 113.4000092    0.5002533
 113.4100037    0.5057669
 113.4200058    0.5180594
 113.4300079    0.5086358
 113.4400024    0.5206004
 113.4500046    0.5106121
 113.4600067    0.5147651
 113.4700089    0.4940528
 113.4800034    0.4927613
 113.4900055    0.5053785
 113.5000076    0.5099809
 113.5100021    0.4939861
 113.5200043    0.4953803
 113.5300064    0.4889868
 113.5400085    0.4986328
 113.5500031    0.5063845
 113.5600052    0.5126466
 113.5700073    0.5022580
 113.5800018    0.4937576
 113.5900040    0.5101462
 113.6000061    0.4905409
 113.6100082    0.4786388
 113.6200027    0.4699659
 113.6300049    0.4865762
 113.6400070    0.4678054
 113.6500092    0.4721662
 113.6600037    0.4767123
 113.6700058    0.4732853
 113.6800079    0.4614395
 113.6900024    0.4602538
 113.7000046    0.4594320
 113.7100067    0.4512722
 113.7200089    0.4434905
 113.7300034    0.4494610
 113.7400055    0.4363461
 113.7500076    0.4403573
 113.7600021    0.4467970
 113.7700043    0.4443736
 113.7800064    0.4374951
 113.7900085    0.4409310
 113.8000031    0.4212920
 113.8100052    0.4255393
 113.8200073    0.4262238
 113.8300018    0.4239626
 113.8400040    0.4212892
 113.8500061    0.4307869
 113.8600082    0.4353261
 113.8700027    0.4471049
 113.8800049    0.4475788
 113.8900070    0.4444226
 113.9000092    0.4431064
 113.9100037    0.4293425
 113.9200058    0.4433144
 113.9300079    0.4455068
 113.9400024    0.4400711
 113.9500046    0.4253967
 113.9600067    0.4249456
 113.9700089    0.4275188
 113.9800034    0.4167786
 113.9900055    0.4224548
 114.0000076    0.4393479
 114.0100021    0.4236264
 114.0200043    0.4165482
 114.0300064    0.4170327
 114.0400085    0.4278339
 114.0500031    0.4047140
 114.0600052    0.4054101
 114.0700073    0.4116583
 114.0800018    0.4038845
 114.0900040    0.4094189
 114.1000061    0.4131349
 114.1100082    0.4012224
 114.1200027    0.4080458
 114.1300049    0.4227840
 114.1400070    0.4335276
 114.1500092    0.4422011
 114.1600037    0.4318248
 114.1700058    0.4286106
 114.1800079    0.4367524
 114.1900024    0.4386169
 114.2000046    0.4432005
 114.2100067    0.4265610
 114.2200089    0.4261789
 114.2300034    0.4364850
 114.2400055    0.4134720
 114.2500076    0.4215921
 114.2600021    0.4195502
 114.2700043    0.4105724
 114.2800064    0.4216853
 114.2900085    0.4321708
 114.3000031    0.4220313
 114.3100052    0.4236706
 114.3200073    0.4287024
 114.3300018    0.4340227
 114.3400040    0.4411786
 114.3500061    0.4284030
 114.3600082    0.4258939
 114.3700027    0.4300672
 114.3800049    0.4244067
 114.3900070    0.4252669
 114.4000092    0.4223937
 114.4100037    0.4259407
 114.4200058    0.4167058
 114.4300079    0.4258721
 114.4400024    0.4241696
 114.4500046    0.3969064
 114.4600067    0.3964158
 114.4700089    0.3929626
 114.4800034    0.3976498
 114.4900055    0.3988821
 114.5000076    0.4065367
 114.5100021    0.4104446
 114.5200043    0.4029093
 114.5300064    0.4094729
 114.5400085    0.4183062
 114.5500031    0.4230858
 114.5600052    0.4205877
 114.5700073    0.4226723
 114.5800018    0.4292878
 114.5900040    0.4404738
 114.6000061    0.4368135
 114.6100082    0.4141894
 114.6200027    0.4088897
 114.6300049    0.3998467
 114.6400070    0.3992192
 114.6500092    0.4064070
 114.6600037    0.4098246
 114.6700058    0.4046707
 114.6800079    0.3934334
 114.6900024    0.3899780
 114.7000046    0.3842317
 114.7100067    0.3801571
 114.7200089    0.3843519
 114.7300034    0.3852698
 114.7400055    0.3842953
 114.7500076    0.3819112
 114.7600021    0.3966020
 114.7700043    0.4010844
 114.7800064    0.3903296
 114.7900085    0.3831644
 114.8000031    0.3800782
 114.8100052    0.3837475
 114.8200073    0.3862600
 114.8300018    0.3870011
 114.8400040    0.3915630
 114.8500061    0.3850950
 114.8600082    0.3999712
 114.8700027    0.3945252
 114.8800049    0.3897692
 114.8900070    0.3920704
 114.9000092    0.3792404
 114.9100037    0.3797593
 114.9200058    0.3764312
 114.9300079    0.3666451
 114.9400024    0.3611254
 114.9500046    0.3672912
 114.9600067    0.3806818
 114.9700089    0.3843123
 114.9800034    0.3806025
 114.9900055    0.3808756
 115.0000076    0.3854263
 115.0100021    0.3874182
 115.0200043    0.3931461
 115.0300064    0.3948629
 115.0400085    0.3893419
 115.0500031    0.3803005
 115.0600052    0.3849356
 115.0700073    0.3822863
 115.0800018    0.3970925
 115.0900040    0.3899263
 115.1000061    0.3968929
 115.1100082    0.4014013
 115.1200027    0.4074129
 115.1300049    0.4089117
 115.1400070    0.4054790
 115.1500092    0.3954955
 115.1600037    0.4003767
 115.1700058    0.4077221
 115.1800079    0.4108454
 115.1900024    0.4010001
 115.2000046    0.3973203
 115.2100067    0.3833840
 115.2200089    0.3909397
 115.2300034    0.3984858
 115.2400055    0.4069070
 115.2500076    0.4088298
 115.2600021    0.4155974
 115.2700043    0.4152196
 115.2800064    0.4114418
 115.2900085    0.4136121
 115.3000031    0.4083960
 115.3100052    0.4017775
 115.3200073    0.4015922
 115.3300018    0.3987478
 115.3400040    0.3956963
 115.3500061    0.3910288
 115.3600082    0.3911480
 115.3700027    0.3868519
 115.3800049    0.3947898
 115.3900070    0.4061959
 115.4000092    0.4028744
 115.4100037    0.4008984
 115.4200058    0.3932784
 115.4300079    0.3803735
 115.4400024    0.3840540
 115.4500046    0.3814335
 115.4600067    0.3945938
 115.4700089    0.4060675
 115.4800034    0.4178807
 115.4900055    0.4209349
 115.5000076    0.4101997
 115.5100021    0.4144583
 115.5200043    0.4343196
 115.5300064    0.4194816
 115.5400085    0.4272161
 115.5500031    0.4314634
 115.5600052    0.4354684
 115.5700073    0.4314372
 115.5800018    0.4410084
 115.5900040    0.4373040
 115.6000061    0.4289912
 115.6100082    0.4374579
 115.6200027    0.4386022
 115.6300049    0.4330787
 115.6400070    0.4317561
 115.6500092    0.4439723
 115.6600037    0.4520586
 115.6700058    0.4325572
 115.6800079    0.4400142
 115.6900024    0.4367190
 115.7000046    0.4385853
 115.7100067    0.4337773
 115.7200089    0.4168775
 115.7300034    0.4182327
 115.7400055    0.4168645
 115.7500076    0.4035256
 115.7600021    0.4034165
 115.7700043    0.3881953
 115.7800064    0.3846600
 115.7900085    0.3985423
 115.8000031    0.3888031
 115.8100052    0.3822695
 115.8200073    0.3790754
 115.8300018    0.3756656
 115.8400040    0.3901432
 115.8500061    0.3879005
 115.8600082    0.3854685
 115.8700027    0.3821248
 115.8800049    0.3940943
 115.8900070    0.3982191
 115.9000092    0.4084921
 115.9100037    0.4096666
 115.9200058    0.3997878
 115.9300079    0.3942466
 115.9400024    0.3913904
 115.9500046    0.3930881
 115.9600067    0.3938588
 115.9700089    0.4011163
 115.9800034    0.4000220
 115.9900055    0.4150087
 116.0000076    0.4136544
 116.0100021    0.4074797
 116.0200043    0.4078101
 116.0300064    0.3998885
 116.0400085    0.4028254
 116.0500031    0.3990184
 116.0600052    0.3933021
 116.0700073    0.4030022
 116.0800018    0.4067824
 116.0900040    0.4087403
 116.1000061    0.4096720
 116.1100082    0.4066903
 116.1200027    0.4013523
 116.1300049    0.3943050
 116.1400070    0.3949271
 116.1500092    0.4036013
 116.1600037    0.4006612
 116.1700058    0.4011851
 116.1800079    0.4019953
 116.1900024    0.4002980
 116.2000046    0.4005290
 116.2100067    0.4053741
 116.2200089    0.4113799
 116.2300034    0.4252476
 116.2400055    0.4198691
 116.2500076    0.4108266
 116.2600021    0.4083059
 116.2700043    0.4023116
 116.2800064    0.4060530
 116.2900085    0.3973771
 116.3000031    0.3919567
 116.3100052    0.3931163
 116.3200073    0.3864495
 116.3300018    0.3853095
 116.3400040    0.3874983
 116.3500061    0.3800756
 116.3600082    0.3860921
 116.3700027    0.3813998
 116.3800049    0.3776664
 116.3900070    0.3590626
 116.4000092    0.3544502
 116.4100037    0.3627028
 116.4200058    0.3656897
 116.4300079    0.3640298
 116.4400024    0.3655848
 116.4500046    0.3643682
 116.4600067    0.3698546
 116.4700089    0.3751424
 116.4800034    0.3716104
 116.4900055    0.3697703
 116.5000076    0.3655272
 116.5100021    0.3544123
 116.5200043    0.3555563
 116.5300064    0.3499345
 116.5400085    0.3501744
 116.5500031    0.3587759
 116.5600052    0.3790096
 116.5700073    0.3648472
 116.5800018    0.3696497
 116.5900040    0.3682628
 116.6000061    0.3738218
 116.6100082    0.3690258
 116.6200027    0.3676038
 116.6300049    0.3672012
 116.6400070    0.3599700
 116.6500092    0.3566326
 116.6600037    0.3622593
 116.6700058    0.3617311
 116.6800079    0.3620721
 116.6900024    0.3672092
 116.7000046    0.3745001
 116.7100067    0.3624794
 116.7200089    0.3569356
 116.7300034    0.3580112
 116.7400055    0.3680725
 116.7500076    0.3646004
 116.7600021    0.3664712
 116.7700043    0.3589262
 116.7800064    0.3555979
 116.7900085    0.3499404
 116.8000031    0.3462860
 116.8100052    0.3543214
 116.8200073    0.3585266
 116.8300018    0.3457880
 116.8400040    0.3362960
 116.8500061    0.3377549
 116.8600082    0.3416713
 116.8700027    0.3469670
 116.8800049    0.3469639
 116.8900070    0.3469557
 116.9000092    0.3457070
 116.9100037    0.3451247
 116.9200058    0.3562159
 116.9300079    0.3606493
 116.9400024    0.3657117
 116.9500046    0.3682111
 116.9600067    0.3636241
 116.9700089    0.3637720
 116.9800034    0.3699270
 116.9900055    0.3744655
 117.0000076    0.3685144
 117.0100021    0.3626426
 117.0200043    0.3616778
 117.0300064    0.3548293
 117.0400085    0.3554054
 117.0500031    0.3593593
 117.0600052    0.3630142
 117.0700073    0.3601995
 117.0800018    0.3642112
 117.0900040    0.3695871
 117.1000061    0.3638321
 117.1100082    0.3673145
 117.1200027    0.3679875
 117.1300049    0.3630392
 117.1400070    0.3656482
 117.1500092    0.3687855
 117.1600037    0.3703022
 117.1700058    0.3812574
 117.1800079    0.3849370
 117.1900024    0.3907982
 117.2000046    0.3935865
 117.2100067    0.4057131
 117.2200089    0.4088770
 117.2300034    0.4336466
 117.2400055    0.4227094
 117.2500076    0.4298234
 117.2600021    0.4316023
 117.2700043    0.4260565
 117.2800064    0.4147808
 117.2900085    0.4110694
 117.3000031    0.4006798
 117.3100052    0.3996175
 117.3200073    0.4018210
 117.3300018    0.3906019
 117.3400040    0.3849169
 117.3500061    0.3879241
 117.3600082    0.3862931
 117.3700027    0.3978435
 117.3800049    0.4008129
 117.3900070    0.3943035
 117.4000092    0.4025272
 117.4100037    0.3928643
 117.4200058    0.3979999
 117.4300079    0.3838474
 117.4400024    0.3812732
 117.4500046    0.3837987
 117.4600067    0.3774687
 117.4700089    0.3694467
 117.4800034    0.3694452
 117.4900055    0.3792292
 117.5000076    0.3813685
 117.5100021    0.3852484
 117.5200043    0.3884629
 117.5300064    0.3963345
 117.5400085    0.4008438
 117.5500031    0.4018463
 117.5600052    0.4126449
 117.5700073    0.4264584
 117.5800018    0.4286456
 117.5900040    0.4251267
 117.6000061    0.4238740
 117.6100082    0.4301296
 117.6200027    0.4363663
 117.6300049    0.4424165
 117.6400070    0.4306197
 117.6500092    0.4304172
 117.6600037    0.4140320
 117.6700058    0.4174448
 117.6800079    0.4069748
 117.6900024    0.4087779
 117.7000046    0.4108431
 117.7100067    0.4019014
 117.7200089    0.3995262
 117.7300034    0.4101809
 117.7400055    0.4115893
 117.7500076    0.4142453
 117.7600021    0.4061529
 117.7700043    0.4053149
 117.7800064    0.4159841
 117.7900085    0.4207357
 117.8000031    0.4243914
 117.8100052    0.4270870
 117.8200073    0.4321155
 117.8300018    0.4172290
 117.8400040    0.4147941
 117.8500061    0.4189948
 117.8600082    0.4058670
 117.8700027    0.4167063
 117.8800049    0.4065862
 117.8900070    0.4043290
 117.9000092    0.3996849
 117.9100037    0.4013696
 117.9200058    0.4197474
 117.9300079    0.4186544
 117.9400024    0.4106501
 117.9500046    0.4260209
 117.9600067    0.4146383
 117.9700089    0.4355173
 117.9800034    0.4226979
 117.9900055    0.4150221
 118.0000076    0.4111835
 118.0100021    0.4180688
 118.0200043    0.4272696
 118.0300064    0.4288642
 118.0400085    0.4361814
 118.0500031    0.4399849
 118.0600052    0.4401951
 118.0700073    0.4334518
 118.0800018    0.4237062
 118.0900040    0.4202226
 118.1000061    0.4266442
 118.1100082    0.4187642
 118.1200027    0.4126345
 118.1300049    0.4163002
 118.1400070    0.4075557
 118.1500092    0.4017292
 118.1600037    0.3897945
 118.1700058    0.3912623
 118.1800079    0.3982192
 118.1900024    0.4001433
 118.2000046    0.3861936
 118.2100067    0.3891774
 118.2200089    0.3873047
 118.2300034    0.3852226
 118.2400055    0.3857295
 118.2500076    0.3900626
 118.2600021    0.3849450
 118.2700043    0.3923224
 118.2800064    0.3905109
 118.2900085    0.3895529
 118.3000031    0.3845569
 118.3100052    0.3894418
 118.3200073    0.3923836
 118.3300018    0.3948075
 118.3400040    0.3889643
 118.3500061    0.3964396
 118.3600082    0.3971121
 118.3700027    0.3975152
 118.3800049    0.3998399
 118.3900070    0.4063775
 118.4000092    0.4016480
 118.4100037    0.4010588
 118.4200058    0.3917035
 118.4300079    0.3996551
 118.4400024    0.4006826
 118.4500046    0.3940822
 118.4600067    0.4033315
 118.4700089    0.3907096
 118.4800034    0.3869712
 118.4900055    0.3903943
 118.5000076    0.3967812
 118.5100021    0.3908434
 118.5200043    0.3972362
 118.5300064    0.4059979
 118.5400085    0.4036455
 118.5500031    0.3913384
 118.5600052    0.3996750
 118.5700073    0.4059429
 118.5800018    0.4228076
 118.5900040    0.4093588
 118.6000061    0.4026068
 118.6100082    0.3981514
 118.6200027    0.3979690
 118.6300049    0.3948641
 118.6400070    0.3903697
 118.6500092    0.3930336
 118.6600037    0.3958406
 118.6700058    0.3965125
 118.6800079    0.3910010
 118.6900024    0.3910651
 118.7000046    0.3913901
 118.7100067    0.3991392
 118.7200089    0.4001351
 118.7300034    0.3961562
 118.7400055    0.3971149
 118.7500076    0.3981539
 118.7600021    0.3963557
 118.7700043    0.3949185
 118.7800064    0.4000038
 118.7900085    0.3945470
 118.8000031    0.4003269
 118.8100052    0.4115574
 118.8200073    0.4099242
 118.8300018    0.4061927
 118.8400040    0.4035316
 118.8500061    0.4116377
 118.8600082    0.4107565
 118.8700027    0.4075609
 118.8800049    0.4115426
 118.8900070    0.4109066
 118.9000092    0.4161439
 118.9100037    0.4159259
 118.9200058    0.4002007
 118.9300079    0.4021976
 118.9400024    0.4051760
 118.9500046    0.4003797
 118.9600067    0.4008242
 118.9700089    0.4072842
 118.9800034    0.4002914
 118.9900055    0.4169127
 119.0000076    0.4051553
 119.0100021    0.3982328
 119.0200043    0.4087828
 119.0300064    0.3974953
 119.0400085    0.3952552
 119.0500031    0.3860616
 119.0600052    0.3919246
 119.0700073    0.3914430
 119.0800095    0.3947469
 119.0900040    0.4012593
 119.1000061    0.3978467
 119.1100082    0.3921970
 119.1200027    0.3981134
 119.1300049    0.4027424
 119.1400070    0.4039367
 119.1500092    0.4034968
 119.1600037    0.4045853
 119.1700058    0.3977947
 119.1800079    0.3903303
 119.1900024    0.3808939
 119.2000046    0.3787167
 119.2100067    0.3751151
 119.2200089    0.3738848
 119.2300034    0.3741412
 119.2400055    0.3749137
 119.2500076    0.3775568
 119.2600021    0.3707799
 119.2700043    0.3718899
 119.2800064    0.3666244
 119.2900085    0.3642752
 119.3000031    0.3665407
 119.3100052    0.3659476
 119.3200073    0.3677485
 119.3300095    0.3715792
 119.3400040    0.3757120
 119.3500061    0.3694289
 119.3600082    0.3597691
 119.3700027    0.3598673
 119.3800049    0.3644076
 119.3900070    0.3595759
 119.4000092    0.3731741
 119.4100037    0.3655254
 119.4200058    0.3660785
 119.4300079    0.3689967
 119.4400024    0.3822575
 119.4500046    0.3751138
 119.4600067    0.3788907
 119.4700089    0.3786616
 119.4800034    0.3839252
 119.4900055    0.3874909
 119.5000076    0.3819983
 119.5100021    0.3720738
 119.5200043    0.3681095
 119.5300064    0.3674165
 119.5400085    0.3687616
 119.5500031    0.3685071
 119.5600052    0.3764243
 119.5700073    0.3844884
 119.5800095    0.3846482
 119.5900040    0.3999591
 119.6000061    0.3956152
 119.6100082    0.4008012
 119.6200027    0.3970670
 119.6300049    0.3902756
 119.6400070    0.3957817
 119.6500092    0.3950253
 119.6600037    0.3915078
 119.6700058    0.3806684
 119.6800079    0.3902476
 119.6900024    0.3883283
 119.7000046    0.3877237
 119.7100067    0.3958716
 119.7200089    0.4004798
 119.7300034    0.4052416
 119.7400055    0.4063122
 119.7500076    0.4201011
 119.7600021    0.4144180
 119.7700043    0.4121428
 119.7800064    0.4102281
 119.7900085    0.4104554
 119.8000031    0.4170135
 119.8100052    0.4214389
 119.8200073    0.4199556
 119.8300095    0.4259054
 119.8400040    0.4231791
 119.8500061    0.4193384
 119.8600082    0.4302266
 119.8700027    0.4253504
 119.8800049    0.4120062
 119.8900070    0.4109745
 119.9000092    0.4079322
 119.9100037    0.4042720
 119.9200058    0.3993910
 119.9300079    0.3931197
 119.9400024    0.4029606
 119.9500046    0.4122375
 119.9600067    0.4026723
 119.9700089    0.4122521
 119.9800034    0.4025913
 119.9900055    0.3975401
 120.0000076    0.3962100
 120.0100021    0.3948892
 120.0200043    0.3887252
 120.0300064    0.3873323
 120.0400085    0.3958031
 120.0500031    0.3834467
 120.0600052    0.3899423
 120.0700073    0.3835026
 120.0800095    0.3821883
 120.0900040    0.3789964
 120.1000061    0.3808480
 120.1100082    0.3894384
 120.1200027    0.3880990
 120.1300049    0.3957099
 120.1400070    0.4061646
 120.1500092    0.3911076
 120.1600037    0.3855838
 120.1700058    0.3901401
 120.1800079    0.3942565
 120.1900024    0.3969098
 120.2000046    0.4012551
 120.2100067    0.3986985
 120.2200089    0.3980201
 120.2300034    0.4038495
 120.2400055    0.3955823
 120.2500076    0.4001845
 120.2600021    0.3812172
 120.2700043    0.3838534
 120.2800064    0.3875402
 120.2900085    0.3858568
 120.3000031    0.3901602
 120.3100052    0.3836182
 120.3200073    0.3803214
 120.3300095    0.3823360
 120.3400040    0.3911180
 120.3500061    0.3952826
 120.3600082    0.3864452
 120.3700027    0.3895915
 120.3800049    0.3952155
 120.3900070    0.3913077
 120.4000092    0.3920295
 120.4100037    0.4001767
 120.4200058    0.3933292
 120.4300079    0.3848734
 120.4400024    0.3990919
 120.4500046    0.3867944
 120.4600067    0.3908068
 120.4700089    0.3861459
 120.4800034    0.4085568
 120.4900055    0.4178941
 120.5000076    0.4094750
 120.5100021    0.4097857
 120.5200043    0.4086460
 120.5300064    0.4206197
 120.5400085    0.4076844
 120.5500031    0.3985868
 120.5600052    0.4017707
 120.5700073    0.4047323
 120.5800095    0.3966338
 120.5900040    0.3888223
 120.6000061    0.3816083
 120.6100082    0.3820809
 120.6200027    0.3830148
 120.6300049    0.3838494
 120.6400070    0.3944290
 120.6500092    0.4061371
 120.6600037    0.4043608
 120.6700058    0.4167875
 120.6800079    0.4009205
 120.6900024    0.4025304
 120.7000046    0.3963458
 120.7100067    0.4064351
 120.7200089    0.3961562
 120.7300034    0.3998637
 120.7400055    0.4006578
 120.7500076    0.4076350
 120.7600021    0.4014680
 120.7700043    0.4061846
 120.7800064    0.4125496
 120.7900085    0.4191402
 120.8000031    0.4226847
 120.8100052    0.4169144
 120.8200073    0.4109853
 120.8300095    0.4130782
 120.8400040    0.4189149
 120.8500061    0.4128210
 120.8600082    0.4072325
 120.8700027    0.4118500
 120.8800049    0.4131528
 120.8900070    0.4108729
 120.9000092    0.4167653
 120.9100037    0.4022888
 120.9200058    0.4033116
 120.9300079    0.4110960
 120.9400024    0.4088140
 120.9500046    0.4231480
 120.9600067    0.4214775
 120.9700089    0.4154608
 120.9800034    0.4218484
 120.9900055    0.4259107
 121.0000076    0.4213538
 121.0100021    0.4154439
 121.0200043    0.4180338
 121.0300064    0.4141225
 121.0400085    0.4137709
 121.0500031    0.4081052
 121.0600052    0.4165305
 121.0700073    0.4190860
 121.0800095    0.4144792
 121.0900040    0.4058604
 121.1000061    0.3963103
 121.1100082    0.3995560
 121.1200027    0.3997326
 121.1300049    0.3981012
 121.1400070    0.3939098
 121.1500092    0.4018464
 121.1600037    0.3901749
 121.1700058    0.3907548
 121.1800079    0.3868505
 121.1900024    0.3919588
 121.2000046    0.3893474
 121.2100067    0.4018529
 121.2200089    0.4121223
 121.2300034    0.3998914
 121.2400055    0.4025585
 121.2500076    0.4020321
 121.2600021    0.4193177
 121.2700043    0.4157729
 121.2800064    0.4158820
 121.2900085    0.4129525
 121.3000031    0.4123113
 121.3100052    0.4123740
 121.3200073    0.4133645
 121.3300095    0.4173929
 121.3400040    0.4169368
 121.3500061    0.4155403
 121.3600082    0.4091627
 121.3700027    0.4067044
 121.3800049    0.4091180
 121.3900070    0.4143164
 121.4000092    0.4075379
 121.4100037    0.4065987
 121.4200058    0.4171964
 121.4300079    0.4151855
 121.4400024    0.4141261
 121.4500046    0.4165989
 121.4600067    0.4299904
 121.4700089    0.4258814
 121.4800034    0.4350651
 121.4900055    0.4443333
 121.5000076    0.4435857
 121.5100021    0.4433965
 121.5200043    0.4428910
 121.5300064    0.4377782
 121.5400085    0.4337343
 121.5500031    0.4370429
 121.5600052    0.4456864
 121.5700073    0.4498843
 121.5800095    0.4402621
 121.5900040    0.4485420
 121.6000061    0.4511726
 121.6100082    0.4473094
 121.6200027    0.4503214
 121.6300049    0.4508397
 121.6400070    0.4539079
 121.6500092    0.4582467
 121.6600037    0.4555055
 121.6700058    0.4579650
 121.6800079    0.4588054
 121.6900024    0.4525844
 121.7000046    0.4550766
 121.7100067    0.4524995
 121.7200089    0.4442255
 121.7300034    0.4487324
 121.7400055    0.4571016
 121.7500076    0.4703870
 121.7600021    0.4625344
 121.7700043    0.4661609
 121.7800064    0.4636575
 121.7900085    0.4723489
 121.8000031    0.4859038
 121.8100052    0.4819515
 121.8200073    0.4885059
 121.8300095    0.4769642
 121.8400040    0.4729290
 121.8500061    0.4757009
 121.8600082    0.4803913
 121.8700027    0.4800025
 121.8800049    0.4816873
 121.8900070    0.4656254
 121.9000092    0.4635384
 121.9100037    0.4668415
 121.9200058    0.4677721
 121.9300079    0.4513341
 121.9400024    0.4456296
 121.9500046    0.4418122
 121.9600067    0.4339824
 121.9700089    0.4387420
 121.9800034    0.4394176
 121.9900055    0.4507539
 122.0000076    0.4423998
 122.0100021    0.4474681
 122.0200043    0.4499362
 122.0300064    0.4505648
 122.0400085    0.4570849
 122.0500031    0.4775572
 122.0600052    0.4785274
 122.0700073    0.4806723
 122.0800095    0.4722603
 122.0900040    0.4674844
 122.1000061    0.4629947
 122.1100082    0.4713540
 122.1200027    0.4715998
 122.1300049    0.4752542
 122.1400070    0.4808202
 122.1500092    0.4783085
 122.1600037    0.4889815
 122.1700058    0.4742164
 122.1800079    0.4699632
 122.1900024    0.4742420
 122.2000046    0.4756173
 122.2100067    0.4718736
 122.2200089    0.4660776
 122.2300034    0.4762425
 122.2400055    0.4884433
 122.2500076    0.4796433
 122.2600021    0.4709698
 122.2700043    0.4752729
 122.2800064    0.4730255
 122.2900085    0.4697304
 122.3000031    0.4709456
 122.3100052    0.4747256
 122.3200073    0.4769379
 122.3300095    0.4823880
 122.3400040    0.4678831
 122.3500061    0.4747195
 122.3600082    0.4707968
 122.3700027    0.4741313
 122.3800049    0.4680004
 122.3900070    0.4680117
 122.4000092    0.4614713
 122.4100037    0.4610223
 122.4200058    0.4626548
 122.4300079    0.4668197
 122.4400024    0.4726857
 122.4500046    0.4824335
 122.4600067    0.4783815
 122.4700089    0.4862194
 122.4800034    0.4790210
 122.4900055    0.4800961
 122.5000076    0.4849083
 122.5100021    0.4875114
 122.5200043    0.4941955
 122.5300064    0.5111005
 122.5400085    0.4973082
 122.5500031    0.4883292
 122.5600052    0.4797628
 122.5700073    0.4781387
 122.5800095    0.4734397
 122.5900040    0.4754810
 122.6000061    0.4751695
 122.6100082    0.4722446
 122.6200027    0.4838426
 122.6300049    0.4805900
 122.6400070    0.4661109
 122.6500092    0.4618494
 122.6600037    0.4693203
 122.6700058    0.4752231
 122.6800079    0.4739057
 122.6900024    0.4796378
 122.7000046    0.4799303
 122.7100067    0.4843955
 122.7200089    0.4932518
 122.7300034    0.5040342
 122.7400055    0.4976139
 122.7500076    0.4965698
 122.7600021    0.4870267
 122.7700043    0.4788599
 122.7800064    0.4843611
 122.7900085    0.4984568
 122.8000031    0.4940232
 122.8100052    0.4950185
 122.8200073    0.4901901
 122.8300095    0.4932525
 122.8400040    0.4985299
 122.8500061    0.4948373
 122.8600082    0.4878991
 122.8700027    0.4816138
 122.8800049    0.4780404
 122.8900070    0.4744866
 122.9000092    0.4863651
 122.9100037    0.4847645
 122.9200058    0.4946508
 122.9300079    0.4926548
 122.9400024    0.4922642
 122.9500046    0.4917402
 122.9600067    0.5059874
 122.9700089    0.4993391
 122.9800034    0.5039177
 122.9900055    0.5057078
 123.0000076    0.5018311
 123.0100021    0.5026000
 123.0200043    0.5052925
 123.0300064    0.5044362
 123.0400085    0.5065077
 123.0500031    0.4985655
 123.0600052    0.4928891
 123.0700073    0.4927354
 123.0800095    0.5020063
 123.0900040    0.5037406
 123.1000061    0.5076714
 123.1100082    0.5092050
 123.1200027    0.5081628
 123.1300049    0.5067932
 123.1400070    0.5104970
 123.1500092    0.5017842
 123.1600037    0.5062143
 123.1700058    0.5025179
 123.1800079    0.5098395
 123.1900024    0.5054662
 123.2000046    0.5109427
 123.2100067    0.5096331
 123.2200089    0.5032653
 123.2300034    0.5039989
 123.2400055    0.5118248
 123.2500076    0.5118024
 123.2600021    0.5183715
 123.2700043    0.5108452
 123.2800064    0.5118043
 123.2900085    0.5262842
 123.3000031    0.5222838
 123.3100052    0.5243874
 123.3200073    0.5262361
 123.3300095    0.5304496
 123.3400040    0.5209593
 123.3500061    0.5328051
 123.3600082    0.5241786
 123.3700027    0.5130787
 123.3800049    0.5206518
 123.3900070    0.5121427
 123.4000092    0.5174882
 123.4100037    0.5131879
 123.4200058    0.5076379
 123.4300079    0.5035595
 123.4400024    0.5035196
 123.4500046    0.4896077
 123.4600067    0.4947517
 123.4700089    0.4928699
 123.4800034    0.5037208
 123.4900055    0.5021086
 123.5000076    0.5053290
 123.5100021    0.4984547
 123.5200043    0.4924579
 123.5300064    0.4920649
 123.5400085    0.4933544
 123.5500031    0.4986805
 123.5600052    0.4988097
 123.5700073    0.4950214
 123.5800095    0.4968810
 123.5900040    0.4949750
 123.6000061    0.5038600
 123.6100082    0.5005583
 123.6200027    0.4827361
 123.6300049    0.4892964
 123.6400070    0.4820627
 123.6500092    0.4812450
 123.6600037    0.4728763
 123.6700058    0.4759778
 123.6800079    0.4744672
 123.6900024    0.4737267
 123.7000046    0.4844457
 123.7100067    0.4949153
 123.7200089    0.4828359
 123.7300034    0.4733365
 123.7400055    0.4781001
 123.7500076    0.4849397
 123.7600021    0.4762328
 123.7700043    0.4829636
 123.7800064    0.4945147
 123.7900085    0.4929656
 123.8000031    0.4807543
 123.8100052    0.4809755
 123.8200073    0.4836230
 123.8300095    0.4749443
 123.8400040    0.4786600
 123.8500061    0.4795943
 123.8600082    0.4856589
 123.8700027    0.4820862
 123.8800049    0.4801405
 123.8900070    0.4857433
 123.9000092    0.4884953
 123.9100037    0.4904693
 123.9200058    0.4964711
 123.9300079    0.5036049
 123.9400024    0.4999345
 123.9500046    0.4996792
 123.9600067    0.5035231
 123.9700089    0.5008051
 123.9800034    0.5016299
 123.9900055    0.4931996
 124.0000076    0.4902325
 124.0100021    0.5014741
 124.0200043    0.4961623
 124.0300064    0.4967633
 124.0400085    0.4923414
 124.0500031    0.4885542
 124.0600052    0.4882607
 124.0700073    0.4834491
 124.0800095    0.4901138
 124.0900040    0.4825836
 124.1000061    0.4895865
 124.1100082    0.4972033
 124.1200027    0.5096070
 124.1300049    0.5075586
 124.1400070    0.5157750
 124.1500092    0.4976703
 124.1600037    0.5079573
 124.1700058    0.5156189
 124.1800079    0.5222750
 124.1900024    0.5331101
 124.2000046    0.5323549
 124.2100067    0.5292781
 124.2200089    0.5380527
 124.2300034    0.5371633
 124.2400055    0.5509179
 124.2500076    0.5460430
 124.2600021    0.5473297
 124.2700043    0.5581274
 124.2800064    0.5589491
 124.2900085    0.5630534
 124.3000031    0.5618443
 124.3100052    0.5442178
 124.3200073    0.5544532
 124.3300095    0.5528344
 124.3400040    0.5623953
 124.3500061    0.5612471
 124.3600082    0.5592555
 124.3700027    0.5585690
 124.3800049    0.5677660
 124.3900070    0.5592245
 124.4000092    0.5765830
 124.4100037    0.5637316
 124.4200058    0.5547583
 124.4300079    0.5616764
 124.4400024    0.5728436
 124.4500046    0.5670845
 124.4600067    0.5797474
 124.4700089    0.5851153
 124.4800034    0.5977311
 124.4900055    0.6017153
 124.5000076    0.5882639
 124.5100021    0.5925491
 124.5200043    0.5824718
 124.5300064    0.5821146
 124.5400085    0.5811907
 124.5500031    0.5715644
 124.5600052    0.5621269
 124.5700073    0.5633047
 124.5800095    0.5627983
 124.5900040    0.5498102
 124.6000061    0.5334073
 124.6100082    0.5431144
 124.6200027    0.5504350
 124.6300049    0.5511779
 124.6400070    0.5383016
 124.6500092    0.5344634
 124.6600037    0.5379829
 124.6700058    0.5435265
 124.6800079    0.5364509
 124.6900024    0.5324422
 124.7000046    0.5236431
 124.7100067    0.5396665
 124.7200089    0.5309123
 124.7300034    0.5237336
 124.7400055    0.5107760
 124.7500076    0.5048655
 124.7600021    0.5116009
 124.7700043    0.5142942
 124.7800064    0.5192370
 124.7900085    0.5107752
 124.8000031    0.5149772
 124.8100052    0.5063213
 124.8200073    0.5032589
 124.8300095    0.5158158
 124.8400040    0.5091332
 124.8500061    0.5195932
 124.8600082    0.5239824
 124.8700027    0.5026911
 124.8800049    0.5035106
 124.8900070    0.4939997
 124.9000092    0.4973863
 124.9100037    0.4860001
 124.9200058    0.4883370
 124.9300079    0.4873305
 124.9400024    0.4984165
 124.9500046    0.5016918
 124.9600067    0.5065035
 124.9700089    0.5141062
 124.9800034    0.5180972
 124.9900055    0.5353695
 125.0000076    0.5373225
 125.0100021    0.5305821
 125.0200043    0.5315171
 125.0300064    0.5272185
 125.0400085    0.5239838
 125.0500031    0.5227430
 125.0600052    0.5216011
 125.0700073    0.5152436
 125.0800095    0.5243791
 125.0900040    0.5269666
 125.1000061    0.5283855
 125.1100082    0.5312366
 125.1200027    0.5224141
 125.1300049    0.5133682
 125.1400070    0.5091857
 125.1500092    0.5205125
 125.1600037    0.5246150
 125.1700058    0.5200436
 125.1800079    0.5121998
 125.1900024    0.5064701
 125.2000046    0.5099068
 125.2100067    0.5052763
 125.2200089    0.5104162
 125.2300034    0.5111298
 125.2400055    0.5163667
 125.2500076    0.5096427
 125.2600021    0.5113864
 125.2700043    0.4968959
 125.2800064    0.5002446
 125.2900085    0.4944312
 125.3000031    0.5017718
 125.3100052    0.5000691
 125.3200073    0.4875430
 125.3300095    0.4841059
 125.3400040    0.4882201
 125.3500061    0.4809690
 125.3600082    0.4906978
 125.3700027    0.4981497
 125.3800049    0.4951763
 125.3900070    0.4963021
 125.4000092    0.4997626
 125.4100037    0.5105746
 125.4200058    0.5090036
 125.4300079    0.5028387
 125.4400024    0.5026895
 125.4500046    0.4966694
 125.4600067    0.4872998
 125.4700089    0.4897523
 125.4800034    0.4891784
 125.4900055    0.4750152
 125.5000076    0.4798016
 125.5100098    0.4759980
 125.5200043    0.4771744
 125.5300064    0.4873865
 125.5400085    0.4848247
 125.5500031    0.4770069
 125.5600052    0.4746090
 125.5700073    0.4852922
 125.5800095    0.4860448
 125.5900040    0.4991841
 125.6000061    0.4829995
 125.6100082    0.4818617
 125.6200027    0.4772259
 125.6300049    0.4832162
 125.6400070    0.4818138
 125.6500092    0.4706700
 125.6600037    0.4793201
 125.6700058    0.4722012
 125.6800079    0.4722177
 125.6900024    0.4787916
 125.7000046    0.4774199
 125.7100067    0.4733749
 125.7200089    0.4722222
 125.7300034    0.4728639
 125.7400055    0.4713176
 125.7500076    0.4772602
 125.7600098    0.4812178
 125.7700043    0.4948343
 125.7800064    0.4880673
 125.7900085    0.4780129
 125.8000031    0.4755132
 125.8100052    0.4830949
 125.8200073    0.4830713
 125.8300095    0.4827951
 125.8400040    0.4820091
 125.8500061    0.4832847
 125.8600082    0.4721396
 125.8700027    0.4748711
 125.8800049    0.4624725
 125.8900070    0.4629914
 125.9000092    0.4806085
 125.9100037    0.4847235
 125.9200058    0.4859670
 125.9300079    0.4843672
 125.9400024    0.4830776
 125.9500046    0.4749296
 125.9600067    0.4712023
 125.9700089    0.4907752
 125.9800034    0.4804391
 125.9900055    0.4781193
 126.0000076    0.4654227
 126.0100098    0.4561069
 126.0200043    0.4634510
 126.0300064    0.4570773
 126.0400085    0.4730191
 126.0500031    0.4719888
 126.0600052    0.4802822
 126.0700073    0.4735387
 126.0800095    0.4769514
 126.0900040    0.4698985
 126.1000061    0.4624503
 126.1100082    0.4663459
 126.1200027    0.4698008
 126.1300049    0.4575952
 126.1400070    0.4562316
 126.1500092    0.4632728
 126.1600037    0.4593958
 126.1700058    0.4531223
 126.1800079    0.4536561
 126.1900024    0.4593988
 126.2000046    0.4512723
 126.2100067    0.4552408
 126.2200089    0.4482271
 126.2300034    0.4519545
 126.2400055    0.4423837
 126.2500076    0.4370191
 126.2600098    0.4462392
 126.2700043    0.4385456
 126.2800064    0.4355560
 126.2900085    0.4399576
 126.3000031    0.4348917
 126.3100052    0.4509031
 126.3200073    0.4617162
 126.3300095    0.4699575
 126.3400040    0.4761834
 126.3500061    0.4739483
 126.3600082    0.4763361
 126.3700027    0.4779714
 126.3800049    0.4780736
 126.3900070    0.4761675
 126.4000092    0.4677438
 126.4100037    0.4614263
 126.4200058    0.4554220
 126.4300079    0.4421324
 126.4400024    0.4478740
 126.4500046    0.4468152
 126.4600067    0.4435886
 126.4700089    0.4359778
 126.4800034    0.4324358
 126.4900055    0.4305308
 126.5000076    0.4363319
 126.5100098    0.4387220
 126.5200043    0.4280966
 126.5300064    0.4290183
 126.5400085    0.4347744
 126.5500031    0.4377159
 126.5600052    0.4378730
 126.5700073    0.4403355
 126.5800095    0.4492722
 126.5900040    0.4411022
 126.6000061    0.4519251
 126.6100082    0.4565158
 126.6200027    0.4592913
 126.6300049    0.4529781
 126.6400070    0.4599293
 126.6500092    0.4630695
 126.6600037    0.4743574
 126.6700058    0.4819354
 126.6800079    0.4853879
 126.6900024    0.4725737
 126.7000046    0.4763424
 126.7100067    0.4655503
 126.7200089    0.4780517
 126.7300034    0.4811319
 126.7400055    0.4857165
 126.7500076    0.4824513
 126.7600098    0.4823768
 126.7700043    0.4776821
 126.7800064    0.4751003
 126.7900085    0.4730376
 126.8000031    0.4716359
 126.8100052    0.4787908
 126.8200073    0.4668778
 126.8300095    0.4649324
 126.8400040    0.4609380
 126.8500061    0.4552911
 126.8600082    0.4622452
 126.8700027    0.4654510
 126.8800049    0.4623882
 126.8900070    0.4669204
 126.9000092    0.4650625
 126.9100037    0.4747961
 126.9200058    0.4788765
 126.9300079    0.4909723
 126.9400024    0.4882202
 126.9500046    0.4910137
 126.9600067    0.4981732
 126.9700089    0.4972523
 126.9800034    0.5031560
 126.9900055    0.4863133
 127.0000076    0.4790057
 127.0100098    0.4924242
 127.0200043    0.5059949
 127.0300064    0.5072868
 127.0400085    0.5046789
 127.0500031    0.4890978
 127.0600052    0.4824036
 127.0700073    0.4798346
 127.0800095    0.4741968
 127.0900040    0.4752929
 127.1000061    0.4582372
 127.1100082    0.4729270
 127.1200027    0.4682788
 127.1300049    0.4575933
 127.1400070    0.4705858
 127.1500092    0.4716991
 127.1600037    0.4593158
 127.1700058    0.4579295
 127.1800079    0.4623466
 127.1900024    0.4548205
 127.2000046    0.4621023
 127.2100067    0.4589025
 127.2200089    0.4740349
 127.2300034    0.4797913
 127.2400055    0.4859754
 127.2500076    0.4734370
 127.2600098    0.4721968
 127.2700043    0.4755946
 127.2800064    0.4810560
 127.2900085    0.4832523
 127.3000031    0.4894162
 127.3100052    0.4843694
 127.3200073    0.4856706
 127.3300095    0.4950246
 127.3400040    0.4929907
 127.3500061    0.4885117
 127.3600082    0.4918934
 127.3700027    0.4916700
 127.3800049    0.4974939
 127.3900070    0.4972441
 127.4000092    0.5079205
 127.4100037    0.5114362
 127.4200058    0.5093031
 127.4300079    0.5118948
 127.4400024    0.5103491
 127.4500046    0.5110838
 127.4600067    0.5097243
 127.4700089    0.5052831
 127.4800034    0.4978693
 127.4900055    0.4862722
 127.5000076    0.4910944
 127.5100098    0.4919091
 127.5200043    0.4947311
 127.5300064    0.4910109
 127.5400085    0.4846312
 127.5500031    0.4811540
 127.5600052    0.4847969
 127.5700073    0.4874808
 127.5800095    0.4764389
 127.5900040    0.4826169
 127.6000061    0.4743236
 127.6100082    0.4797355
 127.6200027    0.4824443
 127.6300049    0.4786187
 127.6400070    0.4851854
 127.6500092    0.4831646
 127.6600037    0.4751619
 127.6700058    0.4793014
 127.6800079    0.4711296
 127.6900024    0.4665195
 127.7000046    0.4692390
 127.7100067    0.4653144
 127.7200089    0.4685932
 127.7300034    0.4762994
 127.7400055    0.4753443
 127.7500076    0.4928561
 127.7600098    0.4846863
 127.7700043    0.4788201
 127.7800064    0.4833519
 127.7900085    0.4824327
 127.8000031    0.4801145
 127.8100052    0.4839104
 127.8200073    0.4842382
 127.8300095    0.4733631
 127.8400040    0.4723082
 127.8500061    0.4694829
 127.8600082    0.4599537
 127.8700027    0.4626346
 127.8800049    0.4527834
 127.8900070    0.4532056
 127.9000092    0.4526778
 127.9100037    0.4528873
 127.9200058    0.4475208
 127.9300079    0.4496904
 127.9400024    0.4499841
 127.9500046    0.4480955
 127.9600067    0.4427754
 127.9700089    0.4460973
 127.9800034    0.4468876
 127.9900055    0.4431299
 128.0000000    0.4445857
 128.0100098    0.4391012
 128.0200043    0.4516983
 128.0299988    0.4517056
 128.0400085    0.4575033
 128.0500031    0.4602530
 128.0600128    0.4687047
 128.0700073    0.4687400
 128.0800018    0.4818640
 128.0900116    0.4771479
 128.1000061    0.4770263
 128.1100006    0.4815729
 128.1200104    0.4798175
 128.1300049    0.4788902
 128.1399994    0.4731078
 128.1500092    0.4672794
 128.1600037    0.4782893
 128.1700134    0.4805133
 128.1800079    0.4845718
 128.1900024    0.4802307
 128.2000122    0.4741991
 128.2100067    0.4838396
 128.2200012    0.4911113
 128.2300110    0.4795037
 128.2400055    0.4742319
 128.2500000    0.4820939
 128.2600098    0.4891259
 128.2700043    0.4862586
 128.2799988    0.4683315
 128.2900085    0.4739171
 128.3000031    0.4819231
 128.3100128    0.4770515
 128.3200073    0.4834865
 128.3300018    0.4777008
 128.3400116    0.4830668
 128.3500061    0.4792857
 128.3600006    0.4756545
 128.3700104    0.4734738
 128.3800049    0.4657016
 128.3899994    0.4699972
 128.4000092    0.4668655
 128.4100037    0.4804236
 128.4200134    0.4731872
 128.4300079    0.4776765
 128.4400024    0.4787042
 128.4500122    0.4873081
 128.4600067    0.4938606
 128.4700012    0.4829795
 128.4800110    0.4777930
 128.4900055    0.4812129
 128.5000000    0.4752620
 128.5100098    0.4797632
 128.5200043    0.4861149
 128.5299988    0.4799874
 128.5400085    0.4821556
 128.5500031    0.4845682
 128.5600128    0.4904578
 128.5700073    0.4942178
 128.5800018    0.4855734
 128.5900116    0.4869300
 128.6000061    0.4775844
 128.6100006    0.4784313
 128.6200104    0.4769405
 128.6300049    0.4677156
 128.6399994    0.4770052
 128.6500092    0.4707254
 128.6600037    0.4762321
 128.6700134    0.4685372
 128.6800079    0.4564946
 128.6900024    0.4646737
 128.7000122    0.4731726
 128.7100067    0.4639810
 128.7200012    0.4796567
 128.7300110    0.4784500
 128.7400055    0.4775166
 128.7500000    0.4766333
 128.7600098    0.4606667
 128.7700043    0.4520745
 128.7799988    0.4436776
 128.7900085    0.4423960
 128.8000031    0.4535738
 128.8100128    0.4565043
 128.8200073    0.4654828
 128.8300018    0.4591972
 128.8400116    0.4654542
 128.8500061    0.4600449
 128.8600006    0.4733106
 128.8700104    0.4729543
 128.8800049    0.4713219
 128.8899994    0.4613200
 128.9000092    0.4820262
 128.9100037    0.4774560
 128.9200134    0.4765946
 128.9300079    0.4808306
 128.9400024    0.4647112
 128.9500122    0.4668762
 128.9600067    0.4745089
 128.9700012    0.4729111
 128.9800110    0.4635517
 128.9900055    0.4667965
 129.0000000    0.4653449
 129.0100098    0.4631439
 129.0200043    0.4593277
 129.0299988    0.4603623
 129.0400085    0.4658436
 129.0500031    0.4581809
 129.0600128    0.4719454
 129.0700073    0.4706345
 129.0800018    0.4626833
 129.0900116    0.4646868
 129.1000061    0.4618888
 129.1100006    0.4622245
 129.1200104    0.4668358
 129.1300049    0.4672180
 129.1399994    0.4622235
 129.1500092    0.4641079
 129.1600037    0.4565100
 129.1700134    0.4579592
 129.1800079    0.4569074
 129.1900024    0.4661875
 129.2000122    0.4611723
 129.2100067    0.4600344
 129.2200012    0.4638644
 129.2300110    0.4650999
 129.2400055    0.4625102
 129.2500000    0.4691149
 129.2600098    0.4790097
 129.2700043    0.4741616
 129.2799988    0.4767582
 129.2900085    0.4671129
 129.3000031    0.4783631
 129.3100128    0.4663120
 129.3200073    0.4615602
 129.3300018    0.4670044
 129.3400116    0.4696936
 129.3500061    0.4782175
 129.3600006    0.4881693
 129.3700104    0.4958391
 129.3800049    0.4918731
 129.3899994    0.4874265
 129.4000092    0.4907283
 129.4100037    0.4873208
 129.4200134    0.4914217
 129.4300079    0.4936256
 129.4400024    0.4933622
 129.4500122    0.4879291
 129.4600067    0.4820787
 129.4700012    0.4883248
 129.4800110    0.4880204
 129.4900055    0.4997360
 129.5000000    0.4987115
 129.5100098    0.4938310
 129.5200043    0.4866414
 129.5299988    0.4875337
 129.5400085    0.4986838
 129.5500031    0.4963053
 129.5600128    0.5029834
 129.5700073    0.4990367
 129.5800018    0.4963497
 129.5900116    0.4887778
 129.6000061    0.4805442
 129.6100006    0.4920831
 129.6200104    0.5030054
 129.6300049    0.5080228
 129.6399994    0.5099067
 129.6500092    0.5133901
 129.6600037    0.5021316
 129.6700134    0.4938377
 129.6800079    0.5160647
 129.6900024    0.5069245
 129.7000122    0.5120595
 129.7100067    0.5152627
 129.7200012    0.5197982
 129.7300110    0.5149473
 129.7400055    0.5173844
 129.7500000    0.5126249
 129.7600098    0.5085691
 129.7700043    0.4973694
 129.7799988    0.4997717
 129.7900085    0.5026380
 129.8000031    0.5069948
 129.8100128    0.5050832
 129.8200073    0.5007097
 129.8300018    0.5089211
 129.8400116    0.5103421
 129.8500061    0.5250653
 129.8600006    0.5072907
 129.8700104    0.5163110
 129.8800049    0.4959578
 129.8899994    0.5010411
 129.9000092    0.4978710
 129.9100037    0.5079792
 129.9200134    0.5014447
 129.9300079    0.4956708
 129.9400024    0.4980249
 129.9500122    0.5109189
 129.9600067    0.5053325
 129.9700012    0.5201504
 129.9800110    0.5069553
 129.9900055    0.5209675
 130.0000000    0.5204672
 130.0100098    0.5143281
 130.0200043    0.5113359
 130.0299988    0.5180208
 130.0400085    0.5031587
 130.0500031    0.4967721
 130.0600128    0.4921242
 130.0700073    0.4917943
 130.0800018    0.4947783
 130.0900116    0.4958268
 130.1000061    0.4935523
 130.1100006    0.4973652
 130.1200104    0.5003800
 130.1300049    0.5026800
 130.1399994    0.4950202
 130.1500092    0.4916635
 130.1600037    0.4855675
 130.1700134    0.4944874
 130.1800079    0.4967653
 130.1900024    0.4940678
 130.2000122    0.4918836
 130.2100067    0.4975563
 130.2200012    0.5024307
 130.2300110    0.4993144
 130.2400055    0.4927306
 130.2500000    0.4950868
 130.2600098    0.4892943
 130.2700043    0.4784272
 130.2799988    0.4795581
 130.2900085    0.4759136
 130.3000031    0.4793060
 130.3100128    0.4816029
 130.3200073    0.4813233
 130.3300018    0.4746626
 130.3400116    0.4718600
 130.3500061    0.4754845
 130.3600006    0.4664729
 130.3700104    0.4693471
 130.3800049    0.4711662
 130.3899994    0.4732200
 130.4000092    0.4572116
 130.4100037    0.4611067
 130.4200134    0.4753554
 130.4300079    0.4755419
 130.4400024    0.4775400
 130.4500122    0.4736345
 130.4600067    0.4719175
 130.4700012    0.4729388
 130.4800110    0.4796087
 130.4900055    0.4757469
 130.5000000    0.4670356
 130.5100098    0.4806529
 130.5200043    0.4624555
 130.5299988    0.4620815
 130.5400085    0.4774770
 130.5500031    0.4821008
 130.5600128    0.4805646
 130.5700073    0.4832169
 130.5800018    0.4920942
 130.5900116    0.4917514
 130.6000061    0.4817280
 130.6100006    0.4812639
 130.6200104    0.4833166
 130.6300049    0.4782310
 130.6399994    0.4829413
 130.6500092    0.4770850
 130.6600037    0.4867609
 130.6700134    0.4864382
 130.6800079    0.4721753
 130.6900024    0.4736126
 130.7000122    0.4605978
 130.7100067    0.4701886
 130.7200012    0.4834529
 130.7300110    0.4834430
 130.7400055    0.4788611
 130.7500000    0.4787656
 130.7600098    0.4785959
 130.7700043    0.4863288
 130.7799988    0.4730064
 130.7900085    0.4816178
 130.8000031    0.4739247
 130.8100128    0.4750247
 130.8200073    0.4821986
 130.8300018    0.4907694
 130.8400116    0.4909660
 130.8500061    0.4899537
 130.8600006    0.4928879
 130.8700104    0.4955736
 130.8800049    0.5046698
 130.8899994    0.5247931
 130.9000092    0.5177681
 130.9100037    0.5127356
 130.9200134    0.5183300
 130.9300079    0.5150414
 130.9400024    0.4961078
 130.9500122    0.5085311
 130.9600067    0.5018424
 130.9700012    0.5062626
 130.9800110    0.4997000
 130.9900055    0.5069516
 131.0000000    0.5032734
 131.0100098    0.4975862
 131.0200043    0.5021945
 131.0299988    0.5096783
 131.0400085    0.5090945
 131.0500031    0.5209327
 131.0600128    0.5208099
 131.0700073    0.5142658
 131.0800018    0.5218523
 131.0900116    0.5302518
 131.1000061    0.5305079
 131.1100006    0.5275223
 131.1200104    0.5390474
 131.1300049    0.5345534
 131.1399994    0.5278515
 131.1500092    0.5128673
 131.1600037    0.5177133
 131.1700134    0.5254550
 131.1800079    0.5220606
 131.1900024    0.5146697
 131.2000122    0.5198997
 131.2100067    0.5152701
 131.2200012    0.5283450
 131.2300110    0.5210344
 131.2400055    0.5236329
 131.2500000    0.5109174
 131.2600098    0.5085217
 131.2700043    0.5002493
 131.2799988    0.5011888
 131.2900085    0.4964111
 131.3000031    0.4984277
 131.3100128    0.4932280
 131.3200073    0.4946204
 131.3300018    0.4751445
 131.3400116    0.4700752
 131.3500061    0.4665457
 131.3600006    0.4634990
 131.3700104    0.4656244
 131.3800049    0.4682211
 131.3899994    0.4882665
 131.4000092    0.4994787
 131.4100037    0.4864754
 131.4200134    0.4924819
 131.4300079    0.4968022
 131.4400024    0.5023911
 131.4500122    0.5075642
 131.4600067    0.5090596
 131.4700012    0.5227640
 131.4800110    0.5159086
 131.4900055    0.5190840
 131.5000000    0.5197368
 131.5100098    0.5275220
 131.5200043    0.5270027
 131.5299988    0.5435864
 131.5400085    0.5417326
 131.5500031    0.5329465
 131.5600128    0.5378793
 131.5700073    0.5385056
 131.5800018    0.5459059
 131.5900116    0.5400186
 131.6000061    0.5340682
 131.6100006    0.5349822
 131.6200104    0.5419343
 131.6300049    0.5370724
 131.6399994    0.5365235
 131.6500092    0.5347684
 131.6600037    0.5216591
 131.6700134    0.5261792
 131.6800079    0.5242273
 131.6900024    0.5328085
 131.7000122    0.5263032
 131.7100067    0.5226479
 131.7200012    0.5176983
 131.7300110    0.5198880
 131.7400055    0.5228030
 131.7500000    0.5312149
 131.7600098    0.5280033
 131.7700043    0.5360146
 131.7799988    0.5423197
 131.7900085    0.5311262
 131.8000031    0.5373127
 131.8100128    0.5395452
 131.8200073    0.5527317
 131.8300018    0.5543299
 131.8400116    0.5563518
 131.8500061    0.5660039
 131.8600006    0.5690035
 131.8700104    0.5651312
 131.8800049    0.5701874
 131.8899994    0.5607920
 131.9000092    0.5708888
 131.9100037    0.5796953
 131.9200134    0.5834955
 131.9300079    0.5795786
 131.9400024    0.5826382
 131.9500122    0.5804252
 131.9600067    0.5688320
 131.9700012    0.5749504
 131.9800110    0.5711414
 131.9900055    0.5780166
 132.0000000    0.5716841
 132.0100098    0.5699890
 132.0200043    0.5711274
 132.0299988    0.5702664
 132.0400085    0.5682632
 132.0500031    0.5557171
 132.0600128    0.5703697
 132.0700073    0.5713880
 132.0800018    0.5718210
 132.0900116    0.5731038
 132.1000061    0.5656819
 132.1100006    0.5631473
 132.1200104    0.5647928
 132.1300049    0.5646341
 132.1399994    0.5702183
 132.1500092    0.5598063
 132.1600037    0.5690082
 132.1700134    0.5679198
 132.1800079    0.5600343
 132.1900024    0.5661463
 132.2000122    0.5582274
 132.2100067    0.5536619
 132.2200012    0.5451684
 132.2300110    0.5508515
 132.2400055    0.5529703
 132.2500000    0.5535501
 132.2600098    0.5587819
 132.2700043    0.5458274
 132.2799988    0.5482536
 132.2900085    0.5427101
 132.3000031    0.5401732
 132.3100128    0.5339940
 132.3200073    0.5539905
 132.3300018    0.5504882
 132.3400116    0.5403486
 132.3500061    0.5412530
 132.3600006    0.5466835
 132.3700104    0.5437411
 132.3800049    0.5504512
 132.3899994    0.5626474
 132.4000092    0.5582237
 132.4100037    0.5580602
 132.4200134    0.5466964
 132.4300079    0.5441557
 132.4400024    0.5516705
 132.4500122    0.5467182
 132.4600067    0.5659661
 132.4700012    0.5668387
 132.4800110    0.5564312
 132.4900055    0.5494960
 132.5000000    0.5524083
 132.5100098    0.5502940
 132.5200043    0.5513796
 132.5299988    0.5354060
 132.5400085    0.5286691
 132.5500031    0.5318304
 132.5600128    0.5276389
 132.5700073    0.5391098
 132.5800018    0.5541978
 132.5900116    0.5385882
 132.6000061    0.5504498
 132.6100006    0.5386669
 132.6200104    0.5412589
 132.6300049    0.5372819
 132.6399994    0.5375640
 132.6500092    0.5460258
 132.6600037    0.5376090
 132.6700134    0.5305815
 132.6800079    0.5343052
 132.6900024    0.5366646
 132.7000122    0.5332087
 132.7100067    0.5369197
 132.7200012    0.5406080
 132.7300110    0.5382184
 132.7400055    0.5382267
 132.7500000    0.5364076
 132.7600098    0.5420188
 132.7700043    0.5369291
 132.7799988    0.5427127
 132.7900085    0.5522731
 132.8000031    0.5433055
 132.8100128    0.5456319
 132.8200073    0.5300012
 132.8300018    0.5355439
 132.8400116    0.5325719
 132.8500061    0.5348059
 132.8600006    0.5380962
 132.8700104    0.5309823
 132.8800049    0.5221516
 132.8899994    0.5234819
 132.9000092    0.5238642
 132.9100037    0.5247625
 132.9200134    0.5343700
 132.9300079    0.5309504
 132.9400024    0.5328552
 132.9500122    0.5227878
 132.9600067    0.5320208
 132.9700012    0.5321555
 132.9800110    0.5113183
 132.9900055    0.5200390
 133.0000000    0.5143848
 133.0100098    0.5048452
 133.0200043    0.5070090
 133.0299988    0.5140897
 133.0400085    0.5187753
 133.0500031    0.5251139
 133.0600128    0.5193846
 133.0700073    0.5241420
 133.0800018    0.5171506
 133.0900116    0.5179204
 133.1000061    0.5231144
 133.1100006    0.5312158
 133.1200104    0.5242884
 133.1300049    0.5290774
 133.1399994    0.5383644
 133.1500092    0.5368780
 133.1600037    0.5373024
 133.1700134    0.5349440
 133.1800079    0.5345072
 133.1900024    0.5422331
 133.2000122    0.5473834
 133.2100067    0.5300543
 133.2200012    0.5448702
 133.2300110    0.5465749
 133.2400055    0.5449273
 133.2500000    0.5437579
 133.2600098    0.5466523
 133.2700043    0.5422877
 133.2799988    0.5297624
 133.2900085    0.5394956
 133.3000031    0.5485306
 133.3100128    0.5499607
 133.3200073    0.5544767
 133.3300018    0.5521307
 133.3400116    0.5499405
 133.3500061    0.5527023
 133.3600006    0.5535001
 133.3700104    0.5453007
 133.3800049    0.5323268
 133.3899994    0.5470946
 133.4000092    0.5444909
 133.4100037    0.5433657
 133.4200134    0.5499556
 133.4300079    0.5516270
 133.4400024    0.5435778
 133.4500122    0.5412560
 133.4600067    0.5399213
 133.4700012    0.5308213
 133.4800110    0.5365211
 133.4900055    0.5403631
 133.5000000    0.5287699
 133.5100098    0.5383168
 133.5200043    0.5462771
 133.5299988    0.5359357
 133.5400085    0.5401882
 133.5500031    0.5456526
 133.5600128    0.5471147
 133.5700073    0.5510402
 133.5800018    0.5450577
 133.5900116    0.5466334
 133.6000061    0.5494262
 133.6100006    0.5575603
 133.6200104    0.5509651
 133.6300049    0.5509295
 133.6399994    0.5485672
 133.6500092    0.5489321
 133.6600037    0.5545275
 133.6700134    0.5517199
 133.6800079    0.5485399
 133.6900024    0.5474216
 133.7000122    0.5429586
 133.7100067    0.5329713
 133.7200012    0.5371162
 133.7300110    0.5360542
 133.7400055    0.5365739
 133.7500000    0.5527351
 133.7600098    0.5474232
 133.7700043    0.5454107
 133.7799988    0.5520254
 133.7900085    0.5453314
 133.8000031    0.5446917
 133.8100128    0.5428455
 133.8200073    0.5481178
 133.8300018    0.5442548
 133.8400116    0.5413128
 133.8500061    0.5415027
 133.8600006    0.5477347
 133.8700104    0.5587163
 133.8800049    0.5677608
 133.8899994    0.5596986
 133.9000092    0.5529062
 133.9100037    0.5589457
 133.9200134    0.5509839
 133.9300079    0.5525942
 133.9400024    0.5531961
 133.9500122    0.5457803
 133.9600067    0.5532311
 133.9700012    0.5583243
 133.9800110    0.5457096
 133.9900055    0.5508367
 134.0000000    0.5494652
 134.0100098    0.5416399
 134.0200043    0.5494654
 134.0299988    0.5524452
 134.0400085    0.5613806
 134.0500031    0.5609282
 134.0600128    0.5652671
 134.0700073    0.5785528
 134.0800018    0.5689489
 134.0900116    0.5642397
 134.1000061    0.5665059
 134.1100006    0.5702344
 134.1200104    0.5659379
 134.1300049    0.5640032
 134.1399994    0.5646867
 134.1500092    0.5673400
 134.1600037    0.5653107
 134.1700134    0.5719418
 134.1800079    0.5794799
 134.1900024    0.5836854
 134.2000122    0.5786982
 134.2100067    0.5799680
 134.2200012    0.5827049
 134.2300110    0.5855836
 134.2400055    0.5934805
 134.2500000    0.5892009
 134.2600098    0.5848491
 134.2700043    0.5969141
 134.2799988    0.5923646
 134.2900085    0.6072538
 134.3000031    0.5919039
 134.3100128    0.5964722
 134.3200073    0.5915210
 134.3300018    0.5995946
 134.3400116    0.6090547
 134.3500061    0.6161798
 134.3600006    0.6120057
 134.3700104    0.6134198
 134.3800049    0.6149639
 134.3899994    0.6108354
 134.4000092    0.6093107
 134.4100037    0.6135691
 134.4200134    0.6046053
 134.4300079    0.5962390
 134.4400024    0.5948324
 134.4500122    0.6015334
 134.4600067    0.5914304
 134.4700012    0.5857563
 134.4800110    0.5865715
 134.4900055    0.5790325
 134.5000000    0.5858219
 134.5100098    0.5811076
 134.5200043    0.5840927
 134.5299988    0.5871482
 134.5400085    0.5830142
 134.5500031    0.5845835
 134.5600128    0.5755674
 134.5700073    0.5659602
 134.5800018    0.5706791
 134.5900116    0.5661556
 134.6000061    0.5769709
 134.6100006    0.5816019
 134.6200104    0.5797574
 134.6300049    0.5705050
 134.6399994    0.5806980
 134.6500092    0.5789006
 134.6600037    0.5759787
 134.6700134    0.5794848
 134.6800079    0.5781298
 134.6900024    0.5893399
 134.7000122    0.5910963
 134.7100067    0.5949754
 134.7200012    0.5981234
 134.7300110    0.6006313
 134.7400055    0.6010451
 134.7500000    0.5936077
 134.7600098    0.5856342
 134.7700043    0.5792435
 134.7799988    0.5790101
 134.7900085    0.5792068
 134.8000031    0.5826731
 134.8100128    0.5778683
 134.8200073    0.5709687
 134.8300018    0.5737464
 134.8400116    0.5815538
 134.8500061    0.5763475
 134.8600006    0.5763989
 134.8700104    0.5767165
 134.8800049    0.5847653
 134.8899994    0.5838345
 134.9000092    0.5852865
 134.9100037    0.5773954
 134.9200134    0.5769800
 134.9300079    0.5712151
 134.9400024    0.5777197
 134.9500122    0.5770846
 134.9600067    0.5872297
 134.9700012    0.5883510
 134.9800110    0.5929388
 134.9900055    0.5946170
 135.0000000    0.6012785
 135.0100098    0.6016135
 135.0200043    0.6061625
 135.0300140    0.5996754
 135.0400085    0.6015744
 135.0500031    0.6058586
 135.0600128    0.5992401
 135.0700073    0.5941826
 135.0800018    0.6048254
 135.0900116    0.6140527
 135.1000061    0.6228592
 135.1100006    0.6313435
 135.1200104    0.6163489
 135.1300049    0.6265557
 135.1399994    0.6252015
 135.1500092    0.6215070
 135.1600037    0.6140879
 135.1700134    0.6198604
 135.1800079    0.6204646
 135.1900024    0.6192312
 135.2000122    0.6188682
 135.2100067    0.6267655
 135.2200012    0.6299679
 135.2300110    0.6203882
 135.2400055    0.6144114
 135.2500000    0.6329101
 135.2600098    0.6389470
 135.2700043    0.6357623
 135.2800140    0.6230196
 135.2900085    0.6228007
 135.3000031    0.6194685
 135.3100128    0.6216626
 135.3200073    0.6151420
 135.3300018    0.6080110
 135.3400116    0.6097394
 135.3500061    0.6184852
 135.3600006    0.6170974
 135.3700104    0.6174905
 135.3800049    0.6113272
 135.3899994    0.6042733
 135.4000092    0.6022150
 135.4100037    0.6147400
 135.4200134    0.6149215
 135.4300079    0.6146304
 135.4400024    0.6171168
 135.4500122    0.6183509
 135.4600067    0.6179039
 135.4700012    0.6217820
 135.4800110    0.6191344
 135.4900055    0.6256781
 135.5000000    0.6200728
 135.5100098    0.6179104
 135.5200043    0.6148098
 135.5300140    0.6085312
 135.5400085    0.6099125
 135.5500031    0.6119926
 135.5600128    0.6139701
 135.5700073    0.6115620
 135.5800018    0.5952505
 135.5900116    0.6041835
 135.6000061    0.6107538
 135.6100006    0.6077867
 135.6200104    0.6163568
 135.6300049    0.6065595
 135.6399994    0.5981041
 135.6500092    0.6009817
 135.6600037    0.6124509
 135.6700134    0.6166715
 135.6800079    0.6121218
 135.6900024    0.6063039
 135.7000122    0.6124170
 135.7100067    0.6107506
 135.7200012    0.6062086
 135.7300110    0.6098005
 135.7400055    0.5978734
 135.7500000    0.6032771
 135.7600098    0.6023487
 135.7700043    0.6015157
 135.7800140    0.6036238
 135.7900085    0.5936538
 135.8000031    0.5989039
 135.8100128    0.5977332
 135.8200073    0.5972259
 135.8300018    0.5912526
 135.8400116    0.5872820
 135.8500061    0.5784659
 135.8600006    0.5806280
 135.8700104    0.5792134
 135.8800049    0.5792130
 135.8899994    0.5699661
 135.9000092    0.5635936
 135.9100037    0.5584794
 135.9200134    0.5625738
 135.9300079    0.5618569
 135.9400024    0.5604398
 135.9500122    0.5619849
 135.9600067    0.5654801
 135.9700012    0.5635144
 135.9800110    0.5647924
 135.9900055    0.5620396
 136.0000000    0.5574682
 136.0100098    0.5477735
 136.0200043    0.5572126
 136.0300140    0.5587968
 136.0400085    0.5559217
 136.0500031    0.5548145
 136.0600128    0.5534327
 136.0700073    0.5436849
 136.0800018    0.5482454
 136.0900116    0.5419236
 136.1000061    0.5471419
 136.1100006    0.5464011
 136.1200104    0.5552508
 136.1300049    0.5481420
 136.1399994    0.5593520
 136.1500092    0.5568078
 136.1600037    0.5683740
 136.1700134    0.5569326
 136.1800079    0.5562308
 136.1900024    0.5537530
 136.2000122    0.5548831
 136.2100067    0.5507128
 136.2200012    0.5569680
 136.2300110    0.5629615
 136.2400055    0.5614097
 136.2500000    0.5654024
 136.2600098    0.5738227
 136.2700043    0.5818290
 136.2800140    0.5728045
 136.2900085    0.5737833
 136.3000031    0.5728776
 136.3100128    0.5705441
 136.3200073    0.5615443
 136.3300018    0.5583371
 136.3400116    0.5615046
 136.3500061    0.5654335
 136.3600006    0.5713679
 136.3700104    0.5740225
 136.3800049    0.5673966
 136.3899994    0.5745301
 136.4000092    0.5843112
 136.4100037    0.5884603
 136.4200134    0.5922809
 136.4300079    0.5923175
 136.4400024    0.5786389
 136.4500122    0.5664521
 136.4600067    0.5613103
 136.4700012    0.5608924
 136.4800110    0.5633668
 136.4900055    0.5627659
 136.5000000    0.5661105
 136.5100098    0.5653446
 136.5200043    0.5656367
 136.5300140    0.5600370
 136.5400085    0.5640010
 136.5500031    0.5575861
 136.5600128    0.5566106
 136.5700073    0.5468996
 136.5800018    0.5488265
 136.5900116    0.5482224
 136.6000061    0.5511045
 136.6100006    0.5370792
 136.6200104    0.5350425
 136.6300049    0.5403675
 136.6399994    0.5452380
 136.6500092    0.5357543
 136.6600037    0.5326519
 136.6700134    0.5309559
 136.6800079    0.5286495
 136.6900024    0.5318829
 136.7000122    0.5342961
 136.7100067    0.5366920
 136.7200012    0.5483496
 136.7300110    0.5477776
 136.7400055    0.5457247
 136.7500000    0.5378854
 136.7600098    0.5409228
 136.7700043    0.5517622
 136.7800140    0.5503158
 136.7900085    0.5497365
 136.8000031    0.5532387
 136.8100128    0.5492041
 136.8200073    0.5560925
 136.8300018    0.5551110
 136.8400116    0.5483339
 136.8500061    0.5590363
 136.8600006    0.5513877
 136.8700104    0.5532324
 136.8800049    0.5440207
 136.8899994    0.5376060
 136.9000092    0.5453786
 136.9100037    0.5509513
 136.9200134    0.5424808
 136.9300079    0.5487978
 136.9400024    0.5343897
 136.9500122    0.5323930
 136.9600067    0.5304271
 136.9700012    0.5276641
 136.9800110    0.5229728
 136.9900055    0.5269620
 137.0000000    0.5305483
 137.0100098    0.5332307
 137.0200043    0.5259867
 137.0300140    0.5352984
 137.0400085    0.5454249
 137.0500031    0.5435925
 137.0600128    0.5485089
 137.0700073    0.5527490
 137.0800018    0.5589647
 137.0900116    0.5571181
 137.1000061    0.5548124
 137.1100006    0.5528480
 137.1200104    0.5577915
 137.1300049    0.5491675
 137.1399994    0.5543306
 137.1500092    0.5599809
 137.1600037    0.5638420
 137.1700134    0.5479741
 137.1800079    0.5600846
 137.1900024    0.5690576
 137.2000122    0.5686992
 137.2100067    0.5682006
 137.2200012    0.5658315
 137.2300110    0.5565642
 137.2400055    0.5324505
 137.2500000    0.5441955
 137.2600098    0.5302969
 137.2700043    0.5317105
 137.2800140    0.5268706
 137.2900085    0.5318884
 137.3000031    0.5265344
 137.3100128    0.5404838
 137.3200073    0.5346224
 137.3300018    0.5360057
 137.3400116    0.5423541
 137.3500061    0.5491076
 137.3600006    0.5498243
 137.3700104    0.5584985
 137.3800049    0.5677568
 137.3899994    0.5577219
 137.4000092    0.5610909
 137.4100037    0.5649721
 137.4200134    0.5715358
 137.4300079    0.5604907
 137.4400024    0.5640357
 137.4500122    0.5647507
 137.4600067    0.5600091
 137.4700012    0.5600156
 137.4800110    0.5646380
 137.4900055    0.5622005
 137.5000000    0.5512309
 137.5100098    0.5494087
 137.5200043    0.5460650
 137.5300140    0.5453869
 137.5400085    0.5355175
 137.5500031    0.5388149
 137.5600128    0.5482960
 137.5700073    0.5450916
 137.5800018    0.5549662
 137.5900116    0.5599477
 137.6000061    0.5591508
 137.6100006    0.5550230
 137.6200104    0.5657707
 137.6300049    0.5659241
 137.6399994    0.5612298
 137.6500092    0.5603734
 137.6600037    0.5696283
 137.6700134    0.5641282
 137.6800079    0.5657431
 137.6900024    0.5631635
 137.7000122    0.5572237
 137.7100067    0.5634562
 137.7200012    0.5607241
 137.7300110    0.5574240
 137.7400055    0.5626549
 137.7500000    0.5579932
 137.7600098    0.5651166
 137.7700043    0.5630086
 137.7800140    0.5694187
 137.7900085    0.5640560
 137.8000031    0.5652278
 137.8100128    0.5612902
 137.8200073    0.5574937
 137.8300018    0.5721034
 137.8400116    0.5607058
 137.8500061    0.5498185
 137.8600006    0.5522399
 137.8700104    0.5542304
 137.8800049    0.5476089
 137.8899994    0.5410520
 137.9000092    0.5358626
 137.9100037    0.5462413
 137.9200134    0.5285640
 137.9300079    0.5319472
 137.9400024    0.5331037
 137.9500122    0.5348959
 137.9600067    0.5392696
 137.9700012    0.5290972
 137.9800110    0.5241554
 137.9900055    0.5286672
 138.0000000    0.5466772
 138.0100098    0.5311220
 138.0200043    0.5211191
 138.0300140    0.5318078
 138.0400085    0.5164937
 138.0500031    0.5147993
 138.0600128    0.4958346
 138.0700073    0.4934066
 138.0800018    0.4840243
 138.0900116    0.4792874
 138.1000061    0.4851159
 138.1100006    0.4833181
 138.1200104    0.4828669
 138.1300049    0.4843617
 138.1399994    0.4915742
 138.1500092    0.4826904
 138.1600037    0.4993378
 138.1700134    0.5002199
 138.1800079    0.4957498
 138.1900024    0.4900385
 138.2000122    0.4878756
 138.2100067    0.4943152
 138.2200012    0.4902341
 138.2300110    0.4891953
 138.2400055    0.4839347
 138.2500000    0.4892057
 138.2600098    0.4964446
 138.2700043    0.4854316
 138.2800140    0.4888544
 138.2900085    0.4862190
 138.3000031    0.4852636
 138.3100128    0.4831590
 138.3200073    0.4778405
 138.3300018    0.4880078
 138.3400116    0.4816902
 138.3500061    0.4749243
 138.3600006    0.4833969
 138.3700104    0.4860701
 138.3800049    0.4831337
 138.3899994    0.4825366
 138.4000092    0.4890229
 138.4100037    0.4794224
 138.4200134    0.4872762
 138.4300079    0.4965371
 138.4400024    0.5024723
 138.4500122    0.5127584
 138.4600067    0.5071459
 138.4700012    0.5097786
 138.4800110    0.5158407
 138.4900055    0.5135707
 138.5000000    0.5027516
 138.5100098    0.5028715
 138.5200043    0.5044481
 138.5300140    0.5071941
 138.5400085    0.5030459
 138.5500031    0.5071599
 138.5600128    0.5121748
 138.5700073    0.5109144
 138.5800018    0.5179285
 138.5900116    0.5217651
 138.6000061    0.5125597
 138.6100006    0.5196599
 138.6200104    0.5213040
 138.6300049    0.5122737
 138.6399994    0.5210760
 138.6500092    0.5146181
 138.6600037    0.5297780
 138.6700134    0.5321538
 138.6800079    0.5276412
 138.6900024    0.5331010
 138.7000122    0.5302898
 138.7100067    0.5309732
 138.7200012    0.5397418
 138.7300110    0.5446013
 138.7400055    0.5343351
 138.7500000    0.5376037
 138.7600098    0.5229779
 138.7700043    0.5348808
 138.7800140    0.5260907
 138.7900085    0.5320933
 138.8000031    0.5164753
 138.8100128    0.5162565
 138.8200073    0.5249568
 138.8300018    0.5273986
 138.8400116    0.5407397
 138.8500061    0.5409592
 138.8600006    0.5490570
 138.8700104    0.5408152
 138.8800049    0.5195681
 138.8899994    0.5208176
 138.9000092    0.5056358
 138.9100037    0.5081683
 138.9200134    0.5014110
 138.9300079    0.4981984
 138.9400024    0.4930499
 138.9500122    0.4953626
 138.9600067    0.5083088
 138.9700012    0.5012643
 138.9800110    0.5011708
 138.9900055    0.5031444
 139.0000000    0.5085266
 139.0100098    0.5142097
 139.0200043    0.5117998
 139.0300140    0.5088426
 139.0400085    0.5025201
 139.0500031    0.5064525
 139.0600128    0.5026411
 139.0700073    0.5113916
 139.0800018    0.5077944
 139.0900116    0.5035776
 139.1000061    0.4916170
 139.1100006    0.4976446
 139.1200104    0.4873982
 139.1300049    0.4973953
 139.1399994    0.4903247
 139.1500092    0.4907351
 139.1600037    0.4855102
 139.1700134    0.4975570
 139.1800079    0.5016057
 139.1900024    0.4969901
 139.2000122    0.5011678
 139.2100067    0.5080671
 139.2200012    0.5063090
 139.2300110    0.5152224
 139.2400055    0.5061464
 139.2500000    0.5177525
 139.2600098    0.5014912
 139.2700043    0.5002161
 139.2800140    0.4983301
 139.2900085    0.4887603
 139.3000031    0.4844663
 139.3100128    0.4808648
 139.3200073    0.4921617
 139.3300018    0.4947691
 139.3400116    0.4925848
 139.3500061    0.4857879
 139.3600006    0.4896558
 139.3700104    0.4995962
 139.3800049    0.4917106
 139.3899994    0.4789297
 139.4000092    0.4725384
 139.4100037    0.4842134
 139.4200134    0.4882227
 139.4300079    0.4818709
 139.4400024    0.4789633
 139.4500122    0.4788267
 139.4600067    0.4587479
 139.4700012    0.4732800
 139.4800110    0.4654502
 139.4900055    0.4666223
 139.5000000    0.4699466
 139.5100098    0.4695388
 139.5200043    0.4620219
 139.5300140    0.4678985
 139.5400085    0.4685666
 139.5500031    0.4741746
 139.5600128    0.4672348
 139.5700073    0.4568391
 139.5800018    0.4608773
 139.5900116    0.4463089
 139.6000061    0.4447336
 139.6100006    0.4532033
 139.6200104    0.4493595
 139.6300049    0.4540418
 139.6399994    0.4572917
 139.6500092    0.4535063
 139.6600037    0.4607679
 139.6700134    0.4790535
 139.6800079    0.4727862
 139.6900024    0.4725751
 139.7000122    0.4677780
 139.7100067    0.4650465
 139.7200012    0.4732146
 139.7300110    0.4724838
 139.7400055    0.4707776
 139.7500000    0.4626665
 139.7600098    0.4702195
 139.7700043    0.4783040
 139.7800140    0.4715483
 139.7900085    0.4647793
 139.8000031    0.4544301
 139.8100128    0.4522566
 139.8200073    0.4489764
 139.8300018    0.4434354
 139.8400116    0.4392498
 139.8500061    0.4457842
 139.8600006    0.4500353
 139.8700104    0.4608110
 139.8800049    0.4611756
 139.8899994    0.4575249
 139.9000092    0.4675628
 139.9100037    0.4596567
 139.9200134    0.4685275
 139.9300079    0.4794024
 139.9400024    0.4677485
 139.9500122    0.4727602
 139.9600067    0.4735940
 139.9700012    0.4884503
 139.9800110    0.4869824
 139.9900055    0.4929858
 140.0000000    0.4926751
 140.0100098    0.4795952
 140.0200043    0.4821562
 140.0300140    0.4971421
 140.0400085    0.4926203
 140.0500031    0.4931036
 140.0600128    0.4901230
 140.0700073    0.4935921
 140.0800018    0.5010156
 140.0900116    0.4966243
 140.1000061    0.5056152
 140.1100006    0.5125744
 140.1200104    0.5220701
 140.1300049    0.5199961
 140.1399994    0.5192025
 140.1500092    0.5183626
 140.1600037    0.5051866
 140.1700134    0.5062746
 140.1800079    0.5047371
 140.1900024    0.4994610
 140.2000122    0.5059415
 140.2100067    0.5071031
 140.2200012    0.4990792
 140.2300110    0.4883390
 140.2400055    0.4939054
 140.2500000    0.4881836
 140.2600098    0.4859667
 140.2700043    0.4767704
 140.2800140    0.4734507
 140.2900085    0.4734240
 140.3000031    0.4752325
 140.3100128    0.4714545
 140.3200073    0.4890047
 140.3300018    0.4898655
 140.3400116    0.4778680
 140.3500061    0.4878301
 140.3600006    0.4839474
 140.3700104    0.4936747
 140.3800049    0.4905242
 140.3899994    0.4868971
 140.4000092    0.4723243
 140.4100037    0.4806696
 140.4200134    0.4927331
 140.4300079    0.4953681
 140.4400024    0.4924346
 140.4500122    0.4937807
 140.4600067    0.4977466
 140.4700012    0.4820624
 140.4800110    0.4761886
 140.4900055    0.4868242
 140.5000000    0.4813465
 140.5100098    0.4870186
 140.5200043    0.4865531
 140.5300140    0.4962604
 140.5400085    0.5109364
 140.5500031    0.5108700
 140.5600128    0.5071157
 140.5700073    0.5087731
 140.5800018    0.4975432
 140.5900116    0.4902604
 140.6000061    0.4886906
 140.6100006    0.5051825
 140.6200104    0.5040342
 140.6300049    0.5078440
 140.6399994    0.5010298
 140.6500092    0.5063005
 140.6600037    0.5021885
 140.6700134    0.5009428
 140.6800079    0.5052995
 140.6900024    0.5003695
 140.7000122    0.5093901
 140.7100067    0.5063931
 140.7200012    0.5040449
 140.7300110    0.5064949
 140.7400055    0.5042975
 140.7500000    0.4964700
 140.7600098    0.5096263
 140.7700043    0.4986319
 140.7800140    0.5042014
 140.7900085    0.5045798
 140.8000031    0.4981534
 140.8100128    0.4943543
 140.8200073    0.5094355
 140.8300018    0.5111992
 140.8400116    0.5064347
 140.8500061    0.5046250
 140.8600006    0.4944358
 140.8700104    0.4893277
 140.8800049    0.5026646
 140.8899994    0.4989419
 140.9000092    0.5042652
 140.9100037    0.5044234
 140.9200134    0.4967018
 140.9300079    0.4822216
 140.9400024    0.4778152
 140.9500122    0.4817297
 140.9600067    0.4969391
 140.9700012    0.5052139
 140.9800110    0.5044324
 140.9900055    0.4954178
 141.0000000    0.4909242
 141.0100098    0.4990076
 141.0200043    0.5046114
 141.0300140    0.5023548
 141.0400085    0.5068012
 141.0500031    0.5056157
 141.0600128    0.4928283
 141.0700073    0.4938898
 141.0800018    0.4894382
 141.0900116    0.4828768
 141.1000061    0.4893776
 141.1100006    0.4895621
 141.1200104    0.4939250
 141.1300049    0.4977759
 141.1399994    0.5046410
 141.1500092    0.4984174
 141.1600037    0.5033184
 141.1700134    0.4970706
 141.1800079    0.4988810
 141.1900024    0.4967941
 141.2000122    0.5136676
 141.2100067    0.5208321
 141.2200012    0.5168249
 141.2300110    0.5128213
 141.2400055    0.5204959
 141.2500000    0.4945302
 141.2600098    0.4910403
 141.2700043    0.4932564
 141.2800140    0.4869044
 141.2900085    0.4924088
 141.3000031    0.4935196
 141.3100128    0.4862145
 141.3200073    0.4940427
 141.3300018    0.4938009
 141.3400116    0.4966571
 141.3500061    0.5073397
 141.3600006    0.4972721
 141.3700104    0.4993715
 141.3800049    0.5060434
 141.3899994    0.5228845
 141.4000092    0.5042890
 141.4100037    0.5030379
 141.4200134    0.4994469
 141.4300079    0.4927447
 141.4400024    0.4919854
 141.4500122    0.4957761
 141.4600067    0.4981748
 141.4700012    0.5008254
 141.4800110    0.5001676
 141.4900055    0.5030725
 141.5000000    0.5157959
 141.5100098    0.5116388
 141.5200043    0.5020599
 141.5300140    0.5083880
 141.5400085    0.5125809
 141.5500031    0.5073990
 141.5600128    0.5050325
 141.5700073    0.5062192
 141.5800018    0.5124572
 141.5900116    0.5073170
 141.6000061    0.4959670
 141.6100006    0.5036001
 141.6200104    0.5062359
 141.6300049    0.5036413
 141.6399994    0.5148512
 141.6500092    0.5233551
 141.6600037    0.5272455
 141.6700134    0.5299835
 141.6800079    0.5245366
 141.6900024    0.5227548
 141.7000122    0.5142572
 141.7100067    0.5015432
 141.7200012    0.4976988
 141.7300110    0.4935292
 141.7400055    0.4965815
 141.7500000    0.4989202
 141.7600098    0.4996691
 141.7700043    0.4954370
 141.7800140    0.4887184
 141.7900085    0.4844331
 141.8000031    0.4783207
 141.8100128    0.4895280
 141.8200073    0.4748912
 141.8300018    0.4745504
 141.8400116    0.4767493
 141.8500061    0.4762821
 141.8600006    0.4778816
 141.8700104    0.4689755
 141.8800049    0.4726859
 141.8899994    0.4594924
 141.9000092    0.4579096
 141.9100037    0.4643753
 141.9200134    0.4711945
 141.9300079    0.4751684
 141.9400024    0.4743837
 141.9500122    0.4700554
 141.9600067    0.4647319
 141.9700012    0.4605906
 141.9800110    0.4540356
 141.9900055    0.4596619
 142.0000000    0.4493380
 142.0100098    0.4529281
 142.0200043    0.4505670
 142.0300140    0.4510945
 142.0400085    0.4566394
 142.0500031    0.4535987
 142.0600128    0.4546238
 142.0700073    0.4557278
 142.0800018    0.4435365
 142.0900116    0.4371577
 142.1000061    0.4386800
 142.1100006    0.4432694
 142.1200104    0.4489253
 142.1300049    0.4460450
 142.1399994    0.4552904
 142.1500092    0.4636980
 142.1600037    0.4677488
 142.1700134    0.4630273
 142.1800079    0.4734657
 142.1900024    0.4722809
 142.2000122    0.4737567
 142.2100067    0.4737947
 142.2200012    0.4693446
 142.2300110    0.4765733
 142.2400055    0.4871279
 142.2500000    0.4798944
 142.2600098    0.4859812
 142.2700043    0.4937077
 142.2800140    0.4821710
 142.2900085    0.4939035
 142.3000031    0.5018045
 142.3100128    0.5070614
 142.3200073    0.5044267
 142.3300018    0.5058314
 142.3400116    0.5088755
 142.3500061    0.5191287
 142.3600006    0.5008125
 142.3700104    0.5074930
 142.3800049    0.5008336
 142.3899994    0.4938699
 142.4000092    0.4897808
 142.4100037    0.4843260
 142.4200134    0.5052488
 142.4300079    0.5126899
 142.4400024    0.5003354
 142.4500122    0.4985485
 142.4600067    0.5056221
 142.4700012    0.5014094
 142.4800110    0.5038802
 142.4900055    0.5066717
 142.5000000    0.4974779
 142.5100098    0.4899713
 142.5200043    0.4819662
 142.5300140    0.4776245
 142.5400085    0.4783549
 142.5500031    0.4863799
 142.5600128    0.4751420
 142.5700073    0.4736036
 142.5800018    0.4705703
 142.5900116    0.4734254
 142.6000061    0.4691325
 142.6100006    0.4716957
 142.6200104    0.4771738
 142.6300049    0.4746873
 142.6399994    0.4797609
 142.6500092    0.4739247
 142.6600037    0.4788543
 142.6700134    0.4734143
 142.6800079    0.4764906
 142.6900024    0.4820539
 142.7000122    0.4793020
 142.7100067    0.4780920
 142.7200012    0.4807074
 142.7300110    0.4707286
 142.7400055    0.4733739
 142.7500000    0.4735075
 142.7600098    0.4838532
 142.7700043    0.4780009
 142.7800140    0.4814129
 142.7900085    0.4749964
 142.8000031    0.4885937
 142.8100128    0.4987131
 142.8200073    0.5010231
 142.8300018    0.4940309
 142.8400116    0.4800165
 142.8500061    0.4795977
 142.8600006    0.4809989
 142.8700104    0.4811463
 142.8800049    0.4745622
 142.8899994    0.4753751
 142.9000092    0.4685762
 142.9100037    0.4686669
 142.9200134    0.4732896
 142.9300079    0.4653143
 142.9400024    0.4605083
 142.9500122    0.4769473
 142.9600067    0.4628612
 142.9700012    0.4624793
 142.9800110    0.4603455
 142.9900055    0.4603256
 143.0000000    0.4596549
 143.0100098    0.4583881
 143.0200043    0.4697413
 143.0300140    0.4726939
 143.0400085    0.4768474
 143.0500031    0.4690804
 143.0600128    0.4738274
 143.0700073    0.4775108
 143.0800018    0.4710881
 143.0900116    0.4589157
 143.1000061    0.4518787
 143.1100006    0.4555295
 143.1200104    0.4597401
 143.1300049    0.4605635
 143.1399994    0.4500035
 143.1500092    0.4548115
 143.1600037    0.4558231
 143.1700134    0.4464319
 143.1800079    0.4429154
 143.1900024    0.4403724
 143.2000122    0.4325446
 143.2100067    0.4386031
 143.2200012    0.4317240
 143.2300110    0.4316162
 143.2400055    0.4354366
 143.2500000    0.4450564
 143.2600098    0.4398209
 143.2700043    0.4483596
 143.2800140    0.4453351
 143.2900085    0.4560334
 143.3000031    0.4504286
 143.3100128    0.4515923
 143.3200073    0.4596384
 143.3300018    0.4525092
 143.3400116    0.4507697
 143.3500061    0.4535809
 143.3600006    0.4610251
 143.3700104    0.4533516
 143.3800049    0.4548567
 143.3899994    0.4492945
 143.4000092    0.4500290
 143.4100037    0.4336068
 143.4200134    0.4364860
 143.4300079    0.4416356
 143.4400024    0.4532725
 143.4500122    0.4548964
 143.4600067    0.4618031
 143.4700012    0.4560749
 143.4800110    0.4544162
 143.4900055    0.4504740
 143.5000000    0.4466698
 143.5100098    0.4406161
 143.5200043    0.4359123
 143.5300140    0.4443626
 143.5400085    0.4429193
 143.5500031    0.4336582
 143.5600128    0.4232064
 143.5700073    0.4298114
 143.5800018    0.4286170
 143.5900116    0.4323695
 143.6000061    0.4326620
 143.6100006    0.4453849
 143.6200104    0.4472066
 143.6300049    0.4376912
 143.6399994    0.4417242
 143.6500092    0.4356237
 143.6600037    0.4322708
 143.6700134    0.4272379
 143.6800079    0.4269301
 143.6900024    0.4295542
 143.7000122    0.4302063
 143.7100067    0.4220442
 143.7200012    0.4276878
 143.7300110    0.4285080
 143.7400055    0.4232075
 143.7500000    0.4284609
 143.7600098    0.4283412
 143.7700043    0.4301017
 143.7800140    0.4259597
 143.7900085    0.4323620
 143.8000031    0.4299251
 143.8100128    0.4293627
 143.8200073    0.4261149
 143.8300018    0.4315630
 143.8400116    0.4303204
 143.8500061    0.4379471
 143.8600006    0.4430352
 143.8700104    0.4361882
 143.8800049    0.4440886
 143.8899994    0.4506243
 143.9000092    0.4593483
 143.9100037    0.4382418
 143.9200134    0.4341498
 143.9300079    0.4373192
 143.9400024    0.4403339
 143.9500122    0.4479254
 143.9600067    0.4535062
 143.9700012    0.4451124
 143.9800110    0.4412196
 143.9900055    0.4424056
 144.0000000    0.4424579
 144.0100098    0.4411974
 144.0200043    0.4453282
 144.0300140    0.4517684
 144.0400085    0.4600461
 144.0500031    0.4592042
 144.0600128    0.4531431
 144.0700073    0.4702165
 144.0800018    0.4688854
 144.0900116    0.4646015
 144.1000061    0.4656857
 144.1100006    0.4568438
 144.1200104    0.4570894
 144.1300049    0.4557212
 144.1399994    0.4524289
 144.1500092    0.4467271
 144.1600037    0.4419492
 144.1700134    0.4537655
 144.1800079    0.4519222
 144.1900024    0.4553818
 144.2000122    0.4482833
 144.2100067    0.4579191
 144.2200012    0.4406705
 144.2300110    0.4508050
 144.2400055    0.4487981
 144.2500000    0.4348190
 144.2600098    0.4244883
 144.2700043    0.4288371
 144.2800140    0.4286153
 144.2900085    0.4330537
 144.3000031    0.4390126
 144.3100128    0.4473875
 144.3200073    0.4550139
 144.3300018    0.4566539
 144.3400116    0.4697382
 144.3500061    0.4651614
 144.3600006    0.4490601
 144.3700104    0.4501939
 144.3800049    0.4571022
 144.3899994    0.4574795
 144.4000092    0.4568246
 144.4100037    0.4477036
 144.4200134    0.4567477
 144.4300079    0.4606322
 144.4400024    0.4593776
 144.4500122    0.4588331
 144.4600067    0.4562027
 144.4700012    0.4531971
 144.4800110    0.4399713
 144.4900055    0.4400664
 144.5000000    0.4467568
 144.5100098    0.4525360
 144.5200043    0.4483237
 144.5300140    0.4490242
 144.5400085    0.4405893
 144.5500031    0.4461246
 144.5600128    0.4520238
 144.5700073    0.4415153
 144.5800018    0.4525336
 144.5900116    0.4474813
 144.6000061    0.4369272
 144.6100006    0.4450801
 144.6200104    0.4493125
 144.6300049    0.4652964
 144.6399994    0.4558783
 144.6500092    0.4448943
 144.6600037    0.4434818
 144.6700134    0.4501238
 144.6800079    0.4536452
 144.6900024    0.4686186
 144.7000122    0.4662838
 144.7100067    0.4752869
 144.7200012    0.4632213
 144.7300110    0.4679490
 144.7400055    0.4741726
 144.7500000    0.4709598
 144.7600098    0.4676277
 144.7700043    0.4781704
 144.7800140    0.4749423
 144.7900085    0.4754001
 144.8000031    0.4704726
 144.8100128    0.4651620
 144.8200073    0.4609485
 144.8300018    0.4644142
 144.8400116    0.4639250
 144.8500061    0.4613656
 144.8600006    0.4627354
 144.8700104    0.4584914
 144.8800049    0.4587076
 144.8899994    0.4593535
 144.9000092    0.4607303
 144.9100037    0.4752200
 144.9200134    0.4725262
 144.9300079    0.4644517
 144.9400024    0.4751698
 144.9500122    0.4692672
 144.9600067    0.4783355
 144.9700012    0.4741042
 144.9800110    0.4865546
 144.9900055    0.4782362
 145.0000000    0.4593055
 145.0100098    0.4705311
 145.0200043    0.4691449
 145.0300140    0.4685392
 145.0400085    0.4600539
 145.0500031    0.4679063
 145.0600128    0.4646703
 145.0700073    0.4781951
 145.0800018    0.4785772
 145.0900116    0.4785024
 145.1000061    0.4756871
 145.1100006    0.4810993
 145.1200104    0.4893544
 145.1300049    0.4958997
 145.1399994    0.4979276
 145.1500092    0.4912650
 145.1600037    0.4982193
 145.1700134    0.5017183
 145.1800079    0.4958814
 145.1900024    0.4944831
 145.2000122    0.5033541
 145.2100067    0.4952795
 145.2200012    0.5038296
 145.2300110    0.5041118
 145.2400055    0.4974452
 145.2500000    0.4898473
 145.2600098    0.4951417
 145.2700043    0.5041225
 145.2800140    0.5079255
 145.2900085    0.5136229
 145.3000031    0.5048449
 145.3100128    0.5050496
 145.3200073    0.5010625
 145.3300018    0.4892808
 145.3400116    0.4847343
 145.3500061    0.4719211
 145.3600006    0.4771969
 145.3700104    0.4749735
 145.3800049    0.4817980
 145.3899994    0.4888202
 145.4000092    0.4792974
 145.4100037    0.4781406
 145.4200134    0.4852611
 145.4300079    0.4978020
 145.4400024    0.4896943
 145.4500122    0.4932886
 145.4600067    0.4950315
 145.4700012    0.4871808
 145.4800110    0.4990234
 145.4900055    0.4936619
 145.5000000    0.4831497
 145.5100098    0.4876589
 145.5200043    0.4915074
 145.5300140    0.4907053
 145.5400085    0.4914174
 145.5500031    0.4802403
 145.5600128    0.4837032
 145.5700073    0.4833115
 145.5800018    0.4923744
 145.5900116    0.4861344
 145.6000061    0.4927331
 145.6100006    0.4930051
 145.6200104    0.4923926
 145.6300049    0.4985788
 145.6399994    0.5007490
 145.6500092    0.4958582
 145.6600037    0.4938008
 145.6700134    0.4965467
 145.6800079    0.4919704
 145.6900024    0.4952308
 145.7000122    0.4926962
 145.7100067    0.5047098
 145.7200012    0.5074523
 145.7300110    0.5190835
 145.7400055    0.5158228
 145.7500000    0.5306981
 145.7600098    0.5274633
 145.7700043    0.5299654
 145.7800140    0.5172737
 145.7900085    0.5068576
 145.8000031    0.5081183
 145.8100128    0.5054847
 145.8200073    0.5036538
 145.8300018    0.4862412
 145.8400116    0.4928916
 145.8500061    0.4779291
 145.8600006    0.4936384
 145.8700104    0.4928122
 145.8800049    0.4932232
 145.8899994    0.4820052
 145.9000092    0.4797448
 145.9100037    0.4826396
 145.9200134    0.4951399
 145.9300079    0.5057834
 145.9400024    0.4938143
 145.9500122    0.4943199
 145.9600067    0.5011662
 145.9700012    0.5187627
 145.9800110    0.5125434
 145.9900055    0.5069546
 146.0000000    0.5058427
 146.0100098    0.5122152
 146.0200043    0.5164291
 146.0300140    0.5208665
 146.0400085    0.5210486
 146.0500031    0.5185584
 146.0600128    0.5135159
 146.0700073    0.5104210
 146.0800018    0.5142369
 146.0900116    0.5058466
 146.1000061    0.5083805
 146.1100006    0.5158146
 146.1200104    0.5232140
 146.1300049    0.5394240
 146.1399994    0.5330066
 146.1500092    0.5223745
 146.1600037    0.5037547
 146.1700134    0.4969392
 146.1800079    0.4842248
 146.1900024    0.4776596
 146.2000122    0.4786848
 146.2100067    0.4763368
 146.2200012    0.4813568
 146.2300110    0.4728082
 146.2400055    0.4666353
 146.2500000    0.4706365
 146.2600098    0.4689616
 146.2700043    0.4658770
 146.2800140    0.4754272
 146.2900085    0.4666668
 146.3000031    0.4757290
 146.3100128    0.4853367
 146.3200073    0.4725747
 146.3300018    0.4691899
 146.3400116    0.4671332
 146.3500061    0.4753525
 146.3600006    0.4785777
 146.3700104    0.4898462
 146.3800049    0.4757488
 146.3899994    0.4750992
 146.4000092    0.4808915
 146.4100037    0.4807106
 146.4200134    0.4681676
 146.4300079    0.4756195
 146.4400024    0.4916714
 146.4500122    0.4856299
 146.4600067    0.4912490
 146.4700012    0.4940889
 146.4800110    0.5100902
 146.4900055    0.4982968
 146.5000000    0.5014176
 146.5100098    0.4916367
 146.5200043    0.5027491
 146.5300140    0.5010964
 146.5400085    0.5033211
 146.5500031    0.5120111
 146.5600128    0.5125695
 146.5700073    0.5084579
 146.5800018    0.5142630
 146.5900116    0.5190120
 146.6000061    0.5120549
 146.6100006    0.5056634
 146.6200104    0.5070823
 146.6300049    0.5239766
 146.6399994    0.4969303
 146.6500092    0.4791425
 146.6600037    0.4750970
 146.6700134    0.4769191
 146.6800079    0.4763757
 146.6900024    0.4759609
 146.7000122    0.4699871
 146.7100067    0.4662095
 146.7200012    0.4630762
 146.7300110    0.4641271
 146.7400055    0.4640934
 146.7500000    0.4630785
 146.7600098    0.4656823
 146.7700043    0.4796993
 146.7800140    0.4732011
 146.7900085    0.4833863
 146.8000031    0.4784445
 146.8100128    0.4624250
 146.8200073    0.4640817
 146.8300018    0.4674473
 146.8400116    0.4774176
 146.8500061    0.4689416
 146.8600006    0.4634160
 146.8700104    0.4667552
 146.8800049    0.4736452
 146.8899994    0.4685730
 146.9000092    0.4793056
 146.9100037    0.4700947
 146.9200134    0.4632899
 146.9300079    0.4672598
 146.9400024    0.4795347
 146.9500122    0.4803832
 146.9600067    0.4691186
 146.9700012    0.4773938
 146.9800110    0.4739908
 146.9900055    0.4688661
 147.0000000    0.4792382
 147.0100098    0.4753891
 147.0200043    0.4773509
 147.0300140    0.4795453
 147.0400085    0.4735403
 147.0500031    0.4757509
 147.0600128    0.4771956
 147.0700073    0.4658633
 147.0800018    0.4577802
 147.0900116    0.4553350
 147.1000061    0.4657887
 147.1100006    0.4760752
 147.1200104    0.4652986
 147.1300049    0.4599818
 147.1399994    0.4584546
 147.1500092    0.4561273
 147.1600037    0.4557712
 147.1700134    0.4539470
 147.1800079    0.4509942
 147.1900024    0.4593653
 147.2000122    0.4751600
 147.2100067    0.4827637
 147.2200012    0.4795731
 147.2300110    0.4745121
 147.2400055    0.4634349
 147.2500000    0.4769360
 147.2600098    0.4796429
 147.2700043    0.4851657
 147.2800140    0.4807844
 147.2900085    0.4878859
 147.3000031    0.4917056
 147.3100128    0.4922292
 147.3200073    0.4910412
 147.3300018    0.4972006
 147.3400116    0.4832830
 147.3500061    0.4998991
 147.3600006    0.4893283
 147.3700104    0.4892825
 147.3800049    0.4983970
 147.3899994    0.5084479
 147.4000092    0.5075632
 147.4100037    0.5098239
 147.4200134    0.5062142
 147.4300079    0.5122167
 147.4400024    0.5146387
 147.4500122    0.5007917
 147.4600067    0.5012339
 147.4700012    0.5165741
 147.4800110    0.5221820
 147.4900055    0.5313153
 147.5000000    0.5258653
 147.5100098    0.5283900
 147.5200043    0.5220206
 147.5300140    0.5132093
 147.5400085    0.5220300
 147.5500031    0.5141931
 147.5600128    0.5065114
 147.5700073    0.5138821
 147.5800018    0.5119041
 147.5900116    0.5212172
 147.6000061    0.5148078
 147.6100006    0.5141630
 147.6200104    0.5109624
 147.6300049    0.5196335
 147.6399994    0.5054472
 147.6500092    0.5027737
 147.6600037    0.5047016
 147.6700134    0.5067608
 147.6800079    0.4965909
 147.6900024    0.4923015
 147.7000122    0.4968168
 147.7100067    0.5032142
 147.7200012    0.5116261
 147.7300110    0.4952146
 147.7400055    0.4987967
 147.7500000    0.4969169
 147.7600098    0.5012027
 147.7700043    0.4922128
 147.7800140    0.5016075
 147.7900085    0.5112171
 147.8000031    0.5117509
 147.8100128    0.5153099
 147.8200073    0.5127727
 147.8300018    0.5109880
 147.8400116    0.5120324
 147.8500061    0.5134296
 147.8600006    0.5194592
 147.8700104    0.5155089
 147.8800049    0.5207297
 147.8900146    0.5289095
 147.9000092    0.5137754
 147.9100037    0.5269346
 147.9200134    0.5292496
 147.9300079    0.5268589
 147.9400024    0.5182782
 147.9500122    0.5306416
 147.9600067    0.5472432
 147.9700012    0.5379304
 147.9800110    0.5459303
 147.9900055    0.5413880
 148.0000000    0.5397484
 148.0100098    0.5352469
 148.0200043    0.5224595
 148.0300140    0.5250831
 148.0400085    0.5353912
 148.0500031    0.5324354
 148.0600128    0.5381120
 148.0700073    0.5378663
 148.0800018    0.5469409
 148.0900116    0.5512833
 148.1000061    0.5646784
 148.1100006    0.5641563
 148.1200104    0.5628324
 148.1300049    0.5595785
 148.1400146    0.5546324
 148.1500092    0.5432408
 148.1600037    0.5505657
 148.1700134    0.5620918
 148.1800079    0.5564459
 148.1900024    0.5466610
 148.2000122    0.5314922
 148.2100067    0.5365204
 148.2200012    0.5333992
 148.2300110    0.5445740
 148.2400055    0.5353602
 148.2500000    0.5274180
 148.2600098    0.5275472
 148.2700043    0.5317993
 148.2800140    0.5224002
 148.2900085    0.5280663
 148.3000031    0.5388210
 148.3100128    0.5190086
 148.3200073    0.5235685
 148.3300018    0.5204962
 148.3400116    0.5344976
 148.3500061    0.5452066
 148.3600006    0.5532665
 148.3700104    0.5456849
 148.3800049    0.5441909
 148.3900146    0.5495999
 148.4000092    0.5457672
 148.4100037    0.5322984
 148.4200134    0.5317520
 148.4300079    0.5374334
 148.4400024    0.5249547
 148.4500122    0.5171933
 148.4600067    0.5202419
 148.4700012    0.5246779
 148.4800110    0.5232200
 148.4900055    0.5349526
 148.5000000    0.5231647
 148.5100098    0.5238059
 148.5200043    0.5342092
 148.5300140    0.5271972
 148.5400085    0.5342941
 148.5500031    0.5396975
 148.5600128    0.5323474
 148.5700073    0.5451928
 148.5800018    0.5429395
 148.5900116    0.5438185
 148.6000061    0.5384527
 148.6100006    0.5326873
 148.6200104    0.5175015
 148.6300049    0.5109096
 148.6400146    0.5092290
 148.6500092    0.4984708
 148.6600037    0.4975324
 148.6700134    0.5014323
 148.6800079    0.4953773
 148.6900024    0.4948719
 148.7000122    0.4979456
 148.7100067    0.4868298
 148.7200012    0.4797223
 148.7300110    0.4876318
 148.7400055    0.4856102
 148.7500000    0.4878270
 148.7600098    0.4922265
 148.7700043    0.5055298
 148.7800140    0.4982743
 148.7900085    0.5071087
 148.8000031    0.4878159
 148.8100128    0.4945659
 148.8200073    0.5008174
 148.8300018    0.4963632
 148.8400116    0.5062742
 148.8500061    0.4988836
 148.8600006    0.4933119
 148.8700104    0.4866392
 148.8800049    0.4903620
 148.8900146    0.4878964
 148.9000092    0.4976241
 148.9100037    0.4887935
 148.9200134    0.4902500
 148.9300079    0.4831395
 148.9400024    0.4921758
 148.9500122    0.5013734
 148.9600067    0.4945770
 148.9700012    0.5036493
 148.9800110    0.5026461
 148.9900055    0.5006757
 149.0000000    0.5183541
 149.0100098    0.5289108
 149.0200043    0.5260683
 149.0300140    0.5369958
 149.0400085    0.5400189
 149.0500031    0.5345920
 149.0600128    0.5406600
 149.0700073    0.5429628
 149.0800018    0.5237619
 149.0900116    0.5246617
 149.1000061    0.5317838
 149.1100006    0.5387851
 149.1200104    0.5594721
 149.1300049    0.5637445
 149.1400146    0.5392310
 149.1500092    0.5308229
 149.1600037    0.5391371
 149.1700134    0.5376147
 149.1800079    0.5288826
 149.1900024    0.5257016
 149.2000122    0.5246742
 149.2100067    0.5242583
 149.2200012    0.5217827
 149.2300110    0.5228659
 149.2400055    0.5372523
 149.2500000    0.5324175
 149.2600098    0.5295784
 149.2700043    0.5367154
 149.2800140    0.5372400
 149.2900085    0.5336772
 149.3000031    0.5427871
 149.3100128    0.5463218
 149.3200073    0.5462213
 149.3300018    0.5451078
 149.3400116    0.5300937
 149.3500061    0.5405592
 149.3600006    0.5296035
 149.3700104    0.5238039
 149.3800049    0.5299342
 149.3900146    0.5344638
 149.4000092    0.5404772
 149.4100037    0.5310138
 149.4200134    0.5499806
 149.4300079    0.5451052
 149.4400024    0.5403852
 149.4500122    0.5371852
 149.4600067    0.5236528
 149.4700012    0.5258079
 149.4800110    0.5169443
 149.4900055    0.5201775
 149.5000000    0.5376692
 149.5100098    0.5339149
 149.5200043    0.5390356
 149.5300140    0.5456960
 149.5400085    0.5267529
 149.5500031    0.5259852
 149.5600128    0.5303488
 149.5700073    0.5338609
 149.5800018    0.5291518
 149.5900116    0.5376588
 149.6000061    0.5187091
 149.6100006    0.5234159
 149.6200104    0.5272423
 149.6300049    0.5258105
 149.6400146    0.5079834
 149.6500092    0.5079666
 149.6600037    0.5019805
 149.6700134    0.5060029
 149.6800079    0.5329177
 149.6900024    0.5216882
 149.7000122    0.5310838
 149.7100067    0.5518144
 149.7200012    0.5517410
 149.7300110    0.5579674
 149.7400055    0.5665190
 149.7500000    0.5354904
 149.7600098    0.5350291
 149.7700043    0.5190159
 149.7800140    0.5189754
 149.7900085    0.5279298
 149.8000031    0.5306564
 149.8100128    0.5320758
 149.8200073    0.5385720
 149.8300018    0.5599670
 149.8400116    0.5739280
 149.8500061    0.5719810
 149.8600006    0.5793093
 149.8700104    0.5936226
 149.8800049    0.5896695
 149.8900146    0.5895695
 149.9000092    0.5812803
 149.9100037    0.5829821
 149.9200134    0.5845598
 149.9300079    0.5842869
 149.9400024    0.5867411
 149.9500122    0.5629299
 149.9600067    0.5491455
 149.9700012    0.5497241
 149.9800110    0.5463979
 149.9900055    0.5246088
 150.0000000    0.5217062
 150.0100098    0.5033323
 150.0200043    0.5006275
 150.0300140    0.4946385
 150.0400085    0.4863469
 150.0500031    0.4773629
 150.0600128    0.4858758
 150.0700073    0.5095080
 150.0800018    0.5005874
 150.0900116    0.5019822
 150.1000061    0.5150430
 150.1100006    0.5160459
 150.1200104    0.4927030
 150.1300049    0.4865835
 150.1400146    0.4861405
 150.1500092    0.4824084
 150.1600037    0.4773894
 150.1700134    0.4842007
 150.1800079    0.4860285
 150.1900024    0.5006039
 150.2000122    0.4932911
 150.2100067    0.4956781
 150.2200012    0.4841379
 150.2300110    0.4892289
 150.2400055    0.4991087
 150.2500000    0.5253796
 150.2600098    0.5007476
 150.2700043    0.4989203
 150.2800140    0.5013260
 150.2900085    0.5018385
 150.3000031    0.4994218
 150.3100128    0.5097381
 150.3200073    0.5164560
 150.3300018    0.5030252
 150.3400116    0.4902682
 150.3500061    0.4990788
 150.3600006    0.4718197
 150.3700104    0.4602368
 150.3800049    0.4664543
 150.3900146    0.4621719
 150.4000092    0.4598658
 150.4100037    0.4593115
 150.4200134    0.4686764
 150.4300079    0.4696403
 150.4400024    0.4680019
 150.4500122    0.4466169
 150.4600067    0.4404547
 150.4700012    0.4470731
 150.4800110    0.4503196
 150.4900055    0.4516191
 150.5000000    0.4414593
 150.5100098    0.4439400
 150.5200043    0.4355481
 150.5300140    0.4352691
 150.5400085    0.4573801
 150.5500031    0.4487515
 150.5600128    0.4581479
 150.5700073    0.4786721
 150.5800018    0.4658236
 150.5900116    0.4717104
 150.6000061    0.4834377
 150.6100006    0.4792568
 150.6200104    0.4840244
 150.6300049    0.4790010
 150.6400146    0.4737022
 150.6500092    0.4768035
 150.6600037    0.4878852
 150.6700134    0.4824482
 150.6800079    0.4742998
 150.6900024    0.4753360
 150.7000122    0.4791213
 150.7100067    0.4816034
 150.7200012    0.4928285
 150.7300110    0.4823228
 150.7400055    0.4734699
 150.7500000    0.4681263
 150.7600098    0.4783475
 150.7700043    0.4783708
 150.7800140    0.4781872
 150.7900085    0.4839884
 150.8000031    0.5002842
 150.8100128    0.4955156
 150.8200073    0.5029489
 150.8300018    0.5176380
 150.8400116    0.5119804
 150.8500061    0.5011706
 150.8600006    0.5124293
 150.8700104    0.5058964
 150.8800049    0.4892698
 150.8900146    0.4910240
 150.9000092    0.4972461
 150.9100037    0.5048663
 150.9200134    0.5017797
 150.9300079    0.5126296
 150.9400024    0.5366982
 150.9500122    0.5263820
 150.9600067    0.5293006
 150.9700012    0.5182362
 150.9800110    0.5074160
 150.9900055    0.4965216
 151.0000000    0.4964622
 151.0100098    0.4973101
 151.0200043    0.4744559
 151.0300140    0.4823191
 151.0400085    0.4843527
 151.0500031    0.4749448
 151.0600128    0.4726031
 151.0700073    0.4684778
 151.0800018    0.4698740
 151.0900116    0.4794021
 151.1000061    0.4719504
 151.1100006    0.4867272
 151.1200104    0.4715223
 151.1300049    0.4792576
 151.1400146    0.4802859
 151.1500092    0.4770530
 151.1600037    0.4788322
 151.1700134    0.4627411
 151.1800079    0.4603225
 151.1900024    0.4723756
 151.2000122    0.4699619
 151.2100067    0.4719165
 151.2200012    0.4628230
 151.2300110    0.4761555
 151.2400055    0.4717877
 151.2500000    0.4740213
 151.2600098    0.4639014
 151.2700043    0.4631550
 151.2800140    0.4635504
 151.2900085    0.4621296
 151.3000031    0.4548340
 151.3100128    0.4581588
 151.3200073    0.4712707
 151.3300018    0.4638730
 151.3400116    0.4635115
 151.3500061    0.4421795
 151.3600006    0.4492993
 151.3700104    0.4425304
 151.3800049    0.4486133
 151.3900146    0.4549042
 151.4000092    0.4531726
 151.4100037    0.4537956
 151.4200134    0.4520783
 151.4300079    0.4494288
 151.4400024    0.4491876
 151.4500122    0.4465828
 151.4600067    0.4632688
 151.4700012    0.4685243
 151.4800110    0.4652101
 151.4900055    0.4570050
 151.5000000    0.4641803
 151.5100098    0.4606695
 151.5200043    0.4564058
 151.5300140    0.4549433
 151.5400085    0.4699765
 151.5500031    0.4670107
 151.5600128    0.4663367
 151.5700073    0.4721051
 151.5800018    0.4769290
 151.5900116    0.4567581
 151.6000061    0.4581748
 151.6100006    0.4604261
 151.6200104    0.4490095
 151.6300049    0.4533466
 151.6400146    0.4642118
 151.6500092    0.4586701
 151.6600037    0.4551621
 151.6700134    0.4633568
 151.6800079    0.4747717
 151.6900024    0.4545859
 151.7000122    0.4585383
 151.7100067    0.4589119
 151.7200012    0.4617927
 151.7300110    0.4694463
 151.7400055    0.4663589
 151.7500000    0.4667569
 151.7600098    0.4688093
 151.7700043    0.4777111
 151.7800140    0.4686650
 151.7900085    0.4771113
 151.8000031    0.4757977
 151.8100128    0.4680041
 151.8200073    0.4740797
 151.8300018    0.4548200
 151.8400116    0.4430986
 151.8500061    0.4379227
 151.8600006    0.4538190
 151.8700104    0.4516479
 151.8800049    0.4551173
 151.8900146    0.4533355
 151.9000092    0.4639183
 151.9100037    0.4631971
 151.9200134    0.4653385
 151.9300079    0.4605106
 151.9400024    0.4763581
 151.9500122    0.4846464
 151.9600067    0.4907830
 151.9700012    0.4920006
 151.9800110    0.5104004
 151.9900055    0.5116418
 152.0000000    0.5146607
 152.0100098    0.5096313
 152.0200043    0.4996809
 152.0300140    0.5016299
 152.0400085    0.5071626
 152.0500031    0.4922628
 152.0600128    0.4882475
 152.0700073    0.4747954
 152.0800018    0.4864285
 152.0900116    0.4986337
 152.1000061    0.5157390
 152.1100006    0.5059820
 152.1200104    0.5111039
 152.1300049    0.5154441
 152.1400146    0.5132255
 152.1500092    0.5112352
 152.1600037    0.5212635
 152.1700134    0.5238571
 152.1800079    0.5138415
 152.1900024    0.5125226
 152.2000122    0.5183858
 152.2100067    0.5215150
 152.2200012    0.5286099
 152.2300110    0.5440647
 152.2400055    0.5521008
 152.2500000    0.5420151
 152.2600098    0.5512900
 152.2700043    0.5423665
 152.2800140    0.5485840
 152.2900085    0.5366112
 152.3000031    0.5479909
 152.3100128    0.5472783
 152.3200073    0.5581334
 152.3300018    0.5600169
 152.3400116    0.5557522
 152.3500061    0.5453473
 152.3600006    0.5343133
 152.3700104    0.5422441
 152.3800049    0.5473778
 152.3900146    0.5617570
 152.4000092    0.5527491
 152.4100037    0.5556040
 152.4200134    0.5617581
 152.4300079    0.5524784
 152.4400024    0.5472524
 152.4500122    0.5494047
 152.4600067    0.5532807
 152.4700012    0.5540521
 152.4800110    0.5445454
 152.4900055    0.5502330
 152.5000000    0.5513972
 152.5100098    0.5277522
 152.5200043    0.5238969
 152.5300140    0.5308027
 152.5400085    0.5426850
 152.5500031    0.5272523
 152.5600128    0.5326921
 152.5700073    0.5379168
 152.5800018    0.5328580
 152.5900116    0.5422618
 152.6000061    0.5498708
 152.6100006    0.5481206
 152.6200104    0.5592220
 152.6300049    0.5593178
 152.6400146    0.5517105
 152.6500092    0.5467242
 152.6600037    0.5507963
 152.6700134    0.5511957
 152.6800079    0.5477799
 152.6900024    0.5435352
 152.7000122    0.5423666
 152.7100067    0.5405526
 152.7200012    0.5442275
 152.7300110    0.5321946
 152.7400055    0.5305904
 152.7500000    0.5204400
 152.7600098    0.5299573
 152.7700043    0.5484805
 152.7800140    0.5482368
 152.7900085    0.5470672
 152.8000031    0.5405374
 152.8100128    0.5411416
 152.8200073    0.5472245
 152.8300018    0.5481194
 152.8400116    0.5515519
 152.8500061    0.5573311
 152.8600006    0.5450664
 152.8700104    0.5434796
 152.8800049    0.5420638
 152.8900146    0.5449311
 152.9000092    0.5474666
 152.9100037    0.5346183
 152.9200134    0.5452859
 152.9300079    0.5478047
 152.9400024    0.5491476
 152.9500122    0.5510142
 152.9600067    0.5384336
 152.9700012    0.5329562
 152.9800110    0.5290580
 152.9900055    0.5300617
 153.0000000    0.5288212
 153.0100098    0.5233017
 153.0200043    0.5207635
 153.0300140    0.5380583
 153.0400085    0.5399317
 153.0500031    0.5354161
 153.0600128    0.5505009
 153.0700073    0.5465779
 153.0800018    0.5310469
 153.0900116    0.5353499
 153.1000061    0.5338112
 153.1100006    0.5283589
 153.1200104    0.5297521
 153.1300049    0.5283134
 153.1400146    0.5435829
 153.1500092    0.5434249
 153.1600037    0.5423008
 153.1700134    0.5280252
 153.1800079    0.5311481
 153.1900024    0.5300627
 153.2000122    0.5399731
 153.2100067    0.5472650
 153.2200012    0.5420849
 153.2300110    0.5371422
 153.2400055    0.5339890
 153.2500000    0.5343617
 153.2600098    0.5301447
 153.2700043    0.5254871
 153.2800140    0.5294380
 153.2900085    0.5265599
 153.3000031    0.5239910
 153.3100128    0.5346299
 153.3200073    0.5327250
 153.3300018    0.5248382
 153.3400116    0.5354828
 153.3500061    0.5254748
 153.3600006    0.5386318
 153.3700104    0.5387274
 153.3800049    0.5482415
 153.3900146    0.5419207
 153.4000092    0.5446786
 153.4100037    0.5522637
 153.4200134    0.5466245
 153.4300079    0.5507351
 153.4400024    0.5377773
 153.4500122    0.5320570
 153.4600067    0.5439972
 153.4700012    0.5499585
 153.4800110    0.5607584
 153.4900055    0.5564190
 153.5000000    0.5531656
 153.5100098    0.5374149
 153.5200043    0.5405942
 153.5300140    0.5521474
 153.5400085    0.5500466
 153.5500031    0.5484778
 153.5600128    0.5478049
 153.5700073    0.5355814
 153.5800018    0.5439664
 153.5900116    0.5461087
 153.6000061    0.5310884
 153.6100006    0.5228001
[truncated: 2,252,615 more chars]
