# Supplementary material for: Comparative structural insights and functional analysis for the distinct unbound states of Human AGO proteins
Source: Sci Rep. 2025 Mar 19;15:9432. doi: 10.1038/s41598-025-91849-5 (PMC11923369; doi:10.1038/s41598-025-91849-5)
Supplement: Supplementary file 27 — Supplementary Information 15. [file 41598_2025_91849_MOESM27_ESM.zip › AGO3/r2/rmsd.xvg]

# This file was created Thu Jun 17 02:26:04 2021
# Created by:
#                        :-) GROMACS - gmx rms, 2021 (-:
# 
# Executable:   /home/panos/programs/bin/gmx
# Data prefix:  /home/panos/programs
# Working dir:  /media/panos/206c1b5a-e5c5-4016-9bdd-177d61394396/sim/AGO3/production
# Command line:
#   gmx rms -s prod.tpr -f prod_center.xtc -o rmsd.xvg -tu ns
# gmx rms is part of G R O M A C S:
#
# GROwing Monsters And Cloning Shrimps
#
@    title "RMSD"
@    xaxis  label "Time (ns)"
@    yaxis  label "RMSD (nm)"
@TYPE xy
@ subtitle "Protein after lsq fit to Protein"
   0.0000000    0.0004996
   0.0100000    0.0791636
   0.0200000    0.0926931
   0.0300000    0.1024979
   0.0400000    0.1077888
   0.0500000    0.1157833
   0.0600000    0.1179227
   0.0700000    0.1113385
   0.0800000    0.1225109
   0.0900000    0.1234965
   0.1000000    0.1250873
   0.1100000    0.1382819
   0.1200000    0.1308821
   0.1300000    0.1271131
   0.1400000    0.1380256
   0.1500000    0.1285242
   0.1600000    0.1316942
   0.1700000    0.1332024
   0.1800000    0.1499728
   0.1900000    0.1418716
   0.2000000    0.1450519
   0.2100000    0.1543285
   0.2200000    0.1440080
   0.2300000    0.1492241
   0.2400000    0.1584829
   0.2500000    0.1466906
   0.2600000    0.1386928
   0.2700000    0.1494428
   0.2800000    0.1475077
   0.2900000    0.1479207
   0.3000000    0.1528367
   0.3100000    0.1527912
   0.3200000    0.1518371
   0.3300000    0.1603418
   0.3400000    0.1531105
   0.3500000    0.1461700
   0.3600000    0.1426390
   0.3700000    0.1486655
   0.3800000    0.1466408
   0.3900000    0.1584861
   0.4000000    0.1671788
   0.4100000    0.1572160
   0.4200000    0.1528315
   0.4300000    0.1628742
   0.4400000    0.1638218
   0.4500000    0.1615710
   0.4600000    0.1606528
   0.4700000    0.1628187
   0.4800000    0.1477477
   0.4900000    0.1607516
   0.5000000    0.1621406
   0.5100001    0.1597300
   0.5200000    0.1657356
   0.5300000    0.1630290
   0.5400000    0.1538248
   0.5500000    0.1563593
   0.5600000    0.1608718
   0.5700001    0.1546914
   0.5800000    0.1558938
   0.5900000    0.1546912
   0.6000000    0.1538529
   0.6100000    0.1567822
   0.6200000    0.1535093
   0.6300001    0.1503144
   0.6400000    0.1459800
   0.6500000    0.1539475
   0.6600000    0.1611893
   0.6700000    0.1647446
   0.6800000    0.1627980
   0.6900001    0.1641636
   0.7000000    0.1650269
   0.7100000    0.1681742
   0.7200000    0.1741558
   0.7300000    0.1831619
   0.7400000    0.1755547
   0.7500001    0.1887965
   0.7600001    0.1818612
   0.7700000    0.1877096
   0.7800000    0.1753319
   0.7900000    0.1697647
   0.8000000    0.1720203
   0.8100001    0.1789954
   0.8200001    0.1752606
   0.8300000    0.1851664
   0.8400000    0.1839163
   0.8500000    0.1870571
   0.8600000    0.1796151
   0.8700001    0.1766619
   0.8800001    0.1731852
   0.8900000    0.1770409
   0.9000000    0.1690444
   0.9100000    0.1674345
   0.9200000    0.1595763
   0.9300001    0.1649540
   0.9400001    0.1689431
   0.9500000    0.1742290
   0.9600000    0.1621263
   0.9700000    0.1585509
   0.9800000    0.1539444
   0.9900001    0.1556478
   1.0000000    0.1605613
   1.0100000    0.1578818
   1.0200001    0.1628093
   1.0300001    0.1648230
   1.0400001    0.1577914
   1.0500001    0.1641283
   1.0600001    0.1626502
   1.0700001    0.1685801
   1.0800000    0.1741341
   1.0900000    0.1805918
   1.1000000    0.1840572
   1.1100000    0.1894782
   1.1200000    0.1960572
   1.1300000    0.1797155
   1.1400001    0.1893793
   1.1500001    0.1938158
   1.1600001    0.1913420
   1.1700001    0.1828945
   1.1800001    0.1823846
   1.1900001    0.1847144
   1.2000000    0.1893279
   1.2100000    0.1909363
   1.2200000    0.1859493
   1.2300000    0.1678369
   1.2400000    0.1738909
   1.2500000    0.1770361
   1.2600001    0.1900198
   1.2700001    0.1842743
   1.2800001    0.1939684
   1.2900001    0.1908421
   1.3000001    0.1871825
   1.3100001    0.1804005
   1.3200001    0.1751123
   1.3300000    0.1755597
   1.3400000    0.1809089
   1.3500000    0.1720120
   1.3600000    0.1705537
   1.3700001    0.1727897
   1.3800001    0.1695405
   1.3900001    0.1693071
   1.4000001    0.1639272
   1.4100001    0.1686321
   1.4200001    0.1625121
   1.4300001    0.1577341
   1.4400001    0.1581881
   1.4500000    0.1616677
   1.4600000    0.1596992
   1.4700000    0.1638294
   1.4800000    0.1695652
   1.4900001    0.1653832
   1.5000001    0.1680787
   1.5100001    0.1658275
   1.5200001    0.1671081
   1.5300001    0.1699890
   1.5400001    0.1721342
   1.5500001    0.1701762
   1.5600001    0.1699678
   1.5700001    0.1744438
   1.5800000    0.1910571
   1.5900000    0.1893249
   1.6000000    0.1901284
   1.6100001    0.1840258
   1.6200001    0.1855257
   1.6300001    0.1818466
   1.6400001    0.1885287
   1.6500001    0.1875169
   1.6600001    0.1851637
   1.6700001    0.1883952
   1.6800001    0.1878898
   1.6900001    0.1973926
   1.7000000    0.1983516
   1.7100000    0.2003109
   1.7200000    0.1891257
   1.7300001    0.1966940
   1.7400001    0.1944088
   1.7500001    0.1862259
   1.7600001    0.1766542
   1.7700001    0.1800063
   1.7800001    0.1759459
   1.7900001    0.1799580
   1.8000001    0.1897401
   1.8100001    0.1870101
   1.8200001    0.1843850
   1.8300000    0.1831600
   1.8400000    0.1920794
   1.8500001    0.1994818
   1.8600001    0.1959576
   1.8700001    0.1886203
   1.8800001    0.1942855
   1.8900001    0.1998684
   1.9000001    0.1993554
   1.9100001    0.1985484
   1.9200001    0.2012336
   1.9300001    0.2072637
   1.9400001    0.2168282
   1.9500000    0.2203497
   1.9600000    0.2137786
   1.9700001    0.2199192
   1.9800001    0.2167305
   1.9900001    0.2239949
   2.0000000    0.2103642
   2.0100000    0.2113095
   2.0200000    0.2183307
   2.0300002    0.2305815
   2.0400002    0.2277610
   2.0500002    0.2162941
   2.0600002    0.2104894
   2.0700002    0.2101789
   2.0800002    0.2053615
   2.0900002    0.2112671
   2.1000001    0.2040945
   2.1100001    0.2120727
   2.1200001    0.2142176
   2.1300001    0.2138312
   2.1400001    0.2008795
   2.1500001    0.2045356
   2.1600001    0.2061909
   2.1700001    0.2160961
   2.1800001    0.2170678
   2.1900001    0.2128970
   2.2000000    0.2151278
   2.2100000    0.2125211
   2.2200000    0.2207142
   2.2300000    0.2251667
   2.2400000    0.2223557
   2.2500000    0.2125213
   2.2600000    0.2153374
   2.2700002    0.2147366
   2.2800002    0.2284712
   2.2900002    0.2046107
   2.3000002    0.2019932
   2.3100002    0.2044798
   2.3200002    0.2006917
   2.3300002    0.2059309
   2.3400002    0.2017058
   2.3500001    0.2124471
   2.3600001    0.2018228
   2.3700001    0.2138285
   2.3800001    0.2110555
   2.3900001    0.2031525
   2.4000001    0.2140284
   2.4100001    0.1980318
   2.4200001    0.2012893
   2.4300001    0.1959635
   2.4400001    0.1994653
   2.4500000    0.1956847
   2.4600000    0.1898402
   2.4700000    0.1898454
   2.4800000    0.2052073
   2.4900000    0.1939090
   2.5000000    0.1909560
   2.5100002    0.2011797
   2.5200002    0.2014413
   2.5300002    0.1993773
   2.5400002    0.1997659
   2.5500002    0.1981311
   2.5600002    0.1987037
   2.5700002    0.1981456
   2.5800002    0.2009490
   2.5900002    0.2061632
   2.6000001    0.2023649
   2.6100001    0.2075442
   2.6200001    0.2090395
   2.6300001    0.2061593
   2.6400001    0.1999832
   2.6500001    0.1958742
   2.6600001    0.2063391
   2.6700001    0.2035544
   2.6800001    0.2017202
   2.6900001    0.2060342
   2.7000000    0.2026808
   2.7100000    0.2037274
   2.7200000    0.1980235
   2.7300000    0.1977517
   2.7400002    0.1900524
   2.7500002    0.1930740
   2.7600002    0.1992795
   2.7700002    0.2044880
   2.7800002    0.1963139
   2.7900002    0.1981817
   2.8000002    0.2039020
   2.8100002    0.1958713
   2.8200002    0.1969785
   2.8300002    0.1985844
   2.8400002    0.1950479
   2.8500001    0.2014725
   2.8600001    0.1985861
   2.8700001    0.1938797
   2.8800001    0.1957837
   2.8900001    0.2059312
   2.9000001    0.1983585
   2.9100001    0.1933180
   2.9200001    0.1933161
   2.9300001    0.2047344
   2.9400001    0.2046693
   2.9500000    0.2064911
   2.9600000    0.2065905
   2.9700000    0.2095066
   2.9800003    0.2246489
   2.9900002    0.2222758
   3.0000002    0.2300341
   3.0100002    0.2408144
   3.0200002    0.2406716
   3.0300002    0.2307611
   3.0400002    0.2205468
   3.0500002    0.2345372
   3.0600002    0.2247314
   3.0700002    0.2209093
   3.0800002    0.2123600
   3.0900002    0.2039635
   3.1000001    0.2122060
   3.1100001    0.2150749
   3.1200001    0.2193689
   3.1300001    0.2126775
   3.1400001    0.2016110
   3.1500001    0.1976550
   3.1600001    0.1998981
   3.1700001    0.1988471
   3.1800001    0.1985627
   3.1900001    0.2009546
   3.2000000    0.2061049
   3.2100000    0.2162347
   3.2200003    0.2050460
   3.2300003    0.2116452
   3.2400002    0.2025532
   3.2500002    0.2088759
   3.2600002    0.2095912
   3.2700002    0.2083822
   3.2800002    0.2137348
   3.2900002    0.2042553
   3.3000002    0.2136592
   3.3100002    0.2120564
   3.3200002    0.2135980
   3.3300002    0.2188804
   3.3400002    0.2042836
   3.3500001    0.2102737
   3.3600001    0.2114680
   3.3700001    0.2022056
   3.3800001    0.2053040
   3.3900001    0.2039984
   3.4000001    0.2024151
   3.4100001    0.1997670
   3.4200001    0.2008051
   3.4300001    0.2063968
   3.4400001    0.2148701
   3.4500000    0.2134538
   3.4600003    0.2134155
   3.4700003    0.2127702
   3.4800003    0.2148857
   3.4900002    0.2045356
   3.5000002    0.2097376
   3.5100002    0.2187609
   3.5200002    0.2121681
   3.5300002    0.2046101
   3.5400002    0.2041018
   3.5500002    0.2119710
   3.5600002    0.2153841
   3.5700002    0.2098255
   3.5800002    0.2041620
   3.5900002    0.2069392
   3.6000001    0.2098219
   3.6100001    0.2164426
   3.6200001    0.2220571
   3.6300001    0.2153697
   3.6400001    0.2269611
   3.6500001    0.2242422
   3.6600001    0.2163834
   3.6700001    0.2237704
   3.6800001    0.2376588
   3.6900001    0.2445588
   3.7000003    0.2434057
   3.7100003    0.2290296
   3.7200003    0.2262135
   3.7300003    0.2424022
   3.7400002    0.2393439
   3.7500002    0.2394378
   3.7600002    0.2327526
   3.7700002    0.2347654
   3.7800002    0.2215061
   3.7900002    0.2207725
   3.8000002    0.2364658
   3.8100002    0.2349313
   3.8200002    0.2284619
   3.8300002    0.2222959
   3.8400002    0.2350869
   3.8500001    0.2288665
   3.8600001    0.2339797
   3.8700001    0.2264969
   3.8800001    0.2282281
   3.8900001    0.2373863
   3.9000001    0.2309751
   3.9100001    0.2297441
   3.9200001    0.2263430
   3.9300003    0.2371565
   3.9400003    0.2374116
   3.9500003    0.2349347
   3.9600003    0.2352785
   3.9700003    0.2317714
   3.9800003    0.2339205
   3.9900002    0.2335542
   4.0000000    0.2302466
   4.0100002    0.2384933
   4.0200000    0.2482696
   4.0300002    0.2363912
   4.0400000    0.2358363
   4.0500002    0.2428131
   4.0600004    0.2494846
   4.0700002    0.2428531
   4.0800004    0.2430746
   4.0900002    0.2657843
   4.1000004    0.2583719
   4.1100001    0.2644497
   4.1200004    0.2631330
   4.1300001    0.2643886
   4.1400003    0.2760052
   4.1500001    0.2657586
   4.1600003    0.2649892
   4.1700001    0.2710548
   4.1800003    0.2547110
   4.1900001    0.2485438
   4.2000003    0.2548591
   4.2100000    0.2520801
   4.2200003    0.2451326
   4.2300000    0.2440691
   4.2400002    0.2360280
   4.2500000    0.2430600
   4.2600002    0.2488203
   4.2700000    0.2502095
   4.2800002    0.2488526
   4.2900004    0.2509995
   4.3000002    0.2641169
   4.3100004    0.2685452
   4.3200002    0.2611351
   4.3300004    0.2639552
   4.3400002    0.2564593
   4.3500004    0.2608070
   4.3600001    0.2640108
   4.3700004    0.2711185
   4.3800001    0.2683540
   4.3900003    0.2882747
   4.4000001    0.2918757
   4.4100003    0.2933296
   4.4200001    0.2942269
   4.4300003    0.2960471
   4.4400001    0.3131776
   4.4500003    0.3128868
   4.4600000    0.3027627
   4.4700003    0.3023048
   4.4800000    0.3063528
   4.4900002    0.2913614
   4.5000000    0.2990640
   4.5100002    0.3133894
   4.5200000    0.3158323
   4.5300002    0.3303310
   4.5400004    0.3345699
   4.5500002    0.3120939
   4.5600004    0.3093149
   4.5700002    0.3070193
   4.5800004    0.3021029
   4.5900002    0.3006377
   4.6000004    0.2966412
   4.6100001    0.2916372
   4.6200004    0.3015841
   4.6300001    0.2914813
   4.6400003    0.2807256
   4.6500001    0.2794321
   4.6600003    0.2985087
   4.6700001    0.3038277
   4.6800003    0.3032086
   4.6900001    0.2969983
   4.7000003    0.2899967
   4.7100000    0.2848309
   4.7200003    0.2842840
   4.7300000    0.2862579
   4.7400002    0.2917229
   4.7500000    0.3010686
   4.7600002    0.2944302
   4.7700005    0.3006731
   4.7800002    0.2974287
   4.7900004    0.2947751
   4.8000002    0.2966663
   4.8100004    0.3092319
   4.8200002    0.3086103
   4.8300004    0.3145007
   4.8400002    0.3097564
   4.8500004    0.3098690
   4.8600001    0.3298286
   4.8700004    0.3210176
   4.8800001    0.3208689
   4.8900003    0.3095713
   4.9000001    0.3146195
   4.9100003    0.3208676
   4.9200001    0.3190129
   4.9300003    0.3311532
   4.9400001    0.3231979
   4.9500003    0.3270048
   4.9600000    0.3271661
   4.9700003    0.3161075
   4.9800000    0.3265829
   4.9900002    0.3473307
   5.0000000    0.3467874
   5.0100002    0.3501940
   5.0200005    0.3500507
   5.0300002    0.3474420
   5.0400004    0.3340348
   5.0500002    0.3431364
   5.0600004    0.3570005
   5.0700002    0.3620989
   5.0800004    0.3696290
   5.0900002    0.3536988
   5.1000004    0.3633871
   5.1100001    0.3651899
   5.1200004    0.3557317
   5.1300001    0.3496607
   5.1400003    0.3445449
   5.1500001    0.3330970
   5.1600003    0.3374305
   5.1700001    0.3431559
   5.1800003    0.3404813
   5.1900001    0.3318000
   5.2000003    0.3378664
   5.2100000    0.3473696
   5.2200003    0.3400658
   5.2300000    0.3203915
   5.2400002    0.3389026
   5.2500005    0.3396387
   5.2600002    0.3369883
   5.2700005    0.3338561
   5.2800002    0.3221771
   5.2900004    0.3227484
   5.3000002    0.3247067
   5.3100004    0.3121912
   5.3200002    0.3291216
   5.3300004    0.3345849
   5.3400002    0.3456644
   5.3500004    0.3423539
   5.3600001    0.3561755
   5.3700004    0.3585506
   5.3800001    0.3672320
   5.3900003    0.3591566
   5.4000001    0.3667146
   5.4100003    0.3554190
   5.4200001    0.3537219
   5.4300003    0.3553901
   5.4400001    0.3626105
   5.4500003    0.3765250
   5.4600000    0.3734604
   5.4700003    0.3705339
   5.4800005    0.3719680
   5.4900002    0.3711756
   5.5000005    0.3612979
   5.5100002    0.3633567
   5.5200005    0.3702390
   5.5300002    0.3701113
   5.5400004    0.3686286
   5.5500002    0.3842070
   5.5600004    0.3797931
   5.5700002    0.3871189
   5.5800004    0.3752767
   5.5900002    0.3683880
   5.6000004    0.3737732
   5.6100001    0.3836805
   5.6200004    0.3851055
   5.6300001    0.4027379
   5.6400003    0.3898101
   5.6500001    0.3921182
   5.6600003    0.3929672
   5.6700001    0.3878252
   5.6800003    0.3906640
   5.6900001    0.3997097
   5.7000003    0.4090159
   5.7100000    0.3871997
   5.7200003    0.3656679
   5.7300005    0.3856143
   5.7400002    0.3908993
   5.7500005    0.3765729
   5.7600002    0.3780995
   5.7700005    0.3639530
   5.7800002    0.3474800
   5.7900004    0.3520562
   5.8000002    0.3625071
   5.8100004    0.3644342
   5.8200002    0.3767205
   5.8300004    0.3762647
   5.8400002    0.3907768
   5.8500004    0.3623055
   5.8600001    0.3567553
   5.8700004    0.3404585
   5.8800001    0.3466080
   5.8900003    0.3434956
   5.9000001    0.3266242
   5.9100003    0.3249614
   5.9200001    0.3265165
   5.9300003    0.3233549
   5.9400001    0.3323943
   5.9500003    0.3379832
   5.9600005    0.3303083
   5.9700003    0.3321217
   5.9800005    0.3108822
   5.9900002    0.3087799
   6.0000005    0.3210106
   6.0100002    0.3210616
   6.0200005    0.3298421
   6.0300002    0.3365555
   6.0400004    0.3290056
   6.0500002    0.3536103
   6.0600004    0.3609346
   6.0700002    0.3687375
   6.0800004    0.3670269
   6.0900002    0.3683002
   6.1000004    0.3614553
   6.1100001    0.3421146
   6.1200004    0.3384198
   6.1300001    0.3389931
   6.1400003    0.3351793
   6.1500001    0.3467403
   6.1600003    0.3627708
   6.1700001    0.3572491
   6.1800003    0.3610488
   6.1900001    0.3634179
   6.2000003    0.3624601
   6.2100005    0.3642424
   6.2200003    0.3567478
   6.2300005    0.3620291
   6.2400002    0.3435196
   6.2500005    0.3370722
   6.2600002    0.3466663
   6.2700005    0.3455262
   6.2800002    0.3350969
   6.2900004    0.3323722
   6.3000002    0.3462277
   6.3100004    0.3447009
   6.3200002    0.3259413
   6.3300004    0.3437078
   6.3400002    0.3543617
   6.3500004    0.3456320
   6.3600001    0.3302805
   6.3700004    0.3391675
   6.3800001    0.3327726
   6.3900003    0.3309612
   6.4000001    0.3043069
   6.4100003    0.3272626
   6.4200001    0.3153607
   6.4300003    0.3296401
   6.4400005    0.3222677
   6.4500003    0.3247084
   6.4600005    0.3350334
   6.4700003    0.3334608
   6.4800005    0.3279797
   6.4900002    0.3353770
   6.5000005    0.3187236
   6.5100002    0.3328255
   6.5200005    0.3344768
   6.5300002    0.3245988
   6.5400004    0.3151734
   6.5500002    0.2969136
   6.5600004    0.2906891
   6.5700002    0.2974244
   6.5800004    0.3021905
   6.5900002    0.2940302
   6.6000004    0.3055414
   6.6100001    0.3085991
   6.6200004    0.3157229
   6.6300001    0.3112896
   6.6400003    0.3214307
   6.6500001    0.2955565
   6.6600003    0.3065321
   6.6700006    0.3103228
   6.6800003    0.3046027
   6.6900005    0.2969326
   6.7000003    0.2912330
   6.7100005    0.2947952
   6.7200003    0.3163241
   6.7300005    0.3126279
   6.7400002    0.3008669
   6.7500005    0.3063000
   6.7600002    0.3075552
   6.7700005    0.3106750
   6.7800002    0.2844814
   6.7900004    0.2932625
   6.8000002    0.3032637
   6.8100004    0.2918658
   6.8200002    0.2915897
   6.8300004    0.2847396
   6.8400002    0.2943181
   6.8500004    0.2884430
   6.8600001    0.2972427
   6.8700004    0.3095462
   6.8800001    0.3120547
   6.8900003    0.2940236
   6.9000001    0.3085468
   6.9100003    0.3133068
   6.9200006    0.3172843
   6.9300003    0.3320463
   6.9400005    0.3281783
   6.9500003    0.3304028
   6.9600005    0.3350594
   6.9700003    0.3386008
   6.9800005    0.3425089
   6.9900002    0.3440100
   7.0000005    0.3341130
   7.0100002    0.3437187
   7.0200005    0.3408055
   7.0300002    0.3430236
   7.0400004    0.3328695
   7.0500002    0.3277847
   7.0600004    0.3238952
   7.0700002    0.3165004
   7.0800004    0.3274886
   7.0900002    0.3367285
   7.1000004    0.3338148
   7.1100001    0.3354574
   7.1200004    0.3192451
   7.1300001    0.3224250
   7.1400003    0.3157178
   7.1500006    0.3222373
   7.1600003    0.3127758
   7.1700006    0.3131910
   7.1800003    0.3093438
   7.1900005    0.3205849
   7.2000003    0.3084413
   7.2100005    0.3083957
   7.2200003    0.3210562
   7.2300005    0.3207174
   7.2400002    0.3168997
   7.2500005    0.3310050
   7.2600002    0.3483402
   7.2700005    0.3370999
   7.2800002    0.3295373
   7.2900004    0.3133689
   7.3000002    0.3227593
   7.3100004    0.3163947
   7.3200002    0.3181168
   7.3300004    0.3257412
   7.3400002    0.3290927
   7.3500004    0.3143628
   7.3600001    0.3306309
   7.3700004    0.3300009
   7.3800001    0.3400030
   7.3900003    0.3321773
   7.4000006    0.3177516
   7.4100003    0.3248284
   7.4200006    0.3296825
   7.4300003    0.3354598
   7.4400005    0.3425455
   7.4500003    0.3221507
   7.4600005    0.3228546
   7.4700003    0.3167314
   7.4800005    0.3154955
   7.4900002    0.3171465
   7.5000005    0.3069288
   7.5100002    0.3006668
   7.5200005    0.3138591
   7.5300002    0.3093185
   7.5400004    0.2983693
   7.5500002    0.2907218
   7.5600004    0.2895318
   7.5700002    0.2938730
   7.5800004    0.2924069
   7.5900002    0.2922106
   7.6000004    0.2816816
   7.6100001    0.2825225
   7.6200004    0.2896140
   7.6300006    0.2756745
   7.6400003    0.2726983
   7.6500006    0.2674037
   7.6600003    0.2665889
   7.6700006    0.2861682
   7.6800003    0.2790148
   7.6900005    0.2880292
   7.7000003    0.2847167
   7.7100005    0.3059308
   7.7200003    0.3079904
   7.7300005    0.3137358
   7.7400002    0.3199733
   7.7500005    0.3036196
   7.7600002    0.3031343
   7.7700005    0.2879701
   7.7800002    0.2920228
   7.7900004    0.3024092
   7.8000002    0.3000889
   7.8100004    0.2940041
   7.8200002    0.2980172
   7.8300004    0.2956048
   7.8400002    0.2936454
   7.8500004    0.2888907
   7.8600006    0.2931510
   7.8700004    0.2877495
   7.8800006    0.2782404
   7.8900003    0.2921341
   7.9000006    0.2903617
   7.9100003    0.2748645
   7.9200006    0.2924046
   7.9300003    0.2951426
   7.9400005    0.2850429
   7.9500003    0.2843885
   7.9600005    0.2743237
   7.9700003    0.2767386
   7.9800005    0.2832572
   7.9900002    0.2830789
   8.0000000    0.2834046
   8.0100002    0.2890118
   8.0200005    0.2900477
   8.0300007    0.2756612
   8.0400000    0.2795247
   8.0500002    0.2770312
   8.0600004    0.2812967
   8.0700006    0.2790293
   8.0799999    0.2815997
   8.0900002    0.2948827
   8.1000004    0.3003196
   8.1100006    0.2963487
   8.1200008    0.3018577
   8.1300001    0.2977722
   8.1400003    0.2929169
   8.1500006    0.3031559
   8.1600008    0.2853248
   8.1700001    0.2913540
   8.1800003    0.2975875
   8.1900005    0.2987762
   8.2000008    0.2967790
   8.2100000    0.2814595
   8.2200003    0.2796504
   8.2300005    0.2830201
   8.2400007    0.2815999
   8.2500000    0.2876364
   8.2600002    0.2971058
   8.2700005    0.2941546
   8.2800007    0.2923031
   8.2900000    0.3063525
   8.3000002    0.2992221
   8.3100004    0.3141693
   8.3200006    0.3087297
   8.3299999    0.3214125
   8.3400002    0.3245634
   8.3500004    0.3200745
   8.3600006    0.3158633
   8.3700008    0.3172634
   8.3800001    0.3104590
   8.3900003    0.3303833
   8.4000006    0.3268321
   8.4100008    0.3337079
   8.4200001    0.3434151
   8.4300003    0.3353346
   8.4400005    0.3451149
   8.4500008    0.3353630
   8.4600000    0.3702393
   8.4700003    0.3734020
   8.4800005    0.3602540
   8.4900007    0.3470974
   8.5000000    0.3391728
   8.5100002    0.3292494
   8.5200005    0.3241175
   8.5300007    0.3219448
   8.5400000    0.3104196
   8.5500002    0.3097504
   8.5600004    0.3191963
   8.5700006    0.3151447
   8.5800009    0.3158680
   8.5900002    0.3204963
   8.6000004    0.3331512
   8.6100006    0.3377679
   8.6200008    0.3387285
   8.6300001    0.3373539
   8.6400003    0.3327658
   8.6500006    0.3403708
   8.6600008    0.3346322
   8.6700001    0.3362828
   8.6800003    0.3468676
   8.6900005    0.3265954
   8.7000008    0.3397307
   8.7100000    0.3358829
   8.7200003    0.3382179
   8.7300005    0.3371241
   8.7400007    0.3225550
   8.7500000    0.3199582
   8.7600002    0.3127202
   8.7700005    0.3094720
   8.7800007    0.3056663
   8.7900000    0.3090087
   8.8000002    0.3234435
   8.8100004    0.3214322
   8.8200006    0.3180545
   8.8300009    0.3249678
   8.8400002    0.3171545
   8.8500004    0.3073791
   8.8600006    0.3037125
   8.8700008    0.3055568
   8.8800001    0.3027393
   8.8900003    0.3109906
   8.9000006    0.3321855
   8.9100008    0.3273949
   8.9200001    0.3366201
   8.9300003    0.3325629
   8.9400005    0.3307741
   8.9500008    0.3418616
   8.9600000    0.3481954
   8.9700003    0.3354553
   8.9800005    0.3303862
   8.9900007    0.3445330
   9.0000000    0.3370094
   9.0100002    0.3344443
   9.0200005    0.3249686
   9.0300007    0.3170778
   9.0400000    0.3220576
   9.0500002    0.3354121
   9.0600004    0.3291989
   9.0700006    0.3112185
   9.0800009    0.3166688
   9.0900002    0.3066441
   9.1000004    0.3082049
   9.1100006    0.3186954
   9.1200008    0.3176303
   9.1300001    0.3094904
   9.1400003    0.3115938
   9.1500006    0.3150524
   9.1600008    0.2962007
   9.1700001    0.3078994
   9.1800003    0.3129619
   9.1900005    0.3167749
   9.2000008    0.3221326
   9.2100000    0.3303352
   9.2200003    0.3266961
   9.2300005    0.3195950
   9.2400007    0.3244991
   9.2500000    0.3321853
   9.2600002    0.3377666
   9.2700005    0.3426827
   9.2800007    0.3463123
   9.2900009    0.3469534
   9.3000002    0.3524804
   9.3100004    0.3569465
   9.3200006    0.3545751
   9.3300009    0.3714956
   9.3400002    0.3586230
   9.3500004    0.3671973
   9.3600006    0.3571600
   9.3700008    0.3581018
   9.3800001    0.3470377
   9.3900003    0.3511137
   9.4000006    0.3517986
   9.4100008    0.3447147
   9.4200001    0.3485140
   9.4300003    0.3482940
   9.4400005    0.3455342
   9.4500008    0.3307843
   9.4600000    0.3317365
   9.4700003    0.3318475
   9.4800005    0.3232679
   9.4900007    0.3187418
   9.5000000    0.3304462
   9.5100002    0.3322765
   9.5200005    0.3381298
   9.5300007    0.3398038
   9.5400009    0.3463026
   9.5500002    0.3425806
   9.5600004    0.3499519
   9.5700006    0.3575845
   9.5800009    0.3653238
   9.5900002    0.3711143
   9.6000004    0.3651808
   9.6100006    0.3711006
   9.6200008    0.3681363
   9.6300001    0.3644325
   9.6400003    0.3554175
   9.6500006    0.3571959
   9.6600008    0.3485556
   9.6700001    0.3507044
   9.6800003    0.3577016
   9.6900005    0.3594033
   9.7000008    0.3415471
   9.7100000    0.3430138
   9.7200003    0.3351953
   9.7300005    0.3302577
   9.7400007    0.3307307
   9.7500000    0.3230282
   9.7600002    0.3260359
   9.7700005    0.3083439
   9.7800007    0.3096339
   9.7900009    0.3003759
   9.8000002    0.2988044
   9.8100004    0.2990288
   9.8200006    0.2973554
   9.8300009    0.2951746
   9.8400002    0.2995755
   9.8500004    0.3065509
   9.8600006    0.3142742
   9.8700008    0.3214606
   9.8800001    0.3164394
   9.8900003    0.3153548
   9.9000006    0.3208139
   9.9100008    0.3060496
   9.9200001    0.3154581
   9.9300003    0.3250942
   9.9400005    0.3355493
   9.9500008    0.3221211
   9.9600000    0.3158397
   9.9700003    0.3080494
   9.9800005    0.3180310
   9.9900007    0.3375879
  10.0000000    0.3459629
  10.0100002    0.3644294
  10.0200005    0.3565203
  10.0300007    0.3422643
  10.0400009    0.3487864
  10.0500002    0.3355390
  10.0600004    0.3257082
  10.0700006    0.3253171
  10.0800009    0.3431909
  10.0900002    0.3535432
  10.1000004    0.3351196
  10.1100006    0.3236927
  10.1200008    0.3349727
  10.1300001    0.3202287
  10.1400003    0.3248933
  10.1500006    0.3236887
  10.1600008    0.3277584
  10.1700001    0.3377297
  10.1800003    0.3549261
  10.1900005    0.3437028
  10.2000008    0.3518955
  10.2100000    0.3594125
  10.2200003    0.3692389
  10.2300005    0.3520275
  10.2400007    0.3474117
  10.2500010    0.3449391
  10.2600002    0.3475392
  10.2700005    0.3383249
  10.2800007    0.3296311
  10.2900009    0.3141425
  10.3000002    0.3152066
  10.3100004    0.3022713
  10.3200006    0.3107600
  10.3300009    0.3054168
  10.3400002    0.3077787
  10.3500004    0.2995875
  10.3600006    0.3090280
  10.3700008    0.3134886
  10.3800001    0.3186939
  10.3900003    0.3151174
  10.4000006    0.3212130
  10.4100008    0.3076601
  10.4200001    0.3105218
  10.4300003    0.3135079
  10.4400005    0.3241469
  10.4500008    0.3212683
  10.4600000    0.3299742
  10.4700003    0.3513716
  10.4800005    0.3400809
  10.4900007    0.3475055
  10.5000010    0.3380950
  10.5100002    0.3428323
  10.5200005    0.3272164
  10.5300007    0.3320641
  10.5400009    0.3404387
  10.5500002    0.3360582
  10.5600004    0.3477648
  10.5700006    0.3614392
  10.5800009    0.3582296
  10.5900002    0.3657582
  10.6000004    0.3516078
  10.6100006    0.3514190
  10.6200008    0.3498481
  10.6300001    0.3597679
  10.6400003    0.3665460
  10.6500006    0.3682144
  10.6600008    0.3802331
  10.6700001    0.3627260
  10.6800003    0.3541965
  10.6900005    0.3546244
  10.7000008    0.3470539
  10.7100000    0.3617910
  10.7200003    0.3581008
  10.7300005    0.3590106
  10.7400007    0.3534349
  10.7500010    0.3529583
  10.7600002    0.3578170
  10.7700005    0.3518077
  10.7800007    0.3536604
  10.7900009    0.3465438
  10.8000002    0.3394117
  10.8100004    0.3409265
  10.8200006    0.3423768
  10.8300009    0.3543844
  10.8400002    0.3576363
  10.8500004    0.3583725
  10.8600006    0.3422562
  10.8700008    0.3670034
  10.8800001    0.3672535
  10.8900003    0.3723902
  10.9000006    0.3693209
  10.9100008    0.3625422
  10.9200001    0.3657292
  10.9300003    0.3725931
  10.9400005    0.3722795
  10.9500008    0.3691294
  10.9600010    0.3681112
  10.9700003    0.3843742
  10.9800005    0.3873129
  10.9900007    0.3761590
  11.0000010    0.3783789
  11.0100002    0.3812887
  11.0200005    0.3723133
  11.0300007    0.3879577
  11.0400009    0.3731933
  11.0500002    0.3675263
  11.0600004    0.3698740
  11.0700006    0.3614521
  11.0800009    0.3687605
  11.0900002    0.3573695
  11.1000004    0.3623847
  11.1100006    0.3580004
  11.1200008    0.3535139
  11.1300001    0.3567275
  11.1400003    0.3672221
  11.1500006    0.3791460
  11.1600008    0.3635288
  11.1700001    0.3628637
  11.1800003    0.3646599
  11.1900005    0.3669880
  11.2000008    0.3674690
  11.2100010    0.3843475
  11.2200003    0.3760432
  11.2300005    0.3882512
  11.2400007    0.4048648
  11.2500010    0.4042259
  11.2600002    0.4027640
  11.2700005    0.4012173
  11.2800007    0.3923288
  11.2900009    0.3968327
  11.3000002    0.4093251
  11.3100004    0.4134523
  11.3200006    0.4254478
  11.3300009    0.4190405
  11.3400002    0.4129098
  11.3500004    0.4145325
  11.3600006    0.4176843
  11.3700008    0.4462612
  11.3800001    0.4293833
  11.3900003    0.4393366
  11.4000006    0.4398693
  11.4100008    0.4407672
  11.4200001    0.4415166
  11.4300003    0.4315637
  11.4400005    0.4346738
  11.4500008    0.4269876
  11.4600010    0.4233717
  11.4700003    0.4273776
  11.4800005    0.4251122
  11.4900007    0.4015045
  11.5000010    0.4041827
  11.5100002    0.4078739
  11.5200005    0.3989103
  11.5300007    0.3947487
  11.5400009    0.3990594
  11.5500002    0.4106784
  11.5600004    0.4262841
  11.5700006    0.4338716
  11.5800009    0.4370980
  11.5900002    0.4420889
  11.6000004    0.4427608
  11.6100006    0.4341817
  11.6200008    0.4476806
  11.6300001    0.4457721
  11.6400003    0.4565747
  11.6500006    0.4658498
  11.6600008    0.4674080
  11.6700010    0.4692999
  11.6800003    0.4573971
  11.6900005    0.4677888
  11.7000008    0.4638701
  11.7100010    0.4629087
  11.7200003    0.4731498
  11.7300005    0.4607462
  11.7400007    0.4573883
  11.7500010    0.4413568
  11.7600002    0.4481803
  11.7700005    0.4544856
  11.7800007    0.4632532
  11.7900009    0.4470380
  11.8000002    0.4470558
  11.8100004    0.4534794
  11.8200006    0.4507335
  11.8300009    0.4379457
  11.8400002    0.4440927
  11.8500004    0.4441394
  11.8600006    0.4626082
  11.8700008    0.4609109
  11.8800001    0.4662687
  11.8900003    0.4622083
  11.9000006    0.4736848
  11.9100008    0.4878550
  11.9200010    0.4808816
  11.9300003    0.4905056
  11.9400005    0.4948972
  11.9500008    0.5000341
  11.9600010    0.5137177
  11.9700003    0.5026078
  11.9800005    0.4754244
  11.9900007    0.4770583
  12.0000010    0.4759489
  12.0100002    0.4928716
  12.0200005    0.4893126
  12.0300007    0.4879585
  12.0400009    0.4897595
  12.0500002    0.4929485
  12.0600004    0.4774855
  12.0700006    0.4738836
  12.0800009    0.4827318
  12.0900002    0.4875244
  12.1000004    0.4866257
  12.1100006    0.4714318
  12.1200008    0.4692665
  12.1300001    0.4490584
  12.1400003    0.4563027
  12.1500006    0.4561499
  12.1600008    0.4595666
  12.1700010    0.4643253
  12.1800003    0.4561405
  12.1900005    0.4506420
  12.2000008    0.4576501
  12.2100010    0.4551293
  12.2200003    0.4699374
  12.2300005    0.4801995
  12.2400007    0.4726323
  12.2500010    0.4763178
  12.2600002    0.4655525
  12.2700005    0.4635096
  12.2800007    0.4735763
  12.2900009    0.4710380
  12.3000002    0.4718885
  12.3100004    0.4813389
  12.3200006    0.4666131
  12.3300009    0.4645989
  12.3400002    0.4493384
  12.3500004    0.4308513
  12.3600006    0.4520575
  12.3700008    0.4589532
  12.3800001    0.4609911
  12.3900003    0.4723543
  12.4000006    0.4813671
  12.4100008    0.4782512
  12.4200010    0.4816881
  12.4300003    0.4636282
  12.4400005    0.4668302
  12.4500008    0.4659131
  12.4600010    0.4637870
  12.4700003    0.4404729
  12.4800005    0.4360067
  12.4900007    0.4252351
  12.5000010    0.4198843
  12.5100002    0.4364377
  12.5200005    0.4305653
  12.5300007    0.4352104
  12.5400009    0.4296621
  12.5500002    0.4300252
  12.5600004    0.4424973
  12.5700006    0.4392696
  12.5800009    0.4481469
  12.5900002    0.4636819
  12.6000004    0.4509302
  12.6100006    0.4450150
  12.6200008    0.4622785
  12.6300011    0.4528829
  12.6400003    0.4585293
  12.6500006    0.4566298
  12.6600008    0.4574156
  12.6700010    0.4502000
  12.6800003    0.4554317
  12.6900005    0.4591577
  12.7000008    0.4575264
  12.7100010    0.4717599
  12.7200003    0.4688234
  12.7300005    0.4677349
  12.7400007    0.4725144
  12.7500010    0.4769928
  12.7600002    0.4501409
  12.7700005    0.4468414
  12.7800007    0.4562639
  12.7900009    0.4398572
  12.8000002    0.4474607
  12.8100004    0.4521461
  12.8200006    0.4524015
  12.8300009    0.4648301
  12.8400002    0.4796989
  12.8500004    0.4697558
  12.8600006    0.4698838
  12.8700008    0.4794899
  12.8800011    0.4823668
  12.8900003    0.4711311
  12.9000006    0.4564177
  12.9100008    0.4777779
  12.9200010    0.4918388
  12.9300003    0.4992551
  12.9400005    0.4909450
  12.9500008    0.4819687
  12.9600010    0.4669318
  12.9700003    0.4780442
  12.9800005    0.4748957
  12.9900007    0.4619142
  13.0000010    0.4620425
  13.0100002    0.4593888
  13.0200005    0.4433252
  13.0300007    0.4337729
  13.0400009    0.4425395
  13.0500002    0.4485227
  13.0600004    0.4481100
  13.0700006    0.4387988
  13.0800009    0.4411506
  13.0900002    0.4505202
  13.1000004    0.4576860
  13.1100006    0.4544163
  13.1200008    0.4551876
  13.1300011    0.4543197
  13.1400003    0.4613688
  13.1500006    0.4679554
  13.1600008    0.4540384
  13.1700010    0.4472620
  13.1800003    0.4420102
  13.1900005    0.4310580
  13.2000008    0.4485352
  13.2100010    0.4370199
  13.2200003    0.4402099
  13.2300005    0.4324887
  13.2400007    0.4456130
  13.2500010    0.4522424
  13.2600002    0.4499891
  13.2700005    0.4522924
  13.2800007    0.4455099
  13.2900009    0.4373701
  13.3000002    0.4202679
  13.3100004    0.4325213
  13.3200006    0.4440505
  13.3300009    0.4502521
  13.3400011    0.4366900
  13.3500004    0.4343967
  13.3600006    0.4270821
  13.3700008    0.4295846
  13.3800011    0.4337797
  13.3900003    0.4212185
  13.4000006    0.4266602
  13.4100008    0.4345389
  13.4200010    0.4327391
  13.4300003    0.4324640
  13.4400005    0.4209943
  13.4500008    0.4082448
  13.4600010    0.4194510
  13.4700003    0.4270937
  13.4800005    0.4542746
  13.4900007    0.4497404
  13.5000010    0.4484081
  13.5100002    0.4431141
  13.5200005    0.4447726
  13.5300007    0.4380200
  13.5400009    0.4398013
  13.5500002    0.4323034
  13.5600004    0.4285302
  13.5700006    0.4223378
  13.5800009    0.4168008
  13.5900011    0.4276837
  13.6000004    0.4187905
  13.6100006    0.4187314
  13.6200008    0.4082533
  13.6300011    0.4114614
  13.6400003    0.4012621
  13.6500006    0.4083694
  13.6600008    0.4146228
  13.6700010    0.4092029
  13.6800003    0.4091102
  13.6900005    0.4137870
  13.7000008    0.4157618
  13.7100010    0.4189584
  13.7200003    0.4233713
  13.7300005    0.4234481
  13.7400007    0.4202550
  13.7500010    0.4318899
  13.7600002    0.4347550
  13.7700005    0.4403174
  13.7800007    0.4576127
  13.7900009    0.4646362
  13.8000002    0.4569268
  13.8100004    0.4444834
  13.8200006    0.4558532
  13.8300009    0.4546981
  13.8400011    0.4610464
  13.8500004    0.4671324
  13.8600006    0.4683389
  13.8700008    0.4541819
  13.8800011    0.4664590
  13.8900003    0.4618191
  13.9000006    0.4547558
  13.9100008    0.4641715
  13.9200010    0.4749845
  13.9300003    0.4759675
  13.9400005    0.4795474
  13.9500008    0.4743996
  13.9600010    0.4641697
  13.9700003    0.4607446
  13.9800005    0.4572840
  13.9900007    0.4706286
  14.0000010    0.4568808
  14.0100002    0.4616797
  14.0200005    0.4609943
  14.0300007    0.4553325
  14.0400009    0.4599734
  14.0500002    0.4613527
  14.0600004    0.4606177
  14.0700006    0.4587563
  14.0800009    0.4654654
  14.0900011    0.4546086
  14.1000004    0.4591500
  14.1100006    0.4587077
  14.1200008    0.4592578
  14.1300011    0.4565359
  14.1400003    0.4667284
  14.1500006    0.4659529
  14.1600008    0.4518412
  14.1700010    0.4612867
  14.1800003    0.4610873
  14.1900005    0.4583147
  14.2000008    0.4644078
  14.2100010    0.4541591
  14.2200003    0.4517526
  14.2300005    0.4493395
  14.2400007    0.4507156
  14.2500010    0.4338661
  14.2600002    0.4357055
  14.2700005    0.4230837
  14.2800007    0.4327586
  14.2900009    0.4229787
  14.3000011    0.4405988
  14.3100004    0.4404426
  14.3200006    0.4559411
  14.3300009    0.4542444
  14.3400011    0.4587748
  14.3500004    0.4671519
  14.3600006    0.4643831
  14.3700008    0.4487244
  14.3800011    0.4560103
  14.3900003    0.4548250
  14.4000006    0.4525544
  14.4100008    0.4365027
  14.4200010    0.4333149
  14.4300003    0.4331745
  14.4400005    0.4369516
  14.4500008    0.4370888
  14.4600010    0.4341087
  14.4700003    0.4338181
  14.4800005    0.4343557
  14.4900007    0.4198356
  14.5000010    0.3976036
  14.5100002    0.4030750
  14.5200005    0.3983360
  14.5300007    0.4130827
  14.5400009    0.4129327
  14.5500011    0.4094509
  14.5600004    0.4164539
  14.5700006    0.4179347
  14.5800009    0.4197793
  14.5900011    0.4347345
  14.6000004    0.4420518
  14.6100006    0.4288419
  14.6200008    0.4233698
  14.6300011    0.4190308
  14.6400003    0.4174633
  14.6500006    0.4083616
  14.6600008    0.4150258
  14.6700010    0.4420620
  14.6800003    0.4433797
  14.6900005    0.4218055
  14.7000008    0.4328604
  14.7100010    0.4321494
  14.7200003    0.4400162
  14.7300005    0.4456269
  14.7400007    0.4342954
  14.7500010    0.4275158
  14.7600002    0.4233983
  14.7700005    0.4080132
  14.7800007    0.4183660
  14.7900009    0.4085074
  14.8000011    0.3990869
  14.8100004    0.3960298
  14.8200006    0.4174804
  14.8300009    0.4205014
  14.8400011    0.4059765
  14.8500004    0.4200640
  14.8600006    0.4103130
  14.8700008    0.4125241
  14.8800011    0.3965583
  14.8900003    0.3926083
  14.9000006    0.3983790
  14.9100008    0.4020447
  14.9200010    0.3968389
  14.9300003    0.3928065
  14.9400005    0.3935289
  14.9500008    0.3943346
  14.9600010    0.3881731
  14.9700003    0.3900826
  14.9800005    0.3931425
  14.9900007    0.4032365
  15.0000010    0.3954298
  15.0100012    0.3965249
  15.0200005    0.3940136
  15.0300007    0.3917286
  15.0400009    0.4163319
  15.0500011    0.4097379
  15.0600004    0.4093593
  15.0700006    0.4121206
  15.0800009    0.4028537
  15.0900011    0.4085761
  15.1000004    0.4044438
  15.1100006    0.4157373
  15.1200008    0.4129760
  15.1300011    0.4366980
  15.1400003    0.4267818
  15.1500006    0.4192875
  15.1600008    0.4295193
  15.1700010    0.4350247
  15.1800003    0.4279477
  15.1900005    0.4332916
  15.2000008    0.4202505
  15.2100010    0.4124372
  15.2200003    0.4217579
  15.2300005    0.4218711
  15.2400007    0.4219691
  15.2500010    0.4158250
  15.2600012    0.4204412
  15.2700005    0.4205710
  15.2800007    0.4252691
  15.2900009    0.4225076
  15.3000011    0.4254960
  15.3100004    0.4372181
  15.3200006    0.4308220
  15.3300009    0.4304516
  15.3400011    0.4322625
  15.3500004    0.4289712
  15.3600006    0.4130116
  15.3700008    0.4200226
  15.3800011    0.4273355
  15.3900003    0.4264146
  15.4000006    0.4313639
  15.4100008    0.4292842
  15.4200010    0.4355648
  15.4300003    0.4504832
  15.4400005    0.4594384
  15.4500008    0.4508762
  15.4600010    0.4425417
  15.4700003    0.4247079
  15.4800005    0.4302654
  15.4900007    0.4324726
  15.5000010    0.4410951
  15.5100012    0.4441599
  15.5200005    0.4406185
  15.5300007    0.4383181
  15.5400009    0.4377477
  15.5500011    0.4276132
  15.5600004    0.4216082
  15.5700006    0.4161232
  15.5800009    0.4205192
  15.5900011    0.4276067
  15.6000004    0.4124549
  15.6100006    0.4011542
  15.6200008    0.4091724
  15.6300011    0.4008643
  15.6400003    0.4051831
  15.6500006    0.4203750
  15.6600008    0.4213951
  15.6700010    0.4344885
  15.6800003    0.4217616
  15.6900005    0.4324752
  15.7000008    0.4311394
  15.7100010    0.4407908
  15.7200012    0.4407867
  15.7300005    0.4273106
  15.7400007    0.4194683
  15.7500010    0.4214428
  15.7600012    0.4187219
  15.7700005    0.4227019
  15.7800007    0.4209243
  15.7900009    0.4303021
  15.8000011    0.4350844
  15.8100004    0.4289047
  15.8200006    0.4379547
  15.8300009    0.4438871
  15.8400011    0.4563629
  15.8500004    0.4532017
  15.8600006    0.4341917
  15.8700008    0.4142030
  15.8800011    0.4213570
  15.8900003    0.4206633
  15.9000006    0.4110579
  15.9100008    0.3966142
  15.9200010    0.3935747
  15.9300003    0.3908342
  15.9400005    0.3981096
  15.9500008    0.3829463
  15.9600010    0.3846347
  15.9700012    0.3827747
  15.9800005    0.3882051
  15.9900007    0.3875691
  16.0000000    0.3950171
  16.0100002    0.3959321
  16.0200005    0.3943597
  16.0300007    0.3843469
  16.0400009    0.3763559
  16.0500011    0.3752972
  16.0600014    0.3856091
  16.0700016    0.3963273
  16.0799999    0.4019781
  16.0900002    0.4119326
  16.1000004    0.4164535
  16.1100006    0.4108815
  16.1200008    0.4417571
  16.1300011    0.4392152
  16.1400013    0.4301950
  16.1500015    0.4283682
  16.1599998    0.4469946
  16.1700001    0.4235507
  16.1800003    0.4193347
  16.1900005    0.4196732
  16.2000008    0.4270237
  16.2100010    0.4245287
  16.2200012    0.4105209
  16.2300014    0.4194635
  16.2400017    0.4141391
  16.2500000    0.4055622
  16.2600002    0.4030041
  16.2700005    0.3857583
  16.2800007    0.3781663
  16.2900009    0.3859045
  16.3000011    0.3960974
  16.3100014    0.3958805
  16.3200016    0.3995471
  16.3299999    0.3880368
  16.3400002    0.3811754
  16.3500004    0.3731549
  16.3600006    0.3656244
  16.3700008    0.3722900
  16.3800011    0.3743973
  16.3900013    0.3654132
  16.4000015    0.3694616
  16.4099998    0.3805267
  16.4200001    0.3886067
  16.4300003    0.3761544
  16.4400005    0.3772607
  16.4500008    0.3761041
  16.4600010    0.3867956
  16.4700012    0.3798977
  16.4800014    0.3719579
  16.4900017    0.3786631
  16.5000000    0.3809424
  16.5100002    0.3759406
  16.5200005    0.3735275
  16.5300007    0.3695526
  16.5400009    0.3605123
  16.5500011    0.3769007
  16.5600014    0.3798498
  16.5700016    0.3935613
  16.5799999    0.4096830
  16.5900002    0.4113519
  16.6000004    0.4114117
  16.6100006    0.4189756
  16.6200008    0.4026588
  16.6300011    0.3854412
  16.6400013    0.3946704
  16.6500015    0.4105173
  16.6599998    0.4170924
  16.6700001    0.4148470
  16.6800003    0.4064373
  16.6900005    0.4061350
  16.7000008    0.4054900
  16.7100010    0.3948363
  16.7200012    0.3920349
  16.7300014    0.3838535
  16.7400017    0.3854019
  16.7500000    0.3886395
  16.7600002    0.3861264
  16.7700005    0.3858798
  16.7800007    0.3732539
  16.7900009    0.3697699
  16.8000011    0.3646108
  16.8100014    0.3713006
  16.8200016    0.3645737
  16.8299999    0.3558112
  16.8400002    0.3676495
  16.8500004    0.3801328
  16.8600006    0.3720466
  16.8700008    0.3702694
  16.8800011    0.3624141
  16.8900013    0.3752666
  16.9000015    0.3682354
  16.9100018    0.3819681
  16.9200001    0.3748745
  16.9300003    0.3769926
  16.9400005    0.3718230
  16.9500008    0.3766605
  16.9600010    0.3845587
  16.9700012    0.3811155
  16.9800014    0.3982757
  16.9900017    0.3980339
  17.0000000    0.4071137
  17.0100002    0.4056837
  17.0200005    0.4099878
  17.0300007    0.4050986
  17.0400009    0.4011154
  17.0500011    0.4024728
  17.0600014    0.4168660
  17.0700016    0.4032613
  17.0799999    0.4021759
  17.0900002    0.4037117
  17.1000004    0.3936884
  17.1100006    0.3941468
  17.1200008    0.4030377
  17.1300011    0.4103180
  17.1400013    0.4108226
  17.1500015    0.4079925
  17.1600018    0.4072520
  17.1700001    0.4255962
  17.1800003    0.4337311
  17.1900005    0.4406905
  17.2000008    0.4306058
  17.2100010    0.4301712
  17.2200012    0.4335756
  17.2300014    0.4192900
  17.2400017    0.4146088
  17.2500000    0.4282866
  17.2600002    0.4291530
  17.2700005    0.4375364
  17.2800007    0.4218574
  17.2900009    0.4143575
  17.3000011    0.4107927
  17.3100014    0.4165831
  17.3200016    0.4040764
  17.3299999    0.4160375
  17.3400002    0.4078825
  17.3500004    0.4199220
  17.3600006    0.4185979
  17.3700008    0.4264565
  17.3800011    0.4448311
  17.3900013    0.4470309
  17.4000015    0.4437965
  17.4100018    0.4395556
  17.4200001    0.4395891
  17.4300003    0.4244719
  17.4400005    0.4284946
  17.4500008    0.4265771
  17.4600010    0.4214923
  17.4700012    0.4028535
  17.4800014    0.4030006
  17.4900017    0.4044585
  17.5000000    0.4030876
  17.5100002    0.4181709
  17.5200005    0.4284091
  17.5300007    0.4248032
  17.5400009    0.4229493
  17.5500011    0.4255935
  17.5600014    0.4226784
  17.5700016    0.4150749
  17.5799999    0.4243516
  17.5900002    0.4337051
  17.6000004    0.4170271
  17.6100006    0.4024950
  17.6200008    0.4113263
  17.6300011    0.3893968
  17.6400013    0.3946069
  17.6500015    0.3750316
  17.6600018    0.3883353
  17.6700001    0.3926529
  17.6800003    0.3908399
  17.6900005    0.3955075
  17.7000008    0.4043665
  17.7100010    0.4048296
  17.7200012    0.3999029
  17.7300014    0.4066457
  17.7400017    0.4036395
  17.7500000    0.4030694
  17.7600002    0.4079493
  17.7700005    0.3957245
  17.7800007    0.3893371
  17.7900009    0.3971078
  17.8000011    0.4016871
  17.8100014    0.4003186
  17.8200016    0.3946061
  17.8299999    0.4026040
  17.8400002    0.4027827
  17.8500004    0.3835303
  17.8600006    0.3887076
  17.8700008    0.3965192
  17.8800011    0.3937026
  17.8900013    0.3947765
  17.9000015    0.3994584
  17.9100018    0.4024602
  17.9200001    0.4104591
  17.9300003    0.4124257
  17.9400005    0.4021003
  17.9500008    0.4143935
  17.9600010    0.4169176
  17.9700012    0.4251961
  17.9800014    0.4350859
  17.9900017    0.4296096
  18.0000000    0.4397154
  18.0100002    0.4424257
  18.0200005    0.4369112
  18.0300007    0.4299996
  18.0400009    0.4375004
  18.0500011    0.4314769
  18.0600014    0.4382704
  18.0700016    0.4257677
  18.0799999    0.4318193
  18.0900002    0.4297289
  18.1000004    0.4413529
  18.1100006    0.4359936
  18.1200008    0.4261137
  18.1300011    0.4249774
  18.1400013    0.4200765
  18.1500015    0.4108416
  18.1600018    0.4179825
  18.1700001    0.4205065
  18.1800003    0.4268102
  18.1900005    0.4295973
  18.2000008    0.4283509
  18.2100010    0.4372007
  18.2200012    0.4360968
  18.2300014    0.4413726
  18.2400017    0.4403055
  18.2500000    0.4348215
  18.2600002    0.4413474
  18.2700005    0.4375835
  18.2800007    0.4399991
  18.2900009    0.4401110
  18.3000011    0.4371006
  18.3100014    0.4299089
  18.3200016    0.4354519
  18.3299999    0.4376446
  18.3400002    0.4235619
  18.3500004    0.4229646
  18.3600006    0.4265707
  18.3700008    0.4284064
  18.3800011    0.4324284
  18.3900013    0.4136207
  18.4000015    0.4177418
  18.4100018    0.4297755
  18.4200001    0.4341023
  18.4300003    0.4370150
  18.4400005    0.4375652
  18.4500008    0.4498151
  18.4600010    0.4289758
  18.4700012    0.4289706
  18.4800014    0.4316131
  18.4900017    0.4332183
  18.5000000    0.4254470
  18.5100002    0.4404972
  18.5200005    0.4298575
  18.5300007    0.4255998
  18.5400009    0.4378808
  18.5500011    0.4430647
  18.5600014    0.4320035
  18.5700016    0.4408914
  18.5800018    0.4327409
  18.5900002    0.4354513
  18.6000004    0.4458359
  18.6100006    0.4391753
  18.6200008    0.4394752
  18.6300011    0.4256430
  18.6400013    0.4306228
  18.6500015    0.4210646
  18.6600018    0.4266240
  18.6700001    0.4272145
  18.6800003    0.4402435
  18.6900005    0.4284466
  18.7000008    0.4232249
  18.7100010    0.4153070
  18.7200012    0.4282891
  18.7300014    0.4364222
  18.7400017    0.4293270
  18.7500000    0.4343008
  18.7600002    0.4282330
  18.7700005    0.4260131
  18.7800007    0.4091725
  18.7900009    0.3960264
  18.8000011    0.3943802
  18.8100014    0.4030420
  18.8200016    0.4025731
  18.8300018    0.3903089
  18.8400002    0.3853758
  18.8500004    0.3985257
  18.8600006    0.4142326
  18.8700008    0.4167270
  18.8800011    0.4033554
  18.8900013    0.4137385
  18.9000015    0.4090847
  18.9100018    0.4247985
  18.9200001    0.4277191
  18.9300003    0.4304600
  18.9400005    0.4232211
  18.9500008    0.4316670
  18.9600010    0.4276849
  18.9700012    0.4460787
  18.9800014    0.4475237
  18.9900017    0.4421893
  19.0000000    0.4359065
  19.0100002    0.4379146
  19.0200005    0.4482800
  19.0300007    0.4518594
  19.0400009    0.4385770
  19.0500011    0.4454777
  19.0600014    0.4468335
  19.0700016    0.4431957
  19.0800018    0.4441279
  19.0900002    0.4469043
  19.1000004    0.4651840
  19.1100006    0.4695425
  19.1200008    0.4854512
  19.1300011    0.4744445
  19.1400013    0.4639800
  19.1500015    0.4592361
  19.1600018    0.4650509
  19.1700001    0.4703435
  19.1800003    0.4649232
  19.1900005    0.4592655
  19.2000008    0.4627974
  19.2100010    0.4487121
  19.2200012    0.4412121
  19.2300014    0.4261075
  19.2400017    0.4200861
  19.2500000    0.4234425
  19.2600002    0.4138403
  19.2700005    0.3997798
  19.2800007    0.4103973
  19.2900009    0.4069451
  19.3000011    0.3956153
  19.3100014    0.4021275
  19.3200016    0.4026906
  19.3300018    0.4131195
  19.3400002    0.4267678
  19.3500004    0.4395136
  19.3600006    0.4381771
  19.3700008    0.4363606
  19.3800011    0.4474497
  19.3900013    0.4547722
  19.4000015    0.4440966
  19.4100018    0.4404387
  19.4200001    0.4299617
  19.4300003    0.4293388
  19.4400005    0.4283999
  19.4500008    0.4367096
  19.4600010    0.4391368
  19.4700012    0.4254482
  19.4800014    0.4277912
  19.4900017    0.4312907
  19.5000000    0.4445661
  19.5100002    0.4423871
  19.5200005    0.4449230
  19.5300007    0.4532722
  19.5400009    0.4499270
  19.5500011    0.4452139
  19.5600014    0.4472609
  19.5700016    0.4418287
  19.5800018    0.4382453
  19.5900002    0.4506321
  19.6000004    0.4491428
  19.6100006    0.4468034
  19.6200008    0.4505197
  19.6300011    0.4602913
  19.6400013    0.4554400
  19.6500015    0.4481619
  19.6600018    0.4554655
  19.6700001    0.4543483
  19.6800003    0.4510008
  19.6900005    0.4492347
  19.7000008    0.4538103
  19.7100010    0.4398322
  19.7200012    0.4367732
  19.7300014    0.4373098
  19.7400017    0.4336261
  19.7500000    0.4313210
  19.7600002    0.4104131
  19.7700005    0.4275854
  19.7800007    0.4260706
  19.7900009    0.4225494
  19.8000011    0.4382878
  19.8100014    0.4392115
  19.8200016    0.4361070
  19.8300018    0.4308707
  19.8400002    0.4303904
  19.8500004    0.4359432
  19.8600006    0.4521211
  19.8700008    0.4459410
  19.8800011    0.4387885
  19.8900013    0.4471465
  19.9000015    0.4569841
  19.9100018    0.4581350
  19.9200001    0.4476858
  19.9300003    0.4578798
  19.9400005    0.4652517
  19.9500008    0.4624418
  19.9600010    0.4538726
  19.9700012    0.4619102
  19.9800014    0.4528090
  19.9900017    0.4423486
  20.0000000    0.4494157
  20.0100002    0.4375513
  20.0200005    0.4527910
  20.0300007    0.4618695
  20.0400009    0.4626004
  20.0500011    0.4560556
  20.0600014    0.4508483
  20.0700016    0.4456533
  20.0800018    0.4559725
  20.0900002    0.4603477
  20.1000004    0.4634930
  20.1100006    0.4686457
  20.1200008    0.4647875
  20.1300011    0.4670274
  20.1400013    0.4749255
  20.1500015    0.4719045
  20.1600018    0.4709280
  20.1700001    0.4711117
  20.1800003    0.4682083
  20.1900005    0.4565903
  20.2000008    0.4736597
  20.2100010    0.4798983
  20.2200012    0.4554644
  20.2300014    0.4537160
  20.2400017    0.4592271
  20.2500019    0.4610012
  20.2600002    0.4546206
  20.2700005    0.4613442
  20.2800007    0.4549201
  20.2900009    0.4592855
  20.3000011    0.4479570
  20.3100014    0.4546935
  20.3200016    0.4534151
  20.3300018    0.4524312
  20.3400002    0.4689518
  20.3500004    0.4546865
  20.3600006    0.4559076
  20.3700008    0.4567710
  20.3800011    0.4602789
  20.3900013    0.4617288
  20.4000015    0.4530095
  20.4100018    0.4512974
  20.4200001    0.4508019
  20.4300003    0.4476748
  20.4400005    0.4418614
  20.4500008    0.4463571
  20.4600010    0.4431503
  20.4700012    0.4463990
  20.4800014    0.4518011
  20.4900017    0.4347420
  20.5000019    0.4382914
  20.5100002    0.4377943
  20.5200005    0.4346997
  20.5300007    0.4283262
  20.5400009    0.4194058
  20.5500011    0.4142892
  20.5600014    0.3998533
  20.5700016    0.4004076
  20.5800018    0.4105300
  20.5900002    0.4013352
  20.6000004    0.3954061
  20.6100006    0.3985295
  20.6200008    0.4059668
  20.6300011    0.3944402
  20.6400013    0.4027030
  20.6500015    0.4110068
  20.6600018    0.4181821
  20.6700001    0.4101326
  20.6800003    0.4092362
  20.6900005    0.4065128
  20.7000008    0.4197568
  20.7100010    0.4116614
  20.7200012    0.4266429
  20.7300014    0.4333221
  20.7400017    0.4351017
  20.7500019    0.4253954
  20.7600002    0.4300098
  20.7700005    0.4236932
  20.7800007    0.4165298
  20.7900009    0.4169437
  20.8000011    0.4118978
  20.8100014    0.4103642
  20.8200016    0.4031251
  20.8300018    0.4045416
  20.8400002    0.3965996
  20.8500004    0.3919694
  20.8600006    0.3955303
  20.8700008    0.3879427
  20.8800011    0.3785476
  20.8900013    0.3937187
  20.9000015    0.4004558
  20.9100018    0.4098634
  20.9200001    0.4060741
  20.9300003    0.4101658
  20.9400005    0.3925644
  20.9500008    0.3858592
  20.9600010    0.3896957
  20.9700012    0.3891744
  20.9800014    0.3797640
  20.9900017    0.3929936
  21.0000019    0.3949424
  21.0100002    0.3886165
  21.0200005    0.3924957
  21.0300007    0.3880051
  21.0400009    0.3832942
  21.0500011    0.4005716
  21.0600014    0.3928693
  21.0700016    0.3951833
  21.0800018    0.4000834
  21.0900002    0.4024423
  21.1000004    0.3918199
  21.1100006    0.3943685
  21.1200008    0.4080856
  21.1300011    0.4177779
  21.1400013    0.4088748
  21.1500015    0.4163273
  21.1600018    0.4292291
  21.1700001    0.4350387
  21.1800003    0.4260363
  21.1900005    0.4213414
  21.2000008    0.4084300
  21.2100010    0.3988335
  21.2200012    0.4026134
  21.2300014    0.3967077
  21.2400017    0.3879976
  21.2500019    0.3964214
  21.2600002    0.3945464
  21.2700005    0.3929677
  21.2800007    0.3975077
  21.2900009    0.3933899
  21.3000011    0.3935671
  21.3100014    0.3870248
  21.3200016    0.3883925
  21.3300018    0.3804599
  21.3400002    0.3792042
  21.3500004    0.3776576
  21.3600006    0.3901507
  21.3700008    0.3796329
  21.3800011    0.3902537
  21.3900013    0.3828413
  21.4000015    0.3900096
  21.4100018    0.3963822
  21.4200001    0.3821802
  21.4300003    0.3791708
  21.4400005    0.3859688
  21.4500008    0.3851693
  21.4600010    0.3945499
  21.4700012    0.3673896
  21.4800014    0.3619723
  21.4900017    0.3712924
  21.5000019    0.3634558
  21.5100002    0.3668393
  21.5200005    0.3522799
  21.5300007    0.3638313
  21.5400009    0.3892886
  21.5500011    0.3876752
  21.5600014    0.3851189
  21.5700016    0.3820831
  21.5800018    0.3828052
  21.5900002    0.3929894
  21.6000004    0.3880288
  21.6100006    0.3996033
  21.6200008    0.3849992
  21.6300011    0.3788033
  21.6400013    0.3758155
  21.6500015    0.3771856
  21.6600018    0.3804441
  21.6700001    0.3671474
  21.6800003    0.3680938
  21.6900005    0.3617557
  21.7000008    0.3696539
  21.7100010    0.3675432
  21.7200012    0.3683849
  21.7300014    0.3700783
  21.7400017    0.3551751
  21.7500019    0.3538810
  21.7600002    0.3473512
  21.7700005    0.3504371
  21.7800007    0.3501930
  21.7900009    0.3437476
  21.8000011    0.3498302
  21.8100014    0.3515567
  21.8200016    0.3439627
  21.8300018    0.3447499
  21.8400002    0.3492728
  21.8500004    0.3351954
  21.8600006    0.3473551
  21.8700008    0.3506832
  21.8800011    0.3576960
  21.8900013    0.3620486
  21.9000015    0.3575807
  21.9100018    0.3643610
  21.9200020    0.3667988
  21.9300003    0.3684971
  21.9400005    0.3640149
  21.9500008    0.3547605
  21.9600010    0.3628192
  21.9700012    0.3646810
  21.9800014    0.3642645
  21.9900017    0.3628053
  22.0000019    0.3580512
  22.0100002    0.3591510
  22.0200005    0.3720774
  22.0300007    0.3521139
  22.0400009    0.3667896
  22.0500011    0.3651565
  22.0600014    0.3621375
  22.0700016    0.3731516
  22.0800018    0.3768815
  22.0900002    0.3629367
  22.1000004    0.3744050
  22.1100006    0.3714916
  22.1200008    0.3790367
  22.1300011    0.3838981
  22.1400013    0.3769668
  22.1500015    0.3753644
  22.1600018    0.3782685
  22.1700020    0.3697728
  22.1800003    0.3735703
  22.1900005    0.3682269
  22.2000008    0.3627404
  22.2100010    0.3593944
  22.2200012    0.3469295
  22.2300014    0.3484848
  22.2400017    0.3455182
  22.2500019    0.3469595
  22.2600002    0.3537382
  22.2700005    0.3595847
  22.2800007    0.3635822
  22.2900009    0.3624911
  22.3000011    0.3621832
  22.3100014    0.3691926
  22.3200016    0.3602844
  22.3300018    0.3663854
  22.3400002    0.3630940
  22.3500004    0.3663353
  22.3600006    0.3722717
  22.3700008    0.3769916
  22.3800011    0.3773999
  22.3900013    0.3748489
  22.4000015    0.3720288
  22.4100018    0.3722322
  22.4200020    0.3621753
  22.4300003    0.3546399
  22.4400005    0.3570782
  22.4500008    0.3576860
  22.4600010    0.3621358
  22.4700012    0.3606109
  22.4800014    0.3553250
  22.4900017    0.3485816
  22.5000019    0.3483385
  22.5100002    0.3476645
  22.5200005    0.3435878
  22.5300007    0.3498467
  22.5400009    0.3512129
  22.5500011    0.3553116
  22.5600014    0.3588201
  22.5700016    0.3701289
  22.5800018    0.3489211
  22.5900002    0.3442065
  22.6000004    0.3561108
  22.6100006    0.3590006
  22.6200008    0.3693501
  22.6300011    0.3768117
  22.6400013    0.3776231
  22.6500015    0.3783107
  22.6600018    0.3812093
  22.6700020    0.3840617
  22.6800003    0.3881232
  22.6900005    0.3986309
  22.7000008    0.4013033
  22.7100010    0.3977571
  22.7200012    0.4052770
  22.7300014    0.4048779
  22.7400017    0.4035522
  22.7500019    0.4207496
  22.7600002    0.4038647
  22.7700005    0.3949836
  22.7800007    0.3883823
  22.7900009    0.3764058
  22.8000011    0.3877751
  22.8100014    0.3867369
  22.8200016    0.3955511
  22.8300018    0.4074211
  22.8400002    0.4126337
  22.8500004    0.4048641
  22.8600006    0.3991092
  22.8700008    0.4029984
  22.8800011    0.4128681
  22.8900013    0.4132589
  22.9000015    0.4123461
  22.9100018    0.4147157
  22.9200020    0.4022265
  22.9300003    0.3971828
  22.9400005    0.3944540
  22.9500008    0.3876308
  22.9600010    0.3932549
  22.9700012    0.3914989
  22.9800014    0.4033053
  22.9900017    0.4015683
  23.0000019    0.3985010
  23.0100002    0.3957331
  23.0200005    0.3823615
  23.0300007    0.3889076
  23.0400009    0.3811068
  23.0500011    0.3886382
  23.0600014    0.3763587
  23.0700016    0.3716156
  23.0800018    0.3714610
  23.0900002    0.3732204
  23.1000004    0.3658092
  23.1100006    0.3666252
  23.1200008    0.3603164
  23.1300011    0.3652057
  23.1400013    0.3556435
  23.1500015    0.3540230
  23.1600018    0.3518837
  23.1700020    0.3454042
  23.1800003    0.3306361
  23.1900005    0.3330613
  23.2000008    0.3282170
  23.2100010    0.3264406
  23.2200012    0.3222629
  23.2300014    0.3194021
  23.2400017    0.3196341
  23.2500019    0.3229765
  23.2600002    0.3163957
  23.2700005    0.3178902
  23.2800007    0.3167221
  23.2900009    0.3248919
  23.3000011    0.3166550
  23.3100014    0.3104992
  23.3200016    0.3084858
  23.3300018    0.3097901
  23.3400021    0.3095518
  23.3500004    0.3111599
  23.3600006    0.3104848
  23.3700008    0.3129914
  23.3800011    0.3133767
  23.3900013    0.3118272
  23.4000015    0.3059170
  23.4100018    0.3148637
  23.4200020    0.3198073
  23.4300003    0.3263296
  23.4400005    0.3183328
  23.4500008    0.3125052
  23.4600010    0.3116296
  23.4700012    0.3172934
  23.4800014    0.3267947
  23.4900017    0.3144590
  23.5000019    0.3152916
  23.5100002    0.3216757
  23.5200005    0.3218141
  23.5300007    0.3224337
  23.5400009    0.3251947
  23.5500011    0.3264536
  23.5600014    0.3274029
  23.5700016    0.3182090
  23.5800018    0.3132271
  23.5900021    0.3137651
  23.6000004    0.3136691
  23.6100006    0.3202347
  23.6200008    0.3305167
  23.6300011    0.3202250
  23.6400013    0.3166099
  23.6500015    0.3121527
  23.6600018    0.3207005
  23.6700020    0.3121227
  23.6800003    0.3250679
  23.6900005    0.3307128
  23.7000008    0.3381549
  23.7100010    0.3360536
  23.7200012    0.3353214
  23.7300014    0.3424286
  23.7400017    0.3360309
  23.7500019    0.3284914
  23.7600002    0.3208845
  23.7700005    0.3327444
  23.7800007    0.3360498
  23.7900009    0.3433610
  23.8000011    0.3386465
  23.8100014    0.3382129
  23.8200016    0.3463624
  23.8300018    0.3355914
  23.8400021    0.3429624
  23.8500004    0.3466833
  23.8600006    0.3469531
  23.8700008    0.3376132
  23.8800011    0.3389298
  23.8900013    0.3317692
  23.9000015    0.3302646
  23.9100018    0.3368849
  23.9200020    0.3337269
  23.9300003    0.3421636
  23.9400005    0.3412777
  23.9500008    0.3470643
  23.9600010    0.3411313
  23.9700012    0.3362823
  23.9800014    0.3348374
  23.9900017    0.3395440
  24.0000019    0.3236704
  24.0100002    0.3234048
  24.0200005    0.3249841
  24.0300007    0.3163733
  24.0400009    0.3216700
  24.0500011    0.3224879
  24.0600014    0.3252831
  24.0700016    0.3299924
  24.0800018    0.3188740
  24.0900021    0.3217715
  24.1000004    0.3300450
  24.1100006    0.3252002
  24.1200008    0.3213693
  24.1300011    0.3280380
  24.1400013    0.3320771
  24.1500015    0.3290339
  24.1600018    0.3257873
  24.1700020    0.3264948
  24.1800003    0.3256550
  24.1900005    0.3306342
  24.2000008    0.3346527
  24.2100010    0.3378897
  24.2200012    0.3334024
  24.2300014    0.3212447
  24.2400017    0.3218757
  24.2500019    0.3163736
  24.2600002    0.3233771
  24.2700005    0.3217756
  24.2800007    0.3259475
  24.2900009    0.3215143
  24.3000011    0.3277863
  24.3100014    0.3194428
  24.3200016    0.3171321
  24.3300018    0.3309501
  24.3400021    0.3241253
  24.3500004    0.3247845
  24.3600006    0.3293235
  24.3700008    0.3324026
  24.3800011    0.3300418
  24.3900013    0.3243744
  24.4000015    0.3330339
  24.4100018    0.3355363
  24.4200020    0.3449167
  24.4300003    0.3368504
  24.4400005    0.3442751
  24.4500008    0.3387643
  24.4600010    0.3420181
  24.4700012    0.3401181
  24.4800014    0.3513996
  24.4900017    0.3491862
  24.5000019    0.3567887
  24.5100002    0.3571739
  24.5200005    0.3503101
  24.5300007    0.3569703
  24.5400009    0.3577267
  24.5500011    0.3593374
  24.5600014    0.3481146
  24.5700016    0.3448867
  24.5800018    0.3451711
  24.5900021    0.3508836
  24.6000004    0.3473839
  24.6100006    0.3494610
  24.6200008    0.3476056
  24.6300011    0.3419496
  24.6400013    0.3462965
  24.6500015    0.3434383
  24.6600018    0.3353625
  24.6700020    0.3418449
  24.6800003    0.3522030
  24.6900005    0.3401581
  24.7000008    0.3423268
  24.7100010    0.3409658
  24.7200012    0.3426506
  24.7300014    0.3395418
  24.7400017    0.3500059
  24.7500019    0.3517550
  24.7600002    0.3506181
  24.7700005    0.3517037
  24.7800007    0.3513053
  24.7900009    0.3409007
  24.8000011    0.3517461
  24.8100014    0.3417056
  24.8200016    0.3464333
  24.8300018    0.3436134
  24.8400021    0.3440144
  24.8500004    0.3393936
  24.8600006    0.3491588
  24.8700008    0.3442518
  24.8800011    0.3488230
  24.8900013    0.3540756
  24.9000015    0.3461879
  24.9100018    0.3503932
  24.9200020    0.3527576
  24.9300003    0.3482120
  24.9400005    0.3409119
  24.9500008    0.3473930
  24.9600010    0.3465987
  24.9700012    0.3443218
  24.9800014    0.3396956
  24.9900017    0.3551303
  25.0000019    0.3381386
  25.0100021    0.3380718
  25.0200005    0.3444910
  25.0300007    0.3441531
  25.0400009    0.3394562
  25.0500011    0.3392739
  25.0600014    0.3383858
  25.0700016    0.3331493
  25.0800018    0.3294522
  25.0900021    0.3321223
  25.1000004    0.3271661
  25.1100006    0.3390774
  25.1200008    0.3415440
  25.1300011    0.3374951
  25.1400013    0.3425342
  25.1500015    0.3362130
  25.1600018    0.3391258
  25.1700020    0.3343663
  25.1800003    0.3353855
  25.1900005    0.3453838
  25.2000008    0.3494198
  25.2100010    0.3522902
  25.2200012    0.3516139
  25.2300014    0.3568326
  25.2400017    0.3595214
  25.2500019    0.3509530
  25.2600021    0.3541435
  25.2700005    0.3417861
  25.2800007    0.3445362
  25.2900009    0.3404554
  25.3000011    0.3462315
  25.3100014    0.3432676
  25.3200016    0.3442484
  25.3300018    0.3464525
  25.3400021    0.3482457
  25.3500004    0.3495698
  25.3600006    0.3506694
  25.3700008    0.3465498
  25.3800011    0.3467557
  25.3900013    0.3543891
  25.4000015    0.3575005
  25.4100018    0.3548914
  25.4200020    0.3469206
  25.4300003    0.3562841
  25.4400005    0.3492813
  25.4500008    0.3410437
  25.4600010    0.3345591
  25.4700012    0.3284304
  25.4800014    0.3277400
  25.4900017    0.3247602
  25.5000019    0.3240079
  25.5100021    0.3265553
  25.5200005    0.3211284
  25.5300007    0.3255782
  25.5400009    0.3268218
  25.5500011    0.3347118
  25.5600014    0.3297158
  25.5700016    0.3312602
  25.5800018    0.3268997
  25.5900021    0.3197531
  25.6000004    0.3263796
  25.6100006    0.3312958
  25.6200008    0.3214439
  25.6300011    0.3306370
  25.6400013    0.3383107
  25.6500015    0.3438008
  25.6600018    0.3416364
  25.6700020    0.3437949
  25.6800003    0.3412412
  25.6900005    0.3468974
  25.7000008    0.3453027
  25.7100010    0.3394950
  25.7200012    0.3381208
  25.7300014    0.3406230
  25.7400017    0.3467609
  25.7500019    0.3489859
  25.7600021    0.3412211
  25.7700005    0.3430474
  25.7800007    0.3522874
  25.7900009    0.3473639
  25.8000011    0.3616615
  25.8100014    0.3471538
  25.8200016    0.3484724
  25.8300018    0.3581573
  25.8400021    0.3563970
  25.8500004    0.3583012
  25.8600006    0.3556696
  25.8700008    0.3569279
  25.8800011    0.3589049
  25.8900013    0.3701333
  25.9000015    0.3691038
  25.9100018    0.3777743
  25.9200020    0.3711995
  25.9300003    0.3756805
  25.9400005    0.3859246
  25.9500008    0.3781188
  25.9600010    0.3833070
  25.9700012    0.3765986
  25.9800014    0.3914235
  25.9900017    0.3953627
  26.0000019    0.3876115
  26.0100021    0.3873143
  26.0200005    0.3778777
  26.0300007    0.3899433
  26.0400009    0.3898281
  26.0500011    0.3870576
  26.0600014    0.3930404
  26.0700016    0.3858263
  26.0800018    0.3833989
  26.0900021    0.3888361
  26.1000004    0.3730294
  26.1100006    0.3766985
  26.1200008    0.3787625
  26.1300011    0.3900072
  26.1400013    0.3755435
  26.1500015    0.3777101
  26.1600018    0.3718535
  26.1700020    0.3791367
  26.1800003    0.3860706
  26.1900005    0.3965040
  26.2000008    0.3945895
  26.2100010    0.3921910
  26.2200012    0.3878243
  26.2300014    0.3839688
  26.2400017    0.3849379
  26.2500019    0.3865877
  26.2600021    0.3817962
  26.2700005    0.3885406
  26.2800007    0.3800156
  26.2900009    0.3864239
  26.3000011    0.3876195
  26.3100014    0.3904779
  26.3200016    0.3901411
  26.3300018    0.3873922
  26.3400021    0.3932944
  26.3500004    0.3852838
  26.3600006    0.3775446
  26.3700008    0.3858489
  26.3800011    0.3846009
  26.3900013    0.3838925
  26.4000015    0.3822000
  26.4100018    0.3801796
  26.4200020    0.3766557
  26.4300003    0.3834333
  26.4400005    0.3824401
  26.4500008    0.3833488
  26.4600010    0.3819492
  26.4700012    0.3861844
  26.4800014    0.3782668
  26.4900017    0.3754805
  26.5000019    0.3666382
  26.5100021    0.3568649
  26.5200005    0.3676739
  26.5300007    0.3817295
  26.5400009    0.3654851
  26.5500011    0.3584688
  26.5600014    0.3575599
  26.5700016    0.3456383
  26.5800018    0.3563693
  26.5900021    0.3444151
  26.6000004    0.3465438
  26.6100006    0.3477176
  26.6200008    0.3399784
  26.6300011    0.3398642
  26.6400013    0.3410864
  26.6500015    0.3342828
  26.6600018    0.3342906
  26.6700020    0.3366399
  26.6800022    0.3326406
  26.6900005    0.3355243
  26.7000008    0.3366349
  26.7100010    0.3353798
  26.7200012    0.3378624
  26.7300014    0.3372796
  26.7400017    0.3388521
  26.7500019    0.3393237
  26.7600021    0.3449422
  26.7700005    0.3413978
  26.7800007    0.3435119
  26.7900009    0.3469657
  26.8000011    0.3544786
  26.8100014    0.3526903
  26.8200016    0.3599772
  26.8300018    0.3600944
  26.8400021    0.3605039
  26.8500004    0.3659447
  26.8600006    0.3697646
  26.8700008    0.3687859
  26.8800011    0.3834778
  26.8900013    0.3818704
  26.9000015    0.3775710
  26.9100018    0.3746925
  26.9200020    0.3703420
  26.9300022    0.3678274
  26.9400005    0.3783768
  26.9500008    0.3879459
  26.9600010    0.3783273
  26.9700012    0.3794873
  26.9800014    0.3687399
  26.9900017    0.3892119
  27.0000019    0.3939998
  27.0100021    0.4011899
  27.0200005    0.3915834
  27.0300007    0.3904575
  27.0400009    0.3923922
  27.0500011    0.3787116
  27.0600014    0.3693604
  27.0700016    0.3734755
  27.0800018    0.3714279
  27.0900021    0.3690632
  27.1000004    0.3820345
  27.1100006    0.3848327
  27.1200008    0.3901838
  27.1300011    0.3763625
  27.1400013    0.3851036
  27.1500015    0.3905778
  27.1600018    0.3939033
  27.1700020    0.3852794
  27.1800022    0.3957253
  27.1900005    0.4041499
  27.2000008    0.4126327
  27.2100010    0.4002555
  27.2200012    0.3918545
  27.2300014    0.4041270
  27.2400017    0.3936052
  27.2500019    0.4147794
  27.2600021    0.4257752
  27.2700005    0.4117480
  27.2800007    0.4062963
  27.2900009    0.4026295
  27.3000011    0.3971909
  27.3100014    0.3899117
  27.3200016    0.4027736
  27.3300018    0.3922754
  27.3400021    0.3966779
  27.3500004    0.3869914
  27.3600006    0.3809842
  27.3700008    0.3829274
  27.3800011    0.3827351
  27.3900013    0.3937868
  27.4000015    0.3863100
  27.4100018    0.3805032
  27.4200020    0.3731017
  27.4300022    0.3858384
  27.4400005    0.3882416
  27.4500008    0.3927753
  27.4600010    0.3978407
  27.4700012    0.3981114
  27.4800014    0.3945299
  27.4900017    0.3996044
  27.5000019    0.3857616
  27.5100021    0.3919987
  27.5200005    0.3932300
  27.5300007    0.4079880
  27.5400009    0.4100185
  27.5500011    0.4089949
  27.5600014    0.4072525
  27.5700016    0.4160315
  27.5800018    0.4143618
  27.5900021    0.4216787
  27.6000004    0.4306447
  27.6100006    0.4394010
  27.6200008    0.4184460
  27.6300011    0.4196963
  27.6400013    0.4102368
  27.6500015    0.4056252
  27.6600018    0.4053292
  27.6700020    0.4187580
  27.6800022    0.4185244
  27.6900005    0.4079936
  27.7000008    0.4061444
  27.7100010    0.4125325
  27.7200012    0.4157212
  27.7300014    0.4176697
  27.7400017    0.4190429
  27.7500019    0.4133810
  27.7600021    0.4102111
  27.7700005    0.4046922
  27.7800007    0.4064800
  27.7900009    0.4004641
  27.8000011    0.3990759
  27.8100014    0.4015281
  27.8200016    0.3916487
  27.8300018    0.3861679
  27.8400021    0.3835751
  27.8500004    0.3893828
  27.8600006    0.3793073
  27.8700008    0.3706564
  27.8800011    0.3744606
  27.8900013    0.3740450
  27.9000015    0.3773570
  27.9100018    0.3849283
  27.9200020    0.3936115
  27.9300022    0.4017433
  27.9400005    0.3977712
  27.9500008    0.3930855
  27.9600010    0.3916944
  27.9700012    0.3957171
  27.9800014    0.3906579
  27.9900017    0.3949919
  28.0000019    0.3930738
  28.0100021    0.3973428
  28.0200005    0.3917645
  28.0300007    0.3968518
  28.0400009    0.4111412
  28.0500011    0.4079280
  28.0600014    0.4073711
  28.0700016    0.4073809
  28.0800018    0.4055456
  28.0900021    0.4028460
  28.1000004    0.4013160
  28.1100006    0.3954847
  28.1200008    0.3897884
  28.1300011    0.3919477
  28.1400013    0.3971524
  28.1500015    0.4002167
  28.1600018    0.3915241
  28.1700020    0.3923503
  28.1800022    0.4010995
  28.1900005    0.4008371
  28.2000008    0.3997439
  28.2100010    0.4131847
  28.2200012    0.4134263
  28.2300014    0.4124979
  28.2400017    0.4131447
  28.2500019    0.4202217
  28.2600021    0.4205811
  28.2700005    0.4077701
  28.2800007    0.4104268
  28.2900009    0.4165626
  28.3000011    0.4212712
  28.3100014    0.4229640
  28.3200016    0.4248475
  28.3300018    0.4353233
  28.3400021    0.4188163
  28.3500023    0.4135080
  28.3600006    0.4120394
  28.3700008    0.4103208
  28.3800011    0.4067839
  28.3900013    0.4043497
  28.4000015    0.3982691
  28.4100018    0.3912565
  28.4200020    0.3829748
  28.4300022    0.3821269
  28.4400005    0.3753198
  28.4500008    0.3640190
  28.4600010    0.3678117
  28.4700012    0.3626570
  28.4800014    0.3633276
  28.4900017    0.3686048
  28.5000019    0.3652663
  28.5100021    0.3656182
  28.5200005    0.3819370
  28.5300007    0.3852665
  28.5400009    0.3936766
  28.5500011    0.3900077
  28.5600014    0.3881071
  28.5700016    0.3869196
  28.5800018    0.3886300
  28.5900021    0.4093968
  28.6000023    0.3920991
  28.6100006    0.3887600
  28.6200008    0.3808443
  28.6300011    0.3769798
  28.6400013    0.3944977
  28.6500015    0.3990709
  28.6600018    0.3866781
  28.6700020    0.3835596
  28.6800022    0.3906159
  28.6900005    0.4013180
  28.7000008    0.3893526
  28.7100010    0.3820935
  28.7200012    0.3820530
  28.7300014    0.3777604
  28.7400017    0.3724760
  28.7500019    0.3630323
  28.7600021    0.3546761
  28.7700005    0.3559761
  28.7800007    0.3474711
  28.7900009    0.3459397
  28.8000011    0.3466313
  28.8100014    0.3512935
  28.8200016    0.3446807
  28.8300018    0.3431674
  28.8400021    0.3464183
  28.8500023    0.3421427
  28.8600006    0.3516359
  28.8700008    0.3550135
  28.8800011    0.3515057
  28.8900013    0.3516012
  28.9000015    0.3548242
  28.9100018    0.3534871
  28.9200020    0.3366408
  28.9300022    0.3426404
  28.9400005    0.3601098
  28.9500008    0.3604288
  28.9600010    0.3580416
  28.9700012    0.3527563
  28.9800014    0.3581732
  28.9900017    0.3640671
  29.0000019    0.3640236
  29.0100021    0.3612640
  29.0200005    0.3613015
  29.0300007    0.3539642
  29.0400009    0.3568798
  29.0500011    0.3530260
  29.0600014    0.3601442
  29.0700016    0.3639785
  29.0800018    0.3575759
  29.0900021    0.3590561
  29.1000023    0.3657905
  29.1100006    0.3700694
  29.1200008    0.3743485
  29.1300011    0.3736726
  29.1400013    0.3743090
  29.1500015    0.3786860
  29.1600018    0.3735987
  29.1700020    0.3770948
  29.1800022    0.3934565
  29.1900005    0.3940341
  29.2000008    0.4006549
  29.2100010    0.3900936
  29.2200012    0.3870547
  29.2300014    0.3895295
  29.2400017    0.3775586
  29.2500019    0.3762204
  29.2600021    0.3856203
  29.2700005    0.3714150
  29.2800007    0.3669785
  29.2900009    0.3721817
  29.3000011    0.3731269
  29.3100014    0.3673512
  29.3200016    0.3874020
  29.3300018    0.3816267
  29.3400021    0.3809045
  29.3500023    0.3739676
  29.3600006    0.3750693
  29.3700008    0.3762276
  29.3800011    0.3689368
  29.3900013    0.3721542
  29.4000015    0.3724819
  29.4100018    0.3898888
  29.4200020    0.3901185
  29.4300022    0.3779325
  29.4400005    0.3713365
  29.4500008    0.3780265
  29.4600010    0.3833184
  29.4700012    0.3755160
  29.4800014    0.3820472
  29.4900017    0.3785934
  29.5000019    0.3822004
  29.5100021    0.3820225
  29.5200005    0.3822489
  29.5300007    0.3902389
  29.5400009    0.3921831
  29.5500011    0.3898618
  29.5600014    0.3887940
  29.5700016    0.3899954
  29.5800018    0.3913004
  29.5900021    0.3968326
  29.6000023    0.3993822
  29.6100006    0.4013496
  29.6200008    0.3988410
  29.6300011    0.3838879
  29.6400013    0.3738608
  29.6500015    0.3784462
  29.6600018    0.3782619
  29.6700020    0.3764577
  29.6800022    0.3795120
  29.6900005    0.3768591
  29.7000008    0.3878439
  29.7100010    0.3950045
  29.7200012    0.3885313
  29.7300014    0.3894300
  29.7400017    0.3816473
  29.7500019    0.3923937
  29.7600021    0.3754853
  29.7700024    0.3903295
  29.7800007    0.3943793
  29.7900009    0.3872733
  29.8000011    0.3769287
  29.8100014    0.3854257
  29.8200016    0.3723939
  29.8300018    0.3711736
  29.8400021    0.3752994
  29.8500023    0.3763351
  29.8600006    0.3698126
  29.8700008    0.3728785
  29.8800011    0.3828252
  29.8900013    0.3908121
  29.9000015    0.3970747
  29.9100018    0.3845320
  29.9200020    0.3806158
  29.9300022    0.3775848
  29.9400005    0.3885815
  29.9500008    0.3922203
  29.9600010    0.4063155
  29.9700012    0.3982344
  29.9800014    0.3937378
  29.9900017    0.3996600
  30.0000019    0.3920495
  30.0100021    0.3868902
  30.0200024    0.3763389
  30.0300007    0.3782953
  30.0400009    0.3829452
  30.0500011    0.3797644
  30.0600014    0.3785955
  30.0700016    0.3857270
  30.0800018    0.3779635
  30.0900021    0.3903207
  30.1000023    0.3907871
  30.1100006    0.3941307
  30.1200008    0.3980216
  30.1300011    0.3941568
  30.1400013    0.3802860
  30.1500015    0.3762620
  30.1600018    0.3686771
  30.1700020    0.3800418
  30.1800022    0.3830221
  30.1900005    0.3864496
  30.2000008    0.3950384
  30.2100010    0.3837450
  30.2200012    0.3710318
  30.2300014    0.3670298
  30.2400017    0.3726625
  30.2500019    0.3701845
  30.2600021    0.3698644
  30.2700024    0.3742241
  30.2800007    0.3711622
  30.2900009    0.3637989
  30.3000011    0.3681327
  30.3100014    0.3703835
  30.3200016    0.3797782
  30.3300018    0.3967571
  30.3400021    0.3839389
  30.3500023    0.3747413
  30.3600006    0.3842978
  30.3700008    0.3829680
  30.3800011    0.3925381
  30.3900013    0.3988774
  30.4000015    0.4027775
  30.4100018    0.4064900
  30.4200020    0.3886396
  30.4300022    0.4011634
  30.4400005    0.4063766
  30.4500008    0.4035192
  30.4600010    0.4071361
  30.4700012    0.4109155
  30.4800014    0.3998820
  30.4900017    0.3992701
  30.5000019    0.4078953
  30.5100021    0.4042584
  30.5200024    0.4081233
  30.5300007    0.4091404
  30.5400009    0.4161110
  30.5500011    0.4175939
  30.5600014    0.4147353
  30.5700016    0.4118610
  30.5800018    0.4124941
  30.5900021    0.4136683
  30.6000023    0.4077970
  30.6100006    0.4037511
  30.6200008    0.4009671
  30.6300011    0.4005085
  30.6400013    0.3941935
  30.6500015    0.3889535
  30.6600018    0.3876305
  30.6700020    0.3993566
  30.6800022    0.3975922
  30.6900005    0.4021981
  30.7000008    0.3927421
  30.7100010    0.4085510
  30.7200012    0.3998986
  30.7300014    0.4125715
  30.7400017    0.4189163
  30.7500019    0.4160842
  30.7600021    0.4277965
  30.7700024    0.4288564
  30.7800007    0.4305749
  30.7900009    0.4294299
  30.8000011    0.4284427
  30.8100014    0.4258806
  30.8200016    0.4217729
  30.8300018    0.4315131
  30.8400021    0.4342633
  30.8500023    0.4395621
  30.8600006    0.4338028
  30.8700008    0.4321113
  30.8800011    0.4456423
  30.8900013    0.4406008
  30.9000015    0.4410463
  30.9100018    0.4440792
  30.9200020    0.4394461
  30.9300022    0.4342092
  30.9400005    0.4361889
  30.9500008    0.4284427
  30.9600010    0.4220136
  30.9700012    0.4221696
  30.9800014    0.4268579
  30.9900017    0.4079423
  31.0000019    0.4078717
  31.0100021    0.4004699
  31.0200024    0.3919456
  31.0300007    0.3912741
  31.0400009    0.4007985
  31.0500011    0.3961384
  31.0600014    0.3843095
  31.0700016    0.3807750
  31.0800018    0.3920491
  31.0900021    0.3734146
  31.1000023    0.3730161
  31.1100006    0.3720905
  31.1200008    0.3666848
  31.1300011    0.3753908
  31.1400013    0.3585959
  31.1500015    0.3658036
  31.1600018    0.3642226
  31.1700020    0.3587901
  31.1800022    0.3608265
  31.1900005    0.3505304
  31.2000008    0.3571180
  31.2100010    0.3555256
  31.2200012    0.3497853
  31.2300014    0.3549991
  31.2400017    0.3509307
  31.2500019    0.3442370
  31.2600021    0.3425140
  31.2700024    0.3393568
  31.2800007    0.3364066
  31.2900009    0.3417443
  31.3000011    0.3297628
  31.3100014    0.3391870
  31.3200016    0.3439220
  31.3300018    0.3495443
  31.3400021    0.3427363
  31.3500023    0.3382300
  31.3600006    0.3400047
  31.3700008    0.3375567
  31.3800011    0.3379819
  31.3900013    0.3329471
  31.4000015    0.3359268
  31.4100018    0.3404424
  31.4200020    0.3416802
  31.4300022    0.3462105
  31.4400024    0.3503907
  31.4500008    0.3586331
  31.4600010    0.3620182
  31.4700012    0.3523724
  31.4800014    0.3421773
  31.4900017    0.3488555
  31.5000019    0.3470159
  31.5100021    0.3477012
  31.5200024    0.3575992
  31.5300007    0.3506584
  31.5400009    0.3581768
  31.5500011    0.3601879
  31.5600014    0.3502159
  31.5700016    0.3497984
  31.5800018    0.3501264
  31.5900021    0.3476257
  31.6000023    0.3543097
  31.6100006    0.3592906
  31.6200008    0.3656408
  31.6300011    0.3626569
  31.6400013    0.3533934
  31.6500015    0.3493896
  31.6600018    0.3528528
  31.6700020    0.3526334
  31.6800022    0.3467317
  31.6900024    0.3524768
  31.7000008    0.3515365
  31.7100010    0.3524826
  31.7200012    0.3511796
  31.7300014    0.3623818
  31.7400017    0.3577952
  31.7500019    0.3557999
  31.7600021    0.3492642
  31.7700024    0.3387919
  31.7800007    0.3444439
  31.7900009    0.3561710
  31.8000011    0.3604505
  31.8100014    0.3599189
  31.8200016    0.3703300
  31.8300018    0.3744517
  31.8400021    0.3627861
  31.8500023    0.3547587
  31.8600006    0.3646586
  31.8700008    0.3723630
  31.8800011    0.3858928
  31.8900013    0.3699000
  31.9000015    0.3765183
  31.9100018    0.3791101
  31.9200020    0.3955300
  31.9300022    0.3879944
  31.9400024    0.3745621
  31.9500008    0.3699089
  31.9600010    0.3668000
  31.9700012    0.3722746
  31.9800014    0.3769675
  31.9900017    0.3657271
  32.0000000    0.3607260
  32.0100021    0.3624748
  32.0200005    0.3628636
  32.0300026    0.3618864
  32.0400009    0.3636905
  32.0500031    0.3604360
  32.0600014    0.3564504
  32.0699997    0.3586718
  32.0800018    0.3650484
  32.0900002    0.3721735
  32.1000023    0.3829636
  32.1100006    0.3708983
  32.1200027    0.3780206
  32.1300011    0.3695814
  32.1400032    0.3690768
  32.1500015    0.3740033
  32.1599998    0.3739353
  32.1700020    0.3681577
  32.1800003    0.3606299
  32.1900024    0.3553148
  32.2000008    0.3612900
  32.2100029    0.3663318
  32.2200012    0.3672882
  32.2300034    0.3671327
  32.2400017    0.3686339
  32.2500000    0.3737492
  32.2600021    0.3735664
  32.2700005    0.3867795
  32.2800026    0.3878184
  32.2900009    0.3798931
  32.3000031    0.3884098
  32.3100014    0.3755862
  32.3199997    0.3741161
  32.3300018    0.3753867
  32.3400002    0.3784826
  32.3500023    0.3764984
  32.3600006    0.3721387
  32.3700027    0.3736464
  32.3800011    0.3778966
  32.3900032    0.3887086
  32.4000015    0.3877377
  32.4099998    0.3879026
  32.4200020    0.3804231
  32.4300003    0.3684502
  32.4400024    0.3645452
  32.4500008    0.3619923
  32.4600029    0.3576239
  32.4700012    0.3552853
  32.4800034    0.3608165
  32.4900017    0.3621184
  32.5000000    0.3589893
  32.5100021    0.3597300
  32.5200005    0.3514602
  32.5300026    0.3524974
  32.5400009    0.3634963
  32.5500031    0.3742069
  32.5600014    0.3738258
  32.5699997    0.3862563
  32.5800018    0.3926480
  32.5900002    0.3824539
  32.6000023    0.3768247
  32.6100006    0.3655412
  32.6200027    0.3616861
  32.6300011    0.3803419
  32.6400032    0.3731653
  32.6500015    0.3668100
  32.6599998    0.3662199
  32.6700020    0.3608854
  32.6800003    0.3646459
  32.6900024    0.3663081
  32.7000008    0.3608936
  32.7100029    0.3616206
  32.7200012    0.3660757
  32.7300034    0.3773728
  32.7400017    0.3718556
  32.7500000    0.3573504
  32.7600021    0.3626034
  32.7700005    0.3661435
  32.7800026    0.3700408
  32.7900009    0.3717151
  32.8000031    0.3757556
  32.8100014    0.3863700
  32.8199997    0.3819441
  32.8300018    0.3674441
  32.8400002    0.3569591
  32.8500023    0.3546413
  32.8600006    0.3550589
  32.8700027    0.3593557
  32.8800011    0.3513117
  32.8900032    0.3412907
  32.9000015    0.3494601
  32.9099998    0.3497300
  32.9200020    0.3592111
  32.9300003    0.3606421
  32.9400024    0.3646035
  32.9500008    0.3732770
  32.9600029    0.3767397
  32.9700012    0.3772298
  32.9800034    0.3753859
  32.9900017    0.3616152
  33.0000000    0.3615788
  33.0100021    0.3745741
  33.0200005    0.3812730
  33.0300026    0.3854712
  33.0400009    0.3718525
  33.0500031    0.3592254
  33.0600014    0.3634542
  33.0699997    0.3660318
  33.0800018    0.3611419
  33.0900002    0.3676683
  33.1000023    0.3696992
  33.1100006    0.3660165
  33.1200027    0.3733691
  33.1300011    0.3719540
  33.1400032    0.3605703
  33.1500015    0.3732766
  33.1599998    0.3838177
  33.1700020    0.3829107
  33.1800003    0.3959032
  33.1900024    0.3885266
  33.2000008    0.3927800
  33.2100029    0.3769962
  33.2200012    0.3820983
  33.2300034    0.3783277
  33.2400017    0.3673413
  33.2500000    0.3684852
  33.2600021    0.3593605
  33.2700005    0.3493434
  33.2800026    0.3598433
  33.2900009    0.3485031
  33.3000031    0.3496436
  33.3100014    0.3466669
  33.3199997    0.3646283
  33.3300018    0.3550321
  33.3400002    0.3596201
  33.3500023    0.3724020
  33.3600006    0.3650309
  33.3700027    0.3668149
  33.3800011    0.3648231
  33.3900032    0.3773961
  33.4000015    0.3682384
  33.4099998    0.3804138
  33.4200020    0.3886833
  33.4300003    0.3805508
  33.4400024    0.3797675
  33.4500008    0.3692980
  33.4600029    0.3729801
  33.4700012    0.3861243
  33.4800034    0.3785245
  33.4900017    0.3734537
  33.5000000    0.3839476
  33.5100021    0.3708515
  33.5200005    0.3785092
  33.5300026    0.3895247
  33.5400009    0.3921598
  33.5500031    0.3967839
  33.5600014    0.3926115
  33.5699997    0.3974501
  33.5800018    0.4032344
  33.5900002    0.4175965
  33.6000023    0.4067359
  33.6100006    0.4092665
  33.6200027    0.4160733
  33.6300011    0.4238136
  33.6400032    0.4103657
  33.6500015    0.4007462
  33.6599998    0.4103741
  33.6700020    0.4118632
  33.6800003    0.3905802
  33.6900024    0.3997933
  33.7000008    0.3992737
  33.7100029    0.3938876
  33.7200012    0.3901879
  33.7300034    0.3885754
  33.7400017    0.3848193
  33.7500000    0.3922361
  33.7600021    0.3964068
  33.7700005    0.3912850
  33.7800026    0.4019308
  33.7900009    0.3915821
  33.8000031    0.3945836
  33.8100014    0.3885510
  33.8200035    0.3838917
  33.8300018    0.3863948
  33.8400002    0.3913994
  33.8500023    0.3951784
  33.8600006    0.4007679
  33.8700027    0.3971418
  33.8800011    0.3881316
  33.8900032    0.3931527
  33.9000015    0.4034059
  33.9099998    0.4030001
  33.9200020    0.3973223
  33.9300003    0.4088710
  33.9400024    0.4134807
  33.9500008    0.4104289
  33.9600029    0.3919544
  33.9700012    0.3890683
  33.9800034    0.3995201
  33.9900017    0.3813430
  34.0000000    0.3906783
  34.0100021    0.3957619
  34.0200005    0.3929653
  34.0300026    0.3778390
  34.0400009    0.3930658
  34.0500031    0.3951089
  34.0600014    0.3975316
  34.0700035    0.4063315
  34.0800018    0.4100946
  34.0900002    0.4132335
  34.1000023    0.4151457
  34.1100006    0.4197216
  34.1200027    0.4171737
  34.1300011    0.4157885
  34.1400032    0.4193732
  34.1500015    0.4210545
  34.1599998    0.4128067
  34.1700020    0.4171259
  34.1800003    0.4106908
  34.1900024    0.4020497
  34.2000008    0.4017080
  34.2100029    0.4018598
  34.2200012    0.3879132
  34.2300034    0.3788093
  34.2400017    0.3973158
  34.2500000    0.3871047
  34.2600021    0.4126807
  34.2700005    0.4045269
  34.2800026    0.4057277
  34.2900009    0.3893725
  34.3000031    0.4021672
  34.3100014    0.4061013
  34.3200035    0.4091369
  34.3300018    0.4171082
  34.3400002    0.4211690
  34.3500023    0.4123016
  34.3600006    0.4032303
  34.3700027    0.4104486
  34.3800011    0.4051171
  34.3900032    0.4112809
  34.4000015    0.4051086
  34.4099998    0.4178661
  34.4200020    0.4204109
  34.4300003    0.4164565
  34.4400024    0.4161052
  34.4500008    0.4122708
  34.4600029    0.4072574
  34.4700012    0.4183909
  34.4800034    0.4206722
  34.4900017    0.4189719
  34.5000000    0.4095599
  34.5100021    0.4070565
  34.5200005    0.4053937
  34.5300026    0.3903231
  34.5400009    0.3853516
  34.5500031    0.3844288
  34.5600014    0.3954985
  34.5700035    0.3845957
  34.5800018    0.3822846
  34.5900002    0.3757409
  34.6000023    0.3832473
  34.6100006    0.3967074
  34.6200027    0.3906324
  34.6300011    0.3929805
  34.6400032    0.3857640
  34.6500015    0.3839490
  34.6599998    0.3781083
  34.6700020    0.3746370
  34.6800003    0.3724717
  34.6900024    0.3800374
  34.7000008    0.3880577
  34.7100029    0.3861619
  34.7200012    0.3776668
  34.7300034    0.3678421
  34.7400017    0.3695343
  34.7500000    0.3761581
  34.7600021    0.3657075
  34.7700005    0.3647551
  34.7800026    0.3663403
  34.7900009    0.3711646
  34.8000031    0.3740690
  34.8100014    0.3660494
  34.8200035    0.3598354
  34.8300018    0.3486073
  34.8400002    0.3488980
  34.8500023    0.3494805
  34.8600006    0.3501234
  34.8700027    0.3564006
  34.8800011    0.3624359
  34.8900032    0.3532023
  34.9000015    0.3525059
  34.9099998    0.3605001
  34.9200020    0.3661840
  34.9300003    0.3535141
  34.9400024    0.3573269
  34.9500008    0.3568853
  34.9600029    0.3531383
  34.9700012    0.3540313
  34.9800034    0.3609010
  34.9900017    0.3763487
  35.0000000    0.3579794
  35.0100021    0.3597394
  35.0200005    0.3585786
  35.0300026    0.3619994
  35.0400009    0.3466927
  35.0500031    0.3573443
  35.0600014    0.3619270
  35.0700035    0.3665689
  35.0800018    0.3648777
  35.0900002    0.3474641
  35.1000023    0.3569435
  35.1100006    0.3541631
  35.1200027    0.3576521
  35.1300011    0.3553955
  35.1400032    0.3613802
  35.1500015    0.3578869
  35.1599998    0.3669463
  35.1700020    0.3549217
  35.1800003    0.3634003
  35.1900024    0.3502750
  35.2000008    0.3512781
  35.2100029    0.3663703
  35.2200012    0.3633484
  35.2300034    0.3609475
  35.2400017    0.3594395
  35.2500000    0.3689055
  35.2600021    0.3673511
  35.2700005    0.3670541
  35.2800026    0.3605890
  35.2900009    0.3587929
  35.3000031    0.3596469
  35.3100014    0.3655260
  35.3200035    0.3663051
  35.3300018    0.3615893
  35.3400002    0.3635640
  35.3500023    0.3760011
  35.3600006    0.3645855
  35.3700027    0.3603000
  35.3800011    0.3651269
  35.3900032    0.3724355
  35.4000015    0.3695689
  35.4099998    0.3731587
  35.4200020    0.3741258
  35.4300003    0.3581203
  35.4400024    0.3579692
  35.4500008    0.3487424
  35.4600029    0.3547776
  35.4700012    0.3490009
  35.4800034    0.3659248
  35.4900017    0.3573324
  35.5000000    0.3536924
  35.5100021    0.3511547
  35.5200005    0.3554006
  35.5300026    0.3690334
  35.5400009    0.3744162
  35.5500031    0.3681504
  35.5600014    0.3541408
  35.5700035    0.3689483
  35.5800018    0.3707315
  35.5900002    0.3710636
  35.6000023    0.3796989
  35.6100006    0.3824980
  35.6200027    0.3962016
  35.6300011    0.3952383
  35.6400032    0.3949637
  35.6500015    0.3966716
  35.6599998    0.4022556
  35.6700020    0.4093780
  35.6800003    0.4130601
  35.6900024    0.3993377
  35.7000008    0.3939148
  35.7100029    0.3961081
  35.7200012    0.3954017
  35.7300034    0.3870696
  35.7400017    0.3872936
  35.7500000    0.3911288
  35.7600021    0.3929753
  35.7700005    0.3884400
  35.7800026    0.3813545
  35.7900009    0.3921854
  35.8000031    0.3888109
  35.8100014    0.3950097
  35.8200035    0.3871620
  35.8300018    0.3873315
  35.8400002    0.3826201
  35.8500023    0.3772629
  35.8600006    0.3765919
  35.8700027    0.3795523
  35.8800011    0.3719347
  35.8900032    0.3653496
  35.9000015    0.3674132
  35.9099998    0.3689094
  35.9200020    0.3709484
  35.9300003    0.3710749
  35.9400024    0.3611799
  35.9500008    0.3724697
  35.9600029    0.3694553
  35.9700012    0.3820266
  35.9800034    0.3667949
  35.9900017    0.3652850
  36.0000000    0.3760678
  36.0100021    0.3763749
  36.0200005    0.3696228
  36.0300026    0.3730071
  36.0400009    0.3692853
  36.0500031    0.3645304
  36.0600014    0.3690358
  36.0700035    0.3741763
  36.0800018    0.3743661
  36.0900002    0.3751688
  36.1000023    0.3790022
  36.1100006    0.3739887
  36.1200027    0.3654951
  36.1300011    0.3605407
  36.1400032    0.3570704
  36.1500015    0.3511890
  36.1599998    0.3464218
  36.1700020    0.3420177
  36.1800003    0.3412654
  36.1900024    0.3467463
  36.2000008    0.3426516
  36.2100029    0.3473186
  36.2200012    0.3430225
  36.2300034    0.3440598
  36.2400017    0.3490774
  36.2500000    0.3567929
  36.2600021    0.3424267
  36.2700005    0.3430605
  36.2800026    0.3475913
  36.2900009    0.3509223
  36.3000031    0.3487852
  36.3100014    0.3542496
  36.3200035    0.3476022
  36.3300018    0.3369702
  36.3400002    0.3325308
  36.3500023    0.3360588
  36.3600006    0.3417306
  36.3700027    0.3408963
  36.3800011    0.3324781
  36.3900032    0.3389483
  36.4000015    0.3340732
  36.4099998    0.3410610
  36.4200020    0.3355213
  36.4300003    0.3407451
  36.4400024    0.3470570
  36.4500008    0.3528371
  36.4600029    0.3651447
  36.4700012    0.3486259
  36.4800034    0.3462813
  36.4900017    0.3480340
  36.5000000    0.3554756
  36.5100021    0.3417889
  36.5200005    0.3475958
  36.5300026    0.3514650
  36.5400009    0.3445272
  36.5500031    0.3502817
  36.5600014    0.3399192
  36.5700035    0.3492045
  36.5800018    0.3577998
  36.5900002    0.3444612
  36.6000023    0.3392392
  36.6100006    0.3313488
  36.6200027    0.3330897
  36.6300011    0.3288981
  36.6400032    0.3333765
  36.6500015    0.3455316
  36.6599998    0.3513141
  36.6700020    0.3512701
  36.6800003    0.3453509
  36.6900024    0.3378987
  36.7000008    0.3498177
  36.7100029    0.3467784
  36.7200012    0.3592260
  36.7300034    0.3438205
  36.7400017    0.3521433
  36.7500000    0.3559445
  36.7600021    0.3511077
  36.7700005    0.3590638
  36.7800026    0.3584777
  36.7900009    0.3500456
  36.8000031    0.3517120
  36.8100014    0.3558246
  36.8200035    0.3628760
  36.8300018    0.3644473
  36.8400002    0.3745001
  36.8500023    0.3708871
  36.8600006    0.3785991
  36.8700027    0.3766885
  36.8800011    0.3678727
  36.8900032    0.3808988
  36.9000015    0.3739904
  36.9099998    0.3674517
  36.9200020    0.3804823
  36.9300003    0.3761590
  36.9400024    0.3732302
  36.9500008    0.3645377
  36.9600029    0.3700092
  36.9700012    0.3806155
  36.9800034    0.3819111
  36.9900017    0.3786588
  37.0000000    0.3715141
  37.0100021    0.3894556
  37.0200005    0.3781797
  37.0300026    0.3824299
  37.0400009    0.3691663
  37.0500031    0.3657312
  37.0600014    0.3542285
  37.0700035    0.3666229
  37.0800018    0.3778124
  37.0900002    0.3657151
  37.1000023    0.3792300
  37.1100006    0.3787020
  37.1200027    0.3785298
  37.1300011    0.3789961
  37.1400032    0.3679443
  37.1500015    0.3593388
  37.1600037    0.3651629
  37.1700020    0.3524536
  37.1800003    0.3600973
  37.1900024    0.3593611
  37.2000008    0.3655382
  37.2100029    0.3643411
  37.2200012    0.3585413
  37.2300034    0.3603186
  37.2400017    0.3658536
  37.2500000    0.3618913
  37.2600021    0.3598827
  37.2700005    0.3648329
  37.2800026    0.3619770
  37.2900009    0.3548284
  37.3000031    0.3446809
  37.3100014    0.3403152
  37.3200035    0.3353201
  37.3300018    0.3458602
  37.3400002    0.3423556
  37.3500023    0.3351359
  37.3600006    0.3424661
  37.3700027    0.3371230
  37.3800011    0.3368767
  37.3900032    0.3450871
  37.4000015    0.3549193
  37.4100037    0.3558353
  37.4200020    0.3559118
  37.4300003    0.3542213
  37.4400024    0.3561441
  37.4500008    0.3635614
  37.4600029    0.3683124
  37.4700012    0.3652654
  37.4800034    0.3734056
  37.4900017    0.3740351
  37.5000000    0.3887901
  37.5100021    0.3857393
  37.5200005    0.3877048
  37.5300026    0.3955551
  37.5400009    0.3890339
  37.5500031    0.3770018
  37.5600014    0.3764540
  37.5700035    0.3767757
  37.5800018    0.3847212
  37.5900002    0.3777183
  37.6000023    0.3832205
  37.6100006    0.3764701
  37.6200027    0.3693447
  37.6300011    0.3820015
  37.6400032    0.3922101
  37.6500015    0.3905188
  37.6600037    0.3789019
  37.6700020    0.3719452
  37.6800003    0.3702240
  37.6900024    0.3808880
  37.7000008    0.3764120
  37.7100029    0.3801350
  37.7200012    0.3752636
  37.7300034    0.3734985
  37.7400017    0.3744495
  37.7500000    0.3611475
  37.7600021    0.3703416
  37.7700005    0.3643673
  37.7800026    0.3631878
  37.7900009    0.3698688
  37.8000031    0.3839537
  37.8100014    0.3844092
  37.8200035    0.3781353
  37.8300018    0.3840359
  37.8400002    0.3795835
  37.8500023    0.3795169
  37.8600006    0.3848645
  37.8700027    0.3795722
  37.8800011    0.3792481
  37.8900032    0.3871509
  37.9000015    0.3760609
  37.9100037    0.3768124
  37.9200020    0.3877114
  37.9300003    0.3762105
  37.9400024    0.3823418
  37.9500008    0.3794830
  37.9600029    0.3654709
  37.9700012    0.3559174
  37.9800034    0.3525425
  37.9900017    0.3541590
  38.0000000    0.3544194
  38.0100021    0.3475392
  38.0200005    0.3395731
  38.0300026    0.3590610
  38.0400009    0.3686316
  38.0500031    0.3652967
  38.0600014    0.3692920
  38.0700035    0.3665481
  38.0800018    0.3644413
  38.0900002    0.3539873
  38.1000023    0.3534147
  38.1100006    0.3634753
  38.1200027    0.3754935
  38.1300011    0.3681400
  38.1400032    0.3713934
  38.1500015    0.3589528
  38.1600037    0.3598370
  38.1700020    0.3579403
  38.1800003    0.3534040
  38.1900024    0.3649994
  38.2000008    0.3714045
  38.2100029    0.3788562
  38.2200012    0.3745677
  38.2300034    0.3654923
  38.2400017    0.3661753
  38.2500000    0.3662458
  38.2600021    0.3588816
  38.2700005    0.3744000
  38.2800026    0.3662865
  38.2900009    0.3722875
  38.3000031    0.3737400
  38.3100014    0.3740021
  38.3200035    0.3620042
  38.3300018    0.3627290
  38.3400002    0.3644198
  38.3500023    0.3554644
  38.3600006    0.3675423
  38.3700027    0.3731090
  38.3800011    0.3791220
  38.3900032    0.3796900
  38.4000015    0.3741280
  38.4100037    0.3745982
  38.4200020    0.3818121
  38.4300003    0.3905044
  38.4400024    0.3733691
  38.4500008    0.3569144
  38.4600029    0.3713483
  38.4700012    0.3798766
  38.4800034    0.3783671
  38.4900017    0.3758013
  38.5000000    0.3873064
  38.5100021    0.3825776
  38.5200005    0.3864141
  38.5300026    0.3780087
  38.5400009    0.3789269
  38.5500031    0.3882176
  38.5600014    0.3853432
  38.5700035    0.3975790
  38.5800018    0.4007104
  38.5900002    0.4083440
  38.6000023    0.3980321
  38.6100006    0.4099659
  38.6200027    0.4071307
  38.6300011    0.4000730
  38.6400032    0.3986137
  38.6500015    0.4048830
  38.6600037    0.4077072
  38.6700020    0.4128321
  38.6800003    0.4002945
  38.6900024    0.4017324
  38.7000008    0.4001434
  38.7100029    0.3989095
  38.7200012    0.3898943
  38.7300034    0.3922287
  38.7400017    0.3921496
  38.7500000    0.3938096
  38.7600021    0.4012063
  38.7700005    0.4057162
  38.7800026    0.3991423
  38.7900009    0.4023426
  38.8000031    0.4025265
  38.8100014    0.3978441
  38.8200035    0.3817131
  38.8300018    0.3807774
  38.8400002    0.3812067
  38.8500023    0.3899889
  38.8600006    0.3878573
  38.8700027    0.3833234
  38.8800011    0.3811221
  38.8900032    0.3770195
  38.9000015    0.3689494
  38.9100037    0.3747863
  38.9200020    0.3761895
  38.9300003    0.3725676
  38.9400024    0.3721589
  38.9500008    0.3665741
  38.9600029    0.3675750
  38.9700012    0.3653178
  38.9800034    0.3722753
  38.9900017    0.3707753
  39.0000000    0.3650247
  39.0100021    0.3736858
  39.0200005    0.3726628
  39.0300026    0.3734090
  39.0400009    0.3747841
  39.0500031    0.3731102
  39.0600014    0.3707281
  39.0700035    0.3606883
  39.0800018    0.3661236
  39.0900002    0.3690146
  39.1000023    0.3655403
  39.1100006    0.3669066
  39.1200027    0.3656356
  39.1300011    0.3620932
  39.1400032    0.3571543
  39.1500015    0.3686421
  39.1600037    0.3622420
  39.1700020    0.3607098
  39.1800003    0.3660110
  39.1900024    0.3618358
  39.2000008    0.3613208
  39.2100029    0.3757828
  39.2200012    0.3853382
  39.2300034    0.3838459
  39.2400017    0.3886909
  39.2500000    0.3817763
  39.2600021    0.3957361
  39.2700005    0.4003312
  39.2800026    0.3971213
  39.2900009    0.3965139
  39.3000031    0.4020100
  39.3100014    0.4122765
  39.3200035    0.4041363
  39.3300018    0.4146908
  39.3400002    0.4175888
  39.3500023    0.4317246
  39.3600006    0.4198646
  39.3700027    0.4241244
  39.3800011    0.4181831
  39.3900032    0.4183707
  39.4000015    0.4173503
  39.4100037    0.4193947
  39.4200020    0.4244996
  39.4300003    0.4173208
  39.4400024    0.4205121
  39.4500008    0.4155171
  39.4600029    0.4146212
  39.4700012    0.4193514
  39.4800034    0.4306318
  39.4900017    0.4242141
  39.5000000    0.4153331
  39.5100021    0.4284537
  39.5200005    0.4215259
  39.5300026    0.4275953
  39.5400009    0.4223701
  39.5500031    0.4233776
  39.5600014    0.4045255
  39.5700035    0.4169821
  39.5800018    0.4021702
  39.5900002    0.4139793
  39.6000023    0.4223369
  39.6100006    0.4228119
  39.6200027    0.4197321
  39.6300011    0.4189675
  39.6400032    0.4147165
  39.6500015    0.4155768
  39.6600037    0.4085211
  39.6700020    0.4136619
  39.6800003    0.4119934
  39.6900024    0.4074905
  39.7000008    0.4008828
  39.7100029    0.4186161
  39.7200012    0.4080001
  39.7300034    0.3992308
  39.7400017    0.4114714
  39.7500000    0.4094596
  39.7600021    0.3998621
  39.7700005    0.4039694
  39.7800026    0.3801791
  39.7900009    0.3794475
  39.8000031    0.3814642
  39.8100014    0.3869722
  39.8200035    0.4009502
  39.8300018    0.3971519
  39.8400002    0.4006801
  39.8500023    0.3958892
  39.8600006    0.3958006
  39.8700027    0.3925711
  39.8800011    0.3964859
  39.8900032    0.3973065
  39.9000015    0.3959713
  39.9100037    0.3919546
  39.9200020    0.3916049
  39.9300003    0.4028529
  39.9400024    0.4181999
  39.9500008    0.4121664
  39.9600029    0.4062118
  39.9700012    0.4119252
  39.9800034    0.4045994
  39.9900017    0.4013141
  40.0000000    0.4024231
  40.0100021    0.3964587
  40.0200005    0.3903681
  40.0300026    0.3805638
  40.0400009    0.3918705
  40.0500031    0.3980096
  40.0600014    0.3925359
  40.0700035    0.4043543
  40.0800018    0.3945609
  40.0900002    0.3801921
  40.1000023    0.3879164
  40.1100006    0.3810180
  40.1200027    0.3933122
  40.1300011    0.4015966
  40.1400032    0.3910712
  40.1500015    0.3926969
  40.1600037    0.4041539
  40.1700020    0.3980500
  40.1800003    0.3972661
  40.1900024    0.3996308
  40.2000008    0.3956429
  40.2100029    0.3991771
  40.2200012    0.3947442
  40.2300034    0.4044066
  40.2400017    0.4086964
  40.2500038    0.4063233
  40.2600021    0.3973894
  40.2700005    0.4042201
  40.2800026    0.4063561
  40.2900009    0.4051844
  40.3000031    0.3983653
  40.3100014    0.3841511
  40.3200035    0.3937076
  40.3300018    0.3760398
  40.3400002    0.3724176
  40.3500023    0.3782021
  40.3600006    0.3811372
  40.3700027    0.3798409
  40.3800011    0.3858296
  40.3900032    0.3853224
  40.4000015    0.3887754
  40.4100037    0.3886687
  40.4200020    0.3742825
  40.4300003    0.3695247
  40.4400024    0.3640977
  40.4500008    0.3674063
  40.4600029    0.3698233
  40.4700012    0.3698081
  40.4800034    0.3702801
  40.4900017    0.3798335
  40.5000038    0.3874995
  40.5100021    0.3864849
  40.5200005    0.3853343
  40.5300026    0.3829038
  40.5400009    0.3843743
  40.5500031    0.3851350
  40.5600014    0.3806401
  40.5700035    0.3785950
  40.5800018    0.3855200
  40.5900002    0.3733068
  40.6000023    0.3769028
  40.6100006    0.3729555
  40.6200027    0.3751566
  40.6300011    0.3759570
  40.6400032    0.3708456
  40.6500015    0.3675340
  40.6600037    0.3731108
  40.6700020    0.3795985
  40.6800003    0.3812894
  40.6900024    0.3763009
  40.7000008    0.3743123
  40.7100029    0.3781186
  40.7200012    0.3973442
  40.7300034    0.4070817
  40.7400017    0.4099903
  40.7500038    0.4120564
  40.7600021    0.4011133
  40.7700005    0.3983812
  40.7800026    0.4104628
  40.7900009    0.4053192
  40.8000031    0.4064809
  40.8100014    0.4008505
  40.8200035    0.3903371
  40.8300018    0.3862904
  40.8400002    0.3850222
  40.8500023    0.3919449
  40.8600006    0.3939849
  40.8700027    0.4032852
  40.8800011    0.4033510
  40.8900032    0.4064984
  40.9000015    0.4061894
  40.9100037    0.4083755
  40.9200020    0.4082647
  40.9300003    0.4065970
  40.9400024    0.4115339
  40.9500008    0.4176558
  40.9600029    0.4131037
  40.9700012    0.4037249
  40.9800034    0.4161536
  40.9900017    0.4075288
  41.0000038    0.4191632
  41.0100021    0.4217332
  41.0200005    0.4170209
  41.0300026    0.4169454
  41.0400009    0.4156038
  41.0500031    0.4025768
  41.0600014    0.3994441
  41.0700035    0.4015549
  41.0800018    0.4080377
  41.0900002    0.4095424
  41.1000023    0.4137765
  41.1100006    0.4190118
  41.1200027    0.4132515
  41.1300011    0.4158391
  41.1400032    0.4140161
  41.1500015    0.4097488
  41.1600037    0.4180327
  41.1700020    0.4178732
  41.1800003    0.4137766
  41.1900024    0.4058705
  41.2000008    0.4195016
  41.2100029    0.4124902
  41.2200012    0.4134191
  41.2300034    0.4202206
  41.2400017    0.4165258
  41.2500038    0.4074720
  41.2600021    0.4139606
  41.2700005    0.4100814
  41.2800026    0.4010335
  41.2900009    0.4075317
  41.3000031    0.4133936
  41.3100014    0.4121505
  41.3200035    0.4153677
  41.3300018    0.4265759
  41.3400002    0.4295771
  41.3500023    0.4422158
  41.3600006    0.4425998
  41.3700027    0.4446848
  41.3800011    0.4384440
  41.3900032    0.4371782
  41.4000015    0.4380434
  41.4100037    0.4361123
  41.4200020    0.4448610
  41.4300003    0.4286557
  41.4400024    0.4331844
  41.4500008    0.4284040
  41.4600029    0.4297105
  41.4700012    0.4416216
  41.4800034    0.4447202
  41.4900017    0.4319872
  41.5000038    0.4321338
  41.5100021    0.4385796
  41.5200005    0.4324327
  41.5300026    0.4287954
  41.5400009    0.4224903
  41.5500031    0.4156168
  41.5600014    0.4235517
  41.5700035    0.4248873
  41.5800018    0.4323319
  41.5900002    0.4387418
  41.6000023    0.4480822
  41.6100006    0.4497231
  41.6200027    0.4501151
  41.6300011    0.4476488
  41.6400032    0.4464709
  41.6500015    0.4414554
  41.6600037    0.4440245
  41.6700020    0.4505624
  41.6800003    0.4490118
  41.6900024    0.4607782
  41.7000008    0.4668716
  41.7100029    0.4482651
  41.7200012    0.4446932
  41.7300034    0.4496563
  41.7400017    0.4512104
  41.7500038    0.4443686
  41.7600021    0.4484287
  41.7700005    0.4451536
  41.7800026    0.4337902
  41.7900009    0.4412473
  41.8000031    0.4393941
  41.8100014    0.4351985
  41.8200035    0.4442227
  41.8300018    0.4542818
  41.8400002    0.4420179
  41.8500023    0.4377277
  41.8600006    0.4414958
  41.8700027    0.4567989
  41.8800011    0.4578728
  41.8900032    0.4604617
  41.9000015    0.4663681
  41.9100037    0.4644563
  41.9200020    0.4685087
  41.9300003    0.4556633
  41.9400024    0.4511689
  41.9500008    0.4381603
  41.9600029    0.4516386
  41.9700012    0.4463324
  41.9800034    0.4513225
  41.9900017    0.4479205
  42.0000038    0.4423004
  42.0100021    0.4366962
  42.0200005    0.4362985
  42.0300026    0.4289126
  42.0400009    0.4191602
  42.0500031    0.4143007
  42.0600014    0.4069536
  42.0700035    0.4155788
  42.0800018    0.4177057
  42.0900002    0.4133906
  42.1000023    0.4106823
  42.1100006    0.4151235
  42.1200027    0.4180112
  42.1300011    0.4232080
  42.1400032    0.4200815
  42.1500015    0.4287021
  42.1600037    0.4232462
  42.1700020    0.4415141
  42.1800003    0.4384607
  42.1900024    0.4322616
  42.2000008    0.4312122
  42.2100029    0.4268281
  42.2200012    0.4242341
  42.2300034    0.4419734
  42.2400017    0.4352902
  42.2500038    0.4510077
  42.2600021    0.4455954
  42.2700005    0.4517998
  42.2800026    0.4439948
  42.2900009    0.4455304
  42.3000031    0.4459836
  42.3100014    0.4550522
  42.3200035    0.4474228
  42.3300018    0.4379336
  42.3400002    0.4396336
  42.3500023    0.4429651
  42.3600006    0.4422854
  42.3700027    0.4437200
  42.3800011    0.4344705
  42.3900032    0.4400908
  42.4000015    0.4393748
  42.4100037    0.4482424
  42.4200020    0.4518250
  42.4300003    0.4558859
  42.4400024    0.4532427
  42.4500008    0.4503562
  42.4600029    0.4359612
  42.4700012    0.4334128
  42.4800034    0.4238076
  42.4900017    0.4141468
  42.5000038    0.4186534
  42.5100021    0.4199124
  42.5200005    0.4095908
  42.5300026    0.4071439
  42.5400009    0.4149224
  42.5500031    0.4146368
  42.5600014    0.4178360
  42.5700035    0.4099819
  42.5800018    0.4308248
  42.5900002    0.4267398
  42.6000023    0.4360369
  42.6100006    0.4427634
  42.6200027    0.4514472
  42.6300011    0.4530694
  42.6400032    0.4525637
  42.6500015    0.4574219
  42.6600037    0.4557976
  42.6700020    0.4507178
  42.6800003    0.4543160
  42.6900024    0.4594225
  42.7000008    0.4621605
  42.7100029    0.4643259
  42.7200012    0.4639584
  42.7300034    0.4416088
  42.7400017    0.4349889
  42.7500038    0.4403141
  42.7600021    0.4309899
  42.7700005    0.4377218
  42.7800026    0.4329996
  42.7900009    0.4414384
  42.8000031    0.4397586
  42.8100014    0.4484285
  42.8200035    0.4580917
  42.8300018    0.4384179
  42.8400002    0.4460206
  42.8500023    0.4519232
  42.8600006    0.4601566
  42.8700027    0.4637903
  42.8800011    0.4643543
  42.8900032    0.4590416
  42.9000015    0.4555479
  42.9100037    0.4564146
  42.9200020    0.4488490
  42.9300003    0.4485743
  42.9400024    0.4488210
  42.9500008    0.4511689
  42.9600029    0.4499061
  42.9700012    0.4402392
  42.9800034    0.4457418
  42.9900017    0.4296621
  43.0000038    0.4318994
  43.0100021    0.4261847
  43.0200005    0.4319952
  43.0300026    0.4231132
  43.0400009    0.4256302
  43.0500031    0.4110760
  43.0600014    0.3928314
  43.0700035    0.3945529
  43.0800018    0.4141026
  43.0900002    0.4139040
  43.1000023    0.4044837
  43.1100006    0.4072504
  43.1200027    0.4133813
  43.1300011    0.4204397
  43.1400032    0.4102450
  43.1500015    0.4123468
  43.1600037    0.4012175
  43.1700020    0.3973342
  43.1800003    0.3975399
  43.1900024    0.3893906
  43.2000008    0.3930428
  43.2100029    0.3902693
  43.2200012    0.3867110
  43.2300034    0.3945951
  43.2400017    0.3937596
  43.2500038    0.3841507
  43.2600021    0.3839331
  43.2700005    0.3736372
  43.2800026    0.3837362
  43.2900009    0.3801827
  43.3000031    0.3778773
  43.3100014    0.3763870
  43.3200035    0.3730480
  43.3300018    0.3741548
  43.3400002    0.3607339
  43.3500023    0.3695097
  43.3600006    0.3697269
  43.3700027    0.3593752
  43.3800011    0.3652613
  43.3900032    0.3600725
  43.4000015    0.3552826
  43.4100037    0.3615778
  43.4200020    0.3622952
  43.4300003    0.3714398
  43.4400024    0.3798345
  43.4500008    0.3837965
  43.4600029    0.3700549
  43.4700012    0.3799284
  43.4800034    0.3901979
  43.4900017    0.3864182
  43.5000038    0.3953165
  43.5100021    0.3826136
  43.5200005    0.3890598
  43.5300026    0.3882210
  43.5400009    0.3843938
  43.5500031    0.3871654
  43.5600014    0.3886387
  43.5700035    0.3916109
  43.5800018    0.3969409
  43.5900040    0.3929202
  43.6000023    0.3927920
  43.6100006    0.3960319
  43.6200027    0.3877641
  43.6300011    0.3776187
  43.6400032    0.3732837
  43.6500015    0.3817468
  43.6600037    0.3884425
  43.6700020    0.3926405
  43.6800003    0.3935886
  43.6900024    0.3983887
  43.7000008    0.3880557
  43.7100029    0.3849043
  43.7200012    0.3937848
  43.7300034    0.4061220
  43.7400017    0.4031247
  43.7500038    0.4061542
  43.7600021    0.4063413
  43.7700005    0.4080597
  43.7800026    0.4205641
  43.7900009    0.4258350
  43.8000031    0.4253117
  43.8100014    0.4284040
  43.8200035    0.4321237
  43.8300018    0.4196106
  43.8400040    0.4159802
  43.8500023    0.4202152
  43.8600006    0.4150750
  43.8700027    0.4153940
  43.8800011    0.4066231
  43.8900032    0.4097812
  43.9000015    0.3989855
  43.9100037    0.3876322
  43.9200020    0.3812288
  43.9300003    0.3975651
  43.9400024    0.3946910
  43.9500008    0.4154455
  43.9600029    0.4162485
  43.9700012    0.4177718
  43.9800034    0.4117774
  43.9900017    0.4205546
  44.0000038    0.4231331
  44.0100021    0.4185081
  44.0200005    0.4047280
  44.0300026    0.4017452
  44.0400009    0.3980066
  44.0500031    0.4002495
  44.0600014    0.4020251
  44.0700035    0.4002449
  44.0800018    0.4048013
  44.0900040    0.4190108
  44.1000023    0.4028111
  44.1100006    0.4106779
  44.1200027    0.4146589
  44.1300011    0.4017549
  44.1400032    0.4108657
  44.1500015    0.3993386
  44.1600037    0.3904397
  44.1700020    0.4064107
  44.1800003    0.3989159
  44.1900024    0.4011981
  44.2000008    0.4039375
  44.2100029    0.3920399
  44.2200012    0.3993577
  44.2300034    0.4068396
  44.2400017    0.4052284
  44.2500038    0.4096446
  44.2600021    0.4053231
  44.2700005    0.4008329
  44.2800026    0.4010766
  44.2900009    0.3941135
  44.3000031    0.3907928
  44.3100014    0.3904076
  44.3200035    0.3933958
  44.3300018    0.3852457
  44.3400040    0.3805080
  44.3500023    0.3670537
  44.3600006    0.3718079
  44.3700027    0.3690150
  44.3800011    0.3669098
  44.3900032    0.3679101
  44.4000015    0.3661511
  44.4100037    0.3640083
  44.4200020    0.3642952
  44.4300003    0.3636190
  44.4400024    0.3665360
  44.4500008    0.3666096
  44.4600029    0.3672402
  44.4700012    0.3648265
  44.4800034    0.3712452
  44.4900017    0.3673393
  44.5000038    0.3734054
  44.5100021    0.3760811
  44.5200005    0.3896035
  44.5300026    0.3821174
  44.5400009    0.3894197
  44.5500031    0.3954183
  44.5600014    0.3981068
  44.5700035    0.4072692
  44.5800018    0.3948603
  44.5900040    0.4032695
  44.6000023    0.4185990
  44.6100006    0.4196847
  44.6200027    0.4076140
  44.6300011    0.4031665
  44.6400032    0.3982373
  44.6500015    0.4014216
  44.6600037    0.4036552
  44.6700020    0.4027221
  44.6800003    0.4014973
  44.6900024    0.3912721
  44.7000008    0.4076352
  44.7100029    0.4073047
  44.7200012    0.4049771
  44.7300034    0.3963491
  44.7400017    0.4023688
  44.7500038    0.4031025
  44.7600021    0.4127145
  44.7700005    0.4068465
  44.7800026    0.4062305
  44.7900009    0.4043565
  44.8000031    0.4017094
  44.8100014    0.3941738
  44.8200035    0.3983308
  44.8300018    0.4002829
  44.8400040    0.4142413
  44.8500023    0.4056072
  44.8600006    0.3952805
  44.8700027    0.3846316
  44.8800011    0.3869407
  44.8900032    0.3906088
  44.9000015    0.4023815
  44.9100037    0.4027942
  44.9200020    0.4081748
  44.9300003    0.4004880
  44.9400024    0.4095304
  44.9500008    0.4133502
  44.9600029    0.4127012
  44.9700012    0.4172828
  44.9800034    0.4158689
  44.9900017    0.4066185
  45.0000038    0.4036305
  45.0100021    0.4130694
  45.0200005    0.4188656
  45.0300026    0.4184552
  45.0400009    0.4175686
  45.0500031    0.4184795
  45.0600014    0.4157806
  45.0700035    0.4139188
  45.0800018    0.4283046
  45.0900040    0.4243199
  45.1000023    0.4169367
  45.1100006    0.4295110
  45.1200027    0.4358575
  45.1300011    0.4282418
  45.1400032    0.4264015
  45.1500015    0.4328113
  45.1600037    0.4160901
  45.1700020    0.4243719
  45.1800003    0.4250020
  45.1900024    0.4190556
  45.2000008    0.4198422
  45.2100029    0.4091587
  45.2200012    0.3995576
  45.2300034    0.3995884
  45.2400017    0.4121608
  45.2500038    0.4175538
  45.2600021    0.4171025
  45.2700005    0.4127727
  45.2800026    0.4064689
  45.2900009    0.4208078
  45.3000031    0.4157028
  45.3100014    0.4203986
  45.3200035    0.4215802
  45.3300018    0.4290178
  45.3400040    0.4266999
  45.3500023    0.4229795
  45.3600006    0.4295586
  45.3700027    0.4317520
  45.3800011    0.4341534
  45.3900032    0.4369263
  45.4000015    0.4399268
  45.4100037    0.4444124
  45.4200020    0.4414173
  45.4300003    0.4501482
  45.4400024    0.4513357
  45.4500008    0.4467387
  45.4600029    0.4548588
  45.4700012    0.4477649
  45.4800034    0.4435041
  45.4900017    0.4680492
  45.5000038    0.4680379
  45.5100021    0.4653168
  45.5200005    0.4602462
  45.5300026    0.4597313
  45.5400009    0.4597951
  45.5500031    0.4549072
  45.5600014    0.4458289
  45.5700035    0.4367153
  45.5800018    0.4293333
  45.5900040    0.4140733
  45.6000023    0.4227106
  45.6100006    0.4306139
  45.6200027    0.4262800
  45.6300011    0.4313951
  45.6400032    0.4290423
  45.6500015    0.4298935
  45.6600037    0.4267538
  45.6700020    0.4242247
  45.6800003    0.4247749
  45.6900024    0.4104640
  45.7000008    0.4281932
  45.7100029    0.4319332
  45.7200012    0.4297017
  45.7300034    0.4427902
  45.7400017    0.4444064
  45.7500038    0.4405874
  45.7600021    0.4253510
  45.7700005    0.4216553
  45.7800026    0.4249993
  45.7900009    0.4202252
  45.8000031    0.4199216
  45.8100014    0.4184456
  45.8200035    0.4188651
  45.8300018    0.4212264
  45.8400040    0.4164525
  45.8500023    0.4195314
  45.8600006    0.4187914
  45.8700027    0.4223717
  45.8800011    0.4259074
  45.8900032    0.4144715
  45.9000015    0.4201388
  45.9100037    0.4196007
  45.9200020    0.4187722
  45.9300003    0.4142055
  45.9400024    0.4333635
  45.9500008    0.4404307
  45.9600029    0.4305008
  45.9700012    0.4270240
  45.9800034    0.4263579
  45.9900017    0.4299844
  46.0000038    0.4318513
  46.0100021    0.4271629
  46.0200005    0.4238393
  46.0300026    0.4152157
  46.0400009    0.4172176
  46.0500031    0.4114662
  46.0600014    0.4251686
  46.0700035    0.4292495
  46.0800018    0.4288013
  46.0900040    0.4216020
  46.1000023    0.4197691
  46.1100006    0.4239511
  46.1200027    0.4254173
  46.1300011    0.4176943
  46.1400032    0.4178269
  46.1500015    0.4184246
  46.1600037    0.4168354
  46.1700020    0.4132190
  46.1800003    0.4137073
  46.1900024    0.4256738
  46.2000008    0.4301846
  46.2100029    0.4303136
  46.2200012    0.4334007
  46.2300034    0.4270432
  46.2400017    0.4200450
  46.2500038    0.4274345
  46.2600021    0.4331413
  46.2700005    0.4361769
  46.2800026    0.4295118
  46.2900009    0.4376371
  46.3000031    0.4358034
  46.3100014    0.4430316
  46.3200035    0.4453743
  46.3300018    0.4494334
  46.3400040    0.4435760
  46.3500023    0.4482356
  46.3600006    0.4416544
  46.3700027    0.4446420
  46.3800011    0.4506312
  46.3900032    0.4466358
  46.4000015    0.4406166
  46.4100037    0.4439556
  46.4200020    0.4409705
  46.4300003    0.4429424
  46.4400024    0.4402828
  46.4500008    0.4473106
  46.4600029    0.4499921
  46.4700012    0.4454851
  46.4800034    0.4441886
  46.4900017    0.4440669
  46.5000038    0.4323865
  46.5100021    0.4381600
  46.5200005    0.4322896
  46.5300026    0.4412151
  46.5400009    0.4297116
  46.5500031    0.4288249
  46.5600014    0.4412479
  46.5700035    0.4483522
  46.5800018    0.4425671
  46.5900040    0.4248872
  46.6000023    0.4375394
  46.6100006    0.4346944
  46.6200027    0.4279874
  46.6300011    0.4334055
  46.6400032    0.4492762
  46.6500015    0.4488060
  46.6600037    0.4438340
  46.6700020    0.4447120
  46.6800041    0.4564531
  46.6900024    0.4546637
  46.7000008    0.4634618
  46.7100029    0.4659810
  46.7200012    0.4656861
  46.7300034    0.4639356
  46.7400017    0.4617278
  46.7500038    0.4635451
  46.7600021    0.4589384
  46.7700005    0.4611543
  46.7800026    0.4603612
  46.7900009    0.4524999
  46.8000031    0.4692764
  46.8100014    0.4651575
  46.8200035    0.4534903
  46.8300018    0.4540050
  46.8400040    0.4504196
  46.8500023    0.4571768
  46.8600006    0.4624373
  46.8700027    0.4568761
  46.8800011    0.4728508
  46.8900032    0.4566234
  46.9000015    0.4625561
  46.9100037    0.4578276
  46.9200020    0.4549364
  46.9300041    0.4654618
  46.9400024    0.4728010
  46.9500008    0.4587463
  46.9600029    0.4418641
  46.9700012    0.4433264
  46.9800034    0.4408394
  46.9900017    0.4496090
  47.0000038    0.4493375
  47.0100021    0.4595390
  47.0200005    0.4519680
  47.0300026    0.4500677
  47.0400009    0.4469279
  47.0500031    0.4587226
  47.0600014    0.4471166
  47.0700035    0.4454833
  47.0800018    0.4394233
  47.0900040    0.4396655
  47.1000023    0.4393278
  47.1100006    0.4359470
  47.1200027    0.4348116
  47.1300011    0.4321982
  47.1400032    0.4346969
  47.1500015    0.4341387
  47.1600037    0.4320246
  47.1700020    0.4280105
  47.1800041    0.4195211
  47.1900024    0.4152614
  47.2000008    0.4165055
  47.2100029    0.4262295
  47.2200012    0.4203229
  47.2300034    0.4231579
  47.2400017    0.4260874
  47.2500038    0.4291680
  47.2600021    0.4286039
  47.2700005    0.4287443
  47.2800026    0.4315633
  47.2900009    0.4398078
  47.3000031    0.4315503
  47.3100014    0.4241740
  47.3200035    0.4288634
  47.3300018    0.4260605
  47.3400040    0.4314526
  47.3500023    0.4257177
  47.3600006    0.4237644
  47.3700027    0.4267409
  47.3800011    0.4257393
  47.3900032    0.4306095
  47.4000015    0.4371955
  47.4100037    0.4337720
  47.4200020    0.4340268
  47.4300041    0.4279782
  47.4400024    0.4262616
  47.4500008    0.4185373
  47.4600029    0.4211244
  47.4700012    0.4268243
  47.4800034    0.4318739
  47.4900017    0.4315039
  47.5000038    0.4409848
  47.5100021    0.4305455
  47.5200005    0.4320335
  47.5300026    0.4278976
  47.5400009    0.4328428
  47.5500031    0.4311017
  47.5600014    0.4187991
  47.5700035    0.4182692
  47.5800018    0.4239884
  47.5900040    0.4202340
  47.6000023    0.4304812
  47.6100006    0.4314678
  47.6200027    0.4407161
  47.6300011    0.4369933
  47.6400032    0.4350000
  47.6500015    0.4315954
  47.6600037    0.4411005
  47.6700020    0.4422894
  47.6800041    0.4386928
  47.6900024    0.4407744
  47.7000008    0.4303717
  47.7100029    0.4269405
  47.7200012    0.4302648
  47.7300034    0.4276176
  47.7400017    0.4267526
  47.7500038    0.4193020
  47.7600021    0.4146062
  47.7700005    0.4239820
  47.7800026    0.4227754
  47.7900009    0.4289856
  47.8000031    0.4236731
  47.8100014    0.4210289
  47.8200035    0.4287100
  47.8300018    0.4318739
  47.8400040    0.4317432
  47.8500023    0.4358413
  47.8600006    0.4386264
  47.8700027    0.4359815
  47.8800011    0.4293036
  47.8900032    0.4329589
  47.9000015    0.4220700
  47.9100037    0.4190133
  47.9200020    0.4263866
  47.9300041    0.4224823
  47.9400024    0.4272498
  47.9500008    0.4273989
  47.9600029    0.4334505
  47.9700012    0.4359428
  47.9800034    0.4359173
  47.9900017    0.4332088
  48.0000038    0.4383345
  48.0100021    0.4466749
  48.0200005    0.4510467
  48.0300026    0.4484376
  48.0400009    0.4496540
  48.0500031    0.4621061
  48.0600014    0.4559648
  48.0700035    0.4524061
  48.0800018    0.4444934
  48.0900040    0.4391296
  48.1000023    0.4377186
  48.1100006    0.4367380
  48.1200027    0.4264900
  48.1300011    0.4228444
  48.1400032    0.4249429
  48.1500015    0.4363339
  48.1600037    0.4261957
  48.1700020    0.4274833
  48.1800041    0.4249680
  48.1900024    0.4292449
  48.2000008    0.4305393
  48.2100029    0.4305288
  48.2200012    0.4288118
  48.2300034    0.4298151
  48.2400017    0.4341762
  48.2500038    0.4292035
  48.2600021    0.4247822
  48.2700005    0.4221279
  48.2800026    0.4174086
  48.2900009    0.4244833
  48.3000031    0.4147080
  48.3100014    0.4141845
  48.3200035    0.4234102
  48.3300018    0.4278350
  48.3400040    0.4191149
  48.3500023    0.4328731
  48.3600006    0.4296142
  48.3700027    0.4247445
  48.3800011    0.4213223
  48.3900032    0.4128976
  48.4000015    0.4214770
  48.4100037    0.4192552
  48.4200020    0.4154944
  48.4300041    0.4169925
  48.4400024    0.4228698
  48.4500008    0.4180818
  48.4600029    0.4166014
  48.4700012    0.4211118
  48.4800034    0.4155404
  48.4900017    0.4146681
  48.5000038    0.4155417
  48.5100021    0.4181326
  48.5200005    0.4113707
  48.5300026    0.4160986
  48.5400009    0.4188905
  48.5500031    0.4158718
  48.5600014    0.4191664
  48.5700035    0.4322721
  48.5800018    0.4375969
  48.5900040    0.4424476
  48.6000023    0.4341444
  48.6100006    0.4320937
  48.6200027    0.4377853
  48.6300011    0.4422188
  48.6400032    0.4381706
  48.6500015    0.4372825
  48.6600037    0.4308705
  48.6700020    0.4420701
  48.6800041    0.4346583
  48.6900024    0.4398689
  48.7000008    0.4361600
  48.7100029    0.4490374
  48.7200012    0.4334109
  48.7300034    0.4262797
  48.7400017    0.4284902
  48.7500038    0.4371859
  48.7600021    0.4320517
  48.7700005    0.4264963
  48.7800026    0.4328924
  48.7900009    0.4380902
  48.8000031    0.4352130
  48.8100014    0.4248652
  48.8200035    0.4405592
  48.8300018    0.4365515
  48.8400040    0.4597252
  48.8500023    0.4415410
  48.8600006    0.4445640
  48.8700027    0.4461712
  48.8800011    0.4463128
  48.8900032    0.4500040
  48.9000015    0.4394012
  48.9100037    0.4469952
  48.9200020    0.4484694
  48.9300041    0.4507654
  48.9400024    0.4446929
  48.9500008    0.4415196
  48.9600029    0.4238834
  48.9700012    0.4423814
  48.9800034    0.4394915
  48.9900017    0.4436516
  49.0000038    0.4371717
  49.0100021    0.4328348
  49.0200005    0.4389839
  49.0300026    0.4257338
  49.0400009    0.4396941
  49.0500031    0.4290013
  49.0600014    0.4340029
  49.0700035    0.4381340
  49.0800018    0.4455857
  49.0900040    0.4479426
  49.1000023    0.4619501
  49.1100006    0.4605690
  49.1200027    0.4530230
  49.1300011    0.4505646
  49.1400032    0.4456460
  49.1500015    0.4480537
  49.1600037    0.4524395
  49.1700020    0.4329131
  49.1800041    0.4391981
  49.1900024    0.4381908
  49.2000008    0.4281356
  49.2100029    0.4334718
  49.2200012    0.4350464
  49.2300034    0.4329927
  49.2400017    0.4297972
  49.2500038    0.4390947
  49.2600021    0.4414656
  49.2700005    0.4470108
  49.2800026    0.4354689
  49.2900009    0.4310274
  49.3000031    0.4352177
  49.3100014    0.4405970
  49.3200035    0.4510898
  49.3300018    0.4446879
  49.3400040    0.4396683
  49.3500023    0.4333656
  49.3600006    0.4361337
  49.3700027    0.4349692
  49.3800011    0.4278989
  49.3900032    0.4369015
  49.4000015    0.4476412
  49.4100037    0.4554652
  49.4200020    0.4467132
  49.4300041    0.4570759
  49.4400024    0.4540640
  49.4500008    0.4501401
  49.4600029    0.4537051
  49.4700012    0.4531443
  49.4800034    0.4510143
  49.4900017    0.4564197
  49.5000038    0.4595684
  49.5100021    0.4527952
  49.5200005    0.4559070
  49.5300026    0.4502244
  49.5400009    0.4504570
  49.5500031    0.4522022
  49.5600014    0.4405701
  49.5700035    0.4460865
  49.5800018    0.4403887
  49.5900040    0.4363743
  49.6000023    0.4401981
  49.6100006    0.4389876
  49.6200027    0.4321558
  49.6300011    0.4337365
  49.6400032    0.4306892
  49.6500015    0.4335332
  49.6600037    0.4368647
  49.6700020    0.4363437
  49.6800041    0.4529295
  49.6900024    0.4518726
  49.7000008    0.4511267
  49.7100029    0.4538733
  49.7200012    0.4639963
  49.7300034    0.4652524
  49.7400017    0.4572204
  49.7500038    0.4543931
  49.7600021    0.4510801
  49.7700005    0.4614851
  49.7800026    0.4651219
  49.7900009    0.4675924
  49.8000031    0.4686478
  49.8100014    0.4680234
  49.8200035    0.4848945
  49.8300018    0.4826116
  49.8400040    0.4705274
  49.8500023    0.4653225
  49.8600006    0.4722074
  49.8700027    0.4615809
  49.8800011    0.4658912
  49.8900032    0.4506622
  49.9000015    0.4537865
  49.9100037    0.4527143
  49.9200020    0.4498600
  49.9300041    0.4602922
  49.9400024    0.4621241
  49.9500008    0.4468871
  49.9600029    0.4580753
  49.9700012    0.4684978
  49.9800034    0.4742737
  49.9900017    0.4861613
  50.0000038    0.4932654
  50.0100021    0.4958396
  50.0200043    0.4917802
  50.0300026    0.4761095
  50.0400009    0.4619984
  50.0500031    0.4706295
  50.0600014    0.4746183
  50.0700035    0.4891647
  50.0800018    0.4896353
  50.0900040    0.4874517
  50.1000023    0.4752812
  50.1100006    0.4777014
  50.1200027    0.4766687
  50.1300011    0.4802668
  50.1400032    0.4757848
  50.1500015    0.4607329
  50.1600037    0.4632317
  50.1700020    0.4673173
  50.1800041    0.4802887
  50.1900024    0.4763854
  50.2000008    0.4755946
  50.2100029    0.4926033
  50.2200012    0.4935424
  50.2300034    0.4953291
  50.2400017    0.4983554
  50.2500038    0.5018244
  50.2600021    0.4999348
  50.2700043    0.5029577
  50.2800026    0.5059382
  50.2900009    0.4918112
  50.3000031    0.4881517
  50.3100014    0.4913750
  50.3200035    0.4929355
  50.3300018    0.4919826
  50.3400040    0.5003263
  50.3500023    0.4912376
  50.3600006    0.4843794
  50.3700027    0.4941301
  50.3800011    0.4971965
  50.3900032    0.4964921
  50.4000015    0.4938378
  50.4100037    0.4942566
  50.4200020    0.4859921
  50.4300041    0.4867707
  50.4400024    0.4900500
  50.4500008    0.4899577
  50.4600029    0.4879367
  50.4700012    0.4828175
  50.4800034    0.4786705
  50.4900017    0.4850810
  50.5000038    0.4907396
  50.5100021    0.4869224
  50.5200043    0.4787214
  50.5300026    0.4752644
  50.5400009    0.4764582
  50.5500031    0.4730728
  50.5600014    0.4801295
  50.5700035    0.4833432
  50.5800018    0.4797491
  50.5900040    0.4925922
  50.6000023    0.4841257
  50.6100006    0.4877464
  50.6200027    0.4849213
  50.6300011    0.4765144
  50.6400032    0.4923278
  50.6500015    0.4785768
  50.6600037    0.4821939
  50.6700020    0.4836605
  50.6800041    0.4859112
  50.6900024    0.4858344
  50.7000008    0.4833730
  50.7100029    0.4935870
  50.7200012    0.4734882
  50.7300034    0.4759864
  50.7400017    0.4830171
  50.7500038    0.4811857
  50.7600021    0.4829347
  50.7700043    0.4917015
  50.7800026    0.4911202
  50.7900009    0.4948726
  50.8000031    0.4934016
  50.8100014    0.4768799
  50.8200035    0.4669918
  50.8300018    0.4677979
  50.8400040    0.4883982
  50.8500023    0.4877838
  50.8600006    0.4953833
  50.8700027    0.5060368
  50.8800011    0.4980480
  50.8900032    0.4941688
  50.9000015    0.4845739
  50.9100037    0.4841483
  50.9200020    0.4777580
  50.9300041    0.4790838
  50.9400024    0.4856278
  50.9500008    0.4918306
  50.9600029    0.4932842
  50.9700012    0.4963228
  50.9800034    0.4991952
  50.9900017    0.4844723
  51.0000038    0.4860130
  51.0100021    0.4961841
  51.0200043    0.4931725
  51.0300026    0.4976593
  51.0400009    0.4916996
  51.0500031    0.4879786
  51.0600014    0.4989182
  51.0700035    0.4936832
  51.0800018    0.4999149
  51.0900040    0.4987662
  51.1000023    0.5046380
  51.1100006    0.5016330
  51.1200027    0.4990856
  51.1300011    0.4822115
  51.1400032    0.4836413
  51.1500015    0.4756110
  51.1600037    0.4844538
  51.1700020    0.4716963
  51.1800041    0.4723468
  51.1900024    0.4765089
  51.2000008    0.4699727
  51.2100029    0.4744206
  51.2200012    0.4816685
  51.2300034    0.4835126
  51.2400017    0.4871925
  51.2500038    0.4797527
  51.2600021    0.4831304
  51.2700043    0.4922087
  51.2800026    0.4819978
  51.2900009    0.4882641
  51.3000031    0.4919614
  51.3100014    0.4914864
  51.3200035    0.5084146
  51.3300018    0.4981032
  51.3400040    0.4797617
  51.3500023    0.4754596
  51.3600006    0.4755030
  51.3700027    0.4744413
  51.3800011    0.4781587
  51.3900032    0.4674106
  51.4000015    0.4759688
  51.4100037    0.4711490
  51.4200020    0.4719180
  51.4300041    0.4793558
  51.4400024    0.4737502
  51.4500008    0.4704659
  51.4600029    0.4768099
  51.4700012    0.4761266
  51.4800034    0.4771339
  51.4900017    0.4767662
  51.5000038    0.4676874
  51.5100021    0.4695369
  51.5200043    0.4696574
  51.5300026    0.4813204
  51.5400009    0.4904812
  51.5500031    0.4936771
  51.5600014    0.4796937
  51.5700035    0.4757963
  51.5800018    0.4862227
  51.5900040    0.4878887
  51.6000023    0.4866476
  51.6100006    0.4918788
  51.6200027    0.4924300
  51.6300011    0.4957434
  51.6400032    0.4834034
  51.6500015    0.4890446
  51.6600037    0.4880348
  51.6700020    0.5031077
  51.6800041    0.4944712
  51.6900024    0.5029455
  51.7000008    0.4955927
  51.7100029    0.4921776
  51.7200012    0.4948207
  51.7300034    0.4948753
  51.7400017    0.4886695
  51.7500038    0.4823588
  51.7600021    0.4759891
  51.7700043    0.4851508
  51.7800026    0.4810169
  51.7900009    0.4788778
  51.8000031    0.4780710
  51.8100014    0.4759799
  51.8200035    0.4839310
  51.8300018    0.4824615
  51.8400040    0.4831846
  51.8500023    0.4838389
  51.8600006    0.4733089
  51.8700027    0.4879981
  51.8800011    0.4839810
  51.8900032    0.4830701
  51.9000015    0.4743541
  51.9100037    0.4707300
  51.9200020    0.4585083
  51.9300041    0.4746916
  51.9400024    0.4743425
  51.9500008    0.4911183
  51.9600029    0.4851695
  51.9700012    0.4890237
  51.9800034    0.4878448
  51.9900017    0.4976948
  52.0000038    0.4922697
  52.0100021    0.4841423
  52.0200043    0.4804199
  52.0300026    0.4753998
  52.0400009    0.4786339
  52.0500031    0.4671556
  52.0600014    0.4697819
  52.0700035    0.4665117
  52.0800018    0.4704834
  52.0900040    0.4803348
  52.1000023    0.4694064
  52.1100006    0.4507952
  52.1200027    0.4489785
  52.1300011    0.4575315
  52.1400032    0.4606782
  52.1500015    0.4588579
  52.1600037    0.4512931
  52.1700020    0.4484959
  52.1800041    0.4552388
  52.1900024    0.4431681
  52.2000008    0.4369203
  52.2100029    0.4282736
  52.2200012    0.4269291
  52.2300034    0.4410833
  52.2400017    0.4376484
  52.2500038    0.4412885
  52.2600021    0.4399822
  52.2700043    0.4483208
  52.2800026    0.4506270
  52.2900009    0.4540702
  52.3000031    0.4551268
  52.3100014    0.4435416
  52.3200035    0.4338804
  52.3300018    0.4268747
  52.3400040    0.4384027
  52.3500023    0.4366625
  52.3600006    0.4390804
  52.3700027    0.4322741
  52.3800011    0.4376406
  52.3900032    0.4452435
  52.4000015    0.4527903
  52.4100037    0.4421229
  52.4200020    0.4449283
  52.4300041    0.4415928
  52.4400024    0.4411175
  52.4500008    0.4427657
  52.4600029    0.4418240
  52.4700012    0.4362893
  52.4800034    0.4351825
  52.4900017    0.4288407
  52.5000038    0.4225113
  52.5100021    0.4296514
  52.5200043    0.4216444
  52.5300026    0.4238659
  52.5400009    0.4259274
  52.5500031    0.4167161
  52.5600014    0.4270204
  52.5700035    0.4294536
  52.5800018    0.4434250
  52.5900040    0.4436037
  52.6000023    0.4493120
  52.6100006    0.4481644
  52.6200027    0.4346469
  52.6300011    0.4327654
  52.6400032    0.4291802
  52.6500015    0.4273257
  52.6600037    0.4368463
  52.6700020    0.4325234
  52.6800041    0.4292664
  52.6900024    0.4244369
  52.7000008    0.4267950
  52.7100029    0.4363330
  52.7200012    0.4412511
  52.7300034    0.4427116
  52.7400017    0.4412547
  52.7500038    0.4419574
  52.7600021    0.4296410
  52.7700043    0.4378063
  52.7800026    0.4362796
  52.7900009    0.4304614
  52.8000031    0.4224386
  52.8100014    0.4230979
  52.8200035    0.4222000
  52.8300018    0.4103802
  52.8400040    0.4197597
  52.8500023    0.4250879
  52.8600006    0.4255703
  52.8700027    0.4327782
  52.8800011    0.4288529
  52.8900032    0.4333926
  52.9000015    0.4329038
  52.9100037    0.4435248
  52.9200020    0.4505939
  52.9300041    0.4518638
  52.9400024    0.4467243
  52.9500008    0.4588117
  52.9600029    0.4506529
  52.9700012    0.4510068
  52.9800034    0.4527037
  52.9900017    0.4532553
  53.0000038    0.4522578
  53.0100021    0.4430366
  53.0200043    0.4410269
  53.0300026    0.4433557
  53.0400009    0.4426239
  53.0500031    0.4360809
  53.0600014    0.4246934
  53.0700035    0.4284431
  53.0800018    0.4264670
  53.0900040    0.4305925
  53.1000023    0.4378137
  53.1100044    0.4342291
  53.1200027    0.4318967
  53.1300011    0.4193661
  53.1400032    0.4161015
  53.1500015    0.4284451
  53.1600037    0.4306534
  53.1700020    0.4224666
  53.1800041    0.4242629
  53.1900024    0.4272071
  53.2000008    0.4189961
  53.2100029    0.4267328
  53.2200012    0.4242235
  53.2300034    0.4177814
  53.2400017    0.4198708
  53.2500038    0.4355231
  53.2600021    0.4502401
  53.2700043    0.4515660
  53.2800026    0.4513045
  53.2900009    0.4530620
  53.3000031    0.4486534
  53.3100014    0.4488524
  53.3200035    0.4618380
  53.3300018    0.4678745
  53.3400040    0.4613841
  53.3500023    0.4700567
  53.3600044    0.4703711
  53.3700027    0.4519325
  53.3800011    0.4539961
  53.3900032    0.4512914
  53.4000015    0.4433351
  53.4100037    0.4435534
  53.4200020    0.4463504
  53.4300041    0.4471186
  53.4400024    0.4428869
  53.4500008    0.4437121
  53.4600029    0.4436468
  53.4700012    0.4425180
  53.4800034    0.4511852
  53.4900017    0.4607887
  53.5000038    0.4578257
  53.5100021    0.4536163
  53.5200043    0.4490586
  53.5300026    0.4385526
  53.5400009    0.4505062
  53.5500031    0.4417264
  53.5600014    0.4427381
  53.5700035    0.4424680
  53.5800018    0.4476001
  53.5900040    0.4388729
  53.6000023    0.4427046
  53.6100044    0.4472247
  53.6200027    0.4337839
  53.6300011    0.4206417
  53.6400032    0.4295210
  53.6500015    0.4397213
  53.6600037    0.4353541
  53.6700020    0.4254370
  53.6800041    0.4305783
  53.6900024    0.4243749
  53.7000008    0.4272910
  53.7100029    0.4350486
  53.7200012    0.4418919
  53.7300034    0.4432162
  53.7400017    0.4441262
  53.7500038    0.4504417
  53.7600021    0.4397297
  53.7700043    0.4476618
  53.7800026    0.4493040
  53.7900009    0.4420829
  53.8000031    0.4414909
  53.8100014    0.4374996
  53.8200035    0.4367847
  53.8300018    0.4474039
  53.8400040    0.4517477
  53.8500023    0.4491521
  53.8600044    0.4444840
  53.8700027    0.4546015
  53.8800011    0.4497493
  53.8900032    0.4494178
  53.9000015    0.4667290
  53.9100037    0.4557751
  53.9200020    0.4571297
  53.9300041    0.4506803
  53.9400024    0.4579549
  53.9500008    0.4625126
  53.9600029    0.4521054
  53.9700012    0.4549862
  53.9800034    0.4611587
  53.9900017    0.4552777
  54.0000038    0.4674290
  54.0100021    0.4581286
  54.0200043    0.4677646
  54.0300026    0.4605625
  54.0400009    0.4678394
  54.0500031    0.4569322
  54.0600014    0.4587391
  54.0700035    0.4553060
  54.0800018    0.4602272
  54.0900040    0.4710453
  54.1000023    0.4754118
  54.1100044    0.4731083
  54.1200027    0.4778795
  54.1300011    0.4743909
  54.1400032    0.4753230
  54.1500015    0.4758762
  54.1600037    0.4813361
  54.1700020    0.4743261
  54.1800041    0.4622634
  54.1900024    0.4676963
  54.2000008    0.4640802
  54.2100029    0.4664482
  54.2200012    0.4641320
  54.2300034    0.4504157
  54.2400017    0.4563098
  54.2500038    0.4532635
  54.2600021    0.4573409
  54.2700043    0.4702473
  54.2800026    0.4676560
  54.2900009    0.4801663
  54.3000031    0.4717565
  54.3100014    0.4711135
  54.3200035    0.4675055
  54.3300018    0.4596371
  54.3400040    0.4508961
  54.3500023    0.4556040
  54.3600044    0.4556637
  54.3700027    0.4538331
  54.3800011    0.4521788
  54.3900032    0.4530711
  54.4000015    0.4520072
  54.4100037    0.4617420
  54.4200020    0.4623731
  54.4300041    0.4488841
  54.4400024    0.4600441
  54.4500008    0.4636196
  54.4600029    0.4576305
  54.4700012    0.4622792
  54.4800034    0.4632994
  54.4900017    0.4605005
  54.5000038    0.4508512
  54.5100021    0.4621145
  54.5200043    0.4659718
  54.5300026    0.4667703
  54.5400009    0.4783221
  54.5500031    0.4807632
  54.5600014    0.4909874
  54.5700035    0.4940210
  54.5800018    0.4941091
  54.5900040    0.4953483
  54.6000023    0.4918421
  54.6100044    0.4997918
  54.6200027    0.4869290
  54.6300011    0.4821566
  54.6400032    0.4877854
  54.6500015    0.4778312
  54.6600037    0.4681345
  54.6700020    0.4581712
  54.6800041    0.4604762
  54.6900024    0.4658998
  54.7000008    0.4817865
  54.7100029    0.4838771
  54.7200012    0.4880053
  54.7300034    0.4938587
  54.7400017    0.5027277
  54.7500038    0.5030243
  54.7600021    0.4993789
  54.7700043    0.4743866
  54.7800026    0.4720073
  54.7900009    0.4712928
  54.8000031    0.4684407
  54.8100014    0.4695289
  54.8200035    0.4717484
  54.8300018    0.4681768
  54.8400040    0.4626220
  54.8500023    0.4778358
  54.8600044    0.4689896
  54.8700027    0.4685896
  54.8800011    0.4661995
  54.8900032    0.4648769
  54.9000015    0.4643812
  54.9100037    0.4549102
  54.9200020    0.4674541
  54.9300041    0.4583028
  54.9400024    0.4528752
  54.9500008    0.4559976
  54.9600029    0.4574819
  54.9700012    0.4529094
  54.9800034    0.4520906
  54.9900017    0.4550754
  55.0000038    0.4613121
  55.0100021    0.4668525
  55.0200043    0.4613605
  55.0300026    0.4622944
  55.0400009    0.4551568
  55.0500031    0.4546567
  55.0600014    0.4615428
  55.0700035    0.4612017
  55.0800018    0.4631106
  55.0900040    0.4646665
  55.1000023    0.4537925
  55.1100044    0.4559367
  55.1200027    0.4448375
  55.1300011    0.4613195
  55.1400032    0.4640646
  55.1500015    0.4565654
  55.1600037    0.4433574
  55.1700020    0.4406948
  55.1800041    0.4356636
  55.1900024    0.4488401
  55.2000008    0.4467994
  55.2100029    0.4488923
  55.2200012    0.4451241
  55.2300034    0.4439807
  55.2400017    0.4459162
  55.2500038    0.4504882
  55.2600021    0.4605949
  55.2700043    0.4525296
  55.2800026    0.4533150
  55.2900009    0.4564623
  55.3000031    0.4456990
  55.3100014    0.4564346
  55.3200035    0.4607024
  55.3300018    0.4516295
  55.3400040    0.4480979
  55.3500023    0.4523458
  55.3600044    0.4510853
  55.3700027    0.4568229
  55.3800011    0.4677540
  55.3900032    0.4600165
  55.4000015    0.4684872
  55.4100037    0.4851542
  55.4200020    0.4713131
  55.4300041    0.4736158
  55.4400024    0.4668096
  55.4500008    0.4747097
  55.4600029    0.4594094
  55.4700012    0.4626947
  55.4800034    0.4498550
  55.4900017    0.4422534
  55.5000038    0.4376602
  55.5100021    0.4385190
  55.5200043    0.4497226
  55.5300026    0.4613315
  55.5400009    0.4492362
  55.5500031    0.4432147
  55.5600014    0.4465441
  55.5700035    0.4526493
  55.5800018    0.4451567
  55.5900040    0.4423306
  55.6000023    0.4530613
  55.6100044    0.4542646
  55.6200027    0.4454678
  55.6300011    0.4459699
  55.6400032    0.4556020
  55.6500015    0.4614259
  55.6600037    0.4585292
  55.6700020    0.4633193
  55.6800041    0.4598071
  55.6900024    0.4463770
  55.7000008    0.4399361
  55.7100029    0.4416752
  55.7200012    0.4444839
  55.7300034    0.4501767
  55.7400017    0.4520683
  55.7500038    0.4506041
  55.7600021    0.4554285
  55.7700043    0.4451519
  55.7800026    0.4411113
  55.7900009    0.4279930
  55.8000031    0.4349360
  55.8100014    0.4319996
  55.8200035    0.4262265
  55.8300018    0.4323747
  55.8400040    0.4452179
  55.8500023    0.4439753
  55.8600044    0.4450176
  55.8700027    0.4420588
  55.8800011    0.4458123
  55.8900032    0.4345607
  55.9000015    0.4389935
  55.9100037    0.4378639
  55.9200020    0.4420153
  55.9300041    0.4393272
  55.9400024    0.4369698
  55.9500008    0.4380080
  55.9600029    0.4511242
  55.9700012    0.4540351
  55.9800034    0.4490930
  55.9900017    0.4395208
  56.0000038    0.4389463
  56.0100021    0.4391973
  56.0200043    0.4427707
  56.0300026    0.4299487
  56.0400009    0.4313568
  56.0500031    0.4261476
  56.0600014    0.4271975
  56.0700035    0.4370912
  56.0800018    0.4250855
  56.0900040    0.4419900
  56.1000023    0.4336978
  56.1100044    0.4393286
  56.1200027    0.4248616
  56.1300011    0.4315173
  56.1400032    0.4355788
  56.1500015    0.4260671
  56.1600037    0.4306179
  56.1700020    0.4234286
  56.1800041    0.4303926
  56.1900024    0.4334172
  56.2000008    0.4301335
  56.2100029    0.4278368
  56.2200012    0.4309040
  56.2300034    0.4184332
  56.2400017    0.4114062
  56.2500038    0.4255744
  56.2600021    0.4176793
  56.2700043    0.4130054
  56.2800026    0.4212008
  56.2900009    0.4210233
  56.3000031    0.4240987
  56.3100014    0.4222223
  56.3200035    0.4289870
  56.3300018    0.4228851
  56.3400040    0.4163709
  56.3500023    0.4280333
  56.3600044    0.4192925
  56.3700027    0.4186859
  56.3800011    0.4068853
  56.3900032    0.4091676
  56.4000015    0.4190954
  56.4100037    0.4215663
  56.4200020    0.4202287
  56.4300041    0.4217267
  56.4400024    0.4217722
  56.4500046    0.4260840
  56.4600029    0.4178171
  56.4700012    0.4206335
  56.4800034    0.4291121
  56.4900017    0.4237344
  56.5000038    0.4227084
  56.5100021    0.4347843
  56.5200043    0.4312084
  56.5300026    0.4388784
  56.5400009    0.4595681
  56.5500031    0.4428899
  56.5600014    0.4483023
  56.5700035    0.4521703
  56.5800018    0.4482799
  56.5900040    0.4555433
  56.6000023    0.4533531
  56.6100044    0.4502565
  56.6200027    0.4534581
  56.6300011    0.4518332
  56.6400032    0.4513448
  56.6500015    0.4555373
  56.6600037    0.4540903
  56.6700020    0.4519259
  56.6800041    0.4516352
  56.6900024    0.4539951
  56.7000046    0.4475258
  56.7100029    0.4502361
  56.7200012    0.4522281
  56.7300034    0.4577290
  56.7400017    0.4687087
  56.7500038    0.4649413
  56.7600021    0.4753850
  56.7700043    0.4660362
  56.7800026    0.4673900
  56.7900009    0.4597430
  56.8000031    0.4535915
  56.8100014    0.4541297
  56.8200035    0.4527253
  56.8300018    0.4507986
  56.8400040    0.4501070
  56.8500023    0.4453543
  56.8600044    0.4448102
  56.8700027    0.4511946
  56.8800011    0.4304015
  56.8900032    0.4313472
  56.9000015    0.4360441
  56.9100037    0.4360857
  56.9200020    0.4423965
  56.9300041    0.4317988
  56.9400024    0.4412759
  56.9500046    0.4318283
  56.9600029    0.4201421
  56.9700012    0.4238501
  56.9800034    0.4314218
  56.9900017    0.4357801
  57.0000038    0.4222986
  57.0100021    0.4309261
  57.0200043    0.4295092
  57.0300026    0.4316510
  57.0400009    0.4234890
  57.0500031    0.4150182
  57.0600014    0.4228486
  57.0700035    0.4215479
  57.0800018    0.4311763
  57.0900040    0.4159262
  57.1000023    0.4185823
  57.1100044    0.4181923
  57.1200027    0.4243655
  57.1300011    0.4165767
  57.1400032    0.4138740
  57.1500015    0.4162184
  57.1600037    0.4093881
  57.1700020    0.4137571
  57.1800041    0.4236870
  57.1900024    0.4177784
  57.2000046    0.4181189
  57.2100029    0.4349051
  57.2200012    0.4341288
  57.2300034    0.4246203
  57.2400017    0.4194899
  57.2500038    0.4188867
  57.2600021    0.4236220
  57.2700043    0.4149791
  57.2800026    0.4073101
  57.2900009    0.4057143
  57.3000031    0.4146116
  57.3100014    0.4198975
  57.3200035    0.4164650
  57.3300018    0.4175282
  57.3400040    0.4162601
  57.3500023    0.4168911
  57.3600044    0.4142639
  57.3700027    0.4250630
  57.3800011    0.4301361
  57.3900032    0.4353072
  57.4000015    0.4264745
  57.4100037    0.4191275
  57.4200020    0.4089192
  57.4300041    0.4150431
  57.4400024    0.4139509
  57.4500046    0.4176774
  57.4600029    0.4138194
  57.4700012    0.4130566
  57.4800034    0.4103016
  57.4900017    0.4169571
  57.5000038    0.4047728
  57.5100021    0.4145939
  57.5200043    0.4180037
  57.5300026    0.4244578
  57.5400009    0.4144065
  57.5500031    0.4159221
  57.5600014    0.3998154
  57.5700035    0.3991505
  57.5800018    0.3943183
  57.5900040    0.4063549
  57.6000023    0.4084898
  57.6100044    0.4073229
  57.6200027    0.4203207
  57.6300011    0.4074633
  57.6400032    0.4060089
  57.6500015    0.4060779
  57.6600037    0.4138739
  57.6700020    0.4130401
  57.6800041    0.4155958
  57.6900024    0.4231922
  57.7000046    0.4386442
  57.7100029    0.4366567
  57.7200012    0.4462208
  57.7300034    0.4400979
  57.7400017    0.4481723
  57.7500038    0.4490103
  57.7600021    0.4493872
  57.7700043    0.4518325
  57.7800026    0.4472849
  57.7900009    0.4524479
  57.8000031    0.4431026
  57.8100014    0.4530158
  57.8200035    0.4536865
  57.8300018    0.4581898
  57.8400040    0.4663254
  57.8500023    0.4666713
  57.8600044    0.4496065
  57.8700027    0.4547711
  57.8800011    0.4567752
  57.8900032    0.4539020
  57.9000015    0.4524009
  57.9100037    0.4493443
  57.9200020    0.4552633
  57.9300041    0.4492402
  57.9400024    0.4453074
  57.9500046    0.4515544
  57.9600029    0.4535891
  57.9700012    0.4615640
  57.9800034    0.4652802
  57.9900017    0.4664756
  58.0000038    0.4703974
  58.0100021    0.4538794
  58.0200043    0.4529755
  58.0300026    0.4554161
  58.0400009    0.4500502
  58.0500031    0.4517365
  58.0600014    0.4429726
  58.0700035    0.4574212
  58.0800018    0.4587125
  58.0900040    0.4622247
  58.1000023    0.4576795
  58.1100044    0.4536242
  58.1200027    0.4511792
  58.1300011    0.4426111
  58.1400032    0.4334388
  58.1500015    0.4389335
  58.1600037    0.4236961
  58.1700020    0.4360925
  58.1800041    0.4292826
  58.1900024    0.4251722
  58.2000046    0.4198941
  58.2100029    0.4242308
  58.2200012    0.4189856
  58.2300034    0.4195147
  58.2400017    0.4215593
  58.2500038    0.4183661
  58.2600021    0.4232664
  58.2700043    0.4254148
  58.2800026    0.4211760
  58.2900009    0.4292633
  58.3000031    0.4112575
  58.3100014    0.4127665
  58.3200035    0.4146593
  58.3300018    0.4108952
  58.3400040    0.4117852
  58.3500023    0.4096712
  58.3600044    0.4262169
  58.3700027    0.4174047
  58.3800011    0.4193541
  58.3900032    0.4233259
  58.4000015    0.4247015
  58.4100037    0.4319954
  58.4200020    0.4167792
  58.4300041    0.4181179
  58.4400024    0.4136879
  58.4500046    0.4187798
  58.4600029    0.4161740
  58.4700012    0.4192955
  58.4800034    0.4091780
  58.4900017    0.4121769
  58.5000038    0.4157079
  58.5100021    0.4230246
  58.5200043    0.4123463
  58.5300026    0.4027109
  58.5400009    0.4082884
  58.5500031    0.3988313
  58.5600014    0.4089308
  58.5700035    0.4220139
  58.5800018    0.4263915
  58.5900040    0.4171607
  58.6000023    0.4035205
  58.6100044    0.4010788
  58.6200027    0.3989955
  58.6300011    0.4058574
  58.6400032    0.4090894
  58.6500015    0.4159561
  58.6600037    0.4084230
  58.6700020    0.4039903
  58.6800041    0.4080816
  58.6900024    0.3960981
  58.7000046    0.3961453
  58.7100029    0.3931323
  58.7200012    0.4011445
  58.7300034    0.4068420
  58.7400017    0.3962424
  58.7500038    0.4041205
  58.7600021    0.4044595
  58.7700043    0.4067965
  58.7800026    0.4195657
  58.7900009    0.4192082
  58.8000031    0.4202143
  58.8100014    0.4179865
  58.8200035    0.4211328
  58.8300018    0.4091057
  58.8400040    0.4136105
  58.8500023    0.4087444
  58.8600044    0.4130583
  58.8700027    0.4082900
  58.8800011    0.4091531
  58.8900032    0.4046558
  58.9000015    0.4122369
  58.9100037    0.4143520
  58.9200020    0.4124392
  58.9300041    0.4098714
  58.9400024    0.4170734
  58.9500046    0.4015180
  58.9600029    0.4113498
  58.9700012    0.4020208
  58.9800034    0.4109179
  58.9900017    0.4082241
  59.0000038    0.4076682
  59.0100021    0.4005527
  59.0200043    0.4111851
  59.0300026    0.4061851
  59.0400009    0.4055870
  59.0500031    0.4022424
  59.0600014    0.4084301
  59.0700035    0.4001717
  59.0800018    0.4135520
  59.0900040    0.4097305
  59.1000023    0.4105801
  59.1100044    0.4150836
  59.1200027    0.4115371
  59.1300011    0.4136651
  59.1400032    0.4086054
  59.1500015    0.4213486
  59.1600037    0.4196315
  59.1700020    0.4128381
  59.1800041    0.4043027
  59.1900024    0.4137194
  59.2000046    0.4101965
  59.2100029    0.4219499
  59.2200012    0.4143330
  59.2300034    0.4209132
  59.2400017    0.4196628
  59.2500038    0.4174465
  59.2600021    0.4134779
  59.2700043    0.4206900
  59.2800026    0.4302741
  59.2900009    0.4277436
  59.3000031    0.4292476
  59.3100014    0.4366257
  59.3200035    0.4356762
  59.3300018    0.4310001
  59.3400040    0.4381040
  59.3500023    0.4409543
  59.3600044    0.4430388
  59.3700027    0.4337781
  59.3800011    0.4251503
  59.3900032    0.4277188
  59.4000015    0.4285475
  59.4100037    0.4296722
  59.4200020    0.4375951
  59.4300041    0.4379137
  59.4400024    0.4248064
  59.4500046    0.4222095
  59.4600029    0.4126073
  59.4700012    0.4128074
  59.4800034    0.4163628
  59.4900017    0.4206613
  59.5000038    0.4220963
  59.5100021    0.4240974
  59.5200043    0.4292751
  59.5300026    0.4285009
  59.5400047    0.4285830
  59.5500031    0.4281723
  59.5600014    0.4252314
  59.5700035    0.4346037
  59.5800018    0.4302329
  59.5900040    0.4454733
  59.6000023    0.4437315
  59.6100044    0.4367987
  59.6200027    0.4387212
  59.6300011    0.4332483
  59.6400032    0.4427641
  59.6500015    0.4389229
  59.6600037    0.4333620
  59.6700020    0.4180525
  59.6800041    0.4147739
  59.6900024    0.4291713
  59.7000046    0.4382729
  59.7100029    0.4422099
  59.7200012    0.4310315
  59.7300034    0.4277169
  59.7400017    0.4282052
  59.7500038    0.4334582
  59.7600021    0.4366995
  59.7700043    0.4196284
  59.7800026    0.4189641
  59.7900047    0.4133661
  59.8000031    0.4186656
  59.8100014    0.4130066
  59.8200035    0.4107110
  59.8300018    0.4138258
  59.8400040    0.4136950
  59.8500023    0.4239118
  59.8600044    0.4317191
  59.8700027    0.4220821
  59.8800011    0.4220302
  59.8900032    0.4292842
  59.9000015    0.4241268
  59.9100037    0.4230233
  59.9200020    0.4188878
  59.9300041    0.4234672
  59.9400024    0.4175614
  59.9500046    0.4190910
  59.9600029    0.4183856
  59.9700012    0.4193893
  59.9800034    0.4117820
  59.9900017    0.4090039
  60.0000038    0.4123631
  60.0100021    0.4105391
  60.0200043    0.4198654
  60.0300026    0.4312978
  60.0400047    0.4366300
  60.0500031    0.4287220
  60.0600014    0.4290113
  60.0700035    0.4321221
  60.0800018    0.4263797
  60.0900040    0.4409449
  60.1000023    0.4520465
  60.1100044    0.4474884
  60.1200027    0.4503643
  60.1300011    0.4400840
  60.1400032    0.4477367
  60.1500015    0.4493810
  60.1600037    0.4481733
  60.1700020    0.4314948
  60.1800041    0.4337534
  60.1900024    0.4441476
  60.2000046    0.4423864
  60.2100029    0.4457675
  60.2200012    0.4564986
  60.2300034    0.4558724
  60.2400017    0.4513082
  60.2500038    0.4353556
  60.2600021    0.4465021
  60.2700043    0.4332824
  60.2800026    0.4488510
  60.2900047    0.4415602
  60.3000031    0.4573852
  60.3100014    0.4591618
  60.3200035    0.4608075
  60.3300018    0.4597560
  60.3400040    0.4667201
  60.3500023    0.4585938
  60.3600044    0.4602307
  60.3700027    0.4646534
  60.3800011    0.4668432
  60.3900032    0.4495907
  60.4000015    0.4483976
  60.4100037    0.4414246
  60.4200020    0.4450833
  60.4300041    0.4418179
  60.4400024    0.4495384
  60.4500046    0.4369246
  60.4600029    0.4326075
  60.4700012    0.4364481
  60.4800034    0.4427156
  60.4900017    0.4450398
  60.5000038    0.4318191
  60.5100021    0.4336731
  60.5200043    0.4406623
  60.5300026    0.4335535
  60.5400047    0.4214911
  60.5500031    0.4199947
  60.5600014    0.4371071
  60.5700035    0.4333919
  60.5800018    0.4192167
  60.5900040    0.4292661
  60.6000023    0.4365123
  60.6100044    0.4310268
  60.6200027    0.4191533
  60.6300011    0.4209716
  60.6400032    0.4267939
  60.6500015    0.4165564
  60.6600037    0.4237932
  60.6700020    0.4180535
  60.6800041    0.4217514
  60.6900024    0.4240653
  60.7000046    0.4232748
  60.7100029    0.4305625
  60.7200012    0.4274524
  60.7300034    0.4274414
  60.7400017    0.4275817
  60.7500038    0.4131391
  60.7600021    0.4158105
  60.7700043    0.4198808
  60.7800026    0.4189024
  60.7900047    0.4277829
  60.8000031    0.4269502
  60.8100014    0.4215742
  60.8200035    0.4209107
  60.8300018    0.4289423
  60.8400040    0.4326277
  60.8500023    0.4405709
  60.8600044    0.4426052
  60.8700027    0.4479378
  60.8800011    0.4329242
  60.8900032    0.4404207
  60.9000015    0.4348382
  60.9100037    0.4447691
  60.9200020    0.4469826
  60.9300041    0.4504035
  60.9400024    0.4496749
  60.9500046    0.4490858
  60.9600029    0.4511786
  60.9700012    0.4441837
  60.9800034    0.4529145
  60.9900017    0.4547718
  61.0000038    0.4570467
  61.0100021    0.4681980
  61.0200043    0.4730463
  61.0300026    0.4657939
  61.0400047    0.4634924
  61.0500031    0.4564139
  61.0600014    0.4505090
  61.0700035    0.4541042
  61.0800018    0.4512031
  61.0900040    0.4585495
  61.1000023    0.4529057
  61.1100044    0.4321852
  61.1200027    0.4271208
  61.1300011    0.4283848
  61.1400032    0.4130403
  61.1500015    0.4202263
  61.1600037    0.4189990
  61.1700020    0.4211546
  61.1800041    0.4131977
  61.1900024    0.4159406
  61.2000046    0.4136582
  61.2100029    0.4177535
  61.2200012    0.4246956
  61.2300034    0.4154345
  61.2400017    0.4224696
  61.2500038    0.4217418
  61.2600021    0.4241263
  61.2700043    0.4286920
  61.2800026    0.4281481
  61.2900047    0.4331083
  61.3000031    0.4327033
  61.3100014    0.4262221
  61.3200035    0.4331135
  61.3300018    0.4278182
  61.3400040    0.4239835
  61.3500023    0.4233490
  61.3600044    0.4077431
  61.3700027    0.4087820
  61.3800011    0.4041181
  61.3900032    0.4128949
  61.4000015    0.4106048
  61.4100037    0.3984653
  61.4200020    0.4035658
  61.4300041    0.4049188
  61.4400024    0.4024763
  61.4500046    0.3887649
  61.4600029    0.4021384
  61.4700012    0.3997814
  61.4800034    0.3986423
  61.4900017    0.4069217
  61.5000038    0.3943565
  61.5100021    0.3938476
  61.5200043    0.3942399
  61.5300026    0.4018236
  61.5400047    0.4078118
  61.5500031    0.4035604
  61.5600014    0.4083898
  61.5700035    0.4016648
  61.5800018    0.3941693
  61.5900040    0.3935253
  61.6000023    0.4080865
  61.6100044    0.4176223
  61.6200027    0.4204911
  61.6300011    0.4122903
  61.6400032    0.4088408
  61.6500015    0.4082031
  61.6600037    0.4118668
  61.6700020    0.4049001
  61.6800041    0.4001102
  61.6900024    0.4031933
  61.7000046    0.4045836
  61.7100029    0.4084378
  61.7200012    0.4067774
  61.7300034    0.4158962
  61.7400017    0.4207138
  61.7500038    0.4135257
  61.7600021    0.4216963
  61.7700043    0.4170002
  61.7800026    0.4354463
  61.7900047    0.4347984
  61.8000031    0.4300472
  61.8100014    0.4289832
  61.8200035    0.4175827
  61.8300018    0.4091996
  61.8400040    0.4105370
  61.8500023    0.4108884
  61.8600044    0.4131080
  61.8700027    0.4209124
  61.8800011    0.4121340
  61.8900032    0.4098256
  61.9000015    0.4066560
  61.9100037    0.4126472
  61.9200020    0.4054749
  61.9300041    0.4087597
  61.9400024    0.4095082
  61.9500046    0.4075758
  61.9600029    0.4092227
  61.9700012    0.4071888
  61.9800034    0.4109534
  61.9900017    0.4116920
  62.0000038    0.4151818
  62.0100021    0.4107204
  62.0200043    0.4121778
  62.0300026    0.4148032
  62.0400047    0.4082823
  62.0500031    0.4157600
  62.0600014    0.4093631
  62.0700035    0.4062575
  62.0800018    0.4001640
  62.0900040    0.3936531
  62.1000023    0.3989742
  62.1100044    0.4016490
  62.1200027    0.4132044
  62.1300011    0.4133451
  62.1400032    0.4181939
  62.1500015    0.4201219
  62.1600037    0.4226384
  62.1700020    0.4170151
  62.1800041    0.4155287
  62.1900024    0.4201380
  62.2000046    0.4259891
  62.2100029    0.4168202
  62.2200012    0.4228621
  62.2300034    0.4184856
  62.2400017    0.4162033
  62.2500038    0.4186854
  62.2600021    0.4202636
  62.2700043    0.4249767
  62.2800026    0.4179988
  62.2900047    0.4241577
  62.3000031    0.4164546
  62.3100014    0.4123238
  62.3200035    0.4155594
  62.3300018    0.4090373
  62.3400040    0.4269119
  62.3500023    0.4202328
  62.3600044    0.4158479
  62.3700027    0.4240318
  62.3800011    0.4194711
  62.3900032    0.4119718
  62.4000015    0.4089358
  62.4100037    0.3995782
  62.4200020    0.4131923
  62.4300041    0.4102174
  62.4400024    0.4106010
  62.4500046    0.4221189
  62.4600029    0.4280033
  62.4700012    0.4245322
  62.4800034    0.4313894
  62.4900017    0.4321871
  62.5000038    0.4304923
  62.5100021    0.4355464
  62.5200043    0.4326208
  62.5300026    0.4289192
  62.5400047    0.4373573
  62.5500031    0.4179927
  62.5600014    0.4256256
  62.5700035    0.4248072
  62.5800018    0.4241960
  62.5900040    0.4225402
  62.6000023    0.4247066
  62.6100044    0.4313337
  62.6200027    0.4360355
  62.6300011    0.4313461
  62.6400032    0.4334312
  62.6500015    0.4318321
  62.6600037    0.4263125
  62.6700020    0.4281095
  62.6800041    0.4266665
  62.6900024    0.4228558
  62.7000046    0.4324246
  62.7100029    0.4322215
  62.7200012    0.4307950
  62.7300034    0.4409213
  62.7400017    0.4352461
  62.7500038    0.4371927
  62.7600021    0.4418949
  62.7700043    0.4419298
  62.7800026    0.4358519
  62.7900047    0.4295348
  62.8000031    0.4341572
  62.8100014    0.4345862
  62.8200035    0.4302684
  62.8300018    0.4307565
  62.8400040    0.4370296
  62.8500023    0.4449263
  62.8600044    0.4513018
  62.8700027    0.4408438
  62.8800049    0.4214336
  62.8900032    0.4262681
  62.9000015    0.4294230
  62.9100037    0.4288901
  62.9200020    0.4344206
  62.9300041    0.4332286
  62.9400024    0.4253405
  62.9500046    0.4381222
  62.9600029    0.4418365
  62.9700012    0.4452358
  62.9800034    0.4468098
  62.9900017    0.4383632
  63.0000038    0.4275834
  63.0100021    0.4295063
  63.0200043    0.4177174
  63.0300026    0.4221136
  63.0400047    0.4233080
  63.0500031    0.4223579
  63.0600014    0.4244116
  63.0700035    0.4370470
  63.0800018    0.4402676
  63.0900040    0.4345310
  63.1000023    0.4228183
  63.1100044    0.4252841
  63.1200027    0.4209218
  63.1300049    0.4185184
  63.1400032    0.4285622
  63.1500015    0.4319582
  63.1600037    0.4229303
  63.1700020    0.4253534
  63.1800041    0.4223832
  63.1900024    0.4298059
  63.2000046    0.4215237
  63.2100029    0.4231550
  63.2200012    0.4239224
  63.2300034    0.4238504
  63.2400017    0.4333892
  63.2500038    0.4254127
  63.2600021    0.4310111
  63.2700043    0.4258982
  63.2800026    0.4150288
  63.2900047    0.4140136
  63.3000031    0.4125118
  63.3100014    0.4189585
  63.3200035    0.4110007
  63.3300018    0.4074568
  63.3400040    0.4054739
  63.3500023    0.4100994
  63.3600044    0.3999610
  63.3700027    0.4041862
  63.3800049    0.4221941
  63.3900032    0.4270560
  63.4000015    0.4172715
  63.4100037    0.4144599
  63.4200020    0.4282161
  63.4300041    0.4273165
  63.4400024    0.4363822
  63.4500046    0.4241661
  63.4600029    0.4326167
  63.4700012    0.4209759
  63.4800034    0.4210954
  63.4900017    0.4217196
  63.5000038    0.4227543
  63.5100021    0.4212216
  63.5200043    0.4256364
  63.5300026    0.4277355
  63.5400047    0.4244988
  63.5500031    0.4352108
  63.5600014    0.4434420
  63.5700035    0.4444543
  63.5800018    0.4419211
  63.5900040    0.4415910
  63.6000023    0.4531861
  63.6100044    0.4546255
  63.6200027    0.4513115
  63.6300049    0.4426538
  63.6400032    0.4331859
  63.6500015    0.4298458
  63.6600037    0.4356970
  63.6700020    0.4293058
  63.6800041    0.4301448
  63.6900024    0.4229832
  63.7000046    0.4263635
  63.7100029    0.4350599
  63.7200012    0.4375099
  63.7300034    0.4292711
  63.7400017    0.4431297
  63.7500038    0.4316205
  63.7600021    0.4366986
  63.7700043    0.4363990
  63.7800026    0.4302793
  63.7900047    0.4308652
  63.8000031    0.4248848
  63.8100014    0.4252946
  63.8200035    0.4136539
  63.8300018    0.4129103
  63.8400040    0.4120894
  63.8500023    0.4091786
  63.8600044    0.4111460
  63.8700027    0.4133494
  63.8800049    0.4104473
  63.8900032    0.4085841
  63.9000015    0.4126824
  63.9100037    0.4149902
  63.9200020    0.4189071
  63.9300041    0.4159704
  63.9400024    0.4131073
  63.9500046    0.4179018
  63.9600029    0.4162812
  63.9700012    0.4188642
  63.9800034    0.4139383
  63.9900017    0.3998066
  64.0000000    0.4004520
  64.0100021    0.4086173
  64.0200043    0.4100283
  64.0300064    0.4121738
  64.0400009    0.4226354
  64.0500031    0.4268373
  64.0600052    0.4167055
  64.0699997    0.4280662
  64.0800018    0.4200006
  64.0900040    0.4161751
  64.1000061    0.4075166
  64.1100006    0.4244602
  64.1200027    0.4146637
  64.1300049    0.4243343
  64.1399994    0.4305994
  64.1500015    0.4265219
  64.1600037    0.4334696
  64.1700058    0.4279417
  64.1800003    0.4262240
  64.1900024    0.4282148
  64.2000046    0.4224491
  64.2100067    0.4226809
  64.2200012    0.4291205
  64.2300034    0.4235295
  64.2400055    0.4293106
  64.2500000    0.4354227
  64.2600021    0.4421862
  64.2700043    0.4493519
  64.2800064    0.4624844
  64.2900009    0.4577473
  64.3000031    0.4456582
  64.3100052    0.4473157
  64.3199997    0.4451686
  64.3300018    0.4399810
  64.3400040    0.4374012
  64.3500061    0.4460844
  64.3600006    0.4476715
  64.3700027    0.4481085
  64.3800049    0.4461240
  64.3899994    0.4430609
  64.4000015    0.4360970
  64.4100037    0.4362864
  64.4200058    0.4369562
  64.4300003    0.4279007
  64.4400024    0.4284125
  64.4500046    0.4333681
  64.4600067    0.4356421
  64.4700012    0.4365512
  64.4800034    0.4309807
  64.4900055    0.4310851
  64.5000000    0.4359914
  64.5100021    0.4325221
  64.5200043    0.4337553
  64.5300064    0.4386556
  64.5400009    0.4361743
  64.5500031    0.4288987
  64.5600052    0.4400785
  64.5699997    0.4412143
  64.5800018    0.4449926
  64.5900040    0.4459513
  64.6000061    0.4624732
  64.6100006    0.4628606
  64.6200027    0.4650236
  64.6300049    0.4567008
  64.6399994    0.4474894
  64.6500015    0.4451167
  64.6600037    0.4534092
  64.6700058    0.4691089
  64.6800003    0.4660766
  64.6900024    0.4589693
  64.7000046    0.4606877
  64.7100067    0.4548505
  64.7200012    0.4539801
  64.7300034    0.4623087
  64.7400055    0.4565342
  64.7500000    0.4517867
  64.7600021    0.4493976
  64.7700043    0.4473097
  64.7800064    0.4588065
  64.7900009    0.4582600
  64.8000031    0.4632404
  64.8100052    0.4550113
  64.8199997    0.4489286
  64.8300018    0.4489039
  64.8400040    0.4626665
  64.8500061    0.4493009
  64.8600006    0.4492077
  64.8700027    0.4470653
  64.8800049    0.4450855
  64.8899994    0.4398395
  64.9000015    0.4530163
  64.9100037    0.4631631
  64.9200058    0.4629018
  64.9300003    0.4619846
  64.9400024    0.4486089
  64.9500046    0.4548689
  64.9600067    0.4664642
  64.9700012    0.4662388
  64.9800034    0.4616544
  64.9900055    0.4605731
  65.0000000    0.4610325
  65.0100021    0.4552004
  65.0200043    0.4673948
  65.0300064    0.4809234
  65.0400009    0.4798633
  65.0500031    0.4772461
  65.0600052    0.4684290
  65.0699997    0.4595768
  65.0800018    0.4549471
  65.0900040    0.4524448
  65.1000061    0.4415272
  65.1100006    0.4386767
  65.1200027    0.4445453
  65.1300049    0.4360314
  65.1399994    0.4330543
  65.1500015    0.4420668
  65.1600037    0.4357568
  65.1700058    0.4350117
  65.1800003    0.4283293
  65.1900024    0.4243568
  65.2000046    0.4210965
  65.2100067    0.4272234
  65.2200012    0.4163893
  65.2300034    0.4222841
  65.2400055    0.4256234
  65.2500000    0.4172362
  65.2600021    0.4185815
  65.2700043    0.4164173
  65.2800064    0.4218099
  65.2900009    0.4164468
  65.3000031    0.4219240
  65.3100052    0.4262862
  65.3199997    0.4153877
  65.3300018    0.4052490
  65.3400040    0.4030564
  65.3500061    0.4010186
  65.3600006    0.4028486
  65.3700027    0.3955273
  65.3800049    0.3919158
  65.3899994    0.3887790
  65.4000015    0.3859630
  65.4100037    0.3793109
  65.4200058    0.3886538
  65.4300003    0.3957927
  65.4400024    0.3953082
  65.4500046    0.3954979
  65.4600067    0.4060901
  65.4700012    0.4008008
  65.4800034    0.4087642
  65.4900055    0.4114473
  65.5000000    0.4080884
  65.5100021    0.4051535
  65.5200043    0.4064892
  65.5300064    0.4121382
  65.5400009    0.4164376
  65.5500031    0.4174162
  65.5600052    0.4077793
  65.5699997    0.4046713
  65.5800018    0.4199610
  65.5900040    0.4105434
  65.6000061    0.4232842
  65.6100006    0.4218453
  65.6200027    0.4159280
  65.6300049    0.4250027
  65.6399994    0.4096054
  65.6500015    0.4054854
  65.6600037    0.4150813
  65.6700058    0.4143295
  65.6800003    0.4078892
  65.6900024    0.4143146
  65.7000046    0.4089041
  65.7100067    0.4005114
  65.7200012    0.3973482
  65.7300034    0.3953283
  65.7400055    0.4061290
  65.7500000    0.4039285
  65.7600021    0.4089367
  65.7700043    0.4102095
  65.7800064    0.4090614
  65.7900009    0.4038105
  65.8000031    0.4093276
  65.8100052    0.4094272
  65.8199997    0.4023525
  65.8300018    0.4081268
  65.8400040    0.4038442
  65.8500061    0.4055676
  65.8600006    0.4069895
  65.8700027    0.4005946
  65.8800049    0.3991928
  65.8899994    0.3957718
  65.9000015    0.3972412
  65.9100037    0.3972037
  65.9200058    0.4012483
  65.9300003    0.4019290
  65.9400024    0.3925419
  65.9500046    0.3967473
  65.9600067    0.4012220
  65.9700012    0.4034353
  65.9800034    0.3974585
  65.9900055    0.4012600
  66.0000000    0.3963079
  66.0100021    0.3981073
  66.0200043    0.3866914
  66.0300064    0.3987370
  66.0400009    0.3951299
  66.0500031    0.3976284
  66.0600052    0.3870505
  66.0699997    0.3947183
  66.0800018    0.3950679
  66.0900040    0.3912737
  66.1000061    0.3943213
  66.1100006    0.3968438
  66.1200027    0.3914219
  66.1300049    0.3899299
  66.1399994    0.3987958
  66.1500015    0.4053868
  66.1600037    0.3956941
  66.1700058    0.4051107
  66.1800003    0.4123343
  66.1900024    0.4132490
  66.2000046    0.4144515
  66.2100067    0.4013063
  66.2200012    0.4028019
  66.2300034    0.4085366
  66.2400055    0.4027259
  66.2500000    0.4142381
  66.2600021    0.4024619
  66.2700043    0.4013565
  66.2800064    0.4071192
  66.2900009    0.4076391
  66.3000031    0.4152450
  66.3100052    0.4210443
  66.3199997    0.4123101
  66.3300018    0.4142709
  66.3400040    0.4085054
  66.3500061    0.4086516
  66.3600006    0.4051358
  66.3700027    0.4017834
  66.3800049    0.4055841
  66.3899994    0.4051928
  66.4000015    0.3923728
  66.4100037    0.3967305
  66.4200058    0.3963435
  66.4300003    0.3927849
  66.4400024    0.3808933
  66.4500046    0.3822050
  66.4600067    0.3843412
  66.4700012    0.3817366
  66.4800034    0.3731784
  66.4900055    0.3706793
  66.5000000    0.3719311
  66.5100021    0.3762456
  66.5200043    0.3761684
  66.5300064    0.3763085
  66.5400009    0.3794872
  66.5500031    0.3837754
  66.5600052    0.3876356
  66.5699997    0.3814459
  66.5800018    0.3803234
  66.5900040    0.3832530
  66.6000061    0.3829938
  66.6100006    0.3731951
  66.6200027    0.3780358
  66.6300049    0.3810964
  66.6399994    0.3928400
  66.6500015    0.3916045
  66.6600037    0.3871202
  66.6700058    0.3852865
  66.6800003    0.3815039
  66.6900024    0.3824415
  66.7000046    0.3792755
  66.7100067    0.3798618
  66.7200012    0.3799790
  66.7300034    0.3885913
  66.7400055    0.3891449
  66.7500000    0.3866067
  66.7600021    0.3828721
  66.7700043    0.3857630
  66.7800064    0.3850980
  66.7900009    0.3819222
  66.8000031    0.3817576
  66.8100052    0.3897345
  66.8199997    0.3834757
  66.8300018    0.3858919
  66.8400040    0.3757052
  66.8500061    0.3800291
  66.8600006    0.3789708
  66.8700027    0.3800032
  66.8800049    0.3845854
  66.8899994    0.3881719
  66.9000015    0.3891572
  66.9100037    0.3856809
  66.9200058    0.3901138
  66.9300003    0.3949938
  66.9400024    0.3859856
  66.9500046    0.3817855
  66.9600067    0.3886859
  66.9700012    0.3906508
  66.9800034    0.3899950
  66.9900055    0.3921378
  67.0000000    0.3936403
  67.0100021    0.3860998
  67.0200043    0.3961785
  67.0300064    0.3955888
  67.0400009    0.3909891
  67.0500031    0.3931699
  67.0600052    0.3921133
  67.0699997    0.3951133
  67.0800018    0.4004083
  67.0900040    0.3953056
  67.1000061    0.3905866
  67.1100006    0.3982825
  67.1200027    0.3917130
  67.1300049    0.4059176
  67.1399994    0.4009719
  67.1500015    0.3915723
  67.1600037    0.3995308
  67.1700058    0.3982255
  67.1800003    0.3968017
  67.1900024    0.3948759
  67.2000046    0.3895555
  67.2100067    0.3917635
  67.2200012    0.3904815
  67.2300034    0.3864946
  67.2400055    0.3898404
  67.2500000    0.3859526
  67.2600021    0.3823617
  67.2700043    0.3870315
  67.2800064    0.3920459
  67.2900009    0.3933614
  67.3000031    0.3892540
  67.3100052    0.3871182
  67.3199997    0.3966458
  67.3300018    0.3923126
  67.3400040    0.3947184
  67.3500061    0.3973863
  67.3600006    0.4019765
  67.3700027    0.3997066
  67.3800049    0.4048067
  67.3899994    0.4110074
  67.4000015    0.4028209
  67.4100037    0.4000878
  67.4200058    0.4069938
  67.4300003    0.4040362
  67.4400024    0.4133926
  67.4500046    0.4082727
  67.4600067    0.4056049
  67.4700012    0.4055381
  67.4800034    0.4087937
  67.4900055    0.4104905
  67.5000000    0.3986223
  67.5100021    0.3977996
  67.5200043    0.3997304
  67.5300064    0.3919095
  67.5400009    0.3959232
  67.5500031    0.4044137
  67.5600052    0.4061609
  67.5699997    0.4128199
  67.5800018    0.4072081
  67.5900040    0.4131927
  67.6000061    0.4149478
  67.6100006    0.4038527
  67.6200027    0.4078983
  67.6300049    0.4070681
  67.6400070    0.4032379
  67.6500015    0.4072972
  67.6600037    0.4030766
  67.6700058    0.4024603
  67.6800003    0.4061433
  67.6900024    0.4048848
  67.7000046    0.4066655
  67.7100067    0.4008289
  67.7200012    0.4123271
  67.7300034    0.4079427
  67.7400055    0.4095472
  67.7500000    0.4134400
  67.7600021    0.4145978
  67.7700043    0.4211066
  67.7800064    0.4132175
  67.7900009    0.4169774
  67.8000031    0.4206367
  67.8100052    0.4220760
  67.8199997    0.4165363
  67.8300018    0.4132910
  67.8400040    0.4110489
  67.8500061    0.4230869
  67.8600006    0.4288626
  67.8700027    0.4203486
  67.8800049    0.4129941
  67.8900070    0.4138275
  67.9000015    0.4193873
  67.9100037    0.4218031
  67.9200058    0.4255961
  67.9300003    0.4190019
  67.9400024    0.4196124
  67.9500046    0.4182886
  67.9600067    0.4158821
  67.9700012    0.4225057
  67.9800034    0.4149032
  67.9900055    0.4201645
  68.0000000    0.4179461
  68.0100021    0.4175804
  68.0200043    0.4259312
  68.0300064    0.4190550
  68.0400009    0.4216427
  68.0500031    0.4280169
  68.0600052    0.4214880
  68.0699997    0.4217595
  68.0800018    0.4204062
  68.0900040    0.4246064
  68.1000061    0.4322183
  68.1100006    0.4248463
  68.1200027    0.4249233
  68.1300049    0.4144441
  68.1400070    0.4176823
  68.1500015    0.4185691
  68.1600037    0.4212583
  68.1700058    0.4220924
  68.1800003    0.4218424
  68.1900024    0.4112463
  68.2000046    0.4201523
  68.2100067    0.4154465
  68.2200012    0.4126690
  68.2300034    0.4125461
  68.2400055    0.4108074
  68.2500000    0.4021664
  68.2600021    0.4109855
  68.2700043    0.4163704
  68.2800064    0.4161215
  68.2900009    0.4106891
  68.3000031    0.4080848
  68.3100052    0.4146926
  68.3199997    0.4086907
  68.3300018    0.4039048
  68.3400040    0.4088966
  68.3500061    0.4167339
  68.3600006    0.4118068
  68.3700027    0.4159772
  68.3800049    0.4127091
  68.3900070    0.4087763
  68.4000015    0.4166648
  68.4100037    0.4165595
  68.4200058    0.4241416
  68.4300003    0.4265381
  68.4400024    0.4200377
  68.4500046    0.4135807
  68.4600067    0.4109989
  68.4700012    0.4125535
  68.4800034    0.4108278
  68.4900055    0.4123702
  68.5000000    0.4154589
  68.5100021    0.4185905
  68.5200043    0.4102541
  68.5300064    0.4089660
  68.5400009    0.4216087
  68.5500031    0.4143997
  68.5600052    0.4226246
  68.5699997    0.4126105
  68.5800018    0.4126574
  68.5900040    0.4177383
  68.6000061    0.4260534
  68.6100006    0.4320833
  68.6200027    0.4334229
  68.6300049    0.4353399
  68.6400070    0.4304791
  68.6500015    0.4258865
  68.6600037    0.4270015
  68.6700058    0.4293316
  68.6800003    0.4492696
  68.6900024    0.4267369
  68.7000046    0.4228323
  68.7100067    0.4154617
  68.7200012    0.4137551
  68.7300034    0.4164238
  68.7400055    0.4255330
  68.7500000    0.4181283
  68.7600021    0.4080741
  68.7700043    0.4176644
  68.7800064    0.4109721
  68.7900009    0.4194399
  68.8000031    0.4216864
  68.8100052    0.4178099
  68.8199997    0.4268942
  68.8300018    0.4279859
  68.8400040    0.4280076
  68.8500061    0.4281093
  68.8600006    0.4289941
  68.8700027    0.4280124
  68.8800049    0.4230342
  68.8900070    0.4183195
  68.9000015    0.4190194
  68.9100037    0.4066429
  68.9200058    0.4179297
  68.9300003    0.4162392
  68.9400024    0.4247907
  68.9500046    0.4439858
  68.9600067    0.4347112
  68.9700012    0.4379191
  68.9800034    0.4298091
  68.9900055    0.4273973
  69.0000000    0.4297005
  69.0100021    0.4330427
  69.0200043    0.4419371
  69.0300064    0.4431504
  69.0400009    0.4393906
  69.0500031    0.4376681
  69.0600052    0.4340498
  69.0699997    0.4354696
  69.0800018    0.4355213
  69.0900040    0.4421957
  69.1000061    0.4521511
  69.1100006    0.4433263
  69.1200027    0.4456652
  69.1300049    0.4482387
  69.1400070    0.4482122
  69.1500015    0.4431645
  69.1600037    0.4450555
  69.1700058    0.4405013
  69.1800003    0.4392838
  69.1900024    0.4378364
  69.2000046    0.4372220
  69.2100067    0.4436750
  69.2200012    0.4454243
  69.2300034    0.4584251
  69.2400055    0.4567137
  69.2500000    0.4633556
  69.2600021    0.4556007
  69.2700043    0.4404268
  69.2800064    0.4336461
  69.2900009    0.4316525
  69.3000031    0.4432626
  69.3100052    0.4400047
  69.3199997    0.4382833
  69.3300018    0.4503072
  69.3400040    0.4413833
  69.3500061    0.4407804
  69.3600006    0.4366276
  69.3700027    0.4407921
  69.3800049    0.4349721
  69.3900070    0.4283182
  69.4000015    0.4269421
  69.4100037    0.4256133
  69.4200058    0.4247332
  69.4300003    0.4237155
  69.4400024    0.4201312
  69.4500046    0.4246594
  69.4600067    0.4236917
  69.4700012    0.4280697
  69.4800034    0.4245013
  69.4900055    0.4216579
  69.5000000    0.4281543
  69.5100021    0.4246713
  69.5200043    0.4222168
  69.5300064    0.4387755
  69.5400009    0.4401569
  69.5500031    0.4479496
  69.5600052    0.4425885
  69.5699997    0.4398312
  69.5800018    0.4384080
  69.5900040    0.4400496
  69.6000061    0.4481169
  69.6100006    0.4476767
  69.6200027    0.4504661
  69.6300049    0.4534904
  69.6400070    0.4451827
  69.6500015    0.4565362
  69.6600037    0.4627656
  69.6700058    0.4582561
  69.6800003    0.4620558
  69.6900024    0.4574117
  69.7000046    0.4472897
  69.7100067    0.4513952
  69.7200012    0.4470674
  69.7300034    0.4391131
  69.7400055    0.4426966
  69.7500000    0.4456217
  69.7600021    0.4517842
  69.7700043    0.4464921
  69.7800064    0.4483182
  69.7900009    0.4581998
  69.8000031    0.4496114
  69.8100052    0.4522601
  69.8199997    0.4462815
  69.8300018    0.4600879
  69.8400040    0.4606707
  69.8500061    0.4636795
  69.8600006    0.4676604
  69.8700027    0.4635448
  69.8800049    0.4540698
  69.8900070    0.4550804
  69.9000015    0.4573157
  69.9100037    0.4584112
  69.9200058    0.4551481
  69.9300003    0.4455964
  69.9400024    0.4472975
  69.9500046    0.4301451
  69.9600067    0.4396255
  69.9700012    0.4379627
  69.9800034    0.4434330
  69.9900055    0.4404418
  70.0000000    0.4372396
  70.0100021    0.4317782
  70.0200043    0.4381645
  70.0300064    0.4462971
  70.0400009    0.4429301
  70.0500031    0.4356379
  70.0600052    0.4333889
  70.0699997    0.4297967
  70.0800018    0.4447692
  70.0900040    0.4350988
  70.1000061    0.4255679
  70.1100006    0.4297402
  70.1200027    0.4323983
  70.1300049    0.4349976
  70.1400070    0.4360173
  70.1500015    0.4422449
  70.1600037    0.4396514
  70.1700058    0.4435496
  70.1800003    0.4470116
  70.1900024    0.4433154
  70.2000046    0.4525055
  70.2100067    0.4595571
  70.2200012    0.4656533
  70.2300034    0.4606293
  70.2400055    0.4685824
  70.2500000    0.4689180
  70.2600021    0.4735158
  70.2700043    0.4661337
  70.2800064    0.4621918
  70.2900009    0.4632778
  70.3000031    0.4516688
  70.3100052    0.4615807
  70.3199997    0.4616103
  70.3300018    0.4542118
  70.3400040    0.4521219
  70.3500061    0.4556645
  70.3600006    0.4582996
  70.3700027    0.4593657
  70.3800049    0.4652251
  70.3900070    0.4678589
  70.4000015    0.4637442
  70.4100037    0.4619362
  70.4200058    0.4603961
  70.4300003    0.4671417
  70.4400024    0.4617481
  70.4500046    0.4620480
  70.4600067    0.4601707
  70.4700012    0.4651617
  70.4800034    0.4560503
  70.4900055    0.4566223
  70.5000000    0.4511184
  70.5100021    0.4527602
  70.5200043    0.4546691
  70.5300064    0.4580334
  70.5400009    0.4587530
  70.5500031    0.4661391
  70.5600052    0.4708361
  70.5699997    0.4612477
  70.5800018    0.4579513
  70.5900040    0.4575787
  70.6000061    0.4578511
  70.6100006    0.4540916
  70.6200027    0.4625642
  70.6300049    0.4608400
  70.6400070    0.4598318
  70.6500015    0.4576526
  70.6600037    0.4642003
  70.6700058    0.4651370
  70.6800003    0.4712982
  70.6900024    0.4579259
  70.7000046    0.4516003
  70.7100067    0.4523551
  70.7200012    0.4494506
  70.7300034    0.4399466
  70.7400055    0.4446412
  70.7500000    0.4364561
  70.7600021    0.4276783
  70.7700043    0.4329321
  70.7800064    0.4352493
  70.7900009    0.4469572
  70.8000031    0.4479470
  70.8100052    0.4419911
  70.8199997    0.4490860
  70.8300018    0.4368509
  70.8400040    0.4362843
  70.8500061    0.4345361
  70.8600006    0.4316648
  70.8700027    0.4264770
  70.8800049    0.4310443
  70.8900070    0.4314018
  70.9000015    0.4297446
  70.9100037    0.4169890
  70.9200058    0.4241506
  70.9300003    0.4295523
  70.9400024    0.4321012
  70.9500046    0.4312349
  70.9600067    0.4257690
  70.9700012    0.4267277
  70.9800034    0.4218207
  70.9900055    0.4185494
  71.0000000    0.4202287
  71.0100021    0.4220670
  71.0200043    0.4240710
  71.0300064    0.4202457
  71.0400009    0.4341092
  71.0500031    0.4372016
  71.0600052    0.4383515
  71.0699997    0.4467935
  71.0800018    0.4431004
  71.0900040    0.4408655
  71.1000061    0.4313913
  71.1100006    0.4439841
  71.1200027    0.4501627
  71.1300049    0.4337764
  71.1400070    0.4397817
  71.1500015    0.4243062
  71.1600037    0.4255366
  71.1700058    0.4309810
  71.1800003    0.4212985
  71.1900024    0.4168575
  71.2000046    0.4225835
  71.2100067    0.4229073
  71.2200012    0.4404700
  71.2300034    0.4374737
  71.2400055    0.4307387
  71.2500000    0.4319447
  71.2600021    0.4291074
  71.2700043    0.4304691
  71.2800064    0.4267406
  71.2900009    0.4224930
  71.3000031    0.4362102
  71.3100052    0.4327108
  71.3199997    0.4325984
  71.3300018    0.4315065
  71.3400040    0.4213674
  71.3500061    0.4211621
  71.3600006    0.4318509
  71.3700027    0.4292373
  71.3800049    0.4383589
  71.3900070    0.4297010
  71.4000015    0.4297788
  71.4100037    0.4361899
  71.4200058    0.4355048
  71.4300003    0.4389107
  71.4400024    0.4346407
  71.4500046    0.4272025
  71.4600067    0.4353605
  71.4700012    0.4416752
  71.4800034    0.4398369
  71.4900055    0.4480338
  71.5000000    0.4548208
  71.5100021    0.4454812
  71.5200043    0.4399913
  71.5300064    0.4508055
  71.5400009    0.4505153
  71.5500031    0.4557807
  71.5600052    0.4571213
  71.5699997    0.4754922
  71.5800018    0.4713962
  71.5900040    0.4746263
  71.6000061    0.4800591
  71.6100006    0.4916857
  71.6200027    0.4808232
  71.6300049    0.4849983
  71.6400070    0.4704423
  71.6500015    0.4751806
  71.6600037    0.4715000
  71.6700058    0.4719142
  71.6800003    0.4706515
  71.6900024    0.4714074
  71.7000046    0.4685129
  71.7100067    0.4602831
  71.7200012    0.4780098
  71.7300034    0.4703838
  71.7400055    0.4624336
  71.7500000    0.4762093
  71.7600021    0.4685343
  71.7700043    0.4680621
  71.7800064    0.4574610
  71.7900009    0.4651067
  71.8000031    0.4647855
  71.8100052    0.4702749
  71.8199997    0.4661722
  71.8300018    0.4610315
  71.8400040    0.4610254
  71.8500061    0.4632965
  71.8600006    0.4732403
  71.8700027    0.4757416
  71.8800049    0.4814334
  71.8900070    0.4765401
  71.9000015    0.4758579
  71.9100037    0.4654655
  71.9200058    0.4654213
  71.9300003    0.4647261
  71.9400024    0.4742016
  71.9500046    0.4776103
  71.9600067    0.4738711
  71.9700012    0.4551108
  71.9800034    0.4538906
  71.9900055    0.4565088
  72.0000000    0.4719154
  72.0100021    0.4673688
  72.0200043    0.4509735
  72.0300064    0.4498172
  72.0400009    0.4537955
  72.0500031    0.4563394
  72.0600052    0.4542008
  72.0699997    0.4547039
  72.0800018    0.4573824
  72.0900040    0.4477186
  72.1000061    0.4422488
  72.1100006    0.4362929
  72.1200027    0.4392059
  72.1300049    0.4403739
  72.1400070    0.4335143
  72.1500015    0.4305380
  72.1600037    0.4298241
  72.1700058    0.4372155
  72.1800003    0.4303034
  72.1900024    0.4333748
  72.2000046    0.4343687
  72.2100067    0.4337765
  72.2200012    0.4329555
  72.2300034    0.4173065
  72.2400055    0.4226345
  72.2500000    0.4281388
  72.2600021    0.4390500
  72.2700043    0.4460589
  72.2800064    0.4478455
  72.2900009    0.4559656
  72.3000031    0.4603879
  72.3100052    0.4664276
  72.3199997    0.4557653
  72.3300018    0.4515514
  72.3400040    0.4477047
  72.3500061    0.4494142
  72.3600006    0.4486514
  72.3700027    0.4533659
  72.3800049    0.4430077
  72.3900070    0.4584508
  72.4000015    0.4429400
  72.4100037    0.4370598
  72.4200058    0.4362498
  72.4300003    0.4498098
  72.4400024    0.4486775
  72.4500046    0.4483418
  72.4600067    0.4466507
  72.4700012    0.4369655
  72.4800034    0.4391796
  72.4900055    0.4443418
  72.5000000    0.4492742
  72.5100021    0.4503488
  72.5200043    0.4439531
  72.5300064    0.4406423
  72.5400009    0.4476062
  72.5500031    0.4437162
  72.5600052    0.4461487
  72.5699997    0.4474922
  72.5800018    0.4499377
  72.5900040    0.4499903
  72.6000061    0.4519839
  72.6100006    0.4494783
  72.6200027    0.4472422
  72.6300049    0.4457050
  72.6400070    0.4497617
  72.6500015    0.4447097
  72.6600037    0.4449864
  72.6700058    0.4316168
  72.6800003    0.4350747
  72.6900024    0.4373311
  72.7000046    0.4414981
  72.7100067    0.4332703
  72.7200012    0.4300571
  72.7300034    0.4404736
  72.7400055    0.4419283
  72.7500000    0.4451816
  72.7600021    0.4260371
  72.7700043    0.4344056
  72.7800064    0.4300261
  72.7900009    0.4339721
  72.8000031    0.4224983
  72.8100052    0.4290200
  72.8199997    0.4260998
  72.8300018    0.4339667
  72.8400040    0.4277413
  72.8500061    0.4144019
  72.8600006    0.4216956
  72.8700027    0.4250149
  72.8800049    0.4132708
  72.8900070    0.4066758
  72.9000015    0.4102991
  72.9100037    0.4121574
  72.9200058    0.4109968
  72.9300003    0.4121175
  72.9400024    0.4093301
  72.9500046    0.4057616
  72.9600067    0.4108616
  72.9700012    0.4233952
  72.9800034    0.4233257
  72.9900055    0.4236307
  73.0000000    0.4235989
  73.0100021    0.4210874
  73.0200043    0.4200278
  73.0300064    0.4165868
  73.0400009    0.4232174
  73.0500031    0.4145405
  73.0600052    0.4174686
  73.0699997    0.4232628
  73.0800018    0.4251365
  73.0900040    0.4282701
  73.1000061    0.4292289
  73.1100006    0.4293925
  73.1200027    0.4220798
  73.1300049    0.4207503
  73.1400070    0.4308511
  73.1500015    0.4259675
  73.1600037    0.4250973
  73.1700058    0.4194179
  73.1800003    0.4254940
  73.1900024    0.4280381
  73.2000046    0.4203144
  73.2100067    0.4185226
  73.2200012    0.4146524
  73.2300034    0.4173402
  73.2400055    0.4223608
  73.2500000    0.4295102
  73.2600021    0.4475661
  73.2700043    0.4406788
  73.2800064    0.4458348
  73.2900009    0.4396411
  73.3000031    0.4499992
  73.3100052    0.4477068
  73.3199997    0.4486167
  73.3300018    0.4370573
  73.3400040    0.4415117
  73.3500061    0.4441379
  73.3600006    0.4497395
  73.3700027    0.4380357
  73.3800049    0.4401294
  73.3900070    0.4394930
  73.4000015    0.4510829
  73.4100037    0.4484577
  73.4200058    0.4533091
  73.4300003    0.4457099
  73.4400024    0.4375342
  73.4500046    0.4365268
  73.4600067    0.4397492
  73.4700012    0.4405358
  73.4800034    0.4411851
  73.4900055    0.4291800
  73.5000000    0.4233393
  73.5100021    0.4221474
  73.5200043    0.4248809
  73.5300064    0.4242854
  73.5400009    0.4330709
  73.5500031    0.4250082
  73.5600052    0.4240936
  73.5699997    0.4301037
  73.5800018    0.4247632
  73.5900040    0.4245590
  73.6000061    0.4287743
  73.6100006    0.4332423
  73.6200027    0.4268882
  73.6300049    0.4156483
  73.6400070    0.4213368
  73.6500015    0.4101790
  73.6600037    0.4097582
  73.6700058    0.4116181
  73.6800003    0.4204980
  73.6900024    0.4203630
  73.7000046    0.4203939
  73.7100067    0.4129404
  73.7200012    0.4098496
  73.7300034    0.4155881
  73.7400055    0.4113317
  73.7500000    0.4150602
  73.7600021    0.4114494
  73.7700043    0.4125796
  73.7800064    0.4102226
  73.7900009    0.4119714
  73.8000031    0.4153048
  73.8100052    0.4132956
  73.8199997    0.4132058
  73.8300018    0.4177757
  73.8400040    0.4174431
  73.8500061    0.4133797
  73.8600006    0.4205953
  73.8700027    0.4241920
  73.8800049    0.4241610
  73.8900070    0.4224094
  73.9000015    0.4214770
  73.9100037    0.4163587
  73.9200058    0.4223817
  73.9300003    0.4301620
  73.9400024    0.4294787
  73.9500046    0.4274526
  73.9600067    0.4218385
  73.9700012    0.4245893
  73.9800034    0.4344973
  73.9900055    0.4350422
  74.0000000    0.4357427
  74.0100021    0.4315479
  74.0200043    0.4275611
  74.0300064    0.4216950
  74.0400009    0.4275558
  74.0500031    0.4132402
  74.0600052    0.4151551
  74.0700073    0.4155577
  74.0800018    0.4142848
  74.0900040    0.4214837
  74.1000061    0.4206460
  74.1100006    0.4254576
  74.1200027    0.4229253
  74.1300049    0.4226185
  74.1400070    0.4240764
  74.1500015    0.4268414
  74.1600037    0.4246376
  74.1700058    0.4295667
  74.1800003    0.4310637
  74.1900024    0.4287791
  74.2000046    0.4134630
  74.2100067    0.4244825
  74.2200012    0.4220492
  74.2300034    0.4242277
  74.2400055    0.4160204
  74.2500000    0.4141735
  74.2600021    0.4197549
  74.2700043    0.4102638
  74.2800064    0.4140792
  74.2900009    0.4182275
  74.3000031    0.4261769
  74.3100052    0.4230943
  74.3200073    0.4230186
  74.3300018    0.4172868
  74.3400040    0.4118584
  74.3500061    0.4203067
  74.3600006    0.4160269
  74.3700027    0.4143836
  74.3800049    0.4095982
  74.3900070    0.4140185
  74.4000015    0.4119921
  74.4100037    0.4166024
  74.4200058    0.4235348
  74.4300003    0.4248365
  74.4400024    0.4289141
  74.4500046    0.4205780
  74.4600067    0.4160993
  74.4700012    0.4225160
  74.4800034    0.4217997
  74.4900055    0.4205750
  74.5000000    0.4167094
  74.5100021    0.4120400
  74.5200043    0.4226302
  74.5300064    0.4205037
  74.5400009    0.4186499
  74.5500031    0.4233552
  74.5600052    0.4197324
  74.5700073    0.4208118
  74.5800018    0.4186622
  74.5900040    0.4135948
  74.6000061    0.4159472
  74.6100006    0.4118230
  74.6200027    0.4104830
  74.6300049    0.4203566
  74.6400070    0.4206185
  74.6500015    0.4279789
  74.6600037    0.4285321
  74.6700058    0.4262658
  74.6800003    0.4277781
  74.6900024    0.4220866
  74.7000046    0.4277040
  74.7100067    0.4224046
  74.7200012    0.4292539
  74.7300034    0.4220717
  74.7400055    0.4236442
  74.7500000    0.4255154
  74.7600021    0.4281763
  74.7700043    0.4234939
  74.7800064    0.4235777
  74.7900009    0.4281026
  74.8000031    0.4333891
  74.8100052    0.4314291
  74.8200073    0.4360052
  74.8300018    0.4208048
  74.8400040    0.4190220
  74.8500061    0.4118362
  74.8600006    0.4130037
  74.8700027    0.4093733
  74.8800049    0.4042432
  74.8900070    0.4068495
  74.9000015    0.4122996
  74.9100037    0.4188193
  74.9200058    0.4125800
  74.9300003    0.4171194
  74.9400024    0.4180360
  74.9500046    0.4246298
  74.9600067    0.4229881
  74.9700012    0.4226777
  74.9800034    0.4304117
  74.9900055    0.4372023
  75.0000000    0.4376479
  75.0100021    0.4312794
  75.0200043    0.4322481
  75.0300064    0.4356704
  75.0400009    0.4277451
  75.0500031    0.4228475
  75.0600052    0.4149026
  75.0700073    0.4157038
  75.0800018    0.4136886
  75.0900040    0.4197526
  75.1000061    0.4197972
  75.1100006    0.4163227
  75.1200027    0.4193677
  75.1300049    0.4159471
  75.1400070    0.4175587
  75.1500015    0.4171052
  75.1600037    0.4132200
  75.1700058    0.4195631
  75.1800003    0.4165854
  75.1900024    0.4172142
  75.2000046    0.4236377
  75.2100067    0.4163600
  75.2200012    0.4169521
  75.2300034    0.4194030
  75.2400055    0.4254195
  75.2500000    0.4291645
  75.2600021    0.4225330
  75.2700043    0.4215550
  75.2800064    0.4291932
  75.2900009    0.4303484
  75.3000031    0.4300387
  75.3100052    0.4184428
  75.3200073    0.4202093
  75.3300018    0.4146414
  75.3400040    0.4158138
  75.3500061    0.4242394
  75.3600006    0.4227380
  75.3700027    0.4302903
  75.3800049    0.4277898
  75.3900070    0.4254137
  75.4000015    0.4224908
  75.4100037    0.4266176
  75.4200058    0.4208040
  75.4300003    0.4300112
  75.4400024    0.4340133
  75.4500046    0.4274220
  75.4600067    0.4370316
  75.4700012    0.4398924
  75.4800034    0.4317802
  75.4900055    0.4259547
  75.5000000    0.4300518
  75.5100021    0.4386397
  75.5200043    0.4261182
  75.5300064    0.4274012
  75.5400009    0.4298772
  75.5500031    0.4193569
  75.5600052    0.4201301
  75.5700073    0.4230697
  75.5800018    0.4235860
  75.5900040    0.4201639
  75.6000061    0.4215314
  75.6100006    0.4199460
  75.6200027    0.4196704
  75.6300049    0.4225353
  75.6400070    0.4206604
  75.6500015    0.4130739
  75.6600037    0.4149931
  75.6700058    0.4129344
  75.6800003    0.4032370
  75.6900024    0.4058079
  75.7000046    0.4107592
  75.7100067    0.4163843
  75.7200012    0.4130518
  75.7300034    0.4099192
  75.7400055    0.4125419
  75.7500000    0.4215838
  75.7600021    0.4208970
  75.7700043    0.4204787
  75.7800064    0.4185442
  75.7900009    0.4109308
  75.8000031    0.4076776
  75.8100052    0.4068214
  75.8200073    0.4064592
  75.8300018    0.4079112
  75.8400040    0.4155789
  75.8500061    0.4030654
  75.8600006    0.4081794
  75.8700027    0.4050874
  75.8800049    0.4042525
  75.8900070    0.3947663
  75.9000015    0.3994889
  75.9100037    0.4024192
  75.9200058    0.4096834
  75.9300003    0.4061736
  75.9400024    0.4048409
  75.9500046    0.4057362
  75.9600067    0.4014628
  75.9700012    0.4044156
  75.9800034    0.4012390
  75.9900055    0.4032489
  76.0000000    0.3982440
  76.0100021    0.4080654
  76.0200043    0.4035117
  76.0300064    0.4017444
  76.0400009    0.3951095
  76.0500031    0.3908436
  76.0600052    0.3870947
  76.0700073    0.3901719
  76.0800018    0.3950232
  76.0900040    0.3974486
  76.1000061    0.4065609
  76.1100006    0.4021855
  76.1200027    0.4061854
  76.1300049    0.3976177
  76.1400070    0.3993461
  76.1500015    0.4014494
  76.1600037    0.4015772
  76.1700058    0.4042400
  76.1800003    0.3984471
  76.1900024    0.3963101
  76.2000046    0.4067469
  76.2100067    0.4014755
  76.2200012    0.4086313
  76.2300034    0.4118276
  76.2400055    0.4012527
  76.2500000    0.4014251
  76.2600021    0.4069255
  76.2700043    0.4091515
  76.2800064    0.4082291
  76.2900009    0.4030432
  76.3000031    0.3997349
  76.3100052    0.4042635
  76.3200073    0.4091991
  76.3300018    0.4105142
  76.3400040    0.4063821
  76.3500061    0.4028750
  76.3600006    0.3972847
  76.3700027    0.4040084
  76.3800049    0.4027789
  76.3900070    0.4011861
  76.4000015    0.4087043
  76.4100037    0.4057374
  76.4200058    0.4094862
  76.4300003    0.4202457
  76.4400024    0.4182219
  76.4500046    0.4167917
  76.4600067    0.4146372
  76.4700012    0.4140217
  76.4800034    0.4051868
  76.4900055    0.4019216
  76.5000000    0.4079071
  76.5100021    0.4033377
  76.5200043    0.4024313
  76.5300064    0.3983816
  76.5400009    0.4049054
  76.5500031    0.4098447
  76.5600052    0.4041362
  76.5700073    0.4011337
  76.5800018    0.4107017
  76.5900040    0.4042263
  76.6000061    0.4002174
  76.6100006    0.4064677
  76.6200027    0.3984585
  76.6300049    0.4000718
  76.6400070    0.3964974
  76.6500015    0.4061123
  76.6600037    0.4080799
  76.6700058    0.4106348
  76.6800003    0.4104646
  76.6900024    0.4178860
  76.7000046    0.4090488
  76.7100067    0.4127981
  76.7200012    0.4148674
  76.7300034    0.4232284
  76.7400055    0.4213073
  76.7500000    0.4039559
  76.7600021    0.4063959
  76.7700043    0.4066556
  76.7800064    0.3997779
  76.7900009    0.4033973
  76.8000031    0.4073074
  76.8100052    0.4015470
  76.8200073    0.4026344
  76.8300018    0.4044431
  76.8400040    0.4076968
  76.8500061    0.4085622
  76.8600006    0.4022022
  76.8700027    0.4019193
  76.8800049    0.4081233
  76.8900070    0.4122793
  76.9000015    0.4093331
  76.9100037    0.4128504
  76.9200058    0.4155932
  76.9300003    0.4203663
  76.9400024    0.4156421
  76.9500046    0.4232438
  76.9600067    0.4226944
  76.9700012    0.4166766
  76.9800034    0.4197087
  76.9900055    0.4214718
  77.0000000    0.4169393
  77.0100021    0.4154619
  77.0200043    0.4093824
  77.0300064    0.4074598
  77.0400009    0.4098810
  77.0500031    0.4134938
  77.0600052    0.4238593
  77.0700073    0.4181539
  77.0800018    0.4198279
  77.0900040    0.4145829
  77.1000061    0.4103353
  77.1100006    0.4105263
  77.1200027    0.4121017
  77.1300049    0.4120350
  77.1400070    0.4184702
  77.1500015    0.4214857
  77.1600037    0.4181730
  77.1700058    0.4141764
  77.1800003    0.4193396
  77.1900024    0.4228114
  77.2000046    0.4163001
  77.2100067    0.4205870
  77.2200012    0.4155971
  77.2300034    0.4214203
  77.2400055    0.4170620
  77.2500000    0.4178073
  77.2600021    0.4132748
  77.2700043    0.4101971
  77.2800064    0.4039294
  77.2900009    0.4090811
  77.3000031    0.4077053
  77.3100052    0.4106431
  77.3200073    0.4138983
  77.3300018    0.4113415
  77.3400040    0.4052175
  77.3500061    0.4092322
  77.3600006    0.4079558
  77.3700027    0.4118943
  77.3800049    0.4078741
  77.3900070    0.4048299
  77.4000015    0.4034718
  77.4100037    0.3990174
  77.4200058    0.3990673
  77.4300003    0.4029180
  77.4400024    0.4034410
  77.4500046    0.4102820
  77.4600067    0.4178052
  77.4700012    0.4174542
  77.4800034    0.4145737
  77.4900055    0.4168448
  77.5000000    0.4117517
  77.5100021    0.4101880
  77.5200043    0.4059424
  77.5300064    0.4094193
  77.5400009    0.4112067
  77.5500031    0.4109358
  77.5600052    0.3979783
  77.5700073    0.4055138
  77.5800018    0.4150482
  77.5900040    0.4066465
  77.6000061    0.4084966
  77.6100006    0.4089645
  77.6200027    0.4130817
  77.6300049    0.4060898
  77.6400070    0.4098371
  77.6500015    0.4059244
  77.6600037    0.4102177
  77.6700058    0.4049287
  77.6800003    0.4100447
  77.6900024    0.4140550
  77.7000046    0.4146242
  77.7100067    0.4176368
  77.7200012    0.4238357
  77.7300034    0.4267813
  77.7400055    0.4219948
  77.7500000    0.4277671
  77.7600021    0.4180971
  77.7700043    0.4216216
  77.7800064    0.4306283
  77.7900009    0.4358317
  77.8000031    0.4334297
  77.8100052    0.4350871
  77.8200073    0.4318467
  77.8300018    0.4225274
  77.8400040    0.4267694
  77.8500061    0.4299200
  77.8600006    0.4251860
  77.8700027    0.4276785
  77.8800049    0.4264013
  77.8900070    0.4277177
  77.9000015    0.4246447
  77.9100037    0.4225977
  77.9200058    0.4244038
  77.9300003    0.4321738
  77.9400024    0.4291993
  77.9500046    0.4219694
  77.9600067    0.4180888
  77.9700012    0.4257442
  77.9800034    0.4169927
  77.9900055    0.4191629
  78.0000000    0.4232122
  78.0100021    0.4101549
  78.0200043    0.4234393
  78.0300064    0.4241947
  78.0400009    0.4206621
  78.0500031    0.4249906
  78.0600052    0.4265354
  78.0700073    0.4279576
  78.0800018    0.4293601
  78.0900040    0.4337529
  78.1000061    0.4263738
  78.1100006    0.4217682
  78.1200027    0.4224191
  78.1300049    0.4242930
  78.1400070    0.4137191
  78.1500015    0.4131449
  78.1600037    0.4105493
  78.1700058    0.4150084
  78.1800003    0.4160481
  78.1900024    0.4138167
  78.2000046    0.4275628
  78.2100067    0.4111111
  78.2200012    0.4101177
  78.2300034    0.4195078
  78.2400055    0.4141388
  78.2500000    0.4161975
  78.2600021    0.4091303
  78.2700043    0.4146131
  78.2800064    0.4079121
  78.2900009    0.4119511
  78.3000031    0.4140623
  78.3100052    0.4259657
  78.3200073    0.4343072
  78.3300018    0.4307790
  78.3400040    0.4327369
  78.3500061    0.4281566
  78.3600006    0.4140669
  78.3700027    0.4259805
  78.3800049    0.4241261
  78.3900070    0.4147365
  78.4000015    0.4119416
  78.4100037    0.4216426
  78.4200058    0.4122537
  78.4300003    0.4129267
  78.4400024    0.4077090
  78.4500046    0.3993711
  78.4600067    0.3977366
  78.4700012    0.3966165
  78.4800034    0.3985138
  78.4900055    0.4118605
  78.5000000    0.4055889
  78.5100021    0.4054711
  78.5200043    0.4113205
  78.5300064    0.4040064
  78.5400009    0.4107873
  78.5500031    0.4108092
  78.5600052    0.4078325
  78.5700073    0.4127139
  78.5800018    0.4032274
  78.5900040    0.4045147
  78.6000061    0.4058453
  78.6100006    0.4080574
  78.6200027    0.4134513
  78.6300049    0.4040647
  78.6400070    0.4068746
  78.6500015    0.4176999
  78.6600037    0.4162441
  78.6700058    0.4287280
  78.6800003    0.4224899
  78.6900024    0.4274448
  78.7000046    0.4264488
  78.7100067    0.4168196
  78.7200012    0.4209787
  78.7300034    0.4274324
  78.7400055    0.4398517
  78.7500000    0.4365101
  78.7600021    0.4297636
  78.7700043    0.4287360
  78.7800064    0.4305029
  78.7900009    0.4293774
  78.8000031    0.4267264
  78.8100052    0.4235300
  78.8200073    0.4346825
  78.8300018    0.4384167
  78.8400040    0.4322634
  78.8500061    0.4304029
  78.8600006    0.4434448
  78.8700027    0.4419779
  78.8800049    0.4351516
  78.8900070    0.4445932
  78.9000015    0.4486398
  78.9100037    0.4420650
  78.9200058    0.4375838
  78.9300003    0.4458938
  78.9400024    0.4478251
  78.9500046    0.4336231
  78.9600067    0.4376616
  78.9700012    0.4322122
  78.9800034    0.4333774
  78.9900055    0.4350294
  79.0000000    0.4299020
  79.0100021    0.4247967
  79.0200043    0.4331113
  79.0300064    0.4241649
  79.0400009    0.4318670
  79.0500031    0.4243443
  79.0600052    0.4393401
  79.0700073    0.4475312
  79.0800018    0.4381716
  79.0900040    0.4419492
  79.1000061    0.4506131
  79.1100006    0.4511980
  79.1200027    0.4365512
  79.1300049    0.4232796
  79.1400070    0.4266457
  79.1500015    0.4328630
  79.1600037    0.4415089
  79.1700058    0.4353011
  79.1800003    0.4405662
  79.1900024    0.4429962
  79.2000046    0.4424641
  79.2100067    0.4413703
  79.2200012    0.4410470
  79.2300034    0.4361713
  79.2400055    0.4386325
  79.2500000    0.4345373
  79.2600021    0.4306352
  79.2700043    0.4325362
  79.2800064    0.4351836
  79.2900009    0.4369487
  79.3000031    0.4530593
  79.3100052    0.4633727
  79.3200073    0.4604073
  79.3300018    0.4576547
  79.3400040    0.4551364
  79.3500061    0.4534566
  79.3600006    0.4499325
  79.3700027    0.4444949
  79.3800049    0.4409446
  79.3900070    0.4463132
  79.4000015    0.4456252
  79.4100037    0.4444243
  79.4200058    0.4518383
  79.4300003    0.4456891
  79.4400024    0.4472961
  79.4500046    0.4449449
  79.4600067    0.4329627
  79.4700012    0.4463296
  79.4800034    0.4403836
  79.4900055    0.4363376
  79.5000000    0.4346376
  79.5100021    0.4350849
  79.5200043    0.4189471
  79.5300064    0.4194317
  79.5400009    0.4095960
  79.5500031    0.4087366
  79.5600052    0.4047661
  79.5700073    0.4063841
  79.5800018    0.4135318
  79.5900040    0.4079010
  79.6000061    0.4119871
  79.6100006    0.4089968
  79.6200027    0.4089638
  79.6300049    0.4145376
  79.6400070    0.4126060
  79.6500015    0.4125233
  79.6600037    0.4128956
  79.6700058    0.4059266
  79.6800003    0.4040080
  79.6900024    0.4042460
  79.7000046    0.4039232
  79.7100067    0.4040502
  79.7200012    0.4141391
  79.7300034    0.4048695
  79.7400055    0.4073599
  79.7500000    0.4098401
  79.7600021    0.4134001
  79.7700043    0.4130331
  79.7800064    0.4078635
  79.7900009    0.4040340
  79.8000031    0.4052602
  79.8100052    0.4109333
  79.8200073    0.4076592
  79.8300018    0.4059570
  79.8400040    0.4128862
  79.8500061    0.4099639
  79.8600006    0.4145780
  79.8700027    0.4194258
  79.8800049    0.4200600
  79.8900070    0.4120669
  79.9000015    0.4066019
  79.9100037    0.3970328
  79.9200058    0.4046635
  79.9300003    0.4024636
  79.9400024    0.4021912
  79.9500046    0.4066691
  79.9600067    0.4049512
  79.9700012    0.4098773
  79.9800034    0.4127314
  79.9900055    0.4044572
  80.0000000    0.4045315
  80.0100021    0.4053198
  80.0200043    0.4026285
  80.0300064    0.4104930
  80.0400009    0.4138231
  80.0500031    0.4159243
  80.0600052    0.4137209
  80.0700073    0.4033691
  80.0800018    0.4156454
  80.0900040    0.4222907
  80.1000061    0.4139189
  80.1100006    0.4242498
  80.1200027    0.4206026
  80.1300049    0.4254593
  80.1400070    0.4144703
  80.1500015    0.4087454
  80.1600037    0.4054308
  80.1700058    0.4111915
  80.1800003    0.4116829
  80.1900024    0.4278027
  80.2000046    0.4257668
  80.2100067    0.4257272
  80.2200012    0.4285308
  80.2300034    0.4317003
  80.2400055    0.4352000
  80.2500000    0.4238242
  80.2600021    0.4237143
  80.2700043    0.4249085
  80.2800064    0.4334553
  80.2900009    0.4345966
  80.3000031    0.4277453
  80.3100052    0.4390556
  80.3200073    0.4240371
  80.3300018    0.4328924
  80.3400040    0.4316305
  80.3500061    0.4338117
  80.3600006    0.4257836
  80.3700027    0.4242823
  80.3800049    0.4157063
  80.3900070    0.4181429
  80.4000015    0.4207731
  80.4100037    0.4197623
  80.4200058    0.4270957
  80.4300003    0.4307889
  80.4400024    0.4378906
  80.4500046    0.4307399
  80.4600067    0.4221155
  80.4700012    0.4232863
  80.4800034    0.4309563
  80.4900055    0.4263714
  80.5000076    0.4249516
  80.5100021    0.4364383
  80.5200043    0.4220277
  80.5300064    0.4231822
  80.5400009    0.4205864
  80.5500031    0.4151692
  80.5600052    0.4123099
  80.5700073    0.4078899
  80.5800018    0.4061225
  80.5900040    0.4070502
  80.6000061    0.4101485
  80.6100006    0.4077336
  80.6200027    0.4143911
  80.6300049    0.4143413
  80.6400070    0.4182093
  80.6500015    0.4178613
  80.6600037    0.4136159
  80.6700058    0.4150585
  80.6800003    0.4093664
  80.6900024    0.4047108
  80.7000046    0.4016592
  80.7100067    0.4134981
  80.7200012    0.4075122
  80.7300034    0.4091095
  80.7400055    0.4068633
  80.7500076    0.4070790
  80.7600021    0.4048702
  80.7700043    0.4075891
  80.7800064    0.4062029
  80.7900009    0.4106670
  80.8000031    0.4114749
  80.8100052    0.4035680
  80.8200073    0.4034777
  80.8300018    0.4069174
  80.8400040    0.4097760
  80.8500061    0.4076020
  80.8600006    0.4179060
  80.8700027    0.4112358
  80.8800049    0.4120712
  80.8900070    0.4159126
  80.9000015    0.4199612
  80.9100037    0.4185704
  80.9200058    0.4207329
  80.9300003    0.4230468
  80.9400024    0.4190259
  80.9500046    0.4120231
  80.9600067    0.4211461
  80.9700012    0.4183716
  80.9800034    0.4140626
  80.9900055    0.4131910
  81.0000076    0.4048669
  81.0100021    0.4146881
  81.0200043    0.4127355
  81.0300064    0.4083669
  81.0400009    0.4195755
  81.0500031    0.4132495
  81.0600052    0.4213866
  81.0700073    0.4211170
  81.0800018    0.4235779
  81.0900040    0.4175494
  81.1000061    0.4224915
  81.1100006    0.4155059
  81.1200027    0.4140401
  81.1300049    0.4206409
  81.1400070    0.4200326
  81.1500015    0.4242129
  81.1600037    0.4321613
  81.1700058    0.4364657
  81.1800003    0.4252130
  81.1900024    0.4325871
  81.2000046    0.4389147
  81.2100067    0.4271573
  81.2200012    0.4251183
  81.2300034    0.4258549
  81.2400055    0.4346047
  81.2500076    0.4339898
  81.2600021    0.4291800
  81.2700043    0.4426024
  81.2800064    0.4453301
  81.2900009    0.4434303
  81.3000031    0.4462230
  81.3100052    0.4457777
  81.3200073    0.4441676
  81.3300018    0.4325927
  81.3400040    0.4290143
  81.3500061    0.4351932
  81.3600006    0.4285433
  81.3700027    0.4298568
  81.3800049    0.4263731
  81.3900070    0.4210284
  81.4000015    0.4216135
  81.4100037    0.4255481
  81.4200058    0.4300140
  81.4300003    0.4322090
  81.4400024    0.4362498
  81.4500046    0.4344496
  81.4600067    0.4329712
  81.4700012    0.4339070
  81.4800034    0.4308710
  81.4900055    0.4367242
  81.5000076    0.4466418
  81.5100021    0.4540304
  81.5200043    0.4490439
  81.5300064    0.4510793
  81.5400009    0.4491733
  81.5500031    0.4471161
  81.5600052    0.4518735
  81.5700073    0.4589885
  81.5800018    0.4500356
  81.5900040    0.4606621
  81.6000061    0.4548761
  81.6100006    0.4535611
  81.6200027    0.4545629
  81.6300049    0.4593442
  81.6400070    0.4615693
  81.6500015    0.4521631
  81.6600037    0.4457654
  81.6700058    0.4462504
  81.6800003    0.4424111
  81.6900024    0.4432861
  81.7000046    0.4409995
  81.7100067    0.4420415
  81.7200012    0.4468669
  81.7300034    0.4537500
  81.7400055    0.4562475
  81.7500076    0.4455068
  81.7600021    0.4480524
  81.7700043    0.4475626
  81.7800064    0.4398246
  81.7900009    0.4343485
  81.8000031    0.4373691
  81.8100052    0.4352594
  81.8200073    0.4334559
  81.8300018    0.4234367
  81.8400040    0.4263287
  81.8500061    0.4157913
  81.8600006    0.4187072
  81.8700027    0.4173706
  81.8800049    0.4260910
  81.8900070    0.4340743
  81.9000015    0.4319552
  81.9100037    0.4415782
  81.9200058    0.4379277
  81.9300003    0.4327835
  81.9400024    0.4292516
  81.9500046    0.4282539
  81.9600067    0.4245571
  81.9700012    0.4172921
  81.9800034    0.4194350
  81.9900055    0.4235842
  82.0000076    0.4311702
  82.0100021    0.4249595
  82.0200043    0.4264736
  82.0300064    0.4267478
  82.0400009    0.4286230
  82.0500031    0.4341730
  82.0600052    0.4356813
  82.0700073    0.4322363
  82.0800018    0.4351728
  82.0900040    0.4400943
  82.1000061    0.4428820
  82.1100006    0.4464266
  82.1200027    0.4411103
  82.1300049    0.4383132
  82.1400070    0.4339154
  82.1500015    0.4451943
  82.1600037    0.4457124
  82.1700058    0.4405847
  82.1800003    0.4405094
  82.1900024    0.4323648
  82.2000046    0.4355509
  82.2100067    0.4442140
  82.2200012    0.4417687
  82.2300034    0.4378276
  82.2400055    0.4460639
  82.2500076    0.4500073
  82.2600021    0.4432150
  82.2700043    0.4478815
  82.2800064    0.4326473
  82.2900009    0.4416480
  82.3000031    0.4587028
  82.3100052    0.4531329
  82.3200073    0.4379903
  82.3300018    0.4329753
  82.3400040    0.4258466
  82.3500061    0.4314692
  82.3600006    0.4360903
  82.3700027    0.4296176
  82.3800049    0.4308157
  82.3900070    0.4357232
  82.4000015    0.4282152
  82.4100037    0.4293084
  82.4200058    0.4325390
  82.4300003    0.4351659
  82.4400024    0.4321691
  82.4500046    0.4277256
  82.4600067    0.4311146
  82.4700012    0.4413203
  82.4800034    0.4359682
  82.4900055    0.4301806
  82.5000076    0.4302315
  82.5100021    0.4334607
  82.5200043    0.4301255
  82.5300064    0.4340466
  82.5400009    0.4338200
  82.5500031    0.4315074
  82.5600052    0.4292780
  82.5700073    0.4292636
  82.5800018    0.4308150
  82.5900040    0.4292275
  82.6000061    0.4359476
  82.6100006    0.4235398
  82.6200027    0.4143907
  82.6300049    0.4212978
  82.6400070    0.4214392
  82.6500015    0.4199974
  82.6600037    0.4167400
  82.6700058    0.4131065
  82.6800003    0.4238852
  82.6900024    0.4215565
  82.7000046    0.4224316
  82.7100067    0.4309269
  82.7200012    0.4297349
  82.7300034    0.4278423
  82.7400055    0.4253618
  82.7500076    0.4269861
  82.7600021    0.4312529
  82.7700043    0.4248401
  82.7800064    0.4235385
  82.7900009    0.4277151
  82.8000031    0.4207467
  82.8100052    0.4269498
  82.8200073    0.4265122
  82.8300018    0.4207703
  82.8400040    0.4239683
  82.8500061    0.4263594
  82.8600006    0.4291895
  82.8700027    0.4297928
  82.8800049    0.4310332
  82.8900070    0.4237176
  82.9000015    0.4236543
  82.9100037    0.4215618
  82.9200058    0.4253241
  82.9300003    0.4185376
  82.9400024    0.4263020
  82.9500046    0.4384139
  82.9600067    0.4398960
  82.9700012    0.4357974
  82.9800034    0.4426575
  82.9900055    0.4373106
  83.0000076    0.4309186
  83.0100021    0.4502060
  83.0200043    0.4466906
  83.0300064    0.4485076
  83.0400009    0.4534722
  83.0500031    0.4621621
  83.0600052    0.4544569
  83.0700073    0.4505433
  83.0800018    0.4543115
  83.0900040    0.4516104
  83.1000061    0.4512636
  83.1100006    0.4359548
  83.1200027    0.4284770
  83.1300049    0.4269778
  83.1400070    0.4225132
  83.1500015    0.4237267
  83.1600037    0.4253441
  83.1700058    0.4205904
  83.1800003    0.4192283
  83.1900024    0.4121184
  83.2000046    0.4269474
  83.2100067    0.4315886
  83.2200012    0.4375341
  83.2300034    0.4341847
  83.2400055    0.4369113
  83.2500076    0.4262515
  83.2600021    0.4242455
  83.2700043    0.4300738
  83.2800064    0.4200878
  83.2900009    0.4197514
  83.3000031    0.4348181
  83.3100052    0.4412079
  83.3200073    0.4287452
  83.3300018    0.4340211
  83.3400040    0.4296189
  83.3500061    0.4369672
  83.3600006    0.4369180
  83.3700027    0.4387366
  83.3800049    0.4326308
  83.3900070    0.4374929
  83.4000015    0.4360085
  83.4100037    0.4314693
  83.4200058    0.4422551
  83.4300003    0.4391521
  83.4400024    0.4424588
  83.4500046    0.4541197
  83.4600067    0.4465788
  83.4700012    0.4403667
  83.4800034    0.4277334
  83.4900055    0.4201145
  83.5000076    0.4260134
  83.5100021    0.4333234
  83.5200043    0.4389133
  83.5300064    0.4335973
  83.5400009    0.4163272
  83.5500031    0.4207059
  83.5600052    0.4192019
  83.5700073    0.4169344
  83.5800018    0.4171686
  83.5900040    0.4244942
  83.6000061    0.4244048
  83.6100006    0.4162349
  83.6200027    0.4107669
  83.6300049    0.4246735
  83.6400070    0.4241722
  83.6500015    0.4213174
  83.6600037    0.4142920
  83.6700058    0.4182714
  83.6800003    0.4196981
  83.6900024    0.4155924
  83.7000046    0.4187648
  83.7100067    0.4285314
  83.7200012    0.4290454
  83.7300034    0.4329461
  83.7400055    0.4283444
  83.7500076    0.4218414
  83.7600021    0.4218076
  83.7700043    0.4144747
  83.7800064    0.4200452
  83.7900009    0.4244024
  83.8000031    0.4218634
  83.8100052    0.4265487
  83.8200073    0.4244020
  83.8300018    0.4244099
  83.8400040    0.4255784
  83.8500061    0.4218003
  83.8600006    0.4169342
  83.8700027    0.4270009
  83.8800049    0.4302247
  83.8900070    0.4322718
  83.9000015    0.4278966
  83.9100037    0.4261625
  83.9200058    0.4299911
  83.9300003    0.4376160
  83.9400024    0.4266618
  83.9500046    0.4328456
  83.9600067    0.4329939
  83.9700012    0.4342942
  83.9800034    0.4375099
  83.9900055    0.4452498
  84.0000076    0.4404958
  84.0100021    0.4368992
  84.0200043    0.4368594
  84.0300064    0.4377032
  84.0400009    0.4342963
  84.0500031    0.4466150
  84.0600052    0.4407293
  84.0700073    0.4421114
  84.0800018    0.4372841
  84.0900040    0.4417464
  84.1000061    0.4290638
  84.1100006    0.4448056
  84.1200027    0.4381232
  84.1300049    0.4365880
  84.1400070    0.4293193
  84.1500015    0.4169150
  84.1600037    0.4216116
  84.1700058    0.4225468
  84.1800003    0.4178988
  84.1900024    0.4185764
  84.2000046    0.4243215
  84.2100067    0.4243955
  84.2200012    0.4213198
  84.2300034    0.4278597
  84.2400055    0.4230917
  84.2500076    0.4204883
  84.2600021    0.4231567
  84.2700043    0.4246658
  84.2800064    0.4279716
  84.2900009    0.4305743
  84.3000031    0.4315206
  84.3100052    0.4326170
  84.3200073    0.4384609
  84.3300018    0.4367329
  84.3400040    0.4320749
  84.3500061    0.4335313
  84.3600006    0.4329426
  84.3700027    0.4265529
  84.3800049    0.4312430
  84.3900070    0.4269254
  84.4000015    0.4184870
  84.4100037    0.4217403
  84.4200058    0.4252098
  84.4300003    0.4317399
  84.4400024    0.4308050
  84.4500046    0.4230740
  84.4600067    0.4197094
  84.4700012    0.4227354
  84.4800034    0.4166461
  84.4900055    0.4143287
  84.5000076    0.4123352
  84.5100021    0.4216986
  84.5200043    0.4304447
  84.5300064    0.4206471
  84.5400009    0.4144626
  84.5500031    0.4298033
  84.5600052    0.4292115
  84.5700073    0.4256783
  84.5800018    0.4294671
  84.5900040    0.4223898
  84.6000061    0.4259794
  84.6100006    0.4151096
  84.6200027    0.4181272
  84.6300049    0.4261234
  84.6400070    0.4273323
  84.6500015    0.4248020
  84.6600037    0.4205244
  84.6700058    0.4280239
  84.6800003    0.4327340
  84.6900024    0.4249398
  84.7000046    0.4133715
  84.7100067    0.4240134
  84.7200012    0.4181000
  84.7300034    0.4129398
  84.7400055    0.4245370
  84.7500076    0.4279468
  84.7600021    0.4205995
  84.7700043    0.4286066
  84.7800064    0.4300092
  84.7900009    0.4216334
  84.8000031    0.4308425
  84.8100052    0.4251184
  84.8200073    0.4216314
  84.8300018    0.4236047
  84.8400040    0.4287366
  84.8500061    0.4254177
  84.8600006    0.4257811
  84.8700027    0.4271605
  84.8800049    0.4328279
  84.8900070    0.4403886
  84.9000015    0.4483859
  84.9100037    0.4447728
  84.9200058    0.4359587
  84.9300003    0.4263068
  84.9400024    0.4325783
  84.9500046    0.4257861
  84.9600067    0.4299433
  84.9700012    0.4337495
  84.9800034    0.4333204
  84.9900055    0.4425799
  85.0000076    0.4387861
  85.0100021    0.4579884
  85.0200043    0.4625025
  85.0300064    0.4466129
  85.0400009    0.4582440
  85.0500031    0.4411027
  85.0600052    0.4349168
  85.0700073    0.4329776
  85.0800018    0.4376150
  85.0900040    0.4331618
  85.1000061    0.4355736
  85.1100006    0.4452303
  85.1200027    0.4435359
  85.1300049    0.4395913
  85.1400070    0.4436649
  85.1500015    0.4400959
  85.1600037    0.4457351
  85.1700058    0.4500412
  85.1800003    0.4527497
  85.1900024    0.4508934
  85.2000046    0.4463525
  85.2100067    0.4476999
  85.2200012    0.4571555
  85.2300034    0.4563843
  85.2400055    0.4594937
  85.2500076    0.4530838
  85.2600021    0.4601837
  85.2700043    0.4450808
  85.2800064    0.4447130
  85.2900009    0.4536965
  85.3000031    0.4572881
  85.3100052    0.4447953
  85.3200073    0.4487424
  85.3300018    0.4578350
  85.3400040    0.4593061
  85.3500061    0.4492864
  85.3600006    0.4446545
  85.3700027    0.4429488
  85.3800049    0.4561870
  85.3900070    0.4529561
  85.4000015    0.4585086
  85.4100037    0.4534972
  85.4200058    0.4541784
  85.4300003    0.4670635
  85.4400024    0.4627009
  85.4500046    0.4683016
  85.4600067    0.4736742
  85.4700012    0.4630243
  85.4800034    0.4763052
  85.4900055    0.4481640
  85.5000076    0.4432505
  85.5100021    0.4486324
  85.5200043    0.4572803
  85.5300064    0.4539923
  85.5400009    0.4494308
  85.5500031    0.4621455
  85.5600052    0.4583237
  85.5700073    0.4520584
  85.5800018    0.4454554
  85.5900040    0.4555487
  85.6000061    0.4548930
  85.6100006    0.4577578
  85.6200027    0.4414310
  85.6300049    0.4432535
  85.6400070    0.4409877
  85.6500015    0.4396069
  85.6600037    0.4460832
  85.6700058    0.4373243
  85.6800003    0.4434685
  85.6900024    0.4386940
  85.7000046    0.4435966
  85.7100067    0.4358783
  85.7200012    0.4302114
  85.7300034    0.4334608
  85.7400055    0.4330828
  85.7500076    0.4315050
  85.7600021    0.4362076
  85.7700043    0.4336716
  85.7800064    0.4346931
  85.7900009    0.4257569
  85.8000031    0.4181968
  85.8100052    0.4174825
  85.8200073    0.4195611
  85.8300018    0.4253155
  85.8400040    0.4211055
  85.8500061    0.4135863
  85.8600006    0.4138910
  85.8700027    0.4137175
  85.8800049    0.4158928
  85.8900070    0.4128852
  85.9000015    0.4148203
  85.9100037    0.4224131
  85.9200058    0.4193518
  85.9300003    0.4230156
  85.9400024    0.4198335
  85.9500046    0.4169282
  85.9600067    0.4142188
  85.9700012    0.4090876
  85.9800034    0.4126523
  85.9900055    0.4195057
  86.0000076    0.4191695
  86.0100021    0.4161058
  86.0200043    0.4224141
  86.0300064    0.4140050
  86.0400009    0.4172370
  86.0500031    0.4202905
  86.0600052    0.4205420
  86.0700073    0.4144548
  86.0800018    0.4255283
  86.0900040    0.4187994
  86.1000061    0.4314464
  86.1100006    0.4250641
  86.1200027    0.4259951
  86.1300049    0.4209383
  86.1400070    0.4151840
  86.1500015    0.4122101
  86.1600037    0.4114852
  86.1700058    0.4193725
  86.1800003    0.4127185
  86.1900024    0.4074733
  86.2000046    0.4228027
  86.2100067    0.4197326
  86.2200012    0.4235215
  86.2300034    0.4253263
  86.2400055    0.4169283
  86.2500076    0.4145771
  86.2600021    0.4253161
  86.2700043    0.4291773
  86.2800064    0.4264148
  86.2900009    0.4307208
  86.3000031    0.4327348
  86.3100052    0.4327668
  86.3200073    0.4382718
  86.3300018    0.4258941
  86.3400040    0.4309565
  86.3500061    0.4359600
  86.3600006    0.4416995
  86.3700027    0.4476820
  86.3800049    0.4523098
  86.3900070    0.4441499
  86.4000015    0.4460790
  86.4100037    0.4500706
  86.4200058    0.4430756
  86.4300003    0.4428634
  86.4400024    0.4415380
  86.4500046    0.4374783
  86.4600067    0.4404147
  86.4700012    0.4273063
  86.4800034    0.4315780
  86.4900055    0.4322366
  86.5000076    0.4394233
  86.5100021    0.4352646
  86.5200043    0.4309736
  86.5300064    0.4289242
  86.5400009    0.4340883
  86.5500031    0.4412720
  86.5600052    0.4434413
  86.5700073    0.4403602
  86.5800018    0.4305969
  86.5900040    0.4368129
  86.6000061    0.4401607
  86.6100006    0.4292598
  86.6200027    0.4278709
  86.6300049    0.4351118
  86.6400070    0.4275978
  86.6500015    0.4292193
  86.6600037    0.4339180
  86.6700058    0.4457048
  86.6800003    0.4496258
  86.6900024    0.4413715
  86.7000046    0.4407148
  86.7100067    0.4382302
  86.7200012    0.4422907
  86.7300034    0.4557398
  86.7400055    0.4599845
  86.7500076    0.4547763
  86.7600021    0.4464400
  86.7700043    0.4453173
  86.7800064    0.4465614
  86.7900009    0.4506099
  86.8000031    0.4369534
  86.8100052    0.4417267
  86.8200073    0.4420041
  86.8300018    0.4470886
  86.8400040    0.4380107
  86.8500061    0.4390524
  86.8600006    0.4369972
  86.8700027    0.4325828
  86.8800049    0.4347783
  86.8900070    0.4398586
  86.9000015    0.4493744
  86.9100037    0.4509512
  86.9200058    0.4441063
  86.9300079    0.4534489
  86.9400024    0.4572885
  86.9500046    0.4478947
  86.9600067    0.4460412
  86.9700012    0.4474347
  86.9800034    0.4549684
  86.9900055    0.4508712
  87.0000076    0.4548595
  87.0100021    0.4574844
  87.0200043    0.4653695
  87.0300064    0.4650992
  87.0400009    0.4625250
  87.0500031    0.4568680
  87.0600052    0.4524490
  87.0700073    0.4503730
  87.0800018    0.4481307
  87.0900040    0.4452923
  87.1000061    0.4396409
  87.1100006    0.4357595
  87.1200027    0.4347892
  87.1300049    0.4339525
  87.1400070    0.4335727
  87.1500015    0.4251287
  87.1600037    0.4292962
  87.1700058    0.4351825
  87.1800079    0.4339061
  87.1900024    0.4379089
  87.2000046    0.4429351
  87.2100067    0.4425591
  87.2200012    0.4377413
  87.2300034    0.4277359
  87.2400055    0.4352074
  87.2500076    0.4392977
  87.2600021    0.4498727
  87.2700043    0.4495343
  87.2800064    0.4602865
  87.2900009    0.4421009
  87.3000031    0.4315193
  87.3100052    0.4316013
  87.3200073    0.4394848
  87.3300018    0.4404123
  87.3400040    0.4440599
  87.3500061    0.4418158
  87.3600006    0.4444622
  87.3700027    0.4510191
  87.3800049    0.4492733
  87.3900070    0.4457218
  87.4000015    0.4467857
  87.4100037    0.4316007
  87.4200058    0.4298564
  87.4300079    0.4300289
  87.4400024    0.4292212
  87.4500046    0.4340908
  87.4600067    0.4293806
  87.4700012    0.4218813
  87.4800034    0.4297424
  87.4900055    0.4282728
  87.5000076    0.4223654
  87.5100021    0.4300923
  87.5200043    0.4222373
  87.5300064    0.4317711
  87.5400009    0.4355791
  87.5500031    0.4254958
  87.5600052    0.4266862
  87.5700073    0.4276476
  87.5800018    0.4262425
  87.5900040    0.4269903
  87.6000061    0.4306416
  87.6100006    0.4249402
  87.6200027    0.4263844
  87.6300049    0.4285908
  87.6400070    0.4203339
  87.6500015    0.4270725
  87.6600037    0.4264570
  87.6700058    0.4284813
  87.6800079    0.4318160
  87.6900024    0.4277033
  87.7000046    0.4311617
  87.7100067    0.4302780
  87.7200012    0.4292635
  87.7300034    0.4200298
  87.7400055    0.4186822
  87.7500076    0.4189070
  87.7600021    0.4135493
  87.7700043    0.4176212
  87.7800064    0.4148251
  87.7900009    0.4077350
  87.8000031    0.4143373
  87.8100052    0.4151313
  87.8200073    0.4240573
  87.8300018    0.4218699
  87.8400040    0.4250052
  87.8500061    0.4281515
  87.8600006    0.4285181
  87.8700027    0.4219726
  87.8800049    0.4199344
  87.8900070    0.4191383
  87.9000015    0.4204457
  87.9100037    0.4192528
  87.9200058    0.4155642
  87.9300079    0.4245411
  87.9400024    0.4287421
  87.9500046    0.4288284
  87.9600067    0.4399722
  87.9700012    0.4348858
  87.9800034    0.4308703
  87.9900055    0.4346417
  88.0000076    0.4245391
  88.0100021    0.4220924
  88.0200043    0.4252273
  88.0300064    0.4312548
  88.0400009    0.4212703
  88.0500031    0.4341943
  88.0600052    0.4375021
  88.0700073    0.4220705
  88.0800018    0.4266424
  88.0900040    0.4147919
  88.1000061    0.4126966
  88.1100006    0.4183189
  88.1200027    0.4192583
  88.1300049    0.4140550
  88.1400070    0.4188835
  88.1500015    0.4095222
  88.1600037    0.4182692
  88.1700058    0.4217702
  88.1800079    0.4305220
  88.1900024    0.4378112
  88.2000046    0.4405306
  88.2100067    0.4364727
  88.2200012    0.4398076
  88.2300034    0.4361966
  88.2400055    0.4333778
  88.2500076    0.4274861
  88.2600021    0.4191437
  88.2700043    0.4274849
  88.2800064    0.4271166
  88.2900009    0.4276465
  88.3000031    0.4221141
  88.3100052    0.4171754
  88.3200073    0.4204548
  88.3300018    0.4202008
  88.3400040    0.4213096
  88.3500061    0.4279265
  88.3600006    0.4301430
  88.3700027    0.4324080
  88.3800049    0.4296118
  88.3900070    0.4328311
  88.4000015    0.4448664
  88.4100037    0.4290011
  88.4200058    0.4293406
  88.4300079    0.4325454
  88.4400024    0.4343368
  88.4500046    0.4403385
  88.4600067    0.4424054
  88.4700012    0.4326990
  88.4800034    0.4333184
  88.4900055    0.4343444
  88.5000076    0.4298279
  88.5100021    0.4211046
  88.5200043    0.4176920
  88.5300064    0.4246239
  88.5400009    0.4225895
  88.5500031    0.4245905
  88.5600052    0.4229462
  88.5700073    0.4259207
  88.5800018    0.4250218
  88.5900040    0.4241405
  88.6000061    0.4267381
  88.6100006    0.4314816
  88.6200027    0.4232384
  88.6300049    0.4244463
  88.6400070    0.4256880
  88.6500015    0.4306641
  88.6600037    0.4252221
  88.6700058    0.4261197
  88.6800079    0.4119283
  88.6900024    0.4219414
  88.7000046    0.4331359
  88.7100067    0.4304221
  88.7200012    0.4268641
  88.7300034    0.4269625
  88.7400055    0.4207808
  88.7500076    0.4284094
  88.7600021    0.4371279
  88.7700043    0.4294285
  88.7800064    0.4323601
  88.7900009    0.4290342
  88.8000031    0.4280809
  88.8100052    0.4385030
  88.8200073    0.4422912
  88.8300018    0.4375950
  88.8400040    0.4372904
  88.8500061    0.4354416
  88.8600006    0.4262640
  88.8700027    0.4179539
  88.8800049    0.4167702
  88.8900070    0.4214787
  88.9000015    0.4289985
  88.9100037    0.4177746
  88.9200058    0.4253477
  88.9300079    0.4294620
  88.9400024    0.4221284
  88.9500046    0.4154035
  88.9600067    0.4182037
  88.9700012    0.4220863
  88.9800034    0.4208288
  88.9900055    0.4197738
  89.0000076    0.4194764
  89.0100021    0.4153162
  89.0200043    0.4138161
  89.0300064    0.4159135
  89.0400009    0.4152741
  89.0500031    0.4122527
  89.0600052    0.4111286
  89.0700073    0.4156548
  89.0800018    0.4104056
  89.0900040    0.4081588
  89.1000061    0.4099042
  89.1100006    0.4087938
  89.1200027    0.4176085
  89.1300049    0.4166301
  89.1400070    0.4219730
  89.1500015    0.4077642
  89.1600037    0.4045879
  89.1700058    0.4093964
  89.1800079    0.4098595
  89.1900024    0.4172544
  89.2000046    0.4195961
  89.2100067    0.4196860
  89.2200012    0.4385988
  89.2300034    0.4185030
  89.2400055    0.4293504
  89.2500076    0.4315335
  89.2600021    0.4278096
  89.2700043    0.4297768
  89.2800064    0.4274585
  89.2900009    0.4314530
  89.3000031    0.4230802
  89.3100052    0.4219390
  89.3200073    0.4283063
  89.3300018    0.4273070
  89.3400040    0.4244587
  89.3500061    0.4304640
  89.3600006    0.4469846
  89.3700027    0.4351003
  89.3800049    0.4253135
  89.3900070    0.4285637
  89.4000015    0.4273662
  89.4100037    0.4266344
  89.4200058    0.4247774
  89.4300079    0.4221195
  89.4400024    0.4261002
  89.4500046    0.4242369
  89.4600067    0.4234732
  89.4700012    0.4236341
  89.4800034    0.4285962
  89.4900055    0.4282568
  89.5000076    0.4268633
  89.5100021    0.4327054
  89.5200043    0.4321438
  89.5300064    0.4305078
  89.5400009    0.4284607
  89.5500031    0.4279769
  89.5600052    0.4249468
  89.5700073    0.4231096
  89.5800018    0.4194199
  89.5900040    0.4259992
  89.6000061    0.4292614
  89.6100006    0.4305414
  89.6200027    0.4321951
  89.6300049    0.4272110
  89.6400070    0.4205441
  89.6500015    0.4215069
  89.6600037    0.4265408
  89.6700058    0.4200310
  89.6800079    0.4192459
  89.6900024    0.4241926
  89.7000046    0.4185742
  89.7100067    0.4154937
  89.7200012    0.4169581
  89.7300034    0.4257292
  89.7400055    0.4342405
  89.7500076    0.4243397
  89.7600021    0.4319431
  89.7700043    0.4199913
  89.7800064    0.4143984
  89.7900009    0.4230115
  89.8000031    0.4207840
  89.8100052    0.4171889
  89.8200073    0.4243433
  89.8300018    0.4283838
  89.8400040    0.4220496
  89.8500061    0.4113787
  89.8600006    0.4097893
  89.8700027    0.4083589
  89.8800049    0.4018002
  89.8900070    0.4050283
  89.9000015    0.4042080
  89.9100037    0.4095103
  89.9200058    0.4172730
  89.9300079    0.4135629
  89.9400024    0.4124521
  89.9500046    0.4014268
  89.9600067    0.4093864
  89.9700012    0.4011398
  89.9800034    0.4015840
  89.9900055    0.4100349
  90.0000076    0.4071906
  90.0100021    0.4010535
  90.0200043    0.4155995
  90.0300064    0.4082076
  90.0400009    0.4174866
  90.0500031    0.4113166
  90.0600052    0.4142819
  90.0700073    0.4216396
  90.0800018    0.4164733
  90.0900040    0.4124411
  90.1000061    0.4119514
  90.1100006    0.4133835
  90.1200027    0.4136884
  90.1300049    0.4213598
  90.1400070    0.4221882
  90.1500015    0.4204850
  90.1600037    0.4170646
  90.1700058    0.4202899
  90.1800079    0.4206233
  90.1900024    0.4250086
  90.2000046    0.4175662
  90.2100067    0.4154019
  90.2200012    0.4175897
  90.2300034    0.4173960
  90.2400055    0.4144758
  90.2500076    0.4102969
  90.2600021    0.4103408
  90.2700043    0.4086688
  90.2800064    0.4171593
  90.2900009    0.4192015
  90.3000031    0.4163232
  90.3100052    0.4120752
  90.3200073    0.4159137
  90.3300018    0.4089246
  90.3400040    0.4045479
  90.3500061    0.4102836
  90.3600006    0.4104632
  90.3700027    0.4112465
  90.3800049    0.4155778
  90.3900070    0.4153805
  90.4000015    0.4098247
  90.4100037    0.4057946
  90.4200058    0.4010125
  90.4300079    0.4026382
  90.4400024    0.4090360
  90.4500046    0.4079265
  90.4600067    0.4042417
  90.4700012    0.4094551
  90.4800034    0.4016172
  90.4900055    0.4030233
  90.5000076    0.4029673
  90.5100021    0.4066962
  90.5200043    0.4147585
  90.5300064    0.4147754
  90.5400009    0.4173136
  90.5500031    0.4197566
  90.5600052    0.4088670
  90.5700073    0.4066847
  90.5800018    0.4026157
  90.5900040    0.4045515
  90.6000061    0.4060397
  90.6100006    0.4016395
  90.6200027    0.4012103
  90.6300049    0.4058450
  90.6400070    0.4045181
  90.6500015    0.4031429
  90.6600037    0.4097391
  90.6700058    0.4007863
  90.6800079    0.4074131
  90.6900024    0.4057963
  90.7000046    0.4178461
  90.7100067    0.4128821
  90.7200012    0.4091144
  90.7300034    0.4074574
  90.7400055    0.4057762
  90.7500076    0.4005454
  90.7600021    0.4034815
  90.7700043    0.3948706
  90.7800064    0.3967257
  90.7900009    0.4054303
  90.8000031    0.4083328
  90.8100052    0.4029692
  90.8200073    0.4033256
  90.8300018    0.4132570
  90.8400040    0.4081147
  90.8500061    0.4121828
  90.8600006    0.4095615
  90.8700027    0.4141233
  90.8800049    0.4052188
  90.8900070    0.4039624
  90.9000015    0.4135090
  90.9100037    0.4189633
  90.9200058    0.4130327
  90.9300079    0.4174419
  90.9400024    0.4156606
  90.9500046    0.4159478
  90.9600067    0.4174992
  90.9700012    0.4204904
  90.9800034    0.4216695
  90.9900055    0.4275126
  91.0000076    0.4136901
  91.0100021    0.4187990
  91.0200043    0.4223803
  91.0300064    0.4184240
  91.0400009    0.4298602
  91.0500031    0.4275433
  91.0600052    0.4281501
  91.0700073    0.4236002
  91.0800018    0.4299458
  91.0900040    0.4328402
  91.1000061    0.4256444
  91.1100006    0.4179401
  91.1200027    0.4190318
  91.1300049    0.4192732
  91.1400070    0.4160071
  91.1500015    0.4209031
  91.1600037    0.4196098
  91.1700058    0.4362250
  91.1800079    0.4302695
  91.1900024    0.4237611
  91.2000046    0.4143795
  91.2100067    0.4124399
  91.2200012    0.4151609
  91.2300034    0.4081255
  91.2400055    0.4037190
  91.2500076    0.4119746
  91.2600021    0.4203288
  91.2700043    0.4150596
  91.2800064    0.4161644
  91.2900009    0.4236351
  91.3000031    0.4213236
  91.3100052    0.4276671
  91.3200073    0.4237082
  91.3300018    0.4208521
  91.3400040    0.4192946
  91.3500061    0.4118730
  91.3600006    0.4127477
  91.3700027    0.4114075
  91.3800049    0.4141338
  91.3900070    0.4263529
  91.4000015    0.4187486
  91.4100037    0.4288941
  91.4200058    0.4195194
  91.4300079    0.4202248
  91.4400024    0.4208573
  91.4500046    0.4234720
  91.4600067    0.4207223
  91.4700012    0.4172567
  91.4800034    0.4217272
  91.4900055    0.4240077
  91.5000076    0.4219406
  91.5100021    0.4333125
  91.5200043    0.4248166
  91.5300064    0.4275710
  91.5400009    0.4182770
  91.5500031    0.4148520
  91.5600052    0.4243475
  91.5700073    0.4258282
  91.5800018    0.4183896
  91.5900040    0.4163325
  91.6000061    0.4069678
  91.6100006    0.4128494
  91.6200027    0.4026941
  91.6300049    0.4059096
  91.6400070    0.4113705
  91.6500015    0.4133831
  91.6600037    0.4202199
  91.6700058    0.4239627
  91.6800079    0.4231779
  91.6900024    0.4240954
  91.7000046    0.4267929
  91.7100067    0.4208044
  91.7200012    0.4218618
  91.7300034    0.4258964
  91.7400055    0.4304642
  91.7500076    0.4245916
  91.7600021    0.4249753
  91.7700043    0.4228600
  91.7800064    0.4166320
  91.7900009    0.4274330
  91.8000031    0.4211707
  91.8100052    0.4224087
  91.8200073    0.4302022
  91.8300018    0.4244610
  91.8400040    0.4252526
  91.8500061    0.4234490
  91.8600006    0.4132736
  91.8700027    0.4141611
  91.8800049    0.4082413
  91.8900070    0.4109971
  91.9000015    0.4141142
  91.9100037    0.4164061
  91.9200058    0.4154153
  91.9300079    0.4046263
  91.9400024    0.4129618
  91.9500046    0.4091830
  91.9600067    0.4147363
  91.9700012    0.4074286
  91.9800034    0.4117016
  91.9900055    0.4117040
  92.0000076    0.4188499
  92.0100021    0.4190240
  92.0200043    0.4187046
  92.0300064    0.4142033
  92.0400009    0.4079683
  92.0500031    0.4064821
  92.0600052    0.4074397
  92.0700073    0.4022518
  92.0800018    0.4096509
  92.0900040    0.4066908
  92.1000061    0.4041365
  92.1100006    0.4041657
  92.1200027    0.4027433
  92.1300049    0.4060949
  92.1400070    0.3995372
  92.1500015    0.3997029
  92.1600037    0.3994370
  92.1700058    0.3992633
  92.1800079    0.4014650
  92.1900024    0.3949652
  92.2000046    0.4030229
  92.2100067    0.4024247
  92.2200012    0.4040102
  92.2300034    0.4029673
  92.2400055    0.4031237
  92.2500076    0.4066590
  92.2600021    0.4047829
  92.2700043    0.4046759
  92.2800064    0.4098543
  92.2900009    0.4032532
  92.3000031    0.4003874
  92.3100052    0.4070051
  92.3200073    0.4080535
  92.3300018    0.4101899
  92.3400040    0.4193737
  92.3500061    0.4161674
  92.3600006    0.4040780
  92.3700027    0.4071009
  92.3800049    0.4148101
  92.3900070    0.4110280
  92.4000015    0.4154229
  92.4100037    0.4064238
  92.4200058    0.4092802
  92.4300079    0.4241967
  92.4400024    0.4110501
  92.4500046    0.4169790
  92.4600067    0.4164316
  92.4700012    0.4137428
  92.4800034    0.4218244
  92.4900055    0.4199991
  92.5000076    0.4191650
  92.5100021    0.4181623
  92.5200043    0.4162479
  92.5300064    0.4210248
  92.5400009    0.4237067
  92.5500031    0.4181460
  92.5600052    0.4152704
  92.5700073    0.4138356
  92.5800018    0.4126303
  92.5900040    0.4248945
  92.6000061    0.4144942
  92.6100006    0.4178651
  92.6200027    0.4222197
  92.6300049    0.4259463
  92.6400070    0.4262946
  92.6500015    0.4280193
  92.6600037    0.4266848
  92.6700058    0.4224336
  92.6800079    0.4197189
  92.6900024    0.4164261
  92.7000046    0.4164554
  92.7100067    0.4163845
  92.7200012    0.4054258
  92.7300034    0.4134309
  92.7400055    0.4111954
  92.7500076    0.4090327
  92.7600021    0.4108894
  92.7700043    0.4114940
  92.7800064    0.4085085
  92.7900009    0.4073630
  92.8000031    0.4070687
  92.8100052    0.4106222
  92.8200073    0.4146705
  92.8300018    0.4099597
  92.8400040    0.4069428
  92.8500061    0.4063791
  92.8600006    0.4031738
  92.8700027    0.4064244
  92.8800049    0.4036726
  92.8900070    0.4021804
  92.9000015    0.4016330
  92.9100037    0.3977698
  92.9200058    0.4095735
  92.9300079    0.4084738
  92.9400024    0.4091339
  92.9500046    0.4120788
  92.9600067    0.4088238
  92.9700012    0.4160510
  92.9800034    0.4197948
  92.9900055    0.4185336
  93.0000076    0.4113599
  93.0100021    0.4093350
  93.0200043    0.4171970
  93.0300064    0.4130751
  93.0400009    0.4151096
  93.0500031    0.4140184
  93.0600052    0.4125175
  93.0700073    0.4152752
  93.0800018    0.4095255
  93.0900040    0.4200286
  93.1000061    0.4201307
  93.1100006    0.4234278
  93.1200027    0.4170988
  93.1300049    0.4188828
  93.1400070    0.4179166
  93.1500015    0.4210718
  93.1600037    0.4163636
  93.1700058    0.4141677
  93.1800079    0.4127987
  93.1900024    0.4125122
  93.2000046    0.4213317
  93.2100067    0.4119696
  93.2200012    0.4111904
  93.2300034    0.4106010
  93.2400055    0.4081522
  93.2500076    0.4081579
  93.2600021    0.4097998
  93.2700043    0.4044770
  93.2800064    0.4081639
  93.2900009    0.4095268
  93.3000031    0.4133601
  93.3100052    0.4125931
  93.3200073    0.4142277
  93.3300018    0.4232608
  93.3400040    0.4100434
  93.3500061    0.4137180
  93.3600082    0.4186757
  93.3700027    0.4150501
  93.3800049    0.4055000
  93.3900070    0.4068917
  93.4000015    0.4118000
  93.4100037    0.4143108
  93.4200058    0.4149805
  93.4300079    0.4151074
  93.4400024    0.4163484
  93.4500046    0.4092062
  93.4600067    0.4094517
  93.4700012    0.4070041
  93.4800034    0.4075090
  93.4900055    0.4081675
  93.5000076    0.4078456
  93.5100021    0.4019799
  93.5200043    0.4028829
  93.5300064    0.4001804
  93.5400009    0.4146747
  93.5500031    0.4183832
  93.5600052    0.4167925
  93.5700073    0.4167324
  93.5800018    0.4101788
  93.5900040    0.4147997
  93.6000061    0.4142678
  93.6100082    0.4126117
  93.6200027    0.4138401
  93.6300049    0.4093985
  93.6400070    0.4172134
  93.6500015    0.4210511
  93.6600037    0.4144065
  93.6700058    0.4155083
  93.6800079    0.4249096
  93.6900024    0.4164047
  93.7000046    0.4178072
  93.7100067    0.4181238
  93.7200012    0.4129859
  93.7300034    0.4166276
  93.7400055    0.4133185
  93.7500076    0.4141279
  93.7600021    0.4197919
  93.7700043    0.4129514
  93.7800064    0.4120166
  93.7900009    0.4127549
  93.8000031    0.4113116
  93.8100052    0.4186656
  93.8200073    0.4170348
  93.8300018    0.4140674
  93.8400040    0.4161220
  93.8500061    0.4198975
  93.8600082    0.4244893
  93.8700027    0.4192824
  93.8800049    0.4247880
  93.8900070    0.4238365
  93.9000015    0.4233225
  93.9100037    0.4240364
  93.9200058    0.4251582
  93.9300079    0.4234000
  93.9400024    0.4279976
  93.9500046    0.4300215
  93.9600067    0.4312389
  93.9700012    0.4222417
  93.9800034    0.4347214
  93.9900055    0.4371004
  94.0000076    0.4265219
  94.0100021    0.4321062
  94.0200043    0.4259625
  94.0300064    0.4292001
  94.0400009    0.4338763
  94.0500031    0.4353761
  94.0600052    0.4406241
  94.0700073    0.4410423
  94.0800018    0.4347996
  94.0900040    0.4384584
  94.1000061    0.4365988
  94.1100082    0.4358774
  94.1200027    0.4356688
  94.1300049    0.4221750
  94.1400070    0.4227792
  94.1500015    0.4263482
  94.1600037    0.4350495
  94.1700058    0.4338678
  94.1800079    0.4309220
  94.1900024    0.4342439
  94.2000046    0.4241330
  94.2100067    0.4269074
  94.2200012    0.4227289
  94.2300034    0.4276919
  94.2400055    0.4279734
  94.2500076    0.4249544
  94.2600021    0.4364364
  94.2700043    0.4418400
  94.2800064    0.4451536
  94.2900009    0.4421001
  94.3000031    0.4502884
  94.3100052    0.4433103
  94.3200073    0.4435360
  94.3300018    0.4414304
  94.3400040    0.4382599
  94.3500061    0.4449745
  94.3600082    0.4482538
  94.3700027    0.4475379
  94.3800049    0.4550181
  94.3900070    0.4541383
  94.4000015    0.4502926
  94.4100037    0.4572708
  94.4200058    0.4573144
  94.4300079    0.4642372
  94.4400024    0.4562914
  94.4500046    0.4577624
  94.4600067    0.4566291
  94.4700012    0.4714489
  94.4800034    0.4700631
  94.4900055    0.4714104
  94.5000076    0.4641633
  94.5100021    0.4576461
  94.5200043    0.4531112
  94.5300064    0.4514071
  94.5400009    0.4481872
  94.5500031    0.4455419
  94.5600052    0.4512690
  94.5700073    0.4537812
  94.5800018    0.4572637
  94.5900040    0.4483336
  94.6000061    0.4513655
  94.6100082    0.4572524
  94.6200027    0.4528700
  94.6300049    0.4557729
  94.6400070    0.4604318
  94.6500015    0.4631821
  94.6600037    0.4717763
  94.6700058    0.4690251
  94.6800079    0.4654725
  94.6900024    0.4666626
  94.7000046    0.4660617
  94.7100067    0.4739377
  94.7200012    0.4767011
  94.7300034    0.4742346
  94.7400055    0.4547604
  94.7500076    0.4506149
  94.7600021    0.4567562
  94.7700043    0.4643261
  94.7800064    0.4639451
  94.7900009    0.4717844
  94.8000031    0.4566370
  94.8100052    0.4570490
  94.8200073    0.4501326
  94.8300018    0.4497652
  94.8400040    0.4491006
  94.8500061    0.4454083
  94.8600082    0.4419455
  94.8700027    0.4310981
  94.8800049    0.4288712
  94.8900070    0.4333858
  94.9000015    0.4313455
  94.9100037    0.4332245
  94.9200058    0.4230248
  94.9300079    0.4184677
  94.9400024    0.4203244
  94.9500046    0.4248886
  94.9600067    0.4222558
  94.9700012    0.4298528
  94.9800034    0.4287716
  94.9900055    0.4313026
  95.0000076    0.4300936
  95.0100021    0.4320152
  95.0200043    0.4277669
  95.0300064    0.4257893
  95.0400009    0.4261709
  95.0500031    0.4260553
  95.0600052    0.4291594
  95.0700073    0.4288104
  95.0800018    0.4280089
  95.0900040    0.4303927
  95.1000061    0.4306789
  95.1100082    0.4270859
  95.1200027    0.4255802
  95.1300049    0.4262235
  95.1400070    0.4280708
  95.1500015    0.4228007
  95.1600037    0.4260724
  95.1700058    0.4294410
  95.1800079    0.4324546
  95.1900024    0.4252051
  95.2000046    0.4294244
  95.2100067    0.4257973
  95.2200012    0.4317696
  95.2300034    0.4305670
  95.2400055    0.4304228
  95.2500076    0.4367501
  95.2600021    0.4392831
  95.2700043    0.4408131
  95.2800064    0.4467259
  95.2900009    0.4351908
  95.3000031    0.4405994
  95.3100052    0.4304487
  95.3200073    0.4319152
  95.3300018    0.4336286
  95.3400040    0.4383533
  95.3500061    0.4397561
  95.3600082    0.4377332
  95.3700027    0.4406415
  95.3800049    0.4441320
  95.3900070    0.4321140
  95.4000015    0.4252256
  95.4100037    0.4309653
  95.4200058    0.4346597
  95.4300079    0.4279109
  95.4400024    0.4298493
  95.4500046    0.4375749
  95.4600067    0.4373705
  95.4700012    0.4314663
  95.4800034    0.4327330
  95.4900055    0.4338181
  95.5000076    0.4264950
  95.5100021    0.4236651
  95.5200043    0.4179524
  95.5300064    0.4159214
  95.5400009    0.4168526
  95.5500031    0.4249249
  95.5600052    0.4348088
  95.5700073    0.4294402
  95.5800018    0.4261767
  95.5900040    0.4220356
  95.6000061    0.4249804
  95.6100082    0.4243762
  95.6200027    0.4296682
  95.6300049    0.4266014
  95.6400070    0.4297484
  95.6500015    0.4283668
  95.6600037    0.4235239
  95.6700058    0.4280183
  95.6800079    0.4299400
  95.6900024    0.4368746
  95.7000046    0.4414268
  95.7100067    0.4419102
  95.7200012    0.4334770
  95.7300034    0.4388398
  95.7400055    0.4397044
  95.7500076    0.4303520
  95.7600021    0.4307139
  95.7700043    0.4282996
  95.7800064    0.4183151
  95.7900009    0.4181801
  95.8000031    0.4227046
  95.8100052    0.4230181
  95.8200073    0.4343376
  95.8300018    0.4291426
  95.8400040    0.4398245
  95.8500061    0.4339278
  95.8600082    0.4287847
  95.8700027    0.4192805
  95.8800049    0.4231690
  95.8900070    0.4297608
  95.9000015    0.4426052
  95.9100037    0.4436164
  95.9200058    0.4405201
  95.9300079    0.4436725
  95.9400024    0.4532326
  95.9500046    0.4455325
  95.9600067    0.4430587
  95.9700012    0.4423718
  95.9800034    0.4476459
  95.9900055    0.4358256
  96.0000076    0.4395041
  96.0100021    0.4404677
  96.0200043    0.4481758
  96.0300064    0.4546544
  96.0400009    0.4423866
  96.0500031    0.4630992
  96.0600052    0.4509724
  96.0700073    0.4476602
  96.0800018    0.4428577
  96.0900040    0.4495184
  96.1000061    0.4480198
  96.1100082    0.4395863
  96.1200027    0.4319473
  96.1300049    0.4355032
  96.1400070    0.4268172
  96.1500015    0.4306938
  96.1600037    0.4308175
  96.1700058    0.4216756
  96.1800079    0.4244735
  96.1900024    0.4302869
  96.2000046    0.4280472
  96.2100067    0.4344455
  96.2200012    0.4323383
  96.2300034    0.4312226
  96.2400055    0.4283725
  96.2500076    0.4271809
  96.2600021    0.4345282
  96.2700043    0.4364550
  96.2800064    0.4377971
  96.2900009    0.4309509
  96.3000031    0.4244750
  96.3100052    0.4242850
  96.3200073    0.4257844
  96.3300018    0.4237074
  96.3400040    0.4169602
  96.3500061    0.4118530
  96.3600082    0.4171982
  96.3700027    0.4283551
  96.3800049    0.4251259
  96.3900070    0.4234665
  96.4000015    0.4291454
  96.4100037    0.4309416
  96.4200058    0.4209455
  96.4300079    0.4298274
  96.4400024    0.4296731
  96.4500046    0.4393066
  96.4600067    0.4310767
  96.4700012    0.4343657
  96.4800034    0.4297106
  96.4900055    0.4350249
  96.5000076    0.4478505
  96.5100021    0.4495478
  96.5200043    0.4539001
  96.5300064    0.4483808
  96.5400009    0.4443575
  96.5500031    0.4340612
  96.5600052    0.4323057
  96.5700073    0.4399343
  96.5800018    0.4297389
  96.5900040    0.4265782
  96.6000061    0.4259408
  96.6100082    0.4282514
  96.6200027    0.4235009
  96.6300049    0.4162775
  96.6400070    0.4121130
  96.6500015    0.4160757
  96.6600037    0.4236036
  96.6700058    0.4172841
  96.6800079    0.4152289
  96.6900024    0.4258732
  96.7000046    0.4213627
  96.7100067    0.4173213
  96.7200012    0.4221070
  96.7300034    0.4201464
  96.7400055    0.4261695
  96.7500076    0.4259767
  96.7600021    0.4096980
  96.7700043    0.4154184
  96.7800064    0.4154721
  96.7900009    0.4207835
  96.8000031    0.4179211
  96.8100052    0.4210326
  96.8200073    0.4146198
  96.8300018    0.4154558
  96.8400040    0.4073961
  96.8500061    0.4122075
  96.8600082    0.4108341
  96.8700027    0.4078313
  96.8800049    0.4140097
  96.8900070    0.4089948
  96.9000015    0.4160783
  96.9100037    0.4198181
  96.9200058    0.4201191
  96.9300079    0.4283258
  96.9400024    0.4274283
  96.9500046    0.4354121
  96.9600067    0.4326524
  96.9700012    0.4344333
  96.9800034    0.4289038
  96.9900055    0.4337054
  97.0000076    0.4342588
  97.0100021    0.4281571
  97.0200043    0.4267127
  97.0300064    0.4263067
  97.0400009    0.4292346
  97.0500031    0.4332994
  97.0600052    0.4302587
  97.0700073    0.4210856
  97.0800018    0.4226000
  97.0900040    0.4295889
  97.1000061    0.4318921
  97.1100082    0.4251314
  97.1200027    0.4233949
  97.1300049    0.4290630
  97.1400070    0.4251603
  97.1500015    0.4217251
  97.1600037    0.4138778
  97.1700058    0.4150160
  97.1800079    0.4136790
  97.1900024    0.4169745
  97.2000046    0.4175587
  97.2100067    0.4173509
  97.2200012    0.4169990
  97.2300034    0.4181756
  97.2400055    0.4161856
  97.2500076    0.4175586
  97.2600021    0.4111993
  97.2700043    0.4101200
  97.2800064    0.4070567
  97.2900009    0.4157145
  97.3000031    0.4054649
  97.3100052    0.4186768
  97.3200073    0.4117043
  97.3300018    0.4108000
  97.3400040    0.4098276
  97.3500061    0.4108193
  97.3600082    0.4092809
  97.3700027    0.4092053
  97.3800049    0.4138640
  97.3900070    0.4122094
  97.4000015    0.4115510
  97.4100037    0.4021403
  97.4200058    0.4052116
  97.4300079    0.4142289
  97.4400024    0.4103896
  97.4500046    0.4121970
  97.4600067    0.4134441
  97.4700012    0.4150375
  97.4800034    0.4096944
  97.4900055    0.4044592
  97.5000076    0.4109271
  97.5100021    0.4172902
  97.5200043    0.4112444
  97.5300064    0.4096096
  97.5400009    0.4088135
  97.5500031    0.4107802
  97.5600052    0.4092262
  97.5700073    0.4083907
  97.5800018    0.4067355
  97.5900040    0.4095870
  97.6000061    0.4106084
  97.6100082    0.4044625
  97.6200027    0.4063762
  97.6300049    0.4139414
  97.6400070    0.4047522
  97.6500015    0.4058143
  97.6600037    0.4026304
  97.6700058    0.3946639
  97.6800079    0.4113051
  97.6900024    0.4050173
  97.7000046    0.4164228
  97.7100067    0.4145414
  97.7200012    0.4150898
  97.7300034    0.4114736
  97.7400055    0.4027748
  97.7500076    0.4114659
  97.7600021    0.4108730
  97.7700043    0.4020908
  97.7800064    0.4062009
  97.7900009    0.4068929
  97.8000031    0.4106403
  97.8100052    0.4074804
  97.8200073    0.4121444
  97.8300018    0.4120211
  97.8400040    0.4134362
  97.8500061    0.4109979
  97.8600082    0.4073737
  97.8700027    0.4118827
  97.8800049    0.4184657
  97.8900070    0.4193772
  97.9000015    0.4199086
  97.9100037    0.4169060
  97.9200058    0.4144894
  97.9300079    0.4062119
  97.9400024    0.4150360
  97.9500046    0.4014124
  97.9600067    0.4052936
  97.9700012    0.4097260
  97.9800034    0.4093494
  97.9900055    0.4177209
  98.0000076    0.4107708
  98.0100021    0.4081512
  98.0200043    0.4075023
  98.0300064    0.4114641
  98.0400009    0.4097380
  98.0500031    0.4128815
  98.0600052    0.4072030
  98.0700073    0.4179032
  98.0800018    0.4122081
  98.0900040    0.4163305
  98.1000061    0.4159745
  98.1100082    0.4069858
  98.1200027    0.4080112
  98.1300049    0.4010428
  98.1400070    0.3934469
  98.1500015    0.3912175
  98.1600037    0.3951217
  98.1700058    0.4021817
  98.1800079    0.4006530
  98.1900024    0.4006112
  98.2000046    0.4007217
  98.2100067    0.4037428
  98.2200012    0.4030975
  98.2300034    0.3998037
  98.2400055    0.4079811
  98.2500076    0.4105663
  98.2600021    0.4104000
  98.2700043    0.4144462
  98.2800064    0.4089400
  98.2900009    0.4103167
  98.3000031    0.4121452
  98.3100052    0.4138508
  98.3200073    0.4147030
  98.3300018    0.4130726
  98.3400040    0.4221838
  98.3500061    0.4210596
  98.3600082    0.4227555
  98.3700027    0.4169376
  98.3800049    0.4128514
  98.3900070    0.4079367
  98.4000015    0.4060383
  98.4100037    0.4117306
  98.4200058    0.4123984
  98.4300079    0.4050130
  98.4400024    0.4030067
  98.4500046    0.3961600
  98.4600067    0.3958709
  98.4700012    0.4000256
  98.4800034    0.4041902
  98.4900055    0.4045903
  98.5000076    0.3996803
  98.5100021    0.4029425
  98.5200043    0.4050026
  98.5300064    0.3995101
  98.5400009    0.3937559
  98.5500031    0.3971694
  98.5600052    0.4016640
  98.5700073    0.3986650
  98.5800018    0.4004074
  98.5900040    0.3998476
  98.6000061    0.4025586
  98.6100082    0.4080808
  98.6200027    0.4002186
  98.6300049    0.4048677
  98.6400070    0.3948219
  98.6500015    0.3989024
  98.6600037    0.3970437
  98.6700058    0.4017100
  98.6800079    0.3969390
  98.6900024    0.3944902
  98.7000046    0.4024323
  98.7100067    0.4066604
  98.7200012    0.4074307
  98.7300034    0.4095525
  98.7400055    0.4155363
  98.7500076    0.4158670
  98.7600021    0.4172903
  98.7700043    0.4111018
  98.7800064    0.4148589
  98.7900009    0.4214680
  98.8000031    0.4138450
  98.8100052    0.4124834
  98.8200073    0.4236176
  98.8300018    0.4245231
  98.8400040    0.4158046
  98.8500061    0.4179752
  98.8600082    0.4205888
  98.8700027    0.4227695
  98.8800049    0.4192885
  98.8900070    0.4167421
  98.9000015    0.4226753
  98.9100037    0.4136484
  98.9200058    0.4216274
  98.9300079    0.4170165
  98.9400024    0.4144496
  98.9500046    0.4135253
  98.9600067    0.4157507
  98.9700012    0.4167916
  98.9800034    0.4142693
  98.9900055    0.4056658
  99.0000076    0.4136288
  99.0100021    0.4235322
  99.0200043    0.4212205
  99.0300064    0.4125930
  99.0400009    0.4178076
  99.0500031    0.4290875
  99.0600052    0.4319222
  99.0700073    0.4238683
  99.0800018    0.4317186
  99.0900040    0.4311944
  99.1000061    0.4240076
  99.1100082    0.4291927
  99.1200027    0.4477344
  99.1300049    0.4436304
  99.1400070    0.4416012
  99.1500015    0.4597999
  99.1600037    0.4559418
  99.1700058    0.4602465
  99.1800079    0.4613680
  99.1900024    0.4679518
  99.2000046    0.4647217
  99.2100067    0.4561807
  99.2200012    0.4597926
  99.2300034    0.4638608
  99.2400055    0.4572186
  99.2500076    0.4558871
  99.2600021    0.4466661
  99.2700043    0.4469687
  99.2800064    0.4556136
  99.2900009    0.4621006
  99.3000031    0.4608937
  99.3100052    0.4601832
  99.3200073    0.4580501
  99.3300018    0.4779595
  99.3400040    0.4746256
  99.3500061    0.4747780
  99.3600082    0.4812371
  99.3700027    0.4728018
  99.3800049    0.4682120
  99.3900070    0.4707134
  99.4000015    0.4711556
  99.4100037    0.4613733
  99.4200058    0.4643908
  99.4300079    0.4716153
  99.4400024    0.4677167
  99.4500046    0.4701854
  99.4600067    0.4748075
  99.4700012    0.4767110
  99.4800034    0.4748792
  99.4900055    0.4696665
  99.5000076    0.4610471
  99.5100021    0.4621571
  99.5200043    0.4603647
  99.5300064    0.4564510
  99.5400009    0.4557818
  99.5500031    0.4614657
  99.5600052    0.4619556
  99.5700073    0.4650657
  99.5800018    0.4523623
  99.5900040    0.4560137
  99.6000061    0.4529879
  99.6100082    0.4506658
  99.6200027    0.4462173
  99.6300049    0.4428009
  99.6400070    0.4400431
  99.6500015    0.4432752
  99.6600037    0.4404570
  99.6700058    0.4322003
  99.6800079    0.4380248
  99.6900024    0.4365826
  99.7000046    0.4402974
  99.7100067    0.4422414
  99.7200012    0.4477274
  99.7300034    0.4347625
  99.7400055    0.4370138
  99.7500076    0.4311241
  99.7600021    0.4302960
  99.7700043    0.4417414
  99.7800064    0.4487343
  99.7900085    0.4584033
  99.8000031    0.4524233
  99.8100052    0.4491752
  99.8200073    0.4345472
  99.8300018    0.4358932
  99.8400040    0.4517249
  99.8500061    0.4488586
  99.8600082    0.4548905
  99.8700027    0.4452744
  99.8800049    0.4511385
  99.8900070    0.4560513
  99.9000015    0.4545753
  99.9100037    0.4661103
  99.9200058    0.4561732
  99.9300079    0.4517098
  99.9400024    0.4535530
  99.9500046    0.4428325
  99.9600067    0.4578489
  99.9700012    0.4547866
  99.9800034    0.4621120
  99.9900055    0.4658258
 100.0000076    0.4702658
 100.0100021    0.4584432
 100.0200043    0.4666269
 100.0300064    0.4705396
 100.0400085    0.4686291
 100.0500031    0.4664271
 100.0600052    0.4647394
 100.0700073    0.4614093
 100.0800018    0.4618369
 100.0900040    0.4509365
 100.1000061    0.4577760
 100.1100082    0.4563436
 100.1200027    0.4611015
 100.1300049    0.4429230
 100.1400070    0.4323981
 100.1500015    0.4318990
 100.1600037    0.4358035
 100.1700058    0.4361677
 100.1800079    0.4389383
 100.1900024    0.4380297
 100.2000046    0.4448655
 100.2100067    0.4468385
 100.2200012    0.4415187
 100.2300034    0.4544512
 100.2400055    0.4453626
 100.2500076    0.4501227
 100.2600021    0.4437581
 100.2700043    0.4452530
 100.2800064    0.4335143
 100.2900085    0.4427145
 100.3000031    0.4435635
 100.3100052    0.4386553
 100.3200073    0.4394206
 100.3300018    0.4339620
 100.3400040    0.4302999
 100.3500061    0.4313360
 100.3600082    0.4291491
 100.3700027    0.4427007
 100.3800049    0.4501710
 100.3900070    0.4417008
 100.4000015    0.4320303
 100.4100037    0.4296798
 100.4200058    0.4345843
 100.4300079    0.4385252
 100.4400024    0.4404337
 100.4500046    0.4369843
 100.4600067    0.4383352
 100.4700012    0.4352122
 100.4800034    0.4418522
 100.4900055    0.4424663
 100.5000076    0.4427969
 100.5100021    0.4411226
 100.5200043    0.4396256
 100.5300064    0.4355391
 100.5400085    0.4287178
 100.5500031    0.4292438
 100.5600052    0.4271556
 100.5700073    0.4374290
 100.5800018    0.4401763
 100.5900040    0.4409547
 100.6000061    0.4459702
 100.6100082    0.4470566
 100.6200027    0.4544273
 100.6300049    0.4623423
 100.6400070    0.4671531
 100.6500015    0.4552992
 100.6600037    0.4388576
 100.6700058    0.4395027
 100.6800079    0.4430650
 100.6900024    0.4443291
 100.7000046    0.4428858
 100.7100067    0.4466743
 100.7200012    0.4512598
 100.7300034    0.4462176
 100.7400055    0.4495062
 100.7500076    0.4480772
 100.7600021    0.4475620
 100.7700043    0.4393404
 100.7800064    0.4365431
 100.7900085    0.4188645
 100.8000031    0.4246664
 100.8100052    0.4238124
 100.8200073    0.4236249
 100.8300018    0.4222433
 100.8400040    0.4286610
 100.8500061    0.4367556
 100.8600082    0.4314391
 100.8700027    0.4362533
 100.8800049    0.4344982
 100.8900070    0.4346315
 100.9000015    0.4388856
 100.9100037    0.4421911
 100.9200058    0.4504739
 100.9300079    0.4595596
 100.9400024    0.4346584
 100.9500046    0.4430504
 100.9600067    0.4440832
 100.9700012    0.4477727
 100.9800034    0.4528401
 100.9900055    0.4546386
 101.0000076    0.4448330
 101.0100021    0.4538808
 101.0200043    0.4551523
 101.0300064    0.4562874
 101.0400085    0.4462830
 101.0500031    0.4392600
 101.0600052    0.4456342
 101.0700073    0.4381489
 101.0800018    0.4475008
 101.0900040    0.4369337
 101.1000061    0.4354028
 101.1100082    0.4220034
 101.1200027    0.4266916
 101.1300049    0.4343881
 101.1400070    0.4333387
 101.1500015    0.4422425
 101.1600037    0.4378743
 101.1700058    0.4348116
 101.1800079    0.4323777
 101.1900024    0.4294047
 101.2000046    0.4316237
 101.2100067    0.4355887
 101.2200012    0.4292772
 101.2300034    0.4291040
 101.2400055    0.4292995
 101.2500076    0.4235882
 101.2600021    0.4241580
 101.2700043    0.4211743
 101.2800064    0.4137248
 101.2900085    0.4238311
 101.3000031    0.4228908
 101.3100052    0.4228297
 101.3200073    0.4218516
 101.3300018    0.4196567
 101.3400040    0.4212453
 101.3500061    0.4219625
 101.3600082    0.4204546
 101.3700027    0.4175860
 101.3800049    0.4170316
 101.3900070    0.4232014
 101.4000015    0.4109798
 101.4100037    0.4189785
 101.4200058    0.4149574
 101.4300079    0.4192619
 101.4400024    0.4226718
 101.4500046    0.4244090
 101.4600067    0.4193250
 101.4700012    0.4327240
 101.4800034    0.4309857
 101.4900055    0.4232978
 101.5000076    0.4231807
 101.5100021    0.4187650
 101.5200043    0.4106543
 101.5300064    0.4176861
 101.5400085    0.4124877
 101.5500031    0.4115051
 101.5600052    0.4176571
 101.5700073    0.4172427
 101.5800018    0.4189214
 101.5900040    0.4165079
 101.6000061    0.4109280
 101.6100082    0.4114082
 101.6200027    0.4113918
 101.6300049    0.4235536
 101.6400070    0.4260040
 101.6500015    0.4271981
 101.6600037    0.4268948
 101.6700058    0.4348822
 101.6800079    0.4407469
 101.6900024    0.4441264
 101.7000046    0.4343323
 101.7100067    0.4349848
 101.7200012    0.4374794
 101.7300034    0.4522998
 101.7400055    0.4551674
 101.7500076    0.4455222
 101.7600021    0.4366919
 101.7700043    0.4418012
 101.7800064    0.4394211
 101.7900085    0.4459897
 101.8000031    0.4553498
 101.8100052    0.4507368
 101.8200073    0.4496092
 101.8300018    0.4590192
 101.8400040    0.4462043
 101.8500061    0.4529453
 101.8600082    0.4508919
 101.8700027    0.4510895
 101.8800049    0.4425541
 101.8900070    0.4308819
 101.9000015    0.4361357
 101.9100037    0.4296097
 101.9200058    0.4236973
 101.9300079    0.4409001
 101.9400024    0.4268712
 101.9500046    0.4409294
 101.9600067    0.4335749
 101.9700012    0.4331883
 101.9800034    0.4315271
 101.9900055    0.4286138
 102.0000076    0.4299858
 102.0100021    0.4205079
 102.0200043    0.4334216
 102.0300064    0.4275773
 102.0400085    0.4295757
 102.0500031    0.4244746
 102.0600052    0.4236874
 102.0700073    0.4305472
 102.0800018    0.4283280
 102.0900040    0.4349119
 102.1000061    0.4313607
 102.1100082    0.4337867
 102.1200027    0.4387490
 102.1300049    0.4318635
 102.1400070    0.4311897
 102.1500015    0.4520544
 102.1600037    0.4499152
 102.1700058    0.4367484
 102.1800079    0.4296205
 102.1900024    0.4306379
 102.2000046    0.4255349
 102.2100067    0.4237085
 102.2200012    0.4287712
 102.2300034    0.4291237
 102.2400055    0.4339053
 102.2500076    0.4238418
 102.2600021    0.4325026
 102.2700043    0.4356368
 102.2800064    0.4328359
 102.2900085    0.4364986
 102.3000031    0.4307397
 102.3100052    0.4378964
 102.3200073    0.4436854
 102.3300018    0.4386806
 102.3400040    0.4308335
 102.3500061    0.4340484
 102.3600082    0.4322537
 102.3700027    0.4315577
 102.3800049    0.4289665
 102.3900070    0.4274301
 102.4000015    0.4249129
 102.4100037    0.4317842
 102.4200058    0.4282741
 102.4300079    0.4288833
 102.4400024    0.4249366
 102.4500046    0.4313148
 102.4600067    0.4403995
 102.4700012    0.4303426
 102.4800034    0.4255842
 102.4900055    0.4181435
 102.5000076    0.4140887
 102.5100021    0.4214986
 102.5200043    0.4161267
 102.5300064    0.4189721
 102.5400085    0.4262625
 102.5500031    0.4330488
 102.5600052    0.4309922
 102.5700073    0.4329924
 102.5800018    0.4358913
 102.5900040    0.4268448
 102.6000061    0.4265778
 102.6100082    0.4204282
 102.6200027    0.4088163
 102.6300049    0.4061567
 102.6400070    0.4144986
 102.6500015    0.4159071
 102.6600037    0.4081712
 102.6700058    0.4026980
 102.6800079    0.4006805
 102.6900024    0.4076574
 102.7000046    0.4125863
 102.7100067    0.4109732
 102.7200012    0.4071651
 102.7300034    0.4121979
 102.7400055    0.4070181
 102.7500076    0.4073123
 102.7600021    0.4097708
 102.7700043    0.4160223
 102.7800064    0.4163133
 102.7900085    0.4195711
 102.8000031    0.4083934
 102.8100052    0.4160794
 102.8200073    0.4187720
 102.8300018    0.4204557
 102.8400040    0.4250036
 102.8500061    0.4223290
 102.8600082    0.4278146
 102.8700027    0.4297411
 102.8800049    0.4318792
 102.8900070    0.4304933
 102.9000015    0.4367667
 102.9100037    0.4270005
 102.9200058    0.4277975
 102.9300079    0.4337595
 102.9400024    0.4202989
 102.9500046    0.4310073
 102.9600067    0.4288264
 102.9700012    0.4274723
 102.9800034    0.4396303
 102.9900055    0.4409745
 103.0000076    0.4256744
 103.0100021    0.4281790
 103.0200043    0.4218740
 103.0300064    0.4231559
 103.0400085    0.4295993
 103.0500031    0.4240878
 103.0600052    0.4342192
 103.0700073    0.4368188
 103.0800018    0.4381447
 103.0900040    0.4385479
 103.1000061    0.4279612
 103.1100082    0.4283847
 103.1200027    0.4376386
 103.1300049    0.4297288
 103.1400070    0.4311391
 103.1500015    0.4275518
 103.1600037    0.4286721
 103.1700058    0.4366399
 103.1800079    0.4306867
 103.1900024    0.4290352
 103.2000046    0.4357534
 103.2100067    0.4332726
 103.2200012    0.4391218
 103.2300034    0.4454142
 103.2400055    0.4490298
 103.2500076    0.4518923
 103.2600021    0.4462070
 103.2700043    0.4427391
 103.2800064    0.4381005
 103.2900085    0.4346634
 103.3000031    0.4423768
 103.3100052    0.4462611
 103.3200073    0.4449131
 103.3300018    0.4461499
 103.3400040    0.4593007
 103.3500061    0.4565372
 103.3600082    0.4543545
 103.3700027    0.4416866
 103.3800049    0.4428205
 103.3900070    0.4538887
 103.4000015    0.4449964
 103.4100037    0.4444758
 103.4200058    0.4480450
 103.4300079    0.4370192
 103.4400024    0.4399718
 103.4500046    0.4382957
 103.4600067    0.4463180
 103.4700012    0.4541109
 103.4800034    0.4468894
 103.4900055    0.4500908
 103.5000076    0.4479881
 103.5100021    0.4338609
 103.5200043    0.4428436
 103.5300064    0.4406818
 103.5400085    0.4492144
 103.5500031    0.4503839
 103.5600052    0.4547308
 103.5700073    0.4394720
 103.5800018    0.4391567
 103.5900040    0.4360957
 103.6000061    0.4295438
 103.6100082    0.4355323
 103.6200027    0.4399400
 103.6300049    0.4350594
 103.6400070    0.4329612
 103.6500015    0.4343895
 103.6600037    0.4226230
 103.6700058    0.4264938
 103.6800079    0.4177133
 103.6900024    0.4248296
 103.7000046    0.4260133
 103.7100067    0.4183707
 103.7200012    0.4145951
 103.7300034    0.4160174
 103.7400055    0.4210976
 103.7500076    0.4243692
 103.7600021    0.4173932
 103.7700043    0.4266080
 103.7800064    0.4216547
 103.7900085    0.4250488
 103.8000031    0.4236673
 103.8100052    0.4221912
 103.8200073    0.4172320
 103.8300018    0.4169497
 103.8400040    0.4193641
 103.8500061    0.4277721
 103.8600082    0.4277242
 103.8700027    0.4277022
 103.8800049    0.4190926
 103.8900070    0.4199957
 103.9000015    0.4222175
 103.9100037    0.4432271
 103.9200058    0.4311844
 103.9300079    0.4252760
 103.9400024    0.4264923
 103.9500046    0.4261224
 103.9600067    0.4202104
 103.9700012    0.4282601
 103.9800034    0.4232823
 103.9900055    0.4227369
 104.0000076    0.4143746
 104.0100021    0.4103020
 104.0200043    0.4083716
 104.0300064    0.4094103
 104.0400085    0.4208452
 104.0500031    0.4217377
 104.0600052    0.4185895
 104.0700073    0.4235313
 104.0800018    0.4248970
 104.0900040    0.4282123
 104.1000061    0.4351000
 104.1100082    0.4374782
 104.1200027    0.4290414
 104.1300049    0.4165946
 104.1400070    0.4198568
 104.1500015    0.4328322
 104.1600037    0.4313384
 104.1700058    0.4311607
 104.1800079    0.4378442
 104.1900024    0.4317205
 104.2000046    0.4402584
 104.2100067    0.4378293
 104.2200012    0.4363343
 104.2300034    0.4400185
 104.2400055    0.4390381
 104.2500076    0.4444073
 104.2600021    0.4432169
 104.2700043    0.4343531
 104.2800064    0.4353527
 104.2900085    0.4430579
 104.3000031    0.4368424
 104.3100052    0.4389109
 104.3200073    0.4389642
 104.3300018    0.4428546
 104.3400040    0.4435709
 104.3500061    0.4392399
 104.3600082    0.4357093
 104.3700027    0.4310698
 104.3800049    0.4319610
 104.3900070    0.4299594
 104.4000015    0.4299502
 104.4100037    0.4265367
 104.4200058    0.4353054
 104.4300079    0.4316252
 104.4400024    0.4352689
 104.4500046    0.4321900
 104.4600067    0.4298560
 104.4700012    0.4231246
 104.4800034    0.4210022
 104.4900055    0.4196972
 104.5000076    0.4176312
 104.5100021    0.4167438
 104.5200043    0.4244571
 104.5300064    0.4242374
 104.5400085    0.4197308
 104.5500031    0.4188228
 104.5600052    0.4185194
 104.5700073    0.4210104
 104.5800018    0.4142702
 104.5900040    0.4170446
 104.6000061    0.4162308
 104.6100082    0.4198121
 104.6200027    0.4266808
 104.6300049    0.4255871
 104.6400070    0.4223198
 104.6500015    0.4243493
 104.6600037    0.4255801
 104.6700058    0.4152890
 104.6800079    0.4149099
 104.6900024    0.4129481
 104.7000046    0.4149171
 104.7100067    0.4061891
 104.7200012    0.4149869
 104.7300034    0.4145017
 104.7400055    0.4119826
 104.7500076    0.4154123
 104.7600021    0.4103698
 104.7700043    0.4139423
 104.7800064    0.4085426
 104.7900085    0.4122311
 104.8000031    0.4182917
 104.8100052    0.4182707
 104.8200073    0.4237556
 104.8300018    0.4159910
 104.8400040    0.4268032
 104.8500061    0.4232819
 104.8600082    0.4235359
 104.8700027    0.4234362
 104.8800049    0.4252333
 104.8900070    0.4235073
 104.9000015    0.4220580
 104.9100037    0.4229275
 104.9200058    0.4194835
 104.9300079    0.4208322
 104.9400024    0.4209070
 104.9500046    0.4272809
 104.9600067    0.4285204
 104.9700012    0.4352381
 104.9800034    0.4419749
 104.9900055    0.4479544
 105.0000076    0.4368441
 105.0100021    0.4300473
 105.0200043    0.4337750
 105.0300064    0.4395159
 105.0400085    0.4276806
 105.0500031    0.4158663
 105.0600052    0.4213645
 105.0700073    0.4231796
 105.0800018    0.4287829
 105.0900040    0.4289334
 105.1000061    0.4301365
 105.1100082    0.4237959
 105.1200027    0.4179892
 105.1300049    0.4219495
 105.1400070    0.4178206
 105.1500015    0.4151869
 105.1600037    0.4140076
 105.1700058    0.4100668
 105.1800079    0.4121027
 105.1900024    0.4087430
 105.2000046    0.4072892
 105.2100067    0.4088672
 105.2200012    0.4149286
 105.2300034    0.4160665
 105.2400055    0.4162884
 105.2500076    0.4156470
 105.2600021    0.4117765
 105.2700043    0.4172870
 105.2800064    0.4253719
 105.2900085    0.4250601
 105.3000031    0.4197935
 105.3100052    0.4251309
 105.3200073    0.4246511
 105.3300018    0.4210397
 105.3400040    0.4210298
 105.3500061    0.4233495
 105.3600082    0.4211693
 105.3700027    0.4246733
 105.3800049    0.4258720
 105.3900070    0.4283645
 105.4000015    0.4259102
 105.4100037    0.4307133
 105.4200058    0.4329197
 105.4300079    0.4321505
 105.4400024    0.4281581
 105.4500046    0.4255599
 105.4600067    0.4389099
 105.4700012    0.4313754
 105.4800034    0.4308421
 105.4900055    0.4371725
 105.5000076    0.4381592
 105.5100021    0.4415880
 105.5200043    0.4387011
 105.5300064    0.4398008
 105.5400085    0.4411882
 105.5500031    0.4389957
 105.5600052    0.4381659
 105.5700073    0.4432149
 105.5800018    0.4383164
 105.5900040    0.4305318
 105.6000061    0.4365344
 105.6100082    0.4377063
 105.6200027    0.4355359
 105.6300049    0.4430304
 105.6400070    0.4349113
 105.6500015    0.4298814
 105.6600037    0.4254817
 105.6700058    0.4200844
 105.6800079    0.4213824
 105.6900024    0.4290757
 105.7000046    0.4307395
 105.7100067    0.4398884
 105.7200012    0.4406629
 105.7300034    0.4471246
 105.7400055    0.4417763
 105.7500076    0.4512640
 105.7600021    0.4462417
 105.7700043    0.4428552
 105.7800064    0.4389332
 105.7900085    0.4427100
 105.8000031    0.4344583
 105.8100052    0.4358623
 105.8200073    0.4294542
 105.8300018    0.4274146
 105.8400040    0.4278027
 105.8500061    0.4340673
 105.8600082    0.4219757
 105.8700027    0.4246036
 105.8800049    0.4267474
 105.8900070    0.4237493
 105.9000015    0.4266897
 105.9100037    0.4288278
 105.9200058    0.4379565
 105.9300079    0.4385296
 105.9400024    0.4320238
 105.9500046    0.4301936
 105.9600067    0.4270502
 105.9700012    0.4338020
 105.9800034    0.4360015
 105.9900055    0.4348289
 106.0000076    0.4381985
 106.0100021    0.4386776
 106.0200043    0.4342648
 106.0300064    0.4389572
 106.0400085    0.4261253
 106.0500031    0.4264410
 106.0600052    0.4293366
 106.0700073    0.4228778
 106.0800018    0.4195271
 106.0900040    0.4134336
 106.1000061    0.4111075
 106.1100082    0.4182593
 106.1200027    0.4132152
 106.1300049    0.4166990
 106.1400070    0.4170252
 106.1500015    0.4180712
 106.1600037    0.4110529
 106.1700058    0.4121208
 106.1800079    0.4214918
 106.1900024    0.4216236
 106.2000046    0.4342994
 106.2100067    0.4322914
 106.2200089    0.4191701
 106.2300034    0.4295938
 106.2400055    0.4240594
 106.2500076    0.4280034
 106.2600021    0.4267418
 106.2700043    0.4273714
 106.2800064    0.4184484
 106.2900085    0.4225975
 106.3000031    0.4220355
 106.3100052    0.4191015
 106.3200073    0.4200753
 106.3300018    0.4186080
 106.3400040    0.4161050
 106.3500061    0.4112568
 106.3600082    0.4161602
 106.3700027    0.4178097
 106.3800049    0.4147640
 106.3900070    0.4148816
 106.4000015    0.4159775
 106.4100037    0.4208544
 106.4200058    0.4128651
 106.4300079    0.4034140
 106.4400024    0.4141319
 106.4500046    0.4212379
 106.4600067    0.4250454
 106.4700089    0.4372747
 106.4800034    0.4299132
 106.4900055    0.4359183
 106.5000076    0.4372636
 106.5100021    0.4390643
 106.5200043    0.4463373
 106.5300064    0.4455112
 106.5400085    0.4406225
 106.5500031    0.4441936
 106.5600052    0.4408491
 106.5700073    0.4378211
 106.5800018    0.4336958
 106.5900040    0.4370248
 106.6000061    0.4466621
 106.6100082    0.4460806
 106.6200027    0.4454577
 106.6300049    0.4426808
 106.6400070    0.4345492
 106.6500015    0.4357978
 106.6600037    0.4419779
 106.6700058    0.4466515
 106.6800079    0.4472651
 106.6900024    0.4420256
 106.7000046    0.4517506
 106.7100067    0.4412622
 106.7200089    0.4434652
 106.7300034    0.4414164
 106.7400055    0.4448372
 106.7500076    0.4440256
 106.7600021    0.4368070
 106.7700043    0.4378528
 106.7800064    0.4521066
 106.7900085    0.4516642
 106.8000031    0.4496877
 106.8100052    0.4612956
 106.8200073    0.4615344
 106.8300018    0.4531785
 106.8400040    0.4528060
 106.8500061    0.4537593
 106.8600082    0.4520907
 106.8700027    0.4440655
 106.8800049    0.4474265
 106.8900070    0.4448112
 106.9000015    0.4562788
 106.9100037    0.4606997
 106.9200058    0.4631666
 106.9300079    0.4628012
 106.9400024    0.4609504
 106.9500046    0.4524679
 106.9600067    0.4594403
 106.9700089    0.4563556
 106.9800034    0.4452595
 106.9900055    0.4464080
 107.0000076    0.4502009
 107.0100021    0.4534235
 107.0200043    0.4518368
 107.0300064    0.4451399
 107.0400085    0.4451042
 107.0500031    0.4480046
 107.0600052    0.4556794
 107.0700073    0.4596714
 107.0800018    0.4670548
 107.0900040    0.4613978
 107.1000061    0.4450994
 107.1100082    0.4441758
 107.1200027    0.4388965
 107.1300049    0.4404117
 107.1400070    0.4398707
 107.1500015    0.4355242
 107.1600037    0.4402294
 107.1700058    0.4298994
 107.1800079    0.4327652
 107.1900024    0.4264103
 107.2000046    0.4295637
 107.2100067    0.4374245
 107.2200089    0.4370885
 107.2300034    0.4407676
 107.2400055    0.4419770
 107.2500076    0.4355032
 107.2600021    0.4449970
 107.2700043    0.4453814
 107.2800064    0.4516359
 107.2900085    0.4553481
 107.3000031    0.4400381
 107.3100052    0.4467769
 107.3200073    0.4377401
 107.3300018    0.4386461
 107.3400040    0.4448825
 107.3500061    0.4398441
 107.3600082    0.4347599
 107.3700027    0.4320312
 107.3800049    0.4400228
 107.3900070    0.4408600
 107.4000015    0.4456988
 107.4100037    0.4445627
 107.4200058    0.4431710
 107.4300079    0.4428135
 107.4400024    0.4344635
 107.4500046    0.4331730
 107.4600067    0.4366223
 107.4700089    0.4417798
 107.4800034    0.4459080
 107.4900055    0.4337880
 107.5000076    0.4374515
 107.5100021    0.4294719
 107.5200043    0.4286731
 107.5300064    0.4205672
 107.5400085    0.4319259
 107.5500031    0.4360919
 107.5600052    0.4344962
 107.5700073    0.4394997
 107.5800018    0.4468039
 107.5900040    0.4560153
 107.6000061    0.4547159
 107.6100082    0.4490500
 107.6200027    0.4470893
 107.6300049    0.4501434
 107.6400070    0.4628132
 107.6500015    0.4580869
 107.6600037    0.4542407
 107.6700058    0.4573331
 107.6800079    0.4495456
 107.6900024    0.4579636
 107.7000046    0.4527518
 107.7100067    0.4682626
 107.7200089    0.4599757
 107.7300034    0.4644185
 107.7400055    0.4612450
 107.7500076    0.4662102
 107.7600021    0.4631044
 107.7700043    0.4573560
 107.7800064    0.4594363
 107.7900085    0.4632312
 107.8000031    0.4711967
 107.8100052    0.4775545
 107.8200073    0.4796163
 107.8300018    0.4745724
 107.8400040    0.4770153
 107.8500061    0.4616994
 107.8600082    0.4615797
 107.8700027    0.4499904
 107.8800049    0.4595708
 107.8900070    0.4638856
 107.9000015    0.4437128
 107.9100037    0.4540554
 107.9200058    0.4377567
 107.9300079    0.4362048
 107.9400024    0.4383281
 107.9500046    0.4354669
 107.9600067    0.4361539
 107.9700089    0.4405030
 107.9800034    0.4311187
 107.9900055    0.4236525
 108.0000076    0.4271187
 108.0100021    0.4238816
 108.0200043    0.4232329
 108.0300064    0.4200650
 108.0400085    0.4278023
 108.0500031    0.4226578
 108.0600052    0.4242670
 108.0700073    0.4251041
 108.0800018    0.4206927
 108.0900040    0.4296406
 108.1000061    0.4265699
 108.1100082    0.4403469
 108.1200027    0.4320576
 108.1300049    0.4330692
 108.1400070    0.4300737
 108.1500015    0.4191684
 108.1600037    0.4246913
 108.1700058    0.4232601
 108.1800079    0.4203532
 108.1900024    0.4300579
 108.2000046    0.4245853
 108.2100067    0.4170399
 108.2200089    0.4197105
 108.2300034    0.4224326
 108.2400055    0.4219736
 108.2500076    0.4319513
 108.2600021    0.4268298
 108.2700043    0.4269212
 108.2800064    0.4370185
 108.2900085    0.4403488
 108.3000031    0.4378171
 108.3100052    0.4395185
 108.3200073    0.4438661
 108.3300018    0.4425332
 108.3400040    0.4398236
 108.3500061    0.4340512
 108.3600082    0.4308719
 108.3700027    0.4281834
 108.3800049    0.4308345
 108.3900070    0.4317168
 108.4000015    0.4272084
 108.4100037    0.4320331
 108.4200058    0.4267400
 108.4300079    0.4247644
 108.4400024    0.4217020
 108.4500046    0.4342761
 108.4600067    0.4298836
 108.4700089    0.4207685
 108.4800034    0.4213137
 108.4900055    0.4280721
 108.5000076    0.4265503
 108.5100021    0.4256426
 108.5200043    0.4303129
 108.5300064    0.4276841
 108.5400085    0.4316652
 108.5500031    0.4291184
 108.5600052    0.4309167
 108.5700073    0.4340121
 108.5800018    0.4363104
 108.5900040    0.4301185
 108.6000061    0.4308229
 108.6100082    0.4344759
 108.6200027    0.4276958
 108.6300049    0.4300390
 108.6400070    0.4338180
 108.6500015    0.4356964
 108.6600037    0.4399915
 108.6700058    0.4416334
 108.6800079    0.4454291
 108.6900024    0.4462163
 108.7000046    0.4540342
 108.7100067    0.4502288
 108.7200089    0.4457986
 108.7300034    0.4538246
 108.7400055    0.4444724
 108.7500076    0.4459176
 108.7600021    0.4435037
 108.7700043    0.4454278
 108.7800064    0.4390620
 108.7900085    0.4460064
 108.8000031    0.4545360
 108.8100052    0.4622608
 108.8200073    0.4482936
 108.8300018    0.4437132
 108.8400040    0.4486333
 108.8500061    0.4457609
 108.8600082    0.4389385
 108.8700027    0.4334562
 108.8800049    0.4372318
 108.8900070    0.4421777
 108.9000015    0.4437637
 108.9100037    0.4393913
 108.9200058    0.4393069
 108.9300079    0.4443094
 108.9400024    0.4381836
 108.9500046    0.4284959
 108.9600067    0.4272525
 108.9700089    0.4282708
 108.9800034    0.4289516
 108.9900055    0.4282541
 109.0000076    0.4322506
 109.0100021    0.4251965
 109.0200043    0.4302398
 109.0300064    0.4351463
 109.0400085    0.4304353
 109.0500031    0.4399180
 109.0600052    0.4394687
 109.0700073    0.4398797
 109.0800018    0.4373288
 109.0900040    0.4372603
 109.1000061    0.4324968
 109.1100082    0.4256931
 109.1200027    0.4273216
 109.1300049    0.4250190
 109.1400070    0.4291058
 109.1500015    0.4301436
 109.1600037    0.4309382
 109.1700058    0.4228114
 109.1800079    0.4216590
 109.1900024    0.4265268
 109.2000046    0.4325591
 109.2100067    0.4258736
 109.2200089    0.4301816
 109.2300034    0.4170866
 109.2400055    0.4211436
 109.2500076    0.4236316
 109.2600021    0.4260655
 109.2700043    0.4265186
 109.2800064    0.4205558
 109.2900085    0.4208444
 109.3000031    0.4166525
 109.3100052    0.4127735
 109.3200073    0.4182276
 109.3300018    0.4166857
 109.3400040    0.4120043
 109.3500061    0.4168403
 109.3600082    0.4266647
 109.3700027    0.4231091
 109.3800049    0.4205300
 109.3900070    0.4263652
 109.4000015    0.4341356
 109.4100037    0.4418377
 109.4200058    0.4499106
 109.4300079    0.4491093
 109.4400024    0.4544798
 109.4500046    0.4590927
 109.4600067    0.4570481
 109.4700089    0.4559547
 109.4800034    0.4545604
 109.4900055    0.4691946
 109.5000076    0.4677755
 109.5100021    0.4619747
 109.5200043    0.4607259
 109.5300064    0.4590122
 109.5400085    0.4535847
 109.5500031    0.4512821
 109.5600052    0.4515144
 109.5700073    0.4584313
 109.5800018    0.4595807
 109.5900040    0.4674944
 109.6000061    0.4714391
 109.6100082    0.4630571
 109.6200027    0.4549263
 109.6300049    0.4627771
 109.6400070    0.4604432
 109.6500015    0.4516130
 109.6600037    0.4467157
 109.6700058    0.4582132
 109.6800079    0.4580663
 109.6900024    0.4722641
 109.7000046    0.4602071
 109.7100067    0.4549048
 109.7200089    0.4626613
 109.7300034    0.4516720
 109.7400055    0.4448325
 109.7500076    0.4515567
 109.7600021    0.4470840
 109.7700043    0.4406909
 109.7800064    0.4386167
 109.7900085    0.4432107
 109.8000031    0.4391199
 109.8100052    0.4356468
 109.8200073    0.4422018
 109.8300018    0.4413109
 109.8400040    0.4404825
 109.8500061    0.4465884
 109.8600082    0.4446987
 109.8700027    0.4300296
 109.8800049    0.4404173
 109.8900070    0.4383861
 109.9000015    0.4374935
 109.9100037    0.4447448
 109.9200058    0.4397193
 109.9300079    0.4371209
 109.9400024    0.4451814
 109.9500046    0.4403735
 109.9600067    0.4401757
 109.9700089    0.4401334
 109.9800034    0.4363756
 109.9900055    0.4432270
 110.0000076    0.4510225
 110.0100021    0.4434966
 110.0200043    0.4411171
 110.0300064    0.4420654
 110.0400085    0.4445799
 110.0500031    0.4429078
 110.0600052    0.4423724
 110.0700073    0.4524721
 110.0800018    0.4475561
 110.0900040    0.4498213
 110.1000061    0.4559838
 110.1100082    0.4551600
 110.1200027    0.4582350
 110.1300049    0.4593681
 110.1400070    0.4727607
 110.1500015    0.4796416
 110.1600037    0.4757290
 110.1700058    0.4710836
 110.1800079    0.4824017
 110.1900024    0.4699698
 110.2000046    0.4795566
 110.2100067    0.4720050
 110.2200089    0.4779001
 110.2300034    0.4751048
 110.2400055    0.4716292
 110.2500076    0.4763643
 110.2600021    0.4807825
 110.2700043    0.4820572
 110.2800064    0.4824834
 110.2900085    0.4896224
 110.3000031    0.4952754
 110.3100052    0.5003994
 110.3200073    0.5026064
 110.3300018    0.4900019
 110.3400040    0.4786519
 110.3500061    0.4752793
 110.3600082    0.4642256
 110.3700027    0.4657820
 110.3800049    0.4730079
 110.3900070    0.4713188
 110.4000015    0.4725319
 110.4100037    0.4823704
 110.4200058    0.4800925
 110.4300079    0.4743982
 110.4400024    0.4737500
 110.4500046    0.4874863
 110.4600067    0.4851693
 110.4700089    0.4838578
 110.4800034    0.4814355
 110.4900055    0.4710811
 110.5000076    0.4758447
 110.5100021    0.4831522
 110.5200043    0.4852100
 110.5300064    0.4843163
 110.5400085    0.4753706
 110.5500031    0.4824606
 110.5600052    0.4812359
 110.5700073    0.4798192
 110.5800018    0.4732262
 110.5900040    0.4753927
 110.6000061    0.4743216
 110.6100082    0.4737854
 110.6200027    0.4759179
 110.6300049    0.4724476
 110.6400070    0.4709073
 110.6500015    0.4643349
 110.6600037    0.4541728
 110.6700058    0.4598044
 110.6800079    0.4611681
 110.6900024    0.4710727
 110.7000046    0.4638164
 110.7100067    0.4569153
 110.7200089    0.4619220
 110.7300034    0.4584513
 110.7400055    0.4706678
 110.7500076    0.4680199
 110.7600021    0.4670142
 110.7700043    0.4586301
 110.7800064    0.4627256
 110.7900085    0.4575340
 110.8000031    0.4544638
 110.8100052    0.4496956
 110.8200073    0.4599030
 110.8300018    0.4529535
 110.8400040    0.4510352
 110.8500061    0.4428221
 110.8600082    0.4573785
 110.8700027    0.4503593
 110.8800049    0.4502570
 110.8900070    0.4450027
 110.9000015    0.4485511
 110.9100037    0.4530737
 110.9200058    0.4520071
 110.9300079    0.4565918
 110.9400024    0.4596344
 110.9500046    0.4558734
 110.9600067    0.4556030
 110.9700089    0.4675770
 110.9800034    0.4647919
 110.9900055    0.4564260
 111.0000076    0.4556601
 111.0100021    0.4461776
 111.0200043    0.4596372
 111.0300064    0.4529790
 111.0400085    0.4512877
 111.0500031    0.4634626
 111.0600052    0.4595112
 111.0700073    0.4611880
 111.0800018    0.4593483
 111.0900040    0.4476458
 111.1000061    0.4562218
 111.1100082    0.4572040
 111.1200027    0.4498643
 111.1300049    0.4593872
 111.1400070    0.4509404
 111.1500015    0.4507865
 111.1600037    0.4563625
 111.1700058    0.4474485
 111.1800079    0.4492362
 111.1900024    0.4512640
 111.2000046    0.4520119
 111.2100067    0.4534448
 111.2200089    0.4552750
 111.2300034    0.4513603
 111.2400055    0.4464780
 111.2500076    0.4591005
 111.2600021    0.4658876
 111.2700043    0.4667846
 111.2800064    0.4746900
 111.2900085    0.4669988
 111.3000031    0.4699786
 111.3100052    0.4699130
 111.3200073    0.4708797
 111.3300018    0.4724604
 111.3400040    0.4747784
 111.3500061    0.4659348
 111.3600082    0.4673429
 111.3700027    0.4656067
 111.3800049    0.4623015
 111.3900070    0.4597172
 111.4000015    0.4665207
 111.4100037    0.4751708
 111.4200058    0.4755901
 111.4300079    0.4625179
 111.4400024    0.4605344
 111.4500046    0.4648932
 111.4600067    0.4635940
 111.4700089    0.4661281
 111.4800034    0.4671654
 111.4900055    0.4830982
 111.5000076    0.4776571
 111.5100021    0.4735617
 111.5200043    0.4691316
 111.5300064    0.4599240
 111.5400085    0.4605559
 111.5500031    0.4661464
 111.5600052    0.4634033
 111.5700073    0.4541574
 111.5800018    0.4567792
 111.5900040    0.4630218
 111.6000061    0.4620863
 111.6100082    0.4628907
 111.6200027    0.4555970
 111.6300049    0.4632180
 111.6400070    0.4733810
 111.6500015    0.4698420
 111.6600037    0.4718374
 111.6700058    0.4762525
 111.6800079    0.4802025
 111.6900024    0.4730234
 111.7000046    0.4670435
 111.7100067    0.4607927
 111.7200089    0.4611254
 111.7300034    0.4591706
 111.7400055    0.4592865
 111.7500076    0.4598950
 111.7600021    0.4579742
 111.7700043    0.4584070
 111.7800064    0.4641546
 111.7900085    0.4586288
 111.8000031    0.4455517
 111.8100052    0.4529878
 111.8200073    0.4604406
 111.8300018    0.4595044
 111.8400040    0.4590297
 111.8500061    0.4654652
 111.8600082    0.4623582
 111.8700027    0.4521670
 111.8800049    0.4635434
 111.8900070    0.4560323
 111.9000015    0.4484777
 111.9100037    0.4510374
 111.9200058    0.4645553
 111.9300079    0.4602989
 111.9400024    0.4602331
 111.9500046    0.4652477
 111.9600067    0.4628552
 111.9700089    0.4586688
 111.9800034    0.4550274
 111.9900055    0.4555646
 112.0000076    0.4512960
 112.0100021    0.4414773
 112.0200043    0.4500621
 112.0300064    0.4428686
 112.0400085    0.4519713
 112.0500031    0.4451787
 112.0600052    0.4520442
 112.0700073    0.4525976
 112.0800018    0.4532090
 112.0900040    0.4445498
 112.1000061    0.4508885
 112.1100082    0.4484294
 112.1200027    0.4464499
 112.1300049    0.4518813
 112.1400070    0.4541544
 112.1500015    0.4523977
 112.1600037    0.4502896
 112.1700058    0.4520528
 112.1800079    0.4557044
 112.1900024    0.4609314
 112.2000046    0.4628429
 112.2100067    0.4614977
 112.2200089    0.4643255
 112.2300034    0.4715669
 112.2400055    0.4696403
 112.2500076    0.4603743
 112.2600021    0.4667627
 112.2700043    0.4676195
 112.2800064    0.4694551
 112.2900085    0.4631886
 112.3000031    0.4587172
 112.3100052    0.4613225
 112.3200073    0.4660374
 112.3300018    0.4572650
 112.3400040    0.4501970
 112.3500061    0.4496202
 112.3600082    0.4443156
 112.3700027    0.4476998
 112.3800049    0.4426148
 112.3900070    0.4415935
 112.4000015    0.4331464
 112.4100037    0.4333148
 112.4200058    0.4306946
 112.4300079    0.4367409
 112.4400024    0.4302272
 112.4500046    0.4248652
 112.4600067    0.4295746
 112.4700089    0.4220080
 112.4800034    0.4270935
 112.4900055    0.4274158
 112.5000076    0.4338762
 112.5100021    0.4312309
 112.5200043    0.4264378
 112.5300064    0.4335471
 112.5400085    0.4398599
 112.5500031    0.4465393
 112.5600052    0.4422359
 112.5700073    0.4488906
 112.5800018    0.4429727
 112.5900040    0.4430148
 112.6000061    0.4415149
 112.6100082    0.4480999
 112.6200027    0.4393767
 112.6300049    0.4372492
 112.6400070    0.4418566
 112.6500092    0.4523740
 112.6600037    0.4407146
 112.6700058    0.4480848
 112.6800079    0.4480361
 112.6900024    0.4441747
 112.7000046    0.4421003
 112.7100067    0.4439258
 112.7200089    0.4363094
 112.7300034    0.4428861
 112.7400055    0.4387971
 112.7500076    0.4334306
 112.7600021    0.4472803
 112.7700043    0.4502389
 112.7800064    0.4603545
 112.7900085    0.4614783
 112.8000031    0.4549625
 112.8100052    0.4638540
 112.8200073    0.4629459
 112.8300018    0.4609706
 112.8400040    0.4636617
 112.8500061    0.4625419
 112.8600082    0.4613739
 112.8700027    0.4650134
 112.8800049    0.4609855
 112.8900070    0.4557718
 112.9000092    0.4536977
 112.9100037    0.4566160
 112.9200058    0.4523369
 112.9300079    0.4552672
 112.9400024    0.4560021
 112.9500046    0.4481818
 112.9600067    0.4515855
 112.9700089    0.4495330
 112.9800034    0.4558133
 112.9900055    0.4547724
 113.0000076    0.4577487
 113.0100021    0.4596998
 113.0200043    0.4602748
 113.0300064    0.4544646
 113.0400085    0.4560384
 113.0500031    0.4616796
 113.0600052    0.4633703
 113.0700073    0.4573371
 113.0800018    0.4599338
 113.0900040    0.4596597
 113.1000061    0.4714575
 113.1100082    0.4648152
 113.1200027    0.4675879
 113.1300049    0.4606746
 113.1400070    0.4565312
 113.1500092    0.4504946
 113.1600037    0.4596845
 113.1700058    0.4635360
 113.1800079    0.4638888
 113.1900024    0.4682455
 113.2000046    0.4655695
 113.2100067    0.4643706
 113.2200089    0.4701689
 113.2300034    0.4636368
 113.2400055    0.4577002
 113.2500076    0.4624100
 113.2600021    0.4544193
 113.2700043    0.4532569
 113.2800064    0.4533659
 113.2900085    0.4520821
 113.3000031    0.4527110
 113.3100052    0.4658543
 113.3200073    0.4757658
 113.3300018    0.4603895
 113.3400040    0.4720621
 113.3500061    0.4661380
 113.3600082    0.4734927
 113.3700027    0.4723217
 113.3800049    0.4880209
 113.3900070    0.4867686
 113.4000092    0.4952556
 113.4100037    0.4888716
 113.4200058    0.4857313
 113.4300079    0.4753261
 113.4400024    0.4767783
 113.4500046    0.4798378
 113.4600067    0.4784802
 113.4700089    0.4696231
 113.4800034    0.4687560
 113.4900055    0.4750684
 113.5000076    0.4768677
 113.5100021    0.4739175
 113.5200043    0.4697242
 113.5300064    0.4759853
 113.5400085    0.4661593
 113.5500031    0.4641601
 113.5600052    0.4641845
 113.5700073    0.4641986
 113.5800018    0.4669110
 113.5900040    0.4649793
 113.6000061    0.4640872
 113.6100082    0.4722438
 113.6200027    0.4783049
 113.6300049    0.4825829
 113.6400070    0.4923438
 113.6500092    0.4911908
 113.6600037    0.4930539
 113.6700058    0.4978088
 113.6800079    0.4952548
 113.6900024    0.4931136
 113.7000046    0.4999635
 113.7100067    0.4956191
 113.7200089    0.4881447
 113.7300034    0.4840456
 113.7400055    0.4799246
 113.7500076    0.4839403
 113.7600021    0.4780735
 113.7700043    0.4778351
 113.7800064    0.4720871
 113.7900085    0.4808728
 113.8000031    0.4702964
 113.8100052    0.4789810
 113.8200073    0.4799259
 113.8300018    0.4790955
 113.8400040    0.4832284
 113.8500061    0.4906290
 113.8600082    0.4884042
 113.8700027    0.4820591
 113.8800049    0.4849330
 113.8900070    0.4792525
 113.9000092    0.4864063
 113.9100037    0.4798935
 113.9200058    0.4926803
 113.9300079    0.4952086
 113.9400024    0.4924259
 113.9500046    0.4945069
 113.9600067    0.5042735
 113.9700089    0.4976632
 113.9800034    0.4967897
 113.9900055    0.4977883
 114.0000076    0.4921675
 114.0100021    0.4957115
 114.0200043    0.5035925
 114.0300064    0.5044628
 114.0400085    0.5093025
 114.0500031    0.4982325
 114.0600052    0.5096506
 114.0700073    0.5068914
 114.0800018    0.4979958
 114.0900040    0.4963104
 114.1000061    0.4945269
 114.1100082    0.4915539
 114.1200027    0.4915625
 114.1300049    0.4815703
 114.1400070    0.4791172
 114.1500092    0.4912173
 114.1600037    0.4864197
 114.1700058    0.4818457
 114.1800079    0.4882716
 114.1900024    0.4866248
 114.2000046    0.4756514
 114.2100067    0.4726359
 114.2200089    0.4805487
 114.2300034    0.4844040
 114.2400055    0.4802218
 114.2500076    0.4699453
 114.2600021    0.4755766
 114.2700043    0.4690053
 114.2800064    0.4706400
 114.2900085    0.4759724
 114.3000031    0.4793699
 114.3100052    0.4768699
 114.3200073    0.4770185
 114.3300018    0.4758746
 114.3400040    0.4834114
 114.3500061    0.4766272
 114.3600082    0.4870333
 114.3700027    0.4827022
 114.3800049    0.4818594
 114.3900070    0.4858959
 114.4000092    0.4770622
 114.4100037    0.4822585
 114.4200058    0.4892846
 114.4300079    0.4884225
 114.4400024    0.4980467
 114.4500046    0.4810807
 114.4600067    0.4774835
 114.4700089    0.4812319
 114.4800034    0.4767058
 114.4900055    0.4750930
 114.5000076    0.4706534
 114.5100021    0.4757048
 114.5200043    0.4709344
 114.5300064    0.4746718
 114.5400085    0.4733399
 114.5500031    0.4844186
 114.5600052    0.4801117
 114.5700073    0.4748093
 114.5800018    0.4787900
 114.5900040    0.4767906
 114.6000061    0.4698394
 114.6100082    0.4703782
 114.6200027    0.4719036
 114.6300049    0.4692825
 114.6400070    0.4827541
 114.6500092    0.4777738
 114.6600037    0.4671392
 114.6700058    0.4688409
 114.6800079    0.4681974
 114.6900024    0.4672546
 114.7000046    0.4742870
 114.7100067    0.4782433
 114.7200089    0.4743832
 114.7300034    0.4853656
 114.7400055    0.4698239
 114.7500076    0.4663531
 114.7600021    0.4828996
 114.7700043    0.4772311
 114.7800064    0.4686103
 114.7900085    0.4799396
 114.8000031    0.4820096
 114.8100052    0.4775341
 114.8200073    0.4868461
 114.8300018    0.4816879
 114.8400040    0.4820077
 114.8500061    0.4744262
 114.8600082    0.4706040
 114.8700027    0.4690090
 114.8800049    0.4686312
 114.8900070    0.4660582
 114.9000092    0.4661247
 114.9100037    0.4672040
 114.9200058    0.4658286
 114.9300079    0.4732209
 114.9400024    0.4760639
 114.9500046    0.4794409
 114.9600067    0.4762719
 114.9700089    0.4766283
 114.9800034    0.4765872
 114.9900055    0.4772041
 115.0000076    0.4688978
 115.0100021    0.4690016
 115.0200043    0.4662706
 115.0300064    0.4610135
 115.0400085    0.4582173
 115.0500031    0.4623032
 115.0600052    0.4556772
 115.0700073    0.4616827
 115.0800018    0.4617759
 115.0900040    0.4643759
 115.1000061    0.4698154
 115.1100082    0.4654785
 115.1200027    0.4687043
 115.1300049    0.4771496
 115.1400070    0.4863630
 115.1500092    0.4901170
 115.1600037    0.4875705
 115.1700058    0.4855688
 115.1800079    0.4804980
 115.1900024    0.4875012
 115.2000046    0.4795271
 115.2100067    0.4855663
 115.2200089    0.4877707
 115.2300034    0.4924681
 115.2400055    0.4963751
 115.2500076    0.4799743
 115.2600021    0.4925404
 115.2700043    0.4925426
 115.2800064    0.4880345
 115.2900085    0.4960427
 115.3000031    0.4927975
 115.3100052    0.4901199
 115.3200073    0.4753018
 115.3300018    0.4739990
 115.3400040    0.4708956
 115.3500061    0.4713286
 115.3600082    0.4659513
 115.3700027    0.4618892
 115.3800049    0.4579484
 115.3900070    0.4593534
 115.4000092    0.4509541
 115.4100037    0.4590337
 115.4200058    0.4715886
 115.4300079    0.4672157
 115.4400024    0.4685068
 115.4500046    0.4727635
 115.4600067    0.4771105
 115.4700089    0.4748216
 115.4800034    0.4758694
 115.4900055    0.4761582
 115.5000076    0.4763495
 115.5100021    0.4723676
 115.5200043    0.4658681
 115.5300064    0.4742844
 115.5400085    0.4717679
 115.5500031    0.4648727
 115.5600052    0.4684255
 115.5700073    0.4693090
 115.5800018    0.4744513
 115.5900040    0.4692312
 115.6000061    0.4712062
 115.6100082    0.4650535
 115.6200027    0.4658194
 115.6300049    0.4529957
 115.6400070    0.4485600
 115.6500092    0.4500896
 115.6600037    0.4461955
 115.6700058    0.4473894
 115.6800079    0.4548399
 115.6900024    0.4567337
 115.7000046    0.4613726
 115.7100067    0.4527669
 115.7200089    0.4594309
 115.7300034    0.4639043
 115.7400055    0.4570670
 115.7500076    0.4627521
 115.7600021    0.4709754
 115.7700043    0.4762170
 115.7800064    0.4715401
 115.7900085    0.4739815
 115.8000031    0.4713017
 115.8100052    0.4659658
 115.8200073    0.4675172
 115.8300018    0.4685101
 115.8400040    0.4565507
 115.8500061    0.4549069
 115.8600082    0.4477559
 115.8700027    0.4511476
 115.8800049    0.4620374
 115.8900070    0.4548849
 115.9000092    0.4667011
 115.9100037    0.4654596
 115.9200058    0.4633012
 115.9300079    0.4592092
 115.9400024    0.4526654
 115.9500046    0.4509266
 115.9600067    0.4517927
 115.9700089    0.4575134
 115.9800034    0.4652797
 115.9900055    0.4567858
 116.0000076    0.4588238
 116.0100021    0.4581589
 116.0200043    0.4511941
 116.0300064    0.4613050
 116.0400085    0.4537292
 116.0500031    0.4547514
 116.0600052    0.4577457
 116.0700073    0.4596052
 116.0800018    0.4602381
 116.0900040    0.4547043
 116.1000061    0.4596908
 116.1100082    0.4668088
 116.1200027    0.4647551
 116.1300049    0.4610953
 116.1400070    0.4524083
 116.1500092    0.4447801
 116.1600037    0.4490148
 116.1700058    0.4558562
 116.1800079    0.4506200
 116.1900024    0.4422387
 116.2000046    0.4427397
 116.2100067    0.4471649
 116.2200089    0.4467417
 116.2300034    0.4531868
 116.2400055    0.4502222
 116.2500076    0.4462962
 116.2600021    0.4446771
 116.2700043    0.4357322
 116.2800064    0.4395982
 116.2900085    0.4332629
 116.3000031    0.4509599
 116.3100052    0.4582907
 116.3200073    0.4514616
 116.3300018    0.4526198
 116.3400040    0.4519221
 116.3500061    0.4519311
 116.3600082    0.4572898
 116.3700027    0.4570388
 116.3800049    0.4557673
 116.3900070    0.4503873
 116.4000092    0.4568750
 116.4100037    0.4493627
 116.4200058    0.4567301
 116.4300079    0.4591973
 116.4400024    0.4635842
 116.4500046    0.4531421
 116.4600067    0.4464066
 116.4700089    0.4470614
 116.4800034    0.4623725
 116.4900055    0.4551330
 116.5000076    0.4564732
 116.5100021    0.4509300
 116.5200043    0.4491627
 116.5300064    0.4576689
 116.5400085    0.4611157
 116.5500031    0.4535195
 116.5600052    0.4590585
 116.5700073    0.4686479
 116.5800018    0.4687479
 116.5900040    0.4701715
 116.6000061    0.4658763
 116.6100082    0.4670406
 116.6200027    0.4646513
 116.6300049    0.4559039
 116.6400070    0.4526989
 116.6500092    0.4553562
 116.6600037    0.4522555
 116.6700058    0.4502435
 116.6800079    0.4623927
 116.6900024    0.4534424
 116.7000046    0.4503920
 116.7100067    0.4480781
 116.7200089    0.4562283
 116.7300034    0.4537249
 116.7400055    0.4624005
 116.7500076    0.4549675
 116.7600021    0.4543958
 116.7700043    0.4627997
 116.7800064    0.4621596
 116.7900085    0.4557250
 116.8000031    0.4593395
 116.8100052    0.4592384
 116.8200073    0.4647797
 116.8300018    0.4713113
 116.8400040    0.4645874
 116.8500061    0.4596064
 116.8600082    0.4466010
 116.8700027    0.4537278
 116.8800049    0.4584219
 116.8900070    0.4555520
 116.9000092    0.4507757
 116.9100037    0.4408469
 116.9200058    0.4509268
 116.9300079    0.4496940
 116.9400024    0.4576109
 116.9500046    0.4457678
 116.9600067    0.4482963
 116.9700089    0.4534014
 116.9800034    0.4611653
 116.9900055    0.4602887
 117.0000076    0.4564382
 117.0100021    0.4578924
 117.0200043    0.4584604
 117.0300064    0.4588078
 117.0400085    0.4530670
 117.0500031    0.4572914
 117.0600052    0.4567917
 117.0700073    0.4557109
 117.0800018    0.4529426
 117.0900040    0.4604809
 117.1000061    0.4587471
 117.1100082    0.4591658
 117.1200027    0.4557778
 117.1300049    0.4545557
 117.1400070    0.4499985
 117.1500092    0.4470795
 117.1600037    0.4426067
 117.1700058    0.4488846
 117.1800079    0.4471682
 117.1900024    0.4461111
 117.2000046    0.4439752
 117.2100067    0.4370750
 117.2200089    0.4365935
 117.2300034    0.4352859
 117.2400055    0.4252029
 117.2500076    0.4266502
 117.2600021    0.4290912
 117.2700043    0.4263289
 117.2800064    0.4289027
 117.2900085    0.4344563
 117.3000031    0.4244831
 117.3100052    0.4212939
 117.3200073    0.4272929
 117.3300018    0.4223039
 117.3400040    0.4229901
 117.3500061    0.4310690
 117.3600082    0.4276485
 117.3700027    0.4325112
 117.3800049    0.4261849
 117.3900070    0.4289631
 117.4000092    0.4259712
 117.4100037    0.4250060
 117.4200058    0.4266592
 117.4300079    0.4305420
 117.4400024    0.4328643
 117.4500046    0.4368499
 117.4600067    0.4372399
 117.4700089    0.4425736
 117.4800034    0.4376113
 117.4900055    0.4453366
 117.5000076    0.4450140
 117.5100021    0.4459585
 117.5200043    0.4427255
 117.5300064    0.4451928
 117.5400085    0.4363804
 117.5500031    0.4317321
 117.5600052    0.4344480
 117.5700073    0.4354522
 117.5800018    0.4379309
 117.5900040    0.4355693
 117.6000061    0.4355429
 117.6100082    0.4389840
 117.6200027    0.4344012
 117.6300049    0.4288450
 117.6400070    0.4223230
 117.6500092    0.4171847
 117.6600037    0.4234008
 117.6700058    0.4177727
 117.6800079    0.4173591
 117.6900024    0.4293757
 117.7000046    0.4251164
 117.7100067    0.4223380
 117.7200089    0.4248176
 117.7300034    0.4211695
 117.7400055    0.4189698
 117.7500076    0.4256446
 117.7600021    0.4212601
 117.7700043    0.4275492
 117.7800064    0.4266599
 117.7900085    0.4270042
 117.8000031    0.4278841
 117.8100052    0.4318268
 117.8200073    0.4304997
 117.8300018    0.4253362
 117.8400040    0.4323169
 117.8500061    0.4371139
 117.8600082    0.4396120
 117.8700027    0.4374846
 117.8800049    0.4341103
 117.8900070    0.4424673
 117.9000092    0.4324423
 117.9100037    0.4400416
 117.9200058    0.4461638
 117.9300079    0.4496723
 117.9400024    0.4570639
 117.9500046    0.4607543
 117.9600067    0.4596010
 117.9700089    0.4677361
 117.9800034    0.4724703
 117.9900055    0.4674071
 118.0000076    0.4699357
 118.0100021    0.4703370
 118.0200043    0.4661182
 118.0300064    0.4572976
 118.0400085    0.4591035
 118.0500031    0.4463539
 118.0600052    0.4453693
 118.0700073    0.4485566
 118.0800018    0.4427010
 118.0900040    0.4431940
 118.1000061    0.4480702
 118.1100082    0.4393818
 118.1200027    0.4307646
 118.1300049    0.4376138
 118.1400070    0.4397719
 118.1500092    0.4352257
 118.1600037    0.4365601
 118.1700058    0.4293806
 118.1800079    0.4333084
 118.1900024    0.4339632
 118.2000046    0.4325902
 118.2100067    0.4348437
 118.2200089    0.4460300
 118.2300034    0.4372802
 118.2400055    0.4455532
 118.2500076    0.4446554
 118.2600021    0.4461491
 118.2700043    0.4493762
 118.2800064    0.4523901
 118.2900085    0.4539007
 118.3000031    0.4480322
 118.3100052    0.4430707
 118.3200073    0.4506836
 118.3300018    0.4502490
 118.3400040    0.4581614
 118.3500061    0.4560536
 118.3600082    0.4591602
 118.3700027    0.4656085
 118.3800049    0.4638193
 118.3900070    0.4589583
 118.4000092    0.4492510
 118.4100037    0.4487921
 118.4200058    0.4540272
 118.4300079    0.4592902
 118.4400024    0.4528630
 118.4500046    0.4437142
 118.4600067    0.4508950
 118.4700089    0.4493076
 118.4800034    0.4525868
 118.4900055    0.4493892
 118.5000076    0.4614173
 118.5100021    0.4563315
 118.5200043    0.4618001
 118.5300064    0.4616188
 118.5400085    0.4536644
 118.5500031    0.4491324
 118.5600052    0.4375891
 118.5700073    0.4458647
 118.5800018    0.4495007
 118.5900040    0.4485952
 118.6000061    0.4475282
 118.6100082    0.4449984
 118.6200027    0.4469037
 118.6300049    0.4481131
 118.6400070    0.4456937
 118.6500092    0.4490801
 118.6600037    0.4424917
 118.6700058    0.4449416
 118.6800079    0.4497208
 118.6900024    0.4456509
 118.7000046    0.4530251
 118.7100067    0.4532670
 118.7200089    0.4567261
 118.7300034    0.4553730
 118.7400055    0.4474646
 118.7500076    0.4518396
 118.7600021    0.4557715
 118.7700043    0.4634265
 118.7800064    0.4559795
 118.7900085    0.4554092
 118.8000031    0.4526148
 118.8100052    0.4440668
 118.8200073    0.4447454
 118.8300018    0.4512005
 118.8400040    0.4428165
 118.8500061    0.4504269
 118.8600082    0.4478640
 118.8700027    0.4530818
 118.8800049    0.4483567
 118.8900070    0.4573354
 118.9000092    0.4517470
 118.9100037    0.4508457
 118.9200058    0.4439957
 118.9300079    0.4490367
 118.9400024    0.4431119
 118.9500046    0.4539416
 118.9600067    0.4487580
 118.9700089    0.4513957
 118.9800034    0.4470729
 118.9900055    0.4534097
 119.0000076    0.4590351
 119.0100021    0.4547299
 119.0200043    0.4545023
 119.0300064    0.4677435
 119.0400085    0.4700555
 119.0500031    0.4668401
 119.0600052    0.4637249
 119.0700073    0.4543019
 119.0800095    0.4546472
 119.0900040    0.4491431
 119.1000061    0.4594625
 119.1100082    0.4641472
 119.1200027    0.4508924
 119.1300049    0.4485483
 119.1400070    0.4406680
 119.1500092    0.4466821
 119.1600037    0.4407008
 119.1700058    0.4360406
 119.1800079    0.4461119
 119.1900024    0.4373958
 119.2000046    0.4314892
 119.2100067    0.4290629
 119.2200089    0.4288993
 119.2300034    0.4324750
 119.2400055    0.4361563
 119.2500076    0.4405147
 119.2600021    0.4325561
 119.2700043    0.4395857
 119.2800064    0.4396291
 119.2900085    0.4301551
 119.3000031    0.4410273
 119.3100052    0.4463687
 119.3200073    0.4443082
 119.3300095    0.4312353
 119.3400040    0.4324316
 119.3500061    0.4362355
 119.3600082    0.4358340
 119.3700027    0.4406764
 119.3800049    0.4441462
 119.3900070    0.4560721
 119.4000092    0.4512058
 119.4100037    0.4494639
 119.4200058    0.4379569
 119.4300079    0.4368990
 119.4400024    0.4394518
 119.4500046    0.4458720
 119.4600067    0.4396241
 119.4700089    0.4391229
 119.4800034    0.4457812
 119.4900055    0.4563962
 119.5000076    0.4554519
 119.5100021    0.4600517
 119.5200043    0.4565355
 119.5300064    0.4563768
 119.5400085    0.4559870
 119.5500031    0.4473626
 119.5600052    0.4413469
 119.5700073    0.4374737
 119.5800095    0.4431944
 119.5900040    0.4437281
 119.6000061    0.4422070
 119.6100082    0.4494140
 119.6200027    0.4456533
 119.6300049    0.4432532
 119.6400070    0.4394251
 119.6500092    0.4458339
 119.6600037    0.4434503
 119.6700058    0.4443841
 119.6800079    0.4463147
 119.6900024    0.4470212
 119.7000046    0.4497203
 119.7100067    0.4542562
 119.7200089    0.4581306
 119.7300034    0.4730388
 119.7400055    0.4618474
 119.7500076    0.4609187
 119.7600021    0.4627026
 119.7700043    0.4743832
 119.7800064    0.4717684
 119.7900085    0.4682065
 119.8000031    0.4675525
 119.8100052    0.4675938
 119.8200073    0.4633259
 119.8300095    0.4746380
 119.8400040    0.4667786
 119.8500061    0.4612234
 119.8600082    0.4562431
 119.8700027    0.4562965
 119.8800049    0.4583268
 119.8900070    0.4568107
 119.9000092    0.4448295
 119.9100037    0.4574865
 119.9200058    0.4550764
 119.9300079    0.4597571
 119.9400024    0.4683007
 119.9500046    0.4626322
 119.9600067    0.4627143
 119.9700089    0.4505938
 119.9800034    0.4515241
 119.9900055    0.4475568
 120.0000076    0.4479446
 120.0100021    0.4409757
 120.0200043    0.4363461
 120.0300064    0.4384502
 120.0400085    0.4443106
 120.0500031    0.4471704
 120.0600052    0.4428174
 120.0700073    0.4528584
 120.0800095    0.4514967
 120.0900040    0.4473245
 120.1000061    0.4475835
 120.1100082    0.4378312
 120.1200027    0.4358553
 120.1300049    0.4430614
 120.1400070    0.4472831
 120.1500092    0.4398693
 120.1600037    0.4418041
 120.1700058    0.4369748
 120.1800079    0.4389082
 120.1900024    0.4362254
 120.2000046    0.4309038
 120.2100067    0.4334661
 120.2200089    0.4333052
 120.2300034    0.4358073
 120.2400055    0.4311443
 120.2500076    0.4310143
 120.2600021    0.4346163
 120.2700043    0.4301292
 120.2800064    0.4232463
 120.2900085    0.4288232
 120.3000031    0.4285167
 120.3100052    0.4293651
 120.3200073    0.4312368
 120.3300095    0.4265628
 120.3400040    0.4218605
 120.3500061    0.4205513
 120.3600082    0.4232961
 120.3700027    0.4256059
 120.3800049    0.4221585
 120.3900070    0.4179633
 120.4000092    0.4258374
 120.4100037    0.4292358
 120.4200058    0.4271534
 120.4300079    0.4238701
 120.4400024    0.4317129
 120.4500046    0.4348502
 120.4600067    0.4422742
 120.4700089    0.4397265
 120.4800034    0.4369103
 120.4900055    0.4374727
 120.5000076    0.4402963
 120.5100021    0.4481272
 120.5200043    0.4519055
 120.5300064    0.4509895
 120.5400085    0.4452166
 120.5500031    0.4410692
 120.5600052    0.4392678
 120.5700073    0.4512239
 120.5800095    0.4496249
 120.5900040    0.4473084
 120.6000061    0.4365814
 120.6100082    0.4396670
 120.6200027    0.4422342
 120.6300049    0.4506080
 120.6400070    0.4537871
 120.6500092    0.4489171
 120.6600037    0.4534831
 120.6700058    0.4555852
 120.6800079    0.4492500
 120.6900024    0.4541317
 120.7000046    0.4503154
 120.7100067    0.4414684
 120.7200089    0.4422395
 120.7300034    0.4366595
 120.7400055    0.4348435
 120.7500076    0.4385797
 120.7600021    0.4400775
 120.7700043    0.4371904
 120.7800064    0.4344392
 120.7900085    0.4314925
 120.8000031    0.4458253
 120.8100052    0.4394846
 120.8200073    0.4392283
 120.8300095    0.4383623
 120.8400040    0.4322890
 120.8500061    0.4318498
 120.8600082    0.4384556
 120.8700027    0.4309140
 120.8800049    0.4293144
 120.8900070    0.4237228
 120.9000092    0.4258079
 120.9100037    0.4270638
 120.9200058    0.4332924
 120.9300079    0.4308893
 120.9400024    0.4404830
 120.9500046    0.4300967
 120.9600067    0.4360875
 120.9700089    0.4333573
 120.9800034    0.4253386
 120.9900055    0.4239963
 121.0000076    0.4277044
 121.0100021    0.4322780
 121.0200043    0.4333678
 121.0300064    0.4445142
 121.0400085    0.4372027
 121.0500031    0.4436473
 121.0600052    0.4501031
 121.0700073    0.4522007
 121.0800095    0.4554445
 121.0900040    0.4541838
 121.1000061    0.4459811
 121.1100082    0.4449310
 121.1200027    0.4554304
 121.1300049    0.4611264
 121.1400070    0.4613352
 121.1500092    0.4671267
 121.1600037    0.4735602
 121.1700058    0.4656239
 121.1800079    0.4624958
 121.1900024    0.4569146
 121.2000046    0.4630988
 121.2100067    0.4629729
 121.2200089    0.4607369
 121.2300034    0.4578897
 121.2400055    0.4605689
 121.2500076    0.4536590
 121.2600021    0.4532810
 121.2700043    0.4575733
 121.2800064    0.4481194
 121.2900085    0.4542248
 121.3000031    0.4591404
 121.3100052    0.4579375
 121.3200073    0.4595516
 121.3300095    0.4600644
 121.3400040    0.4542629
 121.3500061    0.4498239
 121.3600082    0.4570382
 121.3700027    0.4576868
 121.3800049    0.4634874
 121.3900070    0.4657033
 121.4000092    0.4653230
 121.4100037    0.4665160
 121.4200058    0.4674357
 121.4300079    0.4607282
 121.4400024    0.4631887
 121.4500046    0.4718159
 121.4600067    0.4653046
 121.4700089    0.4660999
 121.4800034    0.4626025
 121.4900055    0.4649121
 121.5000076    0.4596359
 121.5100021    0.4633819
 121.5200043    0.4648519
 121.5300064    0.4703062
 121.5400085    0.4662282
 121.5500031    0.4697812
 121.5600052    0.4683535
 121.5700073    0.4609408
 121.5800095    0.4500598
 121.5900040    0.4478231
 121.6000061    0.4537186
 121.6100082    0.4585321
 121.6200027    0.4592380
 121.6300049    0.4533755
 121.6400070    0.4554756
 121.6500092    0.4510470
 121.6600037    0.4578559
 121.6700058    0.4634822
 121.6800079    0.4625275
 121.6900024    0.4629681
 121.7000046    0.4527154
 121.7100067    0.4553643
 121.7200089    0.4619491
 121.7300034    0.4456170
 121.7400055    0.4466875
 121.7500076    0.4480593
 121.7600021    0.4509234
 121.7700043    0.4502933
 121.7800064    0.4604432
 121.7900085    0.4400987
 121.8000031    0.4437215
 121.8100052    0.4393255
 121.8200073    0.4362440
 121.8300095    0.4379690
 121.8400040    0.4406065
 121.8500061    0.4297665
 121.8600082    0.4247864
 121.8700027    0.4314575
 121.8800049    0.4380317
 121.8900070    0.4281928
 121.9000092    0.4332995
 121.9100037    0.4376341
 121.9200058    0.4446818
 121.9300079    0.4436258
 121.9400024    0.4369980
 121.9500046    0.4506053
 121.9600067    0.4469736
 121.9700089    0.4533461
 121.9800034    0.4548279
 121.9900055    0.4535361
 122.0000076    0.4565452
 122.0100021    0.4575855
 122.0200043    0.4571574
 122.0300064    0.4623695
 122.0400085    0.4529685
 122.0500031    0.4516386
 122.0600052    0.4485407
 122.0700073    0.4473646
 122.0800095    0.4479520
 122.0900040    0.4484190
 122.1000061    0.4399070
 122.1100082    0.4471565
 122.1200027    0.4428388
 122.1300049    0.4495767
 122.1400070    0.4536401
 122.1500092    0.4529954
 122.1600037    0.4547933
 122.1700058    0.4585005
 122.1800079    0.4550408
 122.1900024    0.4515842
 122.2000046    0.4604627
 122.2100067    0.4487528
 122.2200089    0.4468673
 122.2300034    0.4491834
 122.2400055    0.4544489
 122.2500076    0.4511247
 122.2600021    0.4496066
 122.2700043    0.4493379
 122.2800064    0.4466633
 122.2900085    0.4584292
 122.3000031    0.4551173
 122.3100052    0.4575879
 122.3200073    0.4581923
 122.3300095    0.4596392
 122.3400040    0.4629528
 122.3500061    0.4595470
 122.3600082    0.4599719
 122.3700027    0.4663572
 122.3800049    0.4639267
 122.3900070    0.4633864
 122.4000092    0.4683056
 122.4100037    0.4733719
 122.4200058    0.4734000
 122.4300079    0.4725629
 122.4400024    0.4714187
 122.4500046    0.4686579
 122.4600067    0.4583931
 122.4700089    0.4531384
 122.4800034    0.4665625
 122.4900055    0.4599878
 122.5000076    0.4626594
 122.5100021    0.4612615
 122.5200043    0.4513346
 122.5300064    0.4538395
 122.5400085    0.4517993
 122.5500031    0.4555245
 122.5600052    0.4434865
 122.5700073    0.4430537
 122.5800095    0.4450365
 122.5900040    0.4289989
 122.6000061    0.4356885
 122.6100082    0.4376567
 122.6200027    0.4463207
 122.6300049    0.4449131
 122.6400070    0.4412709
 122.6500092    0.4362510
 122.6600037    0.4364156
 122.6700058    0.4458751
 122.6800079    0.4419656
 122.6900024    0.4392041
 122.7000046    0.4305913
 122.7100067    0.4340124
 122.7200089    0.4444727
 122.7300034    0.4371288
 122.7400055    0.4414911
 122.7500076    0.4396585
 122.7600021    0.4368985
 122.7700043    0.4280464
 122.7800064    0.4350492
 122.7900085    0.4427820
 122.8000031    0.4363775
 122.8100052    0.4452867
 122.8200073    0.4497842
 122.8300095    0.4465144
 122.8400040    0.4544104
 122.8500061    0.4501546
 122.8600082    0.4610663
 122.8700027    0.4605406
 122.8800049    0.4592265
 122.8900070    0.4635329
 122.9000092    0.4682914
 122.9100037    0.4521456
 122.9200058    0.4482582
 122.9300079    0.4525163
 122.9400024    0.4598705
 122.9500046    0.4595764
 122.9600067    0.4493058
 122.9700089    0.4527375
 122.9800034    0.4532430
 122.9900055    0.4599521
 123.0000076    0.4558254
 123.0100021    0.4652870
 123.0200043    0.4695542
 123.0300064    0.4688604
 123.0400085    0.4623730
 123.0500031    0.4623542
 123.0600052    0.4643025
 123.0700073    0.4690944
 123.0800095    0.4684218
 123.0900040    0.4588829
 123.1000061    0.4702713
 123.1100082    0.4534929
 123.1200027    0.4566561
 123.1300049    0.4632478
 123.1400070    0.4675697
 123.1500092    0.4774354
 123.1600037    0.4629062
 123.1700058    0.4639615
 123.1800079    0.4598935
 123.1900024    0.4744095
 123.2000046    0.4525772
 123.2100067    0.4522779
 123.2200089    0.4568538
 123.2300034    0.4506055
 123.2400055    0.4552766
 123.2500076    0.4581531
 123.2600021    0.4497548
 123.2700043    0.4522755
 123.2800064    0.4599080
 123.2900085    0.4638528
 123.3000031    0.4545710
 123.3100052    0.4540564
 123.3200073    0.4500141
 123.3300095    0.4575944
 123.3400040    0.4564466
 123.3500061    0.4627874
 123.3600082    0.4637782
 123.3700027    0.4617532
 123.3800049    0.4653956
 123.3900070    0.4547431
 123.4000092    0.4570769
 123.4100037    0.4541530
 123.4200058    0.4513523
 123.4300079    0.4426703
 123.4400024    0.4520461
 123.4500046    0.4587584
 123.4600067    0.4569539
 123.4700089    0.4526137
 123.4800034    0.4512416
 123.4900055    0.4407883
 123.5000076    0.4348412
 123.5100021    0.4381945
 123.5200043    0.4414730
 123.5300064    0.4494284
 123.5400085    0.4527668
 123.5500031    0.4530107
 123.5600052    0.4678931
 123.5700073    0.4478825
 123.5800095    0.4628256
 123.5900040    0.4601265
 123.6000061    0.4522415
 123.6100082    0.4642250
 123.6200027    0.4580407
 123.6300049    0.4549452
 123.6400070    0.4610345
 123.6500092    0.4570612
 123.6600037    0.4526326
 123.6700058    0.4546487
 123.6800079    0.4638185
 123.6900024    0.4618910
 123.7000046    0.4601377
 123.7100067    0.4681606
 123.7200089    0.4617061
 123.7300034    0.4606291
 123.7400055    0.4679211
 123.7500076    0.4718770
 123.7600021    0.4693714
 123.7700043    0.4722392
 123.7800064    0.4733182
 123.7900085    0.4784579
 123.8000031    0.4773288
 123.8100052    0.4775435
 123.8200073    0.4782760
 123.8300095    0.4839549
 123.8400040    0.4769695
 123.8500061    0.4808619
 123.8600082    0.4946727
 123.8700027    0.4924488
 123.8800049    0.4850656
 123.8900070    0.4810580
 123.9000092    0.4818471
 123.9100037    0.4778165
 123.9200058    0.4788601
 123.9300079    0.4822567
 123.9400024    0.4872934
 123.9500046    0.4842193
 123.9600067    0.4823466
 123.9700089    0.4934359
 123.9800034    0.4957138
 123.9900055    0.4772298
 124.0000076    0.4713741
 124.0100021    0.4752189
 124.0200043    0.4734524
 124.0300064    0.4734382
 124.0400085    0.4705356
 124.0500031    0.4650261
 124.0600052    0.4647524
 124.0700073    0.4703399
 124.0800095    0.4695247
 124.0900040    0.4750423
 124.1000061    0.4771882
 124.1100082    0.4772469
 124.1200027    0.4792426
 124.1300049    0.4705696
 124.1400070    0.4622810
 124.1500092    0.4489303
 124.1600037    0.4562662
 124.1700058    0.4496129
 124.1800079    0.4592831
 124.1900024    0.4578940
 124.2000046    0.4586877
 124.2100067    0.4601173
 124.2200089    0.4624971
 124.2300034    0.4676387
 124.2400055    0.4648450
 124.2500076    0.4731240
 124.2600021    0.4698214
 124.2700043    0.4748689
 124.2800064    0.4853039
 124.2900085    0.4832387
 124.3000031    0.4837586
 124.3100052    0.4905173
 124.3200073    0.5025563
 124.3300095    0.5014744
 124.3400040    0.4989303
 124.3500061    0.4866561
 124.3600082    0.4921743
 124.3700027    0.4850905
 124.3800049    0.4820834
 124.3900070    0.4722816
 124.4000092    0.4716960
 124.4100037    0.4744563
 124.4200058    0.4717539
 124.4300079    0.4765441
 124.4400024    0.4719037
 124.4500046    0.4699179
 124.4600067    0.4705970
 124.4700089    0.4790809
 124.4800034    0.4796503
 124.4900055    0.4689952
 124.5000076    0.4758827
 124.5100021    0.4702868
 124.5200043    0.4818812
 124.5300064    0.4756132
 124.5400085    0.4729792
 124.5500031    0.4728273
 124.5600052    0.4736496
 124.5700073    0.4673233
 124.5800095    0.4710045
 124.5900040    0.4782712
 124.6000061    0.4713385
 124.6100082    0.4766220
 124.6200027    0.4819593
 124.6300049    0.4806508
 124.6400070    0.4827472
 124.6500092    0.4716764
 124.6600037    0.4748640
 124.6700058    0.4715092
 124.6800079    0.4731029
 124.6900024    0.4822245
 124.7000046    0.4818023
 124.7100067    0.4784890
 124.7200089    0.4837255
 124.7300034    0.4783333
 124.7400055    0.4752254
 124.7500076    0.4759803
 124.7600021    0.4839101
 124.7700043    0.4838275
 124.7800064    0.4981917
 124.7900085    0.4931917
 124.8000031    0.4790896
 124.8100052    0.4812649
 124.8200073    0.4867544
 124.8300095    0.4764680
 124.8400040    0.4776327
 124.8500061    0.4765103
 124.8600082    0.4788344
 124.8700027    0.4736009
 124.8800049    0.4721735
 124.8900070    0.4800639
 124.9000092    0.4727592
 124.9100037    0.4691843
 124.9200058    0.4630402
 124.9300079    0.4619849
 124.9400024    0.4668720
 124.9500046    0.4684454
 124.9600067    0.4713001
 124.9700089    0.4783963
 124.9800034    0.4804777
 124.9900055    0.4884982
 125.0000076    0.4837067
 125.0100021    0.4857613
 125.0200043    0.4932229
 125.0300064    0.4832408
 125.0400085    0.4877705
 125.0500031    0.4849480
 125.0600052    0.4857932
 125.0700073    0.4928120
 125.0800095    0.4842422
 125.0900040    0.4802153
 125.1000061    0.4826024
 125.1100082    0.4835303
 125.1200027    0.4766653
 125.1300049    0.4788127
 125.1400070    0.4818234
 125.1500092    0.4719683
 125.1600037    0.4721361
 125.1700058    0.4809441
 125.1800079    0.4700525
 125.1900024    0.4756253
 125.2000046    0.4761301
 125.2100067    0.4755533
 125.2200089    0.4758788
 125.2300034    0.4748862
 125.2400055    0.4715164
 125.2500076    0.4656234
 125.2600021    0.4774663
 125.2700043    0.4883558
 125.2800064    0.4840744
 125.2900085    0.4846427
 125.3000031    0.4873665
 125.3100052    0.4909766
 125.3200073    0.4954665
 125.3300095    0.5019962
 125.3400040    0.5047504
 125.3500061    0.4938860
 125.3600082    0.4845915
 125.3700027    0.4896425
 125.3800049    0.4852158
 125.3900070    0.4743208
 125.4000092    0.4711460
 125.4100037    0.4703423
 125.4200058    0.4762029
 125.4300079    0.4697321
 125.4400024    0.4814882
 125.4500046    0.4687383
 125.4600067    0.4789668
 125.4700089    0.4710754
 125.4800034    0.4761513
 125.4900055    0.4814168
 125.5000076    0.4778328
 125.5100098    0.4826575
 125.5200043    0.4805903
 125.5300064    0.4837971
 125.5400085    0.4697078
 125.5500031    0.4681015
 125.5600052    0.4828525
 125.5700073    0.4861408
 125.5800095    0.4888089
 125.5900040    0.4915528
 125.6000061    0.4839496
 125.6100082    0.4776489
 125.6200027    0.4773312
 125.6300049    0.4916312
 125.6400070    0.4927242
 125.6500092    0.4997446
 125.6600037    0.4942785
 125.6700058    0.4961515
 125.6800079    0.5018627
 125.6900024    0.4833810
 125.7000046    0.4854947
 125.7100067    0.4850845
 125.7200089    0.4913488
 125.7300034    0.4979812
 125.7400055    0.5116368
 125.7500076    0.5105492
 125.7600098    0.5141988
 125.7700043    0.5055582
 125.7800064    0.5065425
 125.7900085    0.4989228
 125.8000031    0.5106279
 125.8100052    0.5132614
 125.8200073    0.5140743
 125.8300095    0.5149016
 125.8400040    0.5079659
 125.8500061    0.5231875
 125.8600082    0.5209075
 125.8700027    0.5233907
 125.8800049    0.5258546
 125.8900070    0.5269489
 125.9000092    0.5358468
 125.9100037    0.5461299
 125.9200058    0.5502961
 125.9300079    0.5420416
 125.9400024    0.5484421
 125.9500046    0.5480610
 125.9600067    0.5425470
 125.9700089    0.5406548
 125.9800034    0.5370097
 125.9900055    0.5340872
 126.0000076    0.5372474
 126.0100098    0.5355387
 126.0200043    0.5299051
 126.0300064    0.5360246
 126.0400085    0.5314148
 126.0500031    0.5240556
 126.0600052    0.5287203
 126.0700073    0.5462788
 126.0800095    0.5431249
 126.0900040    0.5406439
 126.1000061    0.5305081
 126.1100082    0.5328177
 126.1200027    0.5239808
 126.1300049    0.5215012
 126.1400070    0.5227949
 126.1500092    0.5122640
 126.1600037    0.5159333
 126.1700058    0.5111341
 126.1800079    0.5085384
 126.1900024    0.5024756
 126.2000046    0.4953999
 126.2100067    0.4936360
 126.2200089    0.4856357
 126.2300034    0.4775383
 126.2400055    0.4903585
 126.2500076    0.4842694
 126.2600098    0.4816507
 126.2700043    0.4887759
 126.2800064    0.4830897
 126.2900085    0.4802707
 126.3000031    0.4819591
 126.3100052    0.4779380
 126.3200073    0.4796479
 126.3300095    0.4841113
 126.3400040    0.4799221
 126.3500061    0.4755971
 126.3600082    0.4735864
 126.3700027    0.4707224
 126.3800049    0.4841300
 126.3900070    0.4750392
 126.4000092    0.4755948
 126.4100037    0.4732180
 126.4200058    0.4838221
 126.4300079    0.4800987
 126.4400024    0.4783104
 126.4500046    0.4758299
 126.4600067    0.4704356
 126.4700089    0.4658417
 126.4800034    0.4654146
 126.4900055    0.4635144
 126.5000076    0.4729503
 126.5100098    0.4756068
 126.5200043    0.4676446
 126.5300064    0.4749692
 126.5400085    0.4857141
 126.5500031    0.4836601
 126.5600052    0.4771943
 126.5700073    0.4809210
 126.5800095    0.4751500
 126.5900040    0.4750804
 126.6000061    0.4803577
 126.6100082    0.4792069
 126.6200027    0.4708437
 126.6300049    0.4680367
 126.6400070    0.4656642
 126.6500092    0.4774360
 126.6600037    0.4769172
 126.6700058    0.4779863
 126.6800079    0.4786617
 126.6900024    0.4771996
 126.7000046    0.4849212
 126.7100067    0.4754053
 126.7200089    0.4690677
 126.7300034    0.4752436
 126.7400055    0.4672942
 126.7500076    0.4678444
 126.7600098    0.4771853
 126.7700043    0.4726024
 126.7800064    0.4669195
 126.7900085    0.4730213
 126.8000031    0.4732533
 126.8100052    0.4722079
 126.8200073    0.4669189
 126.8300095    0.4564946
 126.8400040    0.4608780
 126.8500061    0.4579207
 126.8600082    0.4666697
 126.8700027    0.4644524
 126.8800049    0.4582605
 126.8900070    0.4712237
 126.9000092    0.4784619
 126.9100037    0.4714207
 126.9200058    0.4684044
 126.9300079    0.4742606
 126.9400024    0.4831688
 126.9500046    0.4786994
 126.9600067    0.4845558
 126.9700089    0.4882203
 126.9800034    0.4945508
 126.9900055    0.4917263
 127.0000076    0.4857462
 127.0100098    0.4947124
 127.0200043    0.5005720
 127.0300064    0.4936903
 127.0400085    0.4948441
 127.0500031    0.4888905
 127.0600052    0.4865119
 127.0700073    0.4866122
 127.0800095    0.4878965
 127.0900040    0.4722507
 127.1000061    0.4832107
 127.1100082    0.4846931
 127.1200027    0.4734904
 127.1300049    0.4714241
 127.1400070    0.4712586
 127.1500092    0.4774537
 127.1600037    0.4784090
 127.1700058    0.4685091
 127.1800079    0.4663076
 127.1900024    0.4604259
 127.2000046    0.4679859
 127.2100067    0.4685502
 127.2200089    0.4616203
 127.2300034    0.4635937
 127.2400055    0.4697692
 127.2500076    0.4690704
 127.2600098    0.4731650
 127.2700043    0.4721235
 127.2800064    0.4774941
 127.2900085    0.4822187
 127.3000031    0.4808544
 127.3100052    0.4799830
 127.3200073    0.4881344
 127.3300095    0.4978354
 127.3400040    0.4894617
 127.3500061    0.4809493
 127.3600082    0.4833125
 127.3700027    0.4861022
 127.3800049    0.4890050
 127.3900070    0.4884132
 127.4000092    0.4885299
 127.4100037    0.4878250
 127.4200058    0.4913734
 127.4300079    0.4815339
 127.4400024    0.4908555
 127.4500046    0.4886861
 127.4600067    0.4950161
 127.4700089    0.4949789
 127.4800034    0.4824744
 127.4900055    0.4874175
 127.5000076    0.4895776
 127.5100098    0.4900203
 127.5200043    0.4851667
 127.5300064    0.4794942
 127.5400085    0.4833829
 127.5500031    0.4758368
 127.5600052    0.4843176
 127.5700073    0.4824263
 127.5800095    0.4826526
 127.5900040    0.4879983
 127.6000061    0.4911136
 127.6100082    0.4898863
 127.6200027    0.4747315
 127.6300049    0.4845049
 127.6400070    0.4836515
 127.6500092    0.4748986
 127.6600037    0.4832789
 127.6700058    0.4794021
 127.6800079    0.4689455
 127.6900024    0.4693451
 127.7000046    0.4797092
 127.7100067    0.4762677
 127.7200089    0.4835249
 127.7300034    0.4812322
 127.7400055    0.4786057
 127.7500076    0.4748504
 127.7600098    0.4690709
 127.7700043    0.4763348
 127.7800064    0.4721413
 127.7900085    0.4775775
 127.8000031    0.4790509
 127.8100052    0.4780757
 127.8200073    0.4693055
 127.8300095    0.4784236
 127.8400040    0.4754877
 127.8500061    0.4748007
 127.8600082    0.4746835
 127.8700027    0.4691401
 127.8800049    0.4751230
 127.8900070    0.4643779
 127.9000092    0.4575191
 127.9100037    0.4598968
 127.9200058    0.4523254
 127.9300079    0.4448889
 127.9400024    0.4328880
 127.9500046    0.4396692
 127.9600067    0.4438475
 127.9700089    0.4479560
 127.9800034    0.4557477
 127.9900055    0.4509581
 128.0000000    0.4514699
 128.0100098    0.4558226
 128.0200043    0.4548288
 128.0299988    0.4687158
 128.0400085    0.4646025
 128.0500031    0.4626377
 128.0600128    0.4737996
 128.0700073    0.4655415
 128.0800018    0.4600810
 128.0900116    0.4607129
 128.1000061    0.4595514
 128.1100006    0.4695072
 128.1200104    0.4752452
 128.1300049    0.4710896
 128.1399994    0.4723717
 128.1500092    0.4708658
 128.1600037    0.4768274
 128.1700134    0.4743538
 128.1800079    0.4709479
 128.1900024    0.4787179
 128.2000122    0.4819610
 128.2100067    0.4700656
 128.2200012    0.4644486
 128.2300110    0.4710203
 128.2400055    0.4746834
 128.2500000    0.4752695
 128.2600098    0.4741048
 128.2700043    0.4785284
 128.2799988    0.4807808
 128.2900085    0.4787875
 128.3000031    0.4754250
 128.3100128    0.4779697
 128.3200073    0.4801002
 128.3300018    0.4716383
 128.3400116    0.4845161
 128.3500061    0.4756628
 128.3600006    0.4699396
 128.3700104    0.4754741
 128.3800049    0.4727634
 128.3899994    0.4829264
 128.4000092    0.4873203
 128.4100037    0.4907439
 128.4200134    0.4835103
 128.4300079    0.4807246
 128.4400024    0.4829140
 128.4500122    0.4788591
 128.4600067    0.4870237
 128.4700012    0.4847140
 128.4800110    0.4813305
 128.4900055    0.4795503
 128.5000000    0.4852682
 128.5100098    0.4765369
 128.5200043    0.4826208
 128.5299988    0.4784184
 128.5400085    0.4787253
 128.5500031    0.4823957
 128.5600128    0.4744482
 128.5700073    0.4771725
 128.5800018    0.4752061
 128.5900116    0.4783049
 128.6000061    0.4767373
 128.6100006    0.4748075
 128.6200104    0.4697409
 128.6300049    0.4694589
 128.6399994    0.4597659
 128.6500092    0.4622048
 128.6600037    0.4571926
 128.6700134    0.4548180
 128.6800079    0.4578182
 128.6900024    0.4620219
 128.7000122    0.4648884
 128.7100067    0.4669202
 128.7200012    0.4690288
 128.7300110    0.4709426
 128.7400055    0.4639617
 128.7500000    0.4649678
 128.7600098    0.4643457
 128.7700043    0.4626477
 128.7799988    0.4538615
 128.7900085    0.4647754
 128.8000031    0.4662561
 128.8100128    0.4507756
 128.8200073    0.4435630
 128.8300018    0.4517979
 128.8400116    0.4518092
 128.8500061    0.4585669
 128.8600006    0.4551999
 128.8700104    0.4520393
 128.8800049    0.4534350
 128.8899994    0.4566791
 128.9000092    0.4519987
 128.9100037    0.4533924
 128.9200134    0.4611936
 128.9300079    0.4662653
 128.9400024    0.4582467
 128.9500122    0.4630451
 128.9600067    0.4638949
 128.9700012    0.4646450
 128.9800110    0.4595805
 128.9900055    0.4553147
 129.0000000    0.4599852
 129.0100098    0.4561346
 129.0200043    0.4550673
 129.0299988    0.4536063
 129.0400085    0.4599612
 129.0500031    0.4492566
 129.0600128    0.4566472
 129.0700073    0.4594331
 129.0800018    0.4731404
 129.0900116    0.4703459
 129.1000061    0.4791007
 129.1100006    0.4773081
 129.1200104    0.4811218
 129.1300049    0.4805447
 129.1399994    0.4677485
 129.1500092    0.4686526
 129.1600037    0.4791031
 129.1700134    0.4777614
 129.1800079    0.4806538
 129.1900024    0.4784571
 129.2000122    0.4838970
 129.2100067    0.4981360
 129.2200012    0.5036475
 129.2300110    0.5036370
 129.2400055    0.5086857
 129.2500000    0.5162140
 129.2600098    0.4991353
 129.2700043    0.5015866
 129.2799988    0.4963043
 129.2900085    0.5095013
 129.3000031    0.4989501
 129.3100128    0.5021040
 129.3200073    0.5005155
 129.3300018    0.5084763
 129.3400116    0.5154262
 129.3500061    0.5105238
 129.3600006    0.5116435
 129.3700104    0.5137693
 129.3800049    0.5068727
 129.3899994    0.5156041
 129.4000092    0.5134856
 129.4100037    0.5057135
 129.4200134    0.5062482
 129.4300079    0.5027600
 129.4400024    0.4909375
 129.4500122    0.4865209
 129.4600067    0.4897678
 129.4700012    0.4959290
 129.4800110    0.4937543
 129.4900055    0.4847979
 129.5000000    0.4797367
 129.5100098    0.4773072
 129.5200043    0.4821286
 129.5299988    0.4852283
 129.5400085    0.4839537
 129.5500031    0.4910929
 129.5600128    0.4894890
 129.5700073    0.4806606
 129.5800018    0.4974685
 129.5900116    0.5013062
 129.6000061    0.5082237
 129.6100006    0.5047178
 129.6200104    0.5097291
 129.6300049    0.5105691
 129.6399994    0.5141338
 129.6500092    0.5163397
 129.6600037    0.5059642
 129.6700134    0.4893155
 129.6800079    0.5012693
 129.6900024    0.5084555
 129.7000122    0.5132210
 129.7100067    0.5283499
 129.7200012    0.5321396
 129.7300110    0.5365215
 129.7400055    0.5335236
 129.7500000    0.5312558
 129.7600098    0.5359338
 129.7700043    0.5396790
 129.7799988    0.5468059
 129.7900085    0.5269817
 129.8000031    0.5260494
 129.8100128    0.5296029
 129.8200073    0.5430548
 129.8300018    0.5409561
 129.8400116    0.5423294
 129.8500061    0.5487924
 129.8600006    0.5583911
 129.8700104    0.5575517
 129.8800049    0.5532444
 129.8899994    0.5607555
 129.9000092    0.5572490
 129.9100037    0.5514573
 129.9200134    0.5483075
 129.9300079    0.5498257
 129.9400024    0.5494306
 129.9500122    0.5514658
 129.9600067    0.5451348
 129.9700012    0.5495136
 129.9800110    0.5420949
 129.9900055    0.5420939
 130.0000000    0.5377310
 130.0100098    0.5438230
 130.0200043    0.5406764
 130.0299988    0.5324860
 130.0400085    0.5389696
 130.0500031    0.5398370
 130.0600128    0.5430160
 130.0700073    0.5360479
 130.0800018    0.5244779
 130.0900116    0.5277884
 130.1000061    0.5310586
 130.1100006    0.5108383
 130.1200104    0.5020131
 130.1300049    0.4943300
 130.1399994    0.5078003
 130.1500092    0.4999014
 130.1600037    0.5069936
 130.1700134    0.5000527
 130.1800079    0.5086454
 130.1900024    0.5099896
 130.2000122    0.5163599
 130.2100067    0.5214346
 130.2200012    0.5227482
 130.2300110    0.5225545
 130.2400055    0.5246280
 130.2500000    0.5301480
 130.2600098    0.5209622
 130.2700043    0.5126837
 130.2799988    0.5183828
 130.2900085    0.5174923
 130.3000031    0.5090895
 130.3100128    0.5162189
 130.3200073    0.5032904
 130.3300018    0.5006238
 130.3400116    0.4999034
 130.3500061    0.5008186
 130.3600006    0.5118818
 130.3700104    0.5065788
 130.3800049    0.4977335
 130.3899994    0.5046363
 130.4000092    0.5070213
 130.4100037    0.5110644
 130.4200134    0.5226145
 130.4300079    0.5166167
 130.4400024    0.5251046
 130.4500122    0.5231258
 130.4600067    0.5175789
 130.4700012    0.5138774
 130.4800110    0.5157844
 130.4900055    0.5133479
 130.5000000    0.5100513
 130.5100098    0.5071019
 130.5200043    0.5063458
 130.5299988    0.5090643
 130.5400085    0.5022124
 130.5500031    0.5014492
 130.5600128    0.5013624
 130.5700073    0.4971987
 130.5800018    0.4932605
 130.5900116    0.4984879
 130.6000061    0.4996254
 130.6100006    0.4980440
 130.6200104    0.4937393
 130.6300049    0.4964698
 130.6399994    0.5027999
 130.6500092    0.4937840
 130.6600037    0.5004383
 130.6700134    0.5007488
 130.6800079    0.4969953
 130.6900024    0.4912340
 130.7000122    0.4952514
 130.7100067    0.4966382
 130.7200012    0.4881614
 130.7300110    0.4922315
 130.7400055    0.5078419
 130.7500000    0.5173702
 130.7600098    0.5361429
 130.7700043    0.5329440
 130.7799988    0.5322656
 130.7900085    0.5347406
 130.8000031    0.5241322
 130.8100128    0.5107886
 130.8200073    0.5041277
 130.8300018    0.5175833
 130.8400116    0.5217530
 130.8500061    0.5219049
 130.8600006    0.5130523
 130.8700104    0.5063406
 130.8800049    0.5162778
 130.8899994    0.5181316
 130.9000092    0.5151595
 130.9100037    0.5145457
 130.9200134    0.5254006
 130.9300079    0.5229667
 130.9400024    0.5268155
 130.9500122    0.5417678
 130.9600067    0.5442830
 130.9700012    0.5520934
 130.9800110    0.5478055
 130.9900055    0.5497203
 131.0000000    0.5497337
 131.0100098    0.5463800
 131.0200043    0.5421519
 131.0299988    0.5306934
 131.0400085    0.5305188
 131.0500031    0.5315865
 131.0600128    0.5221633
 131.0700073    0.5149015
 131.0800018    0.5157303
 131.0900116    0.5150634
 131.1000061    0.5176048
 131.1100006    0.5156416
 131.1200104    0.5191584
 131.1300049    0.5127165
 131.1399994    0.5047460
 131.1500092    0.5111808
 131.1600037    0.5165673
 131.1700134    0.5219650
 131.1800079    0.5288256
 131.1900024    0.5226906
 131.2000122    0.5273181
 131.2100067    0.5377932
 131.2200012    0.5298313
 131.2300110    0.5178032
 131.2400055    0.5206215
 131.2500000    0.5211042
 131.2600098    0.5246783
 131.2700043    0.5158552
 131.2799988    0.5353242
 131.2900085    0.5310467
 131.3000031    0.5273675
 131.3100128    0.5339815
 131.3200073    0.5283989
 131.3300018    0.5270858
 131.3400116    0.5328466
 131.3500061    0.5248928
 131.3600006    0.5236099
 131.3700104    0.5278745
 131.3800049    0.5182267
 131.3899994    0.5278534
 131.4000092    0.5119754
 131.4100037    0.5199949
 131.4200134    0.5361774
 131.4300079    0.5251321
 131.4400024    0.5162042
 131.4500122    0.5173767
 131.4600067    0.5345126
 131.4700012    0.5427213
 131.4800110    0.5357643
 131.4900055    0.5365702
 131.5000000    0.5437664
 131.5100098    0.5453001
 131.5200043    0.5465910
 131.5299988    0.5341655
 131.5400085    0.5318274
 131.5500031    0.5312598
 131.5600128    0.5246467
 131.5700073    0.5178970
 131.5800018    0.5189110
 131.5900116    0.5183597
 131.6000061    0.5199458
 131.6100006    0.5297348
 131.6200104    0.5258706
 131.6300049    0.5050712
 131.6399994    0.5128767
 131.6500092    0.5034342
 131.6600037    0.5042412
 131.6700134    0.4982104
 131.6800079    0.5073300
 131.6900024    0.5130302
 131.7000122    0.5117902
 131.7100067    0.5066117
 131.7200012    0.5111087
 131.7300110    0.4964730
 131.7400055    0.4939578
 131.7500000    0.4989419
 131.7600098    0.4991764
 131.7700043    0.4901504
 131.7799988    0.4943984
 131.7900085    0.5018011
 131.8000031    0.4946931
 131.8100128    0.5005862
 131.8200073    0.5015563
 131.8300018    0.4965444
 131.8400116    0.4885119
 131.8500061    0.4973086
 131.8600006    0.5046209
 131.8700104    0.5008487
 131.8800049    0.5045896
 131.8899994    0.4970943
 131.9000092    0.4893905
 131.9100037    0.4865957
 131.9200134    0.4885744
 131.9300079    0.4916606
 131.9400024    0.4837203
 131.9500122    0.4899211
 131.9600067    0.4982652
 131.9700012    0.4924540
 131.9800110    0.4923256
 131.9900055    0.4884253
 132.0000000    0.4967287
 132.0100098    0.4956200
 132.0200043    0.4952060
 132.0299988    0.5010134
 132.0400085    0.5029132
 132.0500031    0.5087241
 132.0600128    0.5182093
 132.0700073    0.4894873
 132.0800018    0.4924223
 132.0900116    0.4882712
 132.1000061    0.4817688
 132.1100006    0.4855032
 132.1200104    0.4885911
 132.1300049    0.4881708
 132.1399994    0.4810145
 132.1500092    0.4714881
 132.1600037    0.4798920
 132.1700134    0.4894083
 132.1800079    0.4762168
 132.1900024    0.4754455
 132.2000122    0.4706363
 132.2100067    0.4773946
 132.2200012    0.4675581
 132.2300110    0.4727746
 132.2400055    0.4835423
 132.2500000    0.4827304
 132.2600098    0.4685174
 132.2700043    0.4746119
 132.2799988    0.4765342
 132.2900085    0.4770984
 132.3000031    0.4758953
 132.3100128    0.4842935
 132.3200073    0.4814606
 132.3300018    0.4749422
 132.3400116    0.4747706
 132.3500061    0.4720291
 132.3600006    0.4788341
 132.3700104    0.4697147
 132.3800049    0.4767914
 132.3899994    0.4913791
 132.4000092    0.4821144
 132.4100037    0.4774351
 132.4200134    0.4857368
 132.4300079    0.4854251
 132.4400024    0.4804522
 132.4500122    0.4928631
 132.4600067    0.4898920
 132.4700012    0.4927410
 132.4800110    0.4932404
 132.4900055    0.4862253
 132.5000000    0.4729911
 132.5100098    0.4731850
 132.5200043    0.4828022
 132.5299988    0.4845020
 132.5400085    0.4950337
 132.5500031    0.4888781
 132.5600128    0.4848000
 132.5700073    0.4874451
 132.5800018    0.4936624
 132.5900116    0.4979841
 132.6000061    0.4949645
 132.6100006    0.5014335
 132.6200104    0.5044075
 132.6300049    0.4986231
 132.6399994    0.5037898
 132.6500092    0.4974989
 132.6600037    0.4976744
 132.6700134    0.4964345
 132.6800079    0.4901827
 132.6900024    0.4889978
 132.7000122    0.4978764
 132.7100067    0.4987385
 132.7200012    0.4870506
 132.7300110    0.4896187
 132.7400055    0.4801687
 132.7500000    0.4909781
 132.7600098    0.4876378
 132.7700043    0.4866616
 132.7799988    0.4803540
 132.7900085    0.4766988
 132.8000031    0.4756718
 132.8100128    0.4898573
 132.8200073    0.4945563
 132.8300018    0.4890674
 132.8400116    0.4888076
 132.8500061    0.5033633
 132.8600006    0.5008152
 132.8700104    0.4946848
 132.8800049    0.5070077
 132.8899994    0.4933970
 132.9000092    0.4873934
 132.9100037    0.4795761
 132.9200134    0.4778382
 132.9300079    0.4720219
 132.9400024    0.4717090
 132.9500122    0.4835050
 132.9600067    0.4955919
 132.9700012    0.4895139
 132.9800110    0.4853522
 132.9900055    0.4992538
 133.0000000    0.5049204
 133.0100098    0.4931072
 133.0200043    0.4878232
 133.0299988    0.4897617
 133.0400085    0.5000945
 133.0500031    0.5010942
 133.0600128    0.4974720
 133.0700073    0.5056080
 133.0800018    0.5092973
 133.0900116    0.5023123
 133.1000061    0.4967487
 133.1100006    0.5027952
 133.1200104    0.5009712
 133.1300049    0.5020490
 133.1399994    0.4991224
 133.1500092    0.4980032
 133.1600037    0.4996747
 133.1700134    0.4942602
 133.1800079    0.4958522
 133.1900024    0.4980031
 133.2000122    0.4945094
 133.2100067    0.4932028
 133.2200012    0.4903324
 133.2300110    0.5054263
 133.2400055    0.5058609
 133.2500000    0.5016367
 133.2600098    0.4953105
 133.2700043    0.4927849
 133.2799988    0.4972757
 133.2900085    0.4988782
 133.3000031    0.5067520
 133.3100128    0.5077118
 133.3200073    0.4971462
 133.3300018    0.5097568
 133.3400116    0.5029391
 133.3500061    0.5128735
 133.3600006    0.5116821
 133.3700104    0.5085390
 133.3800049    0.5097743
 133.3899994    0.5116666
 133.4000092    0.5134900
 133.4100037    0.4932402
 133.4200134    0.4964366
 133.4300079    0.4944999
 133.4400024    0.5103181
 133.4500122    0.4982829
 133.4600067    0.4963802
 133.4700012    0.4991816
 133.4800110    0.5060332
 133.4900055    0.5082073
 133.5000000    0.5009618
 133.5100098    0.5025468
 133.5200043    0.4977493
 133.5299988    0.5057815
 133.5400085    0.4998289
 133.5500031    0.4932787
 133.5600128    0.4983684
 133.5700073    0.5011622
 133.5800018    0.5072097
 133.5900116    0.5035426
 133.6000061    0.4996289
 133.6100006    0.5044237
 133.6200104    0.5018426
 133.6300049    0.4957466
 133.6399994    0.4900263
 133.6500092    0.4811724
 133.6600037    0.4915005
 133.6700134    0.4933055
 133.6800079    0.4905439
 133.6900024    0.4930180
 133.7000122    0.4958083
 133.7100067    0.4993207
 133.7200012    0.4975341
 133.7300110    0.4917313
 133.7400055    0.4970041
 133.7500000    0.5004439
 133.7600098    0.4907445
 133.7700043    0.4923496
 133.7799988    0.4973941
 133.7900085    0.5011070
 133.8000031    0.5082216
 133.8100128    0.5080438
 133.8200073    0.5125846
 133.8300018    0.5149455
 133.8400116    0.5296085
 133.8500061    0.5180179
 133.8600006    0.5186698
 133.8700104    0.5220851
 133.8800049    0.5130416
 133.8899994    0.5205651
 133.9000092    0.5137777
 133.9100037    0.5057846
 133.9200134    0.5176813
 133.9300079    0.5269775
 133.9400024    0.5266177
 133.9500122    0.5249019
 133.9600067    0.5123376
 133.9700012    0.5278605
 133.9800110    0.5279716
 133.9900055    0.5263916
 134.0000000    0.5228753
 134.0100098    0.5354607
 134.0200043    0.5263998
 134.0299988    0.5272923
 134.0400085    0.5296456
 134.0500031    0.5328085
 134.0600128    0.5281302
 134.0700073    0.5166649
 134.0800018    0.5120932
 134.0900116    0.5166043
 134.1000061    0.5189261
 134.1100006    0.5216342
 134.1200104    0.5103162
 134.1300049    0.5101938
 134.1399994    0.4996364
 134.1500092    0.5009264
 134.1600037    0.5037160
 134.1700134    0.5032350
 134.1800079    0.5116868
 134.1900024    0.5016649
 134.2000122    0.5004796
 134.2100067    0.5074549
 134.2200012    0.5146940
 134.2300110    0.5198768
 134.2400055    0.5184420
 134.2500000    0.5106660
 134.2600098    0.5223867
 134.2700043    0.5128661
 134.2799988    0.5153262
 134.2900085    0.5147773
 134.3000031    0.5098666
 134.3100128    0.5120047
 134.3200073    0.5152081
 134.3300018    0.5111287
 134.3400116    0.5134268
 134.3500061    0.5194054
 134.3600006    0.5285663
 134.3700104    0.5307090
 134.3800049    0.5275920
 134.3899994    0.5278797
 134.4000092    0.5286474
 134.4100037    0.5202044
 134.4200134    0.5184978
 134.4300079    0.5151150
 134.4400024    0.5078419
 134.4500122    0.5163733
 134.4600067    0.5050921
 134.4700012    0.5142015
 134.4800110    0.5219297
 134.4900055    0.5259897
 134.5000000    0.5409143
 134.5100098    0.5392879
 134.5200043    0.5183729
 134.5299988    0.5227471
 134.5400085    0.5132995
 134.5500031    0.5053428
 134.5600128    0.5242933
 134.5700073    0.5338454
 134.5800018    0.5383887
 134.5900116    0.5324032
 134.6000061    0.5293162
 134.6100006    0.5190839
 134.6200104    0.5208202
 134.6300049    0.5241145
 134.6399994    0.5218196
 134.6500092    0.5171275
 134.6600037    0.5058846
 134.6700134    0.5223781
 134.6800079    0.5245054
 134.6900024    0.5297808
 134.7000122    0.5486081
 134.7100067    0.5354159
 134.7200012    0.5262246
 134.7300110    0.5297049
 134.7400055    0.5296763
 134.7500000    0.5309780
 134.7600098    0.5401477
 134.7700043    0.5390030
 134.7799988    0.5471631
 134.7900085    0.5460945
 134.8000031    0.5530028
 134.8100128    0.5449901
 134.8200073    0.5447228
 134.8300018    0.5442781
 134.8400116    0.5463512
 134.8500061    0.5578819
 134.8600006    0.5484651
 134.8700104    0.5360566
 134.8800049    0.5268570
 134.8899994    0.5268463
 134.9000092    0.5234890
 134.9100037    0.5221578
 134.9200134    0.5370111
 134.9300079    0.5298509
 134.9400024    0.5418120
 134.9500122    0.5363356
 134.9600067    0.5199363
 134.9700012    0.5123876
 134.9800110    0.5074674
 134.9900055    0.5176218
 135.0000000    0.5145553
 135.0100098    0.5273230
 135.0200043    0.5249707
 135.0300140    0.5384212
 135.0400085    0.5377994
 135.0500031    0.5225488
 135.0600128    0.5255667
 135.0700073    0.5275739
 135.0800018    0.5340406
 135.0900116    0.5377304
 135.1000061    0.5503741
 135.1100006    0.5489129
 135.1200104    0.5415269
 135.1300049    0.5313815
 135.1399994    0.5234249
 135.1500092    0.5280002
 135.1600037    0.5369118
 135.1700134    0.5344970
 135.1800079    0.5185973
 135.1900024    0.5089728
 135.2000122    0.5229146
 135.2100067    0.5250013
 135.2200012    0.5267586
 135.2300110    0.5216021
 135.2400055    0.5196006
 135.2500000    0.5179392
 135.2600098    0.5111005
 135.2700043    0.5162744
 135.2800140    0.5084947
 135.2900085    0.5095561
 135.3000031    0.5080296
 135.3100128    0.5157468
 135.3200073    0.5242571
 135.3300018    0.5258064
 135.3400116    0.5210760
 135.3500061    0.5194262
 135.3600006    0.5160005
 135.3700104    0.5235950
 135.3800049    0.5195639
 135.3899994    0.5298008
 135.4000092    0.5315041
 135.4100037    0.5304312
 135.4200134    0.5321923
 135.4300079    0.5412186
 135.4400024    0.5375389
 135.4500122    0.5426431
 135.4600067    0.5314049
 135.4700012    0.5436192
 135.4800110    0.5246503
 135.4900055    0.5259750
 135.5000000    0.5361167
 135.5100098    0.5250694
 135.5200043    0.5151069
 135.5300140    0.5119108
 135.5400085    0.5094301
 135.5500031    0.5209792
 135.5600128    0.5163384
 135.5700073    0.5186442
 135.5800018    0.5021490
 135.5900116    0.4977768
 135.6000061    0.5200263
 135.6100006    0.5241795
 135.6200104    0.5283723
 135.6300049    0.5189630
 135.6399994    0.5185412
 135.6500092    0.5214871
 135.6600037    0.5089282
 135.6700134    0.5103495
 135.6800079    0.4956392
 135.6900024    0.5076857
 135.7000122    0.4983003
 135.7100067    0.5043470
 135.7200012    0.5067137
 135.7300110    0.5058795
 135.7400055    0.4997859
 135.7500000    0.5053224
 135.7600098    0.5025439
 135.7700043    0.4965803
 135.7800140    0.4995654
 135.7900085    0.5011318
 135.8000031    0.4890057
 135.8100128    0.4968780
 135.8200073    0.4936801
 135.8300018    0.4821241
 135.8400116    0.4858175
 135.8500061    0.4855461
 135.8600006    0.4795817
 135.8700104    0.4909022
 135.8800049    0.4940503
 135.8899994    0.4844049
 135.9000092    0.4974298
 135.9100037    0.5064396
 135.9200134    0.5088266
 135.9300079    0.5055643
 135.9400024    0.4839782
 135.9500122    0.4956125
 135.9600067    0.4872521
 135.9700012    0.5004090
 135.9800110    0.5053979
 135.9900055    0.5080799
 136.0000000    0.5090896
 136.0100098    0.5003134
 136.0200043    0.4979553
 136.0300140    0.4950560
 136.0400085    0.4893267
 136.0500031    0.4867069
 136.0600128    0.4965825
 136.0700073    0.5084168
 136.0800018    0.5036922
 136.0900116    0.4981713
 136.1000061    0.4959080
 136.1100006    0.4935852
 136.1200104    0.4895259
 136.1300049    0.5014656
 136.1399994    0.4928461
 136.1500092    0.4902499
 136.1600037    0.4889378
 136.1700134    0.4920054
 136.1800079    0.4885226
 136.1900024    0.4848758
 136.2000122    0.4904154
 136.2100067    0.4938551
 136.2200012    0.4973847
 136.2300110    0.5023176
 136.2400055    0.5010718
 136.2500000    0.5035118
 136.2600098    0.4981034
 136.2700043    0.5009478
 136.2800140    0.5013922
 136.2900085    0.4973896
 136.3000031    0.4938455
 136.3100128    0.4969096
 136.3200073    0.5033632
 136.3300018    0.5085784
 136.3400116    0.4966940
 136.3500061    0.5002757
 136.3600006    0.4945373
 136.3700104    0.4904647
 136.3800049    0.4986658
 136.3899994    0.5014714
 136.4000092    0.5057103
 136.4100037    0.5079178
 136.4200134    0.5130582
 136.4300079    0.5267169
 136.4400024    0.5171023
 136.4500122    0.5082071
 136.4600067    0.5077685
 136.4700012    0.5160182
 136.4800110    0.5132458
 136.4900055    0.5180705
 136.5000000    0.5272360
 136.5100098    0.5133412
 136.5200043    0.5189452
 136.5300140    0.5117326
 136.5400085    0.5065395
 136.5500031    0.5247509
 136.5600128    0.5189126
 136.5700073    0.5198879
 136.5800018    0.5190873
 136.5900116    0.5155570
 136.6000061    0.5326375
 136.6100006    0.5242438
 136.6200104    0.5254036
 136.6300049    0.5140011
 136.6399994    0.5165732
 136.6500092    0.5183893
 136.6600037    0.5089609
 136.6700134    0.5027193
 136.6800079    0.5101953
 136.6900024    0.5083964
 136.7000122    0.5052585
 136.7100067    0.5082134
 136.7200012    0.5050495
 136.7300110    0.4978145
 136.7400055    0.5052209
 136.7500000    0.5061386
 136.7600098    0.5138499
 136.7700043    0.5220162
 136.7800140    0.5229180
 136.7900085    0.5248134
 136.8000031    0.5121039
 136.8100128    0.5065483
 136.8200073    0.5197980
 136.8300018    0.5093388
 136.8400116    0.5032727
 136.8500061    0.5103956
 136.8600006    0.5120280
 136.8700104    0.5076063
 136.8800049    0.5043153
 136.8899994    0.5097411
 136.9000092    0.5043692
 136.9100037    0.5144914
 136.9200134    0.5090070
 136.9300079    0.5024430
 136.9400024    0.5020024
 136.9500122    0.5022528
 136.9600067    0.4969476
 136.9700012    0.5034435
 136.9800110    0.4990453
 136.9900055    0.4984909
 137.0000000    0.5004111
 137.0100098    0.5067464
 137.0200043    0.5026818
 137.0300140    0.5054128
 137.0400085    0.5069800
 137.0500031    0.5089637
 137.0600128    0.4992667
 137.0700073    0.5008515
 137.0800018    0.4998919
 137.0900116    0.4949892
 137.1000061    0.4971893
 137.1100006    0.5003393
 137.1200104    0.5113842
 137.1300049    0.5200689
 137.1399994    0.5089666
 137.1500092    0.5117949
 137.1600037    0.5076683
 137.1700134    0.5100537
 137.1800079    0.5005283
 137.1900024    0.5024496
 137.2000122    0.5043130
 137.2100067    0.5030157
 137.2200012    0.5041481
 137.2300110    0.5016910
 137.2400055    0.5088938
 137.2500000    0.5020089
 137.2600098    0.5012766
 137.2700043    0.5182115
 137.2800140    0.5084236
 137.2900085    0.4928289
 137.3000031    0.4886147
 137.3100128    0.4900580
 137.3200073    0.4989595
 137.3300018    0.4923631
 137.3400116    0.4950126
 137.3500061    0.4968032
 137.3600006    0.4846165
 137.3700104    0.4873970
 137.3800049    0.4871966
 137.3899994    0.4862972
 137.4000092    0.4844182
 137.4100037    0.4887277
 137.4200134    0.4945854
 137.4300079    0.4832439
 137.4400024    0.4887734
 137.4500122    0.4861495
 137.4600067    0.4874958
 137.4700012    0.4805167
 137.4800110    0.4715652
 137.4900055    0.4741190
 137.5000000    0.4759472
 137.5100098    0.4782428
 137.5200043    0.4803828
 137.5300140    0.4726782
 137.5400085    0.4762571
 137.5500031    0.4795092
 137.5600128    0.4785393
 137.5700073    0.4773991
 137.5800018    0.4811890
 137.5900116    0.4793864
 137.6000061    0.4862531
 137.6100006    0.4739445
 137.6200104    0.4747347
 137.6300049    0.4826310
 137.6399994    0.4935297
 137.6500092    0.4867039
 137.6600037    0.4784982
 137.6700134    0.4868330
 137.6800079    0.4940622
 137.6900024    0.5002526
 137.7000122    0.5003303
 137.7100067    0.4967424
 137.7200012    0.4824997
 137.7300110    0.4927862
 137.7400055    0.4927584
 137.7500000    0.4866015
 137.7600098    0.4860298
 137.7700043    0.4941644
 137.7800140    0.4943671
 137.7900085    0.4967981
 137.8000031    0.5034011
 137.8100128    0.4957474
 137.8200073    0.4931328
 137.8300018    0.4824665
 137.8400116    0.4876209
 137.8500061    0.4866594
 137.8600006    0.4825122
 137.8700104    0.4718442
 137.8800049    0.4771260
 137.8899994    0.4850172
 137.9000092    0.4791931
 137.9100037    0.4684530
 137.9200134    0.4735092
 137.9300079    0.4761777
 137.9400024    0.4874943
 137.9500122    0.4953857
 137.9600067    0.4874184
 137.9700012    0.4830468
 137.9800110    0.4873867
 137.9900055    0.4937693
 138.0000000    0.4903474
 138.0100098    0.4835572
 138.0200043    0.4761398
 138.0300140    0.4776685
 138.0400085    0.4754381
 138.0500031    0.4852957
 138.0600128    0.4844056
 138.0700073    0.4981809
 138.0800018    0.4781198
 138.0900116    0.4871836
 138.1000061    0.4846614
 138.1100006    0.4850063
 138.1200104    0.4979919
 138.1300049    0.4906341
 138.1399994    0.4972971
 138.1500092    0.4912879
 138.1600037    0.5068925
 138.1700134    0.5038338
 138.1800079    0.5093001
 138.1900024    0.4991864
 138.2000122    0.5096174
 138.2100067    0.5032384
 138.2200012    0.5090019
 138.2300110    0.5115283
 138.2400055    0.5144975
 138.2500000    0.5110741
 138.2600098    0.5053211
 138.2700043    0.5013614
 138.2800140    0.4976733
 138.2900085    0.4916554
 138.3000031    0.4988706
 138.3100128    0.5006725
 138.3200073    0.5052062
 138.3300018    0.5016189
 138.3400116    0.5001064
 138.3500061    0.5035204
 138.3600006    0.5051661
 138.3700104    0.5059250
 138.3800049    0.4913166
 138.3899994    0.4894651
 138.4000092    0.4855245
 138.4100037    0.4769191
 138.4200134    0.4757105
 138.4300079    0.4756401
 138.4400024    0.4707778
 138.4500122    0.4703564
 138.4600067    0.4696733
 138.4700012    0.4813546
 138.4800110    0.4720051
 138.4900055    0.4685393
 138.5000000    0.4766406
 138.5100098    0.4864695
 138.5200043    0.4782754
 138.5300140    0.4888083
 138.5400085    0.4941723
 138.5500031    0.4943977
 138.5600128    0.4910621
 138.5700073    0.4895666
 138.5800018    0.4898994
 138.5900116    0.4843884
 138.6000061    0.4862581
 138.6100006    0.4732839
 138.6200104    0.4696000
 138.6300049    0.4758525
 138.6399994    0.4750585
 138.6500092    0.4880304
 138.6600037    0.4773181
 138.6700134    0.4849550
 138.6800079    0.4858815
 138.6900024    0.4886358
 138.7000122    0.4924594
 138.7100067    0.4834509
 138.7200012    0.4828761
 138.7300110    0.4725287
 138.7400055    0.4862867
 138.7500000    0.4841198
 138.7600098    0.4756938
 138.7700043    0.4922675
 138.7800140    0.4806197
 138.7900085    0.4846897
 138.8000031    0.4810126
 138.8100128    0.4726505
 138.8200073    0.4647694
 138.8300018    0.4789566
 138.8400116    0.4813632
 138.8500061    0.4825239
 138.8600006    0.4821635
 138.8700104    0.4856339
 138.8800049    0.4968630
 138.8899994    0.4959721
 138.9000092    0.4989313
 138.9100037    0.5009800
 138.9200134    0.4992644
 138.9300079    0.4901990
 138.9400024    0.4857799
 138.9500122    0.4799908
 138.9600067    0.4988856
 138.9700012    0.4922205
 138.9800110    0.5090541
 138.9900055    0.4972973
 139.0000000    0.4924283
 139.0100098    0.4969923
 139.0200043    0.4919372
 139.0300140    0.4899359
 139.0400085    0.4925435
 139.0500031    0.4942052
 139.0600128    0.4915489
 139.0700073    0.4987575
 139.0800018    0.4985316
 139.0900116    0.5087364
 139.1000061    0.5069095
 139.1100006    0.5106042
 139.1200104    0.5162203
 139.1300049    0.5176187
 139.1399994    0.5200787
 139.1500092    0.5080555
 139.1600037    0.5045096
 139.1700134    0.5142258
 139.1800079    0.5159503
 139.1900024    0.5130236
 139.2000122    0.5061964
 139.2100067    0.5139724
 139.2200012    0.5066608
 139.2300110    0.4965279
 139.2400055    0.5060765
 139.2500000    0.5050676
 139.2600098    0.4944920
 139.2700043    0.5004263
 139.2800140    0.5041521
 139.2900085    0.5165583
 139.3000031    0.5091256
 139.3100128    0.4984793
 139.3200073    0.5043408
 139.3300018    0.5122331
 139.3400116    0.5172488
 139.3500061    0.5192263
 139.3600006    0.5184528
 139.3700104    0.5204745
 139.3800049    0.5234759
 139.3899994    0.5231489
 139.4000092    0.5242459
 139.4100037    0.5256032
 139.4200134    0.5233120
 139.4300079    0.5178797
 139.4400024    0.5202995
 139.4500122    0.5000426
 139.4600067    0.5051670
 139.4700012    0.5080147
 139.4800110    0.5094930
 139.4900055    0.5134296
 139.5000000    0.5038885
 139.5100098    0.4941941
 139.5200043    0.4992135
 139.5300140    0.5014489
 139.5400085    0.4998901
 139.5500031    0.4925302
 139.5600128    0.4809303
 139.5700073    0.4846529
 139.5800018    0.4965123
 139.5900116    0.4960136
 139.6000061    0.4804730
 139.6100006    0.4780780
 139.6200104    0.4894124
 139.6300049    0.4798038
 139.6399994    0.4794333
 139.6500092    0.4819131
 139.6600037    0.4732388
 139.6700134    0.4796872
 139.6800079    0.4713256
 139.6900024    0.4732990
 139.7000122    0.4696989
 139.7100067    0.4632097
 139.7200012    0.4786145
 139.7300110    0.4809425
 139.7400055    0.4868169
 139.7500000    0.4818703
 139.7600098    0.4765729
 139.7700043    0.4828782
 139.7800140    0.4838871
 139.7900085    0.4880790
 139.8000031    0.4899790
 139.8100128    0.4892158
 139.8200073    0.4880467
 139.8300018    0.4898239
 139.8400116    0.4871494
 139.8500061    0.4820608
 139.8600006    0.4836372
 139.8700104    0.4811333
 139.8800049    0.4827888
 139.8899994    0.4837095
 139.9000092    0.4860319
 139.9100037    0.4818709
 139.9200134    0.4839900
 139.9300079    0.4886414
 139.9400024    0.4850388
 139.9500122    0.4828919
 139.9600067    0.4710713
 139.9700012    0.4818600
 139.9800110    0.4851412
 139.9900055    0.4957073
 140.0000000    0.4957986
 140.0100098    0.5008066
 140.0200043    0.4967919
 140.0300140    0.4990000
 140.0400085    0.4917939
 140.0500031    0.5045019
 140.0600128    0.5155013
 140.0700073    0.5039968
 140.0800018    0.5072320
 140.0900116    0.5046024
 140.1000061    0.5030683
 140.1100006    0.5042056
 140.1200104    0.5156472
 140.1300049    0.5181999
 140.1399994    0.5145107
 140.1500092    0.5042499
 140.1600037    0.5115777
 140.1700134    0.5125182
 140.1800079    0.5057265
 140.1900024    0.5103998
 140.2000122    0.5144892
 140.2100067    0.4994811
 140.2200012    0.5071847
 140.2300110    0.4858430
 140.2400055    0.4896860
 140.2500000    0.4897004
 140.2600098    0.4934082
 140.2700043    0.4904596
 140.2800140    0.4940706
 140.2900085    0.5009632
 140.3000031    0.5021862
 140.3100128    0.5118431
 140.3200073    0.5080398
 140.3300018    0.4986237
 140.3400116    0.5079536
 140.3500061    0.5057397
 140.3600006    0.5002186
 140.3700104    0.4987724
 140.3800049    0.4912300
 140.3899994    0.4935025
 140.4000092    0.4911475
 140.4100037    0.4921834
 140.4200134    0.4896665
 140.4300079    0.4933863
 140.4400024    0.4841812
 140.4500122    0.4839454
 140.4600067    0.4787613
 140.4700012    0.4775562
 140.4800110    0.4782310
 140.4900055    0.4747890
 140.5000000    0.4810003
 140.5100098    0.4766573
 140.5200043    0.4720645
 140.5300140    0.4783032
 140.5400085    0.4689682
 140.5500031    0.4713613
 140.5600128    0.4767680
 140.5700073    0.4648384
 140.5800018    0.4651514
 140.5900116    0.4610692
 140.6000061    0.4579242
 140.6100006    0.4720099
 140.6200104    0.4771034
 140.6300049    0.4799195
 140.6399994    0.4776314
 140.6500092    0.4782595
 140.6600037    0.4734253
 140.6700134    0.4631492
 140.6800079    0.4711139
 140.6900024    0.4719122
 140.7000122    0.4709507
 140.7100067    0.4880670
 140.7200012    0.4787035
 140.7300110    0.4706939
 140.7400055    0.4614626
 140.7500000    0.4646700
 140.7600098    0.4696665
 140.7700043    0.4593357
 140.7800140    0.4671563
 140.7900085    0.4790114
 140.8000031    0.4804828
 140.8100128    0.4776455
 140.8200073    0.4757274
 140.8300018    0.4788742
 140.8400116    0.4945005
 140.8500061    0.4943061
 140.8600006    0.4950770
 140.8700104    0.4935490
 140.8800049    0.4971945
 140.8899994    0.5064484
 140.9000092    0.5065058
 140.9100037    0.4981272
 140.9200134    0.4969818
 140.9300079    0.4942370
 140.9400024    0.4996846
 140.9500122    0.5010695
 140.9600067    0.5022270
 140.9700012    0.5086927
 140.9800110    0.4968045
 140.9900055    0.4985923
 141.0000000    0.4992267
 141.0100098    0.5071668
 141.0200043    0.5046951
 141.0300140    0.5094308
 141.0400085    0.5053964
 141.0500031    0.5077063
 141.0600128    0.4986619
 141.0700073    0.4958552
 141.0800018    0.4871249
 141.0900116    0.4806341
 141.1000061    0.4754914
 141.1100006    0.4835200
 141.1200104    0.4851093
 141.1300049    0.4806126
 141.1399994    0.4876315
 141.1500092    0.4874828
 141.1600037    0.4859931
 141.1700134    0.4811987
 141.1800079    0.4757015
 141.1900024    0.4878594
 141.2000122    0.4819095
 141.2100067    0.4827957
 141.2200012    0.4956477
 141.2300110    0.4940974
 141.2400055    0.4916486
 141.2500000    0.5011607
 141.2600098    0.4965331
 141.2700043    0.4876899
 141.2800140    0.4924592
 141.2900085    0.4974520
 141.3000031    0.4951739
 141.3100128    0.4841061
 141.3200073    0.4749560
 141.3300018    0.4892231
 141.3400116    0.4841864
 141.3500061    0.4867615
 141.3600006    0.4846218
 141.3700104    0.4798308
 141.3800049    0.4795303
 141.3899994    0.4717227
 141.4000092    0.4593167
 141.4100037    0.4630553
 141.4200134    0.4631833
 141.4300079    0.4736868
 141.4400024    0.4676093
 141.4500122    0.4653980
 141.4600067    0.4458445
 141.4700012    0.4620736
 141.4800110    0.4666353
 141.4900055    0.4656661
 141.5000000    0.4555124
 141.5100098    0.4546835
 141.5200043    0.4475764
 141.5300140    0.4570129
 141.5400085    0.4596880
 141.5500031    0.4684035
 141.5600128    0.4607644
 141.5700073    0.4526118
 141.5800018    0.4629866
 141.5900116    0.4568216
 141.6000061    0.4675604
 141.6100006    0.4724038
 141.6200104    0.4728733
 141.6300049    0.4794843
 141.6399994    0.4739631
 141.6500092    0.4812969
 141.6600037    0.4866775
 141.6700134    0.4780595
 141.6800079    0.4725412
 141.6900024    0.4799829
 141.7000122    0.4762261
 141.7100067    0.4781174
 141.7200012    0.4762466
 141.7300110    0.4748889
 141.7400055    0.4686773
 141.7500000    0.4686284
 141.7600098    0.4660483
 141.7700043    0.4713860
 141.7800140    0.4629567
 141.7900085    0.4679914
 141.8000031    0.4681642
 141.8100128    0.4717347
 141.8200073    0.4693317
 141.8300018    0.4776864
 141.8400116    0.4803935
 141.8500061    0.4854094
 141.8600006    0.4817951
 141.8700104    0.4856389
 141.8800049    0.4960873
 141.8899994    0.4970508
 141.9000092    0.4889418
 141.9100037    0.4878817
 141.9200134    0.4865398
 141.9300079    0.4815060
 141.9400024    0.4899781
 141.9500122    0.4816500
 141.9600067    0.4756289
 141.9700012    0.4665407
 141.9800110    0.4699190
 141.9900055    0.4600745
 142.0000000    0.4649042
 142.0100098    0.4563120
 142.0200043    0.4596929
 142.0300140    0.4599406
 142.0400085    0.4591385
 142.0500031    0.4545024
 142.0600128    0.4670237
 142.0700073    0.4640931
 142.0800018    0.4733863
 142.0900116    0.4751800
 142.1000061    0.4738081
 142.1100006    0.4862738
 142.1200104    0.4859078
 142.1300049    0.4811274
 142.1399994    0.4691790
 142.1500092    0.4761536
 142.1600037    0.4876068
 142.1700134    0.4899566
 142.1800079    0.4809769
 142.1900024    0.4835623
 142.2000122    0.4790483
 142.2100067    0.4848877
 142.2200012    0.4753683
 142.2300110    0.4768865
 142.2400055    0.4867868
 142.2500000    0.4835061
 142.2600098    0.4835304
 142.2700043    0.4924829
 142.2800140    0.4905080
 142.2900085    0.4830431
 142.3000031    0.4795584
 142.3100128    0.4853379
 142.3200073    0.4840202
 142.3300018    0.4900675
 142.3400116    0.4835968
 142.3500061    0.4823178
 142.3600006    0.4779810
 142.3700104    0.4809697
 142.3800049    0.4775061
 142.3899994    0.4708342
 142.4000092    0.4811079
 142.4100037    0.4867175
 142.4200134    0.4822030
 142.4300079    0.4821304
 142.4400024    0.4921276
 142.4500122    0.4734270
 142.4600067    0.4734081
 142.4700012    0.4681253
 142.4800110    0.4728069
 142.4900055    0.4627374
 142.5000000    0.4639079
 142.5100098    0.4631169
 142.5200043    0.4679555
 142.5300140    0.4572030
 142.5400085    0.4677727
 142.5500031    0.4611441
 142.5600128    0.4645711
 142.5700073    0.4625640
 142.5800018    0.4682016
 142.5900116    0.4618571
 142.6000061    0.4605948
 142.6100006    0.4564698
 142.6200104    0.4635467
 142.6300049    0.4590302
 142.6399994    0.4684822
 142.6500092    0.4723720
 142.6600037    0.4681218
 142.6700134    0.4675385
 142.6800079    0.4690906
 142.6900024    0.4607565
 142.7000122    0.4605016
 142.7100067    0.4546365
 142.7200012    0.4676224
 142.7300110    0.4680450
 142.7400055    0.4719855
 142.7500000    0.4710700
 142.7600098    0.4724478
 142.7700043    0.4598621
 142.7800140    0.4628062
 142.7900085    0.4609135
 142.8000031    0.4570534
 142.8100128    0.4643570
 142.8200073    0.4620649
 142.8300018    0.4611600
 142.8400116    0.4638413
 142.8500061    0.4574303
 142.8600006    0.4631358
 142.8700104    0.4599210
 142.8800049    0.4595762
 142.8899994    0.4598407
 142.9000092    0.4537549
 142.9100037    0.4589383
 142.9200134    0.4647804
 142.9300079    0.4643967
 142.9400024    0.4485581
 142.9500122    0.4528480
 142.9600067    0.4581931
 142.9700012    0.4541946
 142.9800110    0.4502482
 142.9900055    0.4659073
 143.0000000    0.4650482
 143.0100098    0.4630388
 143.0200043    0.4716347
 143.0300140    0.4821630
 143.0400085    0.4782110
 143.0500031    0.4744343
 143.0600128    0.4726008
 143.0700073    0.4700662
 143.0800018    0.4742832
 143.0900116    0.4670627
 143.1000061    0.4687711
 143.1100006    0.4617853
 143.1200104    0.4571335
 143.1300049    0.4652327
 143.1399994    0.4496793
 143.1500092    0.4451667
 143.1600037    0.4388215
 143.1700134    0.4450685
 143.1800079    0.4510187
 143.1900024    0.4513878
 143.2000122    0.4488710
 143.2100067    0.4493465
 143.2200012    0.4421689
 143.2300110    0.4472766
 143.2400055    0.4464430
 143.2500000    0.4481977
 143.2600098    0.4477176
 143.2700043    0.4480507
 143.2800140    0.4499874
 143.2900085    0.4479986
 143.3000031    0.4624811
 143.3100128    0.4676664
 143.3200073    0.4635456
 143.3300018    0.4585352
 143.3400116    0.4558979
 143.3500061    0.4568607
 143.3600006    0.4539250
 143.3700104    0.4477530
 143.3800049    0.4677309
 143.3899994    0.4580784
 143.4000092    0.4620948
 143.4100037    0.4628363
 143.4200134    0.4711134
 143.4300079    0.4706438
 143.4400024    0.4701065
 143.4500122    0.4757281
 143.4600067    0.4792297
 143.4700012    0.4752816
 143.4800110    0.4709097
 143.4900055    0.4610330
 143.5000000    0.4593732
 143.5100098    0.4640202
 143.5200043    0.4662249
 143.5300140    0.4681515
 143.5400085    0.4652986
 143.5500031    0.4557875
 143.5600128    0.4632213
 143.5700073    0.4645490
 143.5800018    0.4732602
 143.5900116    0.4598258
 143.6000061    0.4662973
 143.6100006    0.4734985
 143.6200104    0.4719755
 143.6300049    0.4766033
 143.6399994    0.4819367
 143.6500092    0.4736015
 143.6600037    0.4660301
 143.6700134    0.4627627
 143.6800079    0.4628623
 143.6900024    0.4671310
 143.7000122    0.4652180
 143.7100067    0.4690020
 143.7200012    0.4643680
 143.7300110    0.4758129
 143.7400055    0.4833111
 143.7500000    0.4812027
 143.7600098    0.4668069
 143.7700043    0.4651405
 143.7800140    0.4745007
 143.7900085    0.4743183
 143.8000031    0.4661171
 143.8100128    0.4674599
 143.8200073    0.4812023
 143.8300018    0.4917974
 143.8400116    0.4982421
 143.8500061    0.4957948
 143.8600006    0.4973874
 143.8700104    0.4938489
 143.8800049    0.4800205
 143.8899994    0.4939084
 143.9000092    0.4921257
 143.9100037    0.4893870
 143.9200134    0.4878314
 143.9300079    0.4784014
 143.9400024    0.4674470
 143.9500122    0.4702722
 143.9600067    0.4750189
 143.9700012    0.4676516
 143.9800110    0.4680707
 143.9900055    0.4624551
 144.0000000    0.4645903
 144.0100098    0.4600245
 144.0200043    0.4646975
 144.0300140    0.4767280
 144.0400085    0.4788620
 144.0500031    0.4696079
 144.0600128    0.4622328
 144.0700073    0.4696501
 144.0800018    0.4703457
 144.0900116    0.4725922
 144.1000061    0.4776289
 144.1100006    0.4870492
 144.1200104    0.4815011
 144.1300049    0.4810632
 144.1399994    0.4741275
 144.1500092    0.4718995
 144.1600037    0.4782438
 144.1700134    0.4743073
 144.1800079    0.4813516
 144.1900024    0.4787145
 144.2000122    0.4836480
 144.2100067    0.4799684
 144.2200012    0.4794047
 144.2300110    0.4824422
 144.2400055    0.4894412
 144.2500000    0.4848096
 144.2600098    0.4762678
 144.2700043    0.4837966
 144.2800140    0.4694786
 144.2900085    0.4673410
 144.3000031    0.4693570
 144.3100128    0.4781488
 144.3200073    0.4756479
 144.3300018    0.4680025
 144.3400116    0.4794930
 144.3500061    0.4892165
 144.3600006    0.4840505
 144.3700104    0.4798240
 144.3800049    0.4815229
 144.3899994    0.4919282
 144.4000092    0.4889544
 144.4100037    0.4883590
 144.4200134    0.4882558
 144.4300079    0.4913691
 144.4400024    0.4949597
 144.4500122    0.4979991
 144.4600067    0.4910137
 144.4700012    0.4926768
 144.4800110    0.4873922
 144.4900055    0.4876981
 144.5000000    0.4876347
 144.5100098    0.4945273
 144.5200043    0.5014835
 144.5300140    0.4893076
 144.5400085    0.4952091
 144.5500031    0.4981128
 144.5600128    0.4811065
 144.5700073    0.4810121
 144.5800018    0.4754732
 144.5900116    0.4734261
 144.6000061    0.4803231
 144.6100006    0.4734641
 144.6200104    0.4728752
 144.6300049    0.4856829
 144.6399994    0.4942414
 144.6500092    0.4855455
 144.6600037    0.4951589
 144.6700134    0.4825636
 144.6800079    0.4935296
 144.6900024    0.4935986
 144.7000122    0.4943580
 144.7100067    0.5038068
 144.7200012    0.5066592
 144.7300110    0.5102706
 144.7400055    0.5147943
 144.7500000    0.5156897
 144.7600098    0.5079721
 144.7700043    0.5139495
 144.7800140    0.5106242
 144.7900085    0.5049382
 144.8000031    0.4995588
 144.8100128    0.5025313
 144.8200073    0.4983608
 144.8300018    0.4932026
 144.8400116    0.4928910
 144.8500061    0.4977822
 144.8600006    0.4927047
 144.8700104    0.4861515
 144.8800049    0.4749942
 144.8899994    0.4655816
 144.9000092    0.4799508
 144.9100037    0.4801981
 144.9200134    0.4688332
 144.9300079    0.4668731
 144.9400024    0.4712418
 144.9500122    0.4874808
 144.9600067    0.4858094
 144.9700012    0.4759591
 144.9800110    0.4826105
 144.9900055    0.4841757
 145.0000000    0.4788130
 145.0100098    0.4826345
 145.0200043    0.4867438
 145.0300140    0.4871053
 145.0400085    0.4888288
 145.0500031    0.4939006
 145.0600128    0.5037525
 145.0700073    0.5116522
 145.0800018    0.5046651
 145.0900116    0.5035686
 145.1000061    0.4988478
 145.1100006    0.4906576
 145.1200104    0.4922713
 145.1300049    0.4866060
 145.1399994    0.4977308
 145.1500092    0.5048772
 145.1600037    0.5058539
 145.1700134    0.5085584
 145.1800079    0.5106775
 145.1900024    0.5175220
 145.2000122    0.5119948
 145.2100067    0.5111569
 145.2200012    0.5015606
 145.2300110    0.5067294
 145.2400055    0.5078410
 145.2500000    0.5089366
 145.2600098    0.5057542
 145.2700043    0.5172664
 145.2800140    0.5010002
 145.2900085    0.4945183
 145.3000031    0.4943115
 145.3100128    0.4960564
 145.3200073    0.4931922
 145.3300018    0.4929591
 145.3400116    0.4993355
 145.3500061    0.5003747
 145.3600006    0.5010512
 145.3700104    0.4992657
 145.3800049    0.4854867
 145.3899994    0.4890000
 145.4000092    0.4850444
 145.4100037    0.4698053
 145.4200134    0.4692195
 145.4300079    0.4742480
 145.4400024    0.4840504
 145.4500122    0.4774672
 145.4600067    0.4700848
 145.4700012    0.4747772
 145.4800110    0.4708405
 145.4900055    0.4659064
 145.5000000    0.4629381
 145.5100098    0.4631916
 145.5200043    0.4689731
 145.5300140    0.4600974
 145.5400085    0.4620644
 145.5500031    0.4667219
 145.5600128    0.4560897
 145.5700073    0.4596816
 145.5800018    0.4557714
 145.5900116    0.4660187
 145.6000061    0.4577049
 145.6100006    0.4585994
 145.6200104    0.4547947
 145.6300049    0.4626972
 145.6399994    0.4552868
 145.6500092    0.4644964
 145.6600037    0.4604296
 145.6700134    0.4554031
 145.6800079    0.4548745
 145.6900024    0.4587426
 145.7000122    0.4599795
 145.7100067    0.4621305
 145.7200012    0.4668173
 145.7300110    0.4656113
 145.7400055    0.4700698
 145.7500000    0.4677548
 145.7600098    0.4608396
 145.7700043    0.4575865
 145.7800140    0.4557108
 145.7900085    0.4593888
 145.8000031    0.4647488
 145.8100128    0.4620602
 145.8200073    0.4551402
 145.8300018    0.4572071
 145.8400116    0.4612645
 145.8500061    0.4584407
 145.8600006    0.4685122
 145.8700104    0.4655406
 145.8800049    0.4656276
 145.8899994    0.4698056
 145.9000092    0.4676720
 145.9100037    0.4740710
 145.9200134    0.4641893
 145.9300079    0.4750851
 145.9400024    0.4657128
 145.9500122    0.4684867
 145.9600067    0.4574292
 145.9700012    0.4595300
 145.9800110    0.4593453
 145.9900055    0.4643374
 146.0000000    0.4607712
 146.0100098    0.4569238
 146.0200043    0.4646614
 146.0300140    0.4719371
 146.0400085    0.4729177
 146.0500031    0.4750179
 146.0600128    0.4640820
 146.0700073    0.4660983
 146.0800018    0.4612447
 146.0900116    0.4557800
 146.1000061    0.4568872
 146.1100006    0.4589459
 146.1200104    0.4608501
 146.1300049    0.4590371
 146.1399994    0.4622058
 146.1500092    0.4590889
 146.1600037    0.4583212
 146.1700134    0.4584983
 146.1800079    0.4591842
 146.1900024    0.4589324
 146.2000122    0.4654092
 146.2100067    0.4696132
 146.2200012    0.4540478
 146.2300110    0.4590210
 146.2400055    0.4644180
 146.2500000    0.4502706
 146.2600098    0.4560235
 146.2700043    0.4609964
 146.2800140    0.4571635
 146.2900085    0.4555927
 146.3000031    0.4608321
 146.3100128    0.4673341
 146.3200073    0.4678494
 146.3300018    0.4733367
 146.3400116    0.4737219
 146.3500061    0.4665686
 146.3600006    0.4615932
 146.3700104    0.4658500
 146.3800049    0.4670711
 146.3899994    0.4760024
 146.4000092    0.4748953
 146.4100037    0.4746279
 146.4200134    0.4788664
 146.4300079    0.4832305
 146.4400024    0.4806975
 146.4500122    0.4802257
 146.4600067    0.4818838
 146.4700012    0.4797948
 146.4800110    0.4759880
 146.4900055    0.4723127
 146.5000000    0.4716079
 146.5100098    0.4670704
 146.5200043    0.4810394
 146.5300140    0.4760668
 146.5400085    0.4857744
 146.5500031    0.4773659
 146.5600128    0.4809047
 146.5700073    0.4786854
 146.5800018    0.4775855
 146.5900116    0.4828125
 146.6000061    0.4753735
 146.6100006    0.4785089
 146.6200104    0.4773550
 146.6300049    0.4701647
 146.6399994    0.4766403
 146.6500092    0.4680156
 146.6600037    0.4760495
 146.6700134    0.4870808
 146.6800079    0.4863569
 146.6900024    0.4853840
 146.7000122    0.4889591
 146.7100067    0.4830917
 146.7200012    0.4765708
 146.7300110    0.4796209
 146.7400055    0.4673229
 146.7500000    0.4705608
 146.7600098    0.4703096
 146.7700043    0.4701897
 146.7800140    0.4755149
 146.7900085    0.4742281
 146.8000031    0.4763162
 146.8100128    0.4800776
 146.8200073    0.4829745
 146.8300018    0.4848000
 146.8400116    0.4688303
 146.8500061    0.4769198
 146.8600006    0.4868509
 146.8700104    0.4747419
 146.8800049    0.4759817
 146.8899994    0.4742047
 146.9000092    0.4830125
 146.9100037    0.4853033
 146.9200134    0.4826199
 146.9300079    0.4851211
 146.9400024    0.4813380
 146.9500122    0.4784976
 146.9600067    0.4717757
 146.9700012    0.4807616
 146.9800110    0.4767904
 146.9900055    0.4855845
 147.0000000    0.4793176
 147.0100098    0.4818129
 147.0200043    0.4767118
 147.0300140    0.4812555
 147.0400085    0.4812914
 147.0500031    0.4626571
 147.0600128    0.4659713
 147.0700073    0.4763362
 147.0800018    0.4774900
 147.0900116    0.4757775
 147.1000061    0.4835820
 147.1100006    0.4756243
 147.1200104    0.4830565
 147.1300049    0.4875633
 147.1399994    0.4757232
 147.1500092    0.4683356
 147.1600037    0.4764343
 147.1700134    0.4804775
 147.1800079    0.4758027
 147.1900024    0.4698330
 147.2000122    0.4716034
 147.2100067    0.4834516
 147.2200012    0.4837528
 147.2300110    0.4893888
 147.2400055    0.4889628
 147.2500000    0.4772040
 147.2600098    0.4721268
 147.2700043    0.4767553
 147.2800140    0.4805388
 147.2900085    0.4754255
 147.3000031    0.4704336
 147.3100128    0.4753123
 147.3200073    0.4747322
 147.3300018    0.4834790
 147.3400116    0.4655698
 147.3500061    0.4677745
 147.3600006    0.4697964
 147.3700104    0.4645030
 147.3800049    0.4630661
 147.3899994    0.4691430
 147.4000092    0.4609012
 147.4100037    0.4683029
 147.4200134    0.4631649
 147.4300079    0.4537708
 147.4400024    0.4610218
 147.4500122    0.4635437
 147.4600067    0.4572738
 147.4700012    0.4493598
 147.4800110    0.4587756
 147.4900055    0.4521967
 147.5000000    0.4697250
 147.5100098    0.4574766
 147.5200043    0.4589875
 147.5300140    0.4644887
 147.5400085    0.4597497
 147.5500031    0.4571078
 147.5600128    0.4588352
 147.5700073    0.4588028
 147.5800018    0.4556134
 147.5900116    0.4517451
 147.6000061    0.4627385
 147.6100006    0.4548297
 147.6200104    0.4545883
 147.6300049    0.4644134
 147.6399994    0.4656906
 147.6500092    0.4634850
 147.6600037    0.4785933
 147.6700134    0.4793000
 147.6800079    0.4783690
 147.6900024    0.4815944
 147.7000122    0.4863808
 147.7100067    0.4941891
 147.7200012    0.4902567
 147.7300110    0.4833141
 147.7400055    0.4800330
 147.7500000    0.4688400
 147.7600098    0.4829523
 147.7700043    0.4814009
 147.7800140    0.4774338
 147.7900085    0.4768029
 147.8000031    0.4923751
 147.8100128    0.4896102
 147.8200073    0.4882935
 147.8300018    0.4925102
 147.8400116    0.4926097
 147.8500061    0.4881391
 147.8600006    0.4854790
 147.8700104    0.4871259
 147.8800049    0.4983883
 147.8900146    0.4955757
 147.9000092    0.4973885
 147.9100037    0.4972152
 147.9200134    0.4921514
 147.9300079    0.4894976
 147.9400024    0.4771311
 147.9500122    0.4891807
 147.9600067    0.4866993
 147.9700012    0.4872250
 147.9800110    0.4922098
 147.9900055    0.4855400
 148.0000000    0.4925826
 148.0100098    0.4956763
 148.0200043    0.4947753
 148.0300140    0.4993112
 148.0400085    0.5078718
 148.0500031    0.5121189
 148.0600128    0.5073807
 148.0700073    0.4971360
 148.0800018    0.4954998
 148.0900116    0.5022987
 148.1000061    0.4953145
 148.1100006    0.5025624
 148.1200104    0.4999018
 148.1300049    0.4895504
 148.1400146    0.4927858
 148.1500092    0.4929363
 148.1600037    0.4912535
 148.1700134    0.4950206
 148.1800079    0.4949577
 148.1900024    0.4809955
 148.2000122    0.4856984
 148.2100067    0.4867869
 148.2200012    0.4884005
 148.2300110    0.4819578
 148.2400055    0.4842571
 148.2500000    0.4907626
 148.2600098    0.4879486
 148.2700043    0.4972763
 148.2800140    0.4943645
 148.2900085    0.4814130
 148.3000031    0.4899274
 148.3100128    0.4921995
 148.3200073    0.4870513
 148.3300018    0.4916429
 148.3400116    0.4769897
 148.3500061    0.4841040
 148.3600006    0.4839969
 148.3700104    0.4762255
 148.3800049    0.4764643
 148.3900146    0.4673895
 148.4000092    0.4646684
 148.4100037    0.4638360
 148.4200134    0.4575276
 148.4300079    0.4522969
 148.4400024    0.4584967
 148.4500122    0.4603691
 148.4600067    0.4620009
 148.4700012    0.4590310
 148.4800110    0.4590037
 148.4900055    0.4644891
 148.5000000    0.4652352
 148.5100098    0.4695608
 148.5200043    0.4609928
 148.5300140    0.4592155
 148.5400085    0.4657451
 148.5500031    0.4725712
 148.5600128    0.4720966
 148.5700073    0.4698128
 148.5800018    0.4793296
 148.5900116    0.4878772
 148.6000061    0.4810053
 148.6100006    0.4863361
 148.6200104    0.4855742
 148.6300049    0.4920610
 148.6400146    0.4815555
 148.6500092    0.4913555
 148.6600037    0.4823745
 148.6700134    0.4798433
 148.6800079    0.4689099
 148.6900024    0.4699648
 148.7000122    0.4635251
 148.7100067    0.4604080
 148.7200012    0.4623986
 148.7300110    0.4623634
 148.7400055    0.4612959
 148.7500000    0.4610442
 148.7600098    0.4583607
 148.7700043    0.4682346
 148.7800140    0.4597899
 148.7900085    0.4610853
 148.8000031    0.4615570
 148.8100128    0.4634515
 148.8200073    0.4632644
 148.8300018    0.4657564
 148.8400116    0.4607078
 148.8500061    0.4713049
 148.8600006    0.4774745
 148.8700104    0.4759200
 148.8800049    0.4813045
 148.8900146    0.4917002
 148.9000092    0.4849275
 148.9100037    0.4734403
 148.9200134    0.4774805
 148.9300079    0.4722071
 148.9400024    0.4701058
 148.9500122    0.4693351
 148.9600067    0.4623899
 148.9700012    0.4591067
 148.9800110    0.4651167
 148.9900055    0.4672602
 149.0000000    0.4718695
 149.0100098    0.4698264
 149.0200043    0.4712706
 149.0300140    0.4750173
 149.0400085    0.4773301
 149.0500031    0.4715275
 149.0600128    0.4762819
 149.0700073    0.4757243
 149.0800018    0.4834123
 149.0900116    0.4756285
 149.1000061    0.4744309
 149.1100006    0.4790468
 149.1200104    0.4940614
 149.1300049    0.4787163
 149.1400146    0.4770473
 149.1500092    0.4777947
 149.1600037    0.4744364
 149.1700134    0.4812486
 149.1800079    0.4857739
 149.1900024    0.4803323
 149.2000122    0.4965062
 149.2100067    0.4857163
 149.2200012    0.4887053
 149.2300110    0.4927045
 149.2400055    0.4989685
 149.2500000    0.4949545
 149.2600098    0.4951186
 149.2700043    0.4914593
 149.2800140    0.4854887
 149.2900085    0.4843452
 149.3000031    0.4790310
 149.3100128    0.4756061
 149.3200073    0.4798654
 149.3300018    0.4825759
 149.3400116    0.4770275
 149.3500061    0.4751881
 149.3600006    0.4871098
 149.3700104    0.4845166
 149.3800049    0.4828413
 149.3900146    0.4794261
 149.4000092    0.4744442
 149.4100037    0.4735705
 149.4200134    0.4678432
 149.4300079    0.4761100
 149.4400024    0.4637173
 149.4500122    0.4702896
 149.4600067    0.4669132
 149.4700012    0.4651341
 149.4800110    0.4642027
 149.4900055    0.4620860
 149.5000000    0.4651353
 149.5100098    0.4610644
 149.5200043    0.4597731
 149.5300140    0.4528356
 149.5400085    0.4545695
 149.5500031    0.4555955
 149.5600128    0.4607686
 149.5700073    0.4598810
 149.5800018    0.4653585
 149.5900116    0.4643303
 149.6000061    0.4608798
 149.6100006    0.4644189
 149.6200104    0.4600569
 149.6300049    0.4599720
 149.6400146    0.4689287
 149.6500092    0.4699490
 149.6600037    0.4571421
 149.6700134    0.4643690
 149.6800079    0.4582116
 149.6900024    0.4583717
 149.7000122    0.4521440
 149.7100067    0.4552493
 149.7200012    0.4567652
 149.7300110    0.4600086
 149.7400055    0.4671555
 149.7500000    0.4658517
 149.7600098    0.4631306
 149.7700043    0.4622987
 149.7800140    0.4620614
 149.7900085    0.4547082
 149.8000031    0.4567377
 149.8100128    0.4541529
 149.8200073    0.4588668
 149.8300018    0.4516442
 149.8400116    0.4483745
 149.8500061    0.4467873
 149.8600006    0.4478281
 149.8700104    0.4488706
 149.8800049    0.4511428
 149.8900146    0.4454806
 149.9000092    0.4437093
 149.9100037    0.4449033
 149.9200134    0.4602373
 149.9300079    0.4566252
 149.9400024    0.4574462
 149.9500122    0.4523272
 149.9600067    0.4522610
 149.9700012    0.4567591
 149.9800110    0.4510026
 149.9900055    0.4545501
 150.0000000    0.4546937
 150.0100098    0.4508615
 150.0200043    0.4481043
 150.0300140    0.4571719
 150.0400085    0.4568444
 150.0500031    0.4662347
 150.0600128    0.4615166
 150.0700073    0.4523594
 150.0800018    0.4621632
 150.0900116    0.4631676
 150.1000061    0.4595785
 150.1100006    0.4584014
 150.1200104    0.4627133
 150.1300049    0.4659888
 150.1400146    0.4571713
 150.1500092    0.4539264
 150.1600037    0.4547000
 150.1700134    0.4627473
 150.1800079    0.4545482
 150.1900024    0.4570760
 150.2000122    0.4641078
 150.2100067    0.4539140
 150.2200012    0.4612520
 150.2300110    0.4626629
 150.2400055    0.4588083
 150.2500000    0.4571734
 150.2600098    0.4528613
 150.2700043    0.4679182
 150.2800140    0.4718109
 150.2900085    0.4757893
 150.3000031    0.4844693
 150.3100128    0.4883722
 150.3200073    0.4898880
 150.3300018    0.4842518
 150.3400116    0.4855239
 150.3500061    0.4903024
 150.3600006    0.5012834
 150.3700104    0.5053219
 150.3800049    0.4941928
 150.3900146    0.4917066
 150.4000092    0.4900756
 150.4100037    0.4911559
 150.4200134    0.4909628
 150.4300079    0.4885096
 150.4400024    0.4868160
 150.4500122    0.4842591
 150.4600067    0.4814837
 150.4700012    0.4971915
 150.4800110    0.4941285
 150.4900055    0.4852559
 150.5000000    0.4863724
 150.5100098    0.4760273
 150.5200043    0.4754849
 150.5300140    0.4780792
 150.5400085    0.4714874
 150.5500031    0.4756107
 150.5600128    0.4715331
 150.5700073    0.4741738
 150.5800018    0.4672356
 150.5900116    0.4826976
 150.6000061    0.4874994
 150.6100006    0.4853424
 150.6200104    0.4875928
 150.6300049    0.4861008
 150.6400146    0.4880983
 150.6500092    0.4798700
 150.6600037    0.4862696
 150.6700134    0.4853459
 150.6800079    0.4752428
 150.6900024    0.4811648
 150.7000122    0.4868572
 150.7100067    0.4987095
 150.7200012    0.5091260
 150.7300110    0.5032587
 150.7400055    0.5122399
 150.7500000    0.4975825
 150.7600098    0.5052125
 150.7700043    0.4883527
 150.7800140    0.4949320
 150.7900085    0.4877550
 150.8000031    0.4770904
 150.8100128    0.4859817
 150.8200073    0.4835621
 150.8300018    0.4780406
 150.8400116    0.4743841
 150.8500061    0.4844755
 150.8600006    0.4812624
 150.8700104    0.4872118
 150.8800049    0.4831685
 150.8900146    0.4819919
 150.9000092    0.4857458
 150.9100037    0.4857297
 150.9200134    0.4915614
 150.9300079    0.4866152
 150.9400024    0.4844993
 150.9500122    0.4966006
 150.9600067    0.4993898
 150.9700012    0.5037470
 150.9800110    0.5071738
 150.9900055    0.5098891
 151.0000000    0.5073990
 151.0100098    0.5084037
 151.0200043    0.5199050
 151.0300140    0.5219764
 151.0400085    0.5130762
 151.0500031    0.5094094
 151.0600128    0.5154803
 151.0700073    0.5211620
 151.0800018    0.5281016
 151.0900116    0.5282840
 151.1000061    0.5306910
 151.1100006    0.5383262
 151.1200104    0.5335536
 151.1300049    0.5267646
 151.1400146    0.5263397
 151.1500092    0.5175900
 151.1600037    0.5191592
 151.1700134    0.5235133
 151.1800079    0.5187590
 151.1900024    0.5189196
 151.2000122    0.5150391
 151.2100067    0.5174453
 151.2200012    0.5167621
 151.2300110    0.5140718
 151.2400055    0.4990471
 151.2500000    0.4837564
 151.2600098    0.4901190
 151.2700043    0.4832543
 151.2800140    0.4742976
 151.2900085    0.4726670
 151.3000031    0.4740765
 151.3100128    0.4702345
 151.3200073    0.4714071
 151.3300018    0.4669800
 151.3400116    0.4727552
 151.3500061    0.4764407
 151.3600006    0.4748140
 151.3700104    0.4723708
 151.3800049    0.4671162
 151.3900146    0.4706876
 151.4000092    0.4854915
 151.4100037    0.4746671
 151.4200134    0.4791459
 151.4300079    0.4757089
 151.4400024    0.4756689
 151.4500122    0.4682528
 151.4600067    0.4558218
 151.4700012    0.4694869
 151.4800110    0.4716844
 151.4900055    0.4741024
 151.5000000    0.4776376
 151.5100098    0.4714015
 151.5200043    0.4746277
 151.5300140    0.4791761
 151.5400085    0.4762659
 151.5500031    0.4743501
 151.5600128    0.4694113
 151.5700073    0.4699350
 151.5800018    0.4721925
 151.5900116    0.4720296
 151.6000061    0.4672866
 151.6100006    0.4635927
 151.6200104    0.4532461
 151.6300049    0.4533224
 151.6400146    0.4567493
 151.6500092    0.4633724
 151.6600037    0.4696969
 151.6700134    0.4739562
 151.6800079    0.4860643
 151.6900024    0.4836097
 151.7000122    0.4807335
 151.7100067    0.4822170
 151.7200012    0.4715343
 151.7300110    0.4820092
 151.7400055    0.4858446
 151.7500000    0.4805158
 151.7600098    0.4884321
 151.7700043    0.4895226
 151.7800140    0.4854530
 151.7900085    0.4887346
 151.8000031    0.4870481
 151.8100128    0.4849023
 151.8200073    0.4926117
 151.8300018    0.4937106
 151.8400116    0.4962465
 151.8500061    0.4862103
 151.8600006    0.4938245
 151.8700104    0.4914782
 151.8800049    0.4933093
 151.8900146    0.4877126
 151.9000092    0.4936057
 151.9100037    0.4957211
 151.9200134    0.5099852
 151.9300079    0.5081350
 151.9400024    0.5230498
 151.9500122    0.5260833
 151.9600067    0.5210623
 151.9700012    0.5219523
 151.9800110    0.5177405
 151.9900055    0.5077013
 152.0000000    0.4986089
 152.0100098    0.4928607
 152.0200043    0.4841911
 152.0300140    0.4797487
 152.0400085    0.4781328
 152.0500031    0.4694683
 152.0600128    0.4743550
 152.0700073    0.4763609
 152.0800018    0.4763230
 152.0900116    0.4703712
 152.1000061    0.4712104
 152.1100006    0.4751148
 152.1200104    0.4758860
 152.1300049    0.4686328
 152.1400146    0.4737832
 152.1500092    0.4793162
 152.1600037    0.4724861
 152.1700134    0.4641772
 152.1800079    0.4602376
 152.1900024    0.4577810
 152.2000122    0.4610734
 152.2100067    0.4721453
 152.2200012    0.4660271
 152.2300110    0.4596598
 152.2400055    0.4559578
 152.2500000    0.4635462
 152.2600098    0.4615954
 152.2700043    0.4613728
 152.2800140    0.4716440
 152.2900085    0.4686319
 152.3000031    0.4692564
 152.3100128    0.4710651
 152.3200073    0.4684945
 152.3300018    0.4780943
 152.3400116    0.4710282
 152.3500061    0.4676875
 152.3600006    0.4610206
 152.3700104    0.4690672
 152.3800049    0.4629024
 152.3900146    0.4650466
 152.4000092    0.4750654
 152.4100037    0.4746176
 152.4200134    0.4729767
 152.4300079    0.4734868
 152.4400024    0.4764248
 152.4500122    0.4689733
 152.4600067    0.4846255
 152.4700012    0.4736185
 152.4800110    0.4663502
 152.4900055    0.4599587
 152.5000000    0.4641325
 152.5100098    0.4643174
 152.5200043    0.4663895
 152.5300140    0.4679209
 152.5400085    0.4704528
 152.5500031    0.4560724
 152.5600128    0.4591613
 152.5700073    0.4685197
 152.5800018    0.4760666
 152.5900116    0.4763482
 152.6000061    0.4787591
 152.6100006    0.4771382
 152.6200104    0.4821128
 152.6300049    0.4739601
 152.6400146    0.4747828
 152.6500092    0.4758696
 152.6600037    0.4645247
 152.6700134    0.4643479
 152.6800079    0.4715970
 152.6900024    0.4804528
 152.7000122    0.4826436
 152.7100067    0.4812724
 152.7200012    0.4960860
 152.7300110    0.4911138
 152.7400055    0.4943694
 152.7500000    0.4979938
 152.7600098    0.5066718
 152.7700043    0.4998505
 152.7800140    0.4864204
 152.7900085    0.4940248
 152.8000031    0.4859600
 152.8100128    0.4921821
 152.8200073    0.4910440
 152.8300018    0.5035035
 152.8400116    0.4861452
 152.8500061    0.4910839
 152.8600006    0.4960355
 152.8700104    0.4840301
 152.8800049    0.4820045
 152.8900146    0.4756682
 152.9000092    0.4802784
 152.9100037    0.4816748
 152.9200134    0.4687239
 152.9300079    0.4656069
 152.9400024    0.4730794
 152.9500122    0.4667738
 152.9600067    0.4722661
 152.9700012    0.4678551
 152.9800110    0.4678434
 152.9900055    0.4637924
 153.0000000    0.4617922
 153.0100098    0.4585956
 153.0200043    0.4610397
 153.0300140    0.4748574
 153.0400085    0.4585294
 153.0500031    0.4608648
 153.0600128    0.4559164
 153.0700073    0.4654861
 153.0800018    0.4529601
 153.0900116    0.4626412
 153.1000061    0.4589263
 153.1100006    0.4649063
 153.1200104    0.4695541
 153.1300049    0.4633705
 153.1400146    0.4618098
 153.1500092    0.4639743
 153.1600037    0.4628439
 153.1700134    0.4673110
 153.1800079    0.4652766
 153.1900024    0.4605552
 153.2000122    0.4537808
 153.2100067    0.4620578
 153.2200012    0.4673677
 153.2300110    0.4735338
 153.2400055    0.4724103
 153.2500000    0.4637309
 153.2600098    0.4518921
 153.2700043    0.4515832
 153.2800140    0.4441094
 153.2900085    0.4395257
 153.3000031    0.4324374
 153.3100128    0.4364614
 153.3200073    0.4386467
 153.3300018    0.4331603
 153.3400116    0.4266629
 153.3500061    0.4308156
 153.3600006    0.4326800
 153.3700104    0.4400107
 153.3800049    0.4385723
 153.3900146    0.4375916
 153.4000092    0.4309436
 153.4100037    0.4368649
 153.4200134    0.4286976
 153.4300079    0.4321121
 153.4400024    0.4325115
 153.4500122    0.4290084
 153.4600067    0.4414274
 153.4700012    0.4470646
 153.4800110    0.4455339
 153.4900055    0.4384131
 153.5000000    0.4429058
 153.5100098    0.4327927
 153.5200043    0.4321248
 153.5300140    0.4367644
 153.5400085    0.4371764
 153.5500031    0.4366026
 153.5600128    0.4339598
 153.5700073    0.4314942
 153.5800018    0.4433107
 153.5900116    0.4387622
 153.6000061    0.4305358
 153.6100006    0.4317677
[truncated: 2,252,615 more chars]
