# Supplementary material for: Comparative structural insights and functional analysis for the distinct unbound states of Human AGO proteins
Source: Sci Rep. 2025 Mar 19;15:9432. doi: 10.1038/s41598-025-91849-5 (PMC11923369; doi:10.1038/s41598-025-91849-5)
Supplement: Supplementary file 27 — Supplementary Information 15. [file 41598_2025_91849_MOESM27_ESM.zip › AGO3/r3/rmsd.xvg]

# This file was created Mon Jun 17 08:16:22 2024
# Created by:
#                       :-) GROMACS - gmx rms, 2024.1 (-:
# 
# Executable:   /home/panos/gromacs2024_1/bin/gmx
# Data prefix:  /home/panos/gromacs2024_1
# Working dir:  /media/panos/206c1b5a-e5c5-4016-9bdd-177d61394396/ago_sim3/AGO3/production
# Command line:
#   gmx rms -s prod.tpr -f prod_center.xtc -o rmsd.xvg -tu ns
# gmx rms is part of G R O M A C S:
#
# Gallium Rubidium Oxygen Manganese Argon Carbon Silicon
#
@    title "RMSD"
@    xaxis  label "Time (ns)"
@    yaxis  label "RMSD (nm)"
@TYPE xy
@ subtitle "Protein after lsq fit to Protein"
   0.0000000    0.0005007
   0.0100000    0.0795693
   0.0200000    0.0883385
   0.0300000    0.1085032
   0.0400000    0.1116211
   0.0500000    0.1096649
   0.0600000    0.1194669
   0.0700000    0.1215598
   0.0800000    0.1284383
   0.0900000    0.1287743
   0.1000000    0.1375822
   0.1100000    0.1494128
   0.1200000    0.1439549
   0.1300000    0.1464756
   0.1400000    0.1366819
   0.1500000    0.1380231
   0.1600000    0.1201930
   0.1700000    0.1215045
   0.1800000    0.1270429
   0.1900000    0.1395744
   0.2000000    0.1383376
   0.2100000    0.1476602
   0.2200000    0.1523978
   0.2300000    0.1452219
   0.2400000    0.1507003
   0.2500000    0.1536417
   0.2600000    0.1520348
   0.2700000    0.1590931
   0.2800000    0.1540389
   0.2900000    0.1581739
   0.3000000    0.1628660
   0.3100000    0.1587372
   0.3200000    0.1595031
   0.3300000    0.1580119
   0.3400000    0.1568710
   0.3500000    0.1576622
   0.3600000    0.1580708
   0.3700000    0.1584679
   0.3800000    0.1624167
   0.3900000    0.1522533
   0.4000000    0.1588167
   0.4100000    0.1562250
   0.4200000    0.1562296
   0.4300000    0.1669169
   0.4400000    0.1591570
   0.4500000    0.1563279
   0.4600000    0.1541511
   0.4700000    0.1570389
   0.4800000    0.1677302
   0.4900000    0.1630356
   0.5000000    0.1561913
   0.5100001    0.1560237
   0.5200000    0.1529232
   0.5300000    0.1461829
   0.5400000    0.1539086
   0.5500000    0.1480045
   0.5600000    0.1467560
   0.5700001    0.1520207
   0.5800000    0.1466762
   0.5900000    0.1579711
   0.6000000    0.1650984
   0.6100000    0.1537547
   0.6200000    0.1474409
   0.6300001    0.1509096
   0.6400000    0.1522758
   0.6500000    0.1545621
   0.6600000    0.1633226
   0.6700000    0.1672328
   0.6800000    0.1680800
   0.6900001    0.1726537
   0.7000000    0.1738109
   0.7100000    0.1787156
   0.7200000    0.1741900
   0.7300000    0.1741707
   0.7400000    0.1769225
   0.7500001    0.1785790
   0.7600001    0.1861353
   0.7700000    0.1752440
   0.7800000    0.1688683
   0.7900000    0.1723956
   0.8000000    0.1739129
   0.8100001    0.1704962
   0.8200001    0.1777571
   0.8300000    0.1702522
   0.8400000    0.1656854
   0.8500000    0.1697675
   0.8600000    0.1630802
   0.8700001    0.1694199
   0.8800001    0.1726825
   0.8900000    0.1620379
   0.9000000    0.1601152
   0.9100000    0.1636145
   0.9200000    0.1688024
   0.9300001    0.1596968
   0.9400001    0.1638475
   0.9500000    0.1681558
   0.9600000    0.1692899
   0.9700000    0.1687640
   0.9800000    0.1632096
   0.9900001    0.1606800
   1.0000000    0.1737125
   1.0100000    0.1771619
   1.0200001    0.1869582
   1.0300001    0.1882879
   1.0400001    0.1804956
   1.0500001    0.1795363
   1.0600001    0.1919057
   1.0700001    0.1966524
   1.0800000    0.1937311
   1.0900000    0.1869395
   1.1000000    0.1798801
   1.1100000    0.1793042
   1.1200000    0.1733104
   1.1300000    0.1750844
   1.1400001    0.1726700
   1.1500001    0.1770224
   1.1600001    0.1798537
   1.1700001    0.1761743
   1.1800001    0.1833863
   1.1900001    0.1911472
   1.2000000    0.1842725
   1.2100000    0.1846473
   1.2200000    0.1816194
   1.2300000    0.1859068
   1.2400000    0.1863670
   1.2500000    0.1908195
   1.2600001    0.1832090
   1.2700001    0.1948078
   1.2800001    0.1963628
   1.2900001    0.1914062
   1.3000001    0.1835331
   1.3100001    0.1812240
   1.3200001    0.1842227
   1.3300000    0.1877149
   1.3400000    0.1872190
   1.3500000    0.1822312
   1.3600000    0.1842180
   1.3700001    0.1888534
   1.3800001    0.1838382
   1.3900001    0.1859361
   1.4000001    0.1844469
   1.4100001    0.1869198
   1.4200001    0.1898370
   1.4300001    0.1886388
   1.4400001    0.1922751
   1.4500000    0.1941447
   1.4600000    0.1915691
   1.4700000    0.1914462
   1.4800000    0.1962540
   1.4900001    0.1917719
   1.5000001    0.1994192
   1.5100001    0.1915062
   1.5200001    0.1945565
   1.5300001    0.1958977
   1.5400001    0.1870116
   1.5500001    0.1899459
   1.5600001    0.1887557
   1.5700001    0.1956782
   1.5800000    0.1916157
   1.5900000    0.1907466
   1.6000000    0.1948562
   1.6100001    0.1998253
   1.6200001    0.1963420
   1.6300001    0.1948081
   1.6400001    0.1991750
   1.6500001    0.1970315
   1.6600001    0.2053146
   1.6700001    0.1957338
   1.6800001    0.1968778
   1.6900001    0.1989673
   1.7000000    0.1967299
   1.7100000    0.1964276
   1.7200000    0.1973463
   1.7300001    0.2072619
   1.7400001    0.2009353
   1.7500001    0.2051405
   1.7600001    0.1995814
   1.7700001    0.1999998
   1.7800001    0.2058834
   1.7900001    0.2108189
   1.8000001    0.2125898
   1.8100001    0.2144175
   1.8200001    0.2184942
   1.8300000    0.2152067
   1.8400000    0.2198269
   1.8500001    0.2190809
   1.8600001    0.2189334
   1.8700001    0.2239563
   1.8800001    0.2160200
   1.8900001    0.2215679
   1.9000001    0.2238537
   1.9100001    0.2294555
   1.9200001    0.2241247
   1.9300001    0.2292390
   1.9400001    0.2346776
   1.9500000    0.2205004
   1.9600000    0.2166599
   1.9700001    0.2192686
   1.9800001    0.2163682
   1.9900001    0.2151599
   2.0000000    0.2178984
   2.0100000    0.2190003
   2.0200000    0.2189251
   2.0300002    0.2209177
   2.0400002    0.2144384
   2.0500002    0.2123164
   2.0600002    0.2100443
   2.0700002    0.2213883
   2.0800002    0.2229588
   2.0900002    0.2241934
   2.1000001    0.2207997
   2.1100001    0.2204472
   2.1200001    0.2349749
   2.1300001    0.2318498
   2.1400001    0.2275588
   2.1500001    0.2259917
   2.1600001    0.2235296
   2.1700001    0.2195918
   2.1800001    0.2255881
   2.1900001    0.2374907
   2.2000000    0.2315032
   2.2100000    0.2354815
   2.2200000    0.2371086
   2.2300000    0.2358115
   2.2400000    0.2389717
   2.2500000    0.2346275
   2.2600000    0.2268658
   2.2700002    0.2319927
   2.2800002    0.2396555
   2.2900002    0.2379251
   2.3000002    0.2303413
   2.3100002    0.2294947
   2.3200002    0.2356932
   2.3300002    0.2420126
   2.3400002    0.2473258
   2.3500001    0.2292245
   2.3600001    0.2340102
   2.3700001    0.2318673
   2.3800001    0.2332350
   2.3900001    0.2298790
   2.4000001    0.2346970
   2.4100001    0.2414163
   2.4200001    0.2389640
   2.4300001    0.2344184
   2.4400001    0.2307628
   2.4500000    0.2311098
   2.4600000    0.2358002
   2.4700000    0.2388958
   2.4800000    0.2401264
   2.4900000    0.2499030
   2.5000000    0.2459080
   2.5100002    0.2484080
   2.5200002    0.2471754
   2.5300002    0.2446950
   2.5400002    0.2382834
   2.5500002    0.2404015
   2.5600002    0.2378527
   2.5700002    0.2377507
   2.5800002    0.2413658
   2.5900002    0.2475546
   2.6000001    0.2453247
   2.6100001    0.2565325
   2.6200001    0.2561480
   2.6300001    0.2526442
   2.6400001    0.2548539
   2.6500001    0.2514455
   2.6600001    0.2534487
   2.6700001    0.2513610
   2.6800001    0.2470053
   2.6900001    0.2449921
   2.7000000    0.2436249
   2.7100000    0.2525866
   2.7200000    0.2485943
   2.7300000    0.2558185
   2.7400002    0.2508065
   2.7500002    0.2542969
   2.7600002    0.2549901
   2.7700002    0.2585152
   2.7800002    0.2519422
   2.7900002    0.2496208
   2.8000002    0.2476253
   2.8100002    0.2414082
   2.8200002    0.2430884
   2.8300002    0.2437013
   2.8400002    0.2473067
   2.8500001    0.2583652
   2.8600001    0.2460148
   2.8700001    0.2496414
   2.8800001    0.2520448
   2.8900001    0.2504044
   2.9000001    0.2563934
   2.9100001    0.2550019
   2.9200001    0.2495680
   2.9300001    0.2496635
   2.9400001    0.2548148
   2.9500000    0.2533915
   2.9600000    0.2512116
   2.9700000    0.2550980
   2.9800003    0.2589191
   2.9900002    0.2660435
   3.0000002    0.2590076
   3.0100002    0.2515396
   3.0200002    0.2573979
   3.0300002    0.2557272
   3.0400002    0.2611646
   3.0500002    0.2637829
   3.0600002    0.2549512
   3.0700002    0.2541333
   3.0800002    0.2588508
   3.0900002    0.2562403
   3.1000001    0.2491947
   3.1100001    0.2533263
   3.1200001    0.2572753
   3.1300001    0.2623274
   3.1400001    0.2646458
   3.1500001    0.2610571
   3.1600001    0.2627879
   3.1700001    0.2618909
   3.1800001    0.2614232
   3.1900001    0.2667015
   3.2000000    0.2714608
   3.2100000    0.2583490
   3.2200003    0.2672680
   3.2300003    0.2708633
   3.2400002    0.2765550
   3.2500002    0.2741006
   3.2600002    0.2750808
   3.2700002    0.2825047
   3.2800002    0.2774284
   3.2900002    0.2813490
   3.3000002    0.2872834
   3.3100002    0.2818210
   3.3200002    0.2829560
   3.3300002    0.3011994
   3.3400002    0.2920512
   3.3500001    0.2960276
   3.3600001    0.3089246
   3.3700001    0.3036878
   3.3800001    0.3041428
   3.3900001    0.3029034
   3.4000001    0.3030088
   3.4100001    0.2959685
   3.4200001    0.3024779
   3.4300001    0.3052567
   3.4400001    0.3103629
   3.4500000    0.3026014
   3.4600003    0.3109401
   3.4700003    0.3181460
   3.4800003    0.3199788
   3.4900002    0.3083604
   3.5000002    0.2958858
   3.5100002    0.3060796
   3.5200002    0.3125266
   3.5300002    0.3199264
   3.5400002    0.3150949
   3.5500002    0.3226944
   3.5600002    0.3214342
   3.5700002    0.3244880
   3.5800002    0.3272386
   3.5900002    0.3222648
   3.6000001    0.3290358
   3.6100001    0.3367462
   3.6200001    0.3293962
   3.6300001    0.3401745
   3.6400001    0.3474470
   3.6500001    0.3466462
   3.6600001    0.3485636
   3.6700001    0.3429706
   3.6800001    0.3440226
   3.6900001    0.3550473
   3.7000003    0.3434035
   3.7100003    0.3399767
   3.7200003    0.3383158
   3.7300003    0.3390246
   3.7400002    0.3326992
   3.7500002    0.3283332
   3.7600002    0.3181715
   3.7700002    0.3188251
   3.7800002    0.3212821
   3.7900002    0.3209983
   3.8000002    0.3171345
   3.8100002    0.3086795
   3.8200002    0.3129832
   3.8300002    0.3061081
   3.8400002    0.3035661
   3.8500001    0.2964166
   3.8600001    0.3141660
   3.8700001    0.3202714
   3.8800001    0.3228752
   3.8900001    0.3253059
   3.9000001    0.3170266
   3.9100001    0.3237473
   3.9200001    0.3191395
   3.9300003    0.3299113
   3.9400003    0.3281106
   3.9500003    0.3294460
   3.9600003    0.3273225
   3.9700003    0.3447699
   3.9800003    0.3459918
   3.9900002    0.3346176
   4.0000000    0.3278970
   4.0100002    0.3284231
   4.0200000    0.3239208
   4.0300002    0.3303801
   4.0400000    0.3232978
   4.0500002    0.3311843
   4.0600004    0.3381738
   4.0700002    0.3341857
   4.0800004    0.3381978
   4.0900002    0.3366380
   4.1000004    0.3303270
   4.1100001    0.3282339
   4.1200004    0.3202236
   4.1300001    0.3180824
   4.1400003    0.3232665
   4.1500001    0.3275982
   4.1600003    0.3229363
   4.1700001    0.3206064
   4.1800003    0.3210227
   4.1900001    0.3209643
   4.2000003    0.3377344
   4.2100000    0.3310582
   4.2200003    0.3366479
   4.2300000    0.3456854
   4.2400002    0.3479543
   4.2500000    0.3522758
   4.2600002    0.3422439
   4.2700000    0.3367823
   4.2800002    0.3354097
   4.2900004    0.3348864
   4.3000002    0.3246632
   4.3100004    0.3251628
   4.3200002    0.3235149
   4.3300004    0.3254078
   4.3400002    0.3249198
   4.3500004    0.3279553
   4.3600001    0.3396268
   4.3700004    0.3337114
   4.3800001    0.3561727
   4.3900003    0.3532563
   4.4000001    0.3556919
   4.4100003    0.3563934
   4.4200001    0.3610607
   4.4300003    0.3593168
   4.4400001    0.3571359
   4.4500003    0.3702300
   4.4600000    0.3815248
   4.4700003    0.3761339
   4.4800000    0.3715454
   4.4900002    0.3759844
   4.5000000    0.3724974
   4.5100002    0.3764723
   4.5200000    0.3730878
   4.5300002    0.3679248
   4.5400004    0.3717444
   4.5500002    0.3722681
   4.5600004    0.3671204
   4.5700002    0.3731901
   4.5800004    0.3746842
   4.5900002    0.3703203
   4.6000004    0.3647807
   4.6100001    0.3762418
   4.6200004    0.3787318
   4.6300001    0.3832752
   4.6400003    0.3849115
   4.6500001    0.3907164
   4.6600003    0.3951262
   4.6700001    0.4149741
   4.6800003    0.4099846
   4.6900001    0.3894302
   4.7000003    0.3820443
   4.7100000    0.3696928
   4.7200003    0.3881908
   4.7300000    0.3916294
   4.7400002    0.3942600
   4.7500000    0.3901104
   4.7600002    0.3761905
   4.7700005    0.3800224
   4.7800002    0.3819100
   4.7900004    0.3885190
   4.8000002    0.3852353
   4.8100004    0.3738135
   4.8200002    0.3846270
   4.8300004    0.3844553
   4.8400002    0.3863733
   4.8500004    0.3836957
   4.8600001    0.3744273
   4.8700004    0.3649092
   4.8800001    0.3592642
   4.8900003    0.3640588
   4.9000001    0.3617846
   4.9100003    0.3459728
   4.9200001    0.3491101
   4.9300003    0.3439527
   4.9400001    0.3376092
   4.9500003    0.3308704
   4.9600000    0.3286009
   4.9700003    0.3317120
   4.9800000    0.3287854
   4.9900002    0.3377209
   5.0000000    0.3408861
   5.0100002    0.3435703
   5.0200005    0.3370498
   5.0300002    0.3490932
   5.0400004    0.3434936
   5.0500002    0.3455176
   5.0600004    0.3460281
   5.0700002    0.3383044
   5.0800004    0.3289840
   5.0900002    0.3288822
   5.1000004    0.3328432
   5.1100001    0.3288361
   5.1200004    0.3360065
   5.1300001    0.3319484
   5.1400003    0.3372453
   5.1500001    0.3449781
   5.1600003    0.3373013
   5.1700001    0.3481265
   5.1800003    0.3520614
   5.1900001    0.3431064
   5.2000003    0.3549346
   5.2100000    0.3517636
   5.2200003    0.3539573
   5.2300000    0.3511860
   5.2400002    0.3496637
   5.2500005    0.3442561
   5.2600002    0.3574042
   5.2700005    0.3635606
   5.2800002    0.3578105
   5.2900004    0.3590683
   5.3000002    0.3603022
   5.3100004    0.3580045
   5.3200002    0.3402427
   5.3300004    0.3470842
   5.3400002    0.3489315
   5.3500004    0.3382557
   5.3600001    0.3384279
   5.3700004    0.3405403
   5.3800001    0.3365365
   5.3900003    0.3459031
   5.4000001    0.3360777
   5.4100003    0.3333292
   5.4200001    0.3388186
   5.4300003    0.3283596
   5.4400001    0.3433165
   5.4500003    0.3281069
   5.4600000    0.3226981
   5.4700003    0.3275211
   5.4800005    0.3197828
   5.4900002    0.3347017
   5.5000005    0.3200075
   5.5100002    0.3199803
   5.5200005    0.3225950
   5.5300002    0.3153944
   5.5400004    0.3174663
   5.5500002    0.3183082
   5.5600004    0.3230190
   5.5700002    0.3186665
   5.5800004    0.3215570
   5.5900002    0.3247756
   5.6000004    0.3270561
   5.6100001    0.3369894
   5.6200004    0.3324467
   5.6300001    0.3288121
   5.6400003    0.3322090
   5.6500001    0.3262804
   5.6600003    0.3197392
   5.6700001    0.3215404
   5.6800003    0.3156753
   5.6900001    0.3206548
   5.7000003    0.3327912
   5.7100000    0.3300230
   5.7200003    0.3293066
   5.7300005    0.3181982
   5.7400002    0.3219643
   5.7500005    0.3218347
   5.7600002    0.3144047
   5.7700005    0.3200754
   5.7800002    0.3213109
   5.7900004    0.3155439
   5.8000002    0.3167206
   5.8100004    0.3127179
   5.8200002    0.3023828
   5.8300004    0.2914223
   5.8400002    0.2961589
   5.8500004    0.2867040
   5.8600001    0.2933908
   5.8700004    0.2883928
   5.8800001    0.2912473
   5.8900003    0.2848375
   5.9000001    0.2868605
   5.9100003    0.2844971
   5.9200001    0.2828608
   5.9300003    0.2866900
   5.9400001    0.2928205
   5.9500003    0.2980527
   5.9600005    0.3006178
   5.9700003    0.2925811
   5.9800005    0.2997585
   5.9900002    0.2982653
   6.0000005    0.2908451
   6.0100002    0.2985578
   6.0200005    0.2960126
   6.0300002    0.2989104
   6.0400004    0.3028086
   6.0500002    0.2968220
   6.0600004    0.2928366
   6.0700002    0.2979370
   6.0800004    0.2977570
   6.0900002    0.3013205
   6.1000004    0.2995519
   6.1100001    0.3093432
   6.1200004    0.3114680
   6.1300001    0.3110351
   6.1400003    0.3084396
   6.1500001    0.3044247
   6.1600003    0.3094096
   6.1700001    0.2977581
   6.1800003    0.3036149
   6.1900001    0.3155397
   6.2000003    0.3130254
   6.2100005    0.3104115
   6.2200003    0.3089605
   6.2300005    0.3121281
   6.2400002    0.3099489
   6.2500005    0.3025382
   6.2600002    0.3049502
   6.2700005    0.3057848
   6.2800002    0.2986753
   6.2900004    0.3022017
   6.3000002    0.2953666
   6.3100004    0.2960133
   6.3200002    0.2904946
   6.3300004    0.2906562
   6.3400002    0.2845375
   6.3500004    0.2820473
   6.3600001    0.2839452
   6.3700004    0.2861067
   6.3800001    0.2907333
   6.3900003    0.2950345
   6.4000001    0.3002499
   6.4100003    0.3002069
   6.4200001    0.3029712
   6.4300003    0.3070001
   6.4400005    0.3113132
   6.4500003    0.3109622
   6.4600005    0.3112941
   6.4700003    0.3114264
   6.4800005    0.3056073
   6.4900002    0.3164920
   6.5000005    0.3052834
   6.5100002    0.3041784
   6.5200005    0.3025373
   6.5300002    0.2998779
   6.5400004    0.3028043
   6.5500002    0.2917438
   6.5600004    0.2942520
   6.5700002    0.2980459
   6.5800004    0.2941007
   6.5900002    0.3022806
   6.6000004    0.2996777
   6.6100001    0.3001876
   6.6200004    0.2989990
   6.6300001    0.3045877
   6.6400003    0.2969231
   6.6500001    0.2863757
   6.6600003    0.2922147
   6.6700006    0.3042298
   6.6800003    0.3058793
   6.6900005    0.3073207
   6.7000003    0.3085342
   6.7100005    0.3112440
   6.7200003    0.3054949
   6.7300005    0.3075649
   6.7400002    0.2996673
   6.7500005    0.3059817
   6.7600002    0.3044493
   6.7700005    0.3029769
   6.7800002    0.2954585
   6.7900004    0.2911880
   6.8000002    0.2900071
   6.8100004    0.2880171
   6.8200002    0.2829033
   6.8300004    0.2869733
   6.8400002    0.2897833
   6.8500004    0.2862586
   6.8600001    0.2822145
   6.8700004    0.2821231
   6.8800001    0.2823998
   6.8900003    0.2793067
   6.9000001    0.2885191
   6.9100003    0.2885322
   6.9200006    0.2901392
   6.9300003    0.2844509
   6.9400005    0.2898487
   6.9500003    0.2951512
   6.9600005    0.2943576
   6.9700003    0.2909697
   6.9800005    0.2891957
   6.9900002    0.2833657
   7.0000005    0.2800187
   7.0100002    0.2829444
   7.0200005    0.2889083
   7.0300002    0.2815918
   7.0400004    0.2819648
   7.0500002    0.2821349
   7.0600004    0.2795193
   7.0700002    0.2859792
   7.0800004    0.2897753
   7.0900002    0.2920009
   7.1000004    0.2902390
   7.1100001    0.2926683
   7.1200004    0.2926020
   7.1300001    0.2939976
   7.1400003    0.2930867
   7.1500006    0.2896728
   7.1600003    0.2901649
   7.1700006    0.2856391
   7.1800003    0.2911818
   7.1900005    0.2944975
   7.2000003    0.2936185
   7.2100005    0.2930106
   7.2200003    0.2952552
   7.2300005    0.2912282
   7.2400002    0.2929896
   7.2500005    0.2906516
   7.2600002    0.2880463
   7.2700005    0.2941096
   7.2800002    0.2966444
   7.2900004    0.2969051
   7.3000002    0.2945120
   7.3100004    0.2963893
   7.3200002    0.2977809
   7.3300004    0.2962642
   7.3400002    0.3016302
   7.3500004    0.3037572
   7.3600001    0.3073856
   7.3700004    0.3090002
   7.3800001    0.3170947
   7.3900003    0.3170696
   7.4000006    0.3126823
   7.4100003    0.3094079
   7.4200006    0.3034899
   7.4300003    0.3075760
   7.4400005    0.3105575
   7.4500003    0.3163716
   7.4600005    0.3051916
   7.4700003    0.3123750
   7.4800005    0.3053480
   7.4900002    0.3060799
   7.5000005    0.3061158
   7.5100002    0.3018895
   7.5200005    0.3032972
   7.5300002    0.2987726
   7.5400004    0.2908638
   7.5500002    0.2980223
   7.5600004    0.3008643
   7.5700002    0.3038792
   7.5800004    0.3146197
   7.5900002    0.3129443
   7.6000004    0.3173851
   7.6100001    0.3199230
   7.6200004    0.3207174
   7.6300006    0.3193720
   7.6400003    0.3158459
   7.6500006    0.3139407
   7.6600003    0.3112548
   7.6700006    0.3169682
   7.6800003    0.3069828
   7.6900005    0.3083800
   7.7000003    0.3135949
   7.7100005    0.3156396
   7.7200003    0.3078260
   7.7300005    0.3119748
   7.7400002    0.3170270
   7.7500005    0.3160546
   7.7600002    0.3104911
   7.7700005    0.3119115
   7.7800002    0.3153967
   7.7900004    0.3214202
   7.8000002    0.3190545
   7.8100004    0.3172998
   7.8200002    0.3143454
   7.8300004    0.3334110
   7.8400002    0.3331688
   7.8500004    0.3219850
   7.8600006    0.3304012
   7.8700004    0.3290364
   7.8800006    0.3347777
   7.8900003    0.3238915
   7.9000006    0.3155045
   7.9100003    0.3111510
   7.9200006    0.3204215
   7.9300003    0.3188975
   7.9400005    0.3115179
   7.9500003    0.3135579
   7.9600005    0.3094006
   7.9700003    0.3106014
   7.9800005    0.3224477
   7.9900002    0.3141693
   8.0000000    0.3121959
   8.0100002    0.3094572
   8.0200005    0.3079024
   8.0300007    0.3035341
   8.0400000    0.3094417
   8.0500002    0.3033690
   8.0600004    0.3081395
   8.0700006    0.3119527
   8.0799999    0.3053974
   8.0900002    0.3005225
   8.1000004    0.3019889
   8.1100006    0.3012426
   8.1200008    0.2893438
   8.1300001    0.2829732
   8.1400003    0.2878205
   8.1500006    0.2886812
   8.1600008    0.2964050
   8.1700001    0.2983421
   8.1800003    0.3007729
   8.1900005    0.3079268
   8.2000008    0.3032660
   8.2100000    0.3032554
   8.2200003    0.3003992
   8.2300005    0.2984021
   8.2400007    0.2925454
   8.2500000    0.2972747
   8.2600002    0.2966250
   8.2700005    0.2867989
   8.2800007    0.2849252
   8.2900000    0.2881425
   8.3000002    0.2952422
   8.3100004    0.2896043
   8.3200006    0.2996755
   8.3299999    0.2985642
   8.3400002    0.3014762
   8.3500004    0.2970487
   8.3600006    0.3010139
   8.3700008    0.3053524
   8.3800001    0.2937242
   8.3900003    0.2948022
   8.4000006    0.2962580
   8.4100008    0.2947669
   8.4200001    0.2965843
   8.4300003    0.3072323
   8.4400005    0.2981150
   8.4500008    0.2998071
   8.4600000    0.2966760
   8.4700003    0.3043777
   8.4800005    0.3089098
   8.4900007    0.3155512
   8.5000000    0.3158536
   8.5100002    0.3086101
   8.5200005    0.3092502
   8.5300007    0.3031497
   8.5400000    0.3051284
   8.5500002    0.3004040
   8.5600004    0.3047292
   8.5700006    0.3010378
   8.5800009    0.2998423
   8.5900002    0.2914840
   8.6000004    0.2895807
   8.6100006    0.2873944
   8.6200008    0.2867253
   8.6300001    0.2802739
   8.6400003    0.2813879
   8.6500006    0.2866565
   8.6600008    0.2973106
   8.6700001    0.2978770
   8.6800003    0.3035732
   8.6900005    0.3019770
   8.7000008    0.2912396
   8.7100000    0.2952223
   8.7200003    0.3051424
   8.7300005    0.3099651
   8.7400007    0.3157822
   8.7500000    0.3114298
   8.7600002    0.3104639
   8.7700005    0.3025080
   8.7800007    0.2974549
   8.7900000    0.2972033
   8.8000002    0.3019992
   8.8100004    0.2959784
   8.8200006    0.2882085
   8.8300009    0.2873461
   8.8400002    0.2876969
   8.8500004    0.2798952
   8.8600006    0.2914394
   8.8700008    0.2925383
   8.8800001    0.2926217
   8.8900003    0.2982658
   8.9000006    0.2975354
   8.9100008    0.2969098
   8.9200001    0.2916228
   8.9300003    0.2995718
   8.9400005    0.3019909
   8.9500008    0.2887989
   8.9600000    0.2883483
   8.9700003    0.2956824
   8.9800005    0.3021835
   8.9900007    0.3049156
   9.0000000    0.3064061
   9.0100002    0.2972834
   9.0200005    0.2969198
   9.0300007    0.3008724
   9.0400000    0.2966464
   9.0500002    0.2966415
   9.0600004    0.3037654
   9.0700006    0.3013142
   9.0800009    0.2995257
   9.0900002    0.3052891
   9.1000004    0.3061841
   9.1100006    0.3108217
   9.1200008    0.3090797
   9.1300001    0.3128516
   9.1400003    0.3087462
   9.1500006    0.3182988
   9.1600008    0.3327253
   9.1700001    0.3299246
   9.1800003    0.3220533
   9.1900005    0.3194694
   9.2000008    0.3212614
   9.2100000    0.3205605
   9.2200003    0.3160133
   9.2300005    0.3062877
   9.2400007    0.2942022
   9.2500000    0.2938779
   9.2600002    0.2892186
   9.2700005    0.2897407
   9.2800007    0.2890503
   9.2900009    0.2872070
   9.3000002    0.2941381
   9.3100004    0.3029569
   9.3200006    0.2963744
   9.3300009    0.2967272
   9.3400002    0.3013532
   9.3500004    0.3052049
   9.3600006    0.2989913
   9.3700008    0.3063808
   9.3800001    0.3213939
   9.3900003    0.3181475
   9.4000006    0.3178563
   9.4100008    0.3225172
   9.4200001    0.3256176
   9.4300003    0.3247326
   9.4400005    0.3289059
   9.4500008    0.3218699
   9.4600000    0.3184475
   9.4700003    0.3143123
   9.4800005    0.3154989
   9.4900007    0.3111671
   9.5000000    0.3167174
   9.5100002    0.3201972
   9.5200005    0.3156145
   9.5300007    0.3107181
   9.5400009    0.3168736
   9.5500002    0.3212929
   9.5600004    0.3186395
   9.5700006    0.3122808
   9.5800009    0.3147993
   9.5900002    0.3191225
   9.6000004    0.3207992
   9.6100006    0.3210923
   9.6200008    0.3225923
   9.6300001    0.3244445
   9.6400003    0.3172338
   9.6500006    0.3101792
   9.6600008    0.3143165
   9.6700001    0.3203083
   9.6800003    0.3260385
   9.6900005    0.3208188
   9.7000008    0.3210862
   9.7100000    0.3315274
   9.7200003    0.3279469
   9.7300005    0.3358321
   9.7400007    0.3329206
   9.7500000    0.3326394
   9.7600002    0.3346136
   9.7700005    0.3334809
   9.7800007    0.3363239
   9.7900009    0.3386014
   9.8000002    0.3326521
   9.8100004    0.3228140
   9.8200006    0.3314950
   9.8300009    0.3384682
   9.8400002    0.3386795
   9.8500004    0.3446299
   9.8600006    0.3270360
   9.8700008    0.3335259
   9.8800001    0.3267882
   9.8900003    0.3255669
   9.9000006    0.3243625
   9.9100008    0.3247431
   9.9200001    0.3279467
   9.9300003    0.3285608
   9.9400005    0.3352295
   9.9500008    0.3347947
   9.9600000    0.3352727
   9.9700003    0.3328322
   9.9800005    0.3393349
   9.9900007    0.3375378
  10.0000000    0.3368477
  10.0100002    0.3355183
  10.0200005    0.3332715
  10.0300007    0.3367022
  10.0400009    0.3492495
  10.0500002    0.3387265
  10.0600004    0.3448533
  10.0700006    0.3437800
  10.0800009    0.3365982
  10.0900002    0.3342976
  10.1000004    0.3162496
  10.1100006    0.3189797
  10.1200008    0.3253411
  10.1300001    0.3357509
  10.1400003    0.3333630
  10.1500006    0.3339541
  10.1600008    0.3375238
  10.1700001    0.3316728
  10.1800003    0.3310556
  10.1900005    0.3406877
  10.2000008    0.3446149
  10.2100000    0.3269958
  10.2200003    0.3373407
  10.2300005    0.3465219
  10.2400007    0.3488910
  10.2500010    0.3559545
  10.2600002    0.3511015
  10.2700005    0.3488656
  10.2800007    0.3571182
  10.2900009    0.3471140
  10.3000002    0.3491268
  10.3100004    0.3486536
  10.3200006    0.3467307
  10.3300009    0.3445341
  10.3400002    0.3504831
  10.3500004    0.3371461
  10.3600006    0.3462252
  10.3700008    0.3475250
  10.3800001    0.3539447
  10.3900003    0.3628680
  10.4000006    0.3630513
  10.4100008    0.3683104
  10.4200001    0.3600597
  10.4300003    0.3461769
  10.4400005    0.3426453
  10.4500008    0.3398378
  10.4600000    0.3385522
  10.4700003    0.3207415
  10.4800005    0.3259714
  10.4900007    0.3292939
  10.5000010    0.3416685
  10.5100002    0.3400016
  10.5200005    0.3269154
  10.5300007    0.3315258
  10.5400009    0.3312930
  10.5500002    0.3295254
  10.5600004    0.3353418
  10.5700006    0.3395814
  10.5800009    0.3450018
  10.5900002    0.3452571
  10.6000004    0.3399036
  10.6100006    0.3444132
  10.6200008    0.3507358
  10.6300001    0.3381641
  10.6400003    0.3327248
  10.6500006    0.3336669
  10.6600008    0.3367422
  10.6700001    0.3477466
  10.6800003    0.3493460
  10.6900005    0.3547047
  10.7000008    0.3657819
  10.7100000    0.3685460
  10.7200003    0.3657379
  10.7300005    0.3567790
  10.7400007    0.3497088
  10.7500010    0.3443093
  10.7600002    0.3392426
  10.7700005    0.3365591
  10.7800007    0.3376308
  10.7900009    0.3346269
  10.8000002    0.3350263
  10.8100004    0.3272928
  10.8200006    0.3317200
  10.8300009    0.3347054
  10.8400002    0.3365197
  10.8500004    0.3462233
  10.8600006    0.3416193
  10.8700008    0.3477666
  10.8800001    0.3487428
  10.8900003    0.3450424
  10.9000006    0.3439736
  10.9100008    0.3364996
  10.9200001    0.3411286
  10.9300003    0.3405611
  10.9400005    0.3371188
  10.9500008    0.3385906
  10.9600010    0.3378771
  10.9700003    0.3342015
  10.9800005    0.3305814
  10.9900007    0.3314579
  11.0000010    0.3352045
  11.0100002    0.3321267
  11.0200005    0.3388055
  11.0300007    0.3380865
  11.0400009    0.3397864
  11.0500002    0.3375219
  11.0600004    0.3424447
  11.0700006    0.3373790
  11.0800009    0.3398537
  11.0900002    0.3340464
  11.1000004    0.3314838
  11.1100006    0.3365939
  11.1200008    0.3379388
  11.1300001    0.3352685
  11.1400003    0.3288509
  11.1500006    0.3299122
  11.1600008    0.3219982
  11.1700001    0.3262048
  11.1800003    0.3242958
  11.1900005    0.3212002
  11.2000008    0.3189573
  11.2100010    0.3177594
  11.2200003    0.3183597
  11.2300005    0.3318618
  11.2400007    0.3354337
  11.2500010    0.3328714
  11.2600002    0.3264256
  11.2700005    0.3218351
  11.2800007    0.3299412
  11.2900009    0.3233027
  11.3000002    0.3154404
  11.3100004    0.3148670
  11.3200006    0.3204655
  11.3300009    0.3247973
  11.3400002    0.3235652
  11.3500004    0.3399895
  11.3600006    0.3547571
  11.3700008    0.3444115
  11.3800001    0.3398573
  11.3900003    0.3329391
  11.4000006    0.3272839
  11.4100008    0.3278327
  11.4200001    0.3228806
  11.4300003    0.3153395
  11.4400005    0.3169497
  11.4500008    0.3131955
  11.4600010    0.3121343
  11.4700003    0.3146280
  11.4800005    0.3173371
  11.4900007    0.3176327
  11.5000010    0.3061455
  11.5100002    0.3028237
  11.5200005    0.3029171
  11.5300007    0.2960615
  11.5400009    0.2899919
  11.5500002    0.2882546
  11.5600004    0.2945623
  11.5700006    0.2912599
  11.5800009    0.2968891
  11.5900002    0.2988347
  11.6000004    0.2924833
  11.6100006    0.2881643
  11.6200008    0.2869772
  11.6300001    0.2815457
  11.6400003    0.2919056
  11.6500006    0.2847109
  11.6600008    0.2824503
  11.6700010    0.2858191
  11.6800003    0.2873046
  11.6900005    0.2839139
  11.7000008    0.2800956
  11.7100010    0.2922192
  11.7200003    0.2838394
  11.7300005    0.2887333
  11.7400007    0.2873974
  11.7500010    0.2916984
  11.7600002    0.2902589
  11.7700005    0.3021026
  11.7800007    0.3042889
  11.7900009    0.3044837
  11.8000002    0.2951643
  11.8100004    0.2941378
  11.8200006    0.3006966
  11.8300009    0.3000972
  11.8400002    0.3134144
  11.8500004    0.3139786
  11.8600006    0.3070171
  11.8700008    0.3065956
  11.8800001    0.3096280
  11.8900003    0.3102490
  11.9000006    0.3150504
  11.9100008    0.3198460
  11.9200010    0.3264377
  11.9300003    0.3320586
  11.9400005    0.3098656
  11.9500008    0.3113138
  11.9600010    0.3160028
  11.9700003    0.3259275
  11.9800005    0.3198154
  11.9900007    0.3290893
  12.0000010    0.3193766
  12.0100002    0.3129000
  12.0200005    0.3161807
  12.0300007    0.3074730
  12.0400009    0.3181001
  12.0500002    0.3148717
  12.0600004    0.3126309
  12.0700006    0.3122004
  12.0800009    0.2972802
  12.0900002    0.2957169
  12.1000004    0.2978362
  12.1100006    0.3072247
  12.1200008    0.3100019
  12.1300001    0.3071815
  12.1400003    0.3194192
  12.1500006    0.3174187
  12.1600008    0.3165061
  12.1700010    0.3198963
  12.1800003    0.3356022
  12.1900005    0.3349960
  12.2000008    0.3235979
  12.2100010    0.3175803
  12.2200003    0.3188804
  12.2300005    0.3164214
  12.2400007    0.3105776
  12.2500010    0.3132248
  12.2600002    0.3102601
  12.2700005    0.3190299
  12.2800007    0.3166098
  12.2900009    0.3167819
  12.3000002    0.3103297
  12.3100004    0.3152219
  12.3200006    0.3098828
  12.3300009    0.3160732
  12.3400002    0.3129498
  12.3500004    0.3179800
  12.3600006    0.3217826
  12.3700008    0.3315621
  12.3800001    0.3193829
  12.3900003    0.3414111
  12.4000006    0.3421609
  12.4100008    0.3309641
  12.4200010    0.3343544
  12.4300003    0.3273338
  12.4400005    0.3310190
  12.4500008    0.3302691
  12.4600010    0.3174479
  12.4700003    0.3146050
  12.4800005    0.3102476
  12.4900007    0.3061726
  12.5000010    0.3000861
  12.5100002    0.2983705
  12.5200005    0.3002302
  12.5300007    0.2937140
  12.5400009    0.2956639
  12.5500002    0.2799616
  12.5600004    0.2848893
  12.5700006    0.2910795
  12.5800009    0.2920742
  12.5900002    0.2843416
  12.6000004    0.2922188
  12.6100006    0.2856567
  12.6200008    0.2932221
  12.6300011    0.2908702
  12.6400003    0.2926700
  12.6500006    0.2860118
  12.6600008    0.2869862
  12.6700010    0.2796238
  12.6800003    0.2778801
  12.6900005    0.2878699
  12.7000008    0.2853896
  12.7100010    0.2861412
  12.7200003    0.2902531
  12.7300005    0.2889088
  12.7400007    0.2972213
  12.7500010    0.2943669
  12.7600002    0.2910315
  12.7700005    0.2936210
  12.7800007    0.2832711
  12.7900009    0.2844136
  12.8000002    0.2878401
  12.8100004    0.2857551
  12.8200006    0.2748551
  12.8300009    0.2821004
  12.8400002    0.2864242
  12.8500004    0.2895881
  12.8600006    0.2911444
  12.8700008    0.2843445
  12.8800011    0.2811002
  12.8900003    0.2857605
  12.9000006    0.2891183
  12.9100008    0.2960442
  12.9200010    0.3059123
  12.9300003    0.2979955
  12.9400005    0.2954336
  12.9500008    0.2975728
  12.9600010    0.2984270
  12.9700003    0.2892472
  12.9800005    0.2873518
  12.9900007    0.2799138
  13.0000010    0.2936442
  13.0100002    0.2906317
  13.0200005    0.2770093
  13.0300007    0.2837639
  13.0400009    0.2846529
  13.0500002    0.2948641
  13.0600004    0.2934117
  13.0700006    0.2896693
  13.0800009    0.2945993
  13.0900002    0.2984619
  13.1000004    0.2987162
  13.1100006    0.2961640
  13.1200008    0.2935959
  13.1300011    0.2957195
  13.1400003    0.3080666
  13.1500006    0.3124658
  13.1600008    0.3098986
  13.1700010    0.3053426
  13.1800003    0.3098800
  13.1900005    0.3102871
  13.2000008    0.3043041
  13.2100010    0.3108682
  13.2200003    0.2961224
  13.2300005    0.3069333
  13.2400007    0.3151206
  13.2500010    0.3181094
  13.2600002    0.3020439
  13.2700005    0.2946146
  13.2800007    0.2989019
  13.2900009    0.2953803
  13.3000002    0.2943557
  13.3100004    0.2991667
  13.3200006    0.2901814
  13.3300009    0.2843651
  13.3400011    0.2862067
  13.3500004    0.2891256
  13.3600006    0.2941112
  13.3700008    0.2812009
  13.3800011    0.2818932
  13.3900003    0.2729502
  13.4000006    0.2752568
  13.4100008    0.2768243
  13.4200010    0.2745560
  13.4300003    0.2755369
  13.4400005    0.2740179
  13.4500008    0.2751082
  13.4600010    0.2861205
  13.4700003    0.2807686
  13.4800005    0.2868847
  13.4900007    0.2826046
  13.5000010    0.2882520
  13.5100002    0.2924634
  13.5200005    0.2819281
  13.5300007    0.2766810
  13.5400009    0.2758975
  13.5500002    0.2753455
  13.5600004    0.2765656
  13.5700006    0.2762823
  13.5800009    0.2825219
  13.5900011    0.2891018
  13.6000004    0.2871965
  13.6100006    0.2899008
  13.6200008    0.2882382
  13.6300011    0.2937272
  13.6400003    0.2832122
  13.6500006    0.2915678
  13.6600008    0.2884921
  13.6700010    0.2765600
  13.6800003    0.2756080
  13.6900005    0.2751918
  13.7000008    0.2760242
  13.7100010    0.2818885
  13.7200003    0.2736804
  13.7300005    0.2742489
  13.7400007    0.2746174
  13.7500010    0.2783521
  13.7600002    0.2821407
  13.7700005    0.2710022
  13.7800007    0.2734416
  13.7900009    0.2688115
  13.8000002    0.2758603
  13.8100004    0.2774402
  13.8200006    0.2825277
  13.8300009    0.2831030
  13.8400011    0.2742574
  13.8500004    0.2726487
  13.8600006    0.2782497
  13.8700008    0.2736725
  13.8800011    0.2711819
  13.8900003    0.2713971
  13.9000006    0.2776475
  13.9100008    0.2843400
  13.9200010    0.2769996
  13.9300003    0.2728396
  13.9400005    0.2731913
  13.9500008    0.2761242
  13.9600010    0.2788345
  13.9700003    0.2758864
  13.9800005    0.2753488
  13.9900007    0.2725463
  14.0000010    0.2711948
  14.0100002    0.2785036
  14.0200005    0.2752413
  14.0300007    0.2786026
  14.0400009    0.2805318
  14.0500002    0.2836900
  14.0600004    0.2895406
  14.0700006    0.2867642
  14.0800009    0.2889738
  14.0900011    0.2838949
  14.1000004    0.2817928
  14.1100006    0.2812731
  14.1200008    0.2867367
  14.1300011    0.2895913
  14.1400003    0.2827506
  14.1500006    0.2861786
  14.1600008    0.2862098
  14.1700010    0.2867215
  14.1800003    0.2840246
  14.1900005    0.3012254
  14.2000008    0.2973990
  14.2100010    0.2942196
  14.2200003    0.2929837
  14.2300005    0.2931479
  14.2400007    0.2947773
  14.2500010    0.3041689
  14.2600002    0.2996438
  14.2700005    0.2947004
  14.2800007    0.2914277
  14.2900009    0.2980576
  14.3000011    0.2978318
  14.3100004    0.3006032
  14.3200006    0.2933276
  14.3300009    0.2886891
  14.3400011    0.2993794
  14.3500004    0.2969068
  14.3600006    0.2940339
  14.3700008    0.2936226
  14.3800011    0.2928621
  14.3900003    0.2956370
  14.4000006    0.2968323
  14.4100008    0.2896783
  14.4200010    0.2864715
  14.4300003    0.2894698
  14.4400005    0.2968333
  14.4500008    0.2968517
  14.4600010    0.3019341
  14.4700003    0.3021082
  14.4800005    0.2918007
  14.4900007    0.2969557
  14.5000010    0.2942930
  14.5100002    0.2951471
  14.5200005    0.2879502
  14.5300007    0.2882420
  14.5400009    0.2869617
  14.5500011    0.2912073
  14.5600004    0.2985047
  14.5700006    0.2872173
  14.5800009    0.2908646
  14.5900011    0.2945521
  14.6000004    0.2849370
  14.6100006    0.2817086
  14.6200008    0.2799145
  14.6300011    0.2803867
  14.6400003    0.2860484
  14.6500006    0.2833573
  14.6600008    0.2809582
  14.6700010    0.2824732
  14.6800003    0.2855869
  14.6900005    0.2916230
  14.7000008    0.2912925
  14.7100010    0.2910577
  14.7200003    0.2904925
  14.7300005    0.2964256
  14.7400007    0.2956821
  14.7500010    0.2966478
  14.7600002    0.2935307
  14.7700005    0.2918561
  14.7800007    0.2880779
  14.7900009    0.2889156
  14.8000011    0.2949481
  14.8100004    0.2827373
  14.8200006    0.2809309
  14.8300009    0.2873132
  14.8400011    0.2749648
  14.8500004    0.2809729
  14.8600006    0.2733671
  14.8700008    0.2734798
  14.8800011    0.2792602
  14.8900003    0.2848870
  14.9000006    0.2815664
  14.9100008    0.2891627
  14.9200010    0.2887129
  14.9300003    0.2859748
  14.9400005    0.2862516
  14.9500008    0.2969030
  14.9600010    0.2885469
  14.9700003    0.2938292
  14.9800005    0.2949979
  14.9900007    0.3020898
  15.0000010    0.2988993
  15.0100012    0.3051584
  15.0200005    0.2989382
  15.0300007    0.2991538
  15.0400009    0.3007219
  15.0500011    0.3040380
  15.0600004    0.2987099
  15.0700006    0.2997782
  15.0800009    0.2998073
  15.0900011    0.2952597
  15.1000004    0.2959327
  15.1100006    0.2957013
  15.1200008    0.2996543
  15.1300011    0.2933572
  15.1400003    0.2813477
  15.1500006    0.2902367
  15.1600008    0.2923857
  15.1700010    0.2908998
  15.1800003    0.2867155
  15.1900005    0.2911005
  15.2000008    0.2902807
  15.2100010    0.2959695
  15.2200003    0.3025144
  15.2300005    0.2934340
  15.2400007    0.2938649
  15.2500010    0.2902600
  15.2600012    0.2932638
  15.2700005    0.2922698
  15.2800007    0.2891099
  15.2900009    0.2987042
  15.3000011    0.2987107
  15.3100004    0.2883555
  15.3200006    0.2968120
  15.3300009    0.2994968
  15.3400011    0.2926766
  15.3500004    0.2883432
  15.3600006    0.2870291
  15.3700008    0.2923584
  15.3800011    0.2857489
  15.3900003    0.2957794
  15.4000006    0.2890989
  15.4100008    0.2904522
  15.4200010    0.2923719
  15.4300003    0.2973962
  15.4400005    0.2992377
  15.4500008    0.3031021
  15.4600010    0.3032885
  15.4700003    0.3132981
  15.4800005    0.3189285
  15.4900007    0.3073421
  15.5000010    0.3068419
  15.5100012    0.3112988
  15.5200005    0.3089989
  15.5300007    0.3076595
  15.5400009    0.3170189
  15.5500011    0.3249323
  15.5600004    0.3299397
  15.5700006    0.3233824
  15.5800009    0.3208815
  15.5900011    0.3381637
  15.6000004    0.3342877
  15.6100006    0.3288823
  15.6200008    0.3272199
  15.6300011    0.3239625
  15.6400003    0.3192597
  15.6500006    0.3321410
  15.6600008    0.3319842
  15.6700010    0.3370541
  15.6800003    0.3296224
  15.6900005    0.3301412
  15.7000008    0.3282946
  15.7100010    0.3270243
  15.7200012    0.3204632
  15.7300005    0.3249992
  15.7400007    0.3281666
  15.7500010    0.3201530
  15.7600012    0.3325352
  15.7700005    0.3331816
  15.7800007    0.3345274
  15.7900009    0.3350795
  15.8000011    0.3443087
  15.8100004    0.3396231
  15.8200006    0.3411769
  15.8300009    0.3526823
  15.8400011    0.3447678
  15.8500004    0.3553048
  15.8600006    0.3513587
  15.8700008    0.3534504
  15.8800011    0.3629911
  15.8900003    0.3530877
  15.9000006    0.3589379
  15.9100008    0.3579099
  15.9200010    0.3438542
  15.9300003    0.3400911
  15.9400005    0.3426155
  15.9500008    0.3400185
  15.9600010    0.3376473
  15.9700012    0.3466038
  15.9800005    0.3334459
  15.9900007    0.3495339
  16.0000000    0.3323202
  16.0100002    0.3298953
  16.0200005    0.3215083
  16.0300007    0.3269272
  16.0400009    0.3205024
  16.0500011    0.3191326
  16.0600014    0.3117357
  16.0700016    0.3073297
  16.0799999    0.3132317
  16.0900002    0.3192413
  16.1000004    0.3300099
  16.1100006    0.3270452
  16.1200008    0.3299913
  16.1300011    0.3321766
  16.1400013    0.3335029
  16.1500015    0.3320455
  16.1599998    0.3399936
  16.1700001    0.3480466
  16.1800003    0.3355009
  16.1900005    0.3380666
  16.2000008    0.3257307
  16.2100010    0.3350515
  16.2200012    0.3344745
  16.2300014    0.3427309
  16.2400017    0.3358934
  16.2500000    0.3379155
  16.2600002    0.3366747
  16.2700005    0.3436084
  16.2800007    0.3351198
  16.2900009    0.3293765
  16.3000011    0.3135103
  16.3100014    0.3090076
  16.3200016    0.3194995
  16.3299999    0.3214631
  16.3400002    0.3271458
  16.3500004    0.3241650
  16.3600006    0.3182388
  16.3700008    0.3223264
  16.3800011    0.3168187
  16.3900013    0.3215153
  16.4000015    0.3237992
  16.4099998    0.3169941
  16.4200001    0.3165151
  16.4300003    0.3136495
  16.4400005    0.3175211
  16.4500008    0.3132618
  16.4600010    0.3220047
  16.4700012    0.3149646
  16.4800014    0.3180033
  16.4900017    0.3147345
  16.5000000    0.3150946
  16.5100002    0.3145626
  16.5200005    0.3158887
  16.5300007    0.3244389
  16.5400009    0.3238892
  16.5500011    0.3275330
  16.5600014    0.3240694
  16.5700016    0.3237839
  16.5799999    0.3296098
  16.5900002    0.3236501
  16.6000004    0.3344978
  16.6100006    0.3251391
  16.6200008    0.3242395
  16.6300011    0.3178057
  16.6400013    0.3146443
  16.6500015    0.3153664
  16.6599998    0.3184859
  16.6700001    0.3192819
  16.6800003    0.3295582
  16.6900005    0.3267473
  16.7000008    0.3186075
  16.7100010    0.3128481
  16.7200012    0.3189905
  16.7300014    0.3236585
  16.7400017    0.3243137
  16.7500000    0.3260103
  16.7600002    0.3175667
  16.7700005    0.3205542
  16.7800007    0.3260105
  16.7900009    0.3271061
  16.8000011    0.3278582
  16.8100014    0.3354508
  16.8200016    0.3328741
  16.8299999    0.3304154
  16.8400002    0.3342867
  16.8500004    0.3346672
  16.8600006    0.3474699
  16.8700008    0.3466947
  16.8800011    0.3420570
  16.8900013    0.3387209
  16.9000015    0.3401792
  16.9100018    0.3423933
  16.9200001    0.3392791
  16.9300003    0.3371727
  16.9400005    0.3409282
  16.9500008    0.3315151
  16.9600010    0.3477013
  16.9700012    0.3593655
  16.9800014    0.3577299
  16.9900017    0.3606657
  17.0000000    0.3597147
  17.0100002    0.3571997
  17.0200005    0.3585584
  17.0300007    0.3585169
  17.0400009    0.3634664
  17.0500011    0.3661161
  17.0600014    0.3641050
  17.0700016    0.3616308
  17.0799999    0.3716537
  17.0900002    0.3697345
  17.1000004    0.3695333
  17.1100006    0.3680616
  17.1200008    0.3736242
  17.1300011    0.3674372
  17.1400013    0.3666277
  17.1500015    0.3646077
  17.1600018    0.3603590
  17.1700001    0.3601450
  17.1800003    0.3604726
  17.1900005    0.3613828
  17.2000008    0.3655484
  17.2100010    0.3675651
  17.2200012    0.3584523
  17.2300014    0.3539034
  17.2400017    0.3476631
  17.2500000    0.3486805
  17.2600002    0.3495889
  17.2700005    0.3496838
  17.2800007    0.3404832
  17.2900009    0.3520275
  17.3000011    0.3421153
  17.3100014    0.3476179
  17.3200016    0.3441973
  17.3299999    0.3515286
  17.3400002    0.3459241
  17.3500004    0.3414469
  17.3600006    0.3469876
  17.3700008    0.3426259
  17.3800011    0.3440904
  17.3900013    0.3510045
  17.4000015    0.3522774
  17.4100018    0.3516231
  17.4200001    0.3426450
  17.4300003    0.3431574
  17.4400005    0.3573177
  17.4500008    0.3623589
  17.4600010    0.3658450
  17.4700012    0.3679232
  17.4800014    0.3751813
  17.4900017    0.3730283
  17.5000000    0.3705013
  17.5100002    0.3741912
  17.5200005    0.3755361
  17.5300007    0.3720030
  17.5400009    0.3631844
  17.5500011    0.3677550
  17.5600014    0.3715809
  17.5700016    0.3595980
  17.5799999    0.3548941
  17.5900002    0.3512674
  17.6000004    0.3481456
  17.6100006    0.3497491
  17.6200008    0.3551675
  17.6300011    0.3683055
  17.6400013    0.3594427
  17.6500015    0.3659699
  17.6600018    0.3653376
  17.6700001    0.3744878
  17.6800003    0.3784021
  17.6900005    0.3769364
  17.7000008    0.3660986
  17.7100010    0.3608955
  17.7200012    0.3631027
  17.7300014    0.3596992
  17.7400017    0.3526412
  17.7500000    0.3518062
  17.7600002    0.3533059
  17.7700005    0.3513269
  17.7800007    0.3485501
  17.7900009    0.3467410
  17.8000011    0.3334700
  17.8100014    0.3315973
  17.8200016    0.3306306
  17.8299999    0.3416816
  17.8400002    0.3291645
  17.8500004    0.3225164
  17.8600006    0.3303614
  17.8700008    0.3332661
  17.8800011    0.3361241
  17.8900013    0.3382081
  17.9000015    0.3391269
  17.9100018    0.3302661
  17.9200001    0.3275906
  17.9300003    0.3287077
  17.9400005    0.3316984
  17.9500008    0.3305522
  17.9600010    0.3321986
  17.9700012    0.3294510
  17.9800014    0.3276424
  17.9900017    0.3325950
  18.0000000    0.3257346
  18.0100002    0.3320619
  18.0200005    0.3304178
  18.0300007    0.3418673
  18.0400009    0.3430064
  18.0500011    0.3439075
  18.0600014    0.3501652
  18.0700016    0.3547385
  18.0799999    0.3508588
  18.0900002    0.3632296
  18.1000004    0.3695992
  18.1100006    0.3612095
  18.1200008    0.3624024
  18.1300011    0.3512478
  18.1400013    0.3622629
  18.1500015    0.3585480
  18.1600018    0.3535138
  18.1700001    0.3518285
  18.1800003    0.3636152
  18.1900005    0.3653521
  18.2000008    0.3611836
  18.2100010    0.3644857
  18.2200012    0.3535056
  18.2300014    0.3568966
  18.2400017    0.3445250
  18.2500000    0.3395244
  18.2600002    0.3428978
  18.2700005    0.3487008
  18.2800007    0.3459217
  18.2900009    0.3452215
  18.3000011    0.3417905
  18.3100014    0.3543455
  18.3200016    0.3586855
  18.3299999    0.3600163
  18.3400002    0.3608797
  18.3500004    0.3699715
  18.3600006    0.3649456
  18.3700008    0.3613973
  18.3800011    0.3598790
  18.3900013    0.3631298
  18.4000015    0.3699120
  18.4100018    0.3772570
  18.4200001    0.3843549
  18.4300003    0.3725484
  18.4400005    0.3716157
  18.4500008    0.3660985
  18.4600010    0.3656715
  18.4700012    0.3670256
  18.4800014    0.3658654
  18.4900017    0.3757387
  18.5000000    0.3752346
  18.5100002    0.3707661
  18.5200005    0.3780835
  18.5300007    0.3840611
  18.5400009    0.3740768
  18.5500011    0.3631267
  18.5600014    0.3494698
  18.5700016    0.3520400
  18.5800018    0.3512270
  18.5900002    0.3415529
  18.6000004    0.3420680
  18.6100006    0.3536492
  18.6200008    0.3601787
  18.6300011    0.3637659
  18.6400013    0.3633974
  18.6500015    0.3639446
  18.6600018    0.3603066
  18.6700001    0.3452237
  18.6800003    0.3451616
  18.6900005    0.3422326
  18.7000008    0.3451262
  18.7100010    0.3489419
  18.7200012    0.3382222
  18.7300014    0.3413610
  18.7400017    0.3484476
  18.7500000    0.3463873
  18.7600002    0.3419808
  18.7700005    0.3447991
  18.7800007    0.3442504
  18.7900009    0.3413770
  18.8000011    0.3462139
  18.8100014    0.3499238
  18.8200016    0.3396013
  18.8300018    0.3473678
  18.8400002    0.3556184
  18.8500004    0.3654297
  18.8600006    0.3505051
  18.8700008    0.3577536
  18.8800011    0.3654466
  18.8900013    0.3710187
  18.9000015    0.3825354
  18.9100018    0.3816645
  18.9200001    0.3749181
  18.9300003    0.3853808
  18.9400005    0.3825357
  18.9500008    0.3817913
  18.9600010    0.3836816
  18.9700012    0.3849601
  18.9800014    0.3853807
  18.9900017    0.3809808
  19.0000000    0.3824472
  19.0100002    0.3860264
  19.0200005    0.3873206
  19.0300007    0.3961803
  19.0400009    0.3938034
  19.0500011    0.3792343
  19.0600014    0.3896186
  19.0700016    0.3876235
  19.0800018    0.3969004
  19.0900002    0.3983555
  19.1000004    0.3937238
  19.1100006    0.3853308
  19.1200008    0.4057339
  19.1300011    0.3909541
  19.1400013    0.3929526
  19.1500015    0.3949602
  19.1600018    0.3946291
  19.1700001    0.3907996
  19.1800003    0.4013102
  19.1900005    0.3897873
  19.2000008    0.4001111
  19.2100010    0.3858471
  19.2200012    0.3895634
  19.2300014    0.3830592
  19.2400017    0.3784493
  19.2500000    0.3848229
  19.2600002    0.3846112
  19.2700005    0.3726440
  19.2800007    0.3653328
  19.2900009    0.3742599
  19.3000011    0.3769023
  19.3100014    0.3750736
  19.3200016    0.3678254
  19.3300018    0.3634788
  19.3400002    0.3638729
  19.3500004    0.3524727
  19.3600006    0.3642633
  19.3700008    0.3663335
  19.3800011    0.3729829
  19.3900013    0.3664305
  19.4000015    0.3681122
  19.4100018    0.3780537
  19.4200001    0.3700590
  19.4300003    0.3812474
  19.4400005    0.3754849
  19.4500008    0.3667256
  19.4600010    0.3764041
  19.4700012    0.3841200
  19.4800014    0.3865204
  19.4900017    0.3909494
  19.5000000    0.3818254
  19.5100002    0.3813146
  19.5200005    0.3840577
  19.5300007    0.3718738
  19.5400009    0.3680184
  19.5500011    0.3660074
  19.5600014    0.3733209
  19.5700016    0.3787624
  19.5800018    0.3689614
  19.5900002    0.3746521
  19.6000004    0.3817519
  19.6100006    0.3748805
  19.6200008    0.3644049
  19.6300011    0.3750550
  19.6400013    0.3899754
  19.6500015    0.3941610
  19.6600018    0.3876669
  19.6700001    0.3811916
  19.6800003    0.3585157
  19.6900005    0.3499011
  19.7000008    0.3386580
  19.7100010    0.3428440
  19.7200012    0.3418576
  19.7300014    0.3539450
  19.7400017    0.3582873
  19.7500000    0.3581137
  19.7600002    0.3658933
  19.7700005    0.3643351
  19.7800007    0.3674289
  19.7900009    0.3707370
  19.8000011    0.3810528
  19.8100014    0.3792142
  19.8200016    0.3805273
  19.8300018    0.3639978
  19.8400002    0.3677650
  19.8500004    0.3648371
  19.8600006    0.3597454
  19.8700008    0.3544990
  19.8800011    0.3526584
  19.8900013    0.3488319
  19.9000015    0.3488503
  19.9100018    0.3485954
  19.9200001    0.3476218
  19.9300003    0.3473392
  19.9400005    0.3540905
  19.9500008    0.3561677
  19.9600010    0.3540445
  19.9700012    0.3456562
  19.9800014    0.3536263
  19.9900017    0.3625259
  20.0000000    0.3653207
  20.0100002    0.3637623
  20.0200005    0.3632770
  20.0300007    0.3723421
  20.0400009    0.3703794
  20.0500011    0.3757704
  20.0600014    0.3720121
  20.0700016    0.3767887
  20.0800018    0.3660314
  20.0900002    0.3763344
  20.1000004    0.3739544
  20.1100006    0.3813432
  20.1200008    0.3778223
  20.1300011    0.3657370
  20.1400013    0.3629166
  20.1500015    0.3689026
  20.1600018    0.3660762
  20.1700001    0.3685738
  20.1800003    0.3651356
  20.1900005    0.3658770
  20.2000008    0.3613095
  20.2100010    0.3653346
  20.2200012    0.3680079
  20.2300014    0.3716851
  20.2400017    0.3717376
  20.2500019    0.3761642
  20.2600002    0.3818821
  20.2700005    0.3881184
  20.2800007    0.3937673
  20.2900009    0.3948878
  20.3000011    0.3936723
  20.3100014    0.3905446
  20.3200016    0.3879142
  20.3300018    0.3756684
  20.3400002    0.3751532
  20.3500004    0.3809201
  20.3600006    0.3761833
  20.3700008    0.3856917
  20.3800011    0.3815642
  20.3900013    0.3822571
  20.4000015    0.3786425
  20.4100018    0.3791585
  20.4200001    0.3809096
  20.4300003    0.3841265
  20.4400005    0.3971545
  20.4500008    0.3769750
  20.4600010    0.3673910
  20.4700012    0.3710950
  20.4800014    0.3659459
  20.4900017    0.3601231
  20.5000019    0.3638987
  20.5100002    0.3909662
  20.5200005    0.3910731
  20.5300007    0.3832749
  20.5400009    0.3901177
  20.5500011    0.3815443
  20.5600014    0.3874922
  20.5700016    0.3800634
  20.5800018    0.3766589
  20.5900002    0.3621420
  20.6000004    0.3596479
  20.6100006    0.3644312
  20.6200008    0.3659389
  20.6300011    0.3649195
  20.6400013    0.3728003
  20.6500015    0.3614185
  20.6600018    0.3603873
  20.6700001    0.3444302
  20.6800003    0.3544703
  20.6900005    0.3537532
  20.7000008    0.3510031
  20.7100010    0.3499296
  20.7200012    0.3565125
  20.7300014    0.3590631
  20.7400017    0.3598758
  20.7500019    0.3601020
  20.7600002    0.3642930
  20.7700005    0.3581333
  20.7800007    0.3613046
  20.7900009    0.3557838
  20.8000011    0.3495155
  20.8100014    0.3516083
  20.8200016    0.3455749
  20.8300018    0.3371505
  20.8400002    0.3352037
  20.8500004    0.3326562
  20.8600006    0.3282065
  20.8700008    0.3305695
  20.8800011    0.3280222
  20.8900013    0.3304315
  20.9000015    0.3305724
  20.9100018    0.3379083
  20.9200001    0.3429600
  20.9300003    0.3515642
  20.9400005    0.3524264
  20.9500008    0.3466624
  20.9600010    0.3556398
  20.9700012    0.3489930
  20.9800014    0.3533306
  20.9900017    0.3481053
  21.0000019    0.3433203
  21.0100002    0.3450443
  21.0200005    0.3369478
  21.0300007    0.3374293
  21.0400009    0.3413175
  21.0500011    0.3438470
  21.0600014    0.3399457
  21.0700016    0.3279439
  21.0800018    0.3319709
  21.0900002    0.3409058
  21.1000004    0.3395640
  21.1100006    0.3424546
  21.1200008    0.3366186
  21.1300011    0.3304999
  21.1400013    0.3364920
  21.1500015    0.3352756
  21.1600018    0.3410280
  21.1700001    0.3454289
  21.1800003    0.3375142
  21.1900005    0.3505230
  21.2000008    0.3444016
  21.2100010    0.3462755
  21.2200012    0.3502167
  21.2300014    0.3494539
  21.2400017    0.3468875
  21.2500019    0.3432903
  21.2600002    0.3444019
  21.2700005    0.3479217
  21.2800007    0.3518935
  21.2900009    0.3545167
  21.3000011    0.3581323
  21.3100014    0.3659448
  21.3200016    0.3666907
  21.3300018    0.3667387
  21.3400002    0.3714171
  21.3500004    0.3763552
  21.3600006    0.3746119
  21.3700008    0.3826555
  21.3800011    0.3919204
  21.3900013    0.3925417
  21.4000015    0.3864948
  21.4100018    0.3806015
  21.4200001    0.3857074
  21.4300003    0.3837522
  21.4400005    0.3878997
  21.4500008    0.3932574
  21.4600010    0.3965278
  21.4700012    0.3925912
  21.4800014    0.3840443
  21.4900017    0.3872562
  21.5000019    0.3722283
  21.5100002    0.3659499
  21.5200005    0.3668440
  21.5300007    0.3625282
  21.5400009    0.3650433
  21.5500011    0.3655476
  21.5600014    0.3691696
  21.5700016    0.3641061
  21.5800018    0.3595628
  21.5900002    0.3591472
  21.6000004    0.3695562
  21.6100006    0.3778403
  21.6200008    0.3809574
  21.6300011    0.3875891
  21.6400013    0.3786149
  21.6500015    0.3826493
  21.6600018    0.3777931
  21.6700001    0.3685487
  21.6800003    0.3666313
  21.6900005    0.3565183
  21.7000008    0.3525971
  21.7100010    0.3595845
  21.7200012    0.3632877
  21.7300014    0.3671530
  21.7400017    0.3713399
  21.7500019    0.3580848
  21.7600002    0.3541474
  21.7700005    0.3566950
  21.7800007    0.3406619
  21.7900009    0.3408972
  21.8000011    0.3465303
  21.8100014    0.3511487
  21.8200016    0.3485167
  21.8300018    0.3525885
  21.8400002    0.3448013
  21.8500004    0.3444190
  21.8600006    0.3502216
  21.8700008    0.3517065
  21.8800011    0.3579490
  21.8900013    0.3512851
  21.9000015    0.3491810
  21.9100018    0.3518824
  21.9200020    0.3481664
  21.9300003    0.3392792
  21.9400005    0.3380714
  21.9500008    0.3274941
  21.9600010    0.3216926
  21.9700012    0.3210287
  21.9800014    0.3299484
  21.9900017    0.3232589
  22.0000019    0.3274958
  22.0100002    0.3224216
  22.0200005    0.3255427
  22.0300007    0.3301655
  22.0400009    0.3333911
  22.0500011    0.3401729
  22.0600014    0.3462794
  22.0700016    0.3521186
  22.0800018    0.3481372
  22.0900002    0.3482340
  22.1000004    0.3338998
  22.1100006    0.3381551
  22.1200008    0.3342793
  22.1300011    0.3456663
  22.1400013    0.3399090
  22.1500015    0.3461446
  22.1600018    0.3406306
  22.1700020    0.3356868
  22.1800003    0.3397978
  22.1900005    0.3447799
  22.2000008    0.3384810
  22.2100010    0.3405505
  22.2200012    0.3349608
  22.2300014    0.3442042
  22.2400017    0.3524258
  22.2500019    0.3675863
  22.2600002    0.3723273
  22.2700005    0.3655397
  22.2800007    0.3679523
  22.2900009    0.3606071
  22.3000011    0.3569510
  22.3100014    0.3504417
  22.3200016    0.3437102
  22.3300018    0.3497883
  22.3400002    0.3449419
  22.3500004    0.3463362
  22.3600006    0.3604750
  22.3700008    0.3543583
  22.3800011    0.3574930
  22.3900013    0.3461171
  22.4000015    0.3378199
  22.4100018    0.3297913
  22.4200020    0.3289508
  22.4300003    0.3248201
  22.4400005    0.3253558
  22.4500008    0.3380388
  22.4600010    0.3419748
  22.4700012    0.3413963
  22.4800014    0.3341703
  22.4900017    0.3328649
  22.5000019    0.3261088
  22.5100002    0.3251722
  22.5200005    0.3158524
  22.5300007    0.3158195
  22.5400009    0.3122936
  22.5500011    0.3094830
  22.5600014    0.3170311
  22.5700016    0.3136946
  22.5800018    0.3137152
  22.5900002    0.3087059
  22.6000004    0.3126178
  22.6100006    0.3148459
  22.6200008    0.3132364
  22.6300011    0.3110190
  22.6400013    0.3120724
  22.6500015    0.3210123
  22.6600018    0.3301196
  22.6700020    0.3216385
  22.6800003    0.3133145
  22.6900005    0.3171788
  22.7000008    0.3234945
  22.7100010    0.3259797
  22.7200012    0.3250376
  22.7300014    0.3259232
  22.7400017    0.3291222
  22.7500019    0.3295954
  22.7600002    0.3328681
  22.7700005    0.3375269
  22.7800007    0.3444855
  22.7900009    0.3410111
  22.8000011    0.3402528
  22.8100014    0.3410740
  22.8200016    0.3470434
  22.8300018    0.3517813
  22.8400002    0.3631937
  22.8500004    0.3613529
  22.8600006    0.3508964
  22.8700008    0.3477790
  22.8800011    0.3498837
  22.8900013    0.3491222
  22.9000015    0.3506962
  22.9100018    0.3398990
  22.9200020    0.3414373
  22.9300003    0.3440951
  22.9400005    0.3429039
  22.9500008    0.3474194
  22.9600010    0.3443815
  22.9700012    0.3400174
  22.9800014    0.3453704
  22.9900017    0.3382367
  23.0000019    0.3423153
  23.0100002    0.3445089
  23.0200005    0.3352801
  23.0300007    0.3258166
  23.0400009    0.3218058
  23.0500011    0.3265927
  23.0600014    0.3301462
  23.0700016    0.3275385
  23.0800018    0.3288650
  23.0900002    0.3328176
  23.1000004    0.3362377
  23.1100006    0.3363369
  23.1200008    0.3354374
  23.1300011    0.3385513
  23.1400013    0.3475129
  23.1500015    0.3445182
  23.1600018    0.3478357
  23.1700020    0.3434195
  23.1800003    0.3461673
  23.1900005    0.3429093
  23.2000008    0.3420823
  23.2100010    0.3424687
  23.2200012    0.3288440
  23.2300014    0.3426781
  23.2400017    0.3365984
  23.2500019    0.3383009
  23.2600002    0.3413052
  23.2700005    0.3332976
  23.2800007    0.3432187
  23.2900009    0.3462200
  23.3000011    0.3440452
  23.3100014    0.3344347
  23.3200016    0.3372228
  23.3300018    0.3403568
  23.3400021    0.3426993
  23.3500004    0.3383809
  23.3600006    0.3343082
  23.3700008    0.3473125
  23.3800011    0.3377055
  23.3900013    0.3408680
  23.4000015    0.3389114
  23.4100018    0.3466176
  23.4200020    0.3393086
  23.4300003    0.3429380
  23.4400005    0.3502446
  23.4500008    0.3475284
  23.4600010    0.3518841
  23.4700012    0.3457751
  23.4800014    0.3451459
  23.4900017    0.3454258
  23.5000019    0.3411433
  23.5100002    0.3474919
  23.5200005    0.3419309
  23.5300007    0.3439078
  23.5400009    0.3469803
  23.5500011    0.3384152
  23.5600014    0.3450068
  23.5700016    0.3501020
  23.5800018    0.3525707
  23.5900021    0.3477490
  23.6000004    0.3445030
  23.6100006    0.3417039
  23.6200008    0.3391567
  23.6300011    0.3154964
  23.6400013    0.3212630
  23.6500015    0.3176717
  23.6600018    0.3177813
  23.6700020    0.3269389
  23.6800003    0.3264377
  23.6900005    0.3281576
  23.7000008    0.3229583
  23.7100010    0.3224910
  23.7200012    0.3284107
  23.7300014    0.3205459
  23.7400017    0.3309136
  23.7500019    0.3303249
  23.7600002    0.3245248
  23.7700005    0.3239216
  23.7800007    0.3244945
  23.7900009    0.3203621
  23.8000011    0.3225162
  23.8100014    0.3211697
  23.8200016    0.3182084
  23.8300018    0.3239071
  23.8400021    0.3242327
  23.8500004    0.3180403
  23.8600006    0.3218616
  23.8700008    0.3250593
  23.8800011    0.3270712
  23.8900013    0.3261345
  23.9000015    0.3287722
  23.9100018    0.3328680
  23.9200020    0.3370145
  23.9300003    0.3314418
  23.9400005    0.3353147
  23.9500008    0.3407520
  23.9600010    0.3352958
  23.9700012    0.3379458
  23.9800014    0.3332043
  23.9900017    0.3313127
  24.0000019    0.3256801
  24.0100002    0.3268881
  24.0200005    0.3300413
  24.0300007    0.3276576
  24.0400009    0.3394282
  24.0500011    0.3481031
  24.0600014    0.3580768
  24.0700016    0.3490140
  24.0800018    0.3508571
  24.0900021    0.3508250
  24.1000004    0.3594539
  24.1100006    0.3430749
  24.1200008    0.3352314
  24.1300011    0.3384882
  24.1400013    0.3397124
  24.1500015    0.3417585
  24.1600018    0.3455284
  24.1700020    0.3475568
  24.1800003    0.3568399
  24.1900005    0.3458973
  24.2000008    0.3516144
  24.2100010    0.3470056
  24.2200012    0.3450589
  24.2300014    0.3477778
  24.2400017    0.3399324
  24.2500019    0.3448171
  24.2600002    0.3520993
  24.2700005    0.3459224
  24.2800007    0.3484567
  24.2900009    0.3440590
  24.3000011    0.3379725
  24.3100014    0.3421926
  24.3200016    0.3481423
  24.3300018    0.3385239
  24.3400021    0.3395066
  24.3500004    0.3434948
  24.3600006    0.3431962
  24.3700008    0.3491751
  24.3800011    0.3319243
  24.3900013    0.3272365
  24.4000015    0.3286653
  24.4100018    0.3404764
  24.4200020    0.3429433
  24.4300003    0.3377448
  24.4400005    0.3508934
  24.4500008    0.3494254
  24.4600010    0.3396523
  24.4700012    0.3443287
  24.4800014    0.3507700
  24.4900017    0.3419488
  24.5000019    0.3412626
  24.5100002    0.3269397
  24.5200005    0.3309509
  24.5300007    0.3292301
  24.5400009    0.3253751
  24.5500011    0.3225422
  24.5600014    0.3235942
  24.5700016    0.3247438
  24.5800018    0.3403652
  24.5900021    0.3310534
  24.6000004    0.3355110
  24.6100006    0.3373266
  24.6200008    0.3251654
  24.6300011    0.3297871
  24.6400013    0.3280889
  24.6500015    0.3278587
  24.6600018    0.3358699
  24.6700020    0.3355926
  24.6800003    0.3360295
  24.6900005    0.3342917
  24.7000008    0.3365454
  24.7100010    0.3464492
  24.7200012    0.3378139
  24.7300014    0.3361034
  24.7400017    0.3374396
  24.7500019    0.3303942
  24.7600002    0.3372270
  24.7700005    0.3405465
  24.7800007    0.3430339
  24.7900009    0.3413810
  24.8000011    0.3413956
  24.8100014    0.3377529
  24.8200016    0.3395105
  24.8300018    0.3453420
  24.8400021    0.3468334
  24.8500004    0.3419355
  24.8600006    0.3447113
  24.8700008    0.3376615
  24.8800011    0.3451185
  24.8900013    0.3389056
  24.9000015    0.3519870
  24.9100018    0.3449757
  24.9200020    0.3520968
  24.9300003    0.3537636
  24.9400005    0.3589695
  24.9500008    0.3630663
  24.9600010    0.3719320
  24.9700012    0.3573861
  24.9800014    0.3420993
  24.9900017    0.3411059
  25.0000019    0.3372144
  25.0100021    0.3367392
  25.0200005    0.3421528
  25.0300007    0.3411141
  25.0400009    0.3362066
  25.0500011    0.3490052
  25.0600014    0.3474041
  25.0700016    0.3412928
  25.0800018    0.3387087
  25.0900021    0.3379100
  25.1000004    0.3309688
  25.1100006    0.3324266
  25.1200008    0.3331436
  25.1300011    0.3397835
  25.1400013    0.3395368
  25.1500015    0.3323545
  25.1600018    0.3397698
  25.1700020    0.3442836
  25.1800003    0.3336106
  25.1900005    0.3492800
  25.2000008    0.3527705
  25.2100010    0.3601324
  25.2200012    0.3523070
  25.2300014    0.3599302
  25.2400017    0.3523710
  25.2500019    0.3569480
  25.2600021    0.3563730
  25.2700005    0.3567966
  25.2800007    0.3524238
  25.2900009    0.3485963
  25.3000011    0.3414396
  25.3100014    0.3560783
  25.3200016    0.3515283
  25.3300018    0.3485823
  25.3400021    0.3476655
  25.3500004    0.3508641
  25.3600006    0.3514418
  25.3700008    0.3534464
  25.3800011    0.3581410
  25.3900013    0.3734988
  25.4000015    0.3721136
  25.4100018    0.3677360
  25.4200020    0.3696617
  25.4300003    0.3749496
  25.4400005    0.3788561
  25.4500008    0.3856831
  25.4600010    0.3841532
  25.4700012    0.3815895
  25.4800014    0.3832248
  25.4900017    0.3828529
  25.5000019    0.3948412
  25.5100021    0.3820053
  25.5200005    0.3826320
  25.5300007    0.3818749
  25.5400009    0.3792793
  25.5500011    0.3784675
  25.5600014    0.3815483
  25.5700016    0.3893361
  25.5800018    0.3861925
  25.5900021    0.3904923
  25.6000004    0.3969780
  25.6100006    0.3785532
  25.6200008    0.3774907
  25.6300011    0.3747370
  25.6400013    0.3766057
  25.6500015    0.3771367
  25.6600018    0.3748084
  25.6700020    0.3734843
  25.6800003    0.3694462
  25.6900005    0.3629034
  25.7000008    0.3655785
  25.7100010    0.3671363
  25.7200012    0.3772956
  25.7300014    0.3843667
  25.7400017    0.3947138
  25.7500019    0.3947932
  25.7600021    0.4020838
  25.7700005    0.4007009
  25.7800007    0.4046787
  25.7900009    0.4036830
  25.8000011    0.4041476
  25.8100014    0.3980065
  25.8200016    0.4001395
  25.8300018    0.3864742
  25.8400021    0.3848056
  25.8500004    0.3816900
  25.8600006    0.3803323
  25.8700008    0.3676102
  25.8800011    0.3752784
  25.8900013    0.3715903
  25.9000015    0.3652940
  25.9100018    0.3644107
  25.9200020    0.3588744
  25.9300003    0.3557256
  25.9400005    0.3583453
  25.9500008    0.3558633
  25.9600010    0.3650044
  25.9700012    0.3704011
  25.9800014    0.3651133
  25.9900017    0.3743337
  26.0000019    0.3742626
  26.0100021    0.3606174
  26.0200005    0.3645496
  26.0300007    0.3696699
  26.0400009    0.3654451
  26.0500011    0.3601319
  26.0600014    0.3470880
  26.0700016    0.3386329
  26.0800018    0.3514432
  26.0900021    0.3502032
  26.1000004    0.3548844
  26.1100006    0.3539953
  26.1200008    0.3550006
  26.1300011    0.3430063
  26.1400013    0.3529438
  26.1500015    0.3556674
  26.1600018    0.3567797
  26.1700020    0.3636566
  26.1800003    0.3624432
  26.1900005    0.3585776
  26.2000008    0.3575555
  26.2100010    0.3589248
  26.2200012    0.3605686
  26.2300014    0.3657065
  26.2400017    0.3622734
  26.2500019    0.3649209
  26.2600021    0.3628678
  26.2700005    0.3715631
  26.2800007    0.3633678
  26.2900009    0.3693793
  26.3000011    0.3745128
  26.3100014    0.3661619
  26.3200016    0.3647906
  26.3300018    0.3699372
  26.3400021    0.3676197
  26.3500004    0.3656017
  26.3600006    0.3699909
  26.3700008    0.3680000
  26.3800011    0.3676917
  26.3900013    0.3729140
  26.4000015    0.3782337
  26.4100018    0.3774470
  26.4200020    0.3720287
  26.4300003    0.3737868
  26.4400005    0.3620478
  26.4500008    0.3617286
  26.4600010    0.3588478
  26.4700012    0.3653089
  26.4800014    0.3579562
  26.4900017    0.3620258
  26.5000019    0.3604395
  26.5100021    0.3687343
  26.5200005    0.3610612
  26.5300007    0.3570176
  26.5400009    0.3595925
  26.5500011    0.3597544
  26.5600014    0.3583502
  26.5700016    0.3609964
  26.5800018    0.3586532
  26.5900021    0.3592915
  26.6000004    0.3617564
  26.6100006    0.3529302
  26.6200008    0.3449641
  26.6300011    0.3448663
  26.6400013    0.3501403
  26.6500015    0.3502957
  26.6600018    0.3600001
  26.6700020    0.3520610
  26.6800022    0.3389540
  26.6900005    0.3326455
  26.7000008    0.3335953
  26.7100010    0.3317814
  26.7200012    0.3259507
  26.7300014    0.3314360
  26.7400017    0.3351544
  26.7500019    0.3373054
  26.7600021    0.3311212
  26.7700005    0.3318204
  26.7800007    0.3285599
  26.7900009    0.3384956
  26.8000011    0.3351961
  26.8100014    0.3412275
  26.8200016    0.3391002
  26.8300018    0.3426481
  26.8400021    0.3474815
  26.8500004    0.3480541
  26.8600006    0.3445774
  26.8700008    0.3511188
  26.8800011    0.3521533
  26.8900013    0.3442328
  26.9000015    0.3500172
  26.9100018    0.3554444
  26.9200020    0.3379784
  26.9300022    0.3473831
  26.9400005    0.3435631
  26.9500008    0.3392955
  26.9600010    0.3369626
  26.9700012    0.3390651
  26.9800014    0.3352543
  26.9900017    0.3331705
  27.0000019    0.3321682
  27.0100021    0.3265861
  27.0200005    0.3366106
  27.0300007    0.3302073
  27.0400009    0.3292538
  27.0500011    0.3326682
  27.0600014    0.3347790
  27.0700016    0.3398078
  27.0800018    0.3505236
  27.0900021    0.3455448
  27.1000004    0.3373082
  27.1100006    0.3332637
  27.1200008    0.3401724
  27.1300011    0.3387074
  27.1400013    0.3471947
  27.1500015    0.3453094
  27.1600018    0.3423421
  27.1700020    0.3522541
  27.1800022    0.3478218
  27.1900005    0.3426715
  27.2000008    0.3540248
  27.2100010    0.3465285
  27.2200012    0.3470820
  27.2300014    0.3421436
  27.2400017    0.3474785
  27.2500019    0.3522743
  27.2600021    0.3466289
  27.2700005    0.3584548
  27.2800007    0.3650211
  27.2900009    0.3506571
  27.3000011    0.3538673
  27.3100014    0.3580538
  27.3200016    0.3534070
  27.3300018    0.3440434
  27.3400021    0.3492669
  27.3500004    0.3397086
  27.3600006    0.3358489
  27.3700008    0.3373919
  27.3800011    0.3445790
  27.3900013    0.3467555
  27.4000015    0.3506076
  27.4100018    0.3517492
  27.4200020    0.3434573
  27.4300022    0.3368675
  27.4400005    0.3441479
  27.4500008    0.3430947
  27.4600010    0.3340287
  27.4700012    0.3355923
  27.4800014    0.3364721
  27.4900017    0.3262392
  27.5000019    0.3381004
  27.5100021    0.3335965
  27.5200005    0.3378533
  27.5300007    0.3436288
  27.5400009    0.3411208
  27.5500011    0.3481189
  27.5600014    0.3473186
  27.5700016    0.3448308
  27.5800018    0.3444722
  27.5900021    0.3433488
  27.6000004    0.3544950
  27.6100006    0.3520844
  27.6200008    0.3561693
  27.6300011    0.3507302
  27.6400013    0.3467184
  27.6500015    0.3503224
  27.6600018    0.3374237
  27.6700020    0.3396811
  27.6800022    0.3395577
  27.6900005    0.3464413
  27.7000008    0.3458015
  27.7100010    0.3430016
  27.7200012    0.3563026
  27.7300014    0.3608487
  27.7400017    0.3773157
  27.7500019    0.3759104
  27.7600021    0.3739300
  27.7700005    0.3862366
  27.7800007    0.3816010
  27.7900009    0.3805293
  27.8000011    0.3758775
  27.8100014    0.3763735
  27.8200016    0.3766973
  27.8300018    0.3845298
  27.8400021    0.3891315
  27.8500004    0.3982523
  27.8600006    0.3995970
  27.8700008    0.3969600
  27.8800011    0.3998145
  27.8900013    0.3984172
  27.9000015    0.3957604
  27.9100018    0.3939864
  27.9200020    0.3931513
  27.9300022    0.3894973
  27.9400005    0.3933323
  27.9500008    0.3943732
  27.9600010    0.3976884
  27.9700012    0.3952119
  27.9800014    0.4020506
  27.9900017    0.3960641
  28.0000019    0.3842745
  28.0100021    0.3879434
  28.0200005    0.3759552
  28.0300007    0.3785704
  28.0400009    0.3860597
  28.0500011    0.3807485
  28.0600014    0.3882231
  28.0700016    0.3869812
  28.0800018    0.3989102
  28.0900021    0.4002861
  28.1000004    0.3989443
  28.1100006    0.3980845
  28.1200008    0.4078391
  28.1300011    0.4097677
  28.1400013    0.4013532
  28.1500015    0.3942248
  28.1600018    0.3998652
  28.1700020    0.3996709
  28.1800022    0.3947047
  28.1900005    0.4004853
  28.2000008    0.4119381
  28.2100010    0.4080852
  28.2200012    0.4075387
  28.2300014    0.4202760
  28.2400017    0.4112800
  28.2500019    0.4152021
  28.2600021    0.4172443
  28.2700005    0.4141602
  28.2800007    0.4226414
  28.2900009    0.4273780
  28.3000011    0.4205620
  28.3100014    0.4268236
  28.3200016    0.4252548
  28.3300018    0.4279319
  28.3400021    0.4294767
  28.3500023    0.4242118
  28.3600006    0.4267832
  28.3700008    0.4305919
  28.3800011    0.4199504
  28.3900013    0.4202726
  28.4000015    0.4089532
  28.4100018    0.4051585
  28.4200020    0.4096900
  28.4300022    0.4055966
  28.4400005    0.4094827
  28.4500008    0.4193021
  28.4600010    0.4148858
  28.4700012    0.4154727
  28.4800014    0.4091942
  28.4900017    0.4077811
  28.5000019    0.4084124
  28.5100021    0.4137429
  28.5200005    0.4154361
  28.5300007    0.4172871
  28.5400009    0.4322767
  28.5500011    0.4317334
  28.5600014    0.4282045
  28.5700016    0.4345295
  28.5800018    0.4480814
  28.5900021    0.4381599
  28.6000023    0.4441559
  28.6100006    0.4365412
  28.6200008    0.4405800
  28.6300011    0.4301064
  28.6400013    0.4285401
  28.6500015    0.4222470
  28.6600018    0.4285454
  28.6700020    0.4214376
  28.6800022    0.4207561
  28.6900005    0.4171459
  28.7000008    0.4159325
  28.7100010    0.4196068
  28.7200012    0.4147096
  28.7300014    0.4077004
  28.7400017    0.4274356
  28.7500019    0.4162987
  28.7600021    0.4153625
  28.7700005    0.4281188
  28.7800007    0.4204725
  28.7900009    0.4353103
  28.8000011    0.4405724
  28.8100014    0.4411910
  28.8200016    0.4370339
  28.8300018    0.4360612
  28.8400021    0.4436897
  28.8500023    0.4571781
  28.8600006    0.4465249
  28.8700008    0.4501519
  28.8800011    0.4529422
  28.8900013    0.4496818
  28.9000015    0.4238927
  28.9100018    0.4143813
  28.9200020    0.4151192
  28.9300022    0.4187951
  28.9400005    0.4190000
  28.9500008    0.4197259
  28.9600010    0.4206259
  28.9700012    0.4193569
  28.9800014    0.4250638
  28.9900017    0.4156353
  29.0000019    0.4132743
  29.0100021    0.4174839
  29.0200005    0.4177378
  29.0300007    0.4335219
  29.0400009    0.4271570
  29.0500011    0.4210034
  29.0600014    0.4162453
  29.0700016    0.4284746
  29.0800018    0.4220287
  29.0900021    0.4197601
  29.1000023    0.4290956
  29.1100006    0.4268675
  29.1200008    0.4249396
  29.1300011    0.4312187
  29.1400013    0.4318378
  29.1500015    0.4211250
  29.1600018    0.4119487
  29.1700020    0.4100348
  29.1800022    0.4081224
  29.1900005    0.3926245
  29.2000008    0.3839577
  29.2100010    0.3909865
  29.2200012    0.3886650
  29.2300014    0.3838294
  29.2400017    0.3813770
  29.2500019    0.3849033
  29.2600021    0.3854543
  29.2700005    0.3827975
  29.2800007    0.3801463
  29.2900009    0.3846394
  29.3000011    0.3856364
  29.3100014    0.3938425
  29.3200016    0.3866411
  29.3300018    0.4006827
  29.3400021    0.3846231
  29.3500023    0.3820962
  29.3600006    0.3815401
  29.3700008    0.3818192
  29.3800011    0.3749010
  29.3900013    0.3732966
  29.4000015    0.3672572
  29.4100018    0.3774105
  29.4200020    0.3827433
  29.4300022    0.3861481
  29.4400005    0.3781089
  29.4500008    0.3793620
  29.4600010    0.3827820
  29.4700012    0.3813847
  29.4800014    0.3707906
  29.4900017    0.3637971
  29.5000019    0.3734458
  29.5100021    0.3709566
  29.5200005    0.3783152
  29.5300007    0.3721032
  29.5400009    0.3915828
  29.5500011    0.3964822
  29.5600014    0.3908094
  29.5700016    0.3994032
  29.5800018    0.3945645
  29.5900021    0.3956908
  29.6000023    0.3989408
  29.6100006    0.3907451
  29.6200008    0.3833608
  29.6300011    0.3773229
  29.6400013    0.3764530
  29.6500015    0.3754821
  29.6600018    0.3863308
  29.6700020    0.3870258
  29.6800022    0.3984767
  29.6900005    0.4036052
  29.7000008    0.3924991
  29.7100010    0.3835762
  29.7200012    0.3896913
  29.7300014    0.4009027
  29.7400017    0.3964987
  29.7500019    0.4013087
  29.7600021    0.3936439
  29.7700024    0.3819383
  29.7800007    0.3742895
  29.7900009    0.3818099
  29.8000011    0.3839165
  29.8100014    0.3849510
  29.8200016    0.3767301
  29.8300018    0.3842046
  29.8400021    0.3787900
  29.8500023    0.3776279
  29.8600006    0.3807436
  29.8700008    0.3709788
  29.8800011    0.3821715
  29.8900013    0.3782011
  29.9000015    0.3805265
  29.9100018    0.3813943
  29.9200020    0.3758520
  29.9300022    0.3762177
  29.9400005    0.3818370
  29.9500008    0.3863809
  29.9600010    0.3931631
  29.9700012    0.3956504
  29.9800014    0.3948186
  29.9900017    0.4028429
  30.0000019    0.4055431
  30.0100021    0.4015158
  30.0200024    0.4046916
  30.0300007    0.3926342
  30.0400009    0.3852456
  30.0500011    0.3811893
  30.0600014    0.3853629
  30.0700016    0.3864506
  30.0800018    0.3865460
  30.0900021    0.3838603
  30.1000023    0.3840559
  30.1100006    0.3954551
  30.1200008    0.4064748
  30.1300011    0.3982649
  30.1400013    0.3907193
  30.1500015    0.3796154
  30.1600018    0.3816882
  30.1700020    0.3848496
  30.1800022    0.3886394
  30.1900005    0.3783319
  30.2000008    0.3893382
  30.2100010    0.3945426
  30.2200012    0.3883996
  30.2300014    0.3906245
  30.2400017    0.3929253
  30.2500019    0.3867849
  30.2600021    0.3867024
  30.2700024    0.3823925
  30.2800007    0.3766167
  30.2900009    0.3893861
  30.3000011    0.3858503
  30.3100014    0.3728106
  30.3200016    0.3709743
  30.3300018    0.3829616
  30.3400021    0.3806883
  30.3500023    0.3837160
  30.3600006    0.3860048
  30.3700008    0.3905365
  30.3800011    0.3885853
  30.3900013    0.3824853
  30.4000015    0.3772282
  30.4100018    0.3851442
  30.4200020    0.3819874
  30.4300022    0.3805063
  30.4400005    0.3805056
  30.4500008    0.3870195
  30.4600010    0.3787420
  30.4700012    0.3730221
  30.4800014    0.3793172
  30.4900017    0.3832759
  30.5000019    0.3889573
  30.5100021    0.3783876
  30.5200024    0.3744798
  30.5300007    0.3722782
  30.5400009    0.3758797
  30.5500011    0.3926004
  30.5600014    0.3880381
  30.5700016    0.3869232
  30.5800018    0.3884070
  30.5900021    0.3846329
  30.6000023    0.3791554
  30.6100006    0.3896593
  30.6200008    0.3970236
  30.6300011    0.4119163
  30.6400013    0.4007316
  30.6500015    0.3939249
  30.6600018    0.3900039
  30.6700020    0.3815178
  30.6800022    0.3786117
  30.6900005    0.3881400
  30.7000008    0.3933881
  30.7100010    0.3922986
  30.7200012    0.4003154
  30.7300014    0.4054670
  30.7400017    0.4083160
  30.7500019    0.3914050
  30.7600021    0.4128861
  30.7700024    0.4081730
  30.7800007    0.3985152
  30.7900009    0.3944425
  30.8000011    0.4066412
  30.8100014    0.4083716
  30.8200016    0.4088972
  30.8300018    0.4018997
  30.8400021    0.3996616
  30.8500023    0.4119339
  30.8600006    0.4158309
  30.8700008    0.4202043
  30.8800011    0.4148889
  30.8900013    0.4115609
  30.9000015    0.4108508
  30.9100018    0.4138256
  30.9200020    0.4040185
  30.9300022    0.4165752
  30.9400005    0.4103576
  30.9500008    0.4120100
  30.9600010    0.4161365
  30.9700012    0.4129002
  30.9800014    0.4088259
  30.9900017    0.4054162
  31.0000019    0.3952001
  31.0100021    0.3806274
  31.0200024    0.3836920
  31.0300007    0.3820233
  31.0400009    0.3809458
  31.0500011    0.3930802
  31.0600014    0.3955838
  31.0700016    0.3917189
  31.0800018    0.3868538
  31.0900021    0.3883981
  31.1000023    0.3896400
  31.1100006    0.3854839
  31.1200008    0.3858649
  31.1300011    0.3967663
  31.1400013    0.3936595
  31.1500015    0.4060301
  31.1600018    0.4069625
  31.1700020    0.4105727
  31.1800022    0.4028377
  31.1900005    0.4115679
  31.2000008    0.4101576
  31.2100010    0.4201102
  31.2200012    0.4131212
  31.2300014    0.4151785
  31.2400017    0.4137590
  31.2500019    0.4015865
  31.2600021    0.4089814
  31.2700024    0.3868947
  31.2800007    0.3794141
  31.2900009    0.3847348
  31.3000011    0.3919712
  31.3100014    0.3878983
  31.3200016    0.3961882
  31.3300018    0.4099388
  31.3400021    0.3971790
  31.3500023    0.3915531
  31.3600006    0.3894279
  31.3700008    0.3852995
  31.3800011    0.3929563
  31.3900013    0.3848472
  31.4000015    0.3819480
  31.4100018    0.3791141
  31.4200020    0.3820480
  31.4300022    0.3872122
  31.4400024    0.3811078
  31.4500008    0.3841187
  31.4600010    0.3808586
  31.4700012    0.3860104
  31.4800014    0.3872345
  31.4900017    0.3754762
  31.5000019    0.3756464
  31.5100021    0.3701507
  31.5200024    0.3717881
  31.5300007    0.3840605
  31.5400009    0.3876925
  31.5500011    0.3895990
  31.5600014    0.3939530
  31.5700016    0.3948518
  31.5800018    0.3906412
  31.5900021    0.3909076
  31.6000023    0.3858970
  31.6100006    0.3860546
  31.6200008    0.3983236
  31.6300011    0.3964997
  31.6400013    0.3994661
  31.6500015    0.4003389
  31.6600018    0.3953628
  31.6700020    0.3991715
  31.6800022    0.3998005
  31.6900024    0.4023704
  31.7000008    0.3945405
  31.7100010    0.4005339
  31.7200012    0.4090680
  31.7300014    0.4049383
  31.7400017    0.3927508
  31.7500019    0.3991219
  31.7600021    0.4103940
  31.7700024    0.4114026
  31.7800007    0.4036880
  31.7900009    0.4094436
  31.8000011    0.4050045
  31.8100014    0.4110585
  31.8200016    0.4120483
  31.8300018    0.3923836
  31.8400021    0.3930256
  31.8500023    0.3918470
  31.8600006    0.4026915
  31.8700008    0.4068678
  31.8800011    0.3924062
  31.8900013    0.3934401
  31.9000015    0.3922218
  31.9100018    0.4009739
  31.9200020    0.3993224
  31.9300022    0.4021609
  31.9400024    0.4011638
  31.9500008    0.4029263
  31.9600010    0.4000261
  31.9700012    0.3909886
  31.9800014    0.3882772
  31.9900017    0.3892268
  32.0000000    0.3992661
  32.0100021    0.3896751
  32.0200005    0.3945757
  32.0300026    0.3899502
  32.0400009    0.3846788
  32.0500031    0.3923412
  32.0600014    0.3955634
  32.0699997    0.3975627
  32.0800018    0.3996668
  32.0900002    0.4040068
  32.1000023    0.4038815
  32.1100006    0.4011085
  32.1200027    0.3964760
  32.1300011    0.3959199
  32.1400032    0.4053358
  32.1500015    0.4082241
  32.1599998    0.4042657
  32.1700020    0.4021419
  32.1800003    0.3984641
  32.1900024    0.4045259
  32.2000008    0.4098632
  32.2100029    0.4128631
  32.2200012    0.4101265
  32.2300034    0.4073597
  32.2400017    0.4082644
  32.2500000    0.4074144
  32.2600021    0.4067748
  32.2700005    0.4044988
  32.2800026    0.4048841
  32.2900009    0.4039094
  32.3000031    0.4116267
  32.3100014    0.4278592
  32.3199997    0.4224721
  32.3300018    0.4239993
  32.3400002    0.4369156
  32.3500023    0.4339096
  32.3600006    0.4468347
  32.3700027    0.4264250
  32.3800011    0.4259811
  32.3900032    0.4304835
  32.4000015    0.4349258
  32.4099998    0.4277455
  32.4200020    0.4281962
  32.4300003    0.4213029
  32.4400024    0.4119938
  32.4500008    0.4038979
  32.4600029    0.4155405
  32.4700012    0.4184825
  32.4800034    0.4296581
  32.4900017    0.4127818
  32.5000000    0.4114472
  32.5100021    0.4161567
  32.5200005    0.4194451
  32.5300026    0.4278406
  32.5400009    0.4093508
  32.5500031    0.4092599
  32.5600014    0.4065651
  32.5699997    0.4107141
  32.5800018    0.3940881
  32.5900002    0.3878296
  32.6000023    0.3843827
  32.6100006    0.3722685
  32.6200027    0.3720741
  32.6300011    0.3756482
  32.6400032    0.3782488
  32.6500015    0.3680571
  32.6599998    0.3726266
  32.6700020    0.3784607
  32.6800003    0.3789669
  32.6900024    0.3787486
  32.7000008    0.3780199
  32.7100029    0.3866032
  32.7200012    0.3764677
  32.7300034    0.3785125
  32.7400017    0.3882185
  32.7500000    0.3872149
  32.7600021    0.3902771
  32.7700005    0.3959871
  32.7800026    0.4109310
  32.7900009    0.4050189
  32.8000031    0.4042849
  32.8100014    0.4044627
  32.8199997    0.4072698
  32.8300018    0.4019989
  32.8400002    0.4128038
  32.8500023    0.4139752
  32.8600006    0.4149567
  32.8700027    0.4248325
  32.8800011    0.4285536
  32.8900032    0.4216188
  32.9000015    0.4254504
  32.9099998    0.4236374
  32.9200020    0.4280255
  32.9300003    0.4272164
  32.9400024    0.4251582
  32.9500008    0.4161114
  32.9600029    0.4008755
  32.9700012    0.3934196
  32.9800034    0.4030800
  32.9900017    0.4186374
  33.0000000    0.4142279
  33.0100021    0.4015107
  33.0200005    0.4039475
  33.0300026    0.4030508
  33.0400009    0.3953464
  33.0500031    0.3909208
  33.0600014    0.3988362
  33.0699997    0.4076904
  33.0800018    0.4090078
  33.0900002    0.4104083
  33.1000023    0.4187376
  33.1100006    0.4255561
  33.1200027    0.4241338
  33.1300011    0.4271258
  33.1400032    0.4196440
  33.1500015    0.4154426
  33.1599998    0.4142397
  33.1700020    0.4276373
  33.1800003    0.4201477
  33.1900024    0.4197719
  33.2000008    0.4360634
  33.2100029    0.4472786
  33.2200012    0.4545918
  33.2300034    0.4467931
  33.2400017    0.4622435
  33.2500000    0.4672147
  33.2600021    0.4663945
  33.2700005    0.4663602
  33.2800026    0.4656128
  33.2900009    0.4751340
  33.3000031    0.4784383
  33.3100014    0.4792243
  33.3199997    0.4804761
  33.3300018    0.4589669
  33.3400002    0.4639591
  33.3500023    0.4541269
  33.3600006    0.4598877
  33.3700027    0.4616303
  33.3800011    0.4627601
  33.3900032    0.4515850
  33.4000015    0.4414900
  33.4099998    0.4452010
  33.4200020    0.4284911
  33.4300003    0.4206888
  33.4400024    0.4316469
  33.4500008    0.4272517
  33.4600029    0.4394519
  33.4700012    0.4295257
  33.4800034    0.4262873
  33.4900017    0.4447460
  33.5000000    0.4344103
  33.5100021    0.4236241
  33.5200005    0.4215174
  33.5300026    0.4097216
  33.5400009    0.4104781
  33.5500031    0.4076960
  33.5600014    0.4033777
  33.5699997    0.3914847
  33.5800018    0.4030575
  33.5900002    0.3900644
  33.6000023    0.4059347
  33.6100006    0.3975362
  33.6200027    0.4099987
  33.6300011    0.4015217
  33.6400032    0.3997565
  33.6500015    0.4069963
  33.6599998    0.4202824
  33.6700020    0.4199047
  33.6800003    0.4184032
  33.6900024    0.4135900
  33.7000008    0.4061805
  33.7100029    0.4140953
  33.7200012    0.4193910
  33.7300034    0.4162436
  33.7400017    0.4273930
  33.7500000    0.4364902
  33.7600021    0.4234352
  33.7700005    0.4206027
  33.7800026    0.4110340
  33.7900009    0.4111551
  33.8000031    0.4151672
  33.8100014    0.4245482
  33.8200035    0.4376955
  33.8300018    0.4403588
  33.8400002    0.4244907
  33.8500023    0.4240766
  33.8600006    0.4349740
  33.8700027    0.4302076
  33.8800011    0.4197873
  33.8900032    0.4261039
  33.9000015    0.4168030
  33.9099998    0.4286797
  33.9200020    0.4381792
  33.9300003    0.4275040
  33.9400024    0.4374018
  33.9500008    0.4341924
  33.9600029    0.4363443
  33.9700012    0.4167438
  33.9800034    0.4089240
  33.9900017    0.4093656
  34.0000000    0.4159084
  34.0100021    0.4118418
  34.0200005    0.4128944
  34.0300026    0.4025804
  34.0400009    0.4064158
  34.0500031    0.4054206
  34.0600014    0.4074619
  34.0700035    0.4120413
  34.0800018    0.4163729
  34.0900002    0.4172665
  34.1000023    0.4219206
  34.1100006    0.4245452
  34.1200027    0.4211639
  34.1300011    0.4363012
  34.1400032    0.4482906
  34.1500015    0.4442137
  34.1599998    0.4477899
  34.1700020    0.4399086
  34.1800003    0.4294762
  34.1900024    0.4263817
  34.2000008    0.4303022
  34.2100029    0.4264520
  34.2200012    0.4221312
  34.2300034    0.4208938
  34.2400017    0.4219858
  34.2500000    0.4162474
  34.2600021    0.4235190
  34.2700005    0.4336544
  34.2800026    0.4266442
  34.2900009    0.4283331
  34.3000031    0.4255867
  34.3100014    0.4406490
  34.3200035    0.4327259
  34.3300018    0.4340788
  34.3400002    0.4459123
  34.3500023    0.4445425
  34.3600006    0.4372289
  34.3700027    0.4328239
  34.3800011    0.4387699
  34.3900032    0.4430528
  34.4000015    0.4568405
  34.4099998    0.4615600
  34.4200020    0.4545122
  34.4300003    0.4474616
  34.4400024    0.4529165
  34.4500008    0.4396477
  34.4600029    0.4286005
  34.4700012    0.4366807
  34.4800034    0.4364891
  34.4900017    0.4477728
  34.5000000    0.4498378
  34.5100021    0.4303771
  34.5200005    0.4340533
  34.5300026    0.4214756
  34.5400009    0.4161061
  34.5500031    0.4057818
  34.5600014    0.3983561
  34.5700035    0.3954466
  34.5800018    0.3956485
  34.5900002    0.3887383
  34.6000023    0.3838951
  34.6100006    0.3908761
  34.6200027    0.3900346
  34.6300011    0.3986047
  34.6400032    0.3909967
  34.6500015    0.3785041
  34.6599998    0.3883331
  34.6700020    0.3977789
  34.6800003    0.4030913
  34.6900024    0.4052923
  34.7000008    0.4081708
  34.7100029    0.4194139
  34.7200012    0.4024005
  34.7300034    0.4003981
  34.7400017    0.4055132
  34.7500000    0.4135309
  34.7600021    0.4110184
  34.7700005    0.4092394
  34.7800026    0.4006236
  34.7900009    0.4030699
  34.8000031    0.3982252
  34.8100014    0.3931611
  34.8200035    0.3962992
  34.8300018    0.4048398
  34.8400002    0.4023961
  34.8500023    0.4028597
  34.8600006    0.4019952
  34.8700027    0.3931770
  34.8800011    0.3828859
  34.8900032    0.3734340
  34.9000015    0.3675932
  34.9099998    0.3696723
  34.9200020    0.3708454
  34.9300003    0.3688387
  34.9400024    0.3793498
  34.9500008    0.3794103
  34.9600029    0.3902234
  34.9700012    0.3939494
  34.9800034    0.3936746
  34.9900017    0.3998205
  35.0000000    0.3973476
  35.0100021    0.3978517
  35.0200005    0.4013404
  35.0300026    0.4039662
  35.0400009    0.4051068
  35.0500031    0.4070596
  35.0600014    0.4186530
  35.0700035    0.4132304
  35.0800018    0.4168738
  35.0900002    0.4134755
  35.1000023    0.4177985
  35.1100006    0.4217419
  35.1200027    0.4169288
  35.1300011    0.4101153
  35.1400032    0.4119150
  35.1500015    0.4218487
  35.1599998    0.4133566
  35.1700020    0.4211795
  35.1800003    0.4195045
  35.1900024    0.4188140
  35.2000008    0.4178355
  35.2100029    0.4171590
  35.2200012    0.4242603
  35.2300034    0.4276984
  35.2400017    0.4210304
  35.2500000    0.4242549
  35.2600021    0.4196081
  35.2700005    0.4190631
  35.2800026    0.4225931
  35.2900009    0.4297769
  35.3000031    0.4315196
  35.3100014    0.4196750
  35.3200035    0.4250215
  35.3300018    0.4144187
  35.3400002    0.4125861
  35.3500023    0.4148113
  35.3600006    0.4095058
  35.3700027    0.4151649
  35.3800011    0.4057473
  35.3900032    0.4042622
  35.4000015    0.4044715
  35.4099998    0.4126953
  35.4200020    0.4134232
  35.4300003    0.4146761
  35.4400024    0.3973128
  35.4500008    0.4047358
  35.4600029    0.3963158
  35.4700012    0.3880034
  35.4800034    0.3949443
  35.4900017    0.3845420
  35.5000000    0.3786036
  35.5100021    0.3833098
  35.5200005    0.3841419
  35.5300026    0.3786166
  35.5400009    0.3801631
  35.5500031    0.3922767
  35.5600014    0.3852579
  35.5700035    0.3974787
  35.5800018    0.3837476
  35.5900002    0.3979479
  35.6000023    0.3941462
  35.6100006    0.3916372
  35.6200027    0.3875732
  35.6300011    0.3785924
  35.6400032    0.3802397
  35.6500015    0.3678443
  35.6599998    0.3763444
  35.6700020    0.3720423
  35.6800003    0.3716144
  35.6900024    0.3633130
  35.7000008    0.3581470
  35.7100029    0.3658593
  35.7200012    0.3695171
  35.7300034    0.3735927
  35.7400017    0.3727570
  35.7500000    0.3858487
  35.7600021    0.3925086
  35.7700005    0.3943416
  35.7800026    0.3919418
  35.7900009    0.4044739
  35.8000031    0.4047056
  35.8100014    0.4060823
  35.8200035    0.3977412
  35.8300018    0.3954032
  35.8400002    0.4033666
  35.8500023    0.3964724
  35.8600006    0.3972695
  35.8700027    0.4040254
  35.8800011    0.3979472
  35.8900032    0.3887371
  35.9000015    0.3873188
  35.9099998    0.3809466
  35.9200020    0.3873557
  35.9300003    0.3861485
  35.9400024    0.3849829
  35.9500008    0.3948676
  35.9600029    0.3970202
  35.9700012    0.3940718
  35.9800034    0.3934386
  35.9900017    0.3916575
  36.0000000    0.3899789
  36.0100021    0.3957493
  36.0200005    0.3864067
  36.0300026    0.3770797
  36.0400009    0.3714059
  36.0500031    0.3732518
  36.0600014    0.3806151
  36.0700035    0.3935619
  36.0800018    0.3896053
  36.0900002    0.3820567
  36.1000023    0.3817808
  36.1100006    0.3784080
  36.1200027    0.3741344
  36.1300011    0.3669302
  36.1400032    0.3715902
  36.1500015    0.3667247
  36.1599998    0.3728229
  36.1700020    0.3741296
  36.1800003    0.3766460
  36.1900024    0.3779835
  36.2000008    0.3788897
  36.2100029    0.3877652
  36.2200012    0.3930611
  36.2300034    0.3909225
  36.2400017    0.3958959
  36.2500000    0.4010277
  36.2600021    0.4038573
  36.2700005    0.4094562
  36.2800026    0.4031618
  36.2900009    0.4032367
  36.3000031    0.4003189
  36.3100014    0.4041312
  36.3200035    0.4063397
  36.3300018    0.4113484
  36.3400002    0.4099987
  36.3500023    0.4021492
  36.3600006    0.3973565
  36.3700027    0.4004658
  36.3800011    0.4025913
  36.3900032    0.4091777
  36.4000015    0.4073862
  36.4099998    0.4087241
  36.4200020    0.4044409
  36.4300003    0.3966515
  36.4400024    0.3970253
  36.4500008    0.4031855
  36.4600029    0.4070483
  36.4700012    0.3988453
  36.4800034    0.3994158
  36.4900017    0.4074741
  36.5000000    0.4083187
  36.5100021    0.4081202
  36.5200005    0.4092974
  36.5300026    0.3998117
  36.5400009    0.4106828
  36.5500031    0.4009570
  36.5600014    0.4043605
  36.5700035    0.3992691
  36.5800018    0.4022539
  36.5900002    0.3950406
  36.6000023    0.3953313
  36.6100006    0.3970391
  36.6200027    0.3995244
  36.6300011    0.4057887
  36.6400032    0.4083095
  36.6500015    0.4156624
  36.6599998    0.4143995
  36.6700020    0.4200407
  36.6800003    0.4191323
  36.6900024    0.4272282
  36.7000008    0.4248969
  36.7100029    0.4196487
  36.7200012    0.4077594
  36.7300034    0.4179597
  36.7400017    0.4221489
  36.7500000    0.4095803
  36.7600021    0.4069235
  36.7700005    0.4034476
  36.7800026    0.4057770
  36.7900009    0.4084172
  36.8000031    0.4074249
  36.8100014    0.4067784
  36.8200035    0.4053835
  36.8300018    0.4134826
  36.8400002    0.4059710
  36.8500023    0.4110005
  36.8600006    0.4120179
  36.8700027    0.4036445
  36.8800011    0.4005501
  36.8900032    0.4056585
  36.9000015    0.4021664
  36.9099998    0.3987616
  36.9200020    0.4050117
  36.9300003    0.4046447
  36.9400024    0.4161060
  36.9500008    0.4083761
  36.9600029    0.4076082
  36.9700012    0.4014908
  36.9800034    0.4034222
  36.9900017    0.4126789
  37.0000000    0.4215215
  37.0100021    0.4210438
  37.0200005    0.4218653
  37.0300026    0.4108770
  37.0400009    0.4127834
  37.0500031    0.4209346
  37.0600014    0.4237156
  37.0700035    0.4108753
  37.0800018    0.4205341
  37.0900002    0.4161957
  37.1000023    0.4141471
  37.1100006    0.4193248
  37.1200027    0.4163128
  37.1300011    0.4189748
  37.1400032    0.4199561
  37.1500015    0.4155131
  37.1600037    0.4122576
  37.1700020    0.4126391
  37.1800003    0.4200449
  37.1900024    0.4115795
  37.2000008    0.4137408
  37.2100029    0.4171258
  37.2200012    0.4306300
  37.2300034    0.4281144
  37.2400017    0.4164408
  37.2500000    0.4141771
  37.2600021    0.4121869
  37.2700005    0.4072538
  37.2800026    0.4080519
  37.2900009    0.4148264
  37.3000031    0.4071447
  37.3100014    0.4088843
  37.3200035    0.3986744
  37.3300018    0.4165449
  37.3400002    0.4107103
  37.3500023    0.4193457
  37.3600006    0.4206031
  37.3700027    0.4184935
  37.3800011    0.4174563
  37.3900032    0.4169922
  37.4000015    0.4205236
  37.4100037    0.4162272
  37.4200020    0.4173940
  37.4300003    0.4282790
  37.4400024    0.4387405
  37.4500008    0.4469615
  37.4600029    0.4435559
  37.4700012    0.4417958
  37.4800034    0.4442782
  37.4900017    0.4501148
  37.5000000    0.4429546
  37.5100021    0.4376316
  37.5200005    0.4354010
  37.5300026    0.4249064
  37.5400009    0.4338822
  37.5500031    0.4217327
  37.5600014    0.4276550
  37.5700035    0.4249208
  37.5800018    0.4182017
  37.5900002    0.4193127
  37.6000023    0.4180130
  37.6100006    0.4302402
  37.6200027    0.4405503
  37.6300011    0.4356491
  37.6400032    0.4305027
  37.6500015    0.4335046
  37.6600037    0.4506178
  37.6700020    0.4504851
  37.6800003    0.4555387
  37.6900024    0.4422726
  37.7000008    0.4303768
  37.7100029    0.4447544
  37.7200012    0.4493733
  37.7300034    0.4520791
  37.7400017    0.4379832
  37.7500000    0.4298170
  37.7600021    0.4190278
  37.7700005    0.4257475
  37.7800026    0.4246699
  37.7900009    0.4212164
  37.8000031    0.4284466
  37.8100014    0.4289995
  37.8200035    0.4269342
  37.8300018    0.4252819
  37.8400002    0.4330295
  37.8500023    0.4246340
  37.8600006    0.4187611
  37.8700027    0.4232025
  37.8800011    0.4194737
  37.8900032    0.4206605
  37.9000015    0.4074112
  37.9100037    0.4077212
  37.9200020    0.4165979
  37.9300003    0.4212255
  37.9400024    0.4192584
  37.9500008    0.4268201
  37.9600029    0.4172484
  37.9700012    0.4217373
  37.9800034    0.4319346
  37.9900017    0.4257377
  38.0000000    0.4234353
  38.0100021    0.4225448
  38.0200005    0.4253872
  38.0300026    0.4187832
  38.0400009    0.4192182
  38.0500031    0.4176823
  38.0600014    0.4189239
  38.0700035    0.4229105
  38.0800018    0.4199489
  38.0900002    0.4169720
  38.1000023    0.4271489
  38.1100006    0.4272097
  38.1200027    0.4293876
  38.1300011    0.4277270
  38.1400032    0.4371684
  38.1500015    0.4477507
  38.1600037    0.4405718
  38.1700020    0.4272510
  38.1800003    0.4296994
  38.1900024    0.4358949
  38.2000008    0.4187163
  38.2100029    0.4163522
  38.2200012    0.4241132
  38.2300034    0.4189201
  38.2400017    0.4154261
  38.2500000    0.4163531
  38.2600021    0.4077933
  38.2700005    0.3979686
  38.2800026    0.4028862
  38.2900009    0.3914781
  38.3000031    0.3956864
  38.3100014    0.3983614
  38.3200035    0.3964665
  38.3300018    0.3985575
  38.3400002    0.3923099
  38.3500023    0.4051880
  38.3600006    0.4011869
  38.3700027    0.3948780
  38.3800011    0.3794945
  38.3900032    0.3789556
  38.4000015    0.4030517
  38.4100037    0.4120377
  38.4200020    0.4196289
  38.4300003    0.4151131
  38.4400024    0.4162425
  38.4500008    0.4126994
  38.4600029    0.4239777
  38.4700012    0.4202738
  38.4800034    0.4182934
  38.4900017    0.4240803
  38.5000000    0.4269314
  38.5100021    0.4213553
  38.5200005    0.4204367
  38.5300026    0.4126687
  38.5400009    0.4199150
  38.5500031    0.4131643
  38.5600014    0.4217455
  38.5700035    0.4302890
  38.5800018    0.4221453
  38.5900002    0.4201593
  38.6000023    0.4219075
  38.6100006    0.4082713
  38.6200027    0.4150588
  38.6300011    0.4021146
  38.6400032    0.4080761
  38.6500015    0.4039900
  38.6600037    0.4118462
  38.6700020    0.4117787
  38.6800003    0.4134440
  38.6900024    0.4233262
  38.7000008    0.4194667
  38.7100029    0.4246330
  38.7200012    0.4130384
  38.7300034    0.4065814
  38.7400017    0.4126856
  38.7500000    0.4059857
  38.7600021    0.4025692
  38.7700005    0.4155518
  38.7800026    0.3928645
  38.7900009    0.3988011
  38.8000031    0.3979698
  38.8100014    0.3912804
  38.8200035    0.3821211
  38.8300018    0.3884206
  38.8400002    0.3907303
  38.8500023    0.3812317
  38.8600006    0.3841311
  38.8700027    0.3897839
  38.8800011    0.3910881
  38.8900032    0.4117313
  38.9000015    0.4099137
  38.9100037    0.4120705
  38.9200020    0.4048170
  38.9300003    0.4057363
  38.9400024    0.4125397
  38.9500008    0.4222196
  38.9600029    0.4239856
  38.9700012    0.4195165
  38.9800034    0.4112593
  38.9900017    0.4154421
  39.0000000    0.4115968
  39.0100021    0.4146734
  39.0200005    0.4068270
  39.0300026    0.4120349
  39.0400009    0.4227476
  39.0500031    0.4051987
  39.0600014    0.4045785
  39.0700035    0.4186149
  39.0800018    0.4112129
  39.0900002    0.4060528
  39.1000023    0.4090195
  39.1100006    0.4093538
  39.1200027    0.4235718
  39.1300011    0.4256881
  39.1400032    0.4196722
  39.1500015    0.4204873
  39.1600037    0.4246758
  39.1700020    0.4284389
  39.1800003    0.4302116
  39.1900024    0.4309001
  39.2000008    0.4248053
  39.2100029    0.4346840
  39.2200012    0.4391342
  39.2300034    0.4322086
  39.2400017    0.4211073
  39.2500000    0.4315158
  39.2600021    0.4390064
  39.2700005    0.4445526
  39.2800026    0.4282353
  39.2900009    0.4239273
  39.3000031    0.4370090
  39.3100014    0.4379478
  39.3200035    0.4326170
  39.3300018    0.4272423
  39.3400002    0.4259704
  39.3500023    0.4168597
  39.3600006    0.4133602
  39.3700027    0.4310432
  39.3800011    0.4276792
  39.3900032    0.4453595
  39.4000015    0.4557453
  39.4100037    0.4444657
  39.4200020    0.4532410
  39.4300003    0.4445773
  39.4400024    0.4429162
  39.4500008    0.4455394
  39.4600029    0.4435180
  39.4700012    0.4531913
  39.4800034    0.4669155
  39.4900017    0.4692725
  39.5000000    0.4674110
  39.5100021    0.4795147
  39.5200005    0.4825590
  39.5300026    0.4717644
  39.5400009    0.4852153
  39.5500031    0.4897830
  39.5600014    0.4806510
  39.5700035    0.4718137
  39.5800018    0.4700730
  39.5900002    0.4809735
  39.6000023    0.4897965
  39.6100006    0.4817274
  39.6200027    0.4743868
  39.6300011    0.4685444
  39.6400032    0.4592891
  39.6500015    0.4584439
  39.6600037    0.4574957
  39.6700020    0.4545124
  39.6800003    0.4576933
  39.6900024    0.4453790
  39.7000008    0.4368292
  39.7100029    0.4384452
  39.7200012    0.4326730
  39.7300034    0.4308148
  39.7400017    0.4276669
  39.7500000    0.4390418
  39.7600021    0.4477908
  39.7700005    0.4555318
  39.7800026    0.4285142
  39.7900009    0.4409961
  39.8000031    0.4314257
  39.8100014    0.4309416
  39.8200035    0.4235270
  39.8300018    0.4319204
  39.8400002    0.4181890
  39.8500023    0.4322135
  39.8600006    0.4334534
  39.8700027    0.4365779
  39.8800011    0.4397692
  39.8900032    0.4470672
  39.9000015    0.4383428
  39.9100037    0.4348790
  39.9200020    0.4267735
  39.9300003    0.4240820
  39.9400024    0.4274684
  39.9500008    0.4257015
  39.9600029    0.4291753
  39.9700012    0.4447018
  39.9800034    0.4386366
  39.9900017    0.4401120
  40.0000000    0.4408811
  40.0100021    0.4415194
  40.0200005    0.4501911
  40.0300026    0.4460455
  40.0400009    0.4535872
  40.0500031    0.4533824
  40.0600014    0.4551612
  40.0700035    0.4463717
  40.0800018    0.4381343
  40.0900002    0.4406177
  40.1000023    0.4293553
  40.1100006    0.4278130
  40.1200027    0.4408279
  40.1300011    0.4419966
  40.1400032    0.4485550
  40.1500015    0.4362131
  40.1600037    0.4468434
  40.1700020    0.4413798
  40.1800003    0.4316926
  40.1900024    0.4316107
  40.2000008    0.4356465
  40.2100029    0.4435444
  40.2200012    0.4479542
  40.2300034    0.4553036
  40.2400017    0.4556209
  40.2500038    0.4460091
  40.2600021    0.4315762
  40.2700005    0.4333101
  40.2800026    0.4366639
  40.2900009    0.4293108
  40.3000031    0.4336724
  40.3100014    0.4249523
  40.3200035    0.4396540
  40.3300018    0.4350411
  40.3400002    0.4376138
  40.3500023    0.4217096
  40.3600006    0.4267321
  40.3700027    0.4323218
  40.3800011    0.4363932
  40.3900032    0.4462479
  40.4000015    0.4523697
  40.4100037    0.4347095
  40.4200020    0.4432179
  40.4300003    0.4281090
  40.4400024    0.4353406
  40.4500008    0.4365858
  40.4600029    0.4335578
  40.4700012    0.4223569
  40.4800034    0.4206538
  40.4900017    0.4250379
  40.5000038    0.4306727
  40.5100021    0.4310112
  40.5200005    0.4481041
  40.5300026    0.4335784
  40.5400009    0.4318251
  40.5500031    0.4274411
  40.5600014    0.4281925
  40.5700035    0.4141684
  40.5800018    0.4218666
  40.5900002    0.4211244
  40.6000023    0.4191285
  40.6100006    0.4216177
  40.6200027    0.4188156
  40.6300011    0.4316279
  40.6400032    0.4125935
  40.6500015    0.4146965
  40.6600037    0.4280103
  40.6700020    0.4244840
  40.6800003    0.4276820
  40.6900024    0.4247766
  40.7000008    0.4283219
  40.7100029    0.4290605
  40.7200012    0.4214669
  40.7300034    0.4266955
  40.7400017    0.4210685
  40.7500038    0.4239486
  40.7600021    0.4272250
  40.7700005    0.4260699
  40.7800026    0.4332378
  40.7900009    0.4418499
  40.8000031    0.4375195
  40.8100014    0.4324128
  40.8200035    0.4325772
  40.8300018    0.4355933
  40.8400002    0.4474579
  40.8500023    0.4441285
  40.8600006    0.4348980
  40.8700027    0.4408877
  40.8800011    0.4405926
  40.8900032    0.4449687
  40.9000015    0.4338891
  40.9100037    0.4432539
  40.9200020    0.4469841
  40.9300003    0.4463594
  40.9400024    0.4436819
  40.9500008    0.4371920
  40.9600029    0.4287867
  40.9700012    0.4367514
  40.9800034    0.4293937
  40.9900017    0.4325656
  41.0000038    0.4261164
  41.0100021    0.4234039
  41.0200005    0.4069608
  41.0300026    0.4071205
  41.0400009    0.4122589
  41.0500031    0.4034278
  41.0600014    0.4056013
  41.0700035    0.4113984
  41.0800018    0.4010428
  41.0900002    0.3969997
  41.1000023    0.4124620
  41.1100006    0.4237394
  41.1200027    0.4358137
  41.1300011    0.4444796
  41.1400032    0.4552286
  41.1500015    0.4440620
  41.1600037    0.4535817
  41.1700020    0.4512872
  41.1800003    0.4434340
  41.1900024    0.4500269
  41.2000008    0.4513532
  41.2100029    0.4598734
  41.2200012    0.4470848
  41.2300034    0.4330421
  41.2400017    0.4242894
  41.2500038    0.4243973
  41.2600021    0.4415388
  41.2700005    0.4491902
  41.2800026    0.4598199
  41.2900009    0.4563795
  41.3000031    0.4585934
  41.3100014    0.4359950
  41.3200035    0.4197294
  41.3300018    0.4203051
  41.3400002    0.4032936
  41.3500023    0.4220094
  41.3600006    0.4252516
  41.3700027    0.4355723
  41.3800011    0.4408621
  41.3900032    0.4553785
  41.4000015    0.4529966
  41.4100037    0.4488614
  41.4200020    0.4402036
  41.4300003    0.4483472
  41.4400024    0.4575555
  41.4500008    0.4516756
  41.4600029    0.4401200
  41.4700012    0.4478666
  41.4800034    0.4543774
  41.4900017    0.4504435
  41.5000038    0.4466271
  41.5100021    0.4517700
  41.5200005    0.4567049
  41.5300026    0.4641222
  41.5400009    0.4556751
  41.5500031    0.4653745
  41.5600014    0.4591193
  41.5700035    0.4484473
  41.5800018    0.4515946
  41.5900002    0.4614837
  41.6000023    0.4574618
  41.6100006    0.4505111
  41.6200027    0.4481306
  41.6300011    0.4411895
  41.6400032    0.4426005
  41.6500015    0.4512239
  41.6600037    0.4420207
  41.6700020    0.4451941
  41.6800003    0.4521284
  41.6900024    0.4704508
  41.7000008    0.4726641
  41.7100029    0.4661218
  41.7200012    0.4697700
  41.7300034    0.4684200
  41.7400017    0.4665973
  41.7500038    0.4635313
  41.7600021    0.4583099
  41.7700005    0.4425325
  41.7800026    0.4482107
  41.7900009    0.4439396
  41.8000031    0.4499454
  41.8100014    0.4692667
  41.8200035    0.4573699
  41.8300018    0.4541104
  41.8400002    0.4609079
  41.8500023    0.4718764
  41.8600006    0.4721262
  41.8700027    0.4764019
  41.8800011    0.4703493
  41.8900032    0.4648022
  41.9000015    0.4886931
  41.9100037    0.4886875
  41.9200020    0.4986815
  41.9300003    0.4968061
  41.9400024    0.4986066
  41.9500008    0.5122052
  41.9600029    0.5098034
  41.9700012    0.4962246
  41.9800034    0.4896719
  41.9900017    0.4879515
  42.0000038    0.4957384
  42.0100021    0.4852501
  42.0200005    0.4739434
  42.0300026    0.4820833
  42.0400009    0.4922360
  42.0500031    0.4977856
  42.0600014    0.5086817
  42.0700035    0.5104529
  42.0800018    0.5117146
  42.0900002    0.5049613
  42.1000023    0.5095465
  42.1100006    0.5125549
  42.1200027    0.5084279
  42.1300011    0.5180946
  42.1400032    0.5183236
  42.1500015    0.5301742
  42.1600037    0.5210788
  42.1700020    0.5223686
  42.1800003    0.5029099
  42.1900024    0.5187428
  42.2000008    0.5045916
  42.2100029    0.5157822
  42.2200012    0.5346748
  42.2300034    0.5324809
  42.2400017    0.5440618
  42.2500038    0.5476776
  42.2600021    0.5623171
  42.2700005    0.5608449
  42.2800026    0.5699031
  42.2900009    0.5636175
  42.3000031    0.5644255
  42.3100014    0.5630265
  42.3200035    0.5577092
  42.3300018    0.5512372
  42.3400002    0.5406889
  42.3500023    0.5175286
  42.3600006    0.5188053
  42.3700027    0.5183193
  42.3800011    0.5194206
  42.3900032    0.4967367
  42.4000015    0.5053998
  42.4100037    0.4946186
  42.4200020    0.4760574
  42.4300003    0.4698951
  42.4400024    0.4877182
  42.4500008    0.4897372
  42.4600029    0.4932775
  42.4700012    0.4990585
  42.4800034    0.5036811
  42.4900017    0.4963329
  42.5000038    0.4864820
  42.5100021    0.4855622
  42.5200005    0.4715716
  42.5300026    0.4790479
  42.5400009    0.5150402
  42.5500031    0.5076740
  42.5600014    0.5190617
  42.5700035    0.4951063
  42.5800018    0.4950091
  42.5900002    0.5023400
  42.6000023    0.4842855
  42.6100006    0.4906620
  42.6200027    0.4995865
  42.6300011    0.4923971
  42.6400032    0.4938393
  42.6500015    0.4848382
  42.6600037    0.4776910
  42.6700020    0.4705285
  42.6800003    0.4609479
  42.6900024    0.4647779
  42.7000008    0.4708171
  42.7100029    0.4716163
  42.7200012    0.4923891
  42.7300034    0.4996976
  42.7400017    0.5147458
  42.7500038    0.4943851
  42.7600021    0.5041975
  42.7700005    0.5046895
  42.7800026    0.5021886
  42.7900009    0.5027509
  42.8000031    0.5038455
  42.8100014    0.4980427
  42.8200035    0.5098673
  42.8300018    0.4979859
  42.8400002    0.5010174
  42.8500023    0.4914777
  42.8600006    0.4867774
  42.8700027    0.4866575
  42.8800011    0.4889520
  42.8900032    0.4873661
  42.9000015    0.4785563
  42.9100037    0.4799235
  42.9200020    0.4655312
  42.9300003    0.4483216
  42.9400024    0.4396667
  42.9500008    0.4447504
  42.9600029    0.4527535
  42.9700012    0.4485051
  42.9800034    0.4378869
  42.9900017    0.4466105
  43.0000038    0.4410530
  43.0100021    0.4341843
  43.0200005    0.4241781
  43.0300026    0.4425943
  43.0400009    0.4195786
  43.0500031    0.4257846
  43.0600014    0.4172513
  43.0700035    0.4259236
  43.0800018    0.4291444
  43.0900002    0.4294948
  43.1000023    0.4175359
  43.1100006    0.4170534
  43.1200027    0.4194585
  43.1300011    0.4058480
  43.1400032    0.4128045
  43.1500015    0.4164280
  43.1600037    0.4254247
  43.1700020    0.4253940
  43.1800003    0.4251222
  43.1900024    0.4136420
  43.2000008    0.4230802
  43.2100029    0.4195364
  43.2200012    0.4252385
  43.2300034    0.4225539
  43.2400017    0.4240274
  43.2500038    0.4417329
  43.2600021    0.4483487
  43.2700005    0.4605711
  43.2800026    0.4556818
  43.2900009    0.4510347
  43.3000031    0.4403228
  43.3100014    0.4263467
  43.3200035    0.4239148
  43.3300018    0.4305351
  43.3400002    0.4187248
  43.3500023    0.4198102
  43.3600006    0.4256964
  43.3700027    0.4258545
  43.3800011    0.4372764
  43.3900032    0.4325835
  43.4000015    0.4314002
  43.4100037    0.4353465
  43.4200020    0.4338176
  43.4300003    0.4255778
  43.4400024    0.4269075
  43.4500008    0.4385556
  43.4600029    0.4463179
  43.4700012    0.4547715
  43.4800034    0.4613023
  43.4900017    0.4430420
  43.5000038    0.4369872
  43.5100021    0.4345053
  43.5200005    0.4363004
  43.5300026    0.4239603
  43.5400009    0.4218010
  43.5500031    0.4293346
  43.5600014    0.4283172
  43.5700035    0.4267556
  43.5800018    0.4082677
  43.5900040    0.4200360
  43.6000023    0.4273608
  43.6100006    0.4205278
  43.6200027    0.4323901
  43.6300011    0.4207456
  43.6400032    0.4145440
  43.6500015    0.4227473
  43.6600037    0.4247983
  43.6700020    0.4229300
  43.6800003    0.4260319
  43.6900024    0.4263516
  43.7000008    0.4240448
  43.7100029    0.4331590
  43.7200012    0.4214205
  43.7300034    0.4162489
  43.7400017    0.4203164
  43.7500038    0.4242837
  43.7600021    0.4263147
  43.7700005    0.4221183
  43.7800026    0.4168538
  43.7900009    0.4168981
  43.8000031    0.4187869
  43.8100014    0.4204186
  43.8200035    0.4182059
  43.8300018    0.4163364
  43.8400040    0.4071736
  43.8500023    0.4040681
  43.8600006    0.4220724
  43.8700027    0.4082686
  43.8800011    0.4087048
  43.8900032    0.4323397
  43.9000015    0.4372113
  43.9100037    0.4359068
  43.9200020    0.4175564
  43.9300003    0.4086779
  43.9400024    0.4025912
  43.9500008    0.4025002
  43.9600029    0.4031943
  43.9700012    0.4057940
  43.9800034    0.4124748
  43.9900017    0.4098239
  44.0000038    0.4043917
  44.0100021    0.3990704
  44.0200005    0.3989695
  44.0300026    0.3963355
  44.0400009    0.3944175
  44.0500031    0.4025653
  44.0600014    0.4058467
  44.0700035    0.4119268
  44.0800018    0.4075350
  44.0900040    0.4003972
  44.1000023    0.3953654
  44.1100006    0.4094547
  44.1200027    0.4098320
  44.1300011    0.4035266
  44.1400032    0.3918202
  44.1500015    0.3897741
  44.1600037    0.3897575
  44.1700020    0.4028629
  44.1800003    0.3878060
  44.1900024    0.3994385
  44.2000008    0.4009659
  44.2100029    0.3886249
  44.2200012    0.3870154
  44.2300034    0.3939710
  44.2400017    0.3898127
  44.2500038    0.3946970
  44.2600021    0.3951897
  44.2700005    0.3926193
  44.2800026    0.3792011
  44.2900009    0.3834123
  44.3000031    0.3880251
  44.3100014    0.3931151
  44.3200035    0.4052675
  44.3300018    0.4035891
  44.3400040    0.3994957
  44.3500023    0.4059396
  44.3600006    0.4116135
  44.3700027    0.4184541
  44.3800011    0.4256352
  44.3900032    0.4205069
  44.4000015    0.4289210
  44.4100037    0.4175367
  44.4200020    0.4303406
  44.4300003    0.4299178
  44.4400024    0.4354433
  44.4500008    0.4366645
  44.4600029    0.4465158
  44.4700012    0.4474410
  44.4800034    0.4478296
  44.4900017    0.4425126
  44.5000038    0.4272638
  44.5100021    0.4283985
  44.5200005    0.4342546
  44.5300026    0.4236189
  44.5400009    0.4183873
  44.5500031    0.4189016
  44.5600014    0.4097018
  44.5700035    0.4176011
  44.5800018    0.4193487
  44.5900040    0.4269930
  44.6000023    0.4320645
  44.6100006    0.4238483
  44.6200027    0.4275889
  44.6300011    0.4289086
  44.6400032    0.4322227
  44.6500015    0.4339586
  44.6600037    0.4446422
  44.6700020    0.4528045
  44.6800003    0.4578086
  44.6900024    0.4676833
  44.7000008    0.4714304
  44.7100029    0.4692547
  44.7200012    0.4755452
  44.7300034    0.4763931
  44.7400017    0.4838473
  44.7500038    0.4834648
  44.7600021    0.4928007
  44.7700005    0.4839847
  44.7800026    0.4787397
  44.7900009    0.4704734
  44.8000031    0.4675468
  44.8100014    0.4679054
  44.8200035    0.4649460
  44.8300018    0.4712416
  44.8400040    0.4683483
  44.8500023    0.4691817
  44.8600006    0.4836497
  44.8700027    0.4690883
  44.8800011    0.4624996
  44.8900032    0.4645841
  44.9000015    0.4737930
  44.9100037    0.4575556
  44.9200020    0.4532464
  44.9300003    0.4670126
  44.9400024    0.4642738
  44.9500008    0.4611785
  44.9600029    0.4669821
  44.9700012    0.4615048
  44.9800034    0.4480230
  44.9900017    0.4687919
  45.0000038    0.4629585
  45.0100021    0.4613423
  45.0200005    0.4509879
  45.0300026    0.4490950
  45.0400009    0.4431159
  45.0500031    0.4472154
  45.0600014    0.4400679
  45.0700035    0.4530830
  45.0800018    0.4544996
  45.0900040    0.4490224
  45.1000023    0.4431386
  45.1100006    0.4406579
  45.1200027    0.4383263
  45.1300011    0.4384317
  45.1400032    0.4408265
  45.1500015    0.4338881
  45.1600037    0.4386723
  45.1700020    0.4453725
  45.1800003    0.4394938
  45.1900024    0.4547829
  45.2000008    0.4691055
  45.2100029    0.4657563
  45.2200012    0.4674823
  45.2300034    0.4726668
  45.2400017    0.4623109
  45.2500038    0.4557301
  45.2600021    0.4562072
  45.2700005    0.4563886
  45.2800026    0.4480917
  45.2900009    0.4446434
  45.3000031    0.4484370
  45.3100014    0.4412969
  45.3200035    0.4431616
  45.3300018    0.4289123
  45.3400040    0.4360619
  45.3500023    0.4560030
  45.3600006    0.4485994
  45.3700027    0.4432221
  45.3800011    0.4549727
  45.3900032    0.4574668
  45.4000015    0.4438112
  45.4100037    0.4522548
  45.4200020    0.4640725
  45.4300003    0.4621957
  45.4400024    0.4610831
  45.4500008    0.4494130
  45.4600029    0.4455630
  45.4700012    0.4318737
  45.4800034    0.4379539
  45.4900017    0.4593819
  45.5000038    0.4582625
  45.5100021    0.4665701
  45.5200005    0.4705745
  45.5300026    0.4610068
  45.5400009    0.4712994
  45.5500031    0.4636160
  45.5600014    0.4772011
  45.5700035    0.4813057
  45.5800018    0.4745800
  45.5900040    0.4770662
  45.6000023    0.4782224
  45.6100006    0.4777563
  45.6200027    0.4709779
  45.6300011    0.4788175
  45.6400032    0.4746101
  45.6500015    0.4668804
  45.6600037    0.4864371
  45.6700020    0.4901800
  45.6800003    0.4938396
  45.6900024    0.4873661
  45.7000008    0.4933114
  45.7100029    0.4907067
  45.7200012    0.4882854
  45.7300034    0.4927140
  45.7400017    0.4884395
  45.7500038    0.4918165
  45.7600021    0.4962114
  45.7700005    0.5056031
  45.7800026    0.5155889
  45.7900009    0.5161188
  45.8000031    0.5170072
  45.8100014    0.5068619
  45.8200035    0.4978994
  45.8300018    0.4891919
  45.8400040    0.4960423
  45.8500023    0.5011835
  45.8600006    0.5138766
  45.8700027    0.5218031
  45.8800011    0.5238198
  45.8900032    0.5150746
  45.9000015    0.5193396
  45.9100037    0.5117183
  45.9200020    0.5036183
  45.9300003    0.5082341
  45.9400024    0.5022683
  45.9500008    0.4903801
  45.9600029    0.4997305
  45.9700012    0.5023271
  45.9800034    0.5035843
  45.9900017    0.5000631
  46.0000038    0.4943633
  46.0100021    0.5170102
  46.0200005    0.5312290
  46.0300026    0.5305952
  46.0400009    0.5299662
  46.0500031    0.5241687
  46.0600014    0.5300751
  46.0700035    0.5234678
  46.0800018    0.5290869
  46.0900040    0.5156490
  46.1000023    0.5172584
  46.1100006    0.4964224
  46.1200027    0.4838488
  46.1300011    0.4881098
  46.1400032    0.4934167
  46.1500015    0.4954781
  46.1600037    0.4796763
  46.1700020    0.4824565
  46.1800003    0.4870653
  46.1900024    0.4783335
  46.2000008    0.4762136
  46.2100029    0.4754015
  46.2200012    0.4715799
  46.2300034    0.4732581
  46.2400017    0.4656273
  46.2500038    0.4693707
  46.2600021    0.4634728
  46.2700005    0.4559045
  46.2800026    0.4667126
  46.2900009    0.4617750
  46.3000031    0.4853200
  46.3100014    0.4710626
  46.3200035    0.4728187
  46.3300018    0.4866319
  46.3400040    0.4892601
  46.3500023    0.4706270
  46.3600006    0.4661967
  46.3700027    0.4653670
  46.3800011    0.4580681
  46.3900032    0.4457417
  46.4000015    0.4508218
  46.4100037    0.4565107
  46.4200020    0.4706202
  46.4300003    0.4581634
  46.4400024    0.4647387
  46.4500008    0.4742189
  46.4600029    0.4848794
  46.4700012    0.4710304
  46.4800034    0.4597482
  46.4900017    0.4637541
  46.5000038    0.4642370
  46.5100021    0.4617389
  46.5200005    0.4590154
  46.5300026    0.4520099
  46.5400009    0.4554732
  46.5500031    0.4467193
  46.5600014    0.4607571
  46.5700035    0.4644575
  46.5800018    0.4685166
  46.5900040    0.4729634
  46.6000023    0.4755781
  46.6100006    0.4841622
  46.6200027    0.4815362
  46.6300011    0.4855782
  46.6400032    0.4960357
  46.6500015    0.4933996
  46.6600037    0.4925735
  46.6700020    0.4812227
  46.6800041    0.4747664
  46.6900024    0.4828671
  46.7000008    0.4882237
  46.7100029    0.4857383
  46.7200012    0.4898813
  46.7300034    0.4966780
  46.7400017    0.5074429
  46.7500038    0.5088136
  46.7600021    0.5210820
  46.7700005    0.5142804
  46.7800026    0.5042695
  46.7900009    0.5165085
  46.8000031    0.5319753
  46.8100014    0.5147167
  46.8200035    0.5226606
  46.8300018    0.5281197
  46.8400040    0.5101643
  46.8500023    0.5178335
  46.8600006    0.5142338
  46.8700027    0.4959737
  46.8800011    0.4997108
  46.8900032    0.4846495
  46.9000015    0.4788125
  46.9100037    0.4723618
  46.9200020    0.4713417
  46.9300041    0.4785408
  46.9400024    0.4737287
  46.9500008    0.4685827
  46.9600029    0.4647247
  46.9700012    0.4620749
  46.9800034    0.4596404
  46.9900017    0.4596585
  47.0000038    0.4698903
  47.0100021    0.4884402
  47.0200005    0.4826718
  47.0300026    0.4826307
  47.0400009    0.4689539
  47.0500031    0.4712256
  47.0600014    0.4608168
  47.0700035    0.4595003
  47.0800018    0.4691719
  47.0900040    0.4638653
  47.1000023    0.4593171
  47.1100006    0.4628343
  47.1200027    0.4572430
  47.1300011    0.4532297
  47.1400032    0.4511417
  47.1500015    0.4530375
  47.1600037    0.4563253
  47.1700020    0.4491365
  47.1800041    0.4440707
  47.1900024    0.4474930
  47.2000008    0.4482769
  47.2100029    0.4692048
  47.2200012    0.4580633
  47.2300034    0.4462753
  47.2400017    0.4428145
  47.2500038    0.4434819
  47.2600021    0.4386617
  47.2700005    0.4321379
  47.2800026    0.4291788
  47.2900009    0.4327235
  47.3000031    0.4314123
  47.3100014    0.4284381
  47.3200035    0.4227545
  47.3300018    0.4223880
  47.3400040    0.4296313
  47.3500023    0.4134913
  47.3600006    0.4094308
  47.3700027    0.4284477
  47.3800011    0.4328838
  47.3900032    0.4303387
  47.4000015    0.4385509
  47.4100037    0.4462229
  47.4200020    0.4513341
  47.4300041    0.4523564
  47.4400024    0.4450528
  47.4500008    0.4482420
  47.4600029    0.4523436
  47.4700012    0.4527573
  47.4800034    0.4547890
  47.4900017    0.4503085
  47.5000038    0.4585937
  47.5100021    0.4591523
  47.5200005    0.4665597
  47.5300026    0.4497731
  47.5400009    0.4511022
  47.5500031    0.4510178
  47.5600014    0.4572714
  47.5700035    0.4563245
  47.5800018    0.4570377
  47.5900040    0.4529575
  47.6000023    0.4586512
  47.6100006    0.4735342
  47.6200027    0.4799529
  47.6300011    0.4694383
  47.6400032    0.4458440
  47.6500015    0.4602966
  47.6600037    0.4626540
  47.6700020    0.4552568
  47.6800041    0.4698403
  47.6900024    0.4623341
  47.7000008    0.4549959
  47.7100029    0.4680830
  47.7200012    0.4689999
  47.7300034    0.4651266
  47.7400017    0.4700429
  47.7500038    0.4705532
  47.7600021    0.4641992
  47.7700005    0.4810663
  47.7800026    0.4746922
  47.7900009    0.4596043
  47.8000031    0.4489251
  47.8100014    0.4646298
  47.8200035    0.4679151
  47.8300018    0.4661896
  47.8400040    0.4759788
  47.8500023    0.4696477
  47.8600006    0.4753107
  47.8700027    0.4829387
  47.8800011    0.4740505
  47.8900032    0.4702429
  47.9000015    0.4709346
  47.9100037    0.4547512
  47.9200020    0.4584081
  47.9300041    0.4648550
  47.9400024    0.4585187
  47.9500008    0.4605708
  47.9600029    0.4490122
  47.9700012    0.4436541
  47.9800034    0.4361799
  47.9900017    0.4528297
  48.0000038    0.4437444
  48.0100021    0.4459186
  48.0200005    0.4565164
  48.0300026    0.4422233
  48.0400009    0.4555345
  48.0500031    0.4623727
  48.0600014    0.4609453
  48.0700035    0.4572153
  48.0800018    0.4641812
  48.0900040    0.4731187
  48.1000023    0.4902639
  48.1100006    0.4923356
  48.1200027    0.4800515
  48.1300011    0.4783720
  48.1400032    0.4943621
  48.1500015    0.4897528
  48.1600037    0.4752505
  48.1700020    0.4889312
  48.1800041    0.5065134
  48.1900024    0.5002831
  48.2000008    0.4933839
  48.2100029    0.4954989
  48.2200012    0.4926220
  48.2300034    0.4965308
  48.2400017    0.4920736
  48.2500038    0.4777385
  48.2600021    0.4863604
  48.2700005    0.4937330
  48.2800026    0.4908666
  48.2900009    0.5003418
  48.3000031    0.5031247
  48.3100014    0.5007935
  48.3200035    0.5134438
  48.3300018    0.5227126
  48.3400040    0.5138320
  48.3500023    0.5022820
  48.3600006    0.5092649
  48.3700027    0.5168599
  48.3800011    0.5249161
  48.3900032    0.5143831
  48.4000015    0.5102126
  48.4100037    0.5093873
  48.4200020    0.5202715
  48.4300041    0.5109178
  48.4400024    0.5083526
  48.4500008    0.5077671
  48.4600029    0.5169629
  48.4700012    0.5126200
  48.4800034    0.5002010
  48.4900017    0.4859099
  48.5000038    0.4810795
  48.5100021    0.4918391
  48.5200005    0.4876905
  48.5300026    0.4962742
  48.5400009    0.4913110
  48.5500031    0.4738428
  48.5600014    0.4742330
  48.5700035    0.4783259
  48.5800018    0.4870092
  48.5900040    0.4861181
  48.6000023    0.4834509
  48.6100006    0.4859497
  48.6200027    0.4896831
  48.6300011    0.4829250
  48.6400032    0.4916555
  48.6500015    0.4936111
  48.6600037    0.4874606
  48.6700020    0.4930372
  48.6800041    0.4929509
  48.6900024    0.4894630
  48.7000008    0.4712830
  48.7100029    0.4696085
  48.7200012    0.4638248
  48.7300034    0.4697103
  48.7400017    0.4739777
  48.7500038    0.4754104
  48.7600021    0.4919841
  48.7700005    0.4873019
  48.7800026    0.4847405
  48.7900009    0.4904909
  48.8000031    0.4972150
  48.8100014    0.4941404
  48.8200035    0.4908052
  48.8300018    0.4938774
  48.8400040    0.4762082
  48.8500023    0.4732071
  48.8600006    0.4914379
  48.8700027    0.4754014
  48.8800011    0.4760027
  48.8900032    0.4679297
  48.9000015    0.4719494
  48.9100037    0.4646652
  48.9200020    0.4713738
  48.9300041    0.4636840
  48.9400024    0.4630128
  48.9500008    0.4690153
  48.9600029    0.4721220
  48.9700012    0.4705102
  48.9800034    0.4827651
  48.9900017    0.4861651
  49.0000038    0.4956130
  49.0100021    0.4795426
  49.0200005    0.4747878
  49.0300026    0.4764448
  49.0400009    0.4741718
  49.0500031    0.4742485
  49.0600014    0.4646372
  49.0700035    0.4616691
  49.0800018    0.4771448
  49.0900040    0.4849920
  49.1000023    0.4951026
  49.1100006    0.5013285
  49.1200027    0.4931636
  49.1300011    0.4846129
  49.1400032    0.4947713
  49.1500015    0.4665622
  49.1600037    0.4777979
  49.1700020    0.4775963
  49.1800041    0.4735936
  49.1900024    0.4576623
  49.2000008    0.4599200
  49.2100029    0.4644232
  49.2200012    0.4675702
  49.2300034    0.4598454
  49.2400017    0.4662617
  49.2500038    0.4649270
  49.2600021    0.4503067
  49.2700005    0.4457384
  49.2800026    0.4473361
  49.2900009    0.4503032
  49.3000031    0.4478572
  49.3100014    0.4526682
  49.3200035    0.4528475
  49.3300018    0.4631435
  49.3400040    0.4646069
  49.3500023    0.4585952
  49.3600006    0.4689452
  49.3700027    0.4699658
  49.3800011    0.4612010
  49.3900032    0.4468692
  49.4000015    0.4508334
  49.4100037    0.4374190
  49.4200020    0.4363046
  49.4300041    0.4382647
  49.4400024    0.4525175
  49.4500008    0.4635240
  49.4600029    0.4636866
  49.4700012    0.4670587
  49.4800034    0.4662489
  49.4900017    0.4592143
  49.5000038    0.4633537
  49.5100021    0.4572579
  49.5200005    0.4673612
  49.5300026    0.4686253
  49.5400009    0.4678948
  49.5500031    0.4676343
  49.5600014    0.4561207
  49.5700035    0.4505889
  49.5800018    0.4434143
  49.5900040    0.4440290
  49.6000023    0.4427497
  49.6100006    0.4442755
  49.6200027    0.4471209
  49.6300011    0.4456101
  49.6400032    0.4459226
  49.6500015    0.4547590
  49.6600037    0.4499315
  49.6700020    0.4394560
  49.6800041    0.4387157
  49.6900024    0.4441512
  49.7000008    0.4489183
  49.7100029    0.4425701
  49.7200012    0.4504591
  49.7300034    0.4406725
  49.7400017    0.4275608
  49.7500038    0.4286936
  49.7600021    0.4250371
  49.7700005    0.4229728
  49.7800026    0.4106961
  49.7900009    0.4172211
  49.8000031    0.4182005
  49.8100014    0.4104812
  49.8200035    0.4149370
  49.8300018    0.4202551
  49.8400040    0.4275571
  49.8500023    0.4280905
  49.8600006    0.4317546
  49.8700027    0.4280364
  49.8800011    0.4264617
  49.8900032    0.4269588
  49.9000015    0.4253548
  49.9100037    0.4112814
  49.9200020    0.4186313
  49.9300041    0.4324092
  49.9400024    0.4308325
  49.9500008    0.4358586
  49.9600029    0.4205814
  49.9700012    0.4258147
  49.9800034    0.4288011
  49.9900017    0.4331183
  50.0000038    0.4347496
  50.0100021    0.4540831
  50.0200043    0.4497234
  50.0300026    0.4448150
  50.0400009    0.4337969
  50.0500031    0.4350528
  50.0600014    0.4485172
  50.0700035    0.4509260
  50.0800018    0.4541952
  50.0900040    0.4491383
  50.1000023    0.4479196
  50.1100006    0.4388954
  50.1200027    0.4317026
  50.1300011    0.4371225
  50.1400032    0.4374884
  50.1500015    0.4491758
  50.1600037    0.4359091
  50.1700020    0.4375094
  50.1800041    0.4444009
  50.1900024    0.4409331
  50.2000008    0.4343438
  50.2100029    0.4413061
  50.2200012    0.4278150
  50.2300034    0.4226026
  50.2400017    0.4096679
  50.2500038    0.4217539
  50.2600021    0.4283569
  50.2700043    0.4169985
  50.2800026    0.4213668
  50.2900009    0.4312845
  50.3000031    0.4267828
  50.3100014    0.4294630
  50.3200035    0.4311349
  50.3300018    0.4388619
  50.3400040    0.4338861
  50.3500023    0.4427478
  50.3600006    0.4525645
  50.3700027    0.4486922
  50.3800011    0.4438743
  50.3900032    0.4405317
  50.4000015    0.4465739
  50.4100037    0.4507554
  50.4200020    0.4680536
  50.4300041    0.4555935
  50.4400024    0.4460810
  50.4500008    0.4331254
  50.4600029    0.4380449
  50.4700012    0.4362361
  50.4800034    0.4457279
  50.4900017    0.4404593
  50.5000038    0.4299806
  50.5100021    0.4465363
  50.5200043    0.4505170
  50.5300026    0.4553381
  50.5400009    0.4589211
  50.5500031    0.4645906
  50.5600014    0.4642347
  50.5700035    0.4525428
  50.5800018    0.4591917
  50.5900040    0.4580859
  50.6000023    0.4616253
  50.6100006    0.4575924
  50.6200027    0.4525598
  50.6300011    0.4446484
  50.6400032    0.4450457
  50.6500015    0.4469810
  50.6600037    0.4428157
  50.6700020    0.4397541
  50.6800041    0.4445466
  50.6900024    0.4491772
  50.7000008    0.4569262
  50.7100029    0.4621953
  50.7200012    0.4655536
  50.7300034    0.4479783
  50.7400017    0.4622041
  50.7500038    0.4646859
  50.7600021    0.4478406
  50.7700043    0.4506486
  50.7800026    0.4577737
  50.7900009    0.4633936
  50.8000031    0.4543718
  50.8100014    0.4673393
  50.8200035    0.4550568
  50.8300018    0.4344886
  50.8400040    0.4332092
  50.8500023    0.4316389
  50.8600006    0.4370050
  50.8700027    0.4482236
  50.8800011    0.4446692
  50.8900032    0.4574640
  50.9000015    0.4667237
  50.9100037    0.4773363
  50.9200020    0.4762899
  50.9300041    0.4705840
  50.9400024    0.4775707
  50.9500008    0.4730033
  50.9600029    0.4771585
  50.9700012    0.4550724
  50.9800034    0.4439148
  50.9900017    0.4477941
  51.0000038    0.4382664
  51.0100021    0.4276176
  51.0200043    0.4291191
  51.0300026    0.4231357
  51.0400009    0.4167632
  51.0500031    0.4032582
  51.0600014    0.4141603
  51.0700035    0.4104241
  51.0800018    0.4057260
  51.0900040    0.4188368
  51.1000023    0.4142435
  51.1100006    0.4216127
  51.1200027    0.4142373
  51.1300011    0.4195741
  51.1400032    0.4193203
  51.1500015    0.4191022
  51.1600037    0.4300639
  51.1700020    0.4280971
  51.1800041    0.4285371
  51.1900024    0.4408249
  51.2000008    0.4422030
  51.2100029    0.4332191
  51.2200012    0.4479980
  51.2300034    0.4443287
  51.2400017    0.4461595
  51.2500038    0.4481988
  51.2600021    0.4401651
  51.2700043    0.4522865
  51.2800026    0.4607703
  51.2900009    0.4617416
  51.3000031    0.4588687
  51.3100014    0.4501320
  51.3200035    0.4551413
  51.3300018    0.4573911
  51.3400040    0.4646884
  51.3500023    0.4600908
  51.3600006    0.4562342
  51.3700027    0.4412824
  51.3800011    0.4537378
  51.3900032    0.4425670
  51.4000015    0.4300397
  51.4100037    0.4367540
  51.4200020    0.4420151
  51.4300041    0.4526862
  51.4400024    0.4461577
  51.4500008    0.4476183
  51.4600029    0.4613097
  51.4700012    0.4445406
  51.4800034    0.4378907
  51.4900017    0.4416517
  51.5000038    0.4394478
  51.5100021    0.4375043
  51.5200043    0.4255089
  51.5300026    0.4286911
  51.5400009    0.4401934
  51.5500031    0.4452112
  51.5600014    0.4380179
  51.5700035    0.4390731
  51.5800018    0.4398549
  51.5900040    0.4370780
  51.6000023    0.4275990
  51.6100006    0.4250713
  51.6200027    0.4288912
  51.6300011    0.4322711
  51.6400032    0.4184824
  51.6500015    0.4309262
  51.6600037    0.4243823
  51.6700020    0.4320113
  51.6800041    0.4375210
  51.6900024    0.4191446
  51.7000008    0.4076979
  51.7100029    0.4081832
  51.7200012    0.4124675
  51.7300034    0.4179407
  51.7400017    0.4319672
  51.7500038    0.4384230
  51.7600021    0.4348141
  51.7700043    0.4396043
  51.7800026    0.4533580
  51.7900009    0.4584443
  51.8000031    0.4459105
  51.8100014    0.4228718
  51.8200035    0.4240192
  51.8300018    0.4309853
  51.8400040    0.4322269
  51.8500023    0.4378562
  51.8600006    0.4386269
  51.8700027    0.4322864
  51.8800011    0.4386433
  51.8900032    0.4399403
  51.9000015    0.4355791
  51.9100037    0.4447826
  51.9200020    0.4324401
  51.9300041    0.4344189
  51.9400024    0.4373592
  51.9500008    0.4300646
  51.9600029    0.4301453
  51.9700012    0.4332504
  51.9800034    0.4480678
  51.9900017    0.4353281
  52.0000038    0.4386356
  52.0100021    0.4470164
  52.0200043    0.4386584
  52.0300026    0.4490800
  52.0400009    0.4398737
  52.0500031    0.4259399
  52.0600014    0.4228735
  52.0700035    0.4273263
  52.0800018    0.4198084
  52.0900040    0.4312052
  52.1000023    0.4463763
  52.1100006    0.4477623
  52.1200027    0.4480199
  52.1300011    0.4484140
  52.1400032    0.4387932
  52.1500015    0.4389302
  52.1600037    0.4495486
  52.1700020    0.4498348
  52.1800041    0.4431628
  52.1900024    0.4497699
  52.2000008    0.4583244
  52.2100029    0.4529254
  52.2200012    0.4585748
  52.2300034    0.4388818
  52.2400017    0.4606684
  52.2500038    0.4599366
  52.2600021    0.4440383
  52.2700043    0.4512122
  52.2800026    0.4381959
  52.2900009    0.4522605
  52.3000031    0.4518113
  52.3100014    0.4548067
  52.3200035    0.4478346
  52.3300018    0.4338681
  52.3400040    0.4306795
  52.3500023    0.4343337
  52.3600006    0.4411726
  52.3700027    0.4422638
  52.3800011    0.4409117
  52.3900032    0.4350034
  52.4000015    0.4194025
  52.4100037    0.4093343
  52.4200020    0.4174219
  52.4300041    0.4319302
  52.4400024    0.4277491
  52.4500008    0.4312186
  52.4600029    0.4295351
  52.4700012    0.4284686
  52.4800034    0.4262543
  52.4900017    0.4282977
  52.5000038    0.4250201
  52.5100021    0.4299631
  52.5200043    0.4361578
  52.5300026    0.4317673
  52.5400009    0.4378900
  52.5500031    0.4409937
  52.5600014    0.4453964
  52.5700035    0.4487157
  52.5800018    0.4422004
  52.5900040    0.4516907
  52.6000023    0.4430649
  52.6100006    0.4380969
  52.6200027    0.4412564
  52.6300011    0.4437947
  52.6400032    0.4489485
  52.6500015    0.4540564
  52.6600037    0.4568989
  52.6700020    0.4362156
  52.6800041    0.4383390
  52.6900024    0.4474626
  52.7000008    0.4517956
  52.7100029    0.4586147
  52.7200012    0.4542187
  52.7300034    0.4721605
  52.7400017    0.4775725
  52.7500038    0.4802485
  52.7600021    0.4718541
  52.7700043    0.4735169
  52.7800026    0.4666384
  52.7900009    0.4774410
  52.8000031    0.4886855
  52.8100014    0.4912189
  52.8200035    0.4941549
  52.8300018    0.4978478
  52.8400040    0.5046830
  52.8500023    0.5092635
  52.8600006    0.5024346
  52.8700027    0.5062699
  52.8800011    0.5058527
  52.8900032    0.5043145
  52.9000015    0.4894598
  52.9100037    0.5076870
  52.9200020    0.5056240
  52.9300041    0.4997208
  52.9400024    0.5002457
  52.9500008    0.5005445
  52.9600029    0.5186186
  52.9700012    0.5254757
  52.9800034    0.5227509
  52.9900017    0.5235004
  53.0000038    0.5288402
  53.0100021    0.5323385
  53.0200043    0.5278679
  53.0300026    0.5217724
  53.0400009    0.5139675
  53.0500031    0.4915369
  53.0600014    0.4888628
  53.0700035    0.4783739
  53.0800018    0.4687195
  53.0900040    0.4814601
  53.1000023    0.4754568
  53.1100044    0.4820986
  53.1200027    0.4574921
  53.1300011    0.4691784
  53.1400032    0.4657757
  53.1500015    0.4562168
  53.1600037    0.4573061
  53.1700020    0.4737448
  53.1800041    0.4747181
  53.1900024    0.4751855
  53.2000008    0.4692076
  53.2100029    0.4696156
  53.2200012    0.4861733
  53.2300034    0.4819206
  53.2400017    0.4921518
  53.2500038    0.4829709
  53.2600021    0.4712865
  53.2700043    0.4832623
  53.2800026    0.4918669
  53.2900009    0.4953648
  53.3000031    0.4944275
  53.3100014    0.5008889
  53.3200035    0.5004600
  53.3300018    0.4992461
  53.3400040    0.5075517
  53.3500023    0.5004779
  53.3600044    0.4863165
  53.3700027    0.4744160
  53.3800011    0.4948083
  53.3900032    0.4861974
  53.4000015    0.4789700
  53.4100037    0.4859106
  53.4200020    0.5006313
  53.4300041    0.5083703
  53.4400024    0.5046554
  53.4500008    0.4956629
  53.4600029    0.4963487
  53.4700012    0.4955949
  53.4800034    0.5205129
  53.4900017    0.5087174
  53.5000038    0.5124251
  53.5100021    0.5062630
  53.5200043    0.4932258
  53.5300026    0.4864369
  53.5400009    0.4871703
  53.5500031    0.5071321
  53.5600014    0.4916596
  53.5700035    0.4938623
  53.5800018    0.4845058
  53.5900040    0.4878589
  53.6000023    0.4767888
  53.6100044    0.4868294
  53.6200027    0.4923926
  53.6300011    0.4964951
  53.6400032    0.4915150
  53.6500015    0.4815834
  53.6600037    0.4763811
  53.6700020    0.4667819
  53.6800041    0.4730477
  53.6900024    0.4658434
  53.7000008    0.4678427
  53.7100029    0.4679091
  53.7200012    0.4782359
  53.7300034    0.4717857
  53.7400017    0.4658903
  53.7500038    0.4785605
  53.7600021    0.4676411
  53.7700043    0.4689295
  53.7800026    0.4744679
  53.7900009    0.4805356
  53.8000031    0.4737057
  53.8100014    0.4728879
  53.8200035    0.4737479
  53.8300018    0.4869353
  53.8400040    0.4762641
  53.8500023    0.4708672
  53.8600044    0.4670859
  53.8700027    0.4717601
  53.8800011    0.4664535
  53.8900032    0.4580850
  53.9000015    0.4489466
  53.9100037    0.4382912
  53.9200020    0.4401824
  53.9300041    0.4489052
  53.9400024    0.4619751
  53.9500008    0.4431747
  53.9600029    0.4394548
  53.9700012    0.4373508
  53.9800034    0.4414443
  53.9900017    0.4369392
  54.0000038    0.4356966
  54.0100021    0.4410206
  54.0200043    0.4427714
  54.0300026    0.4637673
  54.0400009    0.4629460
  54.0500031    0.4671651
  54.0600014    0.4666586
  54.0700035    0.4809318
  54.0800018    0.4783096
  54.0900040    0.4863898
  54.1000023    0.4801881
  54.1100044    0.4831302
  54.1200027    0.4833188
  54.1300011    0.4779272
  54.1400032    0.4761234
  54.1500015    0.4739646
  54.1600037    0.4610010
  54.1700020    0.4532659
  54.1800041    0.4457809
  54.1900024    0.4442625
  54.2000008    0.4458115
  54.2100029    0.4410817
  54.2200012    0.4404702
  54.2300034    0.4525561
  54.2400017    0.4562087
  54.2500038    0.4513968
  54.2600021    0.4557343
  54.2700043    0.4479533
  54.2800026    0.4430986
  54.2900009    0.4535496
  54.3000031    0.4603709
  54.3100014    0.4461724
  54.3200035    0.4397869
  54.3300018    0.4318201
  54.3400040    0.4285014
  54.3500023    0.4359437
  54.3600044    0.4412926
  54.3700027    0.4415694
  54.3800011    0.4545406
  54.3900032    0.4636549
  54.4000015    0.4628506
  54.4100037    0.4613067
  54.4200020    0.4602439
  54.4300041    0.4631725
  54.4400024    0.4624913
  54.4500008    0.4482275
  54.4600029    0.4519988
  54.4700012    0.4463862
  54.4800034    0.4496579
  54.4900017    0.4521998
  54.5000038    0.4539175
  54.5100021    0.4529022
  54.5200043    0.4512013
  54.5300026    0.4596864
  54.5400009    0.4497407
  54.5500031    0.4544492
  54.5600014    0.4520352
  54.5700035    0.4528613
  54.5800018    0.4582657
  54.5900040    0.4627073
  54.6000023    0.4524071
  54.6100044    0.4475100
  54.6200027    0.4420352
  54.6300011    0.4438767
  54.6400032    0.4403402
  54.6500015    0.4451264
  54.6600037    0.4338822
  54.6700020    0.4412137
  54.6800041    0.4498504
  54.6900024    0.4447719
  54.7000008    0.4618909
  54.7100029    0.4638465
  54.7200012    0.4699807
  54.7300034    0.4721283
  54.7400017    0.4657723
  54.7500038    0.4604502
  54.7600021    0.4577056
  54.7700043    0.4512972
  54.7800026    0.4322840
  54.7900009    0.4382525
  54.8000031    0.4406208
  54.8100014    0.4512466
  54.8200035    0.4490682
  54.8300018    0.4603047
  54.8400040    0.4557796
  54.8500023    0.4466954
  54.8600044    0.4432927
  54.8700027    0.4530500
  54.8800011    0.4574629
  54.8900032    0.4691841
  54.9000015    0.4658582
  54.9100037    0.4677936
  54.9200020    0.4710825
  54.9300041    0.4727352
  54.9400024    0.4681193
  54.9500008    0.4710015
  54.9600029    0.4756206
  54.9700012    0.4575574
  54.9800034    0.4674974
  54.9900017    0.4744813
  55.0000038    0.4727186
  55.0100021    0.4607533
  55.0200043    0.4636348
  55.0300026    0.4888671
  55.0400009    0.4966591
  55.0500031    0.5066659
  55.0600014    0.5111788
  55.0700035    0.5004539
  55.0800018    0.4967872
  55.0900040    0.4794947
  55.1000023    0.4722800
  55.1100044    0.4847014
  55.1200027    0.4735003
  55.1300011    0.4804209
  55.1400032    0.4858022
  55.1500015    0.5110267
  55.1600037    0.4970755
  55.1700020    0.4929919
  55.1800041    0.4772749
  55.1900024    0.4822887
  55.2000008    0.4872013
  55.2100029    0.5001891
  55.2200012    0.4873700
  55.2300034    0.4952701
  55.2400017    0.4980849
  55.2500038    0.5078208
  55.2600021    0.5127465
  55.2700043    0.5224535
  55.2800026    0.5170460
  55.2900009    0.5131293
  55.3000031    0.5184745
  55.3100014    0.5010051
  55.3200035    0.4973266
  55.3300018    0.5070192
  55.3400040    0.5041313
  55.3500023    0.5088455
  55.3600044    0.5131379
  55.3700027    0.4966812
  55.3800011    0.5005475
  55.3900032    0.4877563
  55.4000015    0.4888388
  55.4100037    0.4884654
  55.4200020    0.4972799
  55.4300041    0.5014260
  55.4400024    0.4949000
  55.4500008    0.4919247
  55.4600029    0.4926504
  55.4700012    0.4811547
  55.4800034    0.4686761
  55.4900017    0.4552212
  55.5000038    0.4491125
  55.5100021    0.4467925
  55.5200043    0.4496875
  55.5300026    0.4731804
  55.5400009    0.4853583
  55.5500031    0.4728404
  55.5600014    0.4671215
  55.5700035    0.4643364
  55.5800018    0.4647775
  55.5900040    0.4652851
  55.6000023    0.4744651
  55.6100044    0.4684485
  55.6200027    0.4679021
  55.6300011    0.4694722
  55.6400032    0.4619165
  55.6500015    0.4782813
  55.6600037    0.4818175
  55.6700020    0.4796630
  55.6800041    0.4797271
  55.6900024    0.4638762
  55.7000008    0.4544020
  55.7100029    0.4623890
  55.7200012    0.4524295
  55.7300034    0.4525858
  55.7400017    0.4611903
  55.7500038    0.4643342
  55.7600021    0.4570416
  55.7700043    0.4539308
  55.7800026    0.4541245
  55.7900009    0.4296961
  55.8000031    0.4257147
  55.8100014    0.4323221
  55.8200035    0.4184493
  55.8300018    0.4228357
  55.8400040    0.4273458
  55.8500023    0.4303338
  55.8600044    0.4279317
  55.8700027    0.4347965
  55.8800011    0.4358360
  55.8900032    0.4320143
  55.9000015    0.4264747
  55.9100037    0.4192084
  55.9200020    0.4086162
  55.9300041    0.4056206
  55.9400024    0.4144612
  55.9500008    0.4184408
  55.9600029    0.4041555
  55.9700012    0.4082966
  55.9800034    0.4030776
  55.9900017    0.4021434
  56.0000038    0.4035628
  56.0100021    0.3954605
  56.0200043    0.3949466
  56.0300026    0.3903829
  56.0400009    0.3904684
  56.0500031    0.3862143
  56.0600014    0.3903435
  56.0700035    0.3913184
  56.0800018    0.3923633
  56.0900040    0.3982160
  56.1000023    0.3964043
  56.1100044    0.3896395
  56.1200027    0.3893012
  56.1300011    0.4019069
  56.1400032    0.3995739
  56.1500015    0.4031630
  56.1600037    0.4122471
  56.1700020    0.4118195
  56.1800041    0.4143852
  56.1900024    0.4154793
  56.2000008    0.4177546
  56.2100029    0.4112525
  56.2200012    0.4157691
  56.2300034    0.4141653
  56.2400017    0.4076176
  56.2500038    0.3944533
  56.2600021    0.4047933
  56.2700043    0.3990506
  56.2800026    0.3923460
  56.2900009    0.3959234
  56.3000031    0.4050552
  56.3100014    0.3967879
  56.3200035    0.3973034
  56.3300018    0.4057806
  56.3400040    0.4007298
  56.3500023    0.4047734
  56.3600044    0.3954322
  56.3700027    0.4000201
  56.3800011    0.4017033
  56.3900032    0.4059227
  56.4000015    0.3972111
  56.4100037    0.3922930
  56.4200020    0.3940817
  56.4300041    0.3922400
  56.4400024    0.4014749
  56.4500046    0.4122119
  56.4600029    0.4173155
  56.4700012    0.4091710
  56.4800034    0.4110142
  56.4900017    0.4039454
  56.5000038    0.3989448
  56.5100021    0.4040709
  56.5200043    0.3935255
  56.5300026    0.3827525
  56.5400009    0.3877138
  56.5500031    0.3817101
  56.5600014    0.3789039
  56.5700035    0.3884552
  56.5800018    0.3856153
  56.5900040    0.3789041
  56.6000023    0.3793158
  56.6100044    0.3777874
  56.6200027    0.3855501
  56.6300011    0.3872331
  56.6400032    0.3879459
  56.6500015    0.3774939
  56.6600037    0.3870711
  56.6700020    0.3893961
  56.6800041    0.3994384
  56.6900024    0.4104504
  56.7000046    0.4165539
  56.7100029    0.4117086
  56.7200012    0.4118079
  56.7300034    0.3947331
  56.7400017    0.3887701
  56.7500038    0.4082840
  56.7600021    0.4120300
  56.7700043    0.4135467
  56.7800026    0.4040563
  56.7900009    0.4104930
  56.8000031    0.4028623
  56.8100014    0.4103114
  56.8200035    0.4131458
  56.8300018    0.4228047
  56.8400040    0.4110577
  56.8500023    0.4084231
  56.8600044    0.4144969
  56.8700027    0.4151503
  56.8800011    0.4160364
  56.8900032    0.4086868
  56.9000015    0.4183138
  56.9100037    0.4206950
  56.9200020    0.4259690
  56.9300041    0.4271677
  56.9400024    0.4342392
  56.9500046    0.4337798
  56.9600029    0.4339401
  56.9700012    0.4382212
  56.9800034    0.4437631
  56.9900017    0.4392748
  57.0000038    0.4370092
  57.0100021    0.4385158
  57.0200043    0.4472531
  57.0300026    0.4239011
  57.0400009    0.4212126
  57.0500031    0.4226118
  57.0600014    0.4326383
  57.0700035    0.4320154
  57.0800018    0.4295651
  57.0900040    0.4369584
  57.1000023    0.4319421
  57.1100044    0.4337347
  57.1200027    0.4450601
  57.1300011    0.4399991
  57.1400032    0.4369600
  57.1500015    0.4390323
  57.1600037    0.4292023
  57.1700020    0.4286110
  57.1800041    0.4337599
  57.1900024    0.4235998
  57.2000046    0.4237781
  57.2100029    0.4310403
  57.2200012    0.4241544
  57.2300034    0.4361255
  57.2400017    0.4322926
  57.2500038    0.4372328
  57.2600021    0.4242403
  57.2700043    0.4353236
  57.2800026    0.4260655
  57.2900009    0.4216315
  57.3000031    0.4200080
  57.3100014    0.4245761
  57.3200035    0.4214469
  57.3300018    0.4111342
  57.3400040    0.4135636
  57.3500023    0.4177661
  57.3600044    0.4165496
  57.3700027    0.4143029
  57.3800011    0.4137954
  57.3900032    0.4116012
  57.4000015    0.4190059
  57.4100037    0.4218166
  57.4200020    0.4224774
  57.4300041    0.4094146
  57.4400024    0.4008724
  57.4500046    0.4038012
  57.4600029    0.4092443
  57.4700012    0.4015326
  57.4800034    0.4026590
  57.4900017    0.4006467
  57.5000038    0.4079429
  57.5100021    0.4110937
  57.5200043    0.4213009
  57.5300026    0.4151921
  57.5400009    0.4195375
  57.5500031    0.4310070
  57.5600014    0.4332596
  57.5700035    0.4276461
  57.5800018    0.4286516
  57.5900040    0.4352092
  57.6000023    0.4366754
  57.6100044    0.4359794
  57.6200027    0.4373488
  57.6300011    0.4385857
  57.6400032    0.4398772
  57.6500015    0.4349427
  57.6600037    0.4363273
  57.6700020    0.4555151
  57.6800041    0.4448519
  57.6900024    0.4422292
  57.7000046    0.4396877
  57.7100029    0.4454115
  57.7200012    0.4493330
  57.7300034    0.4523171
  57.7400017    0.4573651
  57.7500038    0.4498545
  57.7600021    0.4483549
  57.7700043    0.4483970
  57.7800026    0.4504329
  57.7900009    0.4454937
  57.8000031    0.4612206
  57.8100014    0.4544624
  57.8200035    0.4601912
  57.8300018    0.4667331
  57.8400040    0.4719098
  57.8500023    0.4746075
  57.8600044    0.4505647
  57.8700027    0.4447283
  57.8800011    0.4434641
  57.8900032    0.4513934
  57.9000015    0.4340890
  57.9100037    0.4424878
  57.9200020    0.4300835
  57.9300041    0.4356179
  57.9400024    0.4387404
  57.9500046    0.4466271
  57.9600029    0.4443693
  57.9700012    0.4480996
  57.9800034    0.4516545
  57.9900017    0.4469547
  58.0000038    0.4433659
  58.0100021    0.4448273
  58.0200043    0.4430371
  58.0300026    0.4422570
  58.0400009    0.4554550
  58.0500031    0.4508739
  58.0600014    0.4499840
  58.0700035    0.4468491
  58.0800018    0.4471711
  58.0900040    0.4565796
  58.1000023    0.4509172
  58.1100044    0.4409246
  58.1200027    0.4398907
  58.1300011    0.4502076
  58.1400032    0.4604264
  58.1500015    0.4469706
  58.1600037    0.4502039
  58.1700020    0.4455141
  58.1800041    0.4405444
  58.1900024    0.4468275
  58.2000046    0.4429031
  58.2100029    0.4513113
  58.2200012    0.4523107
  58.2300034    0.4394180
  58.2400017    0.4589173
  58.2500038    0.4468001
  58.2600021    0.4489168
  58.2700043    0.4346076
  58.2800026    0.4329198
  58.2900009    0.4449829
  58.3000031    0.4321472
  58.3100014    0.4450132
  58.3200035    0.4331842
  58.3300018    0.4367002
  58.3400040    0.4329562
  58.3500023    0.4412921
  58.3600044    0.4341291
  58.3700027    0.4272677
  58.3800011    0.4440241
  58.3900032    0.4464675
  58.4000015    0.4402059
  58.4100037    0.4462872
  58.4200020    0.4472087
  58.4300041    0.4569772
  58.4400024    0.4617805
  58.4500046    0.4685675
  58.4600029    0.4573618
  58.4700012    0.4554479
  58.4800034    0.4477177
  58.4900017    0.4518105
  58.5000038    0.4494811
  58.5100021    0.4534683
  58.5200043    0.4556316
  58.5300026    0.4473512
  58.5400009    0.4496123
  58.5500031    0.4568100
  58.5600014    0.4708685
  58.5700035    0.4525668
  58.5800018    0.4720277
  58.5900040    0.4720311
  58.6000023    0.4750321
  58.6100044    0.4871703
  58.6200027    0.4892572
  58.6300011    0.4778031
  58.6400032    0.4788867
  58.6500015    0.4601200
  58.6600037    0.4770965
  58.6700020    0.4593638
  58.6800041    0.4691646
  58.6900024    0.4681124
  58.7000046    0.4717872
  58.7100029    0.4713701
  58.7200012    0.4698681
  58.7300034    0.4625277
  58.7400017    0.4598719
  58.7500038    0.4583862
  58.7600021    0.4463067
  58.7700043    0.4475766
  58.7800026    0.4369433
  58.7900009    0.4391352
  58.8000031    0.4363054
  58.8100014    0.4393097
  58.8200035    0.4508278
  58.8300018    0.4495439
  58.8400040    0.4397150
  58.8500023    0.4407578
  58.8600044    0.4399270
  58.8700027    0.4254763
  58.8800011    0.4348859
  58.8900032    0.4293897
  58.9000015    0.4316149
  58.9100037    0.4368542
  58.9200020    0.4362352
  58.9300041    0.4323053
  58.9400024    0.4227561
  58.9500046    0.4259947
  58.9600029    0.4186251
  58.9700012    0.4275215
  58.9800034    0.4393853
  58.9900017    0.4477573
  59.0000038    0.4541873
  59.0100021    0.4460148
  59.0200043    0.4536723
  59.0300026    0.4610000
  59.0400009    0.4726931
  59.0500031    0.4828402
  59.0600014    0.4764673
  59.0700035    0.4778701
  59.0800018    0.4843690
  59.0900040    0.4714979
  59.1000023    0.4706230
  59.1100044    0.4927994
  59.1200027    0.4955987
  59.1300011    0.4781519
  59.1400032    0.4749920
  59.1500015    0.4799524
  59.1600037    0.4718198
  59.1700020    0.4711666
  59.1800041    0.4613420
  59.1900024    0.4644355
  59.2000046    0.4745486
  59.2100029    0.4731918
  59.2200012    0.4750751
  59.2300034    0.4845928
  59.2400017    0.4808072
  59.2500038    0.4748389
  59.2600021    0.4752080
  59.2700043    0.4638575
  59.2800026    0.4760766
  59.2900009    0.4693991
  59.3000031    0.4648210
  59.3100014    0.4468629
  59.3200035    0.4502729
  59.3300018    0.4511622
  59.3400040    0.4480338
  59.3500023    0.4523924
  59.3600044    0.4436840
  59.3700027    0.4470497
  59.3800011    0.4542031
  59.3900032    0.4604344
  59.4000015    0.4697441
  59.4100037    0.4660053
  59.4200020    0.4741124
  59.4300041    0.4710496
  59.4400024    0.4848402
  59.4500046    0.4744090
  59.4600029    0.4717233
  59.4700012    0.4644810
  59.4800034    0.4562197
  59.4900017    0.4702631
  59.5000038    0.4873907
  59.5100021    0.4800784
  59.5200043    0.4891113
  59.5300026    0.4776644
  59.5400047    0.4723027
  59.5500031    0.4643877
  59.5600014    0.4646831
  59.5700035    0.4662809
  59.5800018    0.4826021
  59.5900040    0.4757212
  59.6000023    0.4839959
  59.6100044    0.4767959
  59.6200027    0.4726338
  59.6300011    0.4799224
  59.6400032    0.4681407
  59.6500015    0.4660503
  59.6600037    0.4700765
  59.6700020    0.4766108
  59.6800041    0.4758604
  59.6900024    0.4780421
  59.7000046    0.4783007
  59.7100029    0.4745908
  59.7200012    0.4692032
  59.7300034    0.4787173
  59.7400017    0.4694680
  59.7500038    0.4784314
  59.7600021    0.4732024
  59.7700043    0.4691487
  59.7800026    0.4673169
  59.7900047    0.4739769
  59.8000031    0.4660687
  59.8100014    0.4694966
  59.8200035    0.4571676
  59.8300018    0.4512321
  59.8400040    0.4502239
  59.8500023    0.4517267
  59.8600044    0.4441563
  59.8700027    0.4446147
  59.8800011    0.4381536
  59.8900032    0.4271585
  59.9000015    0.4261277
  59.9100037    0.4232625
  59.9200020    0.4279081
  59.9300041    0.4329229
  59.9400024    0.4323241
  59.9500046    0.4330552
  59.9600029    0.4320917
  59.9700012    0.4256064
  59.9800034    0.4353502
  59.9900017    0.4418978
  60.0000038    0.4295270
  60.0100021    0.4365505
  60.0200043    0.4554852
  60.0300026    0.4449277
  60.0400047    0.4671767
  60.0500031    0.4526945
  60.0600014    0.4551045
  60.0700035    0.4631124
  60.0800018    0.4582094
  60.0900040    0.4538692
  60.1000023    0.4409501
  60.1100044    0.4480014
  60.1200027    0.4600566
  60.1300011    0.4720962
  60.1400032    0.4607589
  60.1500015    0.4549238
  60.1600037    0.4579095
  60.1700020    0.4508860
  60.1800041    0.4633744
  60.1900024    0.4507431
  60.2000046    0.4651136
  60.2100029    0.4731992
  60.2200012    0.4621682
  60.2300034    0.4773252
  60.2400017    0.4712428
  60.2500038    0.4603898
  60.2600021    0.4641902
  60.2700043    0.4689112
  60.2800026    0.4743919
  60.2900047    0.4896482
  60.3000031    0.4874156
  60.3100014    0.4879542
  60.3200035    0.4902957
  60.3300018    0.4803147
  60.3400040    0.4845186
  60.3500023    0.4816719
  60.3600044    0.4875609
  60.3700027    0.4945436
  60.3800011    0.4818951
  60.3900032    0.4829798
  60.4000015    0.4776301
  60.4100037    0.4883961
  60.4200020    0.4848417
  60.4300041    0.4798589
  60.4400024    0.4877381
  60.4500046    0.4904225
  60.4600029    0.4777615
  60.4700012    0.4759722
  60.4800034    0.4649277
  60.4900017    0.4721783
  60.5000038    0.4674737
  60.5100021    0.4588062
  60.5200043    0.4487853
  60.5300026    0.4472184
  60.5400047    0.4545733
  60.5500031    0.4594881
  60.5600014    0.4687961
  60.5700035    0.4772049
  60.5800018    0.4614275
  60.5900040    0.4664449
  60.6000023    0.4603695
  60.6100044    0.4616001
  60.6200027    0.4682578
  60.6300011    0.4803220
  60.6400032    0.4815374
  60.6500015    0.4682788
  60.6600037    0.4648406
  60.6700020    0.4558428
  60.6800041    0.4554682
  60.6900024    0.4676052
  60.7000046    0.4507219
  60.7100029    0.4438007
  60.7200012    0.4662555
  60.7300034    0.4489675
  60.7400017    0.4486174
  60.7500038    0.4534710
  60.7600021    0.4544659
  60.7700043    0.4571334
  60.7800026    0.4520515
  60.7900047    0.4728506
  60.8000031    0.4572045
  60.8100014    0.4737096
  60.8200035    0.4836346
  60.8300018    0.4669468
  60.8400040    0.4720821
  60.8500023    0.4738762
  60.8600044    0.4697992
  60.8700027    0.4724074
  60.8800011    0.4839178
  60.8900032    0.4887368
  60.9000015    0.4874494
  60.9100037    0.4988123
  60.9200020    0.4951099
  60.9300041    0.4926491
  60.9400024    0.4821768
  60.9500046    0.4840084
  60.9600029    0.4776135
  60.9700012    0.4876839
  60.9800034    0.4844512
  60.9900017    0.4713267
  61.0000038    0.4662348
  61.0100021    0.4523627
  61.0200043    0.4617248
  61.0300026    0.4709281
  61.0400047    0.4735058
  61.0500031    0.4885203
  61.0600014    0.4779910
  61.0700035    0.4764227
  61.0800018    0.4845641
  61.0900040    0.4799138
  61.1000023    0.4763814
  61.1100044    0.4663085
  61.1200027    0.4745343
  61.1300011    0.4710090
  61.1400032    0.4558042
  61.1500015    0.4487324
  61.1600037    0.4348289
  61.1700020    0.4419245
  61.1800041    0.4400471
  61.1900024    0.4513938
  61.2000046    0.4618261
  61.2100029    0.4712100
  61.2200012    0.4540172
  61.2300034    0.4600120
  61.2400017    0.4655719
  61.2500038    0.4505607
  61.2600021    0.4376962
  61.2700043    0.4414209
  61.2800026    0.4452147
  61.2900047    0.4527493
  61.3000031    0.4462253
  61.3100014    0.4505166
  61.3200035    0.4470080
  61.3300018    0.4516528
  61.3400040    0.4509324
  61.3500023    0.4418723
  61.3600044    0.4248549
  61.3700027    0.4312461
  61.3800011    0.4372053
  61.3900032    0.4272186
  61.4000015    0.4280447
  61.4100037    0.4441545
  61.4200020    0.4567755
  61.4300041    0.4568712
  61.4400024    0.4559199
  61.4500046    0.4544063
  61.4600029    0.4683257
  61.4700012    0.4645210
  61.4800034    0.4615487
  61.4900017    0.4511365
  61.5000038    0.4455112
  61.5100021    0.4437452
  61.5200043    0.4360677
  61.5300026    0.4415480
  61.5400047    0.4348468
  61.5500031    0.4380307
  61.5600014    0.4450445
  61.5700035    0.4399692
  61.5800018    0.4190964
  61.5900040    0.4191093
  61.6000023    0.4274402
  61.6100044    0.4245051
  61.6200027    0.4118064
  61.6300011    0.4170266
  61.6400032    0.4222610
  61.6500015    0.4131135
  61.6600037    0.4121375
  61.6700020    0.4175875
  61.6800041    0.4206488
  61.6900024    0.4155873
  61.7000046    0.4194009
  61.7100029    0.4227278
  61.7200012    0.4169425
  61.7300034    0.4185167
  61.7400017    0.4195649
  61.7500038    0.4229594
  61.7600021    0.4413744
  61.7700043    0.4491256
  61.7800026    0.4410190
  61.7900047    0.4335126
  61.8000031    0.4355624
  61.8100014    0.4316635
  61.8200035    0.4249164
  61.8300018    0.4285240
  61.8400040    0.4273192
  61.8500023    0.4208739
  61.8600044    0.4234888
  61.8700027    0.4279672
  61.8800011    0.4279300
  61.8900032    0.4287716
  61.9000015    0.4277088
  61.9100037    0.4275791
  61.9200020    0.4241016
  61.9300041    0.4238340
  61.9400024    0.4274948
  61.9500046    0.4240642
  61.9600029    0.4323252
  61.9700012    0.4440685
  61.9800034    0.4355312
  61.9900017    0.4345550
  62.0000038    0.4303761
  62.0100021    0.4292704
  62.0200043    0.4293823
  62.0300026    0.4328129
  62.0400047    0.4421774
  62.0500031    0.4250540
  62.0600014    0.4351941
  62.0700035    0.4239941
  62.0800018    0.4161921
  62.0900040    0.4274756
  62.1000023    0.4331789
  62.1100044    0.4307042
  62.1200027    0.4284705
  62.1300011    0.4173293
  62.1400032    0.4228911
  62.1500015    0.4086850
  62.1600037    0.4126905
  62.1700020    0.4187023
  62.1800041    0.4129244
  62.1900024    0.4221005
  62.2000046    0.4171443
  62.2100029    0.4326033
  62.2200012    0.4372011
  62.2300034    0.4376898
  62.2400017    0.4311648
  62.2500038    0.4371765
  62.2600021    0.4445633
  62.2700043    0.4463948
  62.2800026    0.4544340
  62.2900047    0.4570926
  62.3000031    0.4524017
  62.3100014    0.4616913
  62.3200035    0.4679233
  62.3300018    0.4645892
  62.3400040    0.4645413
  62.3500023    0.4536940
  62.3600044    0.4463916
  62.3700027    0.4589192
  62.3800011    0.4637623
  62.3900032    0.4401031
  62.4000015    0.4472267
  62.4100037    0.4552195
  62.4200020    0.4415369
  62.4300041    0.4357357
  62.4400024    0.4399945
  62.4500046    0.4252399
  62.4600029    0.4214106
  62.4700012    0.4165806
  62.4800034    0.4188412
  62.4900017    0.4213969
  62.5000038    0.4357186
  62.5100021    0.4405339
  62.5200043    0.4428008
  62.5300026    0.4360099
  62.5400047    0.4356724
  62.5500031    0.4355508
  62.5600014    0.4364212
  62.5700035    0.4329161
  62.5800018    0.4320295
  62.5900040    0.4420597
  62.6000023    0.4484552
  62.6100044    0.4527258
  62.6200027    0.4578726
  62.6300011    0.4497238
  62.6400032    0.4493698
  62.6500015    0.4678478
  62.6600037    0.4551248
  62.6700020    0.4530253
  62.6800041    0.4581679
  62.6900024    0.4537164
  62.7000046    0.4715920
  62.7100029    0.4873899
  62.7200012    0.4738526
  62.7300034    0.4683067
  62.7400017    0.4658847
  62.7500038    0.4717682
  62.7600021    0.4726765
  62.7700043    0.4696273
  62.7800026    0.4806995
  62.7900047    0.4792521
  62.8000031    0.4710054
  62.8100014    0.4653930
  62.8200035    0.4550713
  62.8300018    0.4648963
  62.8400040    0.4633270
  62.8500023    0.4544586
  62.8600044    0.4706005
  62.8700027    0.4696703
  62.8800049    0.4824178
  62.8900032    0.4681509
  62.9000015    0.4828906
  62.9100037    0.4917323
  62.9200020    0.5040258
  62.9300041    0.5016969
  62.9400024    0.5032731
  62.9500046    0.5080485
  62.9600029    0.4994117
  62.9700012    0.4839303
  62.9800034    0.4983360
  62.9900017    0.4941345
  63.0000038    0.4848790
  63.0100021    0.4827073
  63.0200043    0.4866144
  63.0300026    0.4972667
  63.0400047    0.4984519
  63.0500031    0.4902547
  63.0600014    0.4956325
  63.0700035    0.4931661
  63.0800018    0.4952101
  63.0900040    0.4897588
  63.1000023    0.4907962
  63.1100044    0.5061936
  63.1200027    0.5013226
  63.1300049    0.5164599
  63.1400032    0.5143233
  63.1500015    0.5152454
  63.1600037    0.5251973
  63.1700020    0.5290835
  63.1800041    0.5280452
  63.1900024    0.5267581
  63.2000046    0.5239295
  63.2100029    0.5312083
  63.2200012    0.5332220
  63.2300034    0.5342717
  63.2400017    0.5136169
  63.2500038    0.5066473
  63.2600021    0.5095053
  63.2700043    0.5088742
  63.2800026    0.5047755
  63.2900047    0.4878038
  63.3000031    0.4900547
  63.3100014    0.4908662
  63.3200035    0.5039169
  63.3300018    0.5106438
  63.3400040    0.5102188
  63.3500023    0.5000792
  63.3600044    0.4945188
  63.3700027    0.4965539
  63.3800049    0.5020620
  63.3900032    0.4994923
  63.4000015    0.5011982
  63.4100037    0.4953947
  63.4200020    0.5026977
  63.4300041    0.5117146
  63.4400024    0.5063216
  63.4500046    0.5035835
  63.4600029    0.5091475
  63.4700012    0.5112450
  63.4800034    0.5194790
  63.4900017    0.5182035
  63.5000038    0.5106525
  63.5100021    0.5134446
  63.5200043    0.5096852
  63.5300026    0.5174028
  63.5400047    0.5104846
  63.5500031    0.5282879
  63.5600014    0.5420259
  63.5700035    0.5550200
  63.5800018    0.5409327
  63.5900040    0.5406058
  63.6000023    0.5224752
  63.6100044    0.5331123
  63.6200027    0.5499590
  63.6300049    0.5507261
  63.6400032    0.5395343
  63.6500015    0.5500053
  63.6600037    0.5340210
  63.6700020    0.5336559
  63.6800041    0.5503355
  63.6900024    0.5700284
  63.7000046    0.5644825
  63.7100029    0.5606778
  63.7200012    0.5493356
  63.7300034    0.5434774
  63.7400017    0.5447301
  63.7500038    0.5436704
  63.7600021    0.5436293
  63.7700043    0.5509849
  63.7800026    0.5561795
  63.7900047    0.5509512
  63.8000031    0.5536061
  63.8100014    0.5502928
  63.8200035    0.5369354
  63.8300018    0.5490498
  63.8400040    0.5495272
  63.8500023    0.5302481
  63.8600044    0.5296859
  63.8700027    0.5363287
  63.8800049    0.5521323
  63.8900032    0.5675891
  63.9000015    0.5639554
  63.9100037    0.5690020
  63.9200020    0.5674572
  63.9300041    0.5566837
  63.9400024    0.5709668
  63.9500046    0.5676115
  63.9600029    0.5512674
  63.9700012    0.5406690
  63.9800034    0.5539637
  63.9900017    0.5542307
  64.0000000    0.5554150
  64.0100021    0.5598623
  64.0200043    0.5527625
  64.0300064    0.5584427
  64.0400009    0.5435783
  64.0500031    0.5672187
  64.0600052    0.5444621
  64.0699997    0.5460607
  64.0800018    0.5571843
  64.0900040    0.5549374
  64.1000061    0.5320792
  64.1100006    0.5306438
  64.1200027    0.5395383
  64.1300049    0.5320258
  64.1399994    0.5442472
  64.1500015    0.5316625
  64.1600037    0.5385545
  64.1700058    0.5434093
  64.1800003    0.5330846
  64.1900024    0.5276855
  64.2000046    0.5254355
  64.2100067    0.5167964
  64.2200012    0.5070021
  64.2300034    0.5179547
  64.2400055    0.5092986
  64.2500000    0.5042526
  64.2600021    0.4811920
  64.2700043    0.4800263
  64.2800064    0.4844587
  64.2900009    0.4695490
  64.3000031    0.4643503
  64.3100052    0.4628674
  64.3199997    0.4645121
  64.3300018    0.4837678
  64.3400040    0.4820027
  64.3500061    0.4637528
  64.3600006    0.4684989
  64.3700027    0.4670135
  64.3800049    0.4544613
  64.3899994    0.4507661
  64.4000015    0.4624469
  64.4100037    0.4635087
  64.4200058    0.4735662
  64.4300003    0.4862838
  64.4400024    0.4725268
  64.4500046    0.4690971
  64.4600067    0.4681039
  64.4700012    0.4481109
  64.4800034    0.4572794
  64.4900055    0.4640185
  64.5000000    0.4624456
  64.5100021    0.4569583
  64.5200043    0.4686989
  64.5300064    0.4451081
  64.5400009    0.4572394
  64.5500031    0.4562732
  64.5600052    0.4608953
  64.5699997    0.4463812
  64.5800018    0.4556318
  64.5900040    0.4684198
  64.6000061    0.4715984
  64.6100006    0.4747666
  64.6200027    0.4674589
  64.6300049    0.4730265
  64.6399994    0.4909254
  64.6500015    0.4704103
  64.6600037    0.4809743
  64.6700058    0.4781306
  64.6800003    0.4779913
  64.6900024    0.4795576
  64.7000046    0.4747081
  64.7100067    0.4730754
  64.7200012    0.4752814
  64.7300034    0.4614390
  64.7400055    0.4555123
  64.7500000    0.4646538
  64.7600021    0.4685220
  64.7700043    0.4691736
  64.7800064    0.4766199
  64.7900009    0.4709165
  64.8000031    0.4776733
  64.8100052    0.4780143
  64.8199997    0.4650143
  64.8300018    0.4642554
  64.8400040    0.4755342
  64.8500061    0.4864207
  64.8600006    0.4796383
  64.8700027    0.4916596
  64.8800049    0.4886226
  64.8899994    0.4956438
  64.9000015    0.4776214
  64.9100037    0.4740470
  64.9200058    0.4785563
  64.9300003    0.4916765
  64.9400024    0.4822219
  64.9500046    0.4799784
  64.9600067    0.4598373
  64.9700012    0.4546310
  64.9800034    0.4415503
  64.9900055    0.4473629
  65.0000000    0.4521484
  65.0100021    0.4431757
  65.0200043    0.4307207
  65.0300064    0.4193053
  65.0400009    0.4147250
  65.0500031    0.4179778
  65.0600052    0.4113507
  65.0699997    0.4204941
  65.0800018    0.4193030
  65.0900040    0.4295986
  65.1000061    0.4376046
  65.1100006    0.4279876
  65.1200027    0.4274821
  65.1300049    0.4249651
  65.1399994    0.4241443
  65.1500015    0.4327229
  65.1600037    0.4392875
  65.1700058    0.4284752
  65.1800003    0.4417167
  65.1900024    0.4518425
  65.2000046    0.4504883
  65.2100067    0.4463540
  65.2200012    0.4464718
  65.2300034    0.4589819
  65.2400055    0.4636360
  65.2500000    0.4656974
  65.2600021    0.4733646
  65.2700043    0.4782290
  65.2800064    0.4672532
  65.2900009    0.4640092
  65.3000031    0.4607000
  65.3100052    0.4696023
  65.3199997    0.4740062
  65.3300018    0.4833616
  65.3400040    0.4881468
  65.3500061    0.4821667
  65.3600006    0.4814961
  65.3700027    0.4784344
  65.3800049    0.4759928
  65.3899994    0.4771951
  65.4000015    0.4666910
  65.4100037    0.4625393
  65.4200058    0.4668481
  65.4300003    0.4504973
  65.4400024    0.4535544
  65.4500046    0.4417049
  65.4600067    0.4440258
  65.4700012    0.4441374
  65.4800034    0.4290873
  65.4900055    0.4262229
  65.5000000    0.4313495
  65.5100021    0.4220520
  65.5200043    0.4122879
  65.5300064    0.4140453
  65.5400009    0.4022695
  65.5500031    0.3935612
  65.5600052    0.3940157
  65.5699997    0.3945102
  65.5800018    0.4055638
  65.5900040    0.4117688
  65.6000061    0.4038875
  65.6100006    0.3999307
  65.6200027    0.4041308
  65.6300049    0.4010745
  65.6399994    0.4135436
  65.6500015    0.4206717
  65.6600037    0.4263108
  65.6700058    0.4163045
  65.6800003    0.4263047
  65.6900024    0.4274167
  65.7000046    0.4175755
  65.7100067    0.4274718
  65.7200012    0.4219658
  65.7300034    0.4200370
  65.7400055    0.4193688
  65.7500000    0.4194053
  65.7600021    0.4202696
  65.7700043    0.4307380
  65.7800064    0.4518992
  65.7900009    0.4482194
  65.8000031    0.4542760
  65.8100052    0.4581369
  65.8199997    0.4629368
  65.8300018    0.4627824
  65.8400040    0.4590499
  65.8500061    0.4662923
  65.8600006    0.4642642
  65.8700027    0.4631338
  65.8800049    0.4272987
  65.8899994    0.4116566
  65.9000015    0.4157519
  65.9100037    0.4189168
  65.9200058    0.4149057
  65.9300003    0.4177688
  65.9400024    0.4138145
  65.9500046    0.4138432
  65.9600067    0.4145388
  65.9700012    0.4133694
  65.9800034    0.4015013
  65.9900055    0.3979906
  66.0000000    0.3966055
  66.0100021    0.4012770
  66.0200043    0.4006741
  66.0300064    0.3974997
  66.0400009    0.4157002
  66.0500031    0.4043132
  66.0600052    0.4071706
  66.0699997    0.4095647
  66.0800018    0.4194421
  66.0900040    0.4071442
  66.1000061    0.4068270
  66.1100006    0.3894869
  66.1200027    0.3992548
  66.1300049    0.4044179
  66.1399994    0.3974501
  66.1500015    0.4109287
  66.1600037    0.4156556
  66.1700058    0.4313647
  66.1800003    0.4292381
  66.1900024    0.4260266
  66.2000046    0.4223682
  66.2100067    0.4253640
  66.2200012    0.4127600
  66.2300034    0.4109330
  66.2400055    0.4128130
  66.2500000    0.4107147
  66.2600021    0.4177908
  66.2700043    0.4282162
  66.2800064    0.4380692
  66.2900009    0.4400394
  66.3000031    0.4349392
  66.3100052    0.4339508
  66.3199997    0.4227034
  66.3300018    0.4234731
  66.3400040    0.4247284
  66.3500061    0.4377381
  66.3600006    0.4179232
  66.3700027    0.4240106
  66.3800049    0.4125929
  66.3899994    0.4235212
  66.4000015    0.4330344
  66.4100037    0.4385023
  66.4200058    0.4393647
  66.4300003    0.4365516
  66.4400024    0.4286908
  66.4500046    0.4254366
  66.4600067    0.4217314
  66.4700012    0.4268044
  66.4800034    0.4330730
  66.4900055    0.4360499
  66.5000000    0.4539702
  66.5100021    0.4555410
  66.5200043    0.4472678
  66.5300064    0.4527826
  66.5400009    0.4556098
  66.5500031    0.4402486
  66.5600052    0.4319161
  66.5699997    0.4406375
  66.5800018    0.4391013
  66.5900040    0.4416146
  66.6000061    0.4430133
  66.6100006    0.4320565
  66.6200027    0.4199695
  66.6300049    0.4264977
  66.6399994    0.4230509
  66.6500015    0.4273791
  66.6600037    0.4240177
  66.6700058    0.4247315
  66.6800003    0.4192189
  66.6900024    0.4104742
  66.7000046    0.4033304
  66.7100067    0.4045676
  66.7200012    0.4001556
  66.7300034    0.3948317
  66.7400055    0.4064112
  66.7500000    0.4014277
  66.7600021    0.3920850
  66.7700043    0.3907731
  66.7800064    0.3930904
  66.7900009    0.3981188
  66.8000031    0.3992229
  66.8100052    0.4026484
  66.8199997    0.3990779
  66.8300018    0.3922764
  66.8400040    0.3905066
  66.8500061    0.3929687
  66.8600006    0.3884121
  66.8700027    0.4001347
  66.8800049    0.4006083
  66.8899994    0.3972366
  66.9000015    0.3949359
  66.9100037    0.4052202
  66.9200058    0.4023144
  66.9300003    0.4082717
  66.9400024    0.3994312
  66.9500046    0.4046123
  66.9600067    0.3991895
  66.9700012    0.3876961
  66.9800034    0.3962520
  66.9900055    0.4015725
  67.0000000    0.4028880
  67.0100021    0.3922673
  67.0200043    0.3879350
  67.0300064    0.4037083
  67.0400009    0.4134622
  67.0500031    0.4128250
  67.0600052    0.4099365
  67.0699997    0.4226495
  67.0800018    0.4186013
  67.0900040    0.4175618
  67.1000061    0.4243845
  67.1100006    0.4263728
  67.1200027    0.4324523
  67.1300049    0.4375280
  67.1399994    0.4381129
  67.1500015    0.4332822
  67.1600037    0.4404803
  67.1700058    0.4529104
  67.1800003    0.4508725
  67.1900024    0.4444125
  67.2000046    0.4533862
  67.2100067    0.4491293
  67.2200012    0.4379830
  67.2300034    0.4284010
  67.2400055    0.4352849
  67.2500000    0.4268020
  67.2600021    0.4269543
  67.2700043    0.4241565
  67.2800064    0.4326013
  67.2900009    0.4294748
  67.3000031    0.4382650
  67.3100052    0.4385490
  67.3199997    0.4435838
  67.3300018    0.4513750
  67.3400040    0.4479182
  67.3500061    0.4417745
  67.3600006    0.4438955
  67.3700027    0.4498894
  67.3800049    0.4476602
  67.3899994    0.4324481
  67.4000015    0.4243533
  67.4100037    0.4119200
  67.4200058    0.4141946
  67.4300003    0.4385971
  67.4400024    0.4437135
  67.4500046    0.4369340
  67.4600067    0.4317280
  67.4700012    0.4328332
  67.4800034    0.4251488
  67.4900055    0.4238666
  67.5000000    0.4348005
  67.5100021    0.4241413
  67.5200043    0.4294642
  67.5300064    0.4351906
  67.5400009    0.4412536
  67.5500031    0.4466957
  67.5600052    0.4404573
  67.5699997    0.4410316
  67.5800018    0.4603405
  67.5900040    0.4509684
  67.6000061    0.4426417
  67.6100006    0.4582779
  67.6200027    0.4568554
  67.6300049    0.4739386
  67.6400070    0.4770970
  67.6500015    0.4740264
  67.6600037    0.4837283
  67.6700058    0.4887950
  67.6800003    0.4907211
  67.6900024    0.4865356
  67.7000046    0.4700443
  67.7100067    0.4561436
  67.7200012    0.4637551
  67.7300034    0.4686866
  67.7400055    0.4718530
  67.7500000    0.4651037
  67.7600021    0.4829940
  67.7700043    0.4848308
  67.7800064    0.4830942
  67.7900009    0.4836684
  67.8000031    0.4982990
  67.8100052    0.4768575
  67.8199997    0.4732929
  67.8300018    0.4773211
  67.8400040    0.4838077
  67.8500061    0.4776482
  67.8600006    0.4743721
  67.8700027    0.4533485
  67.8800049    0.4404008
  67.8900070    0.4369091
  67.9000015    0.4432124
  67.9100037    0.4444075
  67.9200058    0.4554368
  67.9300003    0.4434512
  67.9400024    0.4282018
  67.9500046    0.4357677
  67.9600067    0.4314905
  67.9700012    0.4320880
  67.9800034    0.4435672
  67.9900055    0.4434406
  68.0000000    0.4525704
  68.0100021    0.4482966
  68.0200043    0.4439099
  68.0300064    0.4557150
  68.0400009    0.4599477
  68.0500031    0.4600943
  68.0600052    0.4692263
  68.0699997    0.4764932
  68.0800018    0.4848315
  68.0900040    0.4788138
  68.1000061    0.4772529
  68.1100006    0.4764569
  68.1200027    0.4803968
  68.1300049    0.4868904
  68.1400070    0.4810789
  68.1500015    0.4743857
  68.1600037    0.4887299
  68.1700058    0.4874580
  68.1800003    0.4844663
  68.1900024    0.4859519
  68.2000046    0.4620790
  68.2100067    0.4602373
  68.2200012    0.4598455
  68.2300034    0.4621801
  68.2400055    0.4542941
  68.2500000    0.4481592
  68.2600021    0.4562653
  68.2700043    0.4706065
  68.2800064    0.4626577
  68.2900009    0.4678375
  68.3000031    0.4670837
  68.3100052    0.4607096
  68.3199997    0.4637109
  68.3300018    0.4521422
  68.3400040    0.4641451
  68.3500061    0.4623605
  68.3600006    0.4521855
  68.3700027    0.4504944
  68.3800049    0.4489011
  68.3900070    0.4382700
  68.4000015    0.4342315
  68.4100037    0.4450767
  68.4200058    0.4490482
  68.4300003    0.4534196
  68.4400024    0.4477450
  68.4500046    0.4452604
  68.4600067    0.4539289
  68.4700012    0.4568907
  68.4800034    0.4422332
  68.4900055    0.4374064
  68.5000000    0.4461788
  68.5100021    0.4358114
  68.5200043    0.4347204
  68.5300064    0.4384889
  68.5400009    0.4432178
  68.5500031    0.4471861
  68.5600052    0.4432920
  68.5699997    0.4478283
  68.5800018    0.4445575
  68.5900040    0.4497066
  68.6000061    0.4533349
  68.6100006    0.4484589
  68.6200027    0.4376368
  68.6300049    0.4360316
  68.6400070    0.4286662
  68.6500015    0.4373841
  68.6600037    0.4429714
  68.6700058    0.4563537
  68.6800003    0.4413409
  68.6900024    0.4420920
  68.7000046    0.4519413
  68.7100067    0.4534593
  68.7200012    0.4543944
  68.7300034    0.4492279
  68.7400055    0.4400922
  68.7500000    0.4545162
  68.7600021    0.4632110
  68.7700043    0.4632638
  68.7800064    0.4705001
  68.7900009    0.4720501
  68.8000031    0.4638816
  68.8100052    0.4741712
  68.8199997    0.4564649
  68.8300018    0.4679470
  68.8400040    0.4628923
  68.8500061    0.4659514
  68.8600006    0.4686140
  68.8700027    0.4777646
  68.8800049    0.4763462
  68.8900070    0.4748776
  68.9000015    0.4668990
  68.9100037    0.4614554
  68.9200058    0.4637785
  68.9300003    0.4581624
  68.9400024    0.4438819
  68.9500046    0.4382394
  68.9600067    0.4266898
  68.9700012    0.4299138
  68.9800034    0.4288031
  68.9900055    0.4262809
  69.0000000    0.4403862
  69.0100021    0.4308916
  69.0200043    0.4342658
  69.0300064    0.4247140
  69.0400009    0.4267735
  69.0500031    0.4246956
  69.0600052    0.4309708
  69.0699997    0.4228180
  69.0800018    0.4275673
  69.0900040    0.4246766
  69.1000061    0.4230717
  69.1100006    0.4182717
  69.1200027    0.4226539
  69.1300049    0.4184496
  69.1400070    0.4257372
  69.1500015    0.4189723
  69.1600037    0.4097566
  69.1700058    0.4286044
  69.1800003    0.4297377
  69.1900024    0.4440689
  69.2000046    0.4449202
  69.2100067    0.4526753
  69.2200012    0.4555152
  69.2300034    0.4580486
  69.2400055    0.4577468
  69.2500000    0.4551612
  69.2600021    0.4541836
  69.2700043    0.4544481
  69.2800064    0.4634470
  69.2900009    0.4616645
  69.3000031    0.4593405
  69.3100052    0.4509800
  69.3199997    0.4448100
  69.3300018    0.4502186
  69.3400040    0.4477358
  69.3500061    0.4346303
  69.3600006    0.4339171
  69.3700027    0.4315500
  69.3800049    0.4434550
  69.3900070    0.4444781
  69.4000015    0.4506114
  69.4100037    0.4576984
  69.4200058    0.4693854
  69.4300003    0.4886133
  69.4400024    0.4953441
  69.4500046    0.4809772
  69.4600067    0.4742355
  69.4700012    0.4728598
  69.4800034    0.4801832
  69.4900055    0.4680718
  69.5000000    0.4795647
  69.5100021    0.4828736
  69.5200043    0.4762700
  69.5300064    0.4690559
  69.5400009    0.4653975
  69.5500031    0.4570471
  69.5600052    0.4612241
  69.5699997    0.4449493
  69.5800018    0.4503727
  69.5900040    0.4506165
  69.6000061    0.4497090
  69.6100006    0.4550765
  69.6200027    0.4568509
  69.6300049    0.4708916
  69.6400070    0.4793752
  69.6500015    0.4728172
  69.6600037    0.4835635
  69.6700058    0.4655755
  69.6800003    0.4702864
  69.6900024    0.4524190
  69.7000046    0.4614693
  69.7100067    0.4506829
  69.7200012    0.4569650
  69.7300034    0.4401907
  69.7400055    0.4420691
  69.7500000    0.4617018
  69.7600021    0.4589227
  69.7700043    0.4746581
  69.7800064    0.4689836
  69.7900009    0.4657401
  69.8000031    0.4699921
  69.8100052    0.4737796
  69.8199997    0.4800991
  69.8300018    0.4797259
  69.8400040    0.4848204
  69.8500061    0.5013704
  69.8600006    0.4998477
  69.8700027    0.4989000
  69.8800049    0.4995704
  69.8900070    0.4972604
  69.9000015    0.4785929
  69.9100037    0.4868303
  69.9200058    0.4842700
  69.9300003    0.4719402
  69.9400024    0.4689104
  69.9500046    0.4640342
  69.9600067    0.4627742
  69.9700012    0.4723342
  69.9800034    0.4687725
  69.9900055    0.4640741
  70.0000000    0.4665997
  70.0100021    0.4589488
  70.0200043    0.4497268
  70.0300064    0.4564589
  70.0400009    0.4453826
  70.0500031    0.4424586
  70.0600052    0.4414023
  70.0699997    0.4409591
  70.0800018    0.4400363
  70.0900040    0.4551660
  70.1000061    0.4602872
  70.1100006    0.4652546
  70.1200027    0.4685156
  70.1300049    0.4643097
  70.1400070    0.4671641
  70.1500015    0.4626552
  70.1600037    0.4558404
  70.1700058    0.4544270
  70.1800003    0.4748318
  70.1900024    0.4772071
  70.2000046    0.4738133
  70.2100067    0.4759829
  70.2200012    0.4839239
  70.2300034    0.5002075
  70.2400055    0.4948595
  70.2500000    0.4951475
  70.2600021    0.4854846
  70.2700043    0.4712506
  70.2800064    0.4552261
  70.2900009    0.4449605
  70.3000031    0.4455212
  70.3100052    0.4517649
  70.3199997    0.4617094
  70.3300018    0.4695872
  70.3400040    0.4609242
  70.3500061    0.4487662
  70.3600006    0.4509401
  70.3700027    0.4624559
  70.3800049    0.4653210
  70.3900070    0.4615904
  70.4000015    0.4511434
  70.4100037    0.4575853
  70.4200058    0.4412672
  70.4300003    0.4428275
  70.4400024    0.4415183
  70.4500046    0.4629750
  70.4600067    0.4737613
  70.4700012    0.4767357
  70.4800034    0.4885468
  70.4900055    0.4993141
  70.5000000    0.4951895
  70.5100021    0.4987448
  70.5200043    0.4992451
  70.5300064    0.5056371
  70.5400009    0.4987192
  70.5500031    0.4967875
  70.5600052    0.5008239
  70.5699997    0.4979517
  70.5800018    0.5062186
  70.5900040    0.5005986
  70.6000061    0.5111256
  70.6100006    0.5083182
  70.6200027    0.5185658
  70.6300049    0.5017168
  70.6400070    0.5122101
  70.6500015    0.5104355
  70.6600037    0.5154104
  70.6700058    0.5186433
  70.6800003    0.5237116
  70.6900024    0.5254591
  70.7000046    0.5092322
  70.7100067    0.5057790
  70.7200012    0.5109409
  70.7300034    0.5111426
  70.7400055    0.5150388
  70.7500000    0.5243269
  70.7600021    0.5283371
  70.7700043    0.5252500
  70.7800064    0.5314056
  70.7900009    0.5299778
  70.8000031    0.5244111
  70.8100052    0.5489744
  70.8199997    0.5560292
  70.8300018    0.5480067
  70.8400040    0.5505784
  70.8500061    0.5707929
  70.8600006    0.5705444
  70.8700027    0.5588225
  70.8800049    0.5450712
  70.8900070    0.5475441
  70.9000015    0.5467045
  70.9100037    0.5662538
  70.9200058    0.5398017
  70.9300003    0.5356135
  70.9400024    0.5288934
  70.9500046    0.5163480
  70.9600067    0.5160397
  70.9700012    0.5258913
  70.9800034    0.5264449
  70.9900055    0.5105222
  71.0000000    0.5071436
  71.0100021    0.5163385
  71.0200043    0.5161998
  71.0300064    0.5284678
  71.0400009    0.5350757
  71.0500031    0.5323523
  71.0600052    0.5264236
  71.0699997    0.5223801
  71.0800018    0.5137445
  71.0900040    0.5053667
  71.1000061    0.5097728
  71.1100006    0.4963329
  71.1200027    0.4912818
  71.1300049    0.4678915
  71.1400070    0.4579379
  71.1500015    0.4617525
  71.1600037    0.4579780
  71.1700058    0.4630335
  71.1800003    0.4476819
  71.1900024    0.4492894
  71.2000046    0.4443755
  71.2100067    0.4450799
  71.2200012    0.4420316
  71.2300034    0.4500724
  71.2400055    0.4596263
  71.2500000    0.4538101
  71.2600021    0.4609393
  71.2700043    0.4615476
  71.2800064    0.4349568
  71.2900009    0.4280382
  71.3000031    0.4170476
  71.3100052    0.4200235
  71.3199997    0.4342478
  71.3300018    0.4269387
  71.3400040    0.4338448
  71.3500061    0.4352069
  71.3600006    0.4339975
  71.3700027    0.4299524
  71.3800049    0.4280124
  71.3900070    0.4240203
  71.4000015    0.4296364
  71.4100037    0.4403836
  71.4200058    0.4291574
  71.4300003    0.4316584
  71.4400024    0.4238741
  71.4500046    0.4297887
  71.4600067    0.4521889
  71.4700012    0.4459329
  71.4800034    0.4623115
  71.4900055    0.4650802
  71.5000000    0.4708573
  71.5100021    0.4715551
  71.5200043    0.4771842
  71.5300064    0.4657772
  71.5400009    0.4681226
  71.5500031    0.4770751
  71.5600052    0.4783753
  71.5699997    0.4657023
  71.5800018    0.4581133
  71.5900040    0.4500320
  71.6000061    0.4578667
  71.6100006    0.4588170
  71.6200027    0.4549266
  71.6300049    0.4507160
  71.6400070    0.4595934
  71.6500015    0.4564992
  71.6600037    0.4596243
  71.6700058    0.4570730
  71.6800003    0.4494843
  71.6900024    0.4421428
  71.7000046    0.4415211
  71.7100067    0.4406932
  71.7200012    0.4457106
  71.7300034    0.4510999
  71.7400055    0.4443661
  71.7500000    0.4657531
  71.7600021    0.4703514
  71.7700043    0.4728350
  71.7800064    0.4726857
  71.7900009    0.4697588
  71.8000031    0.4657032
  71.8100052    0.4710197
  71.8199997    0.4650545
  71.8300018    0.4645586
  71.8400040    0.4805838
  71.8500061    0.4723397
  71.8600006    0.4737914
  71.8700027    0.4729620
  71.8800049    0.4841110
  71.8900070    0.4816999
  71.9000015    0.4896125
  71.9100037    0.4895021
  71.9200058    0.4782060
  71.9300003    0.4781056
  71.9400024    0.4732467
  71.9500046    0.4737854
  71.9600067    0.4666762
  71.9700012    0.4755276
  71.9800034    0.4831682
  71.9900055    0.4681481
  72.0000000    0.4617844
  72.0100021    0.4837228
  72.0200043    0.4892764
  72.0300064    0.4956931
  72.0400009    0.5023938
  72.0500031    0.5041165
  72.0600052    0.5065509
  72.0699997    0.4845617
  72.0800018    0.4978496
  72.0900040    0.5064511
  72.1000061    0.5123779
  72.1100006    0.4942623
  72.1200027    0.4823020
  72.1300049    0.4742081
  72.1400070    0.4775551
  72.1500015    0.4738232
  72.1600037    0.4755079
  72.1700058    0.4661601
  72.1800003    0.4513545
  72.1900024    0.4700565
  72.2000046    0.4749813
  72.2100067    0.4555172
  72.2200012    0.4618689
  72.2300034    0.4667602
  72.2400055    0.4596165
  72.2500000    0.4541557
  72.2600021    0.4548356
  72.2700043    0.4530769
  72.2800064    0.4469388
  72.2900009    0.4546348
  72.3000031    0.4489235
  72.3100052    0.4640658
  72.3199997    0.4630298
  72.3300018    0.4584684
  72.3400040    0.4534062
  72.3500061    0.4548208
  72.3600006    0.4676364
  72.3700027    0.4706093
  72.3800049    0.4652501
  72.3900070    0.4701876
  72.4000015    0.4754749
  72.4100037    0.4651875
  72.4200058    0.4654841
  72.4300003    0.4708267
  72.4400024    0.4726907
  72.4500046    0.4721935
  72.4600067    0.4615324
  72.4700012    0.4584782
  72.4800034    0.4551506
  72.4900055    0.4499341
  72.5000000    0.4439639
  72.5100021    0.4387932
  72.5200043    0.4447386
  72.5300064    0.4539720
  72.5400009    0.4731335
  72.5500031    0.4717432
  72.5600052    0.4704733
  72.5699997    0.4635194
  72.5800018    0.4640401
  72.5900040    0.4434520
  72.6000061    0.4505776
  72.6100006    0.4596803
  72.6200027    0.4643941
  72.6300049    0.4580000
  72.6400070    0.4473471
  72.6500015    0.4488854
  72.6600037    0.4543005
  72.6700058    0.4518243
  72.6800003    0.4515426
  72.6900024    0.4656140
  72.7000046    0.4792794
  72.7100067    0.4878029
  72.7200012    0.4810972
  72.7300034    0.4722950
  72.7400055    0.4752655
  72.7500000    0.4817877
  72.7600021    0.4752453
  72.7700043    0.4819246
  72.7800064    0.4766746
  72.7900009    0.4888147
  72.8000031    0.4850987
  72.8100052    0.4853119
  72.8199997    0.4855844
  72.8300018    0.4847979
  72.8400040    0.4789774
  72.8500061    0.4933623
  72.8600006    0.4913733
  72.8700027    0.4797393
  72.8800049    0.4832017
  72.8900070    0.4886531
  72.9000015    0.4883581
  72.9100037    0.4868895
  72.9200058    0.4810301
  72.9300003    0.4722892
  72.9400024    0.4652138
  72.9500046    0.4676788
  72.9600067    0.4714983
  72.9700012    0.4756997
  72.9800034    0.4878568
  72.9900055    0.4922356
  73.0000000    0.4886885
  73.0100021    0.4850147
  73.0200043    0.4858248
  73.0300064    0.4829714
  73.0400009    0.4970641
  73.0500031    0.5129068
  73.0600052    0.5082838
  73.0699997    0.5132220
  73.0800018    0.5092475
  73.0900040    0.5163530
  73.1000061    0.5293438
  73.1100006    0.5351647
  73.1200027    0.5401769
  73.1300049    0.5349259
  73.1400070    0.5379493
  73.1500015    0.5220390
  73.1600037    0.5214269
  73.1700058    0.5112352
  73.1800003    0.5226839
  73.1900024    0.5215780
  73.2000046    0.5240634
  73.2100067    0.5120515
  73.2200012    0.5137462
  73.2300034    0.4989473
  73.2400055    0.4881891
  73.2500000    0.4920408
  73.2600021    0.4865545
  73.2700043    0.4762446
  73.2800064    0.4731372
  73.2900009    0.4782401
  73.3000031    0.4809638
  73.3100052    0.4595611
  73.3199997    0.4683298
  73.3300018    0.4794129
  73.3400040    0.4831235
  73.3500061    0.4811814
  73.3600006    0.4817155
  73.3700027    0.4785742
  73.3800049    0.4751873
  73.3900070    0.4762018
  73.4000015    0.4588431
  73.4100037    0.4634871
  73.4200058    0.4669361
  73.4300003    0.4785524
  73.4400024    0.4823465
  73.4500046    0.4830773
  73.4600067    0.4891947
  73.4700012    0.4885086
  73.4800034    0.4969169
  73.4900055    0.4843166
  73.5000000    0.4716733
  73.5100021    0.4630766
  73.5200043    0.4537032
  73.5300064    0.4644443
  73.5400009    0.4716956
  73.5500031    0.4799266
  73.5600052    0.4534640
  73.5699997    0.4554788
  73.5800018    0.4630335
  73.5900040    0.4640239
  73.6000061    0.4602431
  73.6100006    0.4712728
  73.6200027    0.4881181
  73.6300049    0.4907638
  73.6400070    0.4898273
  73.6500015    0.4871033
  73.6600037    0.4855713
  73.6700058    0.4807426
  73.6800003    0.4799419
  73.6900024    0.4834296
  73.7000046    0.4896198
  73.7100067    0.4880430
  73.7200012    0.4907963
  73.7300034    0.4857739
  73.7400055    0.4863581
  73.7500000    0.4795424
  73.7600021    0.4849214
  73.7700043    0.4865147
  73.7800064    0.4946739
  73.7900009    0.4948702
  73.8000031    0.5061811
  73.8100052    0.5069517
  73.8199997    0.5144910
  73.8300018    0.5220323
  73.8400040    0.5202233
  73.8500061    0.5152654
  73.8600006    0.5030747
  73.8700027    0.5053003
  73.8800049    0.4975583
  73.8900070    0.4784245
  73.9000015    0.4754639
  73.9100037    0.4777015
  73.9200058    0.4909741
  73.9300003    0.4846883
  73.9400024    0.4821387
  73.9500046    0.4728858
  73.9600067    0.4744385
  73.9700012    0.4672053
  73.9800034    0.4638347
  73.9900055    0.4593898
  74.0000000    0.4600486
  74.0100021    0.4711101
  74.0200043    0.4686782
  74.0300064    0.4640709
  74.0400009    0.4655336
  74.0500031    0.4491737
  74.0600052    0.4536197
  74.0700073    0.4562170
  74.0800018    0.4778606
  74.0900040    0.4848469
  74.1000061    0.4751560
  74.1100006    0.4698429
  74.1200027    0.4710180
  74.1300049    0.4703230
  74.1400070    0.4731449
  74.1500015    0.4858704
  74.1600037    0.4774786
  74.1700058    0.4484037
  74.1800003    0.4409130
  74.1900024    0.4255296
  74.2000046    0.4187949
  74.2100067    0.4304025
  74.2200012    0.4384083
  74.2300034    0.4542475
  74.2400055    0.4542359
  74.2500000    0.4471812
  74.2600021    0.4359711
  74.2700043    0.4574974
  74.2800064    0.4552511
  74.2900009    0.4535297
  74.3000031    0.4441889
  74.3100052    0.4451784
  74.3200073    0.4604467
  74.3300018    0.4562518
  74.3400040    0.4479843
  74.3500061    0.4353089
  74.3600006    0.4300904
  74.3700027    0.4409497
  74.3800049    0.4317803
  74.3900070    0.4210826
  74.4000015    0.4217936
  74.4100037    0.4184220
  74.4200058    0.4411069
  74.4300003    0.4445640
  74.4400024    0.4623874
  74.4500046    0.4783016
  74.4600067    0.4810574
  74.4700012    0.4858034
  74.4800034    0.4943932
  74.4900055    0.4870678
  74.5000000    0.4912574
  74.5100021    0.4949199
  74.5200043    0.5036524
  74.5300064    0.5185230
  74.5400009    0.5064330
  74.5500031    0.5013687
  74.5600052    0.4945596
  74.5700073    0.4950120
  74.5800018    0.4919598
  74.5900040    0.4939225
  74.6000061    0.5157489
  74.6100006    0.5257001
  74.6200027    0.5192378
  74.6300049    0.5162341
  74.6400070    0.5112172
  74.6500015    0.5014625
  74.6600037    0.4952509
  74.6700058    0.4930560
  74.6800003    0.4906098
  74.6900024    0.4738188
  74.7000046    0.4851683
  74.7100067    0.4885573
  74.7200012    0.4844497
  74.7300034    0.4826559
  74.7400055    0.4807368
  74.7500000    0.4645546
  74.7600021    0.4601921
  74.7700043    0.4517891
  74.7800064    0.4453774
  74.7900009    0.4420178
  74.8000031    0.4624712
  74.8100052    0.4499109
  74.8200073    0.4560997
  74.8300018    0.4621063
  74.8400040    0.4699702
  74.8500061    0.4805962
  74.8600006    0.4823374
  74.8700027    0.4694200
  74.8800049    0.4662404
  74.8900070    0.4706879
  74.9000015    0.4811397
  74.9100037    0.4966798
  74.9200058    0.4887271
  74.9300003    0.4779514
  74.9400024    0.4912767
  74.9500046    0.4908067
  74.9600067    0.4965098
  74.9700012    0.4810132
  74.9800034    0.4718299
  74.9900055    0.4657343
  75.0000000    0.4664460
  75.0100021    0.4715619
  75.0200043    0.4819069
  75.0300064    0.4734716
  75.0400009    0.4728834
  75.0500031    0.4688644
  75.0600052    0.4685654
  75.0700073    0.4685885
  75.0800018    0.4708263
  75.0900040    0.4724819
  75.1000061    0.4839304
  75.1100006    0.4812408
  75.1200027    0.4770491
  75.1300049    0.4882661
  75.1400070    0.4970533
  75.1500015    0.4998458
  75.1600037    0.5015492
  75.1700058    0.4838494
  75.1800003    0.4819533
  75.1900024    0.4862728
  75.2000046    0.4827790
  75.2100067    0.4703550
  75.2200012    0.4693850
  75.2300034    0.4819080
  75.2400055    0.4686363
  75.2500000    0.4582234
  75.2600021    0.4505833
  75.2700043    0.4452142
  75.2800064    0.4326589
  75.2900009    0.4317581
  75.3000031    0.4384456
  75.3100052    0.4397210
  75.3200073    0.4411717
  75.3300018    0.4456486
  75.3400040    0.4403596
  75.3500061    0.4498344
  75.3600006    0.4524912
  75.3700027    0.4441789
  75.3800049    0.4477496
  75.3900070    0.4434784
  75.4000015    0.4412982
  75.4100037    0.4379246
  75.4200058    0.4579126
  75.4300003    0.4525203
  75.4400024    0.4503556
  75.4500046    0.4431777
  75.4600067    0.4405592
  75.4700012    0.4452587
  75.4800034    0.4379554
  75.4900055    0.4524132
  75.5000000    0.4570835
  75.5100021    0.4680800
  75.5200043    0.4780243
  75.5300064    0.4825264
  75.5400009    0.4779300
  75.5500031    0.4852059
  75.5600052    0.4799421
  75.5700073    0.4701400
  75.5800018    0.4817525
  75.5900040    0.4825399
  75.6000061    0.4795297
  75.6100006    0.4772758
  75.6200027    0.4725366
  75.6300049    0.4751265
  75.6400070    0.4831061
  75.6500015    0.4809152
  75.6600037    0.4731356
  75.6700058    0.4767658
  75.6800003    0.4830328
  75.6900024    0.4951964
  75.7000046    0.4838893
  75.7100067    0.4785860
  75.7200012    0.4739310
  75.7300034    0.4770171
  75.7400055    0.4710366
  75.7500000    0.4754327
  75.7600021    0.4593249
  75.7700043    0.4597872
  75.7800064    0.4718122
  75.7900009    0.4793271
  75.8000031    0.4617419
  75.8100052    0.4559921
  75.8200073    0.4696803
  75.8300018    0.4730678
  75.8400040    0.4802372
  75.8500061    0.4837790
  75.8600006    0.4838758
  75.8700027    0.4814515
  75.8800049    0.4791831
  75.8900070    0.4824245
  75.9000015    0.4733443
  75.9100037    0.4866394
  75.9200058    0.4826418
  75.9300003    0.4700107
  75.9400024    0.4661823
  75.9500046    0.4598593
  75.9600067    0.4717237
  75.9700012    0.4819122
  75.9800034    0.4766844
  75.9900055    0.4765195
  76.0000000    0.4674510
  76.0100021    0.4658844
  76.0200043    0.4751119
  76.0300064    0.4758809
  76.0400009    0.4862741
  76.0500031    0.4933521
  76.0600052    0.4997049
  76.0700073    0.4944176
  76.0800018    0.4898694
  76.0900040    0.5023164
  76.1000061    0.4926031
  76.1100006    0.4938928
  76.1200027    0.4973641
  76.1300049    0.5021006
  76.1400070    0.5008295
  76.1500015    0.4940838
  76.1600037    0.4985155
  76.1700058    0.5061902
  76.1800003    0.5099403
  76.1900024    0.4984213
  76.2000046    0.4857427
  76.2100067    0.4934444
  76.2200012    0.4929475
  76.2300034    0.4790710
  76.2400055    0.4853976
  76.2500000    0.4846599
  76.2600021    0.4982471
  76.2700043    0.4887994
  76.2800064    0.4734523
  76.2900009    0.4741750
  76.3000031    0.4828644
  76.3100052    0.4713306
  76.3200073    0.4666903
  76.3300018    0.4584193
  76.3400040    0.4590446
  76.3500061    0.4617047
  76.3600006    0.4568544
  76.3700027    0.4497578
  76.3800049    0.4422959
  76.3900070    0.4409163
  76.4000015    0.4432153
  76.4100037    0.4466409
  76.4200058    0.4447972
  76.4300003    0.4491766
  76.4400024    0.4349641
  76.4500046    0.4342011
  76.4600067    0.4308354
  76.4700012    0.4415262
  76.4800034    0.4434434
  76.4900055    0.4430524
  76.5000000    0.4477034
  76.5100021    0.4463220
  76.5200043    0.4387885
  76.5300064    0.4445193
  76.5400009    0.4447591
  76.5500031    0.4352929
  76.5600052    0.4278654
  76.5700073    0.4338161
  76.5800018    0.4451346
  76.5900040    0.4394204
  76.6000061    0.4377875
  76.6100006    0.4352864
  76.6200027    0.4314169
  76.6300049    0.4348620
  76.6400070    0.4385740
  76.6500015    0.4498724
  76.6600037    0.4505247
  76.6700058    0.4342501
  76.6800003    0.4333402
  76.6900024    0.4440320
  76.7000046    0.4562705
  76.7100067    0.4590822
  76.7200012    0.4565566
  76.7300034    0.4413847
  76.7400055    0.4403965
  76.7500000    0.4361868
  76.7600021    0.4332005
  76.7700043    0.4400112
  76.7800064    0.4326966
  76.7900009    0.4225968
  76.8000031    0.4116838
  76.8100052    0.4166754
  76.8200073    0.4213861
  76.8300018    0.4236765
  76.8400040    0.4162532
  76.8500061    0.4113215
  76.8600006    0.4207152
  76.8700027    0.4143766
  76.8800049    0.4246797
  76.8900070    0.4253429
  76.9000015    0.4188594
  76.9100037    0.4249601
  76.9200058    0.4179432
  76.9300003    0.4151532
  76.9400024    0.4204689
  76.9500046    0.4226949
  76.9600067    0.4178269
  76.9700012    0.4008110
  76.9800034    0.4101018
  76.9900055    0.4045672
  77.0000000    0.4092669
  77.0100021    0.4183182
  77.0200043    0.4053439
  77.0300064    0.4028974
  77.0400009    0.4019312
  77.0500031    0.4052588
  77.0600052    0.3902198
  77.0700073    0.3838820
  77.0800018    0.3941339
  77.0900040    0.3991914
  77.1000061    0.4081120
  77.1100006    0.3995144
  77.1200027    0.4061897
  77.1300049    0.4116854
  77.1400070    0.4122714
  77.1500015    0.3996446
  77.1600037    0.4095559
  77.1700058    0.4013810
  77.1800003    0.3970759
  77.1900024    0.3865268
  77.2000046    0.3960648
  77.2100067    0.3973021
  77.2200012    0.3853332
  77.2300034    0.3886722
  77.2400055    0.3891479
  77.2500000    0.3972881
  77.2600021    0.3968680
  77.2700043    0.3992614
  77.2800064    0.4051823
  77.2900009    0.4051972
  77.3000031    0.3931770
  77.3100052    0.3979382
  77.3200073    0.3965383
  77.3300018    0.4050124
  77.3400040    0.4035668
  77.3500061    0.4132092
  77.3600006    0.4115353
  77.3700027    0.4121431
  77.3800049    0.4167190
  77.3900070    0.4287418
  77.4000015    0.4348160
  77.4100037    0.4345993
  77.4200058    0.4268958
  77.4300003    0.4399557
  77.4400024    0.4331239
  77.4500046    0.4264189
  77.4600067    0.4350238
  77.4700012    0.4399995
  77.4800034    0.4243780
  77.4900055    0.4381561
  77.5000000    0.4248693
  77.5100021    0.4181521
  77.5200043    0.4120741
  77.5300064    0.4141259
  77.5400009    0.4281532
  77.5500031    0.4170815
  77.5600052    0.4122280
  77.5700073    0.4198266
  77.5800018    0.4094434
  77.5900040    0.3997317
  77.6000061    0.4146767
  77.6100006    0.4073413
  77.6200027    0.4106215
  77.6300049    0.4010100
  77.6400070    0.4040724
  77.6500015    0.4039598
  77.6600037    0.3989998
  77.6700058    0.4104303
  77.6800003    0.4026409
  77.6900024    0.4089015
  77.7000046    0.4011677
  77.7100067    0.4077804
  77.7200012    0.4029681
  77.7300034    0.4101836
  77.7400055    0.4010274
  77.7500000    0.4061149
  77.7600021    0.4162010
  77.7700043    0.4050426
  77.7800064    0.4031260
  77.7900009    0.3926763
  77.8000031    0.3923463
  77.8100052    0.3962571
  77.8200073    0.4012865
  77.8300018    0.3928860
  77.8400040    0.3879398
  77.8500061    0.3883315
  77.8600006    0.3877482
  77.8700027    0.3761314
  77.8800049    0.3809891
  77.8900070    0.3815042
  77.9000015    0.3834733
  77.9100037    0.3857356
  77.9200058    0.3896366
  77.9300003    0.3838771
  77.9400024    0.3900245
  77.9500046    0.3919450
  77.9600067    0.3941597
  77.9700012    0.3958571
  77.9800034    0.3990315
  77.9900055    0.3922801
  78.0000000    0.4030122
  78.0100021    0.4061781
  78.0200043    0.4112937
  78.0300064    0.4066764
  78.0400009    0.3992432
  78.0500031    0.4062736
  78.0600052    0.4104637
  78.0700073    0.4133816
  78.0800018    0.4146709
  78.0900040    0.4123970
  78.1000061    0.4097261
  78.1100006    0.4170855
  78.1200027    0.4108974
  78.1300049    0.3969075
  78.1400070    0.3970344
  78.1500015    0.3969837
  78.1600037    0.4069196
  78.1700058    0.4005056
  78.1800003    0.4026406
  78.1900024    0.4027725
  78.2000046    0.4066995
  78.2100067    0.4053246
  78.2200012    0.4168513
  78.2300034    0.4137453
  78.2400055    0.4139428
  78.2500000    0.4194680
  78.2600021    0.4159876
  78.2700043    0.4166156
  78.2800064    0.4166375
  78.2900009    0.4204894
  78.3000031    0.4074613
  78.3100052    0.4076453
  78.3200073    0.4106957
  78.3300018    0.4113920
  78.3400040    0.4118861
  78.3500061    0.4183839
  78.3600006    0.4215202
  78.3700027    0.4153752
  78.3800049    0.4155457
  78.3900070    0.4219315
  78.4000015    0.4167864
  78.4100037    0.4231052
  78.4200058    0.4319140
  78.4300003    0.4294994
  78.4400024    0.4412820
  78.4500046    0.4393931
  78.4600067    0.4409325
  78.4700012    0.4417444
  78.4800034    0.4311804
  78.4900055    0.4303135
  78.5000000    0.4261583
  78.5100021    0.4433023
  78.5200043    0.4349037
  78.5300064    0.4412727
  78.5400009    0.4400497
  78.5500031    0.4427809
  78.5600052    0.4549672
  78.5700073    0.4451808
  78.5800018    0.4446552
  78.5900040    0.4492614
  78.6000061    0.4408220
  78.6100006    0.4291311
  78.6200027    0.4240595
  78.6300049    0.4193247
  78.6400070    0.4167871
  78.6500015    0.4181928
  78.6600037    0.4097373
  78.6700058    0.4182750
  78.6800003    0.4200475
  78.6900024    0.4304264
  78.7000046    0.4328295
  78.7100067    0.4326931
  78.7200012    0.4328588
  78.7300034    0.4219331
  78.7400055    0.4237978
  78.7500000    0.4222243
  78.7600021    0.4253988
  78.7700043    0.4121203
  78.7800064    0.4257253
  78.7900009    0.4420254
  78.8000031    0.4433990
  78.8100052    0.4388248
  78.8200073    0.4380563
  78.8300018    0.4431038
  78.8400040    0.4464540
  78.8500061    0.4329837
  78.8600006    0.4330763
  78.8700027    0.4190556
  78.8800049    0.4279821
  78.8900070    0.4302434
  78.9000015    0.4308577
  78.9100037    0.4272616
  78.9200058    0.4203948
  78.9300003    0.4201618
  78.9400024    0.4232942
  78.9500046    0.4222931
  78.9600067    0.4285345
  78.9700012    0.4330630
  78.9800034    0.4274971
  78.9900055    0.4301577
  79.0000000    0.4318885
  79.0100021    0.4354010
  79.0200043    0.4244870
  79.0300064    0.4204126
  79.0400009    0.4205058
  79.0500031    0.4098091
  79.0600052    0.4111784
  79.0700073    0.4169010
  79.0800018    0.4108070
  79.0900040    0.4050724
  79.1000061    0.4230203
  79.1100006    0.4140451
  79.1200027    0.4203967
  79.1300049    0.4189858
  79.1400070    0.4251582
  79.1500015    0.4076925
  79.1600037    0.4249415
  79.1700058    0.4266553
  79.1800003    0.4163091
  79.1900024    0.4198205
  79.2000046    0.4183483
  79.2100067    0.4203576
  79.2200012    0.4290041
  79.2300034    0.4204290
  79.2400055    0.4242649
  79.2500000    0.4181321
  79.2600021    0.4264859
  79.2700043    0.4264477
  79.2800064    0.4181866
  79.2900009    0.4125809
  79.3000031    0.4187283
  79.3100052    0.4182021
  79.3200073    0.4160341
  79.3300018    0.4166833
  79.3400040    0.4148467
  79.3500061    0.4105522
  79.3600006    0.4099782
  79.3700027    0.4057264
  79.3800049    0.4090228
  79.3900070    0.4142697
  79.4000015    0.4162763
  79.4100037    0.3949030
  79.4200058    0.4026246
  79.4300003    0.4065726
  79.4400024    0.3999154
  79.4500046    0.4015695
  79.4600067    0.3942930
  79.4700012    0.3913673
  79.4800034    0.3817635
  79.4900055    0.3811443
  79.5000000    0.3823817
  79.5100021    0.3795846
  79.5200043    0.3776908
  79.5300064    0.3769696
  79.5400009    0.3870277
  79.5500031    0.3840268
  79.5600052    0.3846754
  79.5700073    0.3913737
  79.5800018    0.4027554
  79.5900040    0.4045015
  79.6000061    0.4036723
  79.6100006    0.4069441
  79.6200027    0.4120762
  79.6300049    0.4098285
  79.6400070    0.4008801
  79.6500015    0.4112366
  79.6600037    0.4161914
  79.6700058    0.4119495
  79.6800003    0.4145320
  79.6900024    0.4203227
  79.7000046    0.4068419
  79.7100067    0.4110682
  79.7200012    0.4118508
  79.7300034    0.4066969
  79.7400055    0.4211175
  79.7500000    0.4215693
  79.7600021    0.4149943
  79.7700043    0.4157709
  79.7800064    0.4065798
  79.7900009    0.4096585
  79.8000031    0.4120598
  79.8100052    0.4153650
  79.8200073    0.3923157
  79.8300018    0.3957696
  79.8400040    0.3985307
  79.8500061    0.4006629
  79.8600006    0.3905398
  79.8700027    0.3959357
  79.8800049    0.3965375
  79.8900070    0.4016748
  79.9000015    0.3908179
  79.9100037    0.3823790
  79.9200058    0.3838956
  79.9300003    0.3822713
  79.9400024    0.3858691
  79.9500046    0.3974885
  79.9600067    0.4020634
  79.9700012    0.3903297
  79.9800034    0.3905854
  79.9900055    0.4001432
  80.0000000    0.3942423
  80.0100021    0.3900765
  80.0200043    0.4038699
  80.0300064    0.4035677
  80.0400009    0.4106389
  80.0500031    0.4224183
  80.0600052    0.4328987
  80.0700073    0.4264143
  80.0800018    0.4202709
  80.0900040    0.4238781
  80.1000061    0.4202966
  80.1100006    0.4188025
  80.1200027    0.4220008
  80.1300049    0.4188543
  80.1400070    0.4293340
  80.1500015    0.4240901
  80.1600037    0.4100170
  80.1700058    0.4144558
  80.1800003    0.4137298
  80.1900024    0.4089616
  80.2000046    0.4088091
  80.2100067    0.4106604
  80.2200012    0.4064780
  80.2300034    0.4172176
  80.2400055    0.4098826
  80.2500000    0.4173590
  80.2600021    0.4057375
  80.2700043    0.4070444
  80.2800064    0.4053002
  80.2900009    0.4005869
  80.3000031    0.4018904
  80.3100052    0.3912095
  80.3200073    0.4006742
  80.3300018    0.3933684
  80.3400040    0.4092182
  80.3500061    0.4231007
  80.3600006    0.4179244
  80.3700027    0.4249270
  80.3800049    0.4151278
  80.3900070    0.4212469
  80.4000015    0.4250824
  80.4100037    0.4193434
  80.4200058    0.4222941
  80.4300003    0.4231633
  80.4400024    0.4187727
  80.4500046    0.4126766
  80.4600067    0.4117734
  80.4700012    0.4198731
  80.4800034    0.4160130
  80.4900055    0.4252167
  80.5000076    0.4270661
  80.5100021    0.4198553
  80.5200043    0.4081906
  80.5300064    0.3988135
  80.5400009    0.3991978
  80.5500031    0.3989455
  80.5600052    0.4033224
  80.5700073    0.3952765
  80.5800018    0.3941791
  80.5900040    0.3942756
  80.6000061    0.3864741
  80.6100006    0.3862329
  80.6200027    0.3969483
  80.6300049    0.4026270
  80.6400070    0.4056497
  80.6500015    0.3964816
  80.6600037    0.4067161
  80.6700058    0.4071260
  80.6800003    0.4024493
  80.6900024    0.3968365
  80.7000046    0.3933699
  80.7100067    0.3934078
  80.7200012    0.3922441
  80.7300034    0.3955433
  80.7400055    0.3973460
  80.7500076    0.3937127
  80.7600021    0.3958421
  80.7700043    0.3985507
  80.7800064    0.4062944
  80.7900009    0.3917476
  80.8000031    0.3989751
  80.8100052    0.3868883
  80.8200073    0.3941602
  80.8300018    0.3846793
  80.8400040    0.3858052
  80.8500061    0.3885955
  80.8600006    0.3856543
  80.8700027    0.3852261
  80.8800049    0.3923723
  80.8900070    0.3862731
  80.9000015    0.3853782
  80.9100037    0.3841754
  80.9200058    0.3925738
  80.9300003    0.3927359
  80.9400024    0.3922705
  80.9500046    0.4039538
  80.9600067    0.3968050
  80.9700012    0.3909113
  80.9800034    0.3868150
  80.9900055    0.3902597
  81.0000076    0.3993382
  81.0100021    0.3953975
  81.0200043    0.3982988
  81.0300064    0.3997708
  81.0400009    0.3975962
  81.0500031    0.4119652
  81.0600052    0.4115592
  81.0700073    0.4192482
  81.0800018    0.4201132
  81.0900040    0.4130239
  81.1000061    0.4139328
  81.1100006    0.4164151
  81.1200027    0.4109152
  81.1300049    0.4107515
  81.1400070    0.4050953
  81.1500015    0.3953677
  81.1600037    0.4004044
  81.1700058    0.4002095
  81.1800003    0.4063909
  81.1900024    0.4087867
  81.2000046    0.4082795
  81.2100067    0.4113789
  81.2200012    0.4093243
  81.2300034    0.4087128
  81.2400055    0.4131722
  81.2500076    0.4078971
  81.2600021    0.4071808
  81.2700043    0.4072001
  81.2800064    0.4132940
  81.2900009    0.4143371
  81.3000031    0.4249324
  81.3100052    0.4197263
  81.3200073    0.4187081
  81.3300018    0.4145339
  81.3400040    0.4161169
  81.3500061    0.4211295
  81.3600006    0.4306901
  81.3700027    0.4353451
  81.3800049    0.4270997
  81.3900070    0.4240990
  81.4000015    0.4290611
  81.4100037    0.4345316
  81.4200058    0.4270818
  81.4300003    0.4230442
  81.4400024    0.4281507
  81.4500046    0.4195057
  81.4600067    0.4100320
  81.4700012    0.3940147
  81.4800034    0.3992289
  81.4900055    0.3979897
  81.5000076    0.3998316
  81.5100021    0.3971237
  81.5200043    0.3955335
  81.5300064    0.3956552
  81.5400009    0.4029303
  81.5500031    0.4049490
  81.5600052    0.4110878
  81.5700073    0.4136077
  81.5800018    0.4144377
  81.5900040    0.4182119
  81.6000061    0.4126744
  81.6100006    0.4155905
  81.6200027    0.4243385
  81.6300049    0.4244443
  81.6400070    0.4291979
  81.6500015    0.4183702
  81.6600037    0.4258228
  81.6700058    0.4217457
  81.6800003    0.4173092
  81.6900024    0.4184629
  81.7000046    0.4160262
  81.7100067    0.4139401
  81.7200012    0.4146342
  81.7300034    0.4262021
  81.7400055    0.4128611
  81.7500076    0.4144293
  81.7600021    0.4155739
  81.7700043    0.4076307
  81.7800064    0.4132768
  81.7900009    0.4068834
  81.8000031    0.4027120
  81.8100052    0.4040292
  81.8200073    0.4121892
  81.8300018    0.4077003
  81.8400040    0.4053538
  81.8500061    0.4018522
  81.8600006    0.4045883
  81.8700027    0.4137559
  81.8800049    0.4024430
  81.8900070    0.3901085
  81.9000015    0.3855504
  81.9100037    0.4020350
  81.9200058    0.3988099
  81.9300003    0.3974507
  81.9400024    0.3954069
  81.9500046    0.3993482
  81.9600067    0.3958899
  81.9700012    0.4026553
  81.9800034    0.4030997
  81.9900055    0.4115142
  82.0000076    0.4198439
  82.0100021    0.4236465
  82.0200043    0.4317818
  82.0300064    0.4503565
  82.0400009    0.4413685
  82.0500031    0.4429263
  82.0600052    0.4396652
  82.0700073    0.4329749
  82.0800018    0.4367298
  82.0900040    0.4268425
  82.1000061    0.4331647
  82.1100006    0.4302270
  82.1200027    0.4348322
  82.1300049    0.4345853
  82.1400070    0.4381585
  82.1500015    0.4344230
  82.1600037    0.4343329
  82.1700058    0.4342856
  82.1800003    0.4409409
  82.1900024    0.4398206
  82.2000046    0.4447911
  82.2100067    0.4359548
  82.2200012    0.4333951
  82.2300034    0.4249094
  82.2400055    0.4333613
  82.2500076    0.4407487
  82.2600021    0.4479769
  82.2700043    0.4478061
  82.2800064    0.4412736
  82.2900009    0.4354667
  82.3000031    0.4429547
  82.3100052    0.4494093
  82.3200073    0.4456153
  82.3300018    0.4447728
  82.3400040    0.4388361
  82.3500061    0.4486547
  82.3600006    0.4463903
  82.3700027    0.4473145
  82.3800049    0.4424732
  82.3900070    0.4468939
  82.4000015    0.4341779
  82.4100037    0.4428929
  82.4200058    0.4411467
  82.4300003    0.4552070
  82.4400024    0.4606765
  82.4500046    0.4670760
  82.4600067    0.4618391
  82.4700012    0.4578625
  82.4800034    0.4659749
  82.4900055    0.4698000
  82.5000076    0.4682503
  82.5100021    0.4604271
  82.5200043    0.4620124
  82.5300064    0.4611574
  82.5400009    0.4506200
  82.5500031    0.4500929
  82.5600052    0.4516837
  82.5700073    0.4517856
  82.5800018    0.4485497
  82.5900040    0.4554555
  82.6000061    0.4557197
  82.6100006    0.4587019
  82.6200027    0.4512310
  82.6300049    0.4477623
  82.6400070    0.4420683
  82.6500015    0.4440753
  82.6600037    0.4370546
  82.6700058    0.4242488
  82.6800003    0.4208215
  82.6900024    0.4260993
  82.7000046    0.4286180
  82.7100067    0.4336417
  82.7200012    0.4318633
  82.7300034    0.4312249
  82.7400055    0.4269115
  82.7500076    0.4300753
  82.7600021    0.4377429
  82.7700043    0.4405386
  82.7800064    0.4317745
  82.7900009    0.4287837
  82.8000031    0.4473994
  82.8100052    0.4476967
  82.8200073    0.4497544
  82.8300018    0.4501109
  82.8400040    0.4548139
  82.8500061    0.4564652
  82.8600006    0.4479963
  82.8700027    0.4352152
  82.8800049    0.4331577
  82.8900070    0.4293881
  82.9000015    0.4198851
  82.9100037    0.4169109
  82.9200058    0.4182983
  82.9300003    0.4130199
  82.9400024    0.4126811
  82.9500046    0.4079849
  82.9600067    0.4043264
  82.9700012    0.4130647
  82.9800034    0.4244886
  82.9900055    0.4154249
  83.0000076    0.4051931
  83.0100021    0.4130638
  83.0200043    0.4198097
  83.0300064    0.4150842
  83.0400009    0.4239634
  83.0500031    0.4289794
  83.0600052    0.4223742
  83.0700073    0.4203947
  83.0800018    0.4359263
  83.0900040    0.4325542
  83.1000061    0.4292684
  83.1100006    0.4428231
  83.1200027    0.4447369
  83.1300049    0.4535469
  83.1400070    0.4503767
  83.1500015    0.4563974
  83.1600037    0.4642989
  83.1700058    0.4549759
  83.1800003    0.4522168
  83.1900024    0.4558317
  83.2000046    0.4584644
  83.2100067    0.4516272
  83.2200012    0.4480058
  83.2300034    0.4374717
  83.2400055    0.4369660
  83.2500076    0.4230077
  83.2600021    0.4317237
  83.2700043    0.4315986
  83.2800064    0.4358592
  83.2900009    0.4273700
  83.3000031    0.4512599
  83.3100052    0.4485421
  83.3200073    0.4457275
  83.3300018    0.4599103
  83.3400040    0.4652473
  83.3500061    0.4703777
  83.3600006    0.4687692
  83.3700027    0.4623461
  83.3800049    0.4628450
  83.3900070    0.4566732
  83.4000015    0.4597984
  83.4100037    0.4527695
  83.4200058    0.4459946
  83.4300003    0.4477100
  83.4400024    0.4453503
  83.4500046    0.4575330
  83.4600067    0.4521207
  83.4700012    0.4515514
  83.4800034    0.4541682
  83.4900055    0.4571260
  83.5000076    0.4575206
  83.5100021    0.4616496
  83.5200043    0.4574480
  83.5300064    0.4614151
  83.5400009    0.4616475
  83.5500031    0.4628975
  83.5600052    0.4515446
  83.5700073    0.4526111
  83.5800018    0.4600511
  83.5900040    0.4570172
  83.6000061    0.4533282
  83.6100006    0.4509080
  83.6200027    0.4542538
  83.6300049    0.4561611
  83.6400070    0.4537621
  83.6500015    0.4561918
  83.6600037    0.4648298
  83.6700058    0.4597839
  83.6800003    0.4598109
  83.6900024    0.4559327
  83.7000046    0.4476811
  83.7100067    0.4482643
  83.7200012    0.4435903
  83.7300034    0.4274626
  83.7400055    0.4240883
  83.7500076    0.4296085
  83.7600021    0.4252962
  83.7700043    0.4320891
  83.7800064    0.4394827
  83.7900009    0.4360499
  83.8000031    0.4444410
  83.8100052    0.4379211
  83.8200073    0.4365374
  83.8300018    0.4350935
  83.8400040    0.4285712
  83.8500061    0.4230031
  83.8600006    0.4204703
  83.8700027    0.4185583
  83.8800049    0.4252562
  83.8900070    0.4262327
  83.9000015    0.4293864
  83.9100037    0.4157515
  83.9200058    0.4215168
  83.9300003    0.4188499
  83.9400024    0.4313569
  83.9500046    0.4275931
  83.9600067    0.4320724
  83.9700012    0.4214996
  83.9800034    0.4196596
  83.9900055    0.4191013
  84.0000076    0.4226575
  84.0100021    0.4241001
  84.0200043    0.4203160
  84.0300064    0.4228263
  84.0400009    0.4270754
  84.0500031    0.4280885
  84.0600052    0.4303565
  84.0700073    0.4371861
  84.0800018    0.4348362
  84.0900040    0.4337810
  84.1000061    0.4281131
  84.1100006    0.4307282
  84.1200027    0.4232707
  84.1300049    0.4257733
  84.1400070    0.4258760
  84.1500015    0.4386396
  84.1600037    0.4387556
  84.1700058    0.4349509
  84.1800003    0.4360483
  84.1900024    0.4274214
  84.2000046    0.4374337
  84.2100067    0.4426678
  84.2200012    0.4358642
  84.2300034    0.4338653
  84.2400055    0.4456196
  84.2500076    0.4452913
  84.2600021    0.4549913
  84.2700043    0.4527670
  84.2800064    0.4427730
  84.2900009    0.4490502
  84.3000031    0.4522233
  84.3100052    0.4547770
  84.3200073    0.4466377
  84.3300018    0.4394975
  84.3400040    0.4535140
  84.3500061    0.4490137
  84.3600006    0.4522347
  84.3700027    0.4500300
  84.3800049    0.4594416
  84.3900070    0.4667624
  84.4000015    0.4585114
  84.4100037    0.4668801
  84.4200058    0.4650502
  84.4300003    0.4727933
  84.4400024    0.4648197
  84.4500046    0.4667237
  84.4600067    0.4638403
  84.4700012    0.4706920
  84.4800034    0.4701936
  84.4900055    0.4716128
  84.5000076    0.4584500
  84.5100021    0.4645862
  84.5200043    0.4565456
  84.5300064    0.4488917
  84.5400009    0.4393669
  84.5500031    0.4467790
  84.5600052    0.4540896
  84.5700073    0.4465665
  84.5800018    0.4558276
  84.5900040    0.4503116
  84.6000061    0.4433489
  84.6100006    0.4463792
  84.6200027    0.4407233
  84.6300049    0.4457121
  84.6400070    0.4486851
  84.6500015    0.4465637
  84.6600037    0.4539920
  84.6700058    0.4585824
  84.6800003    0.4597115
  84.6900024    0.4591441
  84.7000046    0.4503442
  84.7100067    0.4540411
  84.7200012    0.4429612
  84.7300034    0.4526570
  84.7400055    0.4501599
  84.7500076    0.4488606
  84.7600021    0.4512310
  84.7700043    0.4605972
  84.7800064    0.4675505
  84.7900009    0.4684182
  84.8000031    0.4822642
  84.8100052    0.4843793
  84.8200073    0.4873270
  84.8300018    0.4753336
  84.8400040    0.4802945
  84.8500061    0.4692144
  84.8600006    0.4671726
  84.8700027    0.4578201
  84.8800049    0.4621253
  84.8900070    0.4599084
  84.9000015    0.4628360
  84.9100037    0.4539790
  84.9200058    0.4514787
  84.9300003    0.4517078
  84.9400024    0.4350130
  84.9500046    0.4436959
  84.9600067    0.4527736
  84.9700012    0.4496148
  84.9800034    0.4438342
  84.9900055    0.4553270
  85.0000076    0.4494552
  85.0100021    0.4486059
  85.0200043    0.4426265
  85.0300064    0.4587624
  85.0400009    0.4557625
  85.0500031    0.4508774
  85.0600052    0.4472384
  85.0700073    0.4530339
  85.0800018    0.4591702
  85.0900040    0.4618815
  85.1000061    0.4617795
  85.1100006    0.4702129
  85.1200027    0.4580933
  85.1300049    0.4524889
  85.1400070    0.4551059
  85.1500015    0.4490912
  85.1600037    0.4635978
  85.1700058    0.4565894
  85.1800003    0.4630624
  85.1900024    0.4527190
  85.2000046    0.4508033
  85.2100067    0.4467326
  85.2200012    0.4494315
  85.2300034    0.4450433
  85.2400055    0.4531376
  85.2500076    0.4608040
  85.2600021    0.4712434
  85.2700043    0.4703235
  85.2800064    0.4757946
  85.2900009    0.4796641
  85.3000031    0.4655280
  85.3100052    0.4761239
  85.3200073    0.4667252
  85.3300018    0.4611735
  85.3400040    0.4715048
  85.3500061    0.4682489
  85.3600006    0.4750786
  85.3700027    0.4657449
  85.3800049    0.4711686
  85.3900070    0.4666546
  85.4000015    0.4679851
  85.4100037    0.4552577
  85.4200058    0.4485034
  85.4300003    0.4552701
  85.4400024    0.4540778
  85.4500046    0.4572134
  85.4600067    0.4543670
  85.4700012    0.4445662
  85.4800034    0.4363374
  85.4900055    0.4347184
  85.5000076    0.4376876
  85.5100021    0.4479730
  85.5200043    0.4435489
  85.5300064    0.4483098
  85.5400009    0.4585232
  85.5500031    0.4698532
  85.5600052    0.4786821
  85.5700073    0.4777167
  85.5800018    0.4734332
  85.5900040    0.4802671
  85.6000061    0.4811496
  85.6100006    0.4906560
  85.6200027    0.4770099
  85.6300049    0.4904696
  85.6400070    0.4977219
  85.6500015    0.4956660
  85.6600037    0.5002608
  85.6700058    0.5024589
  85.6800003    0.5006483
  85.6900024    0.5033683
  85.7000046    0.4940956
  85.7100067    0.4870083
  85.7200012    0.4869823
  85.7300034    0.4825489
  85.7400055    0.4664113
  85.7500076    0.4523829
  85.7600021    0.4503159
  85.7700043    0.4567392
  85.7800064    0.4514498
  85.7900009    0.4480261
  85.8000031    0.4411697
  85.8100052    0.4499049
  85.8200073    0.4553290
  85.8300018    0.4468051
  85.8400040    0.4450594
  85.8500061    0.4453117
  85.8600006    0.4450234
  85.8700027    0.4418671
  85.8800049    0.4414143
  85.8900070    0.4344355
  85.9000015    0.4320922
  85.9100037    0.4231872
  85.9200058    0.4355455
  85.9300003    0.4329197
  85.9400024    0.4432932
  85.9500046    0.4478365
  85.9600067    0.4586588
  85.9700012    0.4439517
  85.9800034    0.4361685
  85.9900055    0.4379804
  86.0000076    0.4450102
  86.0100021    0.4489176
  86.0200043    0.4523762
  86.0300064    0.4554352
  86.0400009    0.4485250
  86.0500031    0.4452433
  86.0600052    0.4426165
  86.0700073    0.4478244
  86.0800018    0.4478140
  86.0900040    0.4507664
  86.1000061    0.4455181
  86.1100006    0.4457997
  86.1200027    0.4464852
  86.1300049    0.4596313
  86.1400070    0.4518051
  86.1500015    0.4479808
  86.1600037    0.4416290
  86.1700058    0.4476600
  86.1800003    0.4532139
  86.1900024    0.4511269
  86.2000046    0.4497832
  86.2100067    0.4434623
  86.2200012    0.4486698
  86.2300034    0.4571041
  86.2400055    0.4565576
  86.2500076    0.4509638
  86.2600021    0.4482016
  86.2700043    0.4505123
  86.2800064    0.4434865
  86.2900009    0.4528432
  86.3000031    0.4420938
  86.3100052    0.4434407
  86.3200073    0.4653729
  86.3300018    0.4579079
  86.3400040    0.4727308
  86.3500061    0.4688796
  86.3600006    0.4747107
  86.3700027    0.4729890
  86.3800049    0.4828480
  86.3900070    0.4737148
  86.4000015    0.4692166
  86.4100037    0.4663700
  86.4200058    0.4668834
  86.4300003    0.4535198
  86.4400024    0.4644999
  86.4500046    0.4573217
  86.4600067    0.4644609
  86.4700012    0.4590250
  86.4800034    0.4618897
  86.4900055    0.4607198
  86.5000076    0.4617183
  86.5100021    0.4728265
  86.5200043    0.4667527
  86.5300064    0.4605667
  86.5400009    0.4725663
  86.5500031    0.4675657
  86.5600052    0.4530332
  86.5700073    0.4601668
  86.5800018    0.4476240
  86.5900040    0.4335631
  86.6000061    0.4356280
  86.6100006    0.4314791
  86.6200027    0.4410388
  86.6300049    0.4324947
  86.6400070    0.4405037
  86.6500015    0.4373446
  86.6600037    0.4447172
  86.6700058    0.4569189
  86.6800003    0.4600492
  86.6900024    0.4615884
  86.7000046    0.4584403
  86.7100067    0.4685352
  86.7200012    0.4702984
  86.7300034    0.4768709
  86.7400055    0.4720096
  86.7500076    0.4802227
  86.7600021    0.4840240
  86.7700043    0.5009100
  86.7800064    0.4867404
  86.7900009    0.4907469
  86.8000031    0.4857408
  86.8100052    0.4863605
  86.8200073    0.4811693
  86.8300018    0.4888632
  86.8400040    0.4871466
  86.8500061    0.4805907
  86.8600006    0.4808047
  86.8700027    0.4799266
  86.8800049    0.4807774
  86.8900070    0.4707621
  86.9000015    0.4781494
  86.9100037    0.4900526
  86.9200058    0.4774467
  86.9300079    0.4787449
  86.9400024    0.4851280
  86.9500046    0.4818144
  86.9600067    0.4828987
  86.9700012    0.4844189
  86.9800034    0.4725293
  86.9900055    0.4633584
  87.0000076    0.4528705
  87.0100021    0.4597062
  87.0200043    0.4624560
  87.0300064    0.4602799
  87.0400009    0.4606380
  87.0500031    0.4645952
  87.0600052    0.4680124
  87.0700073    0.4565597
  87.0800018    0.4693412
  87.0900040    0.4679893
  87.1000061    0.4677301
  87.1100006    0.4728346
  87.1200027    0.4724073
  87.1300049    0.4702449
  87.1400070    0.4636618
  87.1500015    0.4735071
  87.1600037    0.4588130
  87.1700058    0.4610782
  87.1800079    0.4729755
  87.1900024    0.4726904
  87.2000046    0.4669484
  87.2100067    0.4655085
  87.2200012    0.4758206
  87.2300034    0.4717383
  87.2400055    0.4720582
  87.2500076    0.4683109
  87.2600021    0.4618942
  87.2700043    0.4743942
  87.2800064    0.4726194
  87.2900009    0.4713363
  87.3000031    0.4790418
  87.3100052    0.4855559
  87.3200073    0.4971657
  87.3300018    0.4739680
  87.3400040    0.4752048
  87.3500061    0.4688161
  87.3600006    0.4824874
  87.3700027    0.4770658
  87.3800049    0.4783637
  87.3900070    0.4804942
  87.4000015    0.4883256
  87.4100037    0.5006441
  87.4200058    0.4838633
  87.4300079    0.4787779
  87.4400024    0.4733629
  87.4500046    0.4849226
  87.4600067    0.5007318
  87.4700012    0.4988858
  87.4800034    0.4984843
  87.4900055    0.4965183
  87.5000076    0.4912669
  87.5100021    0.4822362
  87.5200043    0.4817806
  87.5300064    0.4872340
  87.5400009    0.4946240
  87.5500031    0.4948584
  87.5600052    0.5200863
  87.5700073    0.5172886
  87.5800018    0.5209161
  87.5900040    0.5072334
  87.6000061    0.4994470
  87.6100006    0.5020123
  87.6200027    0.4989367
  87.6300049    0.5000972
  87.6400070    0.5047108
  87.6500015    0.5173103
  87.6600037    0.5165927
  87.6700058    0.5034006
  87.6800079    0.5016137
  87.6900024    0.5063672
  87.7000046    0.5057237
  87.7100067    0.4974054
  87.7200012    0.4923851
  87.7300034    0.4835286
  87.7400055    0.4985121
  87.7500076    0.5018316
  87.7600021    0.4975604
  87.7700043    0.4929186
  87.7800064    0.4966003
  87.7900009    0.5019503
  87.8000031    0.4919446
  87.8100052    0.4897389
  87.8200073    0.4912461
  87.8300018    0.4776357
  87.8400040    0.4886926
  87.8500061    0.4881898
  87.8600006    0.4814819
  87.8700027    0.4806650
  87.8800049    0.4754021
  87.8900070    0.4724752
  87.9000015    0.4735950
  87.9100037    0.4797486
  87.9200058    0.4658915
  87.9300079    0.4684358
  87.9400024    0.4370467
  87.9500046    0.4370474
  87.9600067    0.4373063
  87.9700012    0.4468553
  87.9800034    0.4436020
  87.9900055    0.4549825
  88.0000076    0.4520501
  88.0100021    0.4541026
  88.0200043    0.4525726
  88.0300064    0.4591803
  88.0400009    0.4605104
  88.0500031    0.4618594
  88.0600052    0.4582815
  88.0700073    0.4817768
  88.0800018    0.4715856
  88.0900040    0.4755865
  88.1000061    0.4754614
  88.1100006    0.4710641
  88.1200027    0.4766108
  88.1300049    0.4625123
  88.1400070    0.4682009
  88.1500015    0.4669163
  88.1600037    0.4669804
  88.1700058    0.4623287
  88.1800079    0.4544788
  88.1900024    0.4569736
  88.2000046    0.4670011
  88.2100067    0.4697158
  88.2200012    0.4784124
  88.2300034    0.4682530
  88.2400055    0.4651631
  88.2500076    0.4712467
  88.2600021    0.4670466
  88.2700043    0.4615551
  88.2800064    0.4468309
  88.2900009    0.4520708
  88.3000031    0.4525217
  88.3100052    0.4472082
  88.3200073    0.4506598
  88.3300018    0.4492797
  88.3400040    0.4510901
  88.3500061    0.4471682
  88.3600006    0.4459721
  88.3700027    0.4445441
  88.3800049    0.4506871
  88.3900070    0.4441763
  88.4000015    0.4446514
  88.4100037    0.4472052
  88.4200058    0.4464901
  88.4300079    0.4325726
  88.4400024    0.4358006
  88.4500046    0.4240221
  88.4600067    0.4388651
  88.4700012    0.4290876
  88.4800034    0.4290519
  88.4900055    0.4370802
  88.5000076    0.4377838
  88.5100021    0.4335154
  88.5200043    0.4457758
  88.5300064    0.4313858
  88.5400009    0.4356310
  88.5500031    0.4539811
  88.5600052    0.4567114
  88.5700073    0.4534430
  88.5800018    0.4581870
  88.5900040    0.4529137
  88.6000061    0.4412119
  88.6100006    0.4361098
  88.6200027    0.4351929
  88.6300049    0.4309058
  88.6400070    0.4369014
  88.6500015    0.4339101
  88.6600037    0.4414348
  88.6700058    0.4494827
  88.6800079    0.4437551
  88.6900024    0.4454742
  88.7000046    0.4434676
  88.7100067    0.4479832
  88.7200012    0.4438249
  88.7300034    0.4470681
  88.7400055    0.4510260
  88.7500076    0.4586729
  88.7600021    0.4627393
  88.7700043    0.4603668
  88.7800064    0.4720459
  88.7900009    0.4612122
  88.8000031    0.4653741
  88.8100052    0.4676282
  88.8200073    0.4696565
  88.8300018    0.4538281
  88.8400040    0.4584163
  88.8500061    0.4622306
  88.8600006    0.4587305
  88.8700027    0.4524311
  88.8800049    0.4442720
  88.8900070    0.4505693
  88.9000015    0.4557348
  88.9100037    0.4569303
  88.9200058    0.4585218
  88.9300079    0.4556525
  88.9400024    0.4548262
  88.9500046    0.4610205
  88.9600067    0.4579243
  88.9700012    0.4635029
  88.9800034    0.4628361
  88.9900055    0.4653257
  89.0000076    0.4647257
  89.0100021    0.4730115
  89.0200043    0.4582877
  89.0300064    0.4642671
  89.0400009    0.4627644
  89.0500031    0.4650165
  89.0600052    0.4604926
  89.0700073    0.4485344
  89.0800018    0.4496492
  89.0900040    0.4493307
  89.1000061    0.4507694
  89.1100006    0.4538172
  89.1200027    0.4484871
  89.1300049    0.4490772
  89.1400070    0.4506521
  89.1500015    0.4581280
  89.1600037    0.4545193
  89.1700058    0.4572531
  89.1800079    0.4512933
  89.1900024    0.4564499
  89.2000046    0.4625854
  89.2100067    0.4506930
  89.2200012    0.4532942
  89.2300034    0.4583324
  89.2400055    0.4491988
  89.2500076    0.4479824
  89.2600021    0.4377085
  89.2700043    0.4418979
  89.2800064    0.4447329
  89.2900009    0.4460377
  89.3000031    0.4583070
  89.3100052    0.4636212
  89.3200073    0.4470750
  89.3300018    0.4567437
  89.3400040    0.4589969
  89.3500061    0.4641016
  89.3600006    0.4628081
  89.3700027    0.4536673
  89.3800049    0.4585407
  89.3900070    0.4580544
  89.4000015    0.4573360
  89.4100037    0.4657298
  89.4200058    0.4703042
  89.4300079    0.4618787
  89.4400024    0.4645379
  89.4500046    0.4691941
  89.4600067    0.4795470
  89.4700012    0.4761894
  89.4800034    0.4846570
  89.4900055    0.4646017
  89.5000076    0.4771071
  89.5100021    0.4948319
  89.5200043    0.4841222
  89.5300064    0.4772628
  89.5400009    0.4724725
  89.5500031    0.4761388
  89.5600052    0.4799699
  89.5700073    0.4897799
  89.5800018    0.4938413
  89.5900040    0.4759055
  89.6000061    0.4803474
  89.6100006    0.4872401
  89.6200027    0.4869713
  89.6300049    0.4781278
  89.6400070    0.4795381
  89.6500015    0.4810367
  89.6600037    0.4848723
  89.6700058    0.4761462
  89.6800079    0.4867593
  89.6900024    0.4798518
  89.7000046    0.4706782
  89.7100067    0.4586350
  89.7200012    0.4622750
  89.7300034    0.4644699
  89.7400055    0.4683982
  89.7500076    0.4651515
  89.7600021    0.4574711
  89.7700043    0.4733630
  89.7800064    0.4607393
  89.7900009    0.4586992
  89.8000031    0.4618323
  89.8100052    0.4693371
  89.8200073    0.4603527
  89.8300018    0.4647169
  89.8400040    0.4568766
  89.8500061    0.4460395
  89.8600006    0.4464204
  89.8700027    0.4478885
  89.8800049    0.4423046
  89.8900070    0.4535527
  89.9000015    0.4558408
  89.9100037    0.4628215
  89.9200058    0.4699112
  89.9300079    0.4619255
  89.9400024    0.4620994
  89.9500046    0.4544111
  89.9600067    0.4587664
  89.9700012    0.4594899
  89.9800034    0.4546182
  89.9900055    0.4556212
  90.0000076    0.4498049
  90.0100021    0.4422384
  90.0200043    0.4415354
  90.0300064    0.4400159
  90.0400009    0.4439133
  90.0500031    0.4374351
  90.0600052    0.4282826
  90.0700073    0.4295245
  90.0800018    0.4375915
  90.0900040    0.4443786
  90.1000061    0.4494506
  90.1100006    0.4461709
  90.1200027    0.4478943
  90.1300049    0.4515779
  90.1400070    0.4532946
  90.1500015    0.4585870
  90.1600037    0.4442467
  90.1700058    0.4527701
  90.1800079    0.4462451
  90.1900024    0.4487795
  90.2000046    0.4524110
  90.2100067    0.4526272
  90.2200012    0.4389264
  90.2300034    0.4382958
  90.2400055    0.4467241
  90.2500076    0.4484635
  90.2600021    0.4601312
  90.2700043    0.4651688
  90.2800064    0.4561308
  90.2900009    0.4652636
  90.3000031    0.4668492
  90.3100052    0.4680470
  90.3200073    0.4749419
  90.3300018    0.4583534
  90.3400040    0.4649056
  90.3500061    0.4575663
  90.3600006    0.4601375
  90.3700027    0.4516662
  90.3800049    0.4517186
  90.3900070    0.4636434
  90.4000015    0.4595530
  90.4100037    0.4650133
  90.4200058    0.4539485
  90.4300079    0.4632264
  90.4400024    0.4784074
  90.4500046    0.4853687
  90.4600067    0.4840778
  90.4700012    0.4640071
  90.4800034    0.4593236
  90.4900055    0.4555941
  90.5000076    0.4620515
  90.5100021    0.4647363
  90.5200043    0.4679984
  90.5300064    0.4554963
  90.5400009    0.4470405
  90.5500031    0.4481358
  90.5600052    0.4376974
  90.5700073    0.4529313
  90.5800018    0.4567961
  90.5900040    0.4562820
  90.6000061    0.4600175
  90.6100006    0.4609336
  90.6200027    0.4627955
  90.6300049    0.4628150
  90.6400070    0.4567247
  90.6500015    0.4600994
  90.6600037    0.4501567
  90.6700058    0.4646437
  90.6800079    0.4637997
  90.6900024    0.4616812
  90.7000046    0.4611941
  90.7100067    0.4736319
  90.7200012    0.4694794
  90.7300034    0.4795014
  90.7400055    0.4921095
  90.7500076    0.4895770
  90.7600021    0.4883186
  90.7700043    0.4875424
  90.7800064    0.4965295
  90.7900009    0.4920798
  90.8000031    0.4992447
  90.8100052    0.4946493
  90.8200073    0.5045581
  90.8300018    0.5001904
  90.8400040    0.4973412
  90.8500061    0.5036259
  90.8600006    0.4984379
  90.8700027    0.4975914
  90.8800049    0.5078349
  90.8900070    0.4975222
  90.9000015    0.4878332
  90.9100037    0.4837424
  90.9200058    0.4847999
  90.9300079    0.4738466
  90.9400024    0.4721437
  90.9500046    0.4925111
  90.9600067    0.5002819
  90.9700012    0.5044621
  90.9800034    0.5004235
  90.9900055    0.5118560
  91.0000076    0.5063094
  91.0100021    0.5088716
  91.0200043    0.5028985
  91.0300064    0.5059474
  91.0400009    0.5078177
  91.0500031    0.5151224
  91.0600052    0.5185739
  91.0700073    0.5202507
  91.0800018    0.5134856
  91.0900040    0.5087536
  91.1000061    0.4993633
  91.1100006    0.5016510
  91.1200027    0.5054246
  91.1300049    0.4904016
  91.1400070    0.4931864
  91.1500015    0.4930089
  91.1600037    0.4976536
  91.1700058    0.5036543
  91.1800079    0.5041713
  91.1900024    0.5044873
  91.2000046    0.5010500
  91.2100067    0.4978299
  91.2200012    0.4992610
  91.2300034    0.4991588
  91.2400055    0.4998305
  91.2500076    0.5019178
  91.2600021    0.5067452
  91.2700043    0.5110402
  91.2800064    0.5012032
  91.2900009    0.4889038
  91.3000031    0.4918081
  91.3100052    0.4912746
  91.3200073    0.4902111
  91.3300018    0.4826542
  91.3400040    0.4844807
  91.3500061    0.4864613
  91.3600006    0.4908879
  91.3700027    0.4982231
  91.3800049    0.5076374
  91.3900070    0.4945509
  91.4000015    0.4864070
  91.4100037    0.4912984
  91.4200058    0.4901714
  91.4300079    0.5023054
  91.4400024    0.5100648
  91.4500046    0.5125825
  91.4600067    0.5113130
  91.4700012    0.5116776
  91.4800034    0.4992853
  91.4900055    0.5025177
  91.5000076    0.5021590
  91.5100021    0.5170195
  91.5200043    0.5228292
  91.5300064    0.5222903
  91.5400009    0.5085267
  91.5500031    0.4976009
  91.5600052    0.4934750
  91.5700073    0.4874210
  91.5800018    0.4821644
  91.5900040    0.4907362
  91.6000061    0.4869319
  91.6100006    0.4973210
  91.6200027    0.4855242
  91.6300049    0.4835904
  91.6400070    0.4879889
  91.6500015    0.4955380
  91.6600037    0.5040771
  91.6700058    0.4975702
  91.6800079    0.4889049
  91.6900024    0.4941401
  91.7000046    0.4999223
  91.7100067    0.5005809
  91.7200012    0.4994679
  91.7300034    0.4869493
  91.7400055    0.4906195
  91.7500076    0.5022846
  91.7600021    0.4931372
  91.7700043    0.4868663
  91.7800064    0.4738237
  91.7900009    0.4848805
  91.8000031    0.4933872
  91.8100052    0.4819998
  91.8200073    0.4767563
  91.8300018    0.4832870
  91.8400040    0.4837131
  91.8500061    0.4921100
  91.8600006    0.4887956
  91.8700027    0.4971529
  91.8800049    0.5025559
  91.8900070    0.5067588
  91.9000015    0.5121244
  91.9100037    0.5003415
  91.9200058    0.5022191
  91.9300079    0.4909075
  91.9400024    0.4968688
  91.9500046    0.5005195
  91.9600067    0.4824871
  91.9700012    0.4769922
  91.9800034    0.4749581
  91.9900055    0.4854145
  92.0000076    0.4848761
  92.0100021    0.4924546
  92.0200043    0.5097483
  92.0300064    0.5033239
  92.0400009    0.5156865
  92.0500031    0.5035129
  92.0600052    0.4978352
  92.0700073    0.4987185
  92.0800018    0.4886868
  92.0900040    0.4905833
  92.1000061    0.4928088
  92.1100006    0.4979333
  92.1200027    0.4973477
  92.1300049    0.4950839
  92.1400070    0.4843977
  92.1500015    0.4788467
  92.1600037    0.4686165
  92.1700058    0.4574594
  92.1800079    0.4687032
  92.1900024    0.4725712
  92.2000046    0.4727159
  92.2100067    0.4800074
  92.2200012    0.4809708
  92.2300034    0.4751120
  92.2400055    0.4700507
  92.2500076    0.4837904
  92.2600021    0.4757936
  92.2700043    0.4819820
  92.2800064    0.4747791
  92.2900009    0.4817779
  92.3000031    0.4843608
  92.3100052    0.4907502
  92.3200073    0.4854809
  92.3300018    0.4889804
  92.3400040    0.4868957
  92.3500061    0.4842790
  92.3600006    0.4876656
  92.3700027    0.4885678
  92.3800049    0.4751899
  92.3900070    0.4735581
  92.4000015    0.4704410
  92.4100037    0.4679672
  92.4200058    0.4727066
  92.4300079    0.4778097
  92.4400024    0.4749815
  92.4500046    0.4762784
  92.4600067    0.4736282
  92.4700012    0.4715498
  92.4800034    0.4741103
  92.4900055    0.4815392
  92.5000076    0.4753913
  92.5100021    0.4888146
  92.5200043    0.4975162
  92.5300064    0.4979397
  92.5400009    0.5107822
  92.5500031    0.5073254
  92.5600052    0.4933027
  92.5700073    0.4878502
  92.5800018    0.4761314
  92.5900040    0.4693846
  92.6000061    0.4722826
  92.6100006    0.4790168
  92.6200027    0.4755884
  92.6300049    0.4680155
  92.6400070    0.4676892
  92.6500015    0.4665402
  92.6600037    0.4882165
  92.6700058    0.4936243
  92.6800079    0.4889160
  92.6900024    0.5003047
  92.7000046    0.4866432
  92.7100067    0.4915599
  92.7200012    0.4979620
  92.7300034    0.4943481
  92.7400055    0.4860134
  92.7500076    0.4831804
  92.7600021    0.4906812
  92.7700043    0.4893854
  92.7800064    0.4804107
  92.7900009    0.4654525
  92.8000031    0.4748075
  92.8100052    0.4661434
  92.8200073    0.4639889
  92.8300018    0.4622051
  92.8400040    0.4690439
  92.8500061    0.4779983
  92.8600006    0.4895282
  92.8700027    0.4962766
  92.8800049    0.4808977
  92.8900070    0.4762225
  92.9000015    0.4762014
  92.9100037    0.4746322
  92.9200058    0.4728904
  92.9300079    0.4830752
  92.9400024    0.4900127
  92.9500046    0.4941166
  92.9600067    0.4832753
  92.9700012    0.4817988
  92.9800034    0.4863804
  92.9900055    0.4934382
  93.0000076    0.4867600
  93.0100021    0.4932067
  93.0200043    0.4892156
  93.0300064    0.4891835
  93.0400009    0.4968423
  93.0500031    0.4866392
  93.0600052    0.4787341
  93.0700073    0.4861560
  93.0800018    0.4695800
  93.0900040    0.4685915
  93.1000061    0.4663898
  93.1100006    0.4691055
  93.1200027    0.4586730
  93.1300049    0.4624636
  93.1400070    0.4612709
  93.1500015    0.4599485
  93.1600037    0.4620450
  93.1700058    0.4593541
  93.1800079    0.4526118
  93.1900024    0.4520226
  93.2000046    0.4429604
  93.2100067    0.4449617
  93.2200012    0.4447642
  93.2300034    0.4343957
  93.2400055    0.4398007
  93.2500076    0.4370749
  93.2600021    0.4473949
  93.2700043    0.4498983
  93.2800064    0.4587214
  93.2900009    0.4469499
  93.3000031    0.4545993
  93.3100052    0.4545723
  93.3200073    0.4593587
  93.3300018    0.4631610
  93.3400040    0.4706755
  93.3500061    0.4797756
  93.3600082    0.4906262
  93.3700027    0.4992271
  93.3800049    0.4946835
  93.3900070    0.5009873
  93.4000015    0.4914936
  93.4100037    0.4964620
  93.4200058    0.4889526
  93.4300079    0.4808462
  93.4400024    0.4883301
  93.4500046    0.4842688
  93.4600067    0.4839123
  93.4700012    0.4789543
  93.4800034    0.4817120
  93.4900055    0.4768175
  93.5000076    0.4827186
  93.5100021    0.4765693
  93.5200043    0.4821753
  93.5300064    0.4859513
  93.5400009    0.4857022
  93.5500031    0.4777959
  93.5600052    0.4863943
  93.5700073    0.4877778
  93.5800018    0.4887902
  93.5900040    0.4948065
  93.6000061    0.4870222
  93.6100082    0.4994625
  93.6200027    0.5057917
  93.6300049    0.5143756
  93.6400070    0.5030165
  93.6500015    0.4958744
  93.6600037    0.5023010
  93.6700058    0.4902601
  93.6800079    0.4808718
  93.6900024    0.4717621
  93.7000046    0.4580656
  93.7100067    0.4561598
  93.7200012    0.4557164
  93.7300034    0.4563487
  93.7400055    0.4689749
  93.7500076    0.4810545
  93.7600021    0.4851303
  93.7700043    0.4798144
  93.7800064    0.4762561
  93.7900009    0.4646033
  93.8000031    0.4605350
  93.8100052    0.4616253
  93.8200073    0.4713038
  93.8300018    0.4645522
  93.8400040    0.4639512
  93.8500061    0.4602142
  93.8600082    0.4711799
  93.8700027    0.4677684
  93.8800049    0.4718568
  93.8900070    0.4698059
  93.9000015    0.4637263
  93.9100037    0.4592841
  93.9200058    0.4626895
  93.9300079    0.4680223
  93.9400024    0.4684662
  93.9500046    0.4622369
  93.9600067    0.4539087
  93.9700012    0.4640331
  93.9800034    0.4663427
  93.9900055    0.4681917
  94.0000076    0.4736411
  94.0100021    0.4574190
  94.0200043    0.4555787
  94.0300064    0.4469856
  94.0400009    0.4454236
  94.0500031    0.4387913
  94.0600052    0.4382162
  94.0700073    0.4506329
  94.0800018    0.4510127
  94.0900040    0.4583360
  94.1000061    0.4529006
  94.1100082    0.4558438
  94.1200027    0.4602872
  94.1300049    0.4684899
  94.1400070    0.4750578
  94.1500015    0.4781868
  94.1600037    0.4743558
  94.1700058    0.4812227
  94.1800079    0.4759895
  94.1900024    0.4669517
  94.2000046    0.4611673
  94.2100067    0.4526990
  94.2200012    0.4563282
  94.2300034    0.4559099
  94.2400055    0.4462845
  94.2500076    0.4487572
  94.2600021    0.4641664
  94.2700043    0.4646495
  94.2800064    0.4550548
  94.2900009    0.4474771
  94.3000031    0.4347904
  94.3100052    0.4294228
  94.3200073    0.4280824
  94.3300018    0.4310868
  94.3400040    0.4309214
  94.3500061    0.4329055
  94.3600082    0.4368701
  94.3700027    0.4383449
  94.3800049    0.4448785
  94.3900070    0.4461834
  94.4000015    0.4490467
  94.4100037    0.4672771
  94.4200058    0.4783213
  94.4300079    0.4930132
  94.4400024    0.5029129
  94.4500046    0.4915545
  94.4600067    0.4930377
  94.4700012    0.4938710
  94.4800034    0.4859593
  94.4900055    0.4829468
  94.5000076    0.4715098
  94.5100021    0.4765973
  94.5200043    0.4817340
  94.5300064    0.4871640
  94.5400009    0.4827060
  94.5500031    0.4737958
  94.5600052    0.4606548
  94.5700073    0.4472954
  94.5800018    0.4423908
  94.5900040    0.4393854
  94.6000061    0.4311165
  94.6100082    0.4460624
  94.6200027    0.4452302
  94.6300049    0.4418025
  94.6400070    0.4299872
  94.6500015    0.4423353
  94.6600037    0.4391682
  94.6700058    0.4394846
  94.6800079    0.4361903
  94.6900024    0.4247191
  94.7000046    0.4331334
  94.7100067    0.4356125
  94.7200012    0.4354770
  94.7300034    0.4231041
  94.7400055    0.4271273
  94.7500076    0.4236116
  94.7600021    0.4267426
  94.7700043    0.4218417
  94.7800064    0.4176748
  94.7900009    0.4177493
  94.8000031    0.4272079
  94.8100052    0.4156241
  94.8200073    0.4219793
  94.8300018    0.4358664
  94.8400040    0.4287943
  94.8500061    0.4373777
  94.8600082    0.4276698
  94.8700027    0.4340605
  94.8800049    0.4277186
  94.8900070    0.4163859
  94.9000015    0.4125316
  94.9100037    0.4155633
  94.9200058    0.4180708
  94.9300079    0.4176450
  94.9400024    0.4209288
  94.9500046    0.4189645
  94.9600067    0.4175454
  94.9700012    0.4254989
  94.9800034    0.4304030
  94.9900055    0.4278052
  95.0000076    0.4326160
  95.0100021    0.4267408
  95.0200043    0.4232994
  95.0300064    0.4317439
  95.0400009    0.4222531
  95.0500031    0.4141204
  95.0600052    0.4231629
  95.0700073    0.4342113
  95.0800018    0.4384010
  95.0900040    0.4410936
  95.1000061    0.4421408
  95.1100082    0.4433931
  95.1200027    0.4447131
  95.1300049    0.4461998
  95.1400070    0.4417216
  95.1500015    0.4301336
  95.1600037    0.4443745
  95.1700058    0.4456071
  95.1800079    0.4477617
  95.1900024    0.4490653
  95.2000046    0.4600584
  95.2100067    0.4486378
  95.2200012    0.4517073
  95.2300034    0.4415376
  95.2400055    0.4457426
  95.2500076    0.4504033
  95.2600021    0.4450341
  95.2700043    0.4492764
  95.2800064    0.4476913
  95.2900009    0.4506766
  95.3000031    0.4523701
  95.3100052    0.4540819
  95.3200073    0.4642395
  95.3300018    0.4541197
  95.3400040    0.4566901
  95.3500061    0.4555490
  95.3600082    0.4521582
  95.3700027    0.4602008
  95.3800049    0.4564659
  95.3900070    0.4635787
  95.4000015    0.4533507
  95.4100037    0.4580560
  95.4200058    0.4606468
  95.4300079    0.4529113
  95.4400024    0.4559609
  95.4500046    0.4543182
  95.4600067    0.4565194
  95.4700012    0.4535362
  95.4800034    0.4544008
  95.4900055    0.4501818
  95.5000076    0.4531412
  95.5100021    0.4505056
  95.5200043    0.4479468
  95.5300064    0.4398050
  95.5400009    0.4331354
  95.5500031    0.4456773
  95.5600052    0.4340647
  95.5700073    0.4358732
  95.5800018    0.4302704
  95.5900040    0.4371290
  95.6000061    0.4359379
  95.6100082    0.4370840
  95.6200027    0.4336938
  95.6300049    0.4450960
  95.6400070    0.4508205
  95.6500015    0.4547975
  95.6600037    0.4605887
  95.6700058    0.4700441
  95.6800079    0.4688560
  95.6900024    0.4641504
  95.7000046    0.4590226
  95.7100067    0.4542433
  95.7200012    0.4455065
  95.7300034    0.4446887
  95.7400055    0.4429782
  95.7500076    0.4452428
  95.7600021    0.4511810
  95.7700043    0.4452736
  95.7800064    0.4659934
  95.7900009    0.4596756
  95.8000031    0.4568137
  95.8100052    0.4493193
  95.8200073    0.4438615
  95.8300018    0.4447128
  95.8400040    0.4578780
  95.8500061    0.4606462
  95.8600082    0.4660569
  95.8700027    0.4624953
  95.8800049    0.4569718
  95.8900070    0.4574386
  95.9000015    0.4696211
  95.9100037    0.4609115
  95.9200058    0.4679383
  95.9300079    0.4587951
  95.9400024    0.4590777
  95.9500046    0.4593732
  95.9600067    0.4499264
  95.9700012    0.4515051
  95.9800034    0.4544516
  95.9900055    0.4571326
  96.0000076    0.4578018
  96.0100021    0.4655103
  96.0200043    0.4682396
  96.0300064    0.4674042
  96.0400009    0.4627471
  96.0500031    0.4709858
  96.0600052    0.4748890
  96.0700073    0.4726600
  96.0800018    0.4750867
  96.0900040    0.4735883
  96.1000061    0.4751457
  96.1100082    0.4736428
  96.1200027    0.4762171
  96.1300049    0.4801541
  96.1400070    0.4836917
  96.1500015    0.4822165
  96.1600037    0.4828880
  96.1700058    0.4836270
  96.1800079    0.4628361
  96.1900024    0.4750705
  96.2000046    0.4756590
  96.2100067    0.4783468
  96.2200012    0.4882283
  96.2300034    0.4923554
  96.2400055    0.5025421
  96.2500076    0.4936152
  96.2600021    0.4998181
  96.2700043    0.4953894
  96.2800064    0.4990582
  96.2900009    0.4958100
  96.3000031    0.5097626
  96.3100052    0.5055780
  96.3200073    0.5028237
  96.3300018    0.4992217
  96.3400040    0.4853917
  96.3500061    0.4835180
  96.3600082    0.4892345
  96.3700027    0.4900192
  96.3800049    0.4954985
  96.3900070    0.4973072
  96.4000015    0.4929295
  96.4100037    0.4861404
  96.4200058    0.5006336
  96.4300079    0.4988053
  96.4400024    0.4988525
  96.4500046    0.4851113
  96.4600067    0.4882019
  96.4700012    0.4861428
  96.4800034    0.4803360
  96.4900055    0.5006518
  96.5000076    0.4857791
  96.5100021    0.4788688
  96.5200043    0.4914252
  96.5300064    0.4807262
  96.5400009    0.4782856
  96.5500031    0.4809142
  96.5600052    0.4763197
  96.5700073    0.4810124
  96.5800018    0.4932602
  96.5900040    0.5085731
  96.6000061    0.5041700
  96.6100082    0.5002424
  96.6200027    0.4997028
  96.6300049    0.5007310
  96.6400070    0.5067211
  96.6500015    0.4877966
  96.6600037    0.4865171
  96.6700058    0.4885576
  96.6800079    0.4956298
  96.6900024    0.4916547
  96.7000046    0.4909982
  96.7100067    0.4995196
  96.7200012    0.5100846
  96.7300034    0.5058968
  96.7400055    0.5031378
  96.7500076    0.5015527
  96.7600021    0.5086182
  96.7700043    0.5074205
  96.7800064    0.5135878
  96.7900009    0.5095224
  96.8000031    0.5032851
  96.8100052    0.4959657
  96.8200073    0.5081615
  96.8300018    0.5016296
  96.8400040    0.4895504
  96.8500061    0.4852691
  96.8600082    0.4957490
  96.8700027    0.4934108
  96.8800049    0.5104913
  96.8900070    0.5022302
  96.9000015    0.5107585
  96.9100037    0.5012888
  96.9200058    0.5031176
  96.9300079    0.5111464
  96.9400024    0.5121843
  96.9500046    0.5132155
  96.9600067    0.5251213
  96.9700012    0.5230740
  96.9800034    0.5125918
  96.9900055    0.5055592
  97.0000076    0.5121009
  97.0100021    0.5145980
  97.0200043    0.5226826
  97.0300064    0.5241143
  97.0400009    0.5253732
  97.0500031    0.5205968
  97.0600052    0.5341246
  97.0700073    0.5310132
  97.0800018    0.5291916
  97.0900040    0.5340370
  97.1000061    0.5335834
  97.1100082    0.5172734
  97.1200027    0.5193909
  97.1300049    0.5193174
  97.1400070    0.5158621
  97.1500015    0.5039608
  97.1600037    0.5135205
  97.1700058    0.4991131
  97.1800079    0.4920074
  97.1900024    0.4979707
  97.2000046    0.5036508
  97.2100067    0.5035359
  97.2200012    0.5025918
  97.2300034    0.5069908
  97.2400055    0.5087733
  97.2500076    0.4963294
  97.2600021    0.4928858
  97.2700043    0.4919041
  97.2800064    0.4984601
  97.2900009    0.5025607
  97.3000031    0.5045392
  97.3100052    0.5109785
  97.3200073    0.4954112
  97.3300018    0.5005692
  97.3400040    0.4983540
  97.3500061    0.5059398
  97.3600082    0.5163413
  97.3700027    0.5346632
  97.3800049    0.5307424
  97.3900070    0.5262386
  97.4000015    0.5169510
  97.4100037    0.5179563
  97.4200058    0.5264728
  97.4300079    0.5302730
  97.4400024    0.5280411
  97.4500046    0.5199236
  97.4600067    0.5104959
  97.4700012    0.5053391
  97.4800034    0.4979705
  97.4900055    0.4854245
  97.5000076    0.4856830
  97.5100021    0.4704054
  97.5200043    0.4778410
  97.5300064    0.4704695
  97.5400009    0.4805695
  97.5500031    0.4866075
  97.5600052    0.4816771
  97.5700073    0.4961391
  97.5800018    0.4843176
  97.5900040    0.4756439
  97.6000061    0.4724232
  97.6100082    0.4883273
  97.6200027    0.4884197
  97.6300049    0.4900705
  97.6400070    0.4764820
  97.6500015    0.4807537
  97.6600037    0.4684823
  97.6700058    0.4705985
  97.6800079    0.4741339
  97.6900024    0.4750223
  97.7000046    0.4624138
  97.7100067    0.4662116
  97.7200012    0.4698561
  97.7300034    0.4529654
  97.7400055    0.4552353
  97.7500076    0.4599340
  97.7600021    0.4624781
  97.7700043    0.4733990
  97.7800064    0.4612676
  97.7900009    0.4683921
  97.8000031    0.4597678
  97.8100052    0.4561387
  97.8200073    0.4523619
  97.8300018    0.4603925
  97.8400040    0.4605612
  97.8500061    0.4505333
  97.8600082    0.4603144
  97.8700027    0.4556758
  97.8800049    0.4543148
  97.8900070    0.4547994
  97.9000015    0.4476759
  97.9100037    0.4458539
  97.9200058    0.4451662
  97.9300079    0.4563276
  97.9400024    0.4626953
  97.9500046    0.4513679
  97.9600067    0.4437813
  97.9700012    0.4486285
  97.9800034    0.4363594
  97.9900055    0.4406823
  98.0000076    0.4367839
  98.0100021    0.4215046
  98.0200043    0.4287788
  98.0300064    0.4255643
  98.0400009    0.4237009
  98.0500031    0.4239743
  98.0600052    0.4293331
  98.0700073    0.4336589
  98.0800018    0.4368310
  98.0900040    0.4291173
  98.1000061    0.4340394
  98.1100082    0.4322559
  98.1200027    0.4421065
  98.1300049    0.4363032
  98.1400070    0.4487374
  98.1500015    0.4457828
  98.1600037    0.4519274
  98.1700058    0.4704935
  98.1800079    0.4637555
  98.1900024    0.4517242
  98.2000046    0.4500188
  98.2100067    0.4488628
  98.2200012    0.4535113
  98.2300034    0.4539790
  98.2400055    0.4471942
  98.2500076    0.4433211
  98.2600021    0.4457141
  98.2700043    0.4415165
  98.2800064    0.4338426
  98.2900009    0.4287823
  98.3000031    0.4353943
  98.3100052    0.4367094
  98.3200073    0.4326643
  98.3300018    0.4345998
  98.3400040    0.4383837
  98.3500061    0.4349886
  98.3600082    0.4289374
  98.3700027    0.4252884
  98.3800049    0.4202775
  98.3900070    0.4242455
  98.4000015    0.4365907
  98.4100037    0.4323438
  98.4200058    0.4448787
  98.4300079    0.4429732
  98.4400024    0.4421977
  98.4500046    0.4376774
  98.4600067    0.4449835
  98.4700012    0.4365859
  98.4800034    0.4435024
  98.4900055    0.4422579
  98.5000076    0.4473823
  98.5100021    0.4370164
  98.5200043    0.4466006
  98.5300064    0.4398781
  98.5400009    0.4443587
  98.5500031    0.4437692
  98.5600052    0.4517717
  98.5700073    0.4423936
  98.5800018    0.4483326
  98.5900040    0.4515367
  98.6000061    0.4529000
  98.6100082    0.4479061
  98.6200027    0.4657490
  98.6300049    0.4544315
  98.6400070    0.4579797
  98.6500015    0.4412185
  98.6600037    0.4456149
  98.6700058    0.4453858
  98.6800079    0.4561234
  98.6900024    0.4679588
  98.7000046    0.4792077
  98.7100067    0.4872923
  98.7200012    0.4884547
  98.7300034    0.4755543
  98.7400055    0.4836503
  98.7500076    0.4714014
  98.7600021    0.4531769
  98.7700043    0.4665892
  98.7800064    0.4511609
  98.7900009    0.4510733
  98.8000031    0.4543457
  98.8100052    0.4442936
  98.8200073    0.4514402
  98.8300018    0.4603016
  98.8400040    0.4624694
  98.8500061    0.4450881
  98.8600082    0.4514087
  98.8700027    0.4560181
  98.8800049    0.4499437
  98.8900070    0.4597143
  98.9000015    0.4579082
  98.9100037    0.4652505
  98.9200058    0.4607705
  98.9300079    0.4595320
  98.9400024    0.4609522
  98.9500046    0.4516043
  98.9600067    0.4385791
  98.9700012    0.4357679
  98.9800034    0.4419327
  98.9900055    0.4329966
  99.0000076    0.4416120
  99.0100021    0.4424353
  99.0200043    0.4472534
  99.0300064    0.4498363
  99.0400009    0.4604682
  99.0500031    0.4546442
  99.0600052    0.4562174
  99.0700073    0.4534326
  99.0800018    0.4629534
  99.0900040    0.4787286
  99.1000061    0.4801195
  99.1100082    0.4747528
  99.1200027    0.4685366
  99.1300049    0.4665370
  99.1400070    0.4667884
  99.1500015    0.4636160
  99.1600037    0.4560971
  99.1700058    0.4699635
  99.1800079    0.4620054
  99.1900024    0.4531707
  99.2000046    0.4713215
  99.2100067    0.4651748
  99.2200012    0.4588749
  99.2300034    0.4779287
  99.2400055    0.4790708
  99.2500076    0.4772310
  99.2600021    0.4754095
  99.2700043    0.4794778
  99.2800064    0.4808241
  99.2900009    0.4763363
  99.3000031    0.4757977
  99.3100052    0.4742590
  99.3200073    0.4704907
  99.3300018    0.4753748
  99.3400040    0.4607929
  99.3500061    0.4570799
  99.3600082    0.4528655
  99.3700027    0.4521077
  99.3800049    0.4549830
  99.3900070    0.4457084
  99.4000015    0.4561849
  99.4100037    0.4560200
  99.4200058    0.4585522
  99.4300079    0.4563155
  99.4400024    0.4573734
  99.4500046    0.4519035
  99.4600067    0.4640224
  99.4700012    0.4589785
  99.4800034    0.4621091
  99.4900055    0.4683987
  99.5000076    0.4596012
  99.5100021    0.4620699
  99.5200043    0.4532211
  99.5300064    0.4526408
  99.5400009    0.4709784
  99.5500031    0.4626444
  99.5600052    0.4654556
  99.5700073    0.4658614
  99.5800018    0.4593379
  99.5900040    0.4567338
  99.6000061    0.4609363
  99.6100082    0.4629375
  99.6200027    0.4717561
  99.6300049    0.4710175
  99.6400070    0.4763363
  99.6500015    0.4737258
  99.6600037    0.4772463
  99.6700058    0.4764611
  99.6800079    0.4570728
  99.6900024    0.4633529
  99.7000046    0.4552606
  99.7100067    0.4478103
  99.7200012    0.4429686
  99.7300034    0.4380626
  99.7400055    0.4343600
  99.7500076    0.4416798
  99.7600021    0.4582181
  99.7700043    0.4522870
  99.7800064    0.4484319
  99.7900085    0.4491780
  99.8000031    0.4397955
  99.8100052    0.4279773
  99.8200073    0.4388643
  99.8300018    0.4457336
  99.8400040    0.4424431
  99.8500061    0.4544777
  99.8600082    0.4365477
  99.8700027    0.4443875
  99.8800049    0.4411385
  99.8900070    0.4363757
  99.9000015    0.4381267
  99.9100037    0.4419895
  99.9200058    0.4284874
  99.9300079    0.4321997
  99.9400024    0.4386689
  99.9500046    0.4401917
  99.9600067    0.4314551
  99.9700012    0.4403924
  99.9800034    0.4488553
  99.9900055    0.4399836
 100.0000076    0.4485805
 100.0100021    0.4545708
 100.0200043    0.4517719
 100.0300064    0.4540381
 100.0400085    0.4575772
 100.0500031    0.4615065
 100.0600052    0.4717660
 100.0700073    0.4713310
 100.0800018    0.4600725
 100.0900040    0.4611039
 100.1000061    0.4571294
 100.1100082    0.4565167
 100.1200027    0.4579478
 100.1300049    0.4581395
 100.1400070    0.4444858
 100.1500015    0.4414733
 100.1600037    0.4343309
 100.1700058    0.4395461
 100.1800079    0.4428064
 100.1900024    0.4497699
 100.2000046    0.4566198
 100.2100067    0.4609712
 100.2200012    0.4595224
 100.2300034    0.4662191
 100.2400055    0.4660988
 100.2500076    0.4634162
 100.2600021    0.4489574
 100.2700043    0.4446808
 100.2800064    0.4393576
 100.2900085    0.4388189
 100.3000031    0.4486727
 100.3100052    0.4312581
 100.3200073    0.4346730
 100.3300018    0.4335690
 100.3400040    0.4438711
 100.3500061    0.4448783
 100.3600082    0.4529169
 100.3700027    0.4492183
 100.3800049    0.4396040
 100.3900070    0.4459601
 100.4000015    0.4348982
 100.4100037    0.4301963
 100.4200058    0.4310110
 100.4300079    0.4273529
 100.4400024    0.4231486
 100.4500046    0.4267694
 100.4600067    0.4305742
 100.4700012    0.4262477
 100.4800034    0.4295948
 100.4900055    0.4297124
 100.5000076    0.4382385
 100.5100021    0.4458902
 100.5200043    0.4424510
 100.5300064    0.4568155
 100.5400085    0.4445083
 100.5500031    0.4585057
 100.5600052    0.4594212
 100.5700073    0.4605356
 100.5800018    0.4652704
 100.5900040    0.4667480
 100.6000061    0.4571527
 100.6100082    0.4644970
 100.6200027    0.4483044
 100.6300049    0.4520736
 100.6400070    0.4406560
 100.6500015    0.4364894
 100.6600037    0.4375271
 100.6700058    0.4468219
 100.6800079    0.4545853
 100.6900024    0.4571337
 100.7000046    0.4446042
 100.7100067    0.4498292
 100.7200012    0.4627265
 100.7300034    0.4504772
 100.7400055    0.4423022
 100.7500076    0.4472153
 100.7600021    0.4458780
 100.7700043    0.4393733
 100.7800064    0.4393087
 100.7900085    0.4450348
 100.8000031    0.4490963
 100.8100052    0.4378469
 100.8200073    0.4284954
 100.8300018    0.4295828
 100.8400040    0.4260486
 100.8500061    0.4186403
 100.8600082    0.4197156
 100.8700027    0.4119464
 100.8800049    0.4153085
 100.8900070    0.4069300
 100.9000015    0.4083160
 100.9100037    0.4040301
 100.9200058    0.4062908
 100.9300079    0.4193118
 100.9400024    0.4224583
 100.9500046    0.4354792
 100.9600067    0.4283769
 100.9700012    0.4346493
 100.9800034    0.4365779
 100.9900055    0.4251432
 101.0000076    0.4419529
 101.0100021    0.4359772
 101.0200043    0.4296786
 101.0300064    0.4331762
 101.0400085    0.4343192
 101.0500031    0.4380317
 101.0600052    0.4317555
 101.0700073    0.4354675
 101.0800018    0.4298506
 101.0900040    0.4318062
 101.1000061    0.4332644
 101.1100082    0.4264077
 101.1200027    0.4328928
 101.1300049    0.4445761
 101.1400070    0.4331598
 101.1500015    0.4396346
 101.1600037    0.4332419
 101.1700058    0.4359263
 101.1800079    0.4399295
 101.1900024    0.4471774
 101.2000046    0.4495574
 101.2100067    0.4524950
 101.2200012    0.4628667
 101.2300034    0.4729889
 101.2400055    0.4752294
 101.2500076    0.4690275
 101.2600021    0.4609961
 101.2700043    0.4504818
 101.2800064    0.4565828
 101.2900085    0.4493462
 101.3000031    0.4564199
 101.3100052    0.4616565
 101.3200073    0.4509096
 101.3300018    0.4535882
 101.3400040    0.4373194
 101.3500061    0.4257289
 101.3600082    0.4268637
 101.3700027    0.4250988
 101.3800049    0.4299710
 101.3900070    0.4271866
 101.4000015    0.4418630
 101.4100037    0.4482089
 101.4200058    0.4478122
 101.4300079    0.4559650
 101.4400024    0.4504369
 101.4500046    0.4462384
 101.4600067    0.4495651
 101.4700012    0.4519124
 101.4800034    0.4581252
 101.4900055    0.4600734
 101.5000076    0.4584253
 101.5100021    0.4695171
 101.5200043    0.4638806
 101.5300064    0.4584993
 101.5400085    0.4637583
 101.5500031    0.4581704
 101.5600052    0.4655436
 101.5700073    0.4752009
 101.5800018    0.4742043
 101.5900040    0.4653788
 101.6000061    0.4730897
 101.6100082    0.4634042
 101.6200027    0.4630903
 101.6300049    0.4578322
 101.6400070    0.4778061
 101.6500015    0.4746350
 101.6600037    0.4663062
 101.6700058    0.4759900
 101.6800079    0.4753568
 101.6900024    0.4747335
 101.7000046    0.4729597
 101.7100067    0.4816577
 101.7200012    0.4800102
 101.7300034    0.4712296
 101.7400055    0.4695242
 101.7500076    0.4622576
 101.7600021    0.4561729
 101.7700043    0.4495756
 101.7800064    0.4524933
 101.7900085    0.4507304
 101.8000031    0.4543139
 101.8100052    0.4586991
 101.8200073    0.4355653
 101.8300018    0.4287752
 101.8400040    0.4234412
 101.8500061    0.4286228
 101.8600082    0.4288980
 101.8700027    0.4387860
 101.8800049    0.4393014
 101.8900070    0.4514202
 101.9000015    0.4434675
 101.9100037    0.4438569
 101.9200058    0.4266665
 101.9300079    0.4271985
 101.9400024    0.4246664
 101.9500046    0.4363576
 101.9600067    0.4436296
 101.9700012    0.4578343
 101.9800034    0.4469181
 101.9900055    0.4491034
 102.0000076    0.4427770
 102.0100021    0.4363438
 102.0200043    0.4440067
 102.0300064    0.4497254
 102.0400085    0.4440369
 102.0500031    0.4412408
 102.0600052    0.4351989
 102.0700073    0.4350315
 102.0800018    0.4292904
 102.0900040    0.4329118
 102.1000061    0.4354967
 102.1100082    0.4353420
 102.1200027    0.4387233
 102.1300049    0.4426087
 102.1400070    0.4486003
 102.1500015    0.4563079
 102.1600037    0.4494550
 102.1700058    0.4497299
 102.1800079    0.4663998
 102.1900024    0.4711054
 102.2000046    0.4688763
 102.2100067    0.4616372
 102.2200012    0.4765171
 102.2300034    0.4737099
 102.2400055    0.4758422
 102.2500076    0.4658129
 102.2600021    0.4638367
 102.2700043    0.4458437
 102.2800064    0.4443856
 102.2900085    0.4399752
 102.3000031    0.4403007
 102.3100052    0.4481017
 102.3200073    0.4386922
 102.3300018    0.4413721
 102.3400040    0.4280673
 102.3500061    0.4326292
 102.3600082    0.4459917
 102.3700027    0.4559885
 102.3800049    0.4473828
 102.3900070    0.4424953
 102.4000015    0.4376378
 102.4100037    0.4353906
 102.4200058    0.4319153
 102.4300079    0.4341935
 102.4400024    0.4250612
 102.4500046    0.4238434
 102.4600067    0.4222014
 102.4700012    0.4120842
 102.4800034    0.4175956
 102.4900055    0.4297795
 102.5000076    0.4263801
 102.5100021    0.4272068
 102.5200043    0.4340196
 102.5300064    0.4448916
 102.5400085    0.4430525
 102.5500031    0.4464993
 102.5600052    0.4493010
 102.5700073    0.4614563
 102.5800018    0.4638170
 102.5900040    0.4602360
 102.6000061    0.4479229
 102.6100082    0.4525588
 102.6200027    0.4445166
 102.6300049    0.4377273
 102.6400070    0.4433895
 102.6500015    0.4342043
 102.6600037    0.4368881
 102.6700058    0.4345176
 102.6800079    0.4299576
 102.6900024    0.4221660
 102.7000046    0.4152490
 102.7100067    0.4285379
 102.7200012    0.4241783
 102.7300034    0.4173301
 102.7400055    0.4227784
 102.7500076    0.4207260
 102.7600021    0.4312805
 102.7700043    0.4336014
 102.7800064    0.4339090
 102.7900085    0.4251640
 102.8000031    0.4294876
 102.8100052    0.4194851
 102.8200073    0.4170376
 102.8300018    0.4188892
 102.8400040    0.4129634
 102.8500061    0.4122735
 102.8600082    0.4156459
 102.8700027    0.4106175
 102.8800049    0.4161910
 102.8900070    0.4218968
 102.9000015    0.4237817
 102.9100037    0.4325165
 102.9200058    0.4291489
 102.9300079    0.4289102
 102.9400024    0.4260212
 102.9500046    0.4210485
 102.9600067    0.4161453
 102.9700012    0.4131054
 102.9800034    0.4144639
 102.9900055    0.4252529
 103.0000076    0.4174351
 103.0100021    0.4137746
 103.0200043    0.3992719
 103.0300064    0.3967153
 103.0400085    0.4011219
 103.0500031    0.4028521
 103.0600052    0.4066628
 103.0700073    0.4104974
 103.0800018    0.4062014
 103.0900040    0.3960888
 103.1000061    0.3978419
 103.1100082    0.3941246
 103.1200027    0.3931083
 103.1300049    0.3945979
 103.1400070    0.3944161
 103.1500015    0.4029109
 103.1600037    0.3871352
 103.1700058    0.3896266
 103.1800079    0.3895282
 103.1900024    0.3813520
 103.2000046    0.3875377
 103.2100067    0.3846994
 103.2200012    0.3893204
 103.2300034    0.3944624
 103.2400055    0.3927680
 103.2500076    0.3970144
 103.2600021    0.3893827
 103.2700043    0.3942499
 103.2800064    0.3961304
 103.2900085    0.4083230
 103.3000031    0.3948874
 103.3100052    0.3919134
 103.3200073    0.4028514
 103.3300018    0.3964491
 103.3400040    0.3955812
 103.3500061    0.3992668
 103.3600082    0.4012664
 103.3700027    0.3967025
 103.3800049    0.3981303
 103.3900070    0.4046275
 103.4000015    0.4060591
 103.4100037    0.4113696
 103.4200058    0.4113312
 103.4300079    0.4225878
 103.4400024    0.4188609
 103.4500046    0.4288149
 103.4600067    0.4259607
 103.4700012    0.4242588
 103.4800034    0.4201200
 103.4900055    0.4306654
 103.5000076    0.4428616
 103.5100021    0.4277419
 103.5200043    0.4315720
 103.5300064    0.4236925
 103.5400085    0.4167892
 103.5500031    0.4237415
 103.5600052    0.4300270
 103.5700073    0.4285435
 103.5800018    0.4276716
 103.5900040    0.4208495
 103.6000061    0.4177248
 103.6100082    0.4190858
 103.6200027    0.4181577
 103.6300049    0.4266913
 103.6400070    0.4235688
 103.6500015    0.4240136
 103.6600037    0.4278381
 103.6700058    0.4228259
 103.6800079    0.4288863
 103.6900024    0.4170630
 103.7000046    0.4137052
 103.7100067    0.4198437
 103.7200012    0.4207539
 103.7300034    0.4142655
 103.7400055    0.4138015
 103.7500076    0.4128972
 103.7600021    0.4047118
 103.7700043    0.4009799
 103.7800064    0.3865846
 103.7900085    0.4000821
 103.8000031    0.3952453
 103.8100052    0.4078703
 103.8200073    0.4069340
 103.8300018    0.4148811
 103.8400040    0.4108122
 103.8500061    0.4092354
 103.8600082    0.4075150
 103.8700027    0.3982987
 103.8800049    0.4024308
 103.8900070    0.4050834
 103.9000015    0.4166061
 103.9100037    0.4145843
 103.9200058    0.4091616
 103.9300079    0.4127387
 103.9400024    0.4123021
 103.9500046    0.4117379
 103.9600067    0.4066032
 103.9700012    0.4084077
 103.9800034    0.4065325
 103.9900055    0.4099718
 104.0000076    0.4116850
 104.0100021    0.4046242
 104.0200043    0.4119658
 104.0300064    0.4199165
 104.0400085    0.4218200
 104.0500031    0.4160605
 104.0600052    0.4152469
 104.0700073    0.4143704
 104.0800018    0.4198794
 104.0900040    0.4109755
 104.1000061    0.4069078
 104.1100082    0.4050162
 104.1200027    0.4017853
 104.1300049    0.4039343
 104.1400070    0.4068920
 104.1500015    0.4121895
 104.1600037    0.4098115
 104.1700058    0.4186571
 104.1800079    0.4143691
 104.1900024    0.4075426
 104.2000046    0.4049499
 104.2100067    0.4126086
 104.2200012    0.4130369
 104.2300034    0.4088992
 104.2400055    0.4031909
 104.2500076    0.4062037
 104.2600021    0.4077215
 104.2700043    0.4096029
 104.2800064    0.4097492
 104.2900085    0.4156828
 104.3000031    0.4092744
 104.3100052    0.4100858
 104.3200073    0.4162785
 104.3300018    0.4097804
 104.3400040    0.4148703
 104.3500061    0.4069255
 104.3600082    0.4061398
 104.3700027    0.4009852
 104.3800049    0.4015411
 104.3900070    0.3973164
 104.4000015    0.3993224
 104.4100037    0.4014321
 104.4200058    0.3953966
 104.4300079    0.3935664
 104.4400024    0.3920085
 104.4500046    0.3921793
 104.4600067    0.3922455
 104.4700012    0.3882852
 104.4800034    0.3914381
 104.4900055    0.3921557
 104.5000076    0.3867449
 104.5100021    0.3836904
 104.5200043    0.3887873
 104.5300064    0.3976368
 104.5400085    0.3948810
 104.5500031    0.3914237
 104.5600052    0.3937265
 104.5700073    0.3959303
 104.5800018    0.3999613
 104.5900040    0.3958905
 104.6000061    0.3963429
 104.6100082    0.4016037
 104.6200027    0.3990926
 104.6300049    0.4028009
 104.6400070    0.4031519
 104.6500015    0.4027922
 104.6600037    0.4045365
 104.6700058    0.4071433
 104.6800079    0.4118596
 104.6900024    0.4086897
 104.7000046    0.4048735
 104.7100067    0.4115832
 104.7200012    0.4198471
 104.7300034    0.4244584
 104.7400055    0.4119740
 104.7500076    0.4134646
 104.7600021    0.4110857
 104.7700043    0.4173254
 104.7800064    0.4167376
 104.7900085    0.4202072
 104.8000031    0.4190517
 104.8100052    0.4282407
 104.8200073    0.4124754
 104.8300018    0.4198931
 104.8400040    0.4130011
 104.8500061    0.4155400
 104.8600082    0.4190371
 104.8700027    0.4325927
 104.8800049    0.4444910
 104.8900070    0.4394053
 104.9000015    0.4374786
 104.9100037    0.4253674
 104.9200058    0.4282841
 104.9300079    0.4286087
 104.9400024    0.4361030
 104.9500046    0.4317778
 104.9600067    0.4380143
 104.9700012    0.4406316
 104.9800034    0.4445570
 104.9900055    0.4449102
 105.0000076    0.4379465
 105.0100021    0.4464009
 105.0200043    0.4522627
 105.0300064    0.4594199
 105.0400085    0.4608278
 105.0500031    0.4613253
 105.0600052    0.4649076
 105.0700073    0.4710073
 105.0800018    0.4703849
 105.0900040    0.4728484
 105.1000061    0.4709013
 105.1100082    0.4799907
 105.1200027    0.4722016
 105.1300049    0.4818815
 105.1400070    0.4831690
 105.1500015    0.4902364
 105.1600037    0.4827823
 105.1700058    0.4781471
 105.1800079    0.4736075
 105.1900024    0.4681183
 105.2000046    0.4558464
 105.2100067    0.4556298
 105.2200012    0.4373079
 105.2300034    0.4385087
 105.2400055    0.4513116
 105.2500076    0.4479929
 105.2600021    0.4497674
 105.2700043    0.4691821
 105.2800064    0.4801197
 105.2900085    0.4829220
 105.3000031    0.4828417
 105.3100052    0.4827268
 105.3200073    0.4852315
 105.3300018    0.4851504
 105.3400040    0.4844946
 105.3500061    0.4956333
 105.3600082    0.4881663
 105.3700027    0.4913909
 105.3800049    0.4824396
 105.3900070    0.4796140
 105.4000015    0.4729230
 105.4100037    0.4834604
 105.4200058    0.4863786
 105.4300079    0.4724142
 105.4400024    0.4710799
 105.4500046    0.4663894
 105.4600067    0.4628445
 105.4700012    0.4649090
 105.4800034    0.4645793
 105.4900055    0.4738431
 105.5000076    0.4727285
 105.5100021    0.4751156
 105.5200043    0.4695427
 105.5300064    0.4718618
 105.5400085    0.4706058
 105.5500031    0.4659671
 105.5600052    0.4684428
 105.5700073    0.4632084
 105.5800018    0.4671437
 105.5900040    0.4610448
 105.6000061    0.4504251
 105.6100082    0.4619547
 105.6200027    0.4664868
 105.6300049    0.4569902
 105.6400070    0.4637984
 105.6500015    0.4489861
 105.6600037    0.4463968
 105.6700058    0.4559910
 105.6800079    0.4518982
 105.6900024    0.4514093
 105.7000046    0.4454281
 105.7100067    0.4418733
 105.7200012    0.4495725
 105.7300034    0.4559535
 105.7400055    0.4569106
 105.7500076    0.4514790
 105.7600021    0.4552583
 105.7700043    0.4626637
 105.7800064    0.4555300
 105.7900085    0.4443769
 105.8000031    0.4546889
 105.8100052    0.4637080
 105.8200073    0.4617218
 105.8300018    0.4659422
 105.8400040    0.4729302
 105.8500061    0.4694631
 105.8600082    0.4773673
 105.8700027    0.4746436
 105.8800049    0.4766251
 105.8900070    0.4807878
 105.9000015    0.4815275
 105.9100037    0.4808486
 105.9200058    0.4866538
 105.9300079    0.4913293
 105.9400024    0.4719362
 105.9500046    0.4713896
 105.9600067    0.4685634
 105.9700012    0.4656287
 105.9800034    0.4575012
 105.9900055    0.4475581
 106.0000076    0.4734205
 106.0100021    0.4701746
 106.0200043    0.4798357
 106.0300064    0.4909326
 106.0400085    0.4877403
 106.0500031    0.5058427
 106.0600052    0.5134587
 106.0700073    0.5085387
 106.0800018    0.5172973
 106.0900040    0.5184854
 106.1000061    0.5223574
 106.1100082    0.5143604
 106.1200027    0.5143365
 106.1300049    0.5115626
 106.1400070    0.5193483
 106.1500015    0.5148392
 106.1600037    0.5212380
 106.1700058    0.5205491
 106.1800079    0.5165406
 106.1900024    0.5239558
 106.2000046    0.5179884
 106.2100067    0.5158706
 106.2200089    0.5273693
 106.2300034    0.5090464
 106.2400055    0.5152939
 106.2500076    0.5207880
 106.2600021    0.5047571
 106.2700043    0.5097859
 106.2800064    0.5207872
 106.2900085    0.5165385
 106.3000031    0.5111519
 106.3100052    0.4937416
 106.3200073    0.4932825
 106.3300018    0.4771403
 106.3400040    0.4661691
 106.3500061    0.4443074
 106.3600082    0.4394410
 106.3700027    0.4285737
 106.3800049    0.4322626
 106.3900070    0.4409694
 106.4000015    0.4494667
 106.4100037    0.4440162
 106.4200058    0.4450654
 106.4300079    0.4358127
 106.4400024    0.4380002
 106.4500046    0.4337222
 106.4600067    0.4230069
 106.4700089    0.4184175
 106.4800034    0.4291557
 106.4900055    0.4317424
 106.5000076    0.4348809
 106.5100021    0.4367007
 106.5200043    0.4385960
 106.5300064    0.4422040
 106.5400085    0.4444955
 106.5500031    0.4512451
 106.5600052    0.4536534
 106.5700073    0.4620070
 106.5800018    0.4721532
 106.5900040    0.4680428
 106.6000061    0.4666175
 106.6100082    0.4807167
 106.6200027    0.4716785
 106.6300049    0.4741342
 106.6400070    0.4714417
 106.6500015    0.4744452
 106.6600037    0.4760125
 106.6700058    0.4619176
 106.6800079    0.4637351
 106.6900024    0.4571248
 106.7000046    0.4439989
 106.7100067    0.4431085
 106.7200089    0.4302914
 106.7300034    0.4270042
 106.7400055    0.4400263
 106.7500076    0.4380880
 106.7600021    0.4435390
 106.7700043    0.4394030
 106.7800064    0.4363976
 106.7900085    0.4373506
 106.8000031    0.4357317
 106.8100052    0.4328659
 106.8200073    0.4343081
 106.8300018    0.4260455
 106.8400040    0.4187011
 106.8500061    0.4094561
 106.8600082    0.4118679
 106.8700027    0.4226896
 106.8800049    0.4263187
 106.8900070    0.4187723
 106.9000015    0.4215481
 106.9100037    0.4212354
 106.9200058    0.4209456
 106.9300079    0.4204246
 106.9400024    0.4182334
 106.9500046    0.4147674
 106.9600067    0.4134824
 106.9700089    0.4206522
 106.9800034    0.4170154
 106.9900055    0.4218271
 107.0000076    0.4370213
 107.0100021    0.4342655
 107.0200043    0.4346007
 107.0300064    0.4352673
 107.0400085    0.4252844
 107.0500031    0.4196322
 107.0600052    0.4239916
 107.0700073    0.4237102
 107.0800018    0.4140452
 107.0900040    0.4251058
 107.1000061    0.4337468
 107.1100082    0.4394023
 107.1200027    0.4454040
 107.1300049    0.4452144
 107.1400070    0.4427876
 107.1500015    0.4453150
 107.1600037    0.4449904
 107.1700058    0.4492030
 107.1800079    0.4436075
 107.1900024    0.4452998
 107.2000046    0.4447460
 107.2100067    0.4406719
 107.2200089    0.4468152
 107.2300034    0.4479252
 107.2400055    0.4419360
 107.2500076    0.4400168
 107.2600021    0.4379768
 107.2700043    0.4340320
 107.2800064    0.4340207
 107.2900085    0.4360892
 107.3000031    0.4328201
 107.3100052    0.4210890
 107.3200073    0.4315536
 107.3300018    0.4440021
 107.3400040    0.4450897
 107.3500061    0.4396327
 107.3600082    0.4598091
 107.3700027    0.4633166
 107.3800049    0.4649890
 107.3900070    0.4787289
 107.4000015    0.4769640
 107.4100037    0.4760989
 107.4200058    0.4692999
 107.4300079    0.4785880
 107.4400024    0.4790133
 107.4500046    0.4798510
 107.4600067    0.4779990
 107.4700089    0.4696745
 107.4800034    0.4798746
 107.4900055    0.4803087
 107.5000076    0.4811051
 107.5100021    0.4784378
 107.5200043    0.4843701
 107.5300064    0.4805381
 107.5400085    0.4711600
 107.5500031    0.4595323
 107.5600052    0.4705373
 107.5700073    0.4690560
 107.5800018    0.4802890
 107.5900040    0.4723959
 107.6000061    0.4753603
 107.6100082    0.4868772
 107.6200027    0.4976957
 107.6300049    0.4944035
 107.6400070    0.4958080
 107.6500015    0.4880143
 107.6600037    0.5009283
 107.6700058    0.5067481
 107.6800079    0.4999968
 107.6900024    0.5008638
 107.7000046    0.4828891
 107.7100067    0.4722251
 107.7200089    0.4651870
 107.7300034    0.4703104
 107.7400055    0.4693704
 107.7500076    0.4716398
 107.7600021    0.4703376
 107.7700043    0.4731576
 107.7800064    0.4693962
 107.7900085    0.4621640
 107.8000031    0.4707234
 107.8100052    0.4757860
 107.8200073    0.4845218
 107.8300018    0.4885395
 107.8400040    0.4929053
 107.8500061    0.4912376
 107.8600082    0.4988859
 107.8700027    0.4951749
 107.8800049    0.4916349
 107.8900070    0.4815678
 107.9000015    0.4858939
 107.9100037    0.4920335
 107.9200058    0.4860116
 107.9300079    0.4802710
 107.9400024    0.4924873
 107.9500046    0.5099427
 107.9600067    0.5092532
 107.9700089    0.5069628
 107.9800034    0.5056231
 107.9900055    0.4995223
 108.0000076    0.4918907
 108.0100021    0.4813274
 108.0200043    0.4745784
 108.0300064    0.4743873
 108.0400085    0.4716353
 108.0500031    0.4835538
 108.0600052    0.4662705
 108.0700073    0.4659365
 108.0800018    0.4671431
 108.0900040    0.4665926
 108.1000061    0.4622438
 108.1100082    0.4563839
 108.1200027    0.4552488
 108.1300049    0.4638076
 108.1400070    0.4533626
 108.1500015    0.4651373
 108.1600037    0.4646257
 108.1700058    0.4653921
 108.1800079    0.4749549
 108.1900024    0.4773225
 108.2000046    0.4885889
 108.2100067    0.4863292
 108.2200089    0.4894586
 108.2300034    0.4923318
 108.2400055    0.4909918
 108.2500076    0.4898456
 108.2600021    0.4841401
 108.2700043    0.4742235
 108.2800064    0.4691441
 108.2900085    0.4725059
 108.3000031    0.4877644
 108.3100052    0.4880221
 108.3200073    0.4859393
 108.3300018    0.4919120
 108.3400040    0.5047255
 108.3500061    0.4936993
 108.3600082    0.4926533
 108.3700027    0.4840054
 108.3800049    0.4875811
 108.3900070    0.4824190
 108.4000015    0.4891719
 108.4100037    0.4908710
 108.4200058    0.4801016
 108.4300079    0.4778973
 108.4400024    0.4822950
 108.4500046    0.4901603
 108.4600067    0.4853727
 108.4700089    0.4800081
 108.4800034    0.4725073
 108.4900055    0.4775463
 108.5000076    0.4767421
 108.5100021    0.4789333
 108.5200043    0.4762219
 108.5300064    0.4784049
 108.5400085    0.4885065
 108.5500031    0.4840122
 108.5600052    0.4805724
 108.5700073    0.4780791
 108.5800018    0.4681858
 108.5900040    0.4511344
 108.6000061    0.4660742
 108.6100082    0.4719355
 108.6200027    0.4709365
 108.6300049    0.4648114
 108.6400070    0.4788744
 108.6500015    0.4778616
 108.6600037    0.4756243
 108.6700058    0.4633916
 108.6800079    0.4613927
 108.6900024    0.4714676
 108.7000046    0.4766237
 108.7100067    0.4656059
 108.7200089    0.4727692
 108.7300034    0.4717477
 108.7400055    0.4698707
 108.7500076    0.4818544
 108.7600021    0.4833784
 108.7700043    0.4850603
 108.7800064    0.4896740
 108.7900085    0.4886124
 108.8000031    0.4866462
 108.8100052    0.4933582
 108.8200073    0.4867732
 108.8300018    0.4869563
 108.8400040    0.4867210
 108.8500061    0.4865061
 108.8600082    0.4854693
 108.8700027    0.4778872
 108.8800049    0.4868783
 108.8900070    0.4689603
 108.9000015    0.4719484
 108.9100037    0.4758131
 108.9200058    0.4807097
 108.9300079    0.4747722
 108.9400024    0.4719946
 108.9500046    0.4735073
 108.9600067    0.4783155
 108.9700089    0.4866538
 108.9800034    0.4869645
 108.9900055    0.4870487
 109.0000076    0.4948717
 109.0100021    0.5023133
 109.0200043    0.4893346
 109.0300064    0.4986929
 109.0400085    0.4940337
 109.0500031    0.4817252
 109.0600052    0.4701922
 109.0700073    0.4721192
 109.0800018    0.4594015
 109.0900040    0.4579106
 109.1000061    0.4641543
 109.1100082    0.4665920
 109.1200027    0.4682854
 109.1300049    0.4642152
 109.1400070    0.4704371
 109.1500015    0.4703889
 109.1600037    0.4553018
 109.1700058    0.4591864
 109.1800079    0.4564394
 109.1900024    0.4569242
 109.2000046    0.4636042
 109.2100067    0.4657470
 109.2200089    0.4642447
 109.2300034    0.4608301
 109.2400055    0.4690929
 109.2500076    0.4664408
 109.2600021    0.4695358
 109.2700043    0.4658084
 109.2800064    0.4620042
 109.2900085    0.4625126
 109.3000031    0.4781749
 109.3100052    0.4851750
 109.3200073    0.4879604
 109.3300018    0.4739535
 109.3400040    0.4745025
 109.3500061    0.4734816
 109.3600082    0.4754802
 109.3700027    0.4866042
 109.3800049    0.4806202
 109.3900070    0.4821308
 109.4000015    0.4665819
 109.4100037    0.4543758
 109.4200058    0.4648092
 109.4300079    0.4658054
 109.4400024    0.4602938
 109.4500046    0.4630214
 109.4600067    0.4635611
 109.4700089    0.4625478
 109.4800034    0.4616174
 109.4900055    0.4591959
 109.5000076    0.4507188
 109.5100021    0.4501743
 109.5200043    0.4541581
 109.5300064    0.4668352
 109.5400085    0.4668709
 109.5500031    0.4709282
 109.5600052    0.4719246
 109.5700073    0.4694176
 109.5800018    0.4823729
 109.5900040    0.4812554
 109.6000061    0.4709735
 109.6100082    0.4851702
 109.6200027    0.4724290
 109.6300049    0.4756049
 109.6400070    0.4747683
 109.6500015    0.4757985
 109.6600037    0.4930951
 109.6700058    0.4860155
 109.6800079    0.4900134
 109.6900024    0.4686505
 109.7000046    0.4595112
 109.7100067    0.4674513
 109.7200089    0.4715263
 109.7300034    0.4777224
 109.7400055    0.4855051
 109.7500076    0.4827179
 109.7600021    0.4705401
 109.7700043    0.4544839
 109.7800064    0.4543591
 109.7900085    0.4454775
 109.8000031    0.4462152
 109.8100052    0.4489192
 109.8200073    0.4351359
 109.8300018    0.4507421
 109.8400040    0.4441204
 109.8500061    0.4382891
 109.8600082    0.4489428
 109.8700027    0.4367620
 109.8800049    0.4378676
 109.8900070    0.4411063
 109.9000015    0.4533673
 109.9100037    0.4459736
 109.9200058    0.4458982
 109.9300079    0.4525007
 109.9400024    0.4558222
 109.9500046    0.4636324
 109.9600067    0.4598595
 109.9700089    0.4535374
 109.9800034    0.4427315
 109.9900055    0.4446400
 110.0000076    0.4419796
 110.0100021    0.4425520
 110.0200043    0.4506429
 110.0300064    0.4550095
 110.0400085    0.4463921
 110.0500031    0.4519430
 110.0600052    0.4388619
 110.0700073    0.4380850
 110.0800018    0.4327707
 110.0900040    0.4363921
 110.1000061    0.4355058
 110.1100082    0.4353728
 110.1200027    0.4513872
 110.1300049    0.4603227
 110.1400070    0.4636620
 110.1500015    0.4690545
 110.1600037    0.4707057
 110.1700058    0.4595648
 110.1800079    0.4564935
 110.1900024    0.4585580
 110.2000046    0.4666149
 110.2100067    0.4639514
 110.2200089    0.4667947
 110.2300034    0.4698943
 110.2400055    0.4618787
 110.2500076    0.4488181
 110.2600021    0.4540111
 110.2700043    0.4493173
 110.2800064    0.4542545
 110.2900085    0.4565423
 110.3000031    0.4531527
 110.3100052    0.4605094
 110.3200073    0.4550557
 110.3300018    0.4561501
 110.3400040    0.4531991
 110.3500061    0.4506664
 110.3600082    0.4541193
 110.3700027    0.4482450
 110.3800049    0.4448150
 110.3900070    0.4546775
 110.4000015    0.4586247
 110.4100037    0.4521630
 110.4200058    0.4531344
 110.4300079    0.4401648
 110.4400024    0.4321615
 110.4500046    0.4311147
 110.4600067    0.4332320
 110.4700089    0.4381284
 110.4800034    0.4337598
 110.4900055    0.4188162
 110.5000076    0.4175507
 110.5100021    0.4173395
 110.5200043    0.4234506
 110.5300064    0.4212448
 110.5400085    0.4115712
 110.5500031    0.4225236
 110.5600052    0.4113556
 110.5700073    0.4075454
 110.5800018    0.4017208
 110.5900040    0.4179050
 110.6000061    0.4150798
 110.6100082    0.4149917
 110.6200027    0.4174061
 110.6300049    0.4082434
 110.6400070    0.4055921
 110.6500015    0.4067828
 110.6600037    0.4125498
 110.6700058    0.3995819
 110.6800079    0.4000954
 110.6900024    0.4067321
 110.7000046    0.4132816
 110.7100067    0.4167127
 110.7200089    0.4122021
 110.7300034    0.4244069
 110.7400055    0.4187395
 110.7500076    0.4025525
 110.7600021    0.4070564
 110.7700043    0.4087824
 110.7800064    0.4266600
 110.7900085    0.4288680
 110.8000031    0.4325628
 110.8100052    0.4235074
 110.8200073    0.4404488
 110.8300018    0.4305375
 110.8400040    0.4259912
 110.8500061    0.4231979
 110.8600082    0.4137763
 110.8700027    0.4174183
 110.8800049    0.4243129
 110.8900070    0.4340993
 110.9000015    0.4248267
 110.9100037    0.4165770
 110.9200058    0.4138056
 110.9300079    0.4136702
 110.9400024    0.4137190
 110.9500046    0.4169414
 110.9600067    0.4044258
 110.9700089    0.3971377
 110.9800034    0.3927345
 110.9900055    0.4011047
 111.0000076    0.4069047
 111.0100021    0.4107460
 111.0200043    0.4203940
 111.0300064    0.4262627
 111.0400085    0.4206909
 111.0500031    0.4097332
 111.0600052    0.4148036
 111.0700073    0.4219287
 111.0800018    0.4195720
 111.0900040    0.4245148
 111.1000061    0.4244756
 111.1100082    0.4309318
 111.1200027    0.4226702
 111.1300049    0.4211497
 111.1400070    0.4248823
 111.1500015    0.4270456
 111.1600037    0.4205177
 111.1700058    0.4304430
 111.1800079    0.4382546
 111.1900024    0.4410493
 111.2000046    0.4378716
 111.2100067    0.4350595
 111.2200089    0.4246044
 111.2300034    0.4252188
 111.2400055    0.4185897
 111.2500076    0.4321063
 111.2600021    0.4269071
 111.2700043    0.4140350
 111.2800064    0.4222288
 111.2900085    0.4231792
 111.3000031    0.4222569
 111.3100052    0.4103214
 111.3200073    0.4104116
 111.3300018    0.4060313
 111.3400040    0.4137858
 111.3500061    0.4121442
 111.3600082    0.4151651
 111.3700027    0.4100812
 111.3800049    0.4107014
 111.3900070    0.4072642
 111.4000015    0.4014944
 111.4100037    0.4045182
 111.4200058    0.4112972
 111.4300079    0.4200538
 111.4400024    0.4239626
 111.4500046    0.4397781
 111.4600067    0.4372535
 111.4700089    0.4418792
 111.4800034    0.4380062
 111.4900055    0.4375460
 111.5000076    0.4337407
 111.5100021    0.4422147
 111.5200043    0.4396712
 111.5300064    0.4322431
 111.5400085    0.4399785
 111.5500031    0.4368175
 111.5600052    0.4470291
 111.5700073    0.4419803
 111.5800018    0.4350546
 111.5900040    0.4398315
 111.6000061    0.4473008
 111.6100082    0.4458972
 111.6200027    0.4516223
 111.6300049    0.4459446
 111.6400070    0.4281198
 111.6500015    0.4218004
 111.6600037    0.4225966
 111.6700058    0.4185390
 111.6800079    0.4281577
 111.6900024    0.4267394
 111.7000046    0.4300043
 111.7100067    0.4259350
 111.7200089    0.4277255
 111.7300034    0.4358258
 111.7400055    0.4270974
 111.7500076    0.4265296
 111.7600021    0.4176390
 111.7700043    0.4137350
 111.7800064    0.4290066
 111.7900085    0.4184086
 111.8000031    0.4164403
 111.8100052    0.4066275
 111.8200073    0.4151216
 111.8300018    0.4214385
 111.8400040    0.4225245
 111.8500061    0.4279998
 111.8600082    0.4155410
 111.8700027    0.4121899
 111.8800049    0.4095271
 111.8900070    0.4038981
 111.9000015    0.4069242
 111.9100037    0.4126541
 111.9200058    0.4150531
 111.9300079    0.4274898
 111.9400024    0.4321326
 111.9500046    0.4143900
 111.9600067    0.4261376
 111.9700089    0.4302870
 111.9800034    0.4284259
 111.9900055    0.4262807
 112.0000076    0.4251388
 112.0100021    0.4292353
 112.0200043    0.4299317
 112.0300064    0.4317582
 112.0400085    0.4402796
 112.0500031    0.4342643
 112.0600052    0.4260969
 112.0700073    0.4268323
 112.0800018    0.4223955
 112.0900040    0.4164902
 112.1000061    0.4177465
 112.1100082    0.4252420
 112.1200027    0.4192874
 112.1300049    0.4073820
 112.1400070    0.4094547
 112.1500015    0.3955734
 112.1600037    0.4020870
 112.1700058    0.4033446
 112.1800079    0.4161591
 112.1900024    0.4118233
 112.2000046    0.4113386
 112.2100067    0.4020392
 112.2200089    0.3987705
 112.2300034    0.4085281
 112.2400055    0.3985834
 112.2500076    0.4004588
 112.2600021    0.4112030
 112.2700043    0.4131707
 112.2800064    0.4152770
 112.2900085    0.4212601
 112.3000031    0.4121975
 112.3100052    0.4133336
 112.3200073    0.4081036
 112.3300018    0.4080880
 112.3400040    0.4074806
 112.3500061    0.4148662
 112.3600082    0.4191410
 112.3700027    0.4134760
 112.3800049    0.4103942
 112.3900070    0.4026338
 112.4000015    0.4007720
 112.4100037    0.4032888
 112.4200058    0.4098043
 112.4300079    0.4089366
 112.4400024    0.4036287
 112.4500046    0.4157935
 112.4600067    0.4145980
 112.4700089    0.4166931
 112.4800034    0.4246231
 112.4900055    0.4207300
 112.5000076    0.4207929
 112.5100021    0.4187885
 112.5200043    0.4191509
 112.5300064    0.4268300
 112.5400085    0.4179064
 112.5500031    0.4076459
 112.5600052    0.4002344
 112.5700073    0.3949142
 112.5800018    0.4015478
 112.5900040    0.3982219
 112.6000061    0.3967824
 112.6100082    0.4028212
 112.6200027    0.4035881
 112.6300049    0.4019951
 112.6400070    0.4074014
 112.6500092    0.3971233
 112.6600037    0.3954810
 112.6700058    0.4058970
 112.6800079    0.4112541
 112.6900024    0.4009913
 112.7000046    0.4107774
 112.7100067    0.4092906
 112.7200089    0.4119896
 112.7300034    0.4064804
 112.7400055    0.4028038
 112.7500076    0.4071487
 112.7600021    0.4015594
 112.7700043    0.3967983
 112.7800064    0.3902829
 112.7900085    0.3981752
 112.8000031    0.4007551
 112.8100052    0.3988573
 112.8200073    0.4108940
 112.8300018    0.4178196
 112.8400040    0.4172182
 112.8500061    0.4217468
 112.8600082    0.4320552
 112.8700027    0.4132006
 112.8800049    0.4153747
 112.8900070    0.4234935
 112.9000092    0.4175916
 112.9100037    0.4165843
 112.9200058    0.4288657
 112.9300079    0.4267941
 112.9400024    0.4309087
 112.9500046    0.4309287
 112.9600067    0.4298332
 112.9700089    0.4349054
 112.9800034    0.4371482
 112.9900055    0.4350047
 113.0000076    0.4293648
 113.0100021    0.4298501
 113.0200043    0.4345649
 113.0300064    0.4244118
 113.0400085    0.4242464
 113.0500031    0.4139492
 113.0600052    0.4227862
 113.0700073    0.4282809
 113.0800018    0.4289898
 113.0900040    0.4325019
 113.1000061    0.4165394
 113.1100082    0.4324538
 113.1200027    0.4273315
 113.1300049    0.4230952
 113.1400070    0.4263657
 113.1500092    0.4224121
 113.1600037    0.4129580
 113.1700058    0.4136921
 113.1800079    0.4045558
 113.1900024    0.4197500
 113.2000046    0.4143198
 113.2100067    0.4107144
 113.2200089    0.4058605
 113.2300034    0.4119622
 113.2400055    0.4105433
 113.2500076    0.4087724
 113.2600021    0.4170539
 113.2700043    0.4242847
 113.2800064    0.4323816
 113.2900085    0.4303041
 113.3000031    0.4298174
 113.3100052    0.4468741
 113.3200073    0.4503282
 113.3300018    0.4475201
 113.3400040    0.4521556
 113.3500061    0.4480819
 113.3600082    0.4541754
 113.3700027    0.4394374
 113.3800049    0.4259543
 113.3900070    0.4260984
 113.4000092    0.4203788
 113.4100037    0.4203330
 113.4200058    0.4169604
 113.4300079    0.4115645
 113.4400024    0.4163592
 113.4500046    0.4142184
 113.4600067    0.4176504
 113.4700089    0.4149944
 113.4800034    0.4207226
 113.4900055    0.4111446
 113.5000076    0.4178864
 113.5100021    0.4315698
 113.5200043    0.4228369
 113.5300064    0.4094948
 113.5400085    0.4128840
 113.5500031    0.4183976
 113.5600052    0.4190708
 113.5700073    0.4116625
 113.5800018    0.4122207
 113.5900040    0.4070191
 113.6000061    0.4058883
 113.6100082    0.4097880
 113.6200027    0.4061558
 113.6300049    0.4032052
 113.6400070    0.4048981
 113.6500092    0.3999429
 113.6600037    0.3980158
 113.6700058    0.3991568
 113.6800079    0.3944213
 113.6900024    0.3990456
 113.7000046    0.3946881
 113.7100067    0.3986308
 113.7200089    0.3961614
 113.7300034    0.3936157
 113.7400055    0.3909506
 113.7500076    0.4015962
 113.7600021    0.3989933
 113.7700043    0.3977259
 113.7800064    0.3934666
 113.7900085    0.4032914
 113.8000031    0.3969362
 113.8100052    0.3973196
 113.8200073    0.3905577
 113.8300018    0.3874496
 113.8400040    0.3900850
 113.8500061    0.3871104
 113.8600082    0.3947996
 113.8700027    0.3920885
 113.8800049    0.3899342
 113.8900070    0.3834469
 113.9000092    0.3805318
 113.9100037    0.3809779
 113.9200058    0.3848832
 113.9300079    0.3756784
 113.9400024    0.3761227
 113.9500046    0.3699521
 113.9600067    0.3801316
 113.9700089    0.3881987
 113.9800034    0.3919176
 113.9900055    0.3920408
 114.0000076    0.3980176
 114.0100021    0.3960428
 114.0200043    0.3885899
 114.0300064    0.3906508
 114.0400085    0.3898543
 114.0500031    0.3805165
 114.0600052    0.3879001
 114.0700073    0.3929355
 114.0800018    0.3900180
 114.0900040    0.3908324
 114.1000061    0.3909275
 114.1100082    0.3957992
 114.1200027    0.3926517
 114.1300049    0.3954642
 114.1400070    0.3968980
 114.1500092    0.4015547
 114.1600037    0.4104460
 114.1700058    0.4010469
 114.1800079    0.3996064
 114.1900024    0.3889710
 114.2000046    0.3912482
 114.2100067    0.3918899
 114.2200089    0.4070096
 114.2300034    0.4086009
 114.2400055    0.4135927
 114.2500076    0.4054479
 114.2600021    0.3981820
 114.2700043    0.4039865
 114.2800064    0.4006399
 114.2900085    0.4073392
 114.3000031    0.4077180
 114.3100052    0.4154933
 114.3200073    0.4159366
 114.3300018    0.4168960
 114.3400040    0.4065859
 114.3500061    0.3958716
 114.3600082    0.3954146
 114.3700027    0.3913819
 114.3800049    0.3876456
 114.3900070    0.3956996
 114.4000092    0.3897843
 114.4100037    0.3949193
 114.4200058    0.4038991
 114.4300079    0.4041816
 114.4400024    0.3989632
 114.4500046    0.3952900
 114.4600067    0.3893478
 114.4700089    0.3870901
 114.4800034    0.3936935
 114.4900055    0.3879137
 114.5000076    0.3886901
 114.5100021    0.3901253
 114.5200043    0.3960436
 114.5300064    0.3951023
 114.5400085    0.3952931
 114.5500031    0.3972744
 114.5600052    0.3951851
 114.5700073    0.3949846
 114.5800018    0.3934366
 114.5900040    0.3924593
 114.6000061    0.3879290
 114.6100082    0.3930820
 114.6200027    0.3843295
 114.6300049    0.3845991
 114.6400070    0.3803305
 114.6500092    0.3890454
 114.6600037    0.3853416
 114.6700058    0.3812470
 114.6800079    0.3892473
 114.6900024    0.3935207
 114.7000046    0.3849751
 114.7100067    0.3800681
 114.7200089    0.3854223
 114.7300034    0.3915426
 114.7400055    0.3881787
 114.7500076    0.4011755
 114.7600021    0.4073390
 114.7700043    0.4101356
 114.7800064    0.4010979
 114.7900085    0.4029754
 114.8000031    0.3957684
 114.8100052    0.4070143
 114.8200073    0.4062681
 114.8300018    0.3996884
 114.8400040    0.3885545
 114.8500061    0.3914415
 114.8600082    0.3956813
 114.8700027    0.3946110
 114.8800049    0.4035868
 114.8900070    0.4029554
 114.9000092    0.3991601
 114.9100037    0.4008052
 114.9200058    0.3970485
 114.9300079    0.4053214
 114.9400024    0.3969384
 114.9500046    0.3948880
 114.9600067    0.3926609
 114.9700089    0.3889364
 114.9800034    0.3842974
 114.9900055    0.3875507
 115.0000076    0.3784844
 115.0100021    0.3822372
 115.0200043    0.3904541
 115.0300064    0.3922891
 115.0400085    0.3951696
 115.0500031    0.3900644
 115.0600052    0.3937077
 115.0700073    0.3888552
 115.0800018    0.3798442
 115.0900040    0.3816236
 115.1000061    0.3726088
 115.1100082    0.3795453
 115.1200027    0.3758282
 115.1300049    0.3774902
 115.1400070    0.3808989
 115.1500092    0.3824698
 115.1600037    0.3825067
 115.1700058    0.3870313
 115.1800079    0.3886573
 115.1900024    0.3768438
 115.2000046    0.3806775
 115.2100067    0.3739478
 115.2200089    0.3733131
 115.2300034    0.3846743
 115.2400055    0.3787407
 115.2500076    0.3777412
 115.2600021    0.3818826
 115.2700043    0.3726320
 115.2800064    0.3831029
 115.2900085    0.3871366
 115.3000031    0.3891189
 115.3100052    0.3949990
 115.3200073    0.3943597
 115.3300018    0.3918396
 115.3400040    0.3911426
 115.3500061    0.3876174
 115.3600082    0.3902355
 115.3700027    0.3845682
 115.3800049    0.3804834
 115.3900070    0.3802060
 115.4000092    0.3855036
 115.4100037    0.3879363
 115.4200058    0.3899437
 115.4300079    0.3884335
 115.4400024    0.3885743
 115.4500046    0.3855581
 115.4600067    0.3910933
 115.4700089    0.3968512
 115.4800034    0.3995393
 115.4900055    0.3976908
 115.5000076    0.3970999
 115.5100021    0.3948832
 115.5200043    0.3946102
 115.5300064    0.3886610
 115.5400085    0.3880764
 115.5500031    0.3893768
 115.5600052    0.3946107
 115.5700073    0.3905448
 115.5800018    0.3855349
 115.5900040    0.3916677
 115.6000061    0.3953615
 115.6100082    0.3954641
 115.6200027    0.3900394
 115.6300049    0.3912594
 115.6400070    0.3969806
 115.6500092    0.3983709
 115.6600037    0.3987504
 115.6700058    0.3910855
 115.6800079    0.3894600
 115.6900024    0.3859907
 115.7000046    0.3782453
 115.7100067    0.3883865
 115.7200089    0.3977228
 115.7300034    0.3987963
 115.7400055    0.3974065
 115.7500076    0.3949865
 115.7600021    0.3982726
 115.7700043    0.3937719
 115.7800064    0.3921722
 115.7900085    0.3900532
 115.8000031    0.3983956
 115.8100052    0.4034996
 115.8200073    0.3983523
 115.8300018    0.4005558
 115.8400040    0.3921038
 115.8500061    0.4009140
 115.8600082    0.3987599
 115.8700027    0.4031041
 115.8800049    0.4059926
 115.8900070    0.4159457
 115.9000092    0.4086927
 115.9100037    0.4110544
 115.9200058    0.4126710
 115.9300079    0.4095732
 115.9400024    0.4083057
 115.9500046    0.3994459
 115.9600067    0.3993738
 115.9700089    0.3976084
 115.9800034    0.4072737
 115.9900055    0.4015300
 116.0000076    0.4002484
 116.0100021    0.4046539
 116.0200043    0.4011482
 116.0300064    0.3928565
 116.0400085    0.3933755
 116.0500031    0.3962502
 116.0600052    0.3896863
 116.0700073    0.3935267
 116.0800018    0.4037614
 116.0900040    0.4004682
 116.1000061    0.3905621
 116.1100082    0.3981159
 116.1200027    0.4037595
 116.1300049    0.4000218
 116.1400070    0.4115921
 116.1500092    0.4154045
 116.1600037    0.4152229
 116.1700058    0.4089267
 116.1800079    0.4119610
 116.1900024    0.4105421
 116.2000046    0.4111610
 116.2100067    0.4042077
 116.2200089    0.4076351
 116.2300034    0.4086413
 116.2400055    0.4140531
 116.2500076    0.4117149
 116.2600021    0.4087107
 116.2700043    0.4085717
 116.2800064    0.4150090
 116.2900085    0.4196677
 116.3000031    0.4233467
 116.3100052    0.4180763
 116.3200073    0.4123581
 116.3300018    0.4101835
 116.3400040    0.4102447
 116.3500061    0.3965888
 116.3600082    0.3839564
 116.3700027    0.3870035
 116.3800049    0.3918461
 116.3900070    0.4034066
 116.4000092    0.4116458
 116.4100037    0.4178508
 116.4200058    0.4063658
 116.4300079    0.4062532
 116.4400024    0.4077040
 116.4500046    0.4221990
 116.4600067    0.4155537
 116.4700089    0.4118991
 116.4800034    0.4031691
 116.4900055    0.3998727
 116.5000076    0.4052270
 116.5100021    0.4025511
 116.5200043    0.4058962
 116.5300064    0.4045950
 116.5400085    0.4058184
 116.5500031    0.3993563
 116.5600052    0.4070351
 116.5700073    0.4063794
 116.5800018    0.4095752
 116.5900040    0.4061832
 116.6000061    0.4173499
 116.6100082    0.4132896
 116.6200027    0.4098378
 116.6300049    0.4019910
 116.6400070    0.4008376
 116.6500092    0.4018557
 116.6600037    0.4070363
 116.6700058    0.4118457
 116.6800079    0.4133345
 116.6900024    0.4106523
 116.7000046    0.4217898
 116.7100067    0.4242009
 116.7200089    0.4265636
 116.7300034    0.4434732
 116.7400055    0.4558037
 116.7500076    0.4523583
 116.7600021    0.4362849
 116.7700043    0.4408940
 116.7800064    0.4355322
 116.7900085    0.4379770
 116.8000031    0.4243419
 116.8100052    0.4364127
 116.8200073    0.4256256
 116.8300018    0.4304018
 116.8400040    0.4223311
 116.8500061    0.4295112
 116.8600082    0.4302365
 116.8700027    0.4238388
 116.8800049    0.4274210
 116.8900070    0.4257084
 116.9000092    0.4204259
 116.9100037    0.4139500
 116.9200058    0.4254965
 116.9300079    0.4210611
 116.9400024    0.4210971
 116.9500046    0.4192396
 116.9600067    0.4182016
 116.9700089    0.4140921
 116.9800034    0.4070794
 116.9900055    0.4163754
 117.0000076    0.4190104
 117.0100021    0.4106679
 117.0200043    0.4270886
 117.0300064    0.4329823
 117.0400085    0.4343503
 117.0500031    0.4269958
 117.0600052    0.4268397
 117.0700073    0.4323257
 117.0800018    0.4369881
 117.0900040    0.4303014
 117.1000061    0.4307417
 117.1100082    0.4478463
 117.1200027    0.4429615
 117.1300049    0.4619614
 117.1400070    0.4687013
 117.1500092    0.4762542
 117.1600037    0.4903908
 117.1700058    0.4952196
 117.1800079    0.4916041
 117.1900024    0.5000472
 117.2000046    0.4770421
 117.2100067    0.4768155
 117.2200089    0.4782006
 117.2300034    0.4691893
 117.2400055    0.4663917
 117.2500076    0.4629797
 117.2600021    0.4581388
 117.2700043    0.4624239
 117.2800064    0.4612325
 117.2900085    0.4649193
 117.3000031    0.4728710
 117.3100052    0.4677142
 117.3200073    0.4655354
 117.3300018    0.4566527
 117.3400040    0.4555440
 117.3500061    0.4570213
 117.3600082    0.4575719
 117.3700027    0.4559668
 117.3800049    0.4564658
 117.3900070    0.4571794
 117.4000092    0.4639897
 117.4100037    0.4651675
 117.4200058    0.4613625
 117.4300079    0.4686550
 117.4400024    0.4712688
 117.4500046    0.4694442
 117.4600067    0.4846671
 117.4700089    0.4736180
 117.4800034    0.4662018
 117.4900055    0.4743094
 117.5000076    0.4837750
 117.5100021    0.4618043
 117.5200043    0.4622364
 117.5300064    0.4684429
 117.5400085    0.4653328
 117.5500031    0.4766414
 117.5600052    0.4799493
 117.5700073    0.4745371
 117.5800018    0.4756688
 117.5900040    0.4724480
 117.6000061    0.4712095
 117.6100082    0.4698184
 117.6200027    0.4650565
 117.6300049    0.4628345
 117.6400070    0.4725019
 117.6500092    0.4671264
 117.6600037    0.4768780
 117.6700058    0.4703122
 117.6800079    0.4647985
 117.6900024    0.4666138
 117.7000046    0.4621961
 117.7100067    0.4624092
 117.7200089    0.4699148
 117.7300034    0.4813362
 117.7400055    0.4724120
 117.7500076    0.4739350
 117.7600021    0.4740660
 117.7700043    0.4914756
 117.7800064    0.4765834
 117.7900085    0.4651273
 117.8000031    0.4650773
 117.8100052    0.4746729
 117.8200073    0.4793676
 117.8300018    0.4925845
 117.8400040    0.4962608
 117.8500061    0.5048525
 117.8600082    0.5141672
 117.8700027    0.5153191
 117.8800049    0.5070469
 117.8900070    0.5041220
 117.9000092    0.4940635
 117.9100037    0.5014653
 117.9200058    0.4933397
 117.9300079    0.4827741
 117.9400024    0.4835298
 117.9500046    0.4898931
 117.9600067    0.4800664
 117.9700089    0.4875587
 117.9800034    0.4968662
 117.9900055    0.4892327
 118.0000076    0.4898725
 118.0100021    0.4869423
 118.0200043    0.4835700
 118.0300064    0.4843276
 118.0400085    0.4798800
 118.0500031    0.4778663
 118.0600052    0.4739217
 118.0700073    0.4768481
 118.0800018    0.4797750
 118.0900040    0.4837400
 118.1000061    0.4715534
 118.1100082    0.4834619
 118.1200027    0.4780774
 118.1300049    0.4729766
 118.1400070    0.4817449
 118.1500092    0.4737669
 118.1600037    0.4713726
 118.1700058    0.4690753
 118.1800079    0.4675606
 118.1900024    0.4660742
 118.2000046    0.4622908
 118.2100067    0.4634109
 118.2200089    0.4529155
 118.2300034    0.4622152
 118.2400055    0.4576455
 118.2500076    0.4516244
 118.2600021    0.4493489
 118.2700043    0.4501937
 118.2800064    0.4462544
 118.2900085    0.4453529
 118.3000031    0.4384502
 118.3100052    0.4392316
 118.3200073    0.4387716
 118.3300018    0.4493211
 118.3400040    0.4447656
 118.3500061    0.4469221
 118.3600082    0.4431036
 118.3700027    0.4399387
 118.3800049    0.4391545
 118.3900070    0.4383004
 118.4000092    0.4431924
 118.4100037    0.4443897
 118.4200058    0.4615673
 118.4300079    0.4478779
 118.4400024    0.4574125
 118.4500046    0.4494979
 118.4600067    0.4551951
 118.4700089    0.4561587
 118.4800034    0.4511293
 118.4900055    0.4533130
 118.5000076    0.4569645
 118.5100021    0.4520885
 118.5200043    0.4511686
 118.5300064    0.4491996
 118.5400085    0.4621685
 118.5500031    0.4601893
 118.5600052    0.4646753
 118.5700073    0.4620058
 118.5800018    0.4536237
 118.5900040    0.4654453
 118.6000061    0.4672073
 118.6100082    0.4612567
 118.6200027    0.4577793
 118.6300049    0.4558779
 118.6400070    0.4509660
 118.6500092    0.4567098
 118.6600037    0.4595252
 118.6700058    0.4592447
 118.6800079    0.4678690
 118.6900024    0.4747338
 118.7000046    0.4753327
 118.7100067    0.4832035
 118.7200089    0.4827094
 118.7300034    0.4845551
 118.7400055    0.4751684
 118.7500076    0.4806706
 118.7600021    0.4856947
 118.7700043    0.4728974
 118.7800064    0.4668995
 118.7900085    0.4716504
 118.8000031    0.4639998
 118.8100052    0.4738111
 118.8200073    0.4821636
 118.8300018    0.4952893
 118.8400040    0.4797020
 118.8500061    0.4893609
 118.8600082    0.4912944
 118.8700027    0.4916805
 118.8800049    0.4956320
 118.8900070    0.4952792
 118.9000092    0.4942313
 118.9100037    0.4945807
 118.9200058    0.4841087
 118.9300079    0.4745149
 118.9400024    0.4713434
 118.9500046    0.4702269
 118.9600067    0.4771027
 118.9700089    0.4833038
 118.9800034    0.4850260
 118.9900055    0.4818543
 119.0000076    0.4730247
 119.0100021    0.4660335
 119.0200043    0.4749710
 119.0300064    0.4961706
 119.0400085    0.4938233
 119.0500031    0.4858867
 119.0600052    0.4916987
 119.0700073    0.4832033
 119.0800095    0.4941118
 119.0900040    0.4915047
 119.1000061    0.4741125
 119.1100082    0.4758029
 119.1200027    0.4851579
 119.1300049    0.4838710
 119.1400070    0.4829199
 119.1500092    0.4832061
 119.1600037    0.4849243
 119.1700058    0.4927826
 119.1800079    0.4915377
 119.1900024    0.4783063
 119.2000046    0.4823626
 119.2100067    0.4722974
 119.2200089    0.4758315
 119.2300034    0.4730189
 119.2400055    0.4776674
 119.2500076    0.4794108
 119.2600021    0.4763704
 119.2700043    0.4786376
 119.2800064    0.4752328
 119.2900085    0.4697426
 119.3000031    0.4674230
 119.3100052    0.4718128
 119.3200073    0.4716136
 119.3300095    0.4719332
 119.3400040    0.4547692
 119.3500061    0.4513704
 119.3600082    0.4537659
 119.3700027    0.4461916
 119.3800049    0.4490964
 119.3900070    0.4450398
 119.4000092    0.4409660
 119.4100037    0.4470337
 119.4200058    0.4480915
 119.4300079    0.4477645
 119.4400024    0.4573450
 119.4500046    0.4612544
 119.4600067    0.4567644
 119.4700089    0.4466960
 119.4800034    0.4533190
 119.4900055    0.4452935
 119.5000076    0.4487762
 119.5100021    0.4465602
 119.5200043    0.4372862
 119.5300064    0.4370990
 119.5400085    0.4409979
 119.5500031    0.4438089
 119.5600052    0.4542984
 119.5700073    0.4529078
 119.5800095    0.4510728
 119.5900040    0.4467705
 119.6000061    0.4488744
 119.6100082    0.4517718
 119.6200027    0.4480844
 119.6300049    0.4534020
 119.6400070    0.4570596
 119.6500092    0.4615670
 119.6600037    0.4586110
 119.6700058    0.4470093
 119.6800079    0.4521306
 119.6900024    0.4481972
 119.7000046    0.4513736
 119.7100067    0.4398421
 119.7200089    0.4330843
 119.7300034    0.4361791
 119.7400055    0.4419837
 119.7500076    0.4339001
 119.7600021    0.4295505
 119.7700043    0.4233822
 119.7800064    0.4255618
 119.7900085    0.4307211
 119.8000031    0.4406372
 119.8100052    0.4353554
 119.8200073    0.4302046
 119.8300095    0.4308656
 119.8400040    0.4323797
 119.8500061    0.4338178
 119.8600082    0.4301277
 119.8700027    0.4296235
 119.8800049    0.4343626
 119.8900070    0.4341372
 119.9000092    0.4321546
 119.9100037    0.4262619
 119.9200058    0.4366142
 119.9300079    0.4329121
 119.9400024    0.4432025
 119.9500046    0.4468799
 119.9600067    0.4444394
 119.9700089    0.4464653
 119.9800034    0.4421043
 119.9900055    0.4347643
 120.0000076    0.4373932
 120.0100021    0.4340595
 120.0200043    0.4365251
 120.0300064    0.4485252
 120.0400085    0.4549767
 120.0500031    0.4511591
 120.0600052    0.4472458
 120.0700073    0.4448266
 120.0800095    0.4563431
 120.0900040    0.4480585
 120.1000061    0.4486526
 120.1100082    0.4376150
 120.1200027    0.4313956
 120.1300049    0.4405245
 120.1400070    0.4441567
 120.1500092    0.4368753
 120.1600037    0.4318432
 120.1700058    0.4264026
 120.1800079    0.4274739
 120.1900024    0.4332356
 120.2000046    0.4257566
 120.2100067    0.4249923
 120.2200089    0.4171258
 120.2300034    0.4208424
 120.2400055    0.4216787
 120.2500076    0.4289869
 120.2600021    0.4227065
 120.2700043    0.4231386
 120.2800064    0.4305786
 120.2900085    0.4258669
 120.3000031    0.4223728
 120.3100052    0.4357143
 120.3200073    0.4329754
 120.3300095    0.4318358
 120.3400040    0.4271823
 120.3500061    0.4322529
 120.3600082    0.4223300
 120.3700027    0.4265527
 120.3800049    0.4323960
 120.3900070    0.4393806
 120.4000092    0.4388840
 120.4100037    0.4455766
 120.4200058    0.4356840
 120.4300079    0.4313033
 120.4400024    0.4318546
 120.4500046    0.4358205
 120.4600067    0.4278938
 120.4700089    0.4421978
 120.4800034    0.4287100
 120.4900055    0.4292401
 120.5000076    0.4293155
 120.5100021    0.4369228
 120.5200043    0.4341764
 120.5300064    0.4385486
 120.5400085    0.4385356
 120.5500031    0.4404555
 120.5600052    0.4406092
 120.5700073    0.4248909
 120.5800095    0.4374856
 120.5900040    0.4276292
 120.6000061    0.4374243
 120.6100082    0.4276244
 120.6200027    0.4325880
 120.6300049    0.4223321
 120.6400070    0.4169217
 120.6500092    0.4200297
 120.6600037    0.4124558
 120.6700058    0.4098524
 120.6800079    0.4120886
 120.6900024    0.4176206
 120.7000046    0.4211142
 120.7100067    0.4221394
 120.7200089    0.4254317
 120.7300034    0.4299423
 120.7400055    0.4334452
 120.7500076    0.4276820
 120.7600021    0.4305861
 120.7700043    0.4261514
 120.7800064    0.4391906
 120.7900085    0.4331574
 120.8000031    0.4341428
 120.8100052    0.4348194
 120.8200073    0.4400225
 120.8300095    0.4372202
 120.8400040    0.4348359
 120.8500061    0.4304541
 120.8600082    0.4169765
 120.8700027    0.4213859
 120.8800049    0.4359819
 120.8900070    0.4276653
 120.9000092    0.4341763
 120.9100037    0.4303546
 120.9200058    0.4378248
 120.9300079    0.4351685
 120.9400024    0.4351167
 120.9500046    0.4309594
 120.9600067    0.4307586
 120.9700089    0.4203089
 120.9800034    0.4317954
 120.9900055    0.4349273
 121.0000076    0.4196319
 121.0100021    0.4109139
 121.0200043    0.4050073
 121.0300064    0.3996577
 121.0400085    0.4006051
 121.0500031    0.4117960
 121.0600052    0.4126801
 121.0700073    0.4219645
 121.0800095    0.4243808
 121.0900040    0.4304543
 121.1000061    0.4303674
 121.1100082    0.4285708
 121.1200027    0.4261264
 121.1300049    0.4330003
 121.1400070    0.4400537
 121.1500092    0.4455439
 121.1600037    0.4540081
 121.1700058    0.4346460
 121.1800079    0.4324791
 121.1900024    0.4276771
 121.2000046    0.4263384
 121.2100067    0.4290677
 121.2200089    0.4355899
 121.2300034    0.4373492
 121.2400055    0.4411736
 121.2500076    0.4327463
 121.2600021    0.4364240
 121.2700043    0.4366020
 121.2800064    0.4256022
 121.2900085    0.4286968
 121.3000031    0.4236200
 121.3100052    0.4237185
 121.3200073    0.4156560
 121.3300095    0.4129456
 121.3400040    0.4107701
 121.3500061    0.4110494
 121.3600082    0.4190763
 121.3700027    0.4197462
 121.3800049    0.4228936
 121.3900070    0.4210409
 121.4000092    0.4174811
 121.4100037    0.4115022
 121.4200058    0.4165980
 121.4300079    0.4093910
 121.4400024    0.4131404
 121.4500046    0.4151559
 121.4600067    0.4089756
 121.4700089    0.4109067
 121.4800034    0.4024914
 121.4900055    0.4017235
 121.5000076    0.4079457
 121.5100021    0.4085503
 121.5200043    0.4098200
 121.5300064    0.4106899
 121.5400085    0.4068802
 121.5500031    0.4057142
 121.5600052    0.4029684
 121.5700073    0.3971607
 121.5800095    0.4033617
 121.5900040    0.4105808
 121.6000061    0.4178085
 121.6100082    0.4320139
 121.6200027    0.4258693
 121.6300049    0.4286905
 121.6400070    0.4219427
 121.6500092    0.4332468
 121.6600037    0.4360826
 121.6700058    0.4373998
 121.6800079    0.4350097
 121.6900024    0.4298897
 121.7000046    0.4252202
 121.7100067    0.4181511
 121.7200089    0.4316188
 121.7300034    0.4281943
 121.7400055    0.4324178
 121.7500076    0.4319054
 121.7600021    0.4300274
 121.7700043    0.4334713
 121.7800064    0.4395729
 121.7900085    0.4398967
 121.8000031    0.4344497
 121.8100052    0.4298688
 121.8200073    0.4330740
 121.8300095    0.4456342
 121.8400040    0.4567092
 121.8500061    0.4521571
 121.8600082    0.4571659
 121.8700027    0.4522979
 121.8800049    0.4512384
 121.8900070    0.4621240
 121.9000092    0.4611344
 121.9100037    0.4421881
 121.9200058    0.4359948
 121.9300079    0.4359222
 121.9400024    0.4397275
 121.9500046    0.4432303
 121.9600067    0.4293652
 121.9700089    0.4322530
 121.9800034    0.4363395
 121.9900055    0.4364377
 122.0000076    0.4335265
 122.0100021    0.4407589
 122.0200043    0.4298190
 122.0300064    0.4354643
 122.0400085    0.4328901
 122.0500031    0.4387274
 122.0600052    0.4458456
 122.0700073    0.4501650
 122.0800095    0.4670759
 122.0900040    0.4887339
 122.1000061    0.4881734
 122.1100082    0.4865566
 122.1200027    0.4828759
 122.1300049    0.4638580
 122.1400070    0.4651636
 122.1500092    0.4680110
 122.1600037    0.4622107
 122.1700058    0.4526962
 122.1800079    0.4672461
 122.1900024    0.4584821
 122.2000046    0.4359733
 122.2100067    0.4395810
 122.2200089    0.4359703
 122.2300034    0.4388979
 122.2400055    0.4333837
 122.2500076    0.4363510
 122.2600021    0.4394645
 122.2700043    0.4366062
 122.2800064    0.4503337
 122.2900085    0.4410933
 122.3000031    0.4404491
 122.3100052    0.4486496
 122.3200073    0.4492715
 122.3300095    0.4489289
 122.3400040    0.4498288
 122.3500061    0.4450930
 122.3600082    0.4570258
 122.3700027    0.4512257
 122.3800049    0.4496410
 122.3900070    0.4446140
 122.4000092    0.4478123
 122.4100037    0.4471299
 122.4200058    0.4492445
 122.4300079    0.4570964
 122.4400024    0.4447803
 122.4500046    0.4456890
 122.4600067    0.4525330
 122.4700089    0.4564993
 122.4800034    0.4643362
 122.4900055    0.4645576
 122.5000076    0.4710427
 122.5100021    0.4777553
 122.5200043    0.4752404
 122.5300064    0.4692512
 122.5400085    0.4731634
 122.5500031    0.4691189
 122.5600052    0.4677884
 122.5700073    0.4762481
 122.5800095    0.4708032
 122.5900040    0.4707332
 122.6000061    0.4646629
 122.6100082    0.4636317
 122.6200027    0.4574055
 122.6300049    0.4658682
 122.6400070    0.4605674
 122.6500092    0.4664254
 122.6600037    0.4814567
 122.6700058    0.4745592
 122.6800079    0.4685817
 122.6900024    0.4596050
 122.7000046    0.4519239
 122.7100067    0.4427734
 122.7200089    0.4506806
 122.7300034    0.4482168
 122.7400055    0.4475839
 122.7500076    0.4460354
 122.7600021    0.4459254
 122.7700043    0.4582822
 122.7800064    0.4521144
 122.7900085    0.4591926
 122.8000031    0.4561900
 122.8100052    0.4627333
 122.8200073    0.4515880
 122.8300095    0.4321616
 122.8400040    0.4319789
 122.8500061    0.4289554
 122.8600082    0.4334565
 122.8700027    0.4304997
 122.8800049    0.4354786
 122.8900070    0.4357633
 122.9000092    0.4518647
 122.9100037    0.4495938
 122.9200058    0.4463230
 122.9300079    0.4474486
 122.9400024    0.4404098
 122.9500046    0.4426396
 122.9600067    0.4445975
 122.9700089    0.4436169
 122.9800034    0.4421351
 122.9900055    0.4524163
 123.0000076    0.4601994
 123.0100021    0.4541654
 123.0200043    0.4731852
 123.0300064    0.4712793
 123.0400085    0.4661968
 123.0500031    0.4544091
 123.0600052    0.4538677
 123.0700073    0.4624631
 123.0800095    0.4594672
 123.0900040    0.4497309
 123.1000061    0.4471365
 123.1100082    0.4474422
 123.1200027    0.4492525
 123.1300049    0.4380114
 123.1400070    0.4428874
 123.1500092    0.4416068
 123.1600037    0.4448721
 123.1700058    0.4549797
 123.1800079    0.4458735
 123.1900024    0.4518995
 123.2000046    0.4556072
 123.2100067    0.4620100
 123.2200089    0.4551591
 123.2300034    0.4524954
 123.2400055    0.4461773
 123.2500076    0.4585613
 123.2600021    0.4511351
 123.2700043    0.4511397
 123.2800064    0.4478833
 123.2900085    0.4471766
 123.3000031    0.4542818
 123.3100052    0.4478653
 123.3200073    0.4448691
 123.3300095    0.4436093
 123.3400040    0.4453879
 123.3500061    0.4449109
 123.3600082    0.4485047
 123.3700027    0.4336556
 123.3800049    0.4348774
 123.3900070    0.4337704
 123.4000092    0.4338492
 123.4100037    0.4327508
 123.4200058    0.4348385
 123.4300079    0.4372400
 123.4400024    0.4354036
 123.4500046    0.4366672
 123.4600067    0.4444321
 123.4700089    0.4424429
 123.4800034    0.4481980
 123.4900055    0.4543861
 123.5000076    0.4569883
 123.5100021    0.4585409
 123.5200043    0.4493549
 123.5300064    0.4441526
 123.5400085    0.4395311
 123.5500031    0.4377904
 123.5600052    0.4365004
 123.5700073    0.4452072
 123.5800095    0.4545289
 123.5900040    0.4656492
 123.6000061    0.4706111
 123.6100082    0.4545544
 123.6200027    0.4392835
 123.6300049    0.4422423
 123.6400070    0.4400085
 123.6500092    0.4494152
 123.6600037    0.4485483
 123.6700058    0.4592620
 123.6800079    0.4554794
 123.6900024    0.4503071
 123.7000046    0.4582451
 123.7100067    0.4694237
 123.7200089    0.4711793
 123.7300034    0.4714759
 123.7400055    0.4796443
 123.7500076    0.4687707
 123.7600021    0.4683082
 123.7700043    0.4608465
 123.7800064    0.4569370
 123.7900085    0.4462670
 123.8000031    0.4500125
 123.8100052    0.4498938
 123.8200073    0.4503115
 123.8300095    0.4458197
 123.8400040    0.4290318
 123.8500061    0.4388185
 123.8600082    0.4427192
 123.8700027    0.4304416
 123.8800049    0.4362656
 123.8900070    0.4331507
 123.9000092    0.4288510
 123.9100037    0.4366741
 123.9200058    0.4510164
 123.9300079    0.4558226
 123.9400024    0.4435484
 123.9500046    0.4425923
 123.9600067    0.4459073
 123.9700089    0.4526026
 123.9800034    0.4526680
 123.9900055    0.4534252
 124.0000076    0.4602247
 124.0100021    0.4750616
 124.0200043    0.4717971
 124.0300064    0.4757923
 124.0400085    0.4680985
 124.0500031    0.4748099
 124.0600052    0.4691601
 124.0700073    0.4787397
 124.0800095    0.4959355
 124.0900040    0.4757344
 124.1000061    0.4831541
 124.1100082    0.4763843
 124.1200027    0.4687003
 124.1300049    0.4531247
 124.1400070    0.4575315
 124.1500092    0.4585992
 124.1600037    0.4610930
 124.1700058    0.4663928
 124.1800079    0.4779787
 124.1900024    0.4739562
 124.2000046    0.4756743
 124.2100067    0.4860342
 124.2200089    0.4837269
 124.2300034    0.4910548
 124.2400055    0.4908068
 124.2500076    0.5091747
 124.2600021    0.5125556
 124.2700043    0.5212042
 124.2800064    0.5264294
 124.2900085    0.5107301
 124.3000031    0.5175360
 124.3100052    0.5103839
 124.3200073    0.5068890
 124.3300095    0.4996073
 124.3400040    0.4927305
 124.3500061    0.4996154
 124.3600082    0.5081419
 124.3700027    0.5036859
 124.3800049    0.4969864
 124.3900070    0.5059179
 124.4000092    0.5107210
 124.4100037    0.5070177
 124.4200058    0.5129597
 124.4300079    0.5132356
 124.4400024    0.5261656
 124.4500046    0.5257047
 124.4600067    0.5195789
 124.4700089    0.5260885
 124.4800034    0.5211892
 124.4900055    0.5126949
 124.5000076    0.5109538
 124.5100021    0.5152346
 124.5200043    0.5119473
 124.5300064    0.5154879
 124.5400085    0.5046730
 124.5500031    0.5014155
 124.5600052    0.5043208
 124.5700073    0.5100191
 124.5800095    0.4942653
 124.5900040    0.4951918
 124.6000061    0.4837819
 124.6100082    0.4799078
 124.6200027    0.4801050
 124.6300049    0.4686372
 124.6400070    0.4571871
 124.6500092    0.4694585
 124.6600037    0.4716836
 124.6700058    0.4631650
 124.6800079    0.4558858
 124.6900024    0.4523756
 124.7000046    0.4445533
 124.7100067    0.4466326
 124.7200089    0.4505448
 124.7300034    0.4441836
 124.7400055    0.4423849
 124.7500076    0.4458995
 124.7600021    0.4539098
 124.7700043    0.4739357
 124.7800064    0.4745650
 124.7900085    0.4679289
 124.8000031    0.4606893
 124.8100052    0.4598649
 124.8200073    0.4548660
 124.8300095    0.4514368
 124.8400040    0.4500791
 124.8500061    0.4584040
 124.8600082    0.4427582
 124.8700027    0.4529309
 124.8800049    0.4456333
 124.8900070    0.4439493
 124.9000092    0.4472485
 124.9100037    0.4519057
 124.9200058    0.4470596
 124.9300079    0.4368470
 124.9400024    0.4337819
 124.9500046    0.4366769
 124.9600067    0.4320178
 124.9700089    0.4343526
 124.9800034    0.4378715
 124.9900055    0.4338171
 125.0000076    0.4369934
 125.0100021    0.4450469
 125.0200043    0.4519827
 125.0300064    0.4596359
 125.0400085    0.4595648
 125.0500031    0.4514075
 125.0600052    0.4441362
 125.0700073    0.4472385
 125.0800095    0.4549533
 125.0900040    0.4590760
 125.1000061    0.4473223
 125.1100082    0.4569342
 125.1200027    0.4584481
 125.1300049    0.4759674
 125.1400070    0.4682505
 125.1500092    0.4658842
 125.1600037    0.4653070
 125.1700058    0.4673729
 125.1800079    0.4621468
 125.1900024    0.4653381
 125.2000046    0.4546866
 125.2100067    0.4612046
 125.2200089    0.4661424
 125.2300034    0.4596274
 125.2400055    0.4534627
 125.2500076    0.4546111
 125.2600021    0.4571977
 125.2700043    0.4684151
 125.2800064    0.4581325
 125.2900085    0.4712825
 125.3000031    0.4775583
 125.3100052    0.4797474
 125.3200073    0.4672717
 125.3300095    0.4664437
 125.3400040    0.4732658
 125.3500061    0.4612343
 125.3600082    0.4569679
 125.3700027    0.4620324
 125.3800049    0.4525967
 125.3900070    0.4370242
 125.4000092    0.4372306
 125.4100037    0.4357749
 125.4200058    0.4452681
 125.4300079    0.4488566
 125.4400024    0.4474852
 125.4500046    0.4400461
 125.4600067    0.4342211
 125.4700089    0.4376893
 125.4800034    0.4395046
 125.4900055    0.4263736
 125.5000076    0.4328327
 125.5100098    0.4392066
 125.5200043    0.4381529
 125.5300064    0.4520832
 125.5400085    0.4634155
 125.5500031    0.4580213
 125.5600052    0.4622172
 125.5700073    0.4525858
 125.5800095    0.4630546
 125.5900040    0.4641784
 125.6000061    0.4621893
 125.6100082    0.4638540
 125.6200027    0.4573018
 125.6300049    0.4685690
 125.6400070    0.4755345
 125.6500092    0.4772540
 125.6600037    0.4779611
 125.6700058    0.4679814
 125.6800079    0.4651904
 125.6900024    0.4549381
 125.7000046    0.4619825
 125.7100067    0.4681593
 125.7200089    0.4701171
 125.7300034    0.4722317
 125.7400055    0.4671095
 125.7500076    0.4807744
 125.7600098    0.4823197
 125.7700043    0.4738378
 125.7800064    0.4683903
 125.7900085    0.4686710
 125.8000031    0.4679724
 125.8100052    0.4662378
 125.8200073    0.4722653
 125.8300095    0.4812344
 125.8400040    0.4811742
 125.8500061    0.4855588
 125.8600082    0.4767974
 125.8700027    0.4757955
 125.8800049    0.4746190
 125.8900070    0.4635816
 125.9000092    0.4826213
 125.9100037    0.4935762
 125.9200058    0.5018150
 125.9300079    0.5077659
 125.9400024    0.4967131
 125.9500046    0.5025390
 125.9600067    0.5045264
 125.9700089    0.4998142
 125.9800034    0.5004476
 125.9900055    0.4972649
 126.0000076    0.4902785
 126.0100098    0.4804846
 126.0200043    0.4716695
 126.0300064    0.4761875
 126.0400085    0.4774033
 126.0500031    0.4689896
 126.0600052    0.4626223
 126.0700073    0.4695746
 126.0800095    0.4770623
 126.0900040    0.4639747
 126.1000061    0.4694747
 126.1100082    0.4704525
 126.1200027    0.4804734
 126.1300049    0.4753532
 126.1400070    0.4765825
 126.1500092    0.4726677
 126.1600037    0.4746864
 126.1700058    0.4767425
 126.1800079    0.4756686
 126.1900024    0.4904479
 126.2000046    0.4834700
 126.2100067    0.4843467
 126.2200089    0.4806799
 126.2300034    0.4827529
 126.2400055    0.4728281
 126.2500076    0.4700842
 126.2600098    0.4792925
 126.2700043    0.4756600
 126.2800064    0.4826029
 126.2900085    0.4801734
 126.3000031    0.4786921
 126.3100052    0.4800029
 126.3200073    0.4844250
 126.3300095    0.4785213
 126.3400040    0.4892862
 126.3500061    0.4997427
 126.3600082    0.4979469
 126.3700027    0.5067037
 126.3800049    0.5162781
 126.3900070    0.5113964
 126.4000092    0.5175768
 126.4100037    0.5180461
 126.4200058    0.5116886
 126.4300079    0.5062123
 126.4400024    0.5122517
 126.4500046    0.5096061
 126.4600067    0.5038508
 126.4700089    0.5052325
 126.4800034    0.5083990
 126.4900055    0.5113779
 126.5000076    0.5064571
 126.5100098    0.5055031
 126.5200043    0.5159528
 126.5300064    0.5008726
 126.5400085    0.5109088
 126.5500031    0.5126554
 126.5600052    0.5138665
 126.5700073    0.5218660
 126.5800095    0.5239496
 126.5900040    0.5201879
 126.6000061    0.5297821
 126.6100082    0.5411481
 126.6200027    0.5394036
 126.6300049    0.5475206
 126.6400070    0.5552028
 126.6500092    0.5634468
 126.6600037    0.5594994
 126.6700058    0.5585404
 126.6800079    0.5558819
 126.6900024    0.5525361
 126.7000046    0.5658964
 126.7100067    0.5645181
 126.7200089    0.5516530
 126.7300034    0.5529286
 126.7400055    0.5576448
 126.7500076    0.5553809
 126.7600098    0.5562929
 126.7700043    0.5549033
 126.7800064    0.5621930
 126.7900085    0.5640268
 126.8000031    0.5673899
 126.8100052    0.5576825
 126.8200073    0.5484709
 126.8300095    0.5669669
 126.8400040    0.5579644
 126.8500061    0.5693064
 126.8600082    0.5622579
 126.8700027    0.5728192
 126.8800049    0.5769712
 126.8900070    0.5661026
 126.9000092    0.5752856
 126.9100037    0.5802265
 126.9200058    0.5776600
 126.9300079    0.5813751
 126.9400024    0.5854585
 126.9500046    0.5915112
 126.9600067    0.5920886
 126.9700089    0.5886592
 126.9800034    0.5982295
 126.9900055    0.6043535
 127.0000076    0.5923415
 127.0100098    0.5997651
 127.0200043    0.5769433
 127.0300064    0.5885564
 127.0400085    0.5817621
 127.0500031    0.5776972
 127.0600052    0.5707225
 127.0700073    0.5763417
 127.0800095    0.5765093
 127.0900040    0.5494271
 127.1000061    0.5633829
 127.1100082    0.5627385
 127.1200027    0.5665398
 127.1300049    0.5580105
 127.1400070    0.5589707
 127.1500092    0.5688187
 127.1600037    0.5685058
 127.1700058    0.5722191
 127.1800079    0.5714496
 127.1900024    0.5718221
 127.2000046    0.5723761
 127.2100067    0.5749283
 127.2200089    0.5630638
 127.2300034    0.5722606
 127.2400055    0.5568976
 127.2500076    0.5488739
 127.2600098    0.5549741
 127.2700043    0.5594578
 127.2800064    0.5714772
 127.2900085    0.5729632
 127.3000031    0.5653555
 127.3100052    0.5703689
 127.3200073    0.5764975
 127.3300095    0.5724397
 127.3400040    0.5789710
 127.3500061    0.6047494
 127.3600082    0.6056551
 127.3700027    0.6118228
 127.3800049    0.6239915
 127.3900070    0.6042957
 127.4000092    0.5886498
 127.4100037    0.5807968
 127.4200058    0.5804226
 127.4300079    0.5907278
 127.4400024    0.5833887
 127.4500046    0.5803432
 127.4600067    0.5920404
 127.4700089    0.5934313
 127.4800034    0.5820166
 127.4900055    0.6032532
 127.5000076    0.5868973
 127.5100098    0.5823734
 127.5200043    0.5738218
 127.5300064    0.5694966
 127.5400085    0.5707170
 127.5500031    0.5671602
 127.5600052    0.5698682
 127.5700073    0.5410924
 127.5800095    0.5311818
 127.5900040    0.5453013
 127.6000061    0.5329353
 127.6100082    0.5482824
 127.6200027    0.5370135
 127.6300049    0.5301952
 127.6400070    0.5258581
 127.6500092    0.5348284
 127.6600037    0.5393876
 127.6700058    0.5321503
 127.6800079    0.5320405
 127.6900024    0.5315353
 127.7000046    0.5324437
 127.7100067    0.5315968
 127.7200089    0.5248298
 127.7300034    0.5393046
 127.7400055    0.5226337
 127.7500076    0.5244703
 127.7600098    0.5269271
 127.7700043    0.5168745
 127.7800064    0.5242979
 127.7900085    0.5266985
 127.8000031    0.5198840
 127.8100052    0.5245678
 127.8200073    0.5307205
 127.8300095    0.5309848
 127.8400040    0.5281181
 127.8500061    0.5415970
 127.8600082    0.5507668
 127.8700027    0.5445485
 127.8800049    0.5435222
 127.8900070    0.5427932
 127.9000092    0.5391755
 127.9100037    0.5320461
 127.9200058    0.5382149
 127.9300079    0.5434490
 127.9400024    0.5376195
 127.9500046    0.5223740
 127.9600067    0.5231774
 127.9700089    0.5329106
 127.9800034    0.5284308
 127.9900055    0.5319993
 128.0000000    0.5247486
 128.0100098    0.5358304
 128.0200043    0.5272948
 128.0299988    0.5208198
 128.0400085    0.5423560
 128.0500031    0.5411850
 128.0600128    0.5353211
 128.0700073    0.5323310
 128.0800018    0.5373080
 128.0900116    0.5331481
 128.1000061    0.5263401
 128.1100006    0.5252939
 128.1200104    0.5280169
 128.1300049    0.5298169
 128.1399994    0.5363168
 128.1500092    0.5188333
 128.1600037    0.5116435
 128.1700134    0.5186035
 128.1800079    0.5102480
 128.1900024    0.4962292
 128.2000122    0.4972411
 128.2100067    0.4901440
 128.2200012    0.4963586
 128.2300110    0.4977497
 128.2400055    0.4998685
 128.2500000    0.5065891
 128.2600098    0.4999430
 128.2700043    0.4905446
 128.2799988    0.4844241
 128.2900085    0.4900922
 128.3000031    0.4832559
 128.3100128    0.4901810
 128.3200073    0.4886112
 128.3300018    0.4900790
 128.3400116    0.4976314
 128.3500061    0.4914496
 128.3600006    0.4962422
 128.3700104    0.4921964
 128.3800049    0.4934667
 128.3899994    0.4760319
 128.4000092    0.4777787
 128.4100037    0.4674775
 128.4200134    0.4697842
 128.4300079    0.4574746
 128.4400024    0.4617653
 128.4500122    0.4722181
 128.4600067    0.4781753
 128.4700012    0.4704159
 128.4800110    0.4860770
 128.4900055    0.4984740
 128.5000000    0.5132506
 128.5100098    0.5099438
 128.5200043    0.5310910
 128.5299988    0.5331888
 128.5400085    0.5326777
 128.5500031    0.5305082
 128.5600128    0.5235852
 128.5700073    0.5230793
 128.5800018    0.5192928
 128.5900116    0.5221901
 128.6000061    0.5326601
 128.6100006    0.5201748
 128.6200104    0.5160682
 128.6300049    0.5156543
 128.6399994    0.5219687
 128.6500092    0.5195272
 128.6600037    0.5233948
 128.6700134    0.5143107
 128.6800079    0.5200003
 128.6900024    0.5193540
 128.7000122    0.5080618
 128.7100067    0.5026446
 128.7200012    0.5053456
 128.7300110    0.4979277
 128.7400055    0.5216300
 128.7500000    0.5304216
 128.7600098    0.5409577
 128.7700043    0.5348951
 128.7799988    0.5319471
 128.7900085    0.5355298
 128.8000031    0.5453768
 128.8100128    0.5575746
 128.8200073    0.5529754
 128.8300018    0.5435771
 128.8400116    0.5491902
 128.8500061    0.5432906
 128.8600006    0.5496347
 128.8700104    0.5493388
 128.8800049    0.5395530
 128.8899994    0.5338984
 128.9000092    0.5412548
 128.9100037    0.5348975
 128.9200134    0.5362438
 128.9300079    0.5374452
 128.9400024    0.5295093
 128.9500122    0.5454606
 128.9600067    0.5286869
 128.9700012    0.5273147
 128.9800110    0.5187580
 128.9900055    0.5093566
 129.0000000    0.5031749
 129.0100098    0.5109413
 129.0200043    0.5160158
 129.0299988    0.5229681
 129.0400085    0.5185983
 129.0500031    0.5264103
 129.0600128    0.5195981
 129.0700073    0.5045727
 129.0800018    0.5002101
 129.0900116    0.4985287
 129.1000061    0.4882531
 129.1100006    0.5061809
 129.1200104    0.5095118
 129.1300049    0.5160590
 129.1399994    0.5198289
 129.1500092    0.5194051
 129.1600037    0.5252879
 129.1700134    0.5265943
 129.1800079    0.5230384
 129.1900024    0.5233239
 129.2000122    0.5149971
 129.2100067    0.5120966
 129.2200012    0.5182176
 129.2300110    0.5094512
 129.2400055    0.5123378
 129.2500000    0.5158028
 129.2600098    0.5092347
 129.2700043    0.5047147
 129.2799988    0.4985556
 129.2900085    0.5027369
 129.3000031    0.5007676
 129.3100128    0.4985095
 129.3200073    0.5003791
 129.3300018    0.4927510
 129.3400116    0.4820980
 129.3500061    0.4718322
 129.3600006    0.4741300
 129.3700104    0.4654254
 129.3800049    0.4616506
 129.3899994    0.4495375
 129.4000092    0.4703438
 129.4100037    0.4748560
 129.4200134    0.4646176
 129.4300079    0.4627953
 129.4400024    0.4666323
 129.4500122    0.4745585
 129.4600067    0.4754488
 129.4700012    0.4739338
 129.4800110    0.4830962
 129.4900055    0.4743597
 129.5000000    0.4722646
 129.5100098    0.4619953
 129.5200043    0.4629562
 129.5299988    0.4673497
 129.5400085    0.4767546
 129.5500031    0.4743956
 129.5600128    0.4679195
 129.5700073    0.4727434
 129.5800018    0.4706338
 129.5900116    0.4759778
 129.6000061    0.4870986
 129.6100006    0.4922880
 129.6200104    0.4854404
 129.6300049    0.4755323
 129.6399994    0.4788232
 129.6500092    0.4893643
 129.6600037    0.4800767
 129.6700134    0.4765975
 129.6800079    0.4668840
 129.6900024    0.4799416
 129.7000122    0.4954596
 129.7100067    0.4899137
 129.7200012    0.4909708
 129.7300110    0.4939340
 129.7400055    0.4881521
 129.7500000    0.4898022
 129.7600098    0.4936203
 129.7700043    0.4825758
 129.7799988    0.4657479
 129.7900085    0.4853565
 129.8000031    0.4840974
 129.8100128    0.4939187
 129.8200073    0.4930126
 129.8300018    0.4951060
 129.8400116    0.4819413
 129.8500061    0.4721571
 129.8600006    0.4778054
 129.8700104    0.4703171
 129.8800049    0.4801647
 129.8899994    0.4790862
 129.9000092    0.4766588
 129.9100037    0.4917991
 129.9200134    0.4772468
 129.9300079    0.4767736
 129.9400024    0.4795180
 129.9500122    0.4879963
 129.9600067    0.4927252
 129.9700012    0.4836700
 129.9800110    0.4854992
 129.9900055    0.4798421
 130.0000000    0.4746988
 130.0100098    0.4780784
 130.0200043    0.4835643
 130.0299988    0.4746588
 130.0400085    0.4800781
 130.0500031    0.4616339
 130.0600128    0.4664791
 130.0700073    0.4703005
 130.0800018    0.4763894
 130.0900116    0.4775433
 130.1000061    0.4701723
 130.1100006    0.4814180
 130.1200104    0.4877860
 130.1300049    0.4800831
 130.1399994    0.4780388
 130.1500092    0.4672442
 130.1600037    0.4793035
 130.1700134    0.4627347
 130.1800079    0.4651192
 130.1900024    0.4662309
 130.2000122    0.4743742
 130.2100067    0.4756061
 130.2200012    0.4721929
 130.2300110    0.4779680
 130.2400055    0.4770322
 130.2500000    0.4695617
 130.2600098    0.4579436
 130.2700043    0.4749977
 130.2799988    0.4645302
 130.2900085    0.4536640
 130.3000031    0.4582822
 130.3100128    0.4489468
 130.3200073    0.4506848
 130.3300018    0.4476556
 130.3400116    0.4593040
 130.3500061    0.4521038
 130.3600006    0.4591209
 130.3700104    0.4499522
 130.3800049    0.4442132
 130.3899994    0.4408928
 130.4000092    0.4328795
 130.4100037    0.4416828
 130.4200134    0.4464219
 130.4300079    0.4515205
 130.4400024    0.4534886
 130.4500122    0.4563999
 130.4600067    0.4602781
 130.4700012    0.4601262
 130.4800110    0.4671202
 130.4900055    0.4686822
 130.5000000    0.4738988
 130.5100098    0.4871816
 130.5200043    0.4871256
 130.5299988    0.4863018
 130.5400085    0.4856798
 130.5500031    0.4846396
 130.5600128    0.4924644
 130.5700073    0.5005089
 130.5800018    0.4891198
 130.5900116    0.4937436
 130.6000061    0.5001589
 130.6100006    0.4959675
 130.6200104    0.5006047
 130.6300049    0.5007404
 130.6399994    0.5053770
 130.6500092    0.5063705
 130.6600037    0.5006286
 130.6700134    0.4925963
 130.6800079    0.4854825
 130.6900024    0.4878125
 130.7000122    0.4831271
 130.7100067    0.4906796
 130.7200012    0.4941012
 130.7300110    0.5002491
 130.7400055    0.5055450
 130.7500000    0.4996821
 130.7600098    0.4947809
 130.7700043    0.4983778
 130.7799988    0.5020553
 130.7900085    0.4906298
 130.8000031    0.4956565
 130.8100128    0.4920933
 130.8200073    0.4867465
 130.8300018    0.4906448
 130.8400116    0.4859062
 130.8500061    0.4850367
 130.8600006    0.4737965
 130.8700104    0.4734653
 130.8800049    0.4729248
 130.8899994    0.4883553
 130.9000092    0.4731105
 130.9100037    0.4677136
 130.9200134    0.4765899
 130.9300079    0.4803753
 130.9400024    0.4847401
 130.9500122    0.4919268
 130.9600067    0.5047894
 130.9700012    0.5085611
 130.9800110    0.4987048
 130.9900055    0.5010018
 131.0000000    0.5042746
 131.0100098    0.5164658
 131.0200043    0.5197995
 131.0299988    0.5148303
 131.0400085    0.5069252
 131.0500031    0.5139104
 131.0600128    0.5150033
 131.0700073    0.5188338
 131.0800018    0.5024149
 131.0900116    0.4963835
 131.1000061    0.4991256
 131.1100006    0.4955832
 131.1200104    0.4933699
 131.1300049    0.4938997
 131.1399994    0.4788877
 131.1500092    0.4921573
 131.1600037    0.4907147
 131.1700134    0.4837216
 131.1800079    0.5018513
 131.1900024    0.4927255
 131.2000122    0.4892201
 131.2100067    0.4925641
 131.2200012    0.4915683
 131.2300110    0.4931779
 131.2400055    0.4854922
 131.2500000    0.4781651
 131.2600098    0.4868032
 131.2700043    0.4747823
 131.2799988    0.4871269
 131.2900085    0.4846638
 131.3000031    0.4759253
 131.3100128    0.4921687
 131.3200073    0.4914397
 131.3300018    0.4967959
 131.3400116    0.5066046
 131.3500061    0.4990407
 131.3600006    0.4924021
 131.3700104    0.4880993
 131.3800049    0.4877160
 131.3899994    0.4736780
 131.4000092    0.4686527
 131.4100037    0.4765241
 131.4200134    0.4749497
 131.4300079    0.4891167
 131.4400024    0.4796547
 131.4500122    0.4752170
 131.4600067    0.4750025
 131.4700012    0.4679210
 131.4800110    0.4660182
 131.4900055    0.4822517
 131.5000000    0.4745932
 131.5100098    0.4794709
 131.5200043    0.4736072
 131.5299988    0.4662409
 131.5400085    0.4662569
 131.5500031    0.4589053
 131.5600128    0.4645444
 131.5700073    0.4578680
 131.5800018    0.4546722
 131.5900116    0.4446357
 131.6000061    0.4549913
 131.6100006    0.4536318
 131.6200104    0.4643551
 131.6300049    0.4794143
 131.6399994    0.4905173
 131.6500092    0.4966568
 131.6600037    0.4860596
 131.6700134    0.4877341
 131.6800079    0.4915739
 131.6900024    0.4880511
 131.7000122    0.4904632
 131.7100067    0.4836622
 131.7200012    0.4861800
 131.7300110    0.4863505
 131.7400055    0.4967362
 131.7500000    0.4962267
 131.7600098    0.5003392
 131.7700043    0.5002755
 131.7799988    0.4953412
 131.7900085    0.4998794
 131.8000031    0.4956596
 131.8100128    0.4859870
 131.8200073    0.4924882
 131.8300018    0.4939006
 131.8400116    0.5089875
 131.8500061    0.5022060
 131.8600006    0.5010185
 131.8700104    0.5088918
 131.8800049    0.5113179
 131.8899994    0.5175642
 131.9000092    0.5094735
 131.9100037    0.5107339
 131.9200134    0.5086121
 131.9300079    0.5147159
 131.9400024    0.5165941
 131.9500122    0.5101550
 131.9600067    0.5046883
 131.9700012    0.4999370
 131.9800110    0.5067025
 131.9900055    0.5037979
 132.0000000    0.4840615
 132.0100098    0.4823256
 132.0200043    0.4880707
 132.0299988    0.4916138
 132.0400085    0.5015085
 132.0500031    0.4839063
 132.0600128    0.4877201
 132.0700073    0.4935172
 132.0800018    0.4789291
 132.0900116    0.4912274
 132.1000061    0.4907089
 132.1100006    0.4994554
 132.1200104    0.4981637
 132.1300049    0.4991131
 132.1399994    0.4991269
 132.1500092    0.4909538
 132.1600037    0.4976215
 132.1700134    0.5007756
 132.1800079    0.4950556
 132.1900024    0.5017684
 132.2000122    0.4915605
 132.2100067    0.5017498
 132.2200012    0.4964691
 132.2300110    0.5004845
 132.2400055    0.5105642
 132.2500000    0.5044242
 132.2600098    0.5035380
 132.2700043    0.5011795
 132.2799988    0.5040033
 132.2900085    0.5025589
 132.3000031    0.4967610
 132.3100128    0.5018746
 132.3200073    0.5013705
 132.3300018    0.5004654
 132.3400116    0.5014087
 132.3500061    0.4992596
 132.3600006    0.5051951
 132.3700104    0.5014628
 132.3800049    0.5043906
 132.3899994    0.4970735
 132.4000092    0.4996800
 132.4100037    0.4898374
 132.4200134    0.4739989
 132.4300079    0.5047932
 132.4400024    0.5070184
 132.4500122    0.5096782
 132.4600067    0.5058089
 132.4700012    0.5112302
 132.4800110    0.5168572
 132.4900055    0.5052117
 132.5000000    0.5011207
 132.5100098    0.5022278
 132.5200043    0.5046532
 132.5299988    0.5129544
 132.5400085    0.5162171
 132.5500031    0.5040172
 132.5600128    0.5064989
 132.5700073    0.5248960
 132.5800018    0.5098177
 132.5900116    0.5084328
 132.6000061    0.4947192
 132.6100006    0.4958227
 132.6200104    0.4976998
 132.6300049    0.5095470
 132.6399994    0.5078610
 132.6500092    0.5105839
 132.6600037    0.5150446
 132.6700134    0.5252091
 132.6800079    0.5344520
 132.6900024    0.5292618
 132.7000122    0.5277451
 132.7100067    0.5360516
 132.7200012    0.5408174
 132.7300110    0.5405179
 132.7400055    0.5377937
 132.7500000    0.5352225
 132.7600098    0.5344789
 132.7700043    0.5409051
 132.7799988    0.5420203
 132.7900085    0.5332270
 132.8000031    0.5405964
 132.8100128    0.5446067
 132.8200073    0.5372626
 132.8300018    0.5240234
 132.8400116    0.5349051
 132.8500061    0.5393361
 132.8600006    0.5383192
 132.8700104    0.5575452
 132.8800049    0.5677764
 132.8899994    0.5763050
 132.9000092    0.5836564
 132.9100037    0.5852108
 132.9200134    0.5883506
 132.9300079    0.5708614
 132.9400024    0.5662851
 132.9500122    0.5671329
 132.9600067    0.5599751
 132.9700012    0.5529606
 132.9800110    0.5532604
 132.9900055    0.5561229
 133.0000000    0.5584836
 133.0100098    0.5710500
 133.0200043    0.5804675
 133.0299988    0.5674908
 133.0400085    0.5554671
 133.0500031    0.5532359
 133.0600128    0.5664868
 133.0700073    0.5649161
 133.0800018    0.5721381
 133.0900116    0.5874541
 133.1000061    0.6048805
 133.1100006    0.6223789
 133.1200104    0.6037205
 133.1300049    0.6037896
 133.1399994    0.6105348
 133.1500092    0.6134843
 133.1600037    0.6102306
 133.1700134    0.6070497
 133.1800079    0.5949246
 133.1900024    0.5976543
 133.2000122    0.5955387
 133.2100067    0.5955688
 133.2200012    0.5891578
 133.2300110    0.5921906
 133.2400055    0.5733380
 133.2500000    0.5760454
 133.2600098    0.5730322
 133.2700043    0.5697097
 133.2799988    0.5807315
 133.2900085    0.5725904
 133.3000031    0.5725485
 133.3100128    0.5796752
 133.3200073    0.5929769
 133.3300018    0.5868263
 133.3400116    0.5883618
 133.3500061    0.5860000
 133.3600006    0.5906968
 133.3700104    0.5889128
 133.3800049    0.5861206
 133.3899994    0.5903488
 133.4000092    0.5973915
 133.4100037    0.6042925
 133.4200134    0.5981238
 133.4300079    0.5968875
 133.4400024    0.6007205
 133.4500122    0.5848740
 133.4600067    0.5786155
 133.4700012    0.5791730
 133.4800110    0.5890517
 133.4900055    0.5809034
 133.5000000    0.5985745
 133.5100098    0.6080747
 133.5200043    0.5943403
 133.5299988    0.5900128
 133.5400085    0.5941330
 133.5500031    0.5913436
 133.5600128    0.5829697
 133.5700073    0.5883199
 133.5800018    0.5795730
 133.5900116    0.5742427
 133.6000061    0.5821192
 133.6100006    0.5843496
 133.6200104    0.5737011
 133.6300049    0.5907478
 133.6399994    0.5937917
 133.6500092    0.5916379
 133.6600037    0.5779462
 133.6700134    0.5795603
 133.6800079    0.5847551
 133.6900024    0.5931816
 133.7000122    0.5904273
 133.7100067    0.5915916
 133.7200012    0.5876187
 133.7300110    0.5781087
 133.7400055    0.5918121
 133.7500000    0.5744106
 133.7600098    0.5765210
 133.7700043    0.5876083
 133.7799988    0.5834776
 133.7900085    0.5739645
 133.8000031    0.5729235
 133.8100128    0.5756093
 133.8200073    0.5694268
 133.8300018    0.5712211
 133.8400116    0.5723511
 133.8500061    0.5500684
 133.8600006    0.5318578
 133.8700104    0.5220855
 133.8800049    0.5237827
 133.8899994    0.5290810
 133.9000092    0.5192720
 133.9100037    0.5342147
 133.9200134    0.5321019
 133.9300079    0.5256308
 133.9400024    0.5232379
 133.9500122    0.5194933
 133.9600067    0.5219952
 133.9700012    0.5155651
 133.9800110    0.5045096
 133.9900055    0.4981003
 134.0000000    0.5055667
 134.0100098    0.4964390
 134.0200043    0.4971104
 134.0299988    0.4890523
 134.0400085    0.5086645
 134.0500031    0.5046877
 134.0600128    0.5132824
 134.0700073    0.5140221
 134.0800018    0.5298557
 134.0900116    0.5272053
 134.1000061    0.5327353
 134.1100006    0.5287517
 134.1200104    0.5413244
 134.1300049    0.5360659
 134.1399994    0.5264519
 134.1500092    0.5187775
 134.1600037    0.5325767
 134.1700134    0.5426322
 134.1800079    0.5500461
 134.1900024    0.5431202
 134.2000122    0.5535335
 134.2100067    0.5462523
 134.2200012    0.5439073
 134.2300110    0.5493361
 134.2400055    0.5601848
 134.2500000    0.5577728
 134.2600098    0.5447385
 134.2700043    0.5641097
 134.2799988    0.5544391
 134.2900085    0.5262593
 134.3000031    0.5325299
 134.3100128    0.5295784
 134.3200073    0.5345609
 134.3300018    0.5333164
 134.3400116    0.5262358
 134.3500061    0.5303944
 134.3600006    0.5183874
 134.3700104    0.5134628
 134.3800049    0.5107806
 134.3899994    0.5103584
 134.4000092    0.5174195
 134.4100037    0.5099150
 134.4200134    0.5130424
 134.4300079    0.5232453
 134.4400024    0.5188698
 134.4500122    0.5175858
 134.4600067    0.5151454
 134.4700012    0.5125347
 134.4800110    0.5189826
 134.4900055    0.5144247
 134.5000000    0.5064179
 134.5100098    0.5031012
 134.5200043    0.5038949
 134.5299988    0.4986146
 134.5400085    0.5028780
 134.5500031    0.5122401
 134.5600128    0.5255488
 134.5700073    0.5358960
 134.5800018    0.5381418
 134.5900116    0.5234500
 134.6000061    0.5176829
 134.6100006    0.5257870
 134.6200104    0.5340666
 134.6300049    0.5337693
 134.6399994    0.5335624
 134.6500092    0.5359921
 134.6600037    0.5303539
 134.6700134    0.5499991
 134.6800079    0.5460328
 134.6900024    0.5578672
 134.7000122    0.5648013
 134.7100067    0.5600257
 134.7200012    0.5744939
 134.7300110    0.5727684
 134.7400055    0.5605783
 134.7500000    0.5703822
 134.7600098    0.5578945
 134.7700043    0.5552478
 134.7799988    0.5485699
 134.7900085    0.5655467
 134.8000031    0.5678205
 134.8100128    0.5757029
 134.8200073    0.5458329
 134.8300018    0.5571145
 134.8400116    0.5572451
 134.8500061    0.5494463
 134.8600006    0.5511905
 134.8700104    0.5425855
 134.8800049    0.5436804
 134.8899994    0.5435417
 134.9000092    0.5314326
 134.9100037    0.5171278
 134.9200134    0.5148869
 134.9300079    0.5289670
 134.9400024    0.5337290
 134.9500122    0.5269933
 134.9600067    0.5286944
 134.9700012    0.5217226
 134.9800110    0.5107106
 134.9900055    0.5128323
 135.0000000    0.5228192
 135.0100098    0.5224927
 135.0200043    0.5295367
 135.0300140    0.5151072
 135.0400085    0.5168719
 135.0500031    0.5122325
 135.0600128    0.5183967
 135.0700073    0.5167502
 135.0800018    0.5118278
 135.0900116    0.5105411
 135.1000061    0.5037151
 135.1100006    0.5054804
 135.1200104    0.4900031
 135.1300049    0.4941837
 135.1399994    0.5026566
 135.1500092    0.5068596
 135.1600037    0.5068757
 135.1700134    0.5054865
 135.1800079    0.5089672
 135.1900024    0.5197931
 135.2000122    0.5315841
 135.2100067    0.5212814
 135.2200012    0.5121306
 135.2300110    0.5148549
 135.2400055    0.5020302
 135.2500000    0.4985879
 135.2600098    0.5056739
 135.2700043    0.5127935
 135.2800140    0.5253257
 135.2900085    0.5334790
 135.3000031    0.5308440
 135.3100128    0.5295185
 135.3200073    0.5362818
 135.3300018    0.5437912
 135.3400116    0.5239319
 135.3500061    0.5306680
 135.3600006    0.5379006
 135.3700104    0.5585414
 135.3800049    0.5655398
 135.3899994    0.5541498
 135.4000092    0.5498536
 135.4100037    0.5445901
 135.4200134    0.5564255
 135.4300079    0.5632844
 135.4400024    0.5714771
 135.4500122    0.5681261
 135.4600067    0.5699711
 135.4700012    0.5783628
 135.4800110    0.5688418
 135.4900055    0.5735275
 135.5000000    0.5796353
 135.5100098    0.5932977
 135.5200043    0.5858495
 135.5300140    0.5960868
 135.5400085    0.5975026
 135.5500031    0.5879064
 135.5600128    0.5941887
 135.5700073    0.6031863
 135.5800018    0.5965794
 135.5900116    0.6049049
 135.6000061    0.6163521
 135.6100006    0.6143817
 135.6200104    0.6222162
 135.6300049    0.6199005
 135.6399994    0.6131158
 135.6500092    0.6114235
 135.6600037    0.6296570
 135.6700134    0.6171754
 135.6800079    0.6143044
 135.6900024    0.6144232
 135.7000122    0.6125022
 135.7100067    0.6150783
 135.7200012    0.5930096
 135.7300110    0.5915038
 135.7400055    0.5889179
 135.7500000    0.5938143
 135.7600098    0.5796428
 135.7700043    0.5792238
 135.7800140    0.5662180
 135.7900085    0.5540833
 135.8000031    0.5369105
 135.8100128    0.5300376
 135.8200073    0.5272178
 135.8300018    0.5311339
 135.8400116    0.5147414
 135.8500061    0.5306281
 135.8600006    0.5322570
 135.8700104    0.5257261
 135.8800049    0.5424316
 135.8899994    0.5506581
 135.9000092    0.5513025
 135.9100037    0.5297433
 135.9200134    0.5442168
 135.9300079    0.5597992
 135.9400024    0.5672470
 135.9500122    0.5570334
 135.9600067    0.5525458
 135.9700012    0.5708643
 135.9800110    0.5711690
 135.9900055    0.5710585
 136.0000000    0.5660505
 136.0100098    0.5837750
 136.0200043    0.5665385
 136.0300140    0.5652607
 136.0400085    0.5527456
 136.0500031    0.5576918
 136.0600128    0.5440159
 136.0700073    0.5389147
 136.0800018    0.5429021
 136.0900116    0.5611051
 136.1000061    0.5596803
 136.1100006    0.5668980
 136.1200104    0.5676870
 136.1300049    0.5644693
 136.1399994    0.5657598
 136.1500092    0.5702587
 136.1600037    0.5759756
 136.1700134    0.5624808
 136.1800079    0.5730702
 136.1900024    0.5675544
 136.2000122    0.5638710
 136.2100067    0.5563045
 136.2200012    0.5679505
 136.2300110    0.5769286
 136.2400055    0.5754828
 136.2500000    0.5657080
 136.2600098    0.5595803
 136.2700043    0.5589781
 136.2800140    0.5794227
 136.2900085    0.5796101
 136.3000031    0.5804595
 136.3100128    0.5918888
 136.3200073    0.5903140
 136.3300018    0.5882720
 136.3400116    0.5826298
 136.3500061    0.5645297
 136.3600006    0.5658521
 136.3700104    0.5580902
 136.3800049    0.5581506
 136.3899994    0.5572700
 136.4000092    0.5445505
 136.4100037    0.5574429
 136.4200134    0.5601195
 136.4300079    0.5550389
 136.4400024    0.5519361
 136.4500122    0.5611556
 136.4600067    0.5594040
 136.4700012    0.5511367
 136.4800110    0.5508436
 136.4900055    0.5577379
 136.5000000    0.5452600
 136.5100098    0.5462899
 136.5200043    0.5562236
 136.5300140    0.5496160
 136.5400085    0.5550767
 136.5500031    0.5491815
 136.5600128    0.5523303
 136.5700073    0.5637681
 136.5800018    0.5740655
 136.5900116    0.5701729
 136.6000061    0.5556391
 136.6100006    0.5671327
 136.6200104    0.5689633
 136.6300049    0.5571461
 136.6399994    0.5549950
 136.6500092    0.5359360
 136.6600037    0.5328652
 136.6700134    0.5348891
 136.6800079    0.5418940
 136.6900024    0.5379357
 136.7000122    0.5265710
 136.7100067    0.5224509
 136.7200012    0.5183930
 136.7300110    0.5175808
 136.7400055    0.5123399
 136.7500000    0.5106611
 136.7600098    0.5223188
 136.7700043    0.5358267
 136.7800140    0.5286999
 136.7900085    0.5225771
 136.8000031    0.5224831
 136.8100128    0.5280600
 136.8200073    0.5169160
 136.8300018    0.5163865
 136.8400116    0.5152392
 136.8500061    0.5070129
 136.8600006    0.5323132
 136.8700104    0.5313432
 136.8800049    0.5298448
 136.8899994    0.5478351
 136.9000092    0.5528411
 136.9100037    0.5674127
 136.9200134    0.5620834
 136.9300079    0.5408248
 136.9400024    0.5463429
 136.9500122    0.5548937
 136.9600067    0.5555356
 136.9700012    0.5646738
 136.9800110    0.5601142
 136.9900055    0.5567409
 137.0000000    0.5891058
 137.0100098    0.5844548
 137.0200043    0.5628151
 137.0300140    0.5750798
 137.0400085    0.5672886
 137.0500031    0.5659593
 137.0600128    0.5635639
 137.0700073    0.5745411
 137.0800018    0.5751739
 137.0900116    0.5817431
 137.1000061    0.5695304
 137.1100006    0.5668848
 137.1200104    0.5560682
 137.1300049    0.5713102
 137.1399994    0.5685691
 137.1500092    0.5615825
 137.1600037    0.5472916
 137.1700134    0.5643027
 137.1800079    0.5515116
 137.1900024    0.5592832
 137.2000122    0.5595722
 137.2100067    0.5604097
 137.2200012    0.5558166
 137.2300110    0.5514423
 137.2400055    0.5450832
 137.2500000    0.5537302
 137.2600098    0.5514531
 137.2700043    0.5612903
 137.2800140    0.5602849
 137.2900085    0.5494464
 137.3000031    0.5516537
 137.3100128    0.5466017
 137.3200073    0.5466974
 137.3300018    0.5403711
 137.3400116    0.5315276
 137.3500061    0.5315998
 137.3600006    0.5350310
 137.3700104    0.5354313
 137.3800049    0.5183941
 137.3899994    0.5184873
 137.4000092    0.5156815
 137.4100037    0.5152109
 137.4200134    0.5116791
 137.4300079    0.4945933
 137.4400024    0.4980191
 137.4500122    0.5122740
 137.4600067    0.5119268
 137.4700012    0.5118783
 137.4800110    0.5126233
 137.4900055    0.5289010
 137.5000000    0.5125688
 137.5100098    0.5147606
 137.5200043    0.5006687
 137.5300140    0.5115009
 137.5400085    0.5144053
 137.5500031    0.5118527
 137.5600128    0.4956753
 137.5700073    0.5038840
 137.5800018    0.5102654
 137.5900116    0.5157043
 137.6000061    0.5275572
 137.6100006    0.5234401
 137.6200104    0.5202028
 137.6300049    0.5117509
 137.6399994    0.5167372
 137.6500092    0.5213197
 137.6600037    0.5150000
 137.6700134    0.5034181
 137.6800079    0.5091630
 137.6900024    0.5200211
 137.7000122    0.5123571
 137.7100067    0.5201301
 137.7200012    0.5178291
 137.7300110    0.5338822
 137.7400055    0.5417227
 137.7500000    0.5413511
 137.7600098    0.5489222
 137.7700043    0.5365112
 137.7800140    0.5258520
 137.7900085    0.5189957
 137.8000031    0.5132882
 137.8100128    0.5045463
 137.8200073    0.5130026
 137.8300018    0.5085806
 137.8400116    0.5174395
 137.8500061    0.5190737
 137.8600006    0.5074691
 137.8700104    0.5067717
 137.8800049    0.5137041
 137.8899994    0.5164646
 137.9000092    0.5190547
 137.9100037    0.5041813
 137.9200134    0.4985292
 137.9300079    0.4973148
 137.9400024    0.4966608
 137.9500122    0.4995160
 137.9600067    0.5044774
 137.9700012    0.5056262
 137.9800110    0.5125421
 137.9900055    0.5109918
 138.0000000    0.5143881
 138.0100098    0.5230380
 138.0200043    0.5243077
 138.0300140    0.5246740
 138.0400085    0.5351394
 138.0500031    0.5330658
 138.0600128    0.5354424
 138.0700073    0.5401755
 138.0800018    0.5416095
 138.0900116    0.5326586
 138.1000061    0.5291879
 138.1100006    0.5416209
 138.1200104    0.5260013
 138.1300049    0.5257007
 138.1399994    0.5180173
 138.1500092    0.5180036
 138.1600037    0.5135163
 138.1700134    0.5080844
 138.1800079    0.5102523
 138.1900024    0.5175383
 138.2000122    0.5363770
 138.2100067    0.5390556
 138.2200012    0.5385219
 138.2300110    0.5363876
 138.2400055    0.5515513
 138.2500000    0.5425827
 138.2600098    0.5478500
 138.2700043    0.5452877
 138.2800140    0.5471665
 138.2900085    0.5464584
 138.3000031    0.5391906
 138.3100128    0.5504259
 138.3200073    0.5509066
 138.3300018    0.5619357
 138.3400116    0.5604180
 138.3500061    0.5557597
 138.3600006    0.5591176
 138.3700104    0.5668292
 138.3800049    0.5736156
 138.3899994    0.5793873
 138.4000092    0.5830894
 138.4100037    0.5659326
 138.4200134    0.5363490
 138.4300079    0.5298591
 138.4400024    0.5365906
 138.4500122    0.5421644
 138.4600067    0.5529342
 138.4700012    0.5559155
 138.4800110    0.5462655
 138.4900055    0.5537799
 138.5000000    0.5648086
 138.5100098    0.5641615
 138.5200043    0.5778798
 138.5300140    0.5821183
 138.5400085    0.5682451
 138.5500031    0.5938694
 138.5600128    0.5988080
 138.5700073    0.5959244
 138.5800018    0.5964317
 138.5900116    0.5881241
 138.6000061    0.5885757
 138.6100006    0.5692673
 138.6200104    0.5616006
 138.6300049    0.5513777
 138.6399994    0.5575832
 138.6500092    0.5730552
 138.6600037    0.5775425
 138.6700134    0.5686920
 138.6800079    0.5583423
 138.6900024    0.5591874
 138.7000122    0.5703146
 138.7100067    0.5557947
 138.7200012    0.5693105
 138.7300110    0.5524800
 138.7400055    0.5656399
 138.7500000    0.5732781
 138.7600098    0.5855846
 138.7700043    0.5844550
 138.7800140    0.5656893
 138.7900085    0.5627392
 138.8000031    0.5598887
 138.8100128    0.5696674
 138.8200073    0.5638462
 138.8300018    0.5665836
 138.8400116    0.5607978
 138.8500061    0.5487996
 138.8600006    0.5369962
 138.8700104    0.5333423
 138.8800049    0.5510113
 138.8899994    0.5471871
 138.9000092    0.5517655
 138.9100037    0.5651380
 138.9200134    0.5631824
 138.9300079    0.5733758
 138.9400024    0.5603620
 138.9500122    0.5685651
 138.9600067    0.5600675
 138.9700012    0.5437618
 138.9800110    0.5409799
 138.9900055    0.5322986
 139.0000000    0.5495332
 139.0100098    0.5339023
 139.0200043    0.5198680
 139.0300140    0.5262529
 139.0400085    0.5228549
 139.0500031    0.5089455
 139.0600128    0.5072495
 139.0700073    0.5048384
 139.0800018    0.4947444
 139.0900116    0.4974545
 139.1000061    0.4930265
 139.1100006    0.5088880
 139.1200104    0.5158467
 139.1300049    0.5102483
 139.1399994    0.5093014
 139.1500092    0.4928664
 139.1600037    0.4845234
 139.1700134    0.4722824
 139.1800079    0.4708554
 139.1900024    0.4691848
 139.2000122    0.4705296
 139.2100067    0.4728080
 139.2200012    0.4650971
 139.2300110    0.4641727
 139.2400055    0.4478517
 139.2500000    0.4404639
 139.2600098    0.4431647
 139.2700043    0.4445454
 139.2800140    0.4449923
 139.2900085    0.4414769
 139.3000031    0.4461857
 139.3100128    0.4516277
 139.3200073    0.4581710
 139.3300018    0.4504349
 139.3400116    0.4603614
 139.3500061    0.4589113
 139.3600006    0.4698132
 139.3700104    0.4586663
 139.3800049    0.4691393
 139.3899994    0.4769514
 139.4000092    0.4592988
 139.4100037    0.4821541
 139.4200134    0.4595607
 139.4300079    0.4673317
 139.4400024    0.4571344
 139.4500122    0.4540149
 139.4600067    0.4569235
 139.4700012    0.4661317
 139.4800110    0.4583931
 139.4900055    0.4614936
 139.5000000    0.4633805
 139.5100098    0.4652981
 139.5200043    0.4564364
 139.5300140    0.4626648
 139.5400085    0.4692550
 139.5500031    0.4723507
 139.5600128    0.4648973
 139.5700073    0.4760145
 139.5800018    0.4667965
 139.5900116    0.4811815
 139.6000061    0.4760824
 139.6100006    0.4711455
 139.6200104    0.4691374
 139.6300049    0.4698376
 139.6399994    0.4732995
 139.6500092    0.4712200
 139.6600037    0.4824550
 139.6700134    0.4824433
 139.6800079    0.4827502
 139.6900024    0.4903524
 139.7000122    0.4919325
 139.7100067    0.4899007
 139.7200012    0.5003102
 139.7300110    0.4832613
 139.7400055    0.4819191
 139.7500000    0.4820147
 139.7600098    0.4738990
 139.7700043    0.4628273
 139.7800140    0.4704075
 139.7900085    0.4608797
 139.8000031    0.4650661
 139.8100128    0.4668710
 139.8200073    0.4734188
 139.8300018    0.4808359
 139.8400116    0.4696382
 139.8500061    0.4707806
 139.8600006    0.4848280
 139.8700104    0.4868805
 139.8800049    0.4703143
 139.8899994    0.4773604
 139.9000092    0.4704440
 139.9100037    0.4793251
 139.9200134    0.4783048
 139.9300079    0.4696278
 139.9400024    0.4517756
 139.9500122    0.4682699
 139.9600067    0.4518607
 139.9700012    0.4478565
 139.9800110    0.4429784
 139.9900055    0.4435963
 140.0000000    0.4491188
 140.0100098    0.4430158
 140.0200043    0.4423250
 140.0300140    0.4420546
 140.0400085    0.4422976
 140.0500031    0.4459809
 140.0600128    0.4495427
 140.0700073    0.4562100
 140.0800018    0.4619536
 140.0900116    0.4533536
 140.1000061    0.4562330
 140.1100006    0.4574814
 140.1200104    0.4579429
 140.1300049    0.4630577
 140.1399994    0.4671301
 140.1500092    0.4609206
 140.1600037    0.4535304
 140.1700134    0.4466504
 140.1800079    0.4489776
 140.1900024    0.4620598
 140.2000122    0.4603416
 140.2100067    0.4438886
 140.2200012    0.4371374
 140.2300110    0.4345756
 140.2400055    0.4350363
 140.2500000    0.4294487
 140.2600098    0.4352788
 140.2700043    0.4344012
 140.2800140    0.4495706
 140.2900085    0.4413397
 140.3000031    0.4398434
 140.3100128    0.4334162
 140.3200073    0.4305913
 140.3300018    0.4254549
 140.3400116    0.4308313
 140.3500061    0.4216508
 140.3600006    0.4141223
 140.3700104    0.4181014
 140.3800049    0.4242365
 140.3899994    0.4186099
 140.4000092    0.4225524
 140.4100037    0.4238578
 140.4200134    0.4295444
 140.4300079    0.4375182
 140.4400024    0.4370022
 140.4500122    0.4259128
 140.4600067    0.4141103
 140.4700012    0.4142000
 140.4800110    0.4125058
 140.4900055    0.4145556
 140.5000000    0.4143758
 140.5100098    0.4147318
 140.5200043    0.4253831
 140.5300140    0.4259747
 140.5400085    0.4223040
 140.5500031    0.4266586
 140.5600128    0.4253139
 140.5700073    0.4331327
 140.5800018    0.4301206
 140.5900116    0.4150712
 140.6000061    0.4277607
 140.6100006    0.4417433
 140.6200104    0.4456090
 140.6300049    0.4384154
 140.6399994    0.4306515
 140.6500092    0.4299662
 140.6600037    0.4460061
 140.6700134    0.4447281
 140.6800079    0.4428178
 140.6900024    0.4457896
 140.7000122    0.4459876
 140.7100067    0.4444050
 140.7200012    0.4712496
 140.7300110    0.4477536
 140.7400055    0.4485580
 140.7500000    0.4448234
 140.7600098    0.4424036
 140.7700043    0.4366202
 140.7800140    0.4411939
 140.7900085    0.4593609
 140.8000031    0.4668021
 140.8100128    0.4618284
 140.8200073    0.4609969
 140.8300018    0.4550181
 140.8400116    0.4607284
 140.8500061    0.4474975
 140.8600006    0.4566551
 140.8700104    0.4657836
 140.8800049    0.4517876
 140.8899994    0.4557700
 140.9000092    0.4511336
 140.9100037    0.4428650
 140.9200134    0.4406812
 140.9300079    0.4377970
 140.9400024    0.4383274
 140.9500122    0.4386446
 140.9600067    0.4501040
 140.9700012    0.4582326
 140.9800110    0.4473487
 140.9900055    0.4543952
 141.0000000    0.4558578
 141.0100098    0.4613475
 141.0200043    0.4532095
 141.0300140    0.4556793
 141.0400085    0.4449788
 141.0500031    0.4499909
 141.0600128    0.4646065
 141.0700073    0.4622995
 141.0800018    0.4567178
 141.0900116    0.4625962
 141.1000061    0.4694788
 141.1100006    0.4793979
 141.1200104    0.4946166
 141.1300049    0.4820375
 141.1399994    0.4929860
 141.1500092    0.4877600
 141.1600037    0.4984043
 141.1700134    0.4986836
 141.1800079    0.5031798
 141.1900024    0.5222102
 141.2000122    0.5124565
 141.2100067    0.5131388
 141.2200012    0.5222933
 141.2300110    0.5361547
 141.2400055    0.5321289
 141.2500000    0.5427412
 141.2600098    0.5371349
 141.2700043    0.5360073
 141.2800140    0.5380476
 141.2900085    0.5424812
 141.3000031    0.5364429
 141.3100128    0.5304631
 141.3200073    0.5309050
 141.3300018    0.5240564
 141.3400116    0.5164071
 141.3500061    0.5143433
 141.3600006    0.5110027
 141.3700104    0.5008116
 141.3800049    0.5170257
 141.3899994    0.5220627
 141.4000092    0.5251366
 141.4100037    0.5282855
 141.4200134    0.5277303
 141.4300079    0.5284780
 141.4400024    0.5198785
 141.4500122    0.5346062
 141.4600067    0.5360739
 141.4700012    0.5284259
 141.4800110    0.5183307
 141.4900055    0.5063768
 141.5000000    0.5154539
 141.5100098    0.5298816
 141.5200043    0.5335801
 141.5300140    0.5247440
 141.5400085    0.5196317
 141.5500031    0.5240611
 141.5600128    0.5090731
 141.5700073    0.5050827
 141.5800018    0.5104042
 141.5900116    0.5131461
 141.6000061    0.5099320
 141.6100006    0.5108601
 141.6200104    0.5136855
 141.6300049    0.5137790
 141.6399994    0.5164935
 141.6500092    0.5312216
 141.6600037    0.5321165
 141.6700134    0.5351524
 141.6800079    0.5277967
 141.6900024    0.5249110
 141.7000122    0.5366363
 141.7100067    0.5464282
 141.7200012    0.5588198
 141.7300110    0.5645314
 141.7400055    0.5858938
 141.7500000    0.5934402
 141.7600098    0.5810471
 141.7700043    0.5802386
 141.7800140    0.5810852
 141.7900085    0.5901046
 141.8000031    0.6088063
 141.8100128    0.5990840
 141.8200073    0.6040523
 141.8300018    0.6065677
 141.8400116    0.6031508
 141.8500061    0.5993020
 141.8600006    0.5920282
 141.8700104    0.6025797
 141.8800049    0.5985690
 141.8899994    0.5906352
 141.9000092    0.5867601
 141.9100037    0.5864483
 141.9200134    0.5687706
 141.9300079    0.5672991
 141.9400024    0.5672190
 141.9500122    0.5613161
 141.9600067    0.5602031
 141.9700012    0.5652143
 141.9800110    0.5650153
 141.9900055    0.5689759
 142.0000000    0.5839503
 142.0100098    0.5833438
 142.0200043    0.5897377
 142.0300140    0.5730231
 142.0400085    0.5638118
 142.0500031    0.5619199
 142.0600128    0.5621042
 142.0700073    0.5663492
 142.0800018    0.5660304
 142.0900116    0.5686026
 142.1000061    0.5714685
 142.1100006    0.5432965
 142.1200104    0.5400181
 142.1300049    0.5518536
 142.1399994    0.5508742
 142.1500092    0.5508764
 142.1600037    0.5527602
 142.1700134    0.5593200
 142.1800079    0.5619455
 142.1900024    0.5677400
 142.2000122    0.5659259
 142.2100067    0.5724732
 142.2200012    0.5770302
 142.2300110    0.5775948
 142.2400055    0.5684555
 142.2500000    0.5688669
 142.2600098    0.5887695
 142.2700043    0.5775595
 142.2800140    0.5593912
 142.2900085    0.5745267
 142.3000031    0.5681096
 142.3100128    0.5480986
 142.3200073    0.5531027
 142.3300018    0.5534050
 142.3400116    0.5519995
 142.3500061    0.5607262
 142.3600006    0.5577143
 142.3700104    0.5654003
 142.3800049    0.5523093
 142.3899994    0.5466309
 142.4000092    0.5570226
 142.4100037    0.5752109
 142.4200134    0.5682318
 142.4300079    0.5641953
 142.4400024    0.5615781
 142.4500122    0.5525906
 142.4600067    0.5546229
 142.4700012    0.5588446
 142.4800110    0.5697572
 142.4900055    0.5598929
 142.5000000    0.5457411
 142.5100098    0.5448330
 142.5200043    0.5241631
 142.5300140    0.5214284
 142.5400085    0.5152534
 142.5500031    0.4933083
 142.5600128    0.5167843
 142.5700073    0.5126231
 142.5800018    0.5126860
 142.5900116    0.5134811
 142.6000061    0.5254440
 142.6100006    0.5294521
 142.6200104    0.5301371
 142.6300049    0.5413612
 142.6399994    0.5383677
 142.6500092    0.5397150
 142.6600037    0.5469062
 142.6700134    0.5612295
 142.6800079    0.5522723
 142.6900024    0.5626872
 142.7000122    0.5455108
 142.7100067    0.5401033
 142.7200012    0.5395021
 142.7300110    0.5350440
 142.7400055    0.5526854
 142.7500000    0.5267805
 142.7600098    0.5328828
 142.7700043    0.5358400
 142.7800140    0.5401762
 142.7900085    0.5249500
 142.8000031    0.5363262
 142.8100128    0.5461840
 142.8200073    0.5322306
 142.8300018    0.5535749
 142.8400116    0.5518267
 142.8500061    0.5571107
 142.8600006    0.5390906
 142.8700104    0.5333614
 142.8800049    0.5333287
 142.8899994    0.5232208
 142.9000092    0.5313033
 142.9100037    0.5362247
 142.9200134    0.5403442
 142.9300079    0.5300927
 142.9400024    0.5347121
 142.9500122    0.5426217
 142.9600067    0.5384221
 142.9700012    0.5345367
 142.9800110    0.5393628
 142.9900055    0.5502986
 143.0000000    0.5489900
 143.0100098    0.5506968
 143.0200043    0.5513248
 143.0300140    0.5478562
 143.0400085    0.5561446
 143.0500031    0.5421332
 143.0600128    0.5346221
 143.0700073    0.5354329
 143.0800018    0.5441495
 143.0900116    0.5409319
 143.1000061    0.5246025
 143.1100006    0.5329797
 143.1200104    0.5347450
 143.1300049    0.5236939
 143.1399994    0.5165635
 143.1500092    0.5253297
 143.1600037    0.5402927
 143.1700134    0.5325677
 143.1800079    0.5375230
 143.1900024    0.5491433
 143.2000122    0.5552576
 143.2100067    0.5420639
 143.2200012    0.5510497
 143.2300110    0.5337332
 143.2400055    0.5356746
 143.2500000    0.5323789
 143.2600098    0.5385640
 143.2700043    0.5486754
 143.2800140    0.5329561
 143.2900085    0.5563587
 143.3000031    0.5532640
 143.3100128    0.5510265
 143.3200073    0.5448347
 143.3300018    0.5328586
 143.3400116    0.5242484
 143.3500061    0.5233960
 143.3600006    0.5473403
 143.3700104    0.5500874
 143.3800049    0.5355151
 143.3899994    0.5300069
 143.4000092    0.5273408
 143.4100037    0.5335505
 143.4200134    0.5319398
 143.4300079    0.5493281
 143.4400024    0.5355647
 143.4500122    0.5498675
 143.4600067    0.5443069
 143.4700012    0.5651057
 143.4800110    0.5458984
 143.4900055    0.5315744
 143.5000000    0.5292118
 143.5100098    0.5194551
 143.5200043    0.5341570
 143.5300140    0.5513056
 143.5400085    0.5520473
 143.5500031    0.5487250
 143.5600128    0.5641791
 143.5700073    0.5654486
 143.5800018    0.5515411
 143.5900116    0.5616414
 143.6000061    0.5550182
 143.6100006    0.5502902
 143.6200104    0.5250326
 143.6300049    0.5243796
 143.6399994    0.5519683
 143.6500092    0.5407326
 143.6600037    0.5496118
 143.6700134    0.5460697
 143.6800079    0.5424543
 143.6900024    0.5361410
 143.7000122    0.5481272
 143.7100067    0.5505057
 143.7200012    0.5574353
 143.7300110    0.5425382
 143.7400055    0.5411921
 143.7500000    0.5396451
 143.7600098    0.5389060
 143.7700043    0.5297448
 143.7800140    0.5255319
 143.7900085    0.5253916
 143.8000031    0.5193099
 143.8100128    0.5103866
 143.8200073    0.5201778
 143.8300018    0.5211622
 143.8400116    0.5015373
 143.8500061    0.5090859
 143.8600006    0.5075034
 143.8700104    0.5040532
 143.8800049    0.5159339
 143.8899994    0.5234684
 143.9000092    0.5242653
 143.9100037    0.5242249
 143.9200134    0.5024881
 143.9300079    0.5117925
 143.9400024    0.5080231
 143.9500122    0.5192907
 143.9600067    0.5163393
 143.9700012    0.5207433
 143.9800110    0.5073304
 143.9900055    0.5025963
 144.0000000    0.5119040
 144.0100098    0.5141606
 144.0200043    0.5046960
 144.0300140    0.5093233
 144.0400085    0.5167236
 144.0500031    0.5236738
 144.0600128    0.4930510
 144.0700073    0.4978152
 144.0800018    0.4993563
 144.0900116    0.4987431
 144.1000061    0.5007448
 144.1100006    0.5039458
 144.1200104    0.5067075
 144.1300049    0.4912776
 144.1399994    0.4874618
 144.1500092    0.4922975
 144.1600037    0.5025493
 144.1700134    0.4892135
 144.1800079    0.4851824
 144.1900024    0.4914704
 144.2000122    0.4958577
 144.2100067    0.5005254
 144.2200012    0.5000793
 144.2300110    0.5158273
 144.2400055    0.5270157
 144.2500000    0.5288761
 144.2600098    0.5204681
 144.2700043    0.5083205
 144.2800140    0.5070618
 144.2900085    0.4920506
 144.3000031    0.5094814
 144.3100128    0.5303063
 144.3200073    0.5199269
 144.3300018    0.5151623
 144.3400116    0.5079330
 144.3500061    0.5197136
 144.3600006    0.5253495
 144.3700104    0.5254576
 144.3800049    0.5275255
 144.3899994    0.5359820
 144.4000092    0.5449013
 144.4100037    0.5492063
 144.4200134    0.5499920
 144.4300079    0.5554248
 144.4400024    0.5581698
 144.4500122    0.5313437
 144.4600067    0.5467563
 144.4700012    0.5563732
 144.4800110    0.5638228
 144.4900055    0.5520411
 144.5000000    0.5604741
 144.5100098    0.5491405
 144.5200043    0.5477694
 144.5300140    0.5456301
 144.5400085    0.5366738
 144.5500031    0.5352671
 144.5600128    0.5335071
 144.5700073    0.5335507
 144.5800018    0.5428897
 144.5900116    0.5434054
 144.6000061    0.5335805
 144.6100006    0.5255401
 144.6200104    0.5183629
 144.6300049    0.5090702
 144.6399994    0.5185593
 144.6500092    0.5213081
 144.6600037    0.5124971
 144.6700134    0.5050557
 144.6800079    0.4980316
 144.6900024    0.4903357
 144.7000122    0.4843116
 144.7100067    0.5007412
 144.7200012    0.4937598
 144.7300110    0.4880358
 144.7400055    0.4908233
 144.7500000    0.4965758
 144.7600098    0.4893901
 144.7700043    0.4875823
 144.7800140    0.4961508
 144.7900085    0.4771432
 144.8000031    0.4808562
 144.8100128    0.4871769
 144.8200073    0.4928387
 144.8300018    0.4938180
 144.8400116    0.5123556
 144.8500061    0.4996904
 144.8600006    0.5000534
 144.8700104    0.5084453
 144.8800049    0.5250349
 144.8899994    0.5077819
 144.9000092    0.5154775
 144.9100037    0.5150281
 144.9200134    0.5150953
 144.9300079    0.5046021
 144.9400024    0.5117110
 144.9500122    0.5249848
 144.9600067    0.5259810
 144.9700012    0.5186546
 144.9800110    0.5082039
 144.9900055    0.5060145
 145.0000000    0.5170594
 145.0100098    0.5160020
 145.0200043    0.5032040
 145.0300140    0.5017000
 145.0400085    0.4971509
 145.0500031    0.4956567
 145.0600128    0.4950499
 145.0700073    0.5014240
 145.0800018    0.4988272
 145.0900116    0.5004587
 145.1000061    0.5120771
 145.1100006    0.5048932
 145.1200104    0.5044980
 145.1300049    0.4960327
 145.1399994    0.5084242
 145.1500092    0.5193602
 145.1600037    0.5203328
 145.1700134    0.5210315
 145.1800079    0.5175413
 145.1900024    0.5082362
 145.2000122    0.5154924
 145.2100067    0.5035838
 145.2200012    0.4966493
 145.2300110    0.5091069
 145.2400055    0.5190029
 145.2500000    0.5282110
 145.2600098    0.5268934
 145.2700043    0.5172853
 145.2800140    0.5235402
 145.2900085    0.5097099
 145.3000031    0.5150791
 145.3100128    0.5135468
 145.3200073    0.5123366
 145.3300018    0.5144832
 145.3400116    0.5283240
 145.3500061    0.5185076
 145.3600006    0.5189280
 145.3700104    0.5219056
 145.3800049    0.5285509
 145.3899994    0.5209597
 145.4000092    0.5099940
 145.4100037    0.5078884
 145.4200134    0.5083973
 145.4300079    0.5105212
 145.4400024    0.5156233
 145.4500122    0.5063066
 145.4600067    0.5123528
 145.4700012    0.4995374
 145.4800110    0.4978184
 145.4900055    0.5096884
 145.5000000    0.4921808
 145.5100098    0.5037550
 145.5200043    0.4951550
 145.5300140    0.4993216
 145.5400085    0.5079614
 145.5500031    0.5121019
 145.5600128    0.4994750
 145.5700073    0.4941875
 145.5800018    0.4842566
 145.5900116    0.4797386
 145.6000061    0.4796167
 145.6100006    0.4742833
 145.6200104    0.4788577
 145.6300049    0.4823115
 145.6399994    0.4811489
 145.6500092    0.4856681
 145.6600037    0.4952213
 145.6700134    0.4986342
 145.6800079    0.5022537
 145.6900024    0.4956299
 145.7000122    0.5021191
 145.7100067    0.5171225
 145.7200012    0.5160488
 145.7300110    0.5120839
 145.7400055    0.5117650
 145.7500000    0.5109535
 145.7600098    0.5163839
 145.7700043    0.5050569
 145.7800140    0.5074284
 145.7900085    0.5087777
 145.8000031    0.4987818
 145.8100128    0.4935616
 145.8200073    0.4838463
 145.8300018    0.4799465
 145.8400116    0.4875829
 145.8500061    0.4973601
 145.8600006    0.4879982
 145.8700104    0.4871771
 145.8800049    0.4912378
 145.8899994    0.4909974
 145.9000092    0.4911240
 145.9100037    0.4787145
 145.9200134    0.4715663
 145.9300079    0.4712298
 145.9400024    0.4620046
 145.9500122    0.4603558
 145.9600067    0.4654340
 145.9700012    0.4531220
 145.9800110    0.4502070
 145.9900055    0.4420794
 146.0000000    0.4423285
 146.0100098    0.4336457
 146.0200043    0.4461986
 146.0300140    0.4506145
 146.0400085    0.4513690
 146.0500031    0.4412284
 146.0600128    0.4402588
 146.0700073    0.4385041
 146.0800018    0.4466984
 146.0900116    0.4499753
 146.1000061    0.4507207
 146.1100006    0.4568116
 146.1200104    0.4468953
 146.1300049    0.4471618
 146.1399994    0.4426420
 146.1500092    0.4438266
 146.1600037    0.4422959
 146.1700134    0.4484258
 146.1800079    0.4508081
 146.1900024    0.4525697
 146.2000122    0.4487763
 146.2100067    0.4494924
 146.2200012    0.4537642
 146.2300110    0.4561342
 146.2400055    0.4552907
 146.2500000    0.4544906
 146.2600098    0.4497423
 146.2700043    0.4435075
 146.2800140    0.4523653
 146.2900085    0.4462039
 146.3000031    0.4459851
 146.3100128    0.4381784
 146.3200073    0.4429119
 146.3300018    0.4439535
 146.3400116    0.4450954
 146.3500061    0.4507134
 146.3600006    0.4538892
 146.3700104    0.4477120
 146.3800049    0.4531197
 146.3899994    0.4548939
 146.4000092    0.4664078
 146.4100037    0.4614795
 146.4200134    0.4682165
 146.4300079    0.4589120
 146.4400024    0.4548915
 146.4500122    0.4499594
 146.4600067    0.4567234
 146.4700012    0.4574225
 146.4800110    0.4619012
 146.4900055    0.4728110
 146.5000000    0.4788857
 146.5100098    0.4769695
 146.5200043    0.4865054
 146.5300140    0.4842562
 146.5400085    0.4847170
 146.5500031    0.4831168
 146.5600128    0.4806661
 146.5700073    0.4909699
 146.5800018    0.4997035
 146.5900116    0.4954697
 146.6000061    0.4835087
 146.6100006    0.4756726
 146.6200104    0.4708194
 146.6300049    0.4714253
 146.6399994    0.4560117
 146.6500092    0.4627514
 146.6600037    0.4618598
 146.6700134    0.4561420
 146.6800079    0.4683777
 146.6900024    0.4617272
 146.7000122    0.4691975
 146.7100067    0.4683043
 146.7200012    0.4757248
 146.7300110    0.4755586
 146.7400055    0.4681872
 146.7500000    0.4647996
 146.7600098    0.4776741
 146.7700043    0.4702097
 146.7800140    0.4722266
 146.7900085    0.4766250
 146.8000031    0.4816170
 146.8100128    0.4808279
 146.8200073    0.4811498
 146.8300018    0.4924176
 146.8400116    0.4992414
 146.8500061    0.5055543
 146.8600006    0.5115075
 146.8700104    0.5140468
 146.8800049    0.5090137
 146.8899994    0.5113543
 146.9000092    0.5067429
 146.9100037    0.5062990
 146.9200134    0.5048111
 146.9300079    0.5011322
 146.9400024    0.5089167
 146.9500122    0.5035782
 146.9600067    0.5027685
 146.9700012    0.5062426
 146.9800110    0.5039805
 146.9900055    0.4857540
 147.0000000    0.4785020
 147.0100098    0.4809082
 147.0200043    0.4812448
 147.0300140    0.4738666
 147.0400085    0.4820538
 147.0500031    0.4831040
 147.0600128    0.4694258
 147.0700073    0.4776120
 147.0800018    0.4861778
 147.0900116    0.4875403
 147.1000061    0.4785397
 147.1100006    0.4832658
 147.1200104    0.4841474
 147.1300049    0.4794455
 147.1399994    0.4706854
 147.1500092    0.4731930
 147.1600037    0.4693983
 147.1700134    0.4888474
 147.1800079    0.4970659
 147.1900024    0.4886266
 147.2000122    0.4996965
 147.2100067    0.4994333
 147.2200012    0.4936405
 147.2300110    0.5013652
 147.2400055    0.4998759
 147.2500000    0.5054946
 147.2600098    0.5103685
 147.2700043    0.5147746
 147.2800140    0.5155366
 147.2900085    0.5076646
 147.3000031    0.5102636
 147.3100128    0.5164434
 147.3200073    0.5207133
 147.3300018    0.5307258
 147.3400116    0.5296341
 147.3500061    0.5277581
 147.3600006    0.5308562
 147.3700104    0.5401571
 147.3800049    0.5502144
 147.3899994    0.5447364
 147.4000092    0.5437553
 147.4100037    0.5512748
 147.4200134    0.5541433
 147.4300079    0.5572071
 147.4400024    0.5497416
 147.4500122    0.5535617
 147.4600067    0.5502387
 147.4700012    0.5499033
 147.4800110    0.5398660
 147.4900055    0.5416710
 147.5000000    0.5551110
 147.5100098    0.5535464
 147.5200043    0.5518950
 147.5300140    0.5626252
 147.5400085    0.5561702
 147.5500031    0.5524021
 147.5600128    0.5466236
 147.5700073    0.5397744
 147.5800018    0.5361912
 147.5900116    0.5549929
 147.6000061    0.5409659
 147.6100006    0.5417960
 147.6200104    0.5539269
 147.6300049    0.5474167
 147.6399994    0.5556704
 147.6500092    0.5473233
 147.6600037    0.5477414
 147.6700134    0.5459563
 147.6800079    0.5526776
 147.6900024    0.5389127
 147.7000122    0.5392718
 147.7100067    0.5473700
 147.7200012    0.5390900
 147.7300110    0.5418971
 147.7400055    0.5407860
 147.7500000    0.5325199
 147.7600098    0.5331118
 147.7700043    0.5388017
 147.7800140    0.5372068
 147.7900085    0.5425923
 147.8000031    0.5315945
 147.8100128    0.5291457
 147.8200073    0.5319514
 147.8300018    0.5294434
 147.8400116    0.5271716
 147.8500061    0.5254421
 147.8600006    0.5230169
 147.8700104    0.5195020
 147.8800049    0.5136406
 147.8900146    0.5239021
 147.9000092    0.5269592
 147.9100037    0.5361903
 147.9200134    0.5320513
 147.9300079    0.5410674
 147.9400024    0.5415176
 147.9500122    0.5318505
 147.9600067    0.5335552
 147.9700012    0.5390270
 147.9800110    0.5371858
 147.9900055    0.5254046
 148.0000000    0.5133654
 148.0100098    0.5070802
 148.0200043    0.5132294
 148.0300140    0.5172353
 148.0400085    0.5267844
 148.0500031    0.5387223
 148.0600128    0.5432822
 148.0700073    0.5411720
 148.0800018    0.5330600
 148.0900116    0.5335210
 148.1000061    0.5262007
 148.1100006    0.5201144
 148.1200104    0.5180974
 148.1300049    0.5142780
 148.1400146    0.5083930
 148.1500092    0.5140793
 148.1600037    0.5108682
 148.1700134    0.5209041
 148.1800079    0.5300321
 148.1900024    0.5305315
 148.2000122    0.5326759
 148.2100067    0.5371193
 148.2200012    0.5284370
 148.2300110    0.5170632
 148.2400055    0.5196342
 148.2500000    0.5303802
 148.2600098    0.5288518
 148.2700043    0.5314928
 148.2800140    0.5265377
 148.2900085    0.5179518
 148.3000031    0.5171824
 148.3100128    0.5258877
 148.3200073    0.5186197
 148.3300018    0.5334603
 148.3400116    0.5286976
 148.3500061    0.5314274
 148.3600006    0.5250045
 148.3700104    0.5512384
 148.3800049    0.5367931
 148.3900146    0.5470345
 148.4000092    0.5435792
 148.4100037    0.5381278
 148.4200134    0.5350402
 148.4300079    0.5412029
 148.4400024    0.5379009
 148.4500122    0.5372339
 148.4600067    0.5441113
 148.4700012    0.5438797
 148.4800110    0.5500774
 148.4900055    0.5321293
 148.5000000    0.5234883
 148.5100098    0.5298236
 148.5200043    0.5329650
 148.5300140    0.5165507
 148.5400085    0.5178021
 148.5500031    0.5110139
 148.5600128    0.5083258
 148.5700073    0.5084879
 148.5800018    0.4983610
 148.5900116    0.4989925
 148.6000061    0.4972042
 148.6100006    0.4958528
 148.6200104    0.4801441
 148.6300049    0.4836213
 148.6400146    0.4892889
 148.6500092    0.4994787
 148.6600037    0.5049719
 148.6700134    0.5029907
 148.6800079    0.4993554
 148.6900024    0.5134895
 148.7000122    0.5101700
 148.7100067    0.5061576
 148.7200012    0.5130545
 148.7300110    0.5161393
 148.7400055    0.5136357
 148.7500000    0.5084741
 148.7600098    0.5157181
 148.7700043    0.5198396
 148.7800140    0.5169419
 148.7900085    0.5008973
 148.8000031    0.5014462
 148.8100128    0.5080783
 148.8200073    0.5089824
 148.8300018    0.5031115
 148.8400116    0.5050365
 148.8500061    0.5039325
 148.8600006    0.5062087
 148.8700104    0.5182506
 148.8800049    0.5029412
 148.8900146    0.5027362
 148.9000092    0.5060357
 148.9100037    0.4965522
 148.9200134    0.4897514
 148.9300079    0.4906139
 148.9400024    0.4820507
 148.9500122    0.4904430
 148.9600067    0.4952947
 148.9700012    0.4934371
 148.9800110    0.4925252
 148.9900055    0.4914392
 149.0000000    0.4937074
 149.0100098    0.4908060
 149.0200043    0.4862408
 149.0300140    0.4879802
 149.0400085    0.4978326
 149.0500031    0.4873817
 149.0600128    0.4964203
 149.0700073    0.4874695
 149.0800018    0.4926930
 149.0900116    0.4857921
 149.1000061    0.4782557
 149.1100006    0.4677975
 149.1200104    0.4727813
 149.1300049    0.4746840
 149.1400146    0.4743321
 149.1500092    0.4817740
 149.1600037    0.4815111
 149.1700134    0.4810389
 149.1800079    0.4712837
 149.1900024    0.4728258
 149.2000122    0.4779720
 149.2100067    0.4689675
 149.2200012    0.4732348
 149.2300110    0.4695731
 149.2400055    0.4690417
 149.2500000    0.4667178
 149.2600098    0.4645993
 149.2700043    0.4616531
 149.2800140    0.4649607
 149.2900085    0.4654535
 149.3000031    0.4776507
 149.3100128    0.4750639
 149.3200073    0.4689283
 149.3300018    0.4658898
 149.3400116    0.4736396
 149.3500061    0.4840913
 149.3600006    0.4812412
 149.3700104    0.4781945
 149.3800049    0.4911379
 149.3900146    0.5016108
 149.4000092    0.4985550
 149.4100037    0.4909437
 149.4200134    0.5085775
 149.4300079    0.5032109
 149.4400024    0.5089495
 149.4500122    0.5115687
 149.4600067    0.4947720
 149.4700012    0.5074562
 149.4800110    0.5101783
 149.4900055    0.4972915
 149.5000000    0.5046292
 149.5100098    0.5014059
 149.5200043    0.4986974
 149.5300140    0.4857501
 149.5400085    0.4790639
 149.5500031    0.4796780
 149.5600128    0.4847399
 149.5700073    0.4851402
 149.5800018    0.4908959
 149.5900116    0.4863186
 149.6000061    0.4901154
 149.6100006    0.4881785
 149.6200104    0.4906035
 149.6300049    0.4802885
 149.6400146    0.4849460
 149.6500092    0.4902419
 149.6600037    0.4804835
 149.6700134    0.4872825
 149.6800079    0.4947859
 149.6900024    0.5022442
 149.7000122    0.4923188
 149.7100067    0.4885812
 149.7200012    0.4831208
 149.7300110    0.4842865
 149.7400055    0.4946280
 149.7500000    0.4901850
 149.7600098    0.4865107
 149.7700043    0.4964970
 149.7800140    0.4933060
 149.7900085    0.4874851
 149.8000031    0.4966420
 149.8100128    0.4929624
 149.8200073    0.4872634
 149.8300018    0.4807054
 149.8400116    0.4734056
 149.8500061    0.4709242
 149.8600006    0.4615212
 149.8700104    0.4578871
 149.8800049    0.4694247
 149.8900146    0.4649372
 149.9000092    0.4745796
 149.9100037    0.4728498
 149.9200134    0.4701127
 149.9300079    0.4667857
 149.9400024    0.4534136
 149.9500122    0.4590037
 149.9600067    0.4411400
 149.9700012    0.4506441
 149.9800110    0.4482780
 149.9900055    0.4473254
 150.0000000    0.4521553
 150.0100098    0.4564336
 150.0200043    0.4671963
 150.0300140    0.4646044
 150.0400085    0.4625701
 150.0500031    0.4614784
 150.0600128    0.4684224
 150.0700073    0.4747900
 150.0800018    0.4711364
 150.0900116    0.4735635
 150.1000061    0.4726144
 150.1100006    0.4805781
 150.1200104    0.4824020
 150.1300049    0.4885250
 150.1400146    0.4858497
 150.1500092    0.4862097
 150.1600037    0.4968530
 150.1700134    0.5033291
 150.1800079    0.5019257
 150.1900024    0.5123745
 150.2000122    0.5109822
 150.2100067    0.5127202
 150.2200012    0.4964317
 150.2300110    0.4855017
 150.2400055    0.4876063
 150.2500000    0.4846590
 150.2600098    0.4864357
 150.2700043    0.4817846
 150.2800140    0.4813213
 150.2900085    0.4867071
 150.3000031    0.4851554
 150.3100128    0.4844604
 150.3200073    0.4920638
 150.3300018    0.4888933
 150.3400116    0.5020429
 150.3500061    0.4944620
 150.3600006    0.4848919
 150.3700104    0.4897472
 150.3800049    0.5041806
 150.3900146    0.5146907
 150.4000092    0.5158241
 150.4100037    0.5098932
 150.4200134    0.5136731
 150.4300079    0.5158908
 150.4400024    0.5001675
 150.4500122    0.5000066
 150.4600067    0.5067167
 150.4700012    0.4996445
 150.4800110    0.5006723
 150.4900055    0.5075569
 150.5000000    0.5041693
 150.5100098    0.4950092
 150.5200043    0.4893141
 150.5300140    0.5030199
 150.5400085    0.5067536
 150.5500031    0.4985759
 150.5600128    0.5038350
 150.5700073    0.4965631
 150.5800018    0.4775391
 150.5900116    0.4853710
 150.6000061    0.4794981
 150.6100006    0.4832471
 150.6200104    0.4867266
 150.6300049    0.4863040
 150.6400146    0.4923807
 150.6500092    0.4889268
 150.6600037    0.4829504
 150.6700134    0.4791869
 150.6800079    0.4719717
 150.6900024    0.4725493
 150.7000122    0.4649926
 150.7100067    0.4603438
 150.7200012    0.4666432
 150.7300110    0.4683661
 150.7400055    0.4634431
 150.7500000    0.4560090
 150.7600098    0.4662537
 150.7700043    0.4768723
 150.7800140    0.4576283
 150.7900085    0.4751452
 150.8000031    0.4670152
 150.8100128    0.4615617
 150.8200073    0.4684765
 150.8300018    0.4589669
 150.8400116    0.4642138
 150.8500061    0.4625798
 150.8600006    0.4649952
 150.8700104    0.4659447
 150.8800049    0.4660396
 150.8900146    0.4650093
 150.9000092    0.4661391
 150.9100037    0.4675730
 150.9200134    0.4627254
 150.9300079    0.4661357
 150.9400024    0.4758021
 150.9500122    0.4706724
 150.9600067    0.4709848
 150.9700012    0.4695630
 150.9800110    0.4693504
 150.9900055    0.4601903
 151.0000000    0.4634538
 151.0100098    0.4705467
 151.0200043    0.4738446
 151.0300140    0.4790010
 151.0400085    0.4732659
 151.0500031    0.4600671
 151.0600128    0.4691046
 151.0700073    0.4664420
 151.0800018    0.4768203
 151.0900116    0.4806337
 151.1000061    0.4822696
 151.1100006    0.4923753
 151.1200104    0.4765857
 151.1300049    0.4716942
 151.1400146    0.4711009
 151.1500092    0.4745798
 151.1600037    0.4659500
 151.1700134    0.4752518
 151.1800079    0.4646540
 151.1900024    0.4557379
 151.2000122    0.4696019
 151.2100067    0.4786155
 151.2200012    0.4652519
 151.2300110    0.4601442
 151.2400055    0.4515946
 151.2500000    0.4444003
 151.2600098    0.4565646
 151.2700043    0.4562933
 151.2800140    0.4556575
 151.2900085    0.4541686
 151.3000031    0.4464522
 151.3100128    0.4494568
 151.3200073    0.4561611
 151.3300018    0.4610690
 151.3400116    0.4459966
 151.3500061    0.4444142
 151.3600006    0.4459352
 151.3700104    0.4424322
 151.3800049    0.4556242
 151.3900146    0.4573545
 151.4000092    0.4542966
 151.4100037    0.4668726
 151.4200134    0.4850782
 151.4300079    0.4776275
 151.4400024    0.4747249
 151.4500122    0.4631636
 151.4600067    0.4615943
 151.4700012    0.4635993
 151.4800110    0.4742580
 151.4900055    0.4674110
 151.5000000    0.4725824
 151.5100098    0.4627963
 151.5200043    0.4598517
 151.5300140    0.4595046
 151.5400085    0.4603555
 151.5500031    0.4566813
 151.5600128    0.4558665
 151.5700073    0.4590673
 151.5800018    0.4579137
 151.5900116    0.4701923
 151.6000061    0.4645757
 151.6100006    0.4719709
 151.6200104    0.4752873
 151.6300049    0.4790566
 151.6400146    0.4674532
 151.6500092    0.4674443
 151.6600037    0.4715814
 151.6700134    0.4696256
 151.6800079    0.4637054
 151.6900024    0.4594835
 151.7000122    0.4585353
 151.7100067    0.4562028
 151.7200012    0.4525402
 151.7300110    0.4590962
 151.7400055    0.4629449
 151.7500000    0.4715442
 151.7600098    0.4589758
 151.7700043    0.4676542
 151.7800140    0.4656494
 151.7900085    0.4786332
 151.8000031    0.4816185
 151.8100128    0.4740650
 151.8200073    0.4838939
 151.8300018    0.4824786
 151.8400116    0.4841833
 151.8500061    0.4735980
 151.8600006    0.4798189
 151.8700104    0.4774835
 151.8800049    0.4661765
 151.8900146    0.4615821
 151.9000092    0.4563741
 151.9100037    0.4388447
 151.9200134    0.4482144
 151.9300079    0.4592767
 151.9400024    0.4623741
 151.9500122    0.4687925
 151.9600067    0.4729630
 151.9700012    0.4717639
 151.9800110    0.4717267
 151.9900055    0.4785337
 152.0000000    0.4740264
 152.0100098    0.4706790
 152.0200043    0.4647140
 152.0300140    0.4503764
 152.0400085    0.4605598
 152.0500031    0.4565905
 152.0600128    0.4606314
 152.0700073    0.4587240
 152.0800018    0.4592175
 152.0900116    0.4775693
 152.1000061    0.4916676
 152.1100006    0.4701503
 152.1200104    0.4734648
 152.1300049    0.4638823
 152.1400146    0.4553809
 152.1500092    0.4585087
 152.1600037    0.4533722
 152.1700134    0.4560694
 152.1800079    0.4542165
 152.1900024    0.4434552
 152.2000122    0.4450354
 152.2100067    0.4512018
 152.2200012    0.4649964
 152.2300110    0.4595380
 152.2400055    0.4634590
 152.2500000    0.4735514
 152.2600098    0.4689433
 152.2700043    0.4727059
 152.2800140    0.4752735
 152.2900085    0.4586273
 152.3000031    0.4617836
 152.3100128    0.4494742
 152.3200073    0.4428785
 152.3300018    0.4462603
 152.3400116    0.4520910
 152.3500061    0.4491113
 152.3600006    0.4324745
 152.3700104    0.4406951
 152.3800049    0.4310533
 152.3900146    0.4273614
 152.4000092    0.4358647
 152.4100037    0.4232126
 152.4200134    0.4239872
 152.4300079    0.4203473
 152.4400024    0.4291182
 152.4500122    0.4312235
 152.4600067    0.4346435
 152.4700012    0.4422310
 152.4800110    0.4488773
 152.4900055    0.4421208
 152.5000000    0.4458867
 152.5100098    0.4499844
 152.5200043    0.4491102
 152.5300140    0.4538006
 152.5400085    0.4438914
 152.5500031    0.4489419
 152.5600128    0.4461626
 152.5700073    0.4480849
 152.5800018    0.4472965
 152.5900116    0.4343330
 152.6000061    0.4302894
 152.6100006    0.4269869
 152.6200104    0.4169086
 152.6300049    0.4134028
 152.6400146    0.4246063
 152.6500092    0.4249573
 152.6600037    0.4439049
 152.6700134    0.4306266
 152.6800079    0.4308237
 152.6900024    0.4391682
 152.7000122    0.4391633
 152.7100067    0.4414873
 152.7200012    0.4470577
 152.7300110    0.4535789
 152.7400055    0.4459802
 152.7500000    0.4320364
 152.7600098    0.4382821
 152.7700043    0.4334120
 152.7800140    0.4341053
 152.7900085    0.4336628
 152.8000031    0.4300235
 152.8100128    0.4297611
 152.8200073    0.4241005
 152.8300018    0.4198622
 152.8400116    0.4257078
 152.8500061    0.4465116
 152.8600006    0.4532225
 152.8700104    0.4441586
 152.8800049    0.4339470
 152.8900146    0.4373666
 152.9000092    0.4379391
 152.9100037    0.4386612
 152.9200134    0.4297837
 152.9300079    0.4233293
 152.9400024    0.4289906
 152.9500122    0.4357200
 152.9600067    0.4421964
 152.9700012    0.4243327
 152.9800110    0.4335890
 152.9900055    0.4343592
 153.0000000    0.4254274
 153.0100098    0.4187100
 153.0200043    0.4345066
 153.0300140    0.4381021
 153.0400085    0.4366545
 153.0500031    0.4396800
 153.0600128    0.4422529
 153.0700073    0.4410886
 153.0800018    0.4440944
 153.0900116    0.4520670
 153.1000061    0.4543878
 153.1100006    0.4361835
 153.1200104    0.4526318
 153.1300049    0.4557232
 153.1400146    0.4598226
 153.1500092    0.4551869
 153.1600037    0.4579088
 153.1700134    0.4506777
 153.1800079    0.4560957
 153.1900024    0.4507988
 153.2000122    0.4510097
 153.2100067    0.4505736
 153.2200012    0.4673122
 153.2300110    0.4682564
 153.2400055    0.4807818
 153.2500000    0.4896764
 153.2600098    0.4823115
 153.2700043    0.4608438
 153.2800140    0.4480841
 153.2900085    0.4454601
 153.3000031    0.4368470
 153.3100128    0.4275737
 153.3200073    0.4346585
 153.3300018    0.4304285
 153.3400116    0.4186009
 153.3500061    0.4220167
 153.3600006    0.4328875
 153.3700104    0.4266905
 153.3800049    0.4311159
 153.3900146    0.4282791
 153.4000092    0.4293166
 153.4100037    0.4324338
 153.4200134    0.4244362
 153.4300079    0.4355685
 153.4400024    0.4311638
 153.4500122    0.4212592
 153.4600067    0.4263145
 153.4700012    0.4228471
 153.4800110    0.4123024
 153.4900055    0.4245007
 153.5000000    0.4433509
 153.5100098    0.4380843
 153.5200043    0.4499650
 153.5300140    0.4586430
 153.5400085    0.4563813
 153.5500031    0.4587896
 153.5600128    0.4576949
 153.5700073    0.4538707
 153.5800018    0.4614316
 153.5900116    0.4648479
[truncated: 2,252,667 more chars]
