# Supplementary material for: Comparative structural insights and functional analysis for the distinct unbound states of Human AGO proteins
Source: Sci Rep. 2025 Mar 19;15:9432. doi: 10.1038/s41598-025-91849-5 (PMC11923369; doi:10.1038/s41598-025-91849-5)
Supplement: Supplementary file 27 — Supplementary Information 15. [file 41598_2025_91849_MOESM27_ESM.zip › AGO4/r1/rmsd.xvg]

# This file was created Thu Mar 25 19:59:18 2021
# Created by:
#                       :-) GROMACS - gmx rms, 2020.3 (-:
# 
# Executable:   /home/panos/programs/bin/gmx
# Data prefix:  /home/panos/programs
# Working dir:  /media/panos/Seagate Expansion Drive/AGO4/production
# Command line:
#   gmx rms -s prod.tpr -f prod_center.xtc -o rmsd.xvg -tu ns
# gmx rms is part of G R O M A C S:
#
# Georgetown Riga Oslo Madrid Amsterdam Chisinau Stockholm
#
@    title "RMSD"
@    xaxis  label "Time (ns)"
@    yaxis  label "RMSD (nm)"
@TYPE xy
@ subtitle "Protein after lsq fit to Protein"
   0.0000000    0.0005051
   0.0100000    0.0771032
   0.0200000    0.0894556
   0.0300000    0.1002036
   0.0400000    0.1092012
   0.0500000    0.1187425
   0.0600000    0.1233726
   0.0700000    0.1348791
   0.0800000    0.1489548
   0.0900000    0.1385733
   0.1000000    0.1461031
   0.1100000    0.1407203
   0.1200000    0.1468240
   0.1300000    0.1378807
   0.1400000    0.1356152
   0.1500000    0.1339073
   0.1600000    0.1411142
   0.1700000    0.1433289
   0.1800000    0.1500143
   0.1900000    0.1532266
   0.2000000    0.1519352
   0.2100000    0.1591382
   0.2200000    0.1696637
   0.2300000    0.1637400
   0.2400000    0.1644011
   0.2500000    0.1663238
   0.2600000    0.1582582
   0.2700000    0.1593306
   0.2800000    0.1533510
   0.2900000    0.1551976
   0.3000000    0.1528414
   0.3100000    0.1617129
   0.3200000    0.1662937
   0.3300000    0.1669841
   0.3400000    0.1674606
   0.3500000    0.1488935
   0.3600000    0.1403580
   0.3700000    0.1420277
   0.3800000    0.1349780
   0.3900000    0.1295438
   0.4000000    0.1399533
   0.4100000    0.1381129
   0.4200000    0.1400908
   0.4300000    0.1470855
   0.4400000    0.1480613
   0.4500000    0.1523335
   0.4600000    0.1533445
   0.4700000    0.1527933
   0.4800000    0.1572289
   0.4900000    0.1587024
   0.5000000    0.1499331
   0.5100001    0.1533756
   0.5200000    0.1529942
   0.5300000    0.1563516
   0.5400000    0.1564443
   0.5500000    0.1493105
   0.5600000    0.1518385
   0.5700001    0.1488883
   0.5800000    0.1481469
   0.5900000    0.1473043
   0.6000000    0.1544774
   0.6100000    0.1516300
   0.6200000    0.1484655
   0.6300001    0.1582388
   0.6400000    0.1532145
   0.6500000    0.1536745
   0.6600000    0.1532631
   0.6700000    0.1504767
   0.6800000    0.1520324
   0.6900001    0.1578748
   0.7000000    0.1526127
   0.7100000    0.1487462
   0.7200000    0.1582592
   0.7300000    0.1642717
   0.7400000    0.1617320
   0.7500001    0.1585797
   0.7600001    0.1612619
   0.7700000    0.1616083
   0.7800000    0.1621583
   0.7900000    0.1583585
   0.8000000    0.1633967
   0.8100001    0.1698948
   0.8200001    0.1671413
   0.8300000    0.1610869
   0.8400000    0.1562337
   0.8500000    0.1605031
   0.8600000    0.1558774
   0.8700001    0.1599876
   0.8800001    0.1550363
   0.8900000    0.1607767
   0.9000000    0.1564633
   0.9100000    0.1653972
   0.9200000    0.1719743
   0.9300001    0.1848465
   0.9400001    0.1879993
   0.9500000    0.1894817
   0.9600000    0.1847916
   0.9700000    0.1976899
   0.9800000    0.1889417
   0.9900001    0.2014906
   1.0000000    0.2038087
   1.0100000    0.2095353
   1.0200001    0.2194939
   1.0300001    0.2139405
   1.0400001    0.2116205
   1.0500001    0.2145712
   1.0600001    0.2051907
   1.0700001    0.2083330
   1.0800000    0.2159567
   1.0900000    0.2231481
   1.1000000    0.2175102
   1.1100000    0.2127129
   1.1200000    0.2080266
   1.1300000    0.1975015
   1.1400001    0.2146744
   1.1500001    0.2082424
   1.1600001    0.2055014
   1.1700001    0.2158873
   1.1800001    0.2125698
   1.1900001    0.2096664
   1.2000000    0.2012961
   1.2100000    0.2017958
   1.2200000    0.1984728
   1.2300000    0.2192755
   1.2400000    0.2133703
   1.2500000    0.1937228
   1.2600001    0.1975393
   1.2700001    0.1964894
   1.2800001    0.2097085
   1.2900001    0.2015636
   1.3000001    0.2068565
   1.3100001    0.2052073
   1.3200001    0.1976915
   1.3300000    0.1938990
   1.3400000    0.2155478
   1.3500000    0.2150741
   1.3600000    0.2210669
   1.3700001    0.2171023
   1.3800001    0.2095257
   1.3900001    0.2071162
   1.4000001    0.2000198
   1.4100001    0.2008227
   1.4200001    0.2029809
   1.4300001    0.2045827
   1.4400001    0.2072302
   1.4500000    0.2102249
   1.4600000    0.2051211
   1.4700000    0.2043137
   1.4800000    0.2118817
   1.4900001    0.2125099
   1.5000001    0.1998947
   1.5100001    0.2006322
   1.5200001    0.1971833
   1.5300001    0.2056747
   1.5400001    0.2008349
   1.5500001    0.1925746
   1.5600001    0.1898070
   1.5700001    0.1888796
   1.5800000    0.1760276
   1.5900000    0.1825775
   1.6000000    0.1795857
   1.6100001    0.1891945
   1.6200001    0.1903212
   1.6300001    0.1956656
   1.6400001    0.1980372
   1.6500001    0.1996461
   1.6600001    0.1905251
   1.6700001    0.1951865
   1.6800001    0.1938068
   1.6900001    0.1954789
   1.7000000    0.1839106
   1.7100000    0.1833893
   1.7200000    0.1731751
   1.7300001    0.1720843
   1.7400001    0.1754787
   1.7500001    0.1760250
   1.7600001    0.1718534
   1.7700001    0.1749151
   1.7800001    0.1799468
   1.7900001    0.1752517
   1.8000001    0.1716645
   1.8100001    0.1739634
   1.8200001    0.1669974
   1.8300000    0.1685790
   1.8400000    0.1674140
   1.8500001    0.1773232
   1.8600001    0.1776428
   1.8700001    0.1815659
   1.8800001    0.1828652
   1.8900001    0.1835933
   1.9000001    0.1710753
   1.9100001    0.1813625
   1.9200001    0.1754434
   1.9300001    0.1839546
   1.9400001    0.1782786
   1.9500000    0.1762154
   1.9600000    0.1915060
   1.9700001    0.1871579
   1.9800001    0.1854093
   1.9900001    0.1876770
   2.0000000    0.1884777
   2.0100000    0.1899540
   2.0200000    0.1930015
   2.0300002    0.1903737
   2.0400002    0.1895046
   2.0500002    0.2042813
   2.0600002    0.2081679
   2.0700002    0.2084208
   2.0800002    0.2041335
   2.0900002    0.2048591
   2.1000001    0.2074410
   2.1100001    0.2069419
   2.1200001    0.2091662
   2.1300001    0.2083251
   2.1400001    0.2078762
   2.1500001    0.2072333
   2.1600001    0.2033259
   2.1700001    0.2032726
   2.1800001    0.2016180
   2.1900001    0.2084393
   2.2000000    0.1984073
   2.2100000    0.2018194
   2.2200000    0.1896324
   2.2300000    0.1931938
   2.2400000    0.1875883
   2.2500000    0.1900929
   2.2600000    0.1921797
   2.2700002    0.1959408
   2.2800002    0.1938750
   2.2900002    0.1888410
   2.3000002    0.1855139
   2.3100002    0.1804398
   2.3200002    0.1862721
   2.3300002    0.1784690
   2.3400002    0.1837898
   2.3500001    0.1881519
   2.3600001    0.1866214
   2.3700001    0.1898295
   2.3800001    0.1959582
   2.3900001    0.1965914
   2.4000001    0.1979063
   2.4100001    0.1934552
   2.4200001    0.1906282
   2.4300001    0.2008463
   2.4400001    0.1970588
   2.4500000    0.1966435
   2.4600000    0.1958109
   2.4700000    0.1891764
   2.4800000    0.1856240
   2.4900000    0.1947144
   2.5000000    0.1952583
   2.5100002    0.1963108
   2.5200002    0.1908720
   2.5300002    0.1875737
   2.5400002    0.1947851
   2.5500002    0.1903809
   2.5600002    0.1882706
   2.5700002    0.1990701
   2.5800002    0.1952066
   2.5900002    0.1997508
   2.6000001    0.2033547
   2.6100001    0.2009030
   2.6200001    0.2037179
   2.6300001    0.1990336
   2.6400001    0.1938352
   2.6500001    0.1878482
   2.6600001    0.1991905
   2.6700001    0.1993474
   2.6800001    0.1987164
   2.6900001    0.1857132
   2.7000000    0.1939656
   2.7100000    0.1937046
   2.7200000    0.1947190
   2.7300000    0.1953257
   2.7400002    0.1934262
   2.7500002    0.1884514
   2.7600002    0.1829145
   2.7700002    0.1898209
   2.7800002    0.1985613
   2.7900002    0.1986775
   2.8000002    0.1890241
   2.8100002    0.1899579
   2.8200002    0.1891379
   2.8300002    0.1866241
   2.8400002    0.1859756
   2.8500001    0.1970308
   2.8600001    0.1962778
   2.8700001    0.2019261
   2.8800001    0.1978542
   2.8900001    0.1931145
   2.9000001    0.1975688
   2.9100001    0.2019688
   2.9200001    0.1958969
   2.9300001    0.1983973
   2.9400001    0.2011133
   2.9500000    0.1965896
   2.9600000    0.1903592
   2.9700000    0.1859930
   2.9800003    0.1935232
   2.9900002    0.1887459
   3.0000002    0.1865097
   3.0100002    0.1808188
   3.0200002    0.1840935
   3.0300002    0.1782479
   3.0400002    0.1870993
   3.0500002    0.1863156
   3.0600002    0.1926549
   3.0700002    0.1960172
   3.0800002    0.2059624
   3.0900002    0.2032738
   3.1000001    0.2027090
   3.1100001    0.2090760
   3.1200001    0.2032808
   3.1300001    0.2045981
   3.1400001    0.1976792
   3.1500001    0.1980787
   3.1600001    0.1956841
   3.1700001    0.1870933
   3.1800001    0.1890701
   3.1900001    0.1929360
   3.2000000    0.1998809
   3.2100000    0.2015190
   3.2200003    0.2061252
   3.2300003    0.2003862
   3.2400002    0.2028870
   3.2500002    0.2051262
   3.2600002    0.2083306
   3.2700002    0.1894296
   3.2800002    0.1978468
   3.2900002    0.2031039
   3.3000002    0.2111342
   3.3100002    0.1992153
   3.3200002    0.2011933
   3.3300002    0.2104388
   3.3400002    0.2094049
   3.3500001    0.2009392
   3.3600001    0.2003971
   3.3700001    0.1928578
   3.3800001    0.1865117
   3.3900001    0.1858458
   3.4000001    0.1898005
   3.4100001    0.1806548
   3.4200001    0.1753084
   3.4300001    0.1735506
   3.4400001    0.1887159
   3.4500000    0.1863494
   3.4600003    0.1915856
   3.4700003    0.1864793
   3.4800003    0.1928884
   3.4900002    0.1990554
   3.5000002    0.1960286
   3.5100002    0.1876799
   3.5200002    0.1884733
   3.5300002    0.1891357
   3.5400002    0.1809390
   3.5500002    0.1903222
   3.5600002    0.1957155
   3.5700002    0.1916308
   3.5800002    0.1916950
   3.5900002    0.1914522
   3.6000001    0.1894093
   3.6100001    0.1961245
   3.6200001    0.1994893
   3.6300001    0.1890189
   3.6400001    0.1911427
   3.6500001    0.1849792
   3.6600001    0.1845219
   3.6700001    0.1872687
   3.6800001    0.1773977
   3.6900001    0.1802916
   3.7000003    0.1807870
   3.7100003    0.1736799
   3.7200003    0.1695050
   3.7300003    0.1698256
   3.7400002    0.1652485
   3.7500002    0.1697652
   3.7600002    0.1702563
   3.7700002    0.1691347
   3.7800002    0.1674274
   3.7900002    0.1671664
   3.8000002    0.1653717
   3.8100002    0.1693166
   3.8200002    0.1699517
   3.8300002    0.1702805
   3.8400002    0.1693588
   3.8500001    0.1673333
   3.8600001    0.1692452
   3.8700001    0.1711246
   3.8800001    0.1759197
   3.8900001    0.1828754
   3.9000001    0.1877937
   3.9100001    0.1784771
   3.9200001    0.1817132
   3.9300003    0.1769071
   3.9400003    0.1756330
   3.9500003    0.1732678
   3.9600003    0.1722793
   3.9700003    0.1719401
   3.9800003    0.1725059
   3.9900002    0.1746876
   4.0000000    0.1833066
   4.0100002    0.1779021
   4.0200000    0.1769982
   4.0300002    0.1817777
   4.0400000    0.1858001
   4.0500002    0.1878851
   4.0600004    0.1921742
   4.0700002    0.1874983
   4.0800004    0.1860120
   4.0900002    0.1837334
   4.1000004    0.1867404
   4.1100001    0.1877459
   4.1200004    0.1960188
   4.1300001    0.1965899
   4.1400003    0.2022421
   4.1500001    0.1940234
   4.1600003    0.1914251
   4.1700001    0.1933157
   4.1800003    0.1955470
   4.1900001    0.1904926
   4.2000003    0.1983257
   4.2100000    0.1910320
   4.2200003    0.1875355
   4.2300000    0.1857523
   4.2400002    0.1897024
   4.2500000    0.1836050
   4.2600002    0.1896684
   4.2700000    0.1828373
   4.2800002    0.1781066
   4.2900004    0.1768923
   4.3000002    0.1747331
   4.3100004    0.1827191
   4.3200002    0.1829154
   4.3300004    0.1845303
   4.3400002    0.1822383
   4.3500004    0.1812843
   4.3600001    0.1709974
   4.3700004    0.1679612
   4.3800001    0.1741951
   4.3900003    0.1798867
   4.4000001    0.1874485
   4.4100003    0.1891472
   4.4200001    0.1924438
   4.4300003    0.1927973
   4.4400001    0.1850247
   4.4500003    0.1884242
   4.4600000    0.1890875
   4.4700003    0.1940743
   4.4800000    0.1859821
   4.4900002    0.2046897
   4.5000000    0.1883072
   4.5100002    0.1904071
   4.5200000    0.1872604
   4.5300002    0.1856862
   4.5400004    0.1914009
   4.5500002    0.1928086
   4.5600004    0.1993064
   4.5700002    0.1977347
   4.5800004    0.1920627
   4.5900002    0.1865535
   4.6000004    0.1887957
   4.6100001    0.1873206
   4.6200004    0.1817273
   4.6300001    0.1947680
   4.6400003    0.1929239
   4.6500001    0.1881582
   4.6600003    0.1894719
   4.6700001    0.1847920
   4.6800003    0.1757257
   4.6900001    0.1753213
   4.7000003    0.1798844
   4.7100000    0.1810835
   4.7200003    0.1848742
   4.7300000    0.1813947
   4.7400002    0.1812941
   4.7500000    0.1861504
   4.7600002    0.1848083
   4.7700005    0.1816949
   4.7800002    0.1831941
   4.7900004    0.1846821
   4.8000002    0.1888329
   4.8100004    0.1876492
   4.8200002    0.1850400
   4.8300004    0.1838961
   4.8400002    0.1849272
   4.8500004    0.1908223
   4.8600001    0.1944290
   4.8700004    0.1866286
   4.8800001    0.1831963
   4.8900003    0.1811666
   4.9000001    0.1900777
   4.9100003    0.1845122
   4.9200001    0.1823627
   4.9300003    0.1889591
   4.9400001    0.1939397
   4.9500003    0.1857836
   4.9600000    0.1827829
   4.9700003    0.1803972
   4.9800000    0.1820307
   4.9900002    0.1846866
   5.0000000    0.1903975
   5.0100002    0.1895648
   5.0200005    0.1866352
   5.0300002    0.1873088
   5.0400004    0.1893592
   5.0500002    0.1884846
   5.0600004    0.1972582
   5.0700002    0.2026964
   5.0800004    0.1953798
   5.0900002    0.2001140
   5.1000004    0.1984344
   5.1100001    0.1986157
   5.1200004    0.2034635
   5.1300001    0.2068099
   5.1400003    0.2164906
   5.1500001    0.2040866
   5.1600003    0.2143040
   5.1700001    0.2126373
   5.1800003    0.2047014
   5.1900001    0.2037992
   5.2000003    0.2101072
   5.2100000    0.2122286
   5.2200003    0.2133337
   5.2300000    0.2134536
   5.2400002    0.2030643
   5.2500005    0.1999615
   5.2600002    0.1973745
   5.2700005    0.2050038
   5.2800002    0.2115792
   5.2900004    0.2170455
   5.3000002    0.2180877
   5.3100004    0.2190003
   5.3200002    0.2196641
   5.3300004    0.2192874
   5.3400002    0.2231094
   5.3500004    0.2123752
   5.3600001    0.2051791
   5.3700004    0.2024241
   5.3800001    0.2026208
   5.3900003    0.2083251
   5.4000001    0.2103375
   5.4100003    0.2027435
   5.4200001    0.2126443
   5.4300003    0.2143289
   5.4400001    0.2035440
   5.4500003    0.2080807
   5.4600000    0.2122423
   5.4700003    0.2138723
   5.4800005    0.2092645
   5.4900002    0.2090859
   5.5000005    0.2224432
   5.5100002    0.2176154
   5.5200005    0.2169438
   5.5300002    0.2141220
   5.5400004    0.2151531
   5.5500002    0.2192838
   5.5600004    0.2093339
   5.5700002    0.2202771
   5.5800004    0.2127454
   5.5900002    0.2194409
   5.6000004    0.2247611
   5.6100001    0.2279096
   5.6200004    0.2269668
   5.6300001    0.2232629
   5.6400003    0.2154316
   5.6500001    0.2160779
   5.6600003    0.2170281
   5.6700001    0.2201664
   5.6800003    0.2216137
   5.6900001    0.2226580
   5.7000003    0.2238934
   5.7100000    0.2178743
   5.7200003    0.2204904
   5.7300005    0.2240519
   5.7400002    0.2235631
   5.7500005    0.2234920
   5.7600002    0.2145394
   5.7700005    0.2181375
   5.7800002    0.2173896
   5.7900004    0.2150814
   5.8000002    0.2275432
   5.8100004    0.2344626
   5.8200002    0.2287687
   5.8300004    0.2302595
   5.8400002    0.2367287
   5.8500004    0.2433803
   5.8600001    0.2527907
   5.8700004    0.2363613
   5.8800001    0.2195662
   5.8900003    0.2251459
   5.9000001    0.2168720
   5.9100003    0.2199415
   5.9200001    0.2273587
   5.9300003    0.2309870
   5.9400001    0.2371941
   5.9500003    0.2348821
   5.9600005    0.2396511
   5.9700003    0.2340302
   5.9800005    0.2399118
   5.9900002    0.2417812
   6.0000005    0.2316378
   6.0100002    0.2292674
   6.0200005    0.2291435
   6.0300002    0.2218120
   6.0400004    0.2164132
   6.0500002    0.2184695
   6.0600004    0.2217713
   6.0700002    0.2190195
   6.0800004    0.2225643
   6.0900002    0.2164937
   6.1000004    0.2216584
   6.1100001    0.2246347
   6.1200004    0.2241512
   6.1300001    0.2254473
   6.1400003    0.2317307
   6.1500001    0.2259221
   6.1600003    0.2291929
   6.1700001    0.2410900
   6.1800003    0.2303763
   6.1900001    0.2349898
   6.2000003    0.2284956
   6.2100005    0.2305694
   6.2200003    0.2353440
   6.2300005    0.2250420
   6.2400002    0.2330614
   6.2500005    0.2415802
   6.2600002    0.2403873
   6.2700005    0.2360453
   6.2800002    0.2348768
   6.2900004    0.2328229
   6.3000002    0.2400742
   6.3100004    0.2283189
   6.3200002    0.2280776
   6.3300004    0.2229120
   6.3400002    0.2217067
   6.3500004    0.2228170
   6.3600001    0.2191818
   6.3700004    0.2176919
   6.3800001    0.2249894
   6.3900003    0.2204565
   6.4000001    0.2240714
   6.4100003    0.2277005
   6.4200001    0.2350878
   6.4300003    0.2202691
   6.4400005    0.2266423
   6.4500003    0.2363335
   6.4600005    0.2243757
   6.4700003    0.2283620
   6.4800005    0.2259532
   6.4900002    0.2341241
   6.5000005    0.2328253
   6.5100002    0.2243362
   6.5200005    0.2245056
   6.5300002    0.2226241
   6.5400004    0.2167802
   6.5500002    0.2212945
   6.5600004    0.2158449
   6.5700002    0.2191566
   6.5800004    0.2188161
   6.5900002    0.2120053
   6.6000004    0.2117890
   6.6100001    0.2162681
   6.6200004    0.2178756
   6.6300001    0.2230231
   6.6400003    0.2200038
   6.6500001    0.2145484
   6.6600003    0.2236551
   6.6700006    0.2243334
   6.6800003    0.2296787
   6.6900005    0.2264777
   6.7000003    0.2262247
   6.7100005    0.2187547
   6.7200003    0.2269643
   6.7300005    0.2248287
   6.7400002    0.2239524
   6.7500005    0.2271416
   6.7600002    0.2267873
   6.7700005    0.2248312
   6.7800002    0.2255450
   6.7900004    0.2245764
   6.8000002    0.2255294
   6.8100004    0.2232824
   6.8200002    0.2268707
   6.8300004    0.2241368
   6.8400002    0.2282296
   6.8500004    0.2243198
   6.8600001    0.2277688
   6.8700004    0.2248184
   6.8800001    0.2232289
   6.8900003    0.2281275
   6.9000001    0.2376639
   6.9100003    0.2490093
   6.9200006    0.2485351
   6.9300003    0.2490504
   6.9400005    0.2509146
   6.9500003    0.2514997
   6.9600005    0.2539869
   6.9700003    0.2527703
   6.9800005    0.2512073
   6.9900002    0.2441049
   7.0000005    0.2537076
   7.0100002    0.2594864
   7.0200005    0.2638601
   7.0300002    0.2616138
   7.0400004    0.2471616
   7.0500002    0.2462747
   7.0600004    0.2438470
   7.0700002    0.2373234
   7.0800004    0.2402193
   7.0900002    0.2402875
   7.1000004    0.2330463
   7.1100001    0.2303340
   7.1200004    0.2310919
   7.1300001    0.2225340
   7.1400003    0.2237808
   7.1500006    0.2305158
   7.1600003    0.2357499
   7.1700006    0.2403116
   7.1800003    0.2479095
   7.1900005    0.2582722
   7.2000003    0.2513009
   7.2100005    0.2456978
   7.2200003    0.2414626
   7.2300005    0.2387863
   7.2400002    0.2262303
   7.2500005    0.2267276
   7.2600002    0.2284351
   7.2700005    0.2338072
   7.2800002    0.2338787
   7.2900004    0.2386952
   7.3000002    0.2386480
   7.3100004    0.2402077
   7.3200002    0.2327889
   7.3300004    0.2442064
   7.3400002    0.2381706
   7.3500004    0.2411730
   7.3600001    0.2341312
   7.3700004    0.2268704
   7.3800001    0.2321116
   7.3900003    0.2355192
   7.4000006    0.2382847
   7.4100003    0.2377405
   7.4200006    0.2357545
   7.4300003    0.2391183
   7.4400005    0.2299070
   7.4500003    0.2227602
   7.4600005    0.2416721
   7.4700003    0.2526792
   7.4800005    0.2300258
   7.4900002    0.2348381
   7.5000005    0.2446995
   7.5100002    0.2486788
   7.5200005    0.2598168
   7.5300002    0.2556015
   7.5400004    0.2620341
   7.5500002    0.2570121
   7.5600004    0.2551897
   7.5700002    0.2445078
   7.5800004    0.2553480
   7.5900002    0.2456380
   7.6000004    0.2434135
   7.6100001    0.2388855
   7.6200004    0.2397853
   7.6300006    0.2304377
   7.6400003    0.2324149
   7.6500006    0.2405878
   7.6600003    0.2324515
   7.6700006    0.2335090
   7.6800003    0.2328645
   7.6900005    0.2351799
   7.7000003    0.2362798
   7.7100005    0.2302589
   7.7200003    0.2290271
   7.7300005    0.2426742
   7.7400002    0.2410847
   7.7500005    0.2386187
   7.7600002    0.2402976
   7.7700005    0.2374779
   7.7800002    0.2361932
   7.7900004    0.2250762
   7.8000002    0.2265457
   7.8100004    0.2254141
   7.8200002    0.2404934
   7.8300004    0.2454082
   7.8400002    0.2465163
   7.8500004    0.2407329
   7.8600006    0.2485805
   7.8700004    0.2553498
   7.8800006    0.2528698
   7.8900003    0.2488368
   7.9000006    0.2422672
   7.9100003    0.2352516
   7.9200006    0.2341098
   7.9300003    0.2335346
   7.9400005    0.2224140
   7.9500003    0.2203895
   7.9600005    0.2237781
   7.9700003    0.2313291
   7.9800005    0.2293898
   7.9900002    0.2359013
   8.0000000    0.2245922
   8.0100002    0.2290629
   8.0200005    0.2263692
   8.0300007    0.2450145
   8.0400000    0.2464715
   8.0500002    0.2369197
   8.0600004    0.2435276
   8.0700006    0.2459268
   8.0799999    0.2383187
   8.0900002    0.2406043
   8.1000004    0.2391469
   8.1100006    0.2363538
   8.1200008    0.2338953
   8.1300001    0.2367871
   8.1400003    0.2341884
   8.1500006    0.2399111
   8.1600008    0.2353643
   8.1700001    0.2362532
   8.1800003    0.2435483
   8.1900005    0.2507027
   8.2000008    0.2510266
   8.2100000    0.2439445
   8.2200003    0.2457575
   8.2300005    0.2464663
   8.2400007    0.2458138
   8.2500000    0.2394518
   8.2600002    0.2352236
   8.2700005    0.2259060
   8.2800007    0.2185586
   8.2900000    0.2266169
   8.3000002    0.2268485
   8.3100004    0.2215112
   8.3200006    0.2288761
   8.3299999    0.2256245
   8.3400002    0.2191373
   8.3500004    0.2247042
   8.3600006    0.2257950
   8.3700008    0.2231031
   8.3800001    0.2196428
   8.3900003    0.2228674
   8.4000006    0.2310310
   8.4100008    0.2297970
   8.4200001    0.2286348
   8.4300003    0.2365247
   8.4400005    0.2320316
   8.4500008    0.2279071
   8.4600000    0.2216195
   8.4700003    0.2264454
   8.4800005    0.2308224
   8.4900007    0.2293249
   8.5000000    0.2321003
   8.5100002    0.2313078
   8.5200005    0.2245090
   8.5300007    0.2240556
   8.5400000    0.2091660
   8.5500002    0.2109701
   8.5600004    0.2025060
   8.5700006    0.2114309
   8.5800009    0.2150934
   8.5900002    0.2119411
   8.6000004    0.2114073
   8.6100006    0.2133260
   8.6200008    0.2151273
   8.6300001    0.2053758
   8.6400003    0.2184791
   8.6500006    0.2168862
   8.6600008    0.2191418
   8.6700001    0.2186277
   8.6800003    0.2199915
   8.6900005    0.2152650
   8.7000008    0.2168656
   8.7100000    0.2132776
   8.7200003    0.2173622
   8.7300005    0.2112182
   8.7400007    0.2146232
   8.7500000    0.2126620
   8.7600002    0.2134883
   8.7700005    0.2122973
   8.7800007    0.2105000
   8.7900000    0.2127575
   8.8000002    0.2125655
   8.8100004    0.2078417
   8.8200006    0.2150471
   8.8300009    0.2217338
   8.8400002    0.2193103
   8.8500004    0.2259518
   8.8600006    0.2215408
   8.8700008    0.2255995
   8.8800001    0.2260091
   8.8900003    0.2301262
   8.9000006    0.2367517
   8.9100008    0.2332629
   8.9200001    0.2344624
   8.9300003    0.2397939
   8.9400005    0.2331303
   8.9500008    0.2236388
   8.9600000    0.2277842
   8.9700003    0.2235954
   8.9800005    0.2272126
   8.9900007    0.2184868
   9.0000000    0.2151746
   9.0100002    0.2273632
   9.0200005    0.2259851
   9.0300007    0.2301504
   9.0400000    0.2307557
   9.0500002    0.2233649
   9.0600004    0.2295738
   9.0700006    0.2324525
   9.0800009    0.2411626
   9.0900002    0.2262958
   9.1000004    0.2150128
   9.1100006    0.2126059
   9.1200008    0.2116787
   9.1300001    0.2216381
   9.1400003    0.2241451
   9.1500006    0.2136271
   9.1600008    0.2130116
   9.1700001    0.2201097
   9.1800003    0.2139894
   9.1900005    0.2176952
   9.2000008    0.2207741
   9.2100000    0.2160167
   9.2200003    0.2281417
   9.2300005    0.2195316
   9.2400007    0.2219152
   9.2500000    0.2259162
   9.2600002    0.2213098
   9.2700005    0.2248869
   9.2800007    0.2288902
   9.2900009    0.2237494
   9.3000002    0.2212319
   9.3100004    0.2218231
   9.3200006    0.2233052
   9.3300009    0.2272440
   9.3400002    0.2227958
   9.3500004    0.2237668
   9.3600006    0.2214914
   9.3700008    0.2227737
   9.3800001    0.2224953
   9.3900003    0.2200732
   9.4000006    0.2126022
   9.4100008    0.2191756
   9.4200001    0.2136998
   9.4300003    0.2243178
   9.4400005    0.2332711
   9.4500008    0.2391988
   9.4600000    0.2487976
   9.4700003    0.2463464
   9.4800005    0.2505440
   9.4900007    0.2473368
   9.5000000    0.2507564
   9.5100002    0.2484520
   9.5200005    0.2337959
   9.5300007    0.2419341
   9.5400009    0.2388872
   9.5500002    0.2289674
   9.5600004    0.2280385
   9.5700006    0.2330000
   9.5800009    0.2254849
   9.5900002    0.2357797
   9.6000004    0.2293454
   9.6100006    0.2243193
   9.6200008    0.2258161
   9.6300001    0.2242612
   9.6400003    0.2317039
   9.6500006    0.2237590
   9.6600008    0.2264314
   9.6700001    0.2335019
   9.6800003    0.2448916
   9.6900005    0.2466376
   9.7000008    0.2419429
   9.7100000    0.2502206
   9.7200003    0.2454684
   9.7300005    0.2445741
   9.7400007    0.2428160
   9.7500000    0.2422301
   9.7600002    0.2257585
   9.7700005    0.2392235
   9.7800007    0.2391352
   9.7900009    0.2350648
   9.8000002    0.2340123
   9.8100004    0.2308963
   9.8200006    0.2367726
   9.8300009    0.2267705
   9.8400002    0.2274022
   9.8500004    0.2312593
   9.8600006    0.2324673
   9.8700008    0.2300806
   9.8800001    0.2352503
   9.8900003    0.2421807
   9.9000006    0.2460253
   9.9100008    0.2401558
   9.9200001    0.2405279
   9.9300003    0.2320902
   9.9400005    0.2326308
   9.9500008    0.2225578
   9.9600000    0.2318679
   9.9700003    0.2433081
   9.9800005    0.2513538
   9.9900007    0.2456026
  10.0000000    0.2489405
  10.0100002    0.2427668
  10.0200005    0.2546780
  10.0300007    0.2527666
  10.0400009    0.2567873
  10.0500002    0.2481337
  10.0600004    0.2463654
  10.0700006    0.2378517
  10.0800009    0.2483954
  10.0900002    0.2466938
  10.1000004    0.2580784
  10.1100006    0.2699684
  10.1200008    0.2619301
  10.1300001    0.2477577
  10.1400003    0.2481513
  10.1500006    0.2549487
  10.1600008    0.2521704
  10.1700001    0.2587307
  10.1800003    0.2610539
  10.1900005    0.2479170
  10.2000008    0.2459175
  10.2100000    0.2455413
  10.2200003    0.2399915
  10.2300005    0.2428277
  10.2400007    0.2370701
  10.2500010    0.2397555
  10.2600002    0.2374394
  10.2700005    0.2387941
  10.2800007    0.2452625
  10.2900009    0.2471552
  10.3000002    0.2563738
  10.3100004    0.2592975
  10.3200006    0.2545774
  10.3300009    0.2492605
  10.3400002    0.2657321
  10.3500004    0.2606053
  10.3600006    0.2542775
  10.3700008    0.2518176
  10.3800001    0.2521782
  10.3900003    0.2460572
  10.4000006    0.2548279
  10.4100008    0.2465427
  10.4200001    0.2498271
  10.4300003    0.2483561
  10.4400005    0.2450298
  10.4500008    0.2496603
  10.4600000    0.2500657
  10.4700003    0.2628937
  10.4800005    0.2586059
  10.4900007    0.2606659
  10.5000010    0.2659564
  10.5100002    0.2593267
  10.5200005    0.2690740
  10.5300007    0.2731818
  10.5400009    0.2770129
  10.5500002    0.2767604
  10.5600004    0.2718079
  10.5700006    0.2786573
  10.5800009    0.2709684
  10.5900002    0.2682233
  10.6000004    0.2606969
  10.6100006    0.2752105
  10.6200008    0.2818881
  10.6300001    0.2831623
  10.6400003    0.2886935
  10.6500006    0.2831861
  10.6600008    0.2799111
  10.6700001    0.2781045
  10.6800003    0.2823900
  10.6900005    0.2734573
  10.7000008    0.2649940
  10.7100000    0.2648332
  10.7200003    0.2653122
  10.7300005    0.2672504
  10.7400007    0.2658393
  10.7500010    0.2712460
  10.7600002    0.2747106
  10.7700005    0.2824388
  10.7800007    0.2702923
  10.7900009    0.2787790
  10.8000002    0.2785181
  10.8100004    0.2816288
  10.8200006    0.2812658
  10.8300009    0.2703167
  10.8400002    0.2636074
  10.8500004    0.2690881
  10.8600006    0.2766100
  10.8700008    0.2877795
  10.8800001    0.2950972
  10.8900003    0.2930613
  10.9000006    0.2823940
  10.9100008    0.2787827
  10.9200001    0.2836406
  10.9300003    0.2924453
  10.9400005    0.2790718
  10.9500008    0.2735962
  10.9600010    0.2778233
  10.9700003    0.2816121
  10.9800005    0.2795520
  10.9900007    0.2835182
  11.0000010    0.2834398
  11.0100002    0.2807444
  11.0200005    0.2739555
  11.0300007    0.2756190
  11.0400009    0.2826884
  11.0500002    0.2880982
  11.0600004    0.2905709
  11.0700006    0.3039721
  11.0800009    0.3016061
  11.0900002    0.3092983
  11.1000004    0.3097794
  11.1100006    0.3110652
  11.1200008    0.3249832
  11.1300001    0.3332554
  11.1400003    0.3277257
  11.1500006    0.3261106
  11.1600008    0.3218966
  11.1700001    0.3251355
  11.1800003    0.3334289
  11.1900005    0.3434193
  11.2000008    0.3456360
  11.2100010    0.3450093
  11.2200003    0.3436546
  11.2300005    0.3408917
  11.2400007    0.3449735
  11.2500010    0.3600102
  11.2600002    0.3540618
  11.2700005    0.3363783
  11.2800007    0.3470643
  11.2900009    0.3459440
  11.3000002    0.3507540
  11.3100004    0.3569371
  11.3200006    0.3540142
  11.3300009    0.3564161
  11.3400002    0.3592109
  11.3500004    0.3565258
  11.3600006    0.3576014
  11.3700008    0.3638814
  11.3800001    0.3532008
  11.3900003    0.3414982
  11.4000006    0.3387029
  11.4100008    0.3562586
  11.4200001    0.3579951
  11.4300003    0.3505351
  11.4400005    0.3395891
  11.4500008    0.3352976
  11.4600010    0.3369100
  11.4700003    0.3245587
  11.4800005    0.3214850
  11.4900007    0.3062087
  11.5000010    0.2914053
  11.5100002    0.2979739
  11.5200005    0.3006962
  11.5300007    0.3021905
  11.5400009    0.3190437
  11.5500002    0.3352951
  11.5600004    0.3351258
  11.5700006    0.3192452
  11.5800009    0.3249900
  11.5900002    0.3341045
  11.6000004    0.3271282
  11.6100006    0.3223529
  11.6200008    0.3245484
  11.6300001    0.3229240
  11.6400003    0.3286871
  11.6500006    0.3316606
  11.6600008    0.3498739
  11.6700010    0.3617181
  11.6800003    0.3583370
  11.6900005    0.3482875
  11.7000008    0.3519000
  11.7100010    0.3483208
  11.7200003    0.3568998
  11.7300005    0.3475625
  11.7400007    0.3524718
  11.7500010    0.3546040
  11.7600002    0.3522003
  11.7700005    0.3493641
  11.7800007    0.3515071
  11.7900009    0.3439295
  11.8000002    0.3346473
  11.8100004    0.3245442
  11.8200006    0.3346126
  11.8300009    0.3333778
  11.8400002    0.3314075
  11.8500004    0.3318993
  11.8600006    0.3512593
  11.8700008    0.3552255
  11.8800001    0.3369755
  11.8900003    0.3344943
  11.9000006    0.3165027
  11.9100008    0.3040996
  11.9200010    0.3088271
  11.9300003    0.3286258
  11.9400005    0.3232167
  11.9500008    0.3282415
  11.9600010    0.3294176
  11.9700003    0.3215665
  11.9800005    0.3364781
  11.9900007    0.3295284
  12.0000010    0.3281184
  12.0100002    0.3168197
  12.0200005    0.3002570
  12.0300007    0.3120466
  12.0400009    0.3104630
  12.0500002    0.3085812
  12.0600004    0.3030579
  12.0700006    0.3008802
  12.0800009    0.2968634
  12.0900002    0.2907467
  12.1000004    0.2994521
  12.1100006    0.2903251
  12.1200008    0.2940712
  12.1300001    0.3144922
  12.1400003    0.3124159
  12.1500006    0.3134334
  12.1600008    0.3125415
  12.1700010    0.3173256
  12.1800003    0.3026278
  12.1900005    0.3024737
  12.2000008    0.2887458
  12.2100010    0.2930533
  12.2200003    0.2889650
  12.2300005    0.2973220
  12.2400007    0.3035212
  12.2500010    0.3151862
  12.2600002    0.3219832
  12.2700005    0.3356518
  12.2800007    0.3271479
  12.2900009    0.3156070
  12.3000002    0.3178721
  12.3100004    0.3093827
  12.3200006    0.3165351
  12.3300009    0.3128785
  12.3400002    0.3254929
  12.3500004    0.3329957
  12.3600006    0.3324543
  12.3700008    0.3363352
  12.3800001    0.3417353
  12.3900003    0.3412175
  12.4000006    0.3480648
  12.4100008    0.3527881
  12.4200010    0.3608247
  12.4300003    0.3680595
  12.4400005    0.3654818
  12.4500008    0.3696848
  12.4600010    0.3643957
  12.4700003    0.3671544
  12.4800005    0.3687678
  12.4900007    0.3721761
  12.5000010    0.3857108
  12.5100002    0.3711796
  12.5200005    0.3566172
  12.5300007    0.3584457
  12.5400009    0.3543696
  12.5500002    0.3570966
  12.5600004    0.3661675
  12.5700006    0.3751851
  12.5800009    0.3713750
  12.5900002    0.3640839
  12.6000004    0.3740458
  12.6100006    0.3897082
  12.6200008    0.3854859
  12.6300011    0.3818930
  12.6400003    0.3865746
  12.6500006    0.3806549
  12.6600008    0.3903789
  12.6700010    0.3842616
  12.6800003    0.3735827
  12.6900005    0.3640997
  12.7000008    0.3654335
  12.7100010    0.3601856
  12.7200003    0.3736749
  12.7300005    0.3843354
  12.7400007    0.3782424
  12.7500010    0.3669094
  12.7600002    0.3729844
  12.7700005    0.3717645
  12.7800007    0.3701404
  12.7900009    0.3609774
  12.8000002    0.3575215
  12.8100004    0.3753583
  12.8200006    0.3801381
  12.8300009    0.3658789
  12.8400002    0.3715171
  12.8500004    0.3719200
  12.8600006    0.3536102
  12.8700008    0.3541638
  12.8800011    0.3643111
  12.8900003    0.3602982
  12.9000006    0.3400540
  12.9100008    0.3443682
  12.9200010    0.3593549
  12.9300003    0.3470151
  12.9400005    0.3563122
  12.9500008    0.3479909
  12.9600010    0.3376634
  12.9700003    0.3402367
  12.9800005    0.3402467
  12.9900007    0.3323041
  13.0000010    0.3437290
  13.0100002    0.3364123
  13.0200005    0.3268119
  13.0300007    0.3357302
  13.0400009    0.3388047
  13.0500002    0.3372002
  13.0600004    0.3371317
  13.0700006    0.3172245
  13.0800009    0.3258242
  13.0900002    0.3243344
  13.1000004    0.3361486
  13.1100006    0.3412802
  13.1200008    0.3317976
  13.1300011    0.3347502
  13.1400003    0.3301088
  13.1500006    0.3375017
  13.1600008    0.3299014
  13.1700010    0.3317972
  13.1800003    0.3281508
  13.1900005    0.3274583
  13.2000008    0.3367572
  13.2100010    0.3371331
  13.2200003    0.3373556
  13.2300005    0.3367424
  13.2400007    0.3358257
  13.2500010    0.3278144
  13.2600002    0.3343770
  13.2700005    0.3221436
  13.2800007    0.3354165
  13.2900009    0.3280143
  13.3000002    0.3185822
  13.3100004    0.3033978
  13.3200006    0.3042778
  13.3300009    0.3083569
  13.3400011    0.3089769
  13.3500004    0.3092670
  13.3600006    0.3076195
  13.3700008    0.3086888
  13.3800011    0.3000093
  13.3900003    0.2974704
  13.4000006    0.3056116
  13.4100008    0.3081123
  13.4200010    0.3030216
  13.4300003    0.2896575
  13.4400005    0.2921036
  13.4500008    0.2828832
  13.4600010    0.2855062
  13.4700003    0.2879685
  13.4800005    0.2948088
  13.4900007    0.2970264
  13.5000010    0.3001420
  13.5100002    0.3003974
  13.5200005    0.3081203
  13.5300007    0.3180358
  13.5400009    0.3224810
  13.5500002    0.3241441
  13.5600004    0.3251086
  13.5700006    0.3135009
  13.5800009    0.3159488
  13.5900011    0.3123905
  13.6000004    0.3060592
  13.6100006    0.3066577
  13.6200008    0.3189324
  13.6300011    0.3223913
  13.6400003    0.3059329
  13.6500006    0.3054083
  13.6600008    0.3064363
  13.6700010    0.3186673
  13.6800003    0.3290413
  13.6900005    0.3269311
  13.7000008    0.3200009
  13.7100010    0.3201731
  13.7200003    0.3142843
  13.7300005    0.3127111
  13.7400007    0.3274039
  13.7500010    0.3308064
  13.7600002    0.3279130
  13.7700005    0.3117035
  13.7800007    0.3087772
  13.7900009    0.3221273
  13.8000002    0.3202135
  13.8100004    0.3251879
  13.8200006    0.3375001
  13.8300009    0.3284804
  13.8400011    0.3334607
  13.8500004    0.3330501
  13.8600006    0.3338852
  13.8700008    0.3329654
  13.8800011    0.3335563
  13.8900003    0.3376316
  13.9000006    0.3354962
  13.9100008    0.3282328
  13.9200010    0.3332939
  13.9300003    0.3345480
  13.9400005    0.3384560
  13.9500008    0.3275204
  13.9600010    0.3270880
  13.9700003    0.3269709
  13.9800005    0.3252551
  13.9900007    0.3136513
  14.0000010    0.3120346
  14.0100002    0.3080496
  14.0200005    0.3253097
  14.0300007    0.3170547
  14.0400009    0.3057908
  14.0500002    0.3091630
  14.0600004    0.3151870
  14.0700006    0.3110009
  14.0800009    0.3219824
  14.0900011    0.3204129
  14.1000004    0.3102833
  14.1100006    0.3066920
  14.1200008    0.2999793
  14.1300011    0.3051142
  14.1400003    0.3044564
  14.1500006    0.3034997
  14.1600008    0.3059195
  14.1700010    0.3139242
  14.1800003    0.3067839
  14.1900005    0.3084228
  14.2000008    0.3070990
  14.2100010    0.2948421
  14.2200003    0.3216755
  14.2300005    0.3268959
  14.2400007    0.3250133
  14.2500010    0.3293353
  14.2600002    0.3291940
  14.2700005    0.3095076
  14.2800007    0.3253921
  14.2900009    0.3091716
  14.3000011    0.3245330
  14.3100004    0.3138049
  14.3200006    0.3034443
  14.3300009    0.3018860
  14.3400011    0.3070291
  14.3500004    0.3181696
  14.3600006    0.3107776
  14.3700008    0.3136063
  14.3800011    0.3124269
  14.3900003    0.3201476
  14.4000006    0.3112473
  14.4100008    0.3036147
  14.4200010    0.3125728
  14.4300003    0.3236933
  14.4400005    0.3094845
  14.4500008    0.2948799
  14.4600010    0.3158753
  14.4700003    0.3121017
  14.4800005    0.3254726
  14.4900007    0.3212795
  14.5000010    0.3041643
  14.5100002    0.3134628
  14.5200005    0.3071823
  14.5300007    0.3097615
  14.5400009    0.3130353
  14.5500011    0.2995840
  14.5600004    0.2873204
  14.5700006    0.2814962
  14.5800009    0.3014630
  14.5900011    0.3103510
  14.6000004    0.3145460
  14.6100006    0.3118421
  14.6200008    0.3142496
  14.6300011    0.3075253
  14.6400003    0.3034405
  14.6500006    0.3112101
  14.6600008    0.3168796
  14.6700010    0.3218172
  14.6800003    0.3194287
  14.6900005    0.3245108
  14.7000008    0.3409355
  14.7100010    0.3380334
  14.7200003    0.3254609
  14.7300005    0.3198289
  14.7400007    0.3211279
  14.7500010    0.3192408
  14.7600002    0.3282459
  14.7700005    0.3161171
  14.7800007    0.3078359
  14.7900009    0.3093233
  14.8000011    0.3070436
  14.8100004    0.2986046
  14.8200006    0.3183182
  14.8300009    0.3271910
  14.8400011    0.3181963
  14.8500004    0.3299294
  14.8600006    0.3282011
  14.8700008    0.3320028
  14.8800011    0.3259516
  14.8900003    0.3253411
  14.9000006    0.3260731
  14.9100008    0.3315948
  14.9200010    0.3356020
  14.9300003    0.3275493
  14.9400005    0.3300371
  14.9500008    0.3387499
  14.9600010    0.3323181
  14.9700003    0.3360875
  14.9800005    0.3365458
  14.9900007    0.3299214
  15.0000010    0.3249842
  15.0100012    0.3191735
  15.0200005    0.3419728
  15.0300007    0.3516956
  15.0400009    0.3420802
  15.0500011    0.3350490
  15.0600004    0.3507544
  15.0700006    0.3459897
  15.0800009    0.3434785
  15.0900011    0.3531450
  15.1000004    0.3511705
  15.1100006    0.3560514
  15.1200008    0.3437103
  15.1300011    0.3405846
  15.1400003    0.3447468
  15.1500006    0.3453354
  15.1600008    0.3403865
  15.1700010    0.3274900
  15.1800003    0.3186600
  15.1900005    0.3225583
  15.2000008    0.3124357
  15.2100010    0.3163107
  15.2200003    0.3273637
  15.2300005    0.3143908
  15.2400007    0.2956527
  15.2500010    0.3078696
  15.2600012    0.3079334
  15.2700005    0.3075401
  15.2800007    0.3004512
  15.2900009    0.3123420
  15.3000011    0.3152730
  15.3100004    0.3052225
  15.3200006    0.3086353
  15.3300009    0.2998142
  15.3400011    0.2851420
  15.3500004    0.2925612
  15.3600006    0.3037090
  15.3700008    0.3132027
  15.3800011    0.2910263
  15.3900003    0.3025957
  15.4000006    0.3159718
  15.4100008    0.3261780
  15.4200010    0.3136590
  15.4300003    0.3120925
  15.4400005    0.3215956
  15.4500008    0.3286690
  15.4600010    0.3135532
  15.4700003    0.3181562
  15.4800005    0.3120103
  15.4900007    0.3032306
  15.5000010    0.3038529
  15.5100012    0.3127745
  15.5200005    0.3085964
  15.5300007    0.3004873
  15.5400009    0.2927954
  15.5500011    0.3010620
  15.5600004    0.2957284
  15.5700006    0.2780329
  15.5800009    0.2749511
  15.5900011    0.2560485
  15.6000004    0.2670840
  15.6100006    0.2642294
  15.6200008    0.2671487
  15.6300011    0.2718180
  15.6400003    0.2708208
  15.6500006    0.2684612
  15.6600008    0.2751375
  15.6700010    0.2649397
  15.6800003    0.2752129
  15.6900005    0.2758875
  15.7000008    0.2687477
  15.7100010    0.2811437
  15.7200012    0.2757925
  15.7300005    0.2662673
  15.7400007    0.2800428
  15.7500010    0.2822437
  15.7600012    0.2863979
  15.7700005    0.2917154
  15.7800007    0.2771468
  15.7900009    0.2700308
  15.8000011    0.2760485
  15.8100004    0.2852375
  15.8200006    0.2854097
  15.8300009    0.2882338
  15.8400011    0.2949888
  15.8500004    0.2854906
  15.8600006    0.2796215
  15.8700008    0.2822843
  15.8800011    0.2874751
  15.8900003    0.2881839
  15.9000006    0.2934532
  15.9100008    0.2990088
  15.9200010    0.2904749
  15.9300003    0.2858419
  15.9400005    0.2898459
  15.9500008    0.2934176
  15.9600010    0.2920220
  15.9700012    0.2842617
  15.9800005    0.2839307
  15.9900007    0.2821015
  16.0000000    0.2799280
  16.0100002    0.2920925
  16.0200005    0.2810378
  16.0300007    0.2851257
  16.0400009    0.2860048
  16.0500011    0.2736209
  16.0600014    0.2783184
  16.0700016    0.2801355
  16.0799999    0.2797920
  16.0900002    0.2755399
  16.1000004    0.2765598
  16.1100006    0.2784473
  16.1200008    0.2822606
  16.1300011    0.2874590
  16.1400013    0.2885388
  16.1500015    0.2854608
  16.1599998    0.2840546
  16.1700001    0.2901627
  16.1800003    0.2907914
  16.1900005    0.2944146
  16.2000008    0.2925170
  16.2100010    0.2912534
  16.2200012    0.3060610
  16.2300014    0.3006762
  16.2400017    0.3027922
  16.2500000    0.2904737
  16.2600002    0.2878693
  16.2700005    0.2903599
  16.2800007    0.2921399
  16.2900009    0.3013699
  16.3000011    0.3052151
  16.3100014    0.2956677
  16.3200016    0.2937891
  16.3299999    0.3046793
  16.3400002    0.3013454
  16.3500004    0.2997521
  16.3600006    0.2926825
  16.3700008    0.2869082
  16.3800011    0.2813148
  16.3900013    0.2923361
  16.4000015    0.2931399
  16.4099998    0.3034890
  16.4200001    0.2984730
  16.4300003    0.2916569
  16.4400005    0.2987382
  16.4500008    0.2948962
  16.4600010    0.3024126
  16.4700012    0.3053454
  16.4800014    0.2940072
  16.4900017    0.2899842
  16.5000000    0.2930009
  16.5100002    0.2911463
  16.5200005    0.2818375
  16.5300007    0.2850226
  16.5400009    0.2776696
  16.5500011    0.2758737
  16.5600014    0.2795338
  16.5700016    0.2710307
  16.5799999    0.2829160
  16.5900002    0.2895235
  16.6000004    0.2804601
  16.6100006    0.2833770
  16.6200008    0.2830147
  16.6300011    0.2832401
  16.6400013    0.2860416
  16.6500015    0.2824095
  16.6599998    0.2917556
  16.6700001    0.2930236
  16.6800003    0.2803364
  16.6900005    0.2829410
  16.7000008    0.2714199
  16.7100010    0.2688722
  16.7200012    0.2770740
  16.7300014    0.2956842
  16.7400017    0.3021363
  16.7500000    0.2994350
  16.7600002    0.3003038
  16.7700005    0.2994486
  16.7800007    0.2862005
  16.7900009    0.3012245
  16.8000011    0.3016797
  16.8100014    0.2718462
  16.8200016    0.2834557
  16.8299999    0.2787644
  16.8400002    0.2769324
  16.8500004    0.2756684
  16.8600006    0.2681026
  16.8700008    0.2691419
  16.8800011    0.2786287
  16.8900013    0.2768528
  16.9000015    0.2754169
  16.9100018    0.2806613
  16.9200001    0.2765480
  16.9300003    0.2735130
  16.9400005    0.2748232
  16.9500008    0.2819535
  16.9600010    0.2793419
  16.9700012    0.2722857
  16.9800014    0.2772783
  16.9900017    0.2837727
  17.0000000    0.2973709
  17.0100002    0.2879799
  17.0200005    0.2972127
  17.0300007    0.3084126
  17.0400009    0.3134576
  17.0500011    0.3158463
  17.0600014    0.3239512
  17.0700016    0.3174792
  17.0799999    0.3161712
  17.0900002    0.3150707
  17.1000004    0.3140231
  17.1100006    0.3044481
  17.1200008    0.3168700
  17.1300011    0.3063903
  17.1400013    0.3095624
  17.1500015    0.3063691
  17.1600018    0.3193490
  17.1700001    0.3187680
  17.1800003    0.3073675
  17.1900005    0.2901576
  17.2000008    0.2970114
  17.2100010    0.3029251
  17.2200012    0.3039811
  17.2300014    0.3024276
  17.2400017    0.2885034
  17.2500000    0.2888755
  17.2600002    0.3028013
  17.2700005    0.2913898
  17.2800007    0.3040911
  17.2900009    0.3032662
  17.3000011    0.2991580
  17.3100014    0.3103361
  17.3200016    0.3109486
  17.3299999    0.3034710
  17.3400002    0.2979518
  17.3500004    0.2982888
  17.3600006    0.3039587
  17.3700008    0.2952125
  17.3800011    0.2962282
  17.3900013    0.3015932
  17.4000015    0.2986876
  17.4100018    0.3164826
  17.4200001    0.3143809
  17.4300003    0.3073557
  17.4400005    0.2906294
  17.4500008    0.2949831
  17.4600010    0.2936169
  17.4700012    0.2955177
  17.4800014    0.2954093
  17.4900017    0.2911611
  17.5000000    0.2926996
  17.5100002    0.2885590
  17.5200005    0.2824213
  17.5300007    0.3002472
  17.5400009    0.2977217
  17.5500011    0.2905361
  17.5600014    0.2888876
  17.5700016    0.2885605
  17.5799999    0.2831303
  17.5900002    0.2832104
  17.6000004    0.2943040
  17.6100006    0.3099747
  17.6200008    0.3027553
  17.6300011    0.3010074
  17.6400013    0.2969334
  17.6500015    0.3019871
  17.6600018    0.2964659
  17.6700001    0.3116502
  17.6800003    0.3081180
  17.6900005    0.2984375
  17.7000008    0.3111058
  17.7100010    0.3112573
  17.7200012    0.3084790
  17.7300014    0.3035152
  17.7400017    0.3276732
  17.7500000    0.3381521
  17.7600002    0.3190528
  17.7700005    0.3149856
  17.7800007    0.3110240
  17.7900009    0.3144428
  17.8000011    0.3238716
  17.8100014    0.3166710
  17.8200016    0.3154755
  17.8299999    0.3155220
  17.8400002    0.3184074
  17.8500004    0.3062264
  17.8600006    0.2989373
  17.8700008    0.2948468
  17.8800011    0.2937131
  17.8900013    0.3050197
  17.9000015    0.3067963
  17.9100018    0.2949709
  17.9200001    0.2941213
  17.9300003    0.2890618
  17.9400005    0.2746283
  17.9500008    0.2901544
  17.9600010    0.2907339
  17.9700012    0.2855689
  17.9800014    0.2921871
  17.9900017    0.3053297
  18.0000000    0.3147980
  18.0100002    0.3170268
  18.0200005    0.3210153
  18.0300007    0.3186072
  18.0400009    0.3205365
  18.0500011    0.3108901
  18.0600014    0.3281221
  18.0700016    0.3282003
  18.0799999    0.3279385
  18.0900002    0.3311735
  18.1000004    0.3296214
  18.1100006    0.3253410
  18.1200008    0.3209311
  18.1300011    0.3173482
  18.1400013    0.3029101
  18.1500015    0.3147773
  18.1600018    0.3196566
  18.1700001    0.3071352
  18.1800003    0.3123636
  18.1900005    0.3173918
  18.2000008    0.3265800
  18.2100010    0.3088135
  18.2200012    0.2895722
  18.2300014    0.2796890
  18.2400017    0.2922797
  18.2500000    0.2925397
  18.2600002    0.2916352
  18.2700005    0.2926230
  18.2800007    0.2822636
  18.2900009    0.2842858
  18.3000011    0.2883430
  18.3100014    0.2834063
  18.3200016    0.2776914
  18.3299999    0.2832927
  18.3400002    0.2866366
  18.3500004    0.2738307
  18.3600006    0.2691250
  18.3700008    0.2730079
  18.3800011    0.2571560
  18.3900013    0.2743011
  18.4000015    0.2774837
  18.4100018    0.2705041
  18.4200001    0.2634192
  18.4300003    0.2584616
  18.4400005    0.2586355
  18.4500008    0.2727137
  18.4600010    0.2780954
  18.4700012    0.2797903
  18.4800014    0.2715978
  18.4900017    0.2716166
  18.5000000    0.2707894
  18.5100002    0.2669965
  18.5200005    0.2669576
  18.5300007    0.2665841
  18.5400009    0.2628311
  18.5500011    0.2616268
  18.5600014    0.2716379
  18.5700016    0.2674161
  18.5800018    0.2691938
  18.5900002    0.2737571
  18.6000004    0.2808057
  18.6100006    0.2726518
  18.6200008    0.2912166
  18.6300011    0.2925400
  18.6400013    0.2818444
  18.6500015    0.2859680
  18.6600018    0.2913767
  18.6700001    0.3024868
  18.6800003    0.3006986
  18.6900005    0.2891795
  18.7000008    0.2756689
  18.7100010    0.2834639
  18.7200012    0.2960372
  18.7300014    0.3036259
  18.7400017    0.2972436
  18.7500000    0.2834543
  18.7600002    0.2862581
  18.7700005    0.2854153
  18.7800007    0.2803890
  18.7900009    0.2840815
  18.8000011    0.2735349
  18.8100014    0.2748045
  18.8200016    0.2860844
  18.8300018    0.2825114
  18.8400002    0.2817930
  18.8500004    0.2717142
  18.8600006    0.2658980
  18.8700008    0.2703317
  18.8800011    0.2707825
  18.8900013    0.2731703
  18.9000015    0.2704240
  18.9100018    0.2728426
  18.9200001    0.2575188
  18.9300003    0.2666040
  18.9400005    0.2727015
  18.9500008    0.2929708
  18.9600010    0.2755916
  18.9700012    0.2717422
  18.9800014    0.2864701
  18.9900017    0.2854995
  19.0000000    0.2773886
  19.0100002    0.2818894
  19.0200005    0.2759835
  19.0300007    0.2802195
  19.0400009    0.2771485
  19.0500011    0.2784790
  19.0600014    0.2739871
  19.0700016    0.2767197
  19.0800018    0.2694685
  19.0900002    0.2804250
  19.1000004    0.2785685
  19.1100006    0.2715090
  19.1200008    0.2787503
  19.1300011    0.2934990
  19.1400013    0.3072348
  19.1500015    0.2973377
  19.1600018    0.2942567
  19.1700001    0.2849279
  19.1800003    0.2887596
  19.1900005    0.2908482
  19.2000008    0.2971421
  19.2100010    0.2912546
  19.2200012    0.2865279
  19.2300014    0.2931820
  19.2400017    0.2826539
  19.2500000    0.2722494
  19.2600002    0.2660221
  19.2700005    0.2746347
  19.2800007    0.2610631
  19.2900009    0.2621263
  19.3000011    0.2694634
  19.3100014    0.2774418
  19.3200016    0.2826332
  19.3300018    0.2957262
  19.3400002    0.2948746
  19.3500004    0.3026134
  19.3600006    0.3133824
  19.3700008    0.2955762
  19.3800011    0.2990801
  19.3900013    0.2947721
  19.4000015    0.3043041
  19.4100018    0.2935205
  19.4200001    0.3015955
  19.4300003    0.3044374
  19.4400005    0.2958997
  19.4500008    0.3031664
  19.4600010    0.3018091
  19.4700012    0.3098203
  19.4800014    0.2998980
  19.4900017    0.3120242
  19.5000000    0.3291540
  19.5100002    0.3212333
  19.5200005    0.3089915
  19.5300007    0.3107888
  19.5400009    0.3238018
  19.5500011    0.3199588
  19.5600014    0.3212930
  19.5700016    0.3212205
  19.5800018    0.3208202
  19.5900002    0.3172335
  19.6000004    0.3112140
  19.6100006    0.3181567
  19.6200008    0.3247207
  19.6300011    0.3234878
  19.6400013    0.3228193
  19.6500015    0.3245506
  19.6600018    0.3167644
  19.6700001    0.3188405
  19.6800003    0.3249034
  19.6900005    0.3162093
  19.7000008    0.3122994
  19.7100010    0.3052260
  19.7200012    0.2969177
  19.7300014    0.2923091
  19.7400017    0.2958639
  19.7500000    0.3024131
  19.7600002    0.3113410
  19.7700005    0.3006936
  19.7800007    0.3006931
  19.7900009    0.2879689
  19.8000011    0.2901766
  19.8100014    0.2754416
  19.8200016    0.2725939
  19.8300018    0.2907727
  19.8400002    0.2887076
  19.8500004    0.2939952
  19.8600006    0.2951525
  19.8700008    0.2940745
  19.8800011    0.2886688
  19.8900013    0.2817339
  19.9000015    0.2912212
  19.9100018    0.2893369
  19.9200001    0.2884797
  19.9300003    0.2874374
  19.9400005    0.2755465
  19.9500008    0.2695047
  19.9600010    0.2693604
  19.9700012    0.2541923
  19.9800014    0.2503743
  19.9900017    0.2483883
  20.0000000    0.2446903
  20.0100002    0.2558050
  20.0200005    0.2585855
  20.0300007    0.2530234
  20.0400009    0.2494013
  20.0500011    0.2482127
  20.0600014    0.2612066
  20.0700016    0.2493005
  20.0800018    0.2634104
  20.0900002    0.2579274
  20.1000004    0.2613077
  20.1100006    0.2680131
  20.1200008    0.2710803
  20.1300011    0.2645316
  20.1400013    0.2780825
  20.1500015    0.2712211
  20.1600018    0.2770005
  20.1700001    0.2748999
  20.1800003    0.2750531
  20.1900005    0.2775982
  20.2000008    0.2830678
  20.2100010    0.2830720
  20.2200012    0.2753145
  20.2300014    0.2763105
  20.2400017    0.2740934
  20.2500019    0.2821853
  20.2600002    0.2769504
  20.2700005    0.2861392
  20.2800007    0.2710069
  20.2900009    0.2733259
  20.3000011    0.2831610
  20.3100014    0.2815082
  20.3200016    0.2817238
  20.3300018    0.2792698
  20.3400002    0.2894675
  20.3500004    0.2883967
  20.3600006    0.2887209
  20.3700008    0.2834765
  20.3800011    0.2768179
  20.3900013    0.2827635
  20.4000015    0.2754910
  20.4100018    0.2799000
  20.4200001    0.2749098
  20.4300003    0.2683919
  20.4400005    0.2708092
  20.4500008    0.2705681
  20.4600010    0.2818099
  20.4700012    0.2657063
  20.4800014    0.2676070
  20.4900017    0.2888975
  20.5000019    0.2878807
  20.5100002    0.2917034
  20.5200005    0.2902841
  20.5300007    0.2904124
  20.5400009    0.2858227
  20.5500011    0.2810745
  20.5600014    0.2858325
  20.5700016    0.2775124
  20.5800018    0.2831970
  20.5900002    0.2848696
  20.6000004    0.2804232
  20.6100006    0.2725229
  20.6200008    0.2788527
  20.6300011    0.2853425
  20.6400013    0.2914911
  20.6500015    0.2930049
  20.6600018    0.2888232
  20.6700001    0.2931836
  20.6800003    0.2913219
  20.6900005    0.3081750
  20.7000008    0.3028058
  20.7100010    0.2945930
  20.7200012    0.2937862
  20.7300014    0.2992576
  20.7400017    0.2994242
  20.7500019    0.3008155
  20.7600002    0.2989004
  20.7700005    0.3028884
  20.7800007    0.2943141
  20.7900009    0.2972110
  20.8000011    0.2986194
  20.8100014    0.3011551
  20.8200016    0.2982783
  20.8300018    0.3030845
  20.8400002    0.3097556
  20.8500004    0.3045799
  20.8600006    0.3069527
  20.8700008    0.2986986
  20.8800011    0.3023043
  20.8900013    0.2906647
  20.9000015    0.2880174
  20.9100018    0.2911051
  20.9200001    0.3049998
  20.9300003    0.2985475
  20.9400005    0.2958479
  20.9500008    0.2939213
  20.9600010    0.2911721
  20.9700012    0.3095279
  20.9800014    0.2949979
  20.9900017    0.2822933
  21.0000019    0.2806995
  21.0100002    0.2883221
  21.0200005    0.2846675
  21.0300007    0.2971075
  21.0400009    0.2814659
  21.0500011    0.2890743
  21.0600014    0.2880465
  21.0700016    0.2985289
  21.0800018    0.2975678
  21.0900002    0.3014866
  21.1000004    0.2998755
  21.1100006    0.2872851
  21.1200008    0.2925509
  21.1300011    0.2978797
  21.1400013    0.3037259
  21.1500015    0.2980089
  21.1600018    0.3017928
  21.1700001    0.3007777
  21.1800003    0.3016045
  21.1900005    0.3158253
  21.2000008    0.3240788
  21.2100010    0.3222848
  21.2200012    0.3237396
  21.2300014    0.3167745
  21.2400017    0.3230773
  21.2500019    0.3272968
  21.2600002    0.3219256
  21.2700005    0.3257373
  21.2800007    0.3364865
  21.2900009    0.3276272
  21.3000011    0.3187179
  21.3100014    0.3284139
  21.3200016    0.3248234
  21.3300018    0.3363028
  21.3400002    0.3269618
  21.3500004    0.3375178
  21.3600006    0.3266512
  21.3700008    0.3239193
  21.3800011    0.3122566
  21.3900013    0.3180842
  21.4000015    0.3202935
  21.4100018    0.3215689
  21.4200001    0.3088349
  21.4300003    0.3063271
  21.4400005    0.3108197
  21.4500008    0.3331647
  21.4600010    0.3303654
  21.4700012    0.3239911
  21.4800014    0.3195640
  21.4900017    0.3117407
  21.5000019    0.2991648
  21.5100002    0.3028691
  21.5200005    0.3033201
  21.5300007    0.2987159
  21.5400009    0.3018930
  21.5500011    0.3026745
  21.5600014    0.3185474
  21.5700016    0.3057581
  21.5800018    0.3158386
  21.5900002    0.3195671
  21.6000004    0.3174023
  21.6100006    0.3209759
  21.6200008    0.3210492
  21.6300011    0.3150619
  21.6400013    0.3169920
  21.6500015    0.3131199
  21.6600018    0.3286320
  21.6700001    0.3244337
  21.6800003    0.3322069
  21.6900005    0.3369606
  21.7000008    0.3163165
  21.7100010    0.3286517
  21.7200012    0.3259547
  21.7300014    0.3096635
  21.7400017    0.3268910
  21.7500019    0.3170015
  21.7600002    0.3104505
  21.7700005    0.2976074
  21.7800007    0.3010595
  21.7900009    0.3023985
  21.8000011    0.2989939
  21.8100014    0.2954769
  21.8200016    0.3071094
  21.8300018    0.2950740
  21.8400002    0.2825324
  21.8500004    0.2865663
  21.8600006    0.2956563
  21.8700008    0.3006644
  21.8800011    0.3037009
  21.8900013    0.3043635
  21.9000015    0.2894959
  21.9100018    0.3007340
  21.9200020    0.2963167
  21.9300003    0.2846518
  21.9400005    0.2952510
  21.9500008    0.2909625
  21.9600010    0.2938363
  21.9700012    0.2819066
  21.9800014    0.2783367
  21.9900017    0.2749784
  22.0000019    0.2770794
  22.0100002    0.3025718
  22.0200005    0.2885945
  22.0300007    0.2952492
  22.0400009    0.2974499
  22.0500011    0.2992031
  22.0600014    0.2972392
  22.0700016    0.2961393
  22.0800018    0.2987313
  22.0900002    0.3142180
  22.1000004    0.3085531
  22.1100006    0.3033532
  22.1200008    0.3007735
  22.1300011    0.2980521
  22.1400013    0.2865773
  22.1500015    0.2928147
  22.1600018    0.3100542
  22.1700020    0.3180256
  22.1800003    0.3093042
  22.1900005    0.3213056
  22.2000008    0.3232063
  22.2100010    0.3215229
  22.2200012    0.3248038
  22.2300014    0.3460637
  22.2400017    0.3485514
  22.2500019    0.3445430
  22.2600002    0.3464695
  22.2700005    0.3364340
  22.2800007    0.3282325
  22.2900009    0.3137342
  22.3000011    0.3175118
  22.3100014    0.3077761
  22.3200016    0.3069339
  22.3300018    0.3059341
  22.3400002    0.2996769
  22.3500004    0.2980764
  22.3600006    0.3007320
  22.3700008    0.3026525
  22.3800011    0.3023564
  22.3900013    0.3010758
  22.4000015    0.3107828
  22.4100018    0.3062088
  22.4200020    0.3093648
  22.4300003    0.3151882
  22.4400005    0.3074441
  22.4500008    0.3116173
  22.4600010    0.3198753
  22.4700012    0.3143041
  22.4800014    0.3247030
  22.4900017    0.3178568
  22.5000019    0.3176803
  22.5100002    0.3211297
  22.5200005    0.3159614
  22.5300007    0.3197726
  22.5400009    0.3160158
  22.5500011    0.3088548
  22.5600014    0.3086626
  22.5700016    0.3031258
  22.5800018    0.3059371
  22.5900002    0.3102448
  22.6000004    0.3093490
  22.6100006    0.3058594
  22.6200008    0.2935556
  22.6300011    0.2914938
  22.6400013    0.2791103
  22.6500015    0.2968794
  22.6600018    0.2995505
  22.6700020    0.3035851
  22.6800003    0.3002136
  22.6900005    0.3010204
  22.7000008    0.3088537
  22.7100010    0.2991089
  22.7200012    0.2851241
  22.7300014    0.2973233
  22.7400017    0.2897792
  22.7500019    0.2887062
  22.7600002    0.2931890
  22.7700005    0.2823979
  22.7800007    0.2794220
  22.7900009    0.2764345
  22.8000011    0.2764843
  22.8100014    0.2854282
  22.8200016    0.2842830
  22.8300018    0.3001482
  22.8400002    0.2921418
  22.8500004    0.2855850
  22.8600006    0.2825705
  22.8700008    0.2812729
  22.8800011    0.2780387
  22.8900013    0.2797670
  22.9000015    0.2779122
  22.9100018    0.2829681
  22.9200020    0.2810713
  22.9300003    0.2873254
  22.9400005    0.2961719
  22.9500008    0.2967367
  22.9600010    0.3118927
  22.9700012    0.2952939
  22.9800014    0.3008915
  22.9900017    0.3018511
  23.0000019    0.3110048
  23.0100002    0.3022432
  23.0200005    0.3011843
  23.0300007    0.2905739
  23.0400009    0.2916200
  23.0500011    0.2973754
  23.0600014    0.2834078
  23.0700016    0.2984334
  23.0800018    0.2994598
  23.0900002    0.2909522
  23.1000004    0.2908914
  23.1100006    0.2946120
  23.1200008    0.2899067
  23.1300011    0.2942313
  23.1400013    0.2946666
  23.1500015    0.2891627
  23.1600018    0.2681813
  23.1700020    0.2558074
  23.1800003    0.2521826
  23.1900005    0.2459077
  23.2000008    0.2591298
  23.2100010    0.2606923
  23.2200012    0.2577674
  23.2300014    0.2686953
  23.2400017    0.2733469
  23.2500019    0.2648491
  23.2600002    0.2846709
  23.2700005    0.2827682
  23.2800007    0.2920363
  23.2900009    0.2853024
  23.3000011    0.2794980
  23.3100014    0.2718286
  23.3200016    0.2742323
  23.3300018    0.2704846
  23.3400021    0.2817293
  23.3500004    0.2811399
  23.3600006    0.2861358
  23.3700008    0.2848314
  23.3800011    0.3009257
  23.3900013    0.2907558
  23.4000015    0.3036864
  23.4100018    0.3025871
  23.4200020    0.3069820
  23.4300003    0.2990592
  23.4400005    0.3114074
  23.4500008    0.3052496
  23.4600010    0.3051291
  23.4700012    0.2963033
  23.4800014    0.3013414
  23.4900017    0.3014304
  23.5000019    0.3129527
  23.5100002    0.3004597
  23.5200005    0.3079116
  23.5300007    0.3171469
  23.5400009    0.3250450
  23.5500011    0.3182163
  23.5600014    0.3133643
  23.5700016    0.3101653
  23.5800018    0.3097848
  23.5900021    0.3101782
  23.6000004    0.3018430
  23.6100006    0.2998672
  23.6200008    0.3095696
  23.6300011    0.3155010
  23.6400013    0.3158996
  23.6500015    0.3285656
  23.6600018    0.3033527
  23.6700020    0.3010367
  23.6800003    0.2999238
  23.6900005    0.2978460
  23.7000008    0.3098257
  23.7100010    0.3140055
  23.7200012    0.3268178
  23.7300014    0.3186452
  23.7400017    0.3222280
  23.7500019    0.3202105
  23.7600002    0.3270239
  23.7700005    0.3316616
  23.7800007    0.3258219
  23.7900009    0.3249550
  23.8000011    0.3344972
  23.8100014    0.3340717
  23.8200016    0.3350507
  23.8300018    0.3325058
  23.8400021    0.3299467
  23.8500004    0.3170766
  23.8600006    0.3013332
  23.8700008    0.3025314
  23.8800011    0.2927214
  23.8900013    0.2946429
  23.9000015    0.2939822
  23.9100018    0.2946386
  23.9200020    0.2900985
  23.9300003    0.2782615
  23.9400005    0.2891499
  23.9500008    0.2990769
  23.9600010    0.2758739
  23.9700012    0.2726283
  23.9800014    0.2799508
  23.9900017    0.2902920
  24.0000019    0.2882536
  24.0100002    0.2733962
  24.0200005    0.2663281
  24.0300007    0.2677989
  24.0400009    0.2705995
  24.0500011    0.2665841
  24.0600014    0.2687994
  24.0700016    0.2682003
  24.0800018    0.2812493
  24.0900021    0.2817975
  24.1000004    0.2853607
  24.1100006    0.2806419
  24.1200008    0.2899062
  24.1300011    0.2817542
  24.1400013    0.2839062
  24.1500015    0.2855237
  24.1600018    0.2789524
  24.1700020    0.2814223
  24.1800003    0.2742495
  24.1900005    0.2875963
  24.2000008    0.2991915
  24.2100010    0.2942743
  24.2200012    0.3054458
  24.2300014    0.3047552
  24.2400017    0.2975337
  24.2500019    0.2859105
  24.2600002    0.2756197
  24.2700005    0.2797528
  24.2800007    0.2829532
  24.2900009    0.2823393
  24.3000011    0.2880579
  24.3100014    0.2755235
  24.3200016    0.2967988
  24.3300018    0.2926590
  24.3400021    0.2987981
  24.3500004    0.2868525
  24.3600006    0.2795100
  24.3700008    0.2892917
  24.3800011    0.2809576
  24.3900013    0.2849180
  24.4000015    0.2878234
  24.4100018    0.2877029
  24.4200020    0.2867884
  24.4300003    0.2879115
  24.4400005    0.2935251
  24.4500008    0.2886600
  24.4600010    0.2695437
  24.4700012    0.2806122
  24.4800014    0.2713253
  24.4900017    0.2853200
  24.5000019    0.2696681
  24.5100002    0.2561100
  24.5200005    0.2641320
  24.5300007    0.2700877
  24.5400009    0.2626206
  24.5500011    0.2682941
  24.5600014    0.2624854
  24.5700016    0.2633520
  24.5800018    0.2543527
  24.5900021    0.2642044
  24.6000004    0.2609209
  24.6100006    0.2717181
  24.6200008    0.2716306
  24.6300011    0.2646341
  24.6400013    0.2732477
  24.6500015    0.2582190
  24.6600018    0.2663320
  24.6700020    0.2629782
  24.6800003    0.2561004
  24.6900005    0.2583764
  24.7000008    0.2670066
  24.7100010    0.2687983
  24.7200012    0.2664835
  24.7300014    0.2693825
  24.7400017    0.2836052
  24.7500019    0.2884817
  24.7600002    0.2937110
  24.7700005    0.3113005
  24.7800007    0.3086074
  24.7900009    0.3089421
  24.8000011    0.3188635
  24.8100014    0.3077498
  24.8200016    0.3094891
  24.8300018    0.3131880
  24.8400021    0.3004796
  24.8500004    0.3042532
  24.8600006    0.3030622
  24.8700008    0.3088813
  24.8800011    0.3118006
  24.8900013    0.3216020
  24.9000015    0.3174028
  24.9100018    0.3249221
  24.9200020    0.3061110
  24.9300003    0.3197529
  24.9400005    0.3112325
  24.9500008    0.3195186
  24.9600010    0.3197872
  24.9700012    0.3338524
  24.9800014    0.3301764
  24.9900017    0.3353020
  25.0000019    0.3388455
  25.0100021    0.3407593
  25.0200005    0.3360621
  25.0300007    0.3379572
  25.0400009    0.3321394
  25.0500011    0.3479932
  25.0600014    0.3354158
  25.0700016    0.3370967
  25.0800018    0.3404092
  25.0900021    0.3317369
  25.1000004    0.3343731
  25.1100006    0.3313251
  25.1200008    0.3531115
  25.1300011    0.3372714
  25.1400013    0.3336419
  25.1500015    0.3295616
  25.1600018    0.3244856
  25.1700020    0.3174991
  25.1800003    0.3250645
  25.1900005    0.3334113
  25.2000008    0.3425871
  25.2100010    0.3365684
  25.2200012    0.3421881
  25.2300014    0.3451339
  25.2400017    0.3300610
  25.2500019    0.3244922
  25.2600021    0.3269640
  25.2700005    0.3217237
  25.2800007    0.3273342
  25.2900009    0.3229246
  25.3000011    0.3293751
  25.3100014    0.3250836
  25.3200016    0.3164492
  25.3300018    0.3084029
  25.3400021    0.3045294
  25.3500004    0.3060057
  25.3600006    0.3191156
  25.3700008    0.3192356
  25.3800011    0.3142999
  25.3900013    0.3263316
  25.4000015    0.3277082
  25.4100018    0.3250660
  25.4200020    0.3298993
  25.4300003    0.3215701
  25.4400005    0.3325527
  25.4500008    0.3288541
  25.4600010    0.3276757
  25.4700012    0.3185315
  25.4800014    0.3203256
  25.4900017    0.3213169
  25.5000019    0.3346371
  25.5100021    0.3256846
  25.5200005    0.3235980
  25.5300007    0.3171688
  25.5400009    0.3172080
  25.5500011    0.3270098
  25.5600014    0.3052265
  25.5700016    0.3000745
  25.5800018    0.2907839
  25.5900021    0.2967328
  25.6000004    0.2974969
  25.6100006    0.3096270
  25.6200008    0.3100414
  25.6300011    0.3065136
  25.6400013    0.3214710
  25.6500015    0.2877651
  25.6600018    0.2863853
  25.6700020    0.2966621
  25.6800003    0.2975998
  25.6900005    0.2939406
  25.7000008    0.2978236
  25.7100010    0.2978407
  25.7200012    0.3070341
  25.7300014    0.3009641
  25.7400017    0.3120150
  25.7500019    0.3141022
  25.7600021    0.3052989
  25.7700005    0.3023892
  25.7800007    0.2952173
  25.7900009    0.2777919
  25.8000011    0.2749979
  25.8100014    0.2732741
  25.8200016    0.2620079
  25.8300018    0.2783630
  25.8400021    0.2779862
  25.8500004    0.2762616
  25.8600006    0.2716683
  25.8700008    0.2700301
  25.8800011    0.2696251
  25.8900013    0.2700233
  25.9000015    0.2844196
  25.9100018    0.2788630
  25.9200020    0.2761338
  25.9300003    0.2736939
  25.9400005    0.2656080
  25.9500008    0.2605821
  25.9600010    0.2650526
  25.9700012    0.2644075
  25.9800014    0.2723920
  25.9900017    0.2696928
  26.0000019    0.2666387
  26.0100021    0.2632613
  26.0200005    0.2593907
  26.0300007    0.2650983
  26.0400009    0.2592711
  26.0500011    0.2676208
  26.0600014    0.2690734
  26.0700016    0.2678775
  26.0800018    0.2781073
  26.0900021    0.2780373
  26.1000004    0.2684422
  26.1100006    0.2830930
  26.1200008    0.2882149
  26.1300011    0.2931761
  26.1400013    0.2844443
  26.1500015    0.2893507
  26.1600018    0.2813323
  26.1700020    0.2711471
  26.1800003    0.2697026
  26.1900005    0.2644045
  26.2000008    0.2775528
  26.2100010    0.2591720
  26.2200012    0.2633055
  26.2300014    0.2695090
  26.2400017    0.2823303
  26.2500019    0.2737498
  26.2600021    0.2726359
  26.2700005    0.2798830
  26.2800007    0.2846804
  26.2900009    0.2772250
  26.3000011    0.2800693
  26.3100014    0.2789049
  26.3200016    0.2859000
  26.3300018    0.3008327
  26.3400021    0.2956604
  26.3500004    0.2971346
  26.3600006    0.2902802
  26.3700008    0.2868833
  26.3800011    0.3059077
  26.3900013    0.2941892
  26.4000015    0.2998042
  26.4100018    0.3001377
  26.4200020    0.2801436
  26.4300003    0.2998229
  26.4400005    0.2988109
  26.4500008    0.2966237
  26.4600010    0.2909538
  26.4700012    0.2782487
  26.4800014    0.2760737
  26.4900017    0.2772322
  26.5000019    0.2847587
  26.5100021    0.2820745
  26.5200005    0.2885525
  26.5300007    0.2856531
  26.5400009    0.2917617
  26.5500011    0.2799946
  26.5600014    0.2745483
  26.5700016    0.2740206
  26.5800018    0.2654749
  26.5900021    0.2671125
  26.6000004    0.2754751
  26.6100006    0.2822909
  26.6200008    0.2788879
  26.6300011    0.2847228
  26.6400013    0.2811764
  26.6500015    0.2848857
  26.6600018    0.2850756
  26.6700020    0.2775253
  26.6800022    0.2752534
  26.6900005    0.2822375
  26.7000008    0.2905956
  26.7100010    0.2866277
  26.7200012    0.2951859
  26.7300014    0.2824523
  26.7400017    0.2888619
  26.7500019    0.2785944
  26.7600021    0.2867763
  26.7700005    0.3007054
  26.7800007    0.2815380
  26.7900009    0.2857301
  26.8000011    0.2917587
  26.8100014    0.3070838
  26.8200016    0.3036271
  26.8300018    0.2998620
  26.8400021    0.2970708
  26.8500004    0.3104216
  26.8600006    0.3191538
  26.8700008    0.3176891
  26.8800011    0.3060911
  26.8900013    0.3132459
  26.9000015    0.3113465
  26.9100018    0.3118354
  26.9200020    0.3034828
  26.9300022    0.2996655
  26.9400005    0.3098069
  26.9500008    0.3037173
  26.9600010    0.3029465
  26.9700012    0.2977050
  26.9800014    0.3023914
  26.9900017    0.3112452
  27.0000019    0.3146925
  27.0100021    0.3079092
  27.0200005    0.3200538
  27.0300007    0.3109453
  27.0400009    0.3045400
  27.0500011    0.2960096
  27.0600014    0.3002266
  27.0700016    0.2939612
  27.0800018    0.2816511
  27.0900021    0.2766823
  27.1000004    0.2766033
  27.1100006    0.2816959
  27.1200008    0.2912575
  27.1300011    0.2948393
  27.1400013    0.2894697
  27.1500015    0.2934982
  27.1600018    0.2891808
  27.1700020    0.2967840
  27.1800022    0.3104544
  27.1900005    0.3130438
  27.2000008    0.3115157
  27.2100010    0.3249386
  27.2200012    0.3131521
  27.2300014    0.3103594
  27.2400017    0.3285864
  27.2500019    0.3311475
  27.2600021    0.3018552
  27.2700005    0.2925957
  27.2800007    0.2985996
  27.2900009    0.3113368
  27.3000011    0.2965091
  27.3100014    0.3007093
  27.3200016    0.3034834
  27.3300018    0.3176605
  27.3400021    0.3116449
  27.3500004    0.3000067
  27.3600006    0.3051176
  27.3700008    0.3055562
  27.3800011    0.3092330
  27.3900013    0.3031085
  27.4000015    0.2877963
  27.4100018    0.3008828
  27.4200020    0.3010799
  27.4300022    0.3089037
  27.4400005    0.3115991
  27.4500008    0.2922303
  27.4600010    0.3021166
  27.4700012    0.3006825
  27.4800014    0.3079091
  27.4900017    0.3108484
  27.5000019    0.3060797
  27.5100021    0.2912243
  27.5200005    0.3164207
  27.5300007    0.3008146
  27.5400009    0.3065608
  27.5500011    0.2898140
  27.5600014    0.2936211
  27.5700016    0.2826470
  27.5800018    0.2931047
  27.5900021    0.2893603
  27.6000004    0.2907137
  27.6100006    0.3035548
  27.6200008    0.3040930
  27.6300011    0.3068137
  27.6400013    0.2979635
  27.6500015    0.3115199
  27.6600018    0.3136175
  27.6700020    0.3192073
  27.6800022    0.3289288
  27.6900005    0.3354759
  27.7000008    0.3388162
  27.7100010    0.3468449
  27.7200012    0.3377044
  27.7300014    0.3352511
  27.7400017    0.3177925
  27.7500019    0.3130047
  27.7600021    0.3129255
  27.7700005    0.3165611
  27.7800007    0.3321283
  27.7900009    0.3377256
  27.8000011    0.3366893
  27.8100014    0.3238169
  27.8200016    0.3250102
  27.8300018    0.3202825
  27.8400021    0.3182355
  27.8500004    0.3132780
  27.8600006    0.3074889
  27.8700008    0.3128107
  27.8800011    0.3157218
  27.8900013    0.3273156
  27.9000015    0.3137491
  27.9100018    0.3092698
  27.9200020    0.3191712
  27.9300022    0.3179737
  27.9400005    0.3155876
  27.9500008    0.3017330
  27.9600010    0.2969314
  27.9700012    0.3043767
  27.9800014    0.3022533
  27.9900017    0.3167790
  28.0000019    0.3205762
  28.0100021    0.3210970
  28.0200005    0.3296178
  28.0300007    0.3257176
  28.0400009    0.3203767
  28.0500011    0.3168874
  28.0600014    0.3159316
  28.0700016    0.3145788
  28.0800018    0.3115464
  28.0900021    0.3218887
  28.1000004    0.3178886
  28.1100006    0.3130140
  28.1200008    0.3245759
  28.1300011    0.3288257
  28.1400013    0.3275369
  28.1500015    0.3298991
  28.1600018    0.3083603
  28.1700020    0.2918831
  28.1800022    0.2833256
  28.1900005    0.2947074
  28.2000008    0.2969918
  28.2100010    0.3100010
  28.2200012    0.3091013
  28.2300014    0.3297915
  28.2400017    0.3084219
  28.2500019    0.3241143
  28.2600021    0.3208332
  28.2700005    0.3400200
  28.2800007    0.3223047
  28.2900009    0.3286090
  28.3000011    0.3120765
  28.3100014    0.3062784
  28.3200016    0.3146714
  28.3300018    0.3054121
  28.3400021    0.3007546
  28.3500023    0.3076361
  28.3600006    0.3055770
  28.3700008    0.3118238
  28.3800011    0.2991759
  28.3900013    0.3091843
  28.4000015    0.3014944
  28.4100018    0.3006574
  28.4200020    0.2997089
  28.4300022    0.3121248
  28.4400005    0.3205224
  28.4500008    0.3206838
  28.4600010    0.3262571
  28.4700012    0.3251756
  28.4800014    0.3216880
  28.4900017    0.3242479
  28.5000019    0.3328370
  28.5100021    0.3401131
  28.5200005    0.3515648
  28.5300007    0.3543520
  28.5400009    0.3588550
  28.5500011    0.3713275
  28.5600014    0.3480932
  28.5700016    0.3354861
  28.5800018    0.3375406
  28.5900021    0.3259644
  28.6000023    0.3181347
  28.6100006    0.3142692
  28.6200008    0.3136404
  28.6300011    0.2976938
  28.6400013    0.2945942
  28.6500015    0.2892085
  28.6600018    0.2925384
  28.6700020    0.2816591
  28.6800022    0.2910336
  28.6900005    0.2839481
  28.7000008    0.2756142
  28.7100010    0.2694494
  28.7200012    0.2681272
  28.7300014    0.2774572
  28.7400017    0.2761460
  28.7500019    0.2731481
  28.7600021    0.2701445
  28.7700005    0.2766098
  28.7800007    0.2766582
  28.7900009    0.2756934
  28.8000011    0.2625695
  28.8100014    0.2591671
  28.8200016    0.2801636
  28.8300018    0.2772678
  28.8400021    0.2715902
  28.8500023    0.2725499
  28.8600006    0.2656281
  28.8700008    0.2697635
  28.8800011    0.2656353
  28.8900013    0.2600139
  28.9000015    0.2616239
  28.9100018    0.2576944
  28.9200020    0.2584653
  28.9300022    0.2561226
  28.9400005    0.2494171
  28.9500008    0.2539353
  28.9600010    0.2572104
  28.9700012    0.2640705
  28.9800014    0.2678865
  28.9900017    0.2696110
  29.0000019    0.2647795
  29.0100021    0.2581241
  29.0200005    0.2593486
  29.0300007    0.2663911
  29.0400009    0.2627756
  29.0500011    0.2502556
  29.0600014    0.2643189
  29.0700016    0.2683619
  29.0800018    0.2709510
  29.0900021    0.2642849
  29.1000023    0.2685376
  29.1100006    0.2581674
  29.1200008    0.2621499
  29.1300011    0.2619981
  29.1400013    0.2542970
  29.1500015    0.2634729
  29.1600018    0.2533225
  29.1700020    0.2640021
  29.1800022    0.2658638
  29.1900005    0.2686091
  29.2000008    0.2704062
  29.2100010    0.2764345
  29.2200012    0.2798808
  29.2300014    0.2857042
  29.2400017    0.2905127
  29.2500019    0.2831933
  29.2600021    0.2772645
  29.2700005    0.2808418
  29.2800007    0.2655847
  29.2900009    0.2594619
  29.3000011    0.2637850
  29.3100014    0.2648164
  29.3200016    0.2693551
  29.3300018    0.2738401
  29.3400021    0.2766101
  29.3500023    0.2765512
  29.3600006    0.2848431
  29.3700008    0.2884905
  29.3800011    0.2851419
  29.3900013    0.3012871
  29.4000015    0.2991841
  29.4100018    0.3085668
  29.4200020    0.3148745
  29.4300022    0.3106017
  29.4400005    0.2902808
  29.4500008    0.2873158
  29.4600010    0.3001975
  29.4700012    0.3107861
  29.4800014    0.3304956
  29.4900017    0.3174669
  29.5000019    0.3207215
  29.5100021    0.3332264
  29.5200005    0.3183442
  29.5300007    0.2999439
  29.5400009    0.2980790
  29.5500011    0.2899428
  29.5600014    0.2910107
  29.5700016    0.2914939
  29.5800018    0.2885859
  29.5900021    0.2958403
  29.6000023    0.3002555
  29.6100006    0.2939245
  29.6200008    0.3048532
  29.6300011    0.2931097
  29.6400013    0.3018260
  29.6500015    0.3088614
  29.6600018    0.3020086
  29.6700020    0.3012094
  29.6800022    0.2815612
  29.6900005    0.2827323
  29.7000008    0.2858005
  29.7100010    0.2998587
  29.7200012    0.2963321
  29.7300014    0.2930110
  29.7400017    0.2891033
  29.7500019    0.2929021
  29.7600021    0.2897173
  29.7700024    0.2982086
  29.7800007    0.3003691
  29.7900009    0.2943719
  29.8000011    0.2956873
  29.8100014    0.2946839
  29.8200016    0.2902352
  29.8300018    0.2836227
  29.8400021    0.2831536
  29.8500023    0.2855182
  29.8600006    0.2872650
  29.8700008    0.2809316
  29.8800011    0.2788004
  29.8900013    0.2744594
  29.9000015    0.2838316
  29.9100018    0.2759767
  29.9200020    0.2789190
  29.9300022    0.2761015
  29.9400005    0.2724531
  29.9500008    0.2755855
  29.9600010    0.2695225
  29.9700012    0.2758618
  29.9800014    0.2896737
  29.9900017    0.2810993
  30.0000019    0.2799897
  30.0100021    0.2955936
  30.0200024    0.2958683
  30.0300007    0.2935110
  30.0400009    0.2933570
  30.0500011    0.2842096
  30.0600014    0.2881129
  30.0700016    0.2778393
  30.0800018    0.2834819
  30.0900021    0.2764577
  30.1000023    0.2841119
  30.1100006    0.2910341
  30.1200008    0.2933965
  30.1300011    0.2856611
  30.1400013    0.2782775
  30.1500015    0.2923124
  30.1600018    0.2855467
  30.1700020    0.2868782
  30.1800022    0.2853710
  30.1900005    0.2839248
  30.2000008    0.2913781
  30.2100010    0.2888498
  30.2200012    0.2881256
  30.2300014    0.2939974
  30.2400017    0.2898764
  30.2500019    0.2790599
  30.2600021    0.2761880
  30.2700024    0.2828210
  30.2800007    0.2949630
  30.2900009    0.2924658
  30.3000011    0.2923467
  30.3100014    0.2984920
  30.3200016    0.2830270
  30.3300018    0.2982946
  30.3400021    0.3006780
  30.3500023    0.2918856
  30.3600006    0.2933781
  30.3700008    0.2854843
  30.3800011    0.2888327
  30.3900013    0.2828782
  30.4000015    0.2775713
  30.4100018    0.2719676
  30.4200020    0.2816569
  30.4300022    0.2764285
  30.4400005    0.2703376
  30.4500008    0.2629113
  30.4600010    0.2881357
  30.4700012    0.2942230
  30.4800014    0.2929695
  30.4900017    0.2960096
  30.5000019    0.3048560
  30.5100021    0.3322854
  30.5200024    0.3390243
  30.5300007    0.3226529
  30.5400009    0.3059089
  30.5500011    0.2934681
  30.5600014    0.2790941
  30.5700016    0.2827525
  30.5800018    0.2848497
  30.5900021    0.2842778
  30.6000023    0.2840328
  30.6100006    0.2849039
  30.6200008    0.2735720
  30.6300011    0.2716496
  30.6400013    0.2755045
  30.6500015    0.2774560
  30.6600018    0.2895863
  30.6700020    0.2843876
  30.6800022    0.2771441
  30.6900005    0.2750949
  30.7000008    0.2656077
  30.7100010    0.2742861
  30.7200012    0.2648964
  30.7300014    0.2603669
  30.7400017    0.2569616
  30.7500019    0.2614239
  30.7600021    0.2791029
  30.7700024    0.2841965
  30.7800007    0.2858620
  30.7900009    0.2878973
  30.8000011    0.2982486
  30.8100014    0.2932869
  30.8200016    0.2929582
  30.8300018    0.2984900
  30.8400021    0.2879601
  30.8500023    0.2844549
  30.8600006    0.2943276
  30.8700008    0.2764486
  30.8800011    0.2826815
  30.8900013    0.2910686
  30.9000015    0.2792066
  30.9100018    0.2829316
  30.9200020    0.2847837
  30.9300022    0.2762884
  30.9400005    0.2928400
  30.9500008    0.2716234
  30.9600010    0.2650229
  30.9700012    0.2648592
  30.9800014    0.2590973
  30.9900017    0.2627279
  31.0000019    0.2667938
  31.0100021    0.2760000
  31.0200024    0.2710479
  31.0300007    0.2788020
  31.0400009    0.2734040
  31.0500011    0.2833382
  31.0600014    0.2824523
  31.0700016    0.2921098
  31.0800018    0.2814550
  31.0900021    0.2801991
  31.1000023    0.2896377
  31.1100006    0.2844269
  31.1200008    0.2894064
  31.1300011    0.2974761
  31.1400013    0.2850522
  31.1500015    0.2809075
  31.1600018    0.2823672
  31.1700020    0.2941700
  31.1800022    0.2894936
  31.1900005    0.3131795
  31.2000008    0.3099191
  31.2100010    0.3245198
  31.2200012    0.3161390
  31.2300014    0.3153056
  31.2400017    0.3065870
  31.2500019    0.3088201
  31.2600021    0.3004975
  31.2700024    0.2934865
  31.2800007    0.2880064
  31.2900009    0.2843733
  31.3000011    0.2793783
  31.3100014    0.2946574
  31.3200016    0.3093533
  31.3300018    0.3104042
  31.3400021    0.2991303
  31.3500023    0.2977865
  31.3600006    0.2961542
  31.3700008    0.3003584
  31.3800011    0.3010773
  31.3900013    0.3085399
  31.4000015    0.2967778
  31.4100018    0.2901105
  31.4200020    0.2891381
  31.4300022    0.2931851
  31.4400024    0.3088506
  31.4500008    0.3114366
  31.4600010    0.3203735
  31.4700012    0.3248652
  31.4800014    0.3235259
  31.4900017    0.3272577
  31.5000019    0.3203892
  31.5100021    0.3301221
  31.5200024    0.3117716
  31.5300007    0.3108530
  31.5400009    0.3042803
  31.5500011    0.2992070
  31.5600014    0.2962260
  31.5700016    0.3058279
  31.5800018    0.2920902
  31.5900021    0.2964449
  31.6000023    0.2964179
  31.6100006    0.3062801
  31.6200008    0.3159293
  31.6300011    0.3075926
  31.6400013    0.3141023
  31.6500015    0.3061977
  31.6600018    0.2978944
  31.6700020    0.2949866
  31.6800022    0.2978639
  31.6900024    0.2865755
  31.7000008    0.2927175
  31.7100010    0.2922840
  31.7200012    0.2897353
  31.7300014    0.2830598
  31.7400017    0.3040059
  31.7500019    0.2803345
  31.7600021    0.2785188
  31.7700024    0.2804676
  31.7800007    0.2778453
  31.7900009    0.2794612
  31.8000011    0.2811039
  31.8100014    0.2972886
  31.8200016    0.2993618
  31.8300018    0.2833146
  31.8400021    0.2772387
  31.8500023    0.2785866
  31.8600006    0.2783592
  31.8700008    0.2740392
  31.8800011    0.2661895
  31.8900013    0.2724662
  31.9000015    0.2802074
  31.9100018    0.2707827
  31.9200020    0.2738652
  31.9300022    0.2771288
  31.9400024    0.2863715
  31.9500008    0.2886411
  31.9600010    0.3006686
  31.9700012    0.3053713
  31.9800014    0.2934523
  31.9900017    0.3129361
  32.0000000    0.3062973
  32.0100021    0.3064036
  32.0200005    0.3106263
  32.0300026    0.3078635
  32.0400009    0.3083701
  32.0500031    0.3103860
  32.0600014    0.3018935
  32.0699997    0.3071062
  32.0800018    0.3065301
  32.0900002    0.2865109
  32.1000023    0.2944076
  32.1100006    0.2769597
  32.1200027    0.2845420
  32.1300011    0.2864951
  32.1400032    0.2815774
  32.1500015    0.2874692
  32.1599998    0.2753557
  32.1700020    0.2753105
  32.1800003    0.2897914
  32.1900024    0.2863317
  32.2000008    0.2809858
  32.2100029    0.2742426
  32.2200012    0.2710409
  32.2300034    0.2673719
  32.2400017    0.2739759
  32.2500000    0.2714285
  32.2600021    0.2705230
  32.2700005    0.2756123
  32.2800026    0.2745907
  32.2900009    0.2748968
  32.3000031    0.2747544
  32.3100014    0.2754071
  32.3199997    0.2640480
  32.3300018    0.2625433
  32.3400002    0.2728217
  32.3500023    0.2814875
  32.3600006    0.2788655
  32.3700027    0.2843886
  32.3800011    0.2768098
  32.3900032    0.2684598
  32.4000015    0.2731017
  32.4099998    0.2889367
  32.4200020    0.2786122
  32.4300003    0.2816790
  32.4400024    0.2956529
  32.4500008    0.2904413
  32.4600029    0.2879421
  32.4700012    0.2994244
  32.4800034    0.3186034
  32.4900017    0.3049680
  32.5000000    0.3079692
  32.5100021    0.3193600
  32.5200005    0.3244841
  32.5300026    0.3230421
  32.5400009    0.3059458
  32.5500031    0.3101804
  32.5600014    0.3041236
  32.5699997    0.3153148
  32.5800018    0.3085931
  32.5900002    0.3079033
  32.6000023    0.3123921
  32.6100006    0.2995372
  32.6200027    0.2872421
  32.6300011    0.2887779
  32.6400032    0.2944549
  32.6500015    0.2842235
  32.6599998    0.2897108
  32.6700020    0.2921201
  32.6800003    0.2902973
  32.6900024    0.2902811
  32.7000008    0.2900156
  32.7100029    0.2957323
  32.7200012    0.3090438
  32.7300034    0.3092972
  32.7400017    0.2958961
  32.7500000    0.3007737
  32.7600021    0.3150342
  32.7700005    0.3167373
  32.7800026    0.3139888
  32.7900009    0.2954138
  32.8000031    0.2859024
  32.8100014    0.2868896
  32.8199997    0.2952362
  32.8300018    0.2973002
  32.8400002    0.3067206
  32.8500023    0.3045948
  32.8600006    0.3110238
  32.8700027    0.2939540
  32.8800011    0.2882881
  32.8900032    0.2768855
  32.9000015    0.2659186
  32.9099998    0.2655006
  32.9200020    0.2693222
  32.9300003    0.2819500
  32.9400024    0.2857800
  32.9500008    0.2877397
  32.9600029    0.2625410
  32.9700012    0.2741671
  32.9800034    0.2737952
  32.9900017    0.2794738
  33.0000000    0.2828485
  33.0100021    0.2708222
  33.0200005    0.2680579
  33.0300026    0.2617060
  33.0400009    0.2668867
  33.0500031    0.2732198
  33.0600014    0.2610156
  33.0699997    0.2655240
  33.0800018    0.2533348
  33.0900002    0.2572971
  33.1000023    0.2595460
  33.1100006    0.2707991
  33.1200027    0.2840396
  33.1300011    0.2779522
  33.1400032    0.2826333
  33.1500015    0.2823203
  33.1599998    0.2820421
  33.1700020    0.2753997
  33.1800003    0.2805333
  33.1900024    0.2985608
  33.2000008    0.2935241
  33.2100029    0.2934620
  33.2200012    0.2942132
  33.2300034    0.2956064
  33.2400017    0.3054611
  33.2500000    0.3041857
  33.2600021    0.2992301
  33.2700005    0.3001326
  33.2800026    0.2975074
  33.2900009    0.3079839
  33.3000031    0.2966241
  33.3100014    0.2916187
  33.3199997    0.3011037
  33.3300018    0.3072198
  33.3400002    0.2999874
  33.3500023    0.2991164
  33.3600006    0.2896176
  33.3700027    0.2859947
  33.3800011    0.2787883
  33.3900032    0.2781542
  33.4000015    0.2926242
  33.4099998    0.2990769
  33.4200020    0.2937448
  33.4300003    0.2884234
  33.4400024    0.2967966
  33.4500008    0.2844676
  33.4600029    0.2820792
  33.4700012    0.2890043
  33.4800034    0.2753426
  33.4900017    0.2795730
  33.5000000    0.2881944
  33.5100021    0.2920648
  33.5200005    0.2941360
  33.5300026    0.2938869
  33.5400009    0.2841480
  33.5500031    0.2896537
  33.5600014    0.2954313
  33.5699997    0.2931852
  33.5800018    0.2882187
  33.5900002    0.2829742
  33.6000023    0.2900184
  33.6100006    0.2921771
  33.6200027    0.2776793
  33.6300011    0.2866931
  33.6400032    0.2849886
  33.6500015    0.2802920
  33.6599998    0.2804522
  33.6700020    0.2836460
  33.6800003    0.2762978
  33.6900024    0.2904035
  33.7000008    0.2931040
  33.7100029    0.2892984
  33.7200012    0.2868530
  33.7300034    0.2918093
  33.7400017    0.2977610
  33.7500000    0.2829465
  33.7600021    0.2925976
  33.7700005    0.3090934
  33.7800026    0.3195470
  33.7900009    0.3237676
  33.8000031    0.3093382
  33.8100014    0.3068648
  33.8200035    0.3062758
  33.8300018    0.2858014
  33.8400002    0.2849539
  33.8500023    0.2925031
  33.8600006    0.3078853
  33.8700027    0.3157291
  33.8800011    0.3120196
  33.8900032    0.3063611
  33.9000015    0.2972533
  33.9099998    0.2900893
  33.9200020    0.3025823
  33.9300003    0.3043033
  33.9400024    0.3021979
  33.9500008    0.3049226
  33.9600029    0.2826086
  33.9700012    0.2851918
  33.9800034    0.2937999
  33.9900017    0.2891378
  34.0000000    0.2792493
  34.0100021    0.2867948
  34.0200005    0.2848341
  34.0300026    0.2756959
  34.0400009    0.2756671
  34.0500031    0.2681437
  34.0600014    0.2750506
  34.0700035    0.2697477
  34.0800018    0.2666246
  34.0900002    0.2799110
  34.1000023    0.2816899
  34.1100006    0.2701430
  34.1200027    0.2711665
  34.1300011    0.2644817
  34.1400032    0.2705345
  34.1500015    0.2864253
  34.1599998    0.2789386
  34.1700020    0.2739057
  34.1800003    0.2733244
  34.1900024    0.2604351
  34.2000008    0.2625054
  34.2100029    0.2586523
  34.2200012    0.2591825
  34.2300034    0.2551427
  34.2400017    0.2528414
  34.2500000    0.2495152
  34.2600021    0.2679706
  34.2700005    0.2709994
  34.2800026    0.2678184
  34.2900009    0.2833849
  34.3000031    0.2817208
  34.3100014    0.2742409
  34.3200035    0.2656797
  34.3300018    0.2600921
  34.3400002    0.2581103
  34.3500023    0.2649009
  34.3600006    0.2552872
  34.3700027    0.2557130
  34.3800011    0.2635139
  34.3900032    0.2605136
  34.4000015    0.2754152
  34.4099998    0.2722739
  34.4200020    0.2563409
  34.4300003    0.2595454
  34.4400024    0.2482244
  34.4500008    0.2476422
  34.4600029    0.2607363
  34.4700012    0.2595209
  34.4800034    0.2601493
  34.4900017    0.2564216
  34.5000000    0.2570012
  34.5100021    0.2626620
  34.5200005    0.2684866
  34.5300026    0.2787071
  34.5400009    0.2847022
  34.5500031    0.2932079
  34.5600014    0.2751243
  34.5700035    0.2709980
  34.5800018    0.2894174
  34.5900002    0.2812469
  34.6000023    0.2674285
  34.6100006    0.2883598
  34.6200027    0.2921346
  34.6300011    0.2926843
  34.6400032    0.3019377
  34.6500015    0.2970232
  34.6599998    0.3077440
  34.6700020    0.2927158
  34.6800003    0.2974297
  34.6900024    0.3017112
  34.7000008    0.2960036
  34.7100029    0.2926494
  34.7200012    0.3001247
  34.7300034    0.3030829
  34.7400017    0.2966618
  34.7500000    0.2926534
  34.7600021    0.2974114
  34.7700005    0.2893627
  34.7800026    0.2748374
  34.7900009    0.2871951
  34.8000031    0.2778290
  34.8100014    0.2795268
  34.8200035    0.2785656
  34.8300018    0.2749753
  34.8400002    0.2855208
  34.8500023    0.2911748
  34.8600006    0.2876216
  34.8700027    0.2842108
  34.8800011    0.2913175
  34.8900032    0.2871707
  34.9000015    0.2846738
  34.9099998    0.2826325
  34.9200020    0.2872747
  34.9300003    0.3010371
  34.9400024    0.2909613
  34.9500008    0.2830057
  34.9600029    0.2885586
  34.9700012    0.2929042
  34.9800034    0.2965081
  34.9900017    0.2996689
  35.0000000    0.2968618
  35.0100021    0.2941579
  35.0200005    0.2896954
  35.0300026    0.2857594
  35.0400009    0.2888287
  35.0500031    0.3041067
  35.0600014    0.3064570
  35.0700035    0.3056509
  35.0800018    0.3264674
  35.0900002    0.3260932
  35.1000023    0.3259485
  35.1100006    0.3259974
  35.1200027    0.3031219
  35.1300011    0.3155199
  35.1400032    0.3166916
  35.1500015    0.3366450
  35.1599998    0.3279622
  35.1700020    0.3296289
  35.1800003    0.3249348
  35.1900024    0.3326268
  35.2000008    0.3304298
  35.2100029    0.3337120
  35.2200012    0.3341756
  35.2300034    0.3207580
  35.2400017    0.3053791
  35.2500000    0.3004963
  35.2600021    0.2960316
  35.2700005    0.3115536
  35.2800026    0.3214250
  35.2900009    0.3167606
  35.3000031    0.3193588
  35.3100014    0.3259549
  35.3200035    0.3259383
  35.3300018    0.3226795
  35.3400002    0.3166558
  35.3500023    0.3270552
  35.3600006    0.3204004
  35.3700027    0.3365376
  35.3800011    0.3434598
  35.3900032    0.3344653
  35.4000015    0.3311544
  35.4099998    0.3409753
  35.4200020    0.3503790
  35.4300003    0.3535550
  35.4400024    0.3331779
  35.4500008    0.3404200
  35.4600029    0.3560025
  35.4700012    0.3477330
  35.4800034    0.3357436
  35.4900017    0.3321164
  35.5000000    0.3152442
  35.5100021    0.3163383
  35.5200005    0.3190123
  35.5300026    0.3043903
  35.5400009    0.3176354
  35.5500031    0.3188674
  35.5600014    0.3162115
  35.5700035    0.3180242
  35.5800018    0.3123535
  35.5900002    0.3091459
  35.6000023    0.3142349
  35.6100006    0.3218375
  35.6200027    0.3081314
  35.6300011    0.3222225
  35.6400032    0.3356739
  35.6500015    0.3299267
  35.6599998    0.3393494
  35.6700020    0.3425685
  35.6800003    0.3308799
  35.6900024    0.3606429
  35.7000008    0.3679844
  35.7100029    0.3671837
  35.7200012    0.3486363
  35.7300034    0.3544948
  35.7400017    0.3595722
  35.7500000    0.3614024
  35.7600021    0.3627873
  35.7700005    0.3693849
  35.7800026    0.3515893
  35.7900009    0.3503861
  35.8000031    0.3378565
  35.8100014    0.3398359
  35.8200035    0.3403909
  35.8300018    0.3390388
  35.8400002    0.3351193
  35.8500023    0.3397464
  35.8600006    0.3355758
  35.8700027    0.3237914
  35.8800011    0.3420116
  35.8900032    0.3468614
  35.9000015    0.3472607
  35.9099998    0.3465520
  35.9200020    0.3391966
  35.9300003    0.3579677
  35.9400024    0.3453700
  35.9500008    0.3521331
  35.9600029    0.3358206
  35.9700012    0.3286172
  35.9800034    0.3297820
  35.9900017    0.3195703
  36.0000000    0.3335994
  36.0100021    0.3392253
  36.0200005    0.3210461
  36.0300026    0.3118567
  36.0400009    0.3192632
  36.0500031    0.3235402
  36.0600014    0.3286181
  36.0700035    0.3155997
  36.0800018    0.3240540
  36.0900002    0.3310103
  36.1000023    0.3345383
  36.1100006    0.3254784
  36.1200027    0.3269611
  36.1300011    0.3232019
  36.1400032    0.3162039
  36.1500015    0.3163653
  36.1599998    0.3174455
  36.1700020    0.3040769
  36.1800003    0.3016965
  36.1900024    0.3030753
  36.2000008    0.3061274
  36.2100029    0.3168667
  36.2200012    0.3093131
  36.2300034    0.2930782
  36.2400017    0.2949330
  36.2500000    0.3089896
  36.2600021    0.3226931
  36.2700005    0.3042976
  36.2800026    0.2920783
  36.2900009    0.2868021
  36.3000031    0.2897582
  36.3100014    0.2916614
  36.3200035    0.2988861
  36.3300018    0.3073035
  36.3400002    0.3044812
  36.3500023    0.3062145
  36.3600006    0.3091236
  36.3700027    0.3029991
  36.3800011    0.3091182
  36.3900032    0.2998136
  36.4000015    0.2926111
  36.4099998    0.2913913
  36.4200020    0.2912244
  36.4300003    0.2741594
  36.4400024    0.2767834
  36.4500008    0.2746266
  36.4600029    0.2657195
  36.4700012    0.2715444
  36.4800034    0.2600735
  36.4900017    0.2691154
  36.5000000    0.2723980
  36.5100021    0.2877253
  36.5200005    0.2912003
  36.5300026    0.2968605
  36.5400009    0.3002770
  36.5500031    0.2946608
  36.5600014    0.3005534
  36.5700035    0.2908860
  36.5800018    0.2890366
  36.5900002    0.2836674
  36.6000023    0.2768063
  36.6100006    0.2815584
  36.6200027    0.2814008
  36.6300011    0.2689195
  36.6400032    0.2730226
  36.6500015    0.2743892
  36.6599998    0.2720967
  36.6700020    0.2799700
  36.6800003    0.2819076
  36.6900024    0.2838531
  36.7000008    0.2890102
  36.7100029    0.2846125
  36.7200012    0.2789039
  36.7300034    0.2850276
  36.7400017    0.2905746
  36.7500000    0.2925577
  36.7600021    0.2989951
  36.7700005    0.2844424
  36.7800026    0.2843465
  36.7900009    0.2889395
  36.8000031    0.2971225
  36.8100014    0.3027543
  36.8200035    0.3045733
  36.8300018    0.2911172
  36.8400002    0.2973432
  36.8500023    0.2985838
  36.8600006    0.2886485
  36.8700027    0.2852583
  36.8800011    0.2815840
  36.8900032    0.2859522
  36.9000015    0.2860543
  36.9099998    0.2896097
  36.9200020    0.3059017
  36.9300003    0.2923270
  36.9400024    0.2935249
  36.9500008    0.2934286
  36.9600029    0.2872519
  36.9700012    0.2865818
  36.9800034    0.2807924
  36.9900017    0.2928022
  37.0000000    0.2989894
  37.0100021    0.2929928
  37.0200005    0.2960106
  37.0300026    0.2938600
  37.0400009    0.3067687
  37.0500031    0.3046359
  37.0600014    0.3097222
  37.0700035    0.3134101
  37.0800018    0.3175006
  37.0900002    0.3168122
  37.1000023    0.3218860
  37.1100006    0.3109098
  37.1200027    0.3239665
  37.1300011    0.3299227
  37.1400032    0.3243332
  37.1500015    0.3282711
  37.1600037    0.3120967
  37.1700020    0.3199342
  37.1800003    0.3381897
  37.1900024    0.3410161
  37.2000008    0.3404794
  37.2100029    0.3372519
  37.2200012    0.3468411
  37.2300034    0.3339726
  37.2400017    0.3243859
  37.2500000    0.3185937
  37.2600021    0.3240318
  37.2700005    0.3150630
  37.2800026    0.3128203
  37.2900009    0.2917919
  37.3000031    0.2850009
  37.3100014    0.2795748
  37.3200035    0.2902588
  37.3300018    0.2850370
  37.3400002    0.2834612
  37.3500023    0.2943559
  37.3600006    0.3033944
  37.3700027    0.2909208
  37.3800011    0.2848543
  37.3900032    0.2887087
  37.4000015    0.2998953
  37.4100037    0.3050461
  37.4200020    0.3003452
  37.4300003    0.3066668
  37.4400024    0.2959998
  37.4500008    0.3013569
  37.4600029    0.3103081
  37.4700012    0.3039391
  37.4800034    0.3221841
  37.4900017    0.3017599
  37.5000000    0.3097370
  37.5100021    0.3061253
  37.5200005    0.3035778
  37.5300026    0.3138856
  37.5400009    0.3169407
  37.5500031    0.3121746
  37.5600014    0.3187537
  37.5700035    0.3322046
  37.5800018    0.3496377
  37.5900002    0.3282250
  37.6000023    0.3316539
  37.6100006    0.3408092
  37.6200027    0.3407946
  37.6300011    0.3243161
  37.6400032    0.3276456
  37.6500015    0.3181076
  37.6600037    0.3397971
  37.6700020    0.3272444
  37.6800003    0.3380578
  37.6900024    0.3437473
  37.7000008    0.3519627
  37.7100029    0.3677468
  37.7200012    0.3609785
  37.7300034    0.3603422
  37.7400017    0.3638329
  37.7500000    0.3815126
  37.7600021    0.3884146
  37.7700005    0.3753264
  37.7800026    0.3619354
  37.7900009    0.3553371
  37.8000031    0.3535806
  37.8100014    0.3415076
  37.8200035    0.3390959
  37.8300018    0.3435407
  37.8400002    0.3510009
  37.8500023    0.3465126
  37.8600006    0.3385039
  37.8700027    0.3354118
  37.8800011    0.3328726
  37.8900032    0.3378061
  37.9000015    0.3401750
  37.9100037    0.3320208
  37.9200020    0.3285179
  37.9300003    0.3161955
  37.9400024    0.3364770
  37.9500008    0.3252947
  37.9600029    0.3242426
  37.9700012    0.3360713
  37.9800034    0.3401247
  37.9900017    0.3302392
  38.0000000    0.3249601
  38.0100021    0.3367094
  38.0200005    0.3166446
  38.0300026    0.3212394
  38.0400009    0.3441532
  38.0500031    0.3446116
  38.0600014    0.3483375
  38.0700035    0.3417920
  38.0800018    0.3449907
  38.0900002    0.3481968
  38.1000023    0.3485557
  38.1100006    0.3569780
  38.1200027    0.3620198
  38.1300011    0.3679169
  38.1400032    0.3679347
  38.1500015    0.3582877
  38.1600037    0.3628485
  38.1700020    0.3649054
  38.1800003    0.3487299
  38.1900024    0.3543685
  38.2000008    0.3558609
  38.2100029    0.3473673
  38.2200012    0.3467644
  38.2300034    0.3399064
  38.2400017    0.3490964
  38.2500000    0.3435737
  38.2600021    0.3548868
  38.2700005    0.3573871
  38.2800026    0.3548508
  38.2900009    0.3595679
  38.3000031    0.3472094
  38.3100014    0.3522407
  38.3200035    0.3546493
  38.3300018    0.3513624
  38.3400002    0.3595183
  38.3500023    0.3574739
  38.3600006    0.3608622
  38.3700027    0.3540224
  38.3800011    0.3511614
  38.3900032    0.3615288
  38.4000015    0.3539627
  38.4100037    0.3425919
  38.4200020    0.3436821
  38.4300003    0.3510710
  38.4400024    0.3419114
  38.4500008    0.3418654
  38.4600029    0.3514238
  38.4700012    0.3515395
  38.4800034    0.3419339
  38.4900017    0.3324778
  38.5000000    0.3292857
  38.5100021    0.3347815
  38.5200005    0.3363474
  38.5300026    0.3383365
  38.5400009    0.3420880
  38.5500031    0.3483168
  38.5600014    0.3406556
  38.5700035    0.3389652
  38.5800018    0.3454112
  38.5900002    0.3342697
  38.6000023    0.3422902
  38.6100006    0.3374072
  38.6200027    0.3328271
  38.6300011    0.3353326
  38.6400032    0.3393122
  38.6500015    0.3423436
  38.6600037    0.3452547
  38.6700020    0.3591791
  38.6800003    0.3546327
  38.6900024    0.3524589
  38.7000008    0.3489890
  38.7100029    0.3636968
  38.7200012    0.3613956
  38.7300034    0.3567764
  38.7400017    0.3713914
  38.7500000    0.3607302
  38.7600021    0.3731001
  38.7700005    0.3808022
  38.7800026    0.3664985
  38.7900009    0.3648940
  38.8000031    0.3633766
  38.8100014    0.3666570
  38.8200035    0.3827166
  38.8300018    0.3636478
  38.8400002    0.3753592
  38.8500023    0.3760860
  38.8600006    0.3786376
  38.8700027    0.3929949
  38.8800011    0.3688824
  38.8900032    0.3783736
  38.9000015    0.3936105
  38.9100037    0.4018860
  38.9200020    0.3905818
  38.9300003    0.3969697
  38.9400024    0.3835709
  38.9500008    0.3838238
  38.9600029    0.3764986
  38.9700012    0.3774006
  38.9800034    0.3688496
  38.9900017    0.3563235
  39.0000000    0.3523571
  39.0100021    0.3638058
  39.0200005    0.3656735
  39.0300026    0.3598031
  39.0400009    0.3610450
  39.0500031    0.3658010
  39.0600014    0.3589324
  39.0700035    0.3473021
  39.0800018    0.3491565
  39.0900002    0.3569128
  39.1000023    0.3475254
  39.1100006    0.3364528
  39.1200027    0.3610407
  39.1300011    0.3530267
  39.1400032    0.3587215
  39.1500015    0.3552040
  39.1600037    0.3690063
  39.1700020    0.3744964
  39.1800003    0.3817055
  39.1900024    0.3909900
  39.2000008    0.3917712
  39.2100029    0.3968014
  39.2200012    0.4110946
  39.2300034    0.4112006
  39.2400017    0.4037124
  39.2500000    0.3876630
  39.2600021    0.3846831
  39.2700005    0.3904746
  39.2800026    0.3780027
  39.2900009    0.3777381
  39.3000031    0.3695695
  39.3100014    0.3839380
  39.3200035    0.3811571
  39.3300018    0.3804418
  39.3400002    0.3772350
  39.3500023    0.3761186
  39.3600006    0.3923887
  39.3700027    0.3794207
  39.3800011    0.3792903
  39.3900032    0.3793150
  39.4000015    0.3680089
  39.4100037    0.3589331
  39.4200020    0.3586716
  39.4300003    0.3613614
  39.4400024    0.3641297
  39.4500008    0.3683504
  39.4600029    0.3899382
  39.4700012    0.3837297
  39.4800034    0.3833515
  39.4900017    0.3728915
  39.5000000    0.3968601
  39.5100021    0.3931440
  39.5200005    0.3844187
  39.5300026    0.3850396
  39.5400009    0.3833714
  39.5500031    0.3868654
  39.5600014    0.4008759
  39.5700035    0.4009791
  39.5800018    0.3981517
  39.5900002    0.4032724
  39.6000023    0.4034545
  39.6100006    0.3979543
  39.6200027    0.4198506
  39.6300011    0.4125491
  39.6400032    0.4077130
  39.6500015    0.3924344
  39.6600037    0.3895332
  39.6700020    0.3940811
  39.6800003    0.3978718
  39.6900024    0.3955788
  39.7000008    0.3984955
  39.7100029    0.4065005
  39.7200012    0.4137266
  39.7300034    0.4113678
  39.7400017    0.4181454
  39.7500000    0.4111851
  39.7600021    0.4142542
  39.7700005    0.4044681
  39.7800026    0.3841608
  39.7900009    0.3723585
  39.8000031    0.3766388
  39.8100014    0.3719331
  39.8200035    0.3720951
  39.8300018    0.3749524
  39.8400002    0.3757470
  39.8500023    0.3666357
  39.8600006    0.3656353
  39.8700027    0.3618463
  39.8800011    0.3693707
  39.8900032    0.3721160
  39.9000015    0.3806449
  39.9100037    0.3852066
  39.9200020    0.3931189
  39.9300003    0.4045104
  39.9400024    0.4087223
  39.9500008    0.4144346
  39.9600029    0.4210035
  39.9700012    0.4178695
  39.9800034    0.4125202
  39.9900017    0.4199944
  40.0000000    0.4071134
  40.0100021    0.4163887
  40.0200005    0.4208005
  40.0300026    0.4368854
  40.0400009    0.4251080
  40.0500031    0.4139902
  40.0600014    0.4189700
  40.0700035    0.4318312
  40.0800018    0.4278199
  40.0900002    0.4240093
  40.1000023    0.4070476
  40.1100006    0.4183565
  40.1200027    0.4237009
  40.1300011    0.4163021
  40.1400032    0.4119629
  40.1500015    0.4129986
  40.1600037    0.4278212
  40.1700020    0.4291390
  40.1800003    0.4244408
  40.1900024    0.4303133
  40.2000008    0.4218838
  40.2100029    0.4264974
  40.2200012    0.4176236
  40.2300034    0.4213627
  40.2400017    0.4071532
  40.2500038    0.4125473
  40.2600021    0.4091291
  40.2700005    0.4067881
  40.2800026    0.3961799
  40.2900009    0.3934949
  40.3000031    0.3908775
  40.3100014    0.3762774
  40.3200035    0.3803906
  40.3300018    0.3836246
  40.3400002    0.3832115
  40.3500023    0.3777253
  40.3600006    0.3855711
  40.3700027    0.3900369
  40.3800011    0.3932759
  40.3900032    0.4080536
  40.4000015    0.4027338
  40.4100037    0.4071796
  40.4200020    0.4025799
  40.4300003    0.3957233
  40.4400024    0.3930421
  40.4500008    0.4017427
  40.4600029    0.4076216
  40.4700012    0.4045315
  40.4800034    0.3933614
  40.4900017    0.3926047
  40.5000038    0.3969006
  40.5100021    0.3844852
  40.5200005    0.3678474
  40.5300026    0.3673354
  40.5400009    0.3884127
  40.5500031    0.3728048
  40.5600014    0.3798344
  40.5700035    0.3820028
  40.5800018    0.3848789
  40.5900002    0.3941466
  40.6000023    0.3848255
  40.6100006    0.3859758
  40.6200027    0.3904225
  40.6300011    0.3930912
  40.6400032    0.3786758
  40.6500015    0.3739009
  40.6600037    0.3604823
  40.6700020    0.3693528
  40.6800003    0.3719624
  40.6900024    0.3784591
  40.7000008    0.3704628
  40.7100029    0.3747781
  40.7200012    0.3603181
  40.7300034    0.3783242
  40.7400017    0.3720737
  40.7500038    0.3676777
  40.7600021    0.3652049
  40.7700005    0.3484318
  40.7800026    0.3610246
  40.7900009    0.3615439
  40.8000031    0.3579383
  40.8100014    0.3569261
  40.8200035    0.3539207
  40.8300018    0.3495750
  40.8400002    0.3566356
  40.8500023    0.3558613
  40.8600006    0.3608054
  40.8700027    0.3624799
  40.8800011    0.3605318
  40.8900032    0.3606312
  40.9000015    0.3549309
  40.9100037    0.3578706
  40.9200020    0.3576604
  40.9300003    0.3615205
  40.9400024    0.3535179
  40.9500008    0.3420005
  40.9600029    0.3367455
  40.9700012    0.3378838
  40.9800034    0.3509243
  40.9900017    0.3642998
  41.0000038    0.3667984
  41.0100021    0.3663007
  41.0200005    0.3593286
  41.0300026    0.3652978
  41.0400009    0.3627761
  41.0500031    0.3706022
  41.0600014    0.3673608
  41.0700035    0.3830818
  41.0800018    0.3885899
  41.0900002    0.3927293
  41.1000023    0.3924126
  41.1100006    0.3637605
  41.1200027    0.3757869
  41.1300011    0.3686819
  41.1400032    0.3707497
  41.1500015    0.3755375
  41.1600037    0.3881068
  41.1700020    0.3823225
  41.1800003    0.3784555
  41.1900024    0.3734632
  41.2000008    0.3848685
  41.2100029    0.3996878
  41.2200012    0.4013059
  41.2300034    0.3909284
  41.2400017    0.3915904
  41.2500038    0.3974435
  41.2600021    0.3793433
  41.2700005    0.3941031
  41.2800026    0.4055678
  41.2900009    0.4100096
  41.3000031    0.4054353
  41.3100014    0.4223406
  41.3200035    0.4164898
  41.3300018    0.4140049
  41.3400002    0.4191581
  41.3500023    0.4163852
  41.3600006    0.4099482
  41.3700027    0.4024375
  41.3800011    0.3818453
  41.3900032    0.3941953
  41.4000015    0.3926609
  41.4100037    0.3869121
  41.4200020    0.3889274
  41.4300003    0.3880885
  41.4400024    0.3937059
  41.4500008    0.3929303
  41.4600029    0.3829372
  41.4700012    0.3811142
  41.4800034    0.3749810
  41.4900017    0.3708775
  41.5000038    0.3701224
  41.5100021    0.3556485
  41.5200005    0.3706083
  41.5300026    0.3679693
  41.5400009    0.3675763
  41.5500031    0.3709595
  41.5600014    0.3531953
  41.5700035    0.3583728
  41.5800018    0.3522797
  41.5900002    0.3614587
  41.6000023    0.3666804
  41.6100006    0.3663441
  41.6200027    0.3662735
  41.6300011    0.3618844
  41.6400032    0.3598821
  41.6500015    0.3561637
  41.6600037    0.3574494
  41.6700020    0.3806982
  41.6800003    0.3787211
  41.6900024    0.3785307
  41.7000008    0.3955885
  41.7100029    0.3908742
  41.7200012    0.3679435
  41.7300034    0.3453858
  41.7400017    0.3341309
  41.7500038    0.3388743
  41.7600021    0.3592970
  41.7700005    0.3586063
  41.7800026    0.3538805
  41.7900009    0.3482878
  41.8000031    0.3439613
  41.8100014    0.3586751
  41.8200035    0.3564931
  41.8300018    0.3583576
  41.8400002    0.3638994
  41.8500023    0.3556852
  41.8600006    0.3486627
  41.8700027    0.3467637
  41.8800011    0.3601488
  41.8900032    0.3733514
  41.9000015    0.3584707
  41.9100037    0.3378208
  41.9200020    0.3335467
  41.9300003    0.3381544
  41.9400024    0.3390177
  41.9500008    0.3433423
  41.9600029    0.3428212
  41.9700012    0.3448862
  41.9800034    0.3452791
  41.9900017    0.3466824
  42.0000038    0.3460726
  42.0100021    0.3423358
  42.0200005    0.3374654
  42.0300026    0.3430989
  42.0400009    0.3366794
  42.0500031    0.3277732
  42.0600014    0.3195031
  42.0700035    0.3300687
  42.0800018    0.3295482
  42.0900002    0.3110463
  42.1000023    0.3071166
  42.1100006    0.3185886
  42.1200027    0.3158316
  42.1300011    0.3334467
  42.1400032    0.3352920
  42.1500015    0.3316362
  42.1600037    0.3201150
  42.1700020    0.3238536
  42.1800003    0.3283723
  42.1900024    0.3315371
  42.2000008    0.3321557
  42.2100029    0.3290342
  42.2200012    0.3373618
  42.2300034    0.3345396
  42.2400017    0.3396763
  42.2500038    0.3367555
  42.2600021    0.3266833
  42.2700005    0.3399753
  42.2800026    0.3253289
  42.2900009    0.3218086
  42.3000031    0.3149796
  42.3100014    0.3327086
  42.3200035    0.3354673
  42.3300018    0.3542633
  42.3400002    0.3600339
  42.3500023    0.3475966
  42.3600006    0.3567301
  42.3700027    0.3643219
  42.3800011    0.3612779
  42.3900032    0.3724123
  42.4000015    0.3637920
  42.4100037    0.3682139
  42.4200020    0.3536969
  42.4300003    0.3531756
  42.4400024    0.3577196
  42.4500008    0.3593071
  42.4600029    0.3588113
  42.4700012    0.3469664
  42.4800034    0.3469621
  42.4900017    0.3285488
  42.5000038    0.3228028
  42.5100021    0.3143066
  42.5200005    0.3100530
  42.5300026    0.3217554
  42.5400009    0.3191513
  42.5500031    0.3148367
  42.5600014    0.3116574
  42.5700035    0.3136341
  42.5800018    0.3185744
  42.5900002    0.3261655
  42.6000023    0.3202566
  42.6100006    0.3341354
  42.6200027    0.3285407
  42.6300011    0.3349858
  42.6400032    0.3342614
  42.6500015    0.3418122
  42.6600037    0.3406483
  42.6700020    0.3492248
  42.6800003    0.3422729
  42.6900024    0.3482256
  42.7000008    0.3561202
  42.7100029    0.3598056
  42.7200012    0.3726912
  42.7300034    0.3515895
  42.7400017    0.3634737
  42.7500038    0.3749478
  42.7600021    0.3793702
  42.7700005    0.3763635
  42.7800026    0.3708802
  42.7900009    0.3607442
  42.8000031    0.3684747
  42.8100014    0.3709824
  42.8200035    0.3680861
  42.8300018    0.3719428
  42.8400002    0.3682906
  42.8500023    0.3654609
  42.8600006    0.3689239
  42.8700027    0.3776680
  42.8800011    0.3786256
  42.8900032    0.3892083
  42.9000015    0.3875267
  42.9100037    0.3763582
  42.9200020    0.3864237
  42.9300003    0.3874381
  42.9400024    0.3863670
  42.9500008    0.3808042
  42.9600029    0.3740396
  42.9700012    0.3734715
  42.9800034    0.3693399
  42.9900017    0.3538590
  43.0000038    0.3508663
  43.0100021    0.3532324
  43.0200005    0.3551790
  43.0300026    0.3634997
  43.0400009    0.3661558
  43.0500031    0.3624220
  43.0600014    0.3541657
  43.0700035    0.3519953
  43.0800018    0.3533258
  43.0900002    0.3512343
  43.1000023    0.3479992
  43.1100006    0.3436123
  43.1200027    0.3537242
  43.1300011    0.3664741
  43.1400032    0.3572582
  43.1500015    0.3553925
  43.1600037    0.3516038
  43.1700020    0.3509993
  43.1800003    0.3559172
  43.1900024    0.3490863
  43.2000008    0.3434847
  43.2100029    0.3472790
  43.2200012    0.3619425
  43.2300034    0.3617619
  43.2400017    0.3664081
  43.2500038    0.3556812
  43.2600021    0.3418004
  43.2700005    0.3530831
  43.2800026    0.3513431
  43.2900009    0.3484328
  43.3000031    0.3593180
  43.3100014    0.3433993
  43.3200035    0.3418308
  43.3300018    0.3410768
  43.3400002    0.3542820
  43.3500023    0.3422128
  43.3600006    0.3613412
  43.3700027    0.3657905
  43.3800011    0.3764046
  43.3900032    0.3680318
  43.4000015    0.3685744
  43.4100037    0.3662347
  43.4200020    0.3677577
  43.4300003    0.3603650
  43.4400024    0.3835714
  43.4500008    0.3825738
  43.4600029    0.3813827
  43.4700012    0.3813577
  43.4800034    0.3684397
  43.4900017    0.3685360
  43.5000038    0.3826256
  43.5100021    0.3799819
  43.5200005    0.3838314
  43.5300026    0.3860151
  43.5400009    0.4101369
  43.5500031    0.4031337
  43.5600014    0.4037666
  43.5700035    0.4012183
  43.5800018    0.3961955
  43.5900040    0.3972142
  43.6000023    0.3820154
  43.6100006    0.3626456
  43.6200027    0.3736369
  43.6300011    0.3861838
  43.6400032    0.3866697
  43.6500015    0.3910976
  43.6600037    0.4063638
  43.6700020    0.4153101
  43.6800003    0.4302658
  43.6900024    0.4243900
  43.7000008    0.4287915
  43.7100029    0.4229468
  43.7200012    0.4184934
  43.7300034    0.4112506
  43.7400017    0.4249601
  43.7500038    0.4296155
  43.7600021    0.4225818
  43.7700005    0.4235871
  43.7800026    0.4226751
  43.7900009    0.4275454
  43.8000031    0.4324426
  43.8100014    0.4351422
  43.8200035    0.4362583
  43.8300018    0.4549430
  43.8400040    0.4419866
  43.8500023    0.4515137
  43.8600006    0.4672627
  43.8700027    0.4711428
  43.8800011    0.4688565
  43.8900032    0.4832732
  43.9000015    0.4820100
  43.9100037    0.4874638
  43.9200020    0.4732645
  43.9300003    0.4769047
  43.9400024    0.4626631
  43.9500008    0.4582737
  43.9600029    0.4371173
  43.9700012    0.4491836
  43.9800034    0.4670591
  43.9900017    0.4497326
  44.0000038    0.4457214
  44.0100021    0.4540063
  44.0200005    0.4463112
  44.0300026    0.4398563
  44.0400009    0.4366972
  44.0500031    0.4461733
  44.0600014    0.4492879
  44.0700035    0.4578120
  44.0800018    0.4547857
  44.0900040    0.4497324
  44.1000023    0.4581521
  44.1100006    0.4433592
  44.1200027    0.4554065
  44.1300011    0.4569645
  44.1400032    0.4544674
  44.1500015    0.4437008
  44.1600037    0.4384355
  44.1700020    0.4272043
  44.1800003    0.4326847
  44.1900024    0.4449782
  44.2000008    0.4348330
  44.2100029    0.4418563
  44.2200012    0.4443850
  44.2300034    0.4387599
  44.2400017    0.4390515
  44.2500038    0.4484529
  44.2600021    0.4492919
  44.2700005    0.4412768
  44.2800026    0.4429369
  44.2900009    0.4369543
  44.3000031    0.4453462
  44.3100014    0.4488518
  44.3200035    0.4563094
  44.3300018    0.4607137
  44.3400040    0.4487774
  44.3500023    0.4581585
  44.3600006    0.4550450
  44.3700027    0.4469912
  44.3800011    0.4526791
  44.3900032    0.4624927
  44.4000015    0.4607100
  44.4100037    0.4532602
  44.4200020    0.4478997
  44.4300003    0.4435847
  44.4400024    0.4567274
  44.4500008    0.4541312
  44.4600029    0.4382115
  44.4700012    0.4598067
  44.4800034    0.4662832
  44.4900017    0.4635827
  44.5000038    0.4597243
  44.5100021    0.4645955
  44.5200005    0.4717327
  44.5300026    0.4797663
  44.5400009    0.4677386
  44.5500031    0.4778397
  44.5600014    0.4861384
  44.5700035    0.4919921
  44.5800018    0.4895283
  44.5900040    0.4776424
  44.6000023    0.4626789
  44.6100006    0.4573157
  44.6200027    0.4615285
  44.6300011    0.4579039
  44.6400032    0.4607793
  44.6500015    0.4682427
  44.6600037    0.4613311
  44.6700020    0.4622115
  44.6800003    0.4575613
  44.6900024    0.4612224
  44.7000008    0.4443420
  44.7100029    0.4589173
  44.7200012    0.4382187
  44.7300034    0.4466771
  44.7400017    0.4440519
  44.7500038    0.4498853
  44.7600021    0.4243792
  44.7700005    0.4234549
  44.7800026    0.4370384
  44.7900009    0.4356390
  44.8000031    0.4403515
  44.8100014    0.4453554
  44.8200035    0.4531677
  44.8300018    0.4762009
  44.8400040    0.4739695
  44.8500023    0.4489617
  44.8600006    0.4609193
  44.8700027    0.4621195
  44.8800011    0.4455830
  44.8900032    0.4436983
  44.9000015    0.4460838
  44.9100037    0.4303180
  44.9200020    0.4407467
  44.9300003    0.4341828
  44.9400024    0.4310140
  44.9500008    0.4274111
  44.9600029    0.4217291
  44.9700012    0.4214086
  44.9800034    0.4460555
  44.9900017    0.4328726
  45.0000038    0.4283201
  45.0100021    0.4309855
  45.0200005    0.4337741
  45.0300026    0.4528514
  45.0400009    0.4608423
  45.0500031    0.4622717
  45.0600014    0.4507231
  45.0700035    0.4448574
  45.0800018    0.4455055
  45.0900040    0.4373727
  45.1000023    0.4395718
  45.1100006    0.4288862
  45.1200027    0.4299719
  45.1300011    0.4364649
  45.1400032    0.4300865
  45.1500015    0.4184052
  45.1600037    0.4340015
  45.1700020    0.4238067
  45.1800003    0.4267685
  45.1900024    0.4128641
  45.2000008    0.4180146
  45.2100029    0.4187421
  45.2200012    0.4234528
  45.2300034    0.4297561
  45.2400017    0.4389809
  45.2500038    0.4280682
  45.2600021    0.4304815
  45.2700005    0.4343278
  45.2800026    0.4442813
  45.2900009    0.4484472
  45.3000031    0.4553665
  45.3100014    0.4690506
  45.3200035    0.4445046
  45.3300018    0.4388733
  45.3400040    0.4385840
  45.3500023    0.4389229
  45.3600006    0.4327542
  45.3700027    0.4506744
  45.3800011    0.4373647
  45.3900032    0.4542684
  45.4000015    0.4477823
  45.4100037    0.4517041
  45.4200020    0.4483438
  45.4300003    0.4649642
  45.4400024    0.4375418
  45.4500008    0.4320378
  45.4600029    0.4226392
  45.4700012    0.4265250
  45.4800034    0.4092411
  45.4900017    0.4241036
  45.5000038    0.4227681
  45.5100021    0.4146532
  45.5200005    0.4317091
  45.5300026    0.4348266
  45.5400009    0.4255427
  45.5500031    0.4251916
  45.5600014    0.4193211
  45.5700035    0.4256302
  45.5800018    0.4294411
  45.5900040    0.4254194
  45.6000023    0.4137675
  45.6100006    0.4252673
  45.6200027    0.3984425
  45.6300011    0.3990030
  45.6400032    0.4141564
  45.6500015    0.4016036
  45.6600037    0.3985161
  45.6700020    0.3824214
  45.6800003    0.3885129
  45.6900024    0.3816050
  45.7000008    0.3659503
  45.7100029    0.3580573
  45.7200012    0.3635466
  45.7300034    0.3743844
  45.7400017    0.3807920
  45.7500038    0.3899606
  45.7600021    0.3972580
  45.7700005    0.3900194
  45.7800026    0.4061191
  45.7900009    0.4008637
  45.8000031    0.3948890
  45.8100014    0.4061480
  45.8200035    0.4125028
  45.8300018    0.4015861
  45.8400040    0.3922269
  45.8500023    0.3913070
  45.8600006    0.3928305
  45.8700027    0.3903522
  45.8800011    0.3846017
  45.8900032    0.3863755
  45.9000015    0.3773943
  45.9100037    0.3676573
  45.9200020    0.3735934
  45.9300003    0.3614688
  45.9400024    0.3487793
  45.9500008    0.3383183
  45.9600029    0.3515532
  45.9700012    0.3609855
  45.9800034    0.3589941
  45.9900017    0.3440628
  46.0000038    0.3426575
  46.0100021    0.3424108
  46.0200005    0.3402714
  46.0300026    0.3444166
  46.0400009    0.3403627
  46.0500031    0.3416892
  46.0600014    0.3447933
  46.0700035    0.3520577
  46.0800018    0.3372582
  46.0900040    0.3322646
  46.1000023    0.3352242
  46.1100006    0.3411793
  46.1200027    0.3449251
  46.1300011    0.3580477
  46.1400032    0.3631761
  46.1500015    0.3607508
  46.1600037    0.3674291
  46.1700020    0.3429923
  46.1800003    0.3425616
  46.1900024    0.3423785
  46.2000008    0.3521076
  46.2100029    0.3703812
  46.2200012    0.3689151
  46.2300034    0.3723379
  46.2400017    0.3810752
  46.2500038    0.3787221
  46.2600021    0.3842719
  46.2700005    0.3871653
  46.2800026    0.3877687
  46.2900009    0.3770147
  46.3000031    0.3689929
  46.3100014    0.3582748
  46.3200035    0.3505701
  46.3300018    0.3477607
  46.3400040    0.3572680
  46.3500023    0.3483552
  46.3600006    0.3481613
  46.3700027    0.3587630
  46.3800011    0.3624257
  46.3900032    0.3478547
  46.4000015    0.3517412
  46.4100037    0.3501156
  46.4200020    0.3385451
  46.4300003    0.3361348
  46.4400024    0.3438627
  46.4500008    0.3354811
  46.4600029    0.3415036
  46.4700012    0.3464269
  46.4800034    0.3567320
  46.4900017    0.3585500
  46.5000038    0.3806961
  46.5100021    0.3901800
  46.5200005    0.3738780
  46.5300026    0.3609501
  46.5400009    0.3723400
  46.5500031    0.3745417
  46.5600014    0.3731944
  46.5700035    0.3652555
  46.5800018    0.3597453
  46.5900040    0.3440910
  46.6000023    0.3460687
  46.6100006    0.3405207
  46.6200027    0.3455392
  46.6300011    0.3466751
  46.6400032    0.3636240
  46.6500015    0.3605677
  46.6600037    0.3788314
  46.6700020    0.3802543
  46.6800041    0.3794355
  46.6900024    0.3721556
  46.7000008    0.3471075
  46.7100029    0.3390556
  46.7200012    0.3371282
  46.7300034    0.3439660
  46.7400017    0.3425846
  46.7500038    0.3375103
  46.7600021    0.3513957
  46.7700005    0.3625045
  46.7800026    0.3711225
  46.7900009    0.3735981
  46.8000031    0.3747374
  46.8100014    0.3630838
  46.8200035    0.3621298
  46.8300018    0.3820500
  46.8400040    0.3853228
  46.8500023    0.3974913
  46.8600006    0.4128566
  46.8700027    0.4099502
  46.8800011    0.4275354
  46.8900032    0.4253722
  46.9000015    0.4099082
  46.9100037    0.4117257
  46.9200020    0.3994918
  46.9300041    0.4076967
  46.9400024    0.4004194
  46.9500008    0.4121492
  46.9600029    0.4182341
  46.9700012    0.4057719
  46.9800034    0.4036666
  46.9900017    0.4151007
  47.0000038    0.4113165
  47.0100021    0.4087917
  47.0200005    0.4022117
  47.0300026    0.4088823
  47.0400009    0.3934898
  47.0500031    0.3886620
  47.0600014    0.3903137
  47.0700035    0.3984425
  47.0800018    0.3977975
  47.0900040    0.3785137
  47.1000023    0.3773533
  47.1100006    0.3788984
  47.1200027    0.3776813
  47.1300011    0.3719212
  47.1400032    0.3901079
  47.1500015    0.3998502
  47.1600037    0.3929283
  47.1700020    0.4106731
  47.1800041    0.3919432
  47.1900024    0.3861988
  47.2000008    0.3890390
  47.2100029    0.3835431
  47.2200012    0.3909932
  47.2300034    0.4086300
  47.2400017    0.4039399
  47.2500038    0.4051548
  47.2600021    0.4019499
  47.2700005    0.4042738
  47.2800026    0.4180645
  47.2900009    0.4095707
  47.3000031    0.4122690
  47.3100014    0.3998313
  47.3200035    0.4116719
  47.3300018    0.4247063
  47.3400040    0.4212091
  47.3500023    0.4024053
  47.3600006    0.4124860
  47.3700027    0.4118787
  47.3800011    0.4101819
  47.3900032    0.4129673
  47.4000015    0.4017758
  47.4100037    0.3887278
  47.4200020    0.3915501
  47.4300041    0.4057784
  47.4400024    0.4201470
  47.4500008    0.4015558
  47.4600029    0.4080541
  47.4700012    0.3975540
  47.4800034    0.4012291
  47.4900017    0.3964746
  47.5000038    0.3829974
  47.5100021    0.3893175
  47.5200005    0.3843082
  47.5300026    0.3764624
  47.5400009    0.3699170
  47.5500031    0.3865550
  47.5600014    0.4071525
  47.5700035    0.3957498
  47.5800018    0.3839811
  47.5900040    0.3855030
  47.6000023    0.3907810
  47.6100006    0.3776727
  47.6200027    0.3800978
  47.6300011    0.3630700
  47.6400032    0.3546183
  47.6500015    0.3663095
  47.6600037    0.3728698
  47.6700020    0.3574773
  47.6800041    0.3583426
  47.6900024    0.3556835
  47.7000008    0.3582009
  47.7100029    0.3620090
  47.7200012    0.3757472
  47.7300034    0.3676824
  47.7400017    0.3696484
  47.7500038    0.3762346
  47.7600021    0.3896965
  47.7700005    0.3905430
  47.7800026    0.3961452
  47.7900009    0.3977409
  47.8000031    0.3925910
  47.8100014    0.3903055
  47.8200035    0.3832586
  47.8300018    0.3881769
  47.8400040    0.3762340
  47.8500023    0.3577618
  47.8600006    0.3516803
  47.8700027    0.3546834
  47.8800011    0.3584980
  47.8900032    0.3723929
  47.9000015    0.3787061
  47.9100037    0.3807563
  47.9200020    0.3836176
  47.9300041    0.3721026
  47.9400024    0.3660068
  47.9500008    0.3584807
  47.9600029    0.3589898
  47.9700012    0.3562490
  47.9800034    0.3583421
  47.9900017    0.3496968
  48.0000038    0.3409521
  48.0100021    0.3334359
  48.0200005    0.3500294
  48.0300026    0.3393776
  48.0400009    0.3489784
  48.0500031    0.3478423
  48.0600014    0.3480880
  48.0700035    0.3361528
  48.0800018    0.3543852
  48.0900040    0.3496235
  48.1000023    0.3612287
  48.1100006    0.3530923
  48.1200027    0.3514709
  48.1300011    0.3668082
  48.1400032    0.3585858
  48.1500015    0.3459907
  48.1600037    0.3467228
  48.1700020    0.3483495
  48.1800041    0.3432842
  48.1900024    0.3528634
  48.2000008    0.3581916
  48.2100029    0.3508773
  48.2200012    0.3603252
  48.2300034    0.3631143
  48.2400017    0.3546919
  48.2500038    0.3496517
  48.2600021    0.3611690
  48.2700005    0.3614430
  48.2800026    0.3760196
  48.2900009    0.3832684
  48.3000031    0.3826723
  48.3100014    0.3767108
  48.3200035    0.3777475
  48.3300018    0.3885021
  48.3400040    0.3878603
  48.3500023    0.3933633
  48.3600006    0.3959845
  48.3700027    0.3858768
  48.3800011    0.3940295
  48.3900032    0.4015247
  48.4000015    0.3955946
  48.4100037    0.3938842
  48.4200020    0.3843670
  48.4300041    0.3756683
  48.4400024    0.3748681
  48.4500008    0.3787674
  48.4600029    0.3767388
  48.4700012    0.3704562
  48.4800034    0.3674992
  48.4900017    0.3753336
  48.5000038    0.3794669
  48.5100021    0.3767118
  48.5200005    0.3864391
  48.5300026    0.3963424
  48.5400009    0.3972155
  48.5500031    0.4092536
  48.5600014    0.4018087
  48.5700035    0.4015779
  48.5800018    0.3971108
  48.5900040    0.4058395
  48.6000023    0.3930807
  48.6100006    0.3783216
  48.6200027    0.3718649
  48.6300011    0.3677693
  48.6400032    0.3785475
  48.6500015    0.3718759
  48.6600037    0.3636800
  48.6700020    0.3674725
  48.6800041    0.3662310
  48.6900024    0.3548283
  48.7000008    0.3475396
  48.7100029    0.3471397
  48.7200012    0.3390250
  48.7300034    0.3359344
  48.7400017    0.3328895
  48.7500038    0.3490632
  48.7600021    0.3400294
  48.7700005    0.3441543
  48.7800026    0.3688941
  48.7900009    0.3531169
  48.8000031    0.3608834
  48.8100014    0.3557438
  48.8200035    0.3604124
  48.8300018    0.3575811
  48.8400040    0.3694056
  48.8500023    0.3776557
  48.8600006    0.3747649
  48.8700027    0.3807129
  48.8800011    0.3821503
  48.8900032    0.3662454
  48.9000015    0.3810776
  48.9100037    0.3697205
  48.9200020    0.3739447
  48.9300041    0.3729056
  48.9400024    0.3779837
  48.9500008    0.3830365
  48.9600029    0.3826722
  48.9700012    0.3748808
  48.9800034    0.3688677
  48.9900017    0.3677444
  49.0000038    0.3796601
  49.0100021    0.3743329
  49.0200005    0.3593385
  49.0300026    0.3690241
  49.0400009    0.3746696
  49.0500031    0.3748874
  49.0600014    0.3711656
  49.0700035    0.3795901
  49.0800018    0.3752336
  49.0900040    0.3821706
  49.1000023    0.3920057
  49.1100006    0.3870060
  49.1200027    0.3929129
  49.1300011    0.3993807
  49.1400032    0.3943032
  49.1500015    0.3923904
  49.1600037    0.3947765
  49.1700020    0.3938869
  49.1800041    0.3930324
  49.1900024    0.4005426
  49.2000008    0.3951320
  49.2100029    0.3867265
  49.2200012    0.3859946
  49.2300034    0.3885574
  49.2400017    0.3832295
  49.2500038    0.3795735
  49.2600021    0.3782814
  49.2700005    0.3814395
  49.2800026    0.3804578
  49.2900009    0.3747820
  49.3000031    0.3724429
  49.3100014    0.3727862
  49.3200035    0.3771068
  49.3300018    0.3929178
  49.3400040    0.3941478
  49.3500023    0.3878711
  49.3600006    0.3802817
  49.3700027    0.3894887
  49.3800011    0.4030268
  49.3900032    0.4135106
  49.4000015    0.4092282
  49.4100037    0.4080438
  49.4200020    0.4107612
  49.4300041    0.3984284
  49.4400024    0.4088535
  49.4500008    0.4073542
  49.4600029    0.4265264
  49.4700012    0.4241376
  49.4800034    0.4301730
  49.4900017    0.4230039
  49.5000038    0.4309752
  49.5100021    0.4474610
  49.5200005    0.4442375
  49.5300026    0.4401469
  49.5400009    0.4448941
  49.5500031    0.4500053
  49.5600014    0.4534112
  49.5700035    0.4625542
  49.5800018    0.4545743
  49.5900040    0.4370174
  49.6000023    0.4451155
  49.6100006    0.4512070
  49.6200027    0.4522210
  49.6300011    0.4450706
  49.6400032    0.4584657
  49.6500015    0.4687374
  49.6600037    0.4791591
  49.6700020    0.4632428
  49.6800041    0.4681343
  49.6900024    0.4712044
  49.7000008    0.4664807
  49.7100029    0.4678083
  49.7200012    0.4760911
  49.7300034    0.4673959
  49.7400017    0.4706175
  49.7500038    0.4529686
  49.7600021    0.4654950
  49.7700005    0.4611470
  49.7800026    0.4540325
  49.7900009    0.4680898
  49.8000031    0.4885789
  49.8100014    0.4773075
  49.8200035    0.4657585
  49.8300018    0.4633301
  49.8400040    0.4738835
  49.8500023    0.4918273
  49.8600006    0.4921600
  49.8700027    0.4883598
  49.8800011    0.4744345
  49.8900032    0.4568844
  49.9000015    0.4533452
  49.9100037    0.4742902
  49.9200020    0.4461421
  49.9300041    0.4379576
  49.9400024    0.4379812
  49.9500008    0.4345443
  49.9600029    0.4316082
  49.9700012    0.4523430
  49.9800034    0.4469512
  49.9900017    0.4439466
  50.0000038    0.4387593
  50.0100021    0.4517809
  50.0200043    0.4714223
  50.0300026    0.4693200
  50.0400009    0.4512761
  50.0500031    0.4518587
  50.0600014    0.4428381
  50.0700035    0.4445711
  50.0800018    0.4501934
  50.0900040    0.4640343
  50.1000023    0.4558201
  50.1100006    0.4611114
  50.1200027    0.4413712
  50.1300011    0.4436919
  50.1400032    0.4385130
  50.1500015    0.4422221
  50.1600037    0.4353066
  50.1700020    0.4394079
  50.1800041    0.4430150
  50.1900024    0.4368996
  50.2000008    0.4306093
  50.2100029    0.4174525
  50.2200012    0.4220470
  50.2300034    0.4035513
  50.2400017    0.4104183
  50.2500038    0.4183028
  50.2600021    0.4125613
  50.2700043    0.4074801
  50.2800026    0.4078953
  50.2900009    0.4119295
  50.3000031    0.4173764
  50.3100014    0.4191537
  50.3200035    0.4154837
  50.3300018    0.4091299
  50.3400040    0.4212722
  50.3500023    0.4226031
  50.3600006    0.4420255
  50.3700027    0.4354681
  50.3800011    0.4238419
  50.3900032    0.4261754
  50.4000015    0.4361612
  50.4100037    0.4273492
  50.4200020    0.4295835
  50.4300041    0.4242692
  50.4400024    0.4174111
  50.4500008    0.4221213
  50.4600029    0.4196706
  50.4700012    0.4120781
  50.4800034    0.4021184
  50.4900017    0.3979422
  50.5000038    0.4039318
  50.5100021    0.4079941
  50.5200043    0.4157950
  50.5300026    0.4119518
  50.5400009    0.4134280
  50.5500031    0.4252476
  50.5600014    0.4120481
  50.5700035    0.4328353
  50.5800018    0.4528841
  50.5900040    0.4395405
  50.6000023    0.4337898
  50.6100006    0.4153092
  50.6200027    0.4215362
  50.6300011    0.4214316
  50.6400032    0.4203241
  50.6500015    0.4077337
  50.6600037    0.3951536
  50.6700020    0.4033578
  50.6800041    0.4016999
  50.6900024    0.3926059
  50.7000008    0.3886825
  50.7100029    0.3852001
  50.7200012    0.3739713
  50.7300034    0.3805265
  50.7400017    0.3764074
  50.7500038    0.3957727
  50.7600021    0.3913015
  50.7700043    0.3867473
  50.7800026    0.3852046
  50.7900009    0.3821578
  50.8000031    0.3712890
  50.8100014    0.3706513
  50.8200035    0.3682356
  50.8300018    0.3730009
  50.8400040    0.3618088
  50.8500023    0.3678934
  50.8600006    0.3770297
  50.8700027    0.3733539
  50.8800011    0.3910170
  50.8900032    0.4122370
  50.9000015    0.4262539
  50.9100037    0.4171362
  50.9200020    0.3993948
  50.9300041    0.4063693
  50.9400024    0.4204657
  50.9500008    0.4192373
  50.9600029    0.4350436
  50.9700012    0.4219238
  50.9800034    0.4174702
  50.9900017    0.4252901
  51.0000038    0.4292780
  51.0100021    0.4298678
  51.0200043    0.4348313
  51.0300026    0.4326186
  51.0400009    0.4397837
  51.0500031    0.4367473
  51.0600014    0.4176734
  51.0700035    0.4225384
  51.0800018    0.4113424
  51.0900040    0.4072145
  51.1000023    0.3952114
  51.1100006    0.4052252
  51.1200027    0.4079630
  51.1300011    0.4137589
  51.1400032    0.4005560
  51.1500015    0.4116348
  51.1600037    0.4028464
  51.1700020    0.4174936
  51.1800041    0.4246095
  51.1900024    0.4269690
  51.2000008    0.4376085
  51.2100029    0.4380734
  51.2200012    0.4374789
  51.2300034    0.4311012
  51.2400017    0.4057438
  51.2500038    0.3957329
  51.2600021    0.3995139
  51.2700043    0.3871791
  51.2800026    0.3905462
  51.2900009    0.3862524
  51.3000031    0.3815890
  51.3100014    0.3774179
  51.3200035    0.3778724
  51.3300018    0.3824870
  51.3400040    0.3698686
  51.3500023    0.3768396
  51.3600006    0.3736625
  51.3700027    0.3693075
  51.3800011    0.3577749
  51.3900032    0.3550715
  51.4000015    0.3616225
  51.4100037    0.3724692
  51.4200020    0.3827461
  51.4300041    0.3884840
  51.4400024    0.3877527
  51.4500008    0.3742523
  51.4600029    0.3741497
  51.4700012    0.3654025
  51.4800034    0.3603475
  51.4900017    0.3666267
  51.5000038    0.3583924
  51.5100021    0.3506634
  51.5200043    0.3584661
  51.5300026    0.3679395
  51.5400009    0.3747010
  51.5500031    0.3733774
  51.5600014    0.3546025
  51.5700035    0.3558040
  51.5800018    0.3475859
  51.5900040    0.3517136
  51.6000023    0.3566970
  51.6100006    0.3654184
  51.6200027    0.3774732
  51.6300011    0.3720445
  51.6400032    0.3828312
  51.6500015    0.3943523
  51.6600037    0.3793021
  51.6700020    0.3906973
  51.6800041    0.3819358
  51.6900024    0.3684898
  51.7000008    0.3858474
  51.7100029    0.3857941
  51.7200012    0.3895586
  51.7300034    0.3663366
  51.7400017    0.3621182
  51.7500038    0.3728217
  51.7600021    0.3593141
  51.7700043    0.3495956
  51.7800026    0.3434142
  51.7900009    0.3453919
  51.8000031    0.3763642
  51.8100014    0.3659918
  51.8200035    0.3783242
  51.8300018    0.3921809
  51.8400040    0.3977070
  51.8500023    0.3966973
  51.8600006    0.4029618
  51.8700027    0.3925166
  51.8800011    0.3924926
  51.8900032    0.3999085
  51.9000015    0.3917791
  51.9100037    0.4021725
  51.9200020    0.3885295
  51.9300041    0.3963744
  51.9400024    0.3922321
  51.9500008    0.4011501
  51.9600029    0.3858292
  51.9700012    0.3899899
  51.9800034    0.3883710
  51.9900017    0.3854889
  52.0000038    0.3803199
  52.0100021    0.3799987
  52.0200043    0.3854817
  52.0300026    0.4001083
  52.0400009    0.4042403
  52.0500031    0.3957984
  52.0600014    0.3942281
  52.0700035    0.3855253
  52.0800018    0.4017645
  52.0900040    0.3938874
  52.1000023    0.4109873
  52.1100006    0.3983714
  52.1200027    0.4061757
  52.1300011    0.4050327
  52.1400032    0.4084730
  52.1500015    0.4240829
  52.1600037    0.4225557
  52.1700020    0.4186595
  52.1800041    0.4197893
  52.1900024    0.4194130
  52.2000008    0.4220433
  52.2100029    0.4350221
  52.2200012    0.4270759
  52.2300034    0.4148650
  52.2400017    0.4186356
  52.2500038    0.4220819
  52.2600021    0.4272127
  52.2700043    0.4191525
  52.2800026    0.4084268
  52.2900009    0.4154117
  52.3000031    0.4390133
  52.3100014    0.4182981
  52.3200035    0.4135857
  52.3300018    0.4145089
  52.3400040    0.4323286
  52.3500023    0.4300747
  52.3600006    0.4195973
  52.3700027    0.4087248
  52.3800011    0.3951299
  52.3900032    0.3975520
  52.4000015    0.4053484
  52.4100037    0.4177196
  52.4200020    0.3971771
  52.4300041    0.3940392
  52.4400024    0.3906032
  52.4500008    0.3935791
  52.4600029    0.3996228
  52.4700012    0.3966101
  52.4800034    0.4046926
  52.4900017    0.4034760
  52.5000038    0.4203400
  52.5100021    0.4205634
  52.5200043    0.4222167
  52.5300026    0.4153153
  52.5400009    0.4064633
  52.5500031    0.4001305
  52.5600014    0.4166027
  52.5700035    0.4189595
  52.5800018    0.4169869
  52.5900040    0.4182324
  52.6000023    0.4168443
  52.6100006    0.4184294
  52.6200027    0.4202015
  52.6300011    0.4256199
  52.6400032    0.4233559
  52.6500015    0.4082184
  52.6600037    0.4085422
  52.6700020    0.4245116
  52.6800041    0.4269555
  52.6900024    0.4272251
  52.7000008    0.4242697
  52.7100029    0.4254220
  52.7200012    0.4405224
  52.7300034    0.4256262
  52.7400017    0.4283489
  52.7500038    0.4236695
  52.7600021    0.4289797
  52.7700043    0.4193273
  52.7800026    0.4048482
  52.7900009    0.4076741
  52.8000031    0.3926501
  52.8100014    0.3842150
  52.8200035    0.3681263
  52.8300018    0.3593536
  52.8400040    0.3470173
  52.8500023    0.3382842
  52.8600006    0.3344841
  52.8700027    0.3618915
  52.8800011    0.3578258
  52.8900032    0.3627564
  52.9000015    0.3676980
  52.9100037    0.3763264
  52.9200020    0.3662072
  52.9300041    0.3735580
  52.9400024    0.3722036
  52.9500008    0.3810594
  52.9600029    0.3527595
  52.9700012    0.3523508
  52.9800034    0.3674257
  52.9900017    0.3710677
  53.0000038    0.3647366
  53.0100021    0.3775598
  53.0200043    0.3826743
  53.0300026    0.3837523
  53.0400009    0.3852384
  53.0500031    0.3866057
  53.0600014    0.3688068
  53.0700035    0.3722467
  53.0800018    0.3628882
  53.0900040    0.3745595
  53.1000023    0.3631451
  53.1100044    0.3565028
  53.1200027    0.3697102
  53.1300011    0.3628990
  53.1400032    0.3620376
  53.1500015    0.3683748
  53.1600037    0.3708392
  53.1700020    0.3797931
  53.1800041    0.3886403
  53.1900024    0.3877514
  53.2000008    0.3893219
  53.2100029    0.3883748
  53.2200012    0.3913652
  53.2300034    0.3841195
  53.2400017    0.3638235
  53.2500038    0.3750409
  53.2600021    0.3530067
  53.2700043    0.3435940
  53.2800026    0.3369905
  53.2900009    0.3311596
  53.3000031    0.3401704
  53.3100014    0.3386897
  53.3200035    0.3397520
  53.3300018    0.3328500
  53.3400040    0.3315059
  53.3500023    0.3270307
  53.3600044    0.3255763
  53.3700027    0.3305797
  53.3800011    0.3265714
  53.3900032    0.3275771
  53.4000015    0.3304505
  53.4100037    0.3318209
  53.4200020    0.3276719
  53.4300041    0.3292638
  53.4400024    0.3355430
  53.4500008    0.3285758
  53.4600029    0.3318587
  53.4700012    0.3306392
  53.4800034    0.3256113
  53.4900017    0.3263838
  53.5000038    0.3354455
  53.5100021    0.3329907
  53.5200043    0.3509197
  53.5300026    0.3477814
  53.5400009    0.3470882
  53.5500031    0.3364970
  53.5600014    0.3435690
  53.5700035    0.3446098
  53.5800018    0.3364572
  53.5900040    0.3215779
  53.6000023    0.3234779
  53.6100044    0.3194188
  53.6200027    0.3168410
  53.6300011    0.3044459
  53.6400032    0.2986570
  53.6500015    0.2970022
  53.6600037    0.3012705
  53.6700020    0.2933574
  53.6800041    0.2965700
  53.6900024    0.3064739
  53.7000008    0.2987347
  53.7100029    0.3003673
  53.7200012    0.3104393
  53.7300034    0.3037038
  53.7400017    0.3058282
  53.7500038    0.3044912
  53.7600021    0.3072355
  53.7700043    0.3200321
  53.7800026    0.3003266
  53.7900009    0.3081043
  53.8000031    0.3057499
  53.8100014    0.3006789
  53.8200035    0.3195399
  53.8300018    0.3265072
  53.8400040    0.3332320
  53.8500023    0.3475809
  53.8600044    0.3550297
  53.8700027    0.3478025
  53.8800011    0.3418820
  53.8900032    0.3587432
  53.9000015    0.3678192
  53.9100037    0.3625121
  53.9200020    0.3858130
  53.9300041    0.3696126
  53.9400024    0.3669590
  53.9500008    0.3759758
  53.9600029    0.3715166
  53.9700012    0.3540837
  53.9800034    0.3611548
  53.9900017    0.3567333
  54.0000038    0.3559553
  54.0100021    0.3486737
  54.0200043    0.3599171
  54.0300026    0.3631419
  54.0400009    0.3723232
  54.0500031    0.3671452
  54.0600014    0.3581576
  54.0700035    0.3477836
  54.0800018    0.3692730
  54.0900040    0.3663950
  54.1000023    0.3540327
  54.1100044    0.3472763
  54.1200027    0.3394393
  54.1300011    0.3327775
  54.1400032    0.3342951
  54.1500015    0.3346966
  54.1600037    0.3323604
  54.1700020    0.3265749
  54.1800041    0.3265158
  54.1900024    0.3341158
  54.2000008    0.3348003
  54.2100029    0.3454446
  54.2200012    0.3528160
  54.2300034    0.3560314
  54.2400017    0.3422606
  54.2500038    0.3349072
  54.2600021    0.3435966
  54.2700043    0.3444678
  54.2800026    0.3479010
  54.2900009    0.3527435
  54.3000031    0.3399127
  54.3100014    0.3285304
  54.3200035    0.3259651
  54.3300018    0.3283832
  54.3400040    0.3280745
  54.3500023    0.3355184
  54.3600044    0.3331586
  54.3700027    0.3438174
  54.3800011    0.3581517
  54.3900032    0.3514594
  54.4000015    0.3416397
  54.4100037    0.3487374
  54.4200020    0.3508324
  54.4300041    0.3498494
  54.4400024    0.3664548
  54.4500008    0.3557007
  54.4600029    0.3659526
  54.4700012    0.3641756
  54.4800034    0.3682584
  54.4900017    0.3687687
  54.5000038    0.3595617
  54.5100021    0.3435902
  54.5200043    0.3478533
  54.5300026    0.3326415
  54.5400009    0.3427768
  54.5500031    0.3314911
  54.5600014    0.3299711
  54.5700035    0.3320491
  54.5800018    0.3401074
  54.5900040    0.3475356
  54.6000023    0.3313522
  54.6100044    0.3287422
  54.6200027    0.3325304
  54.6300011    0.3354852
  54.6400032    0.3428269
  54.6500015    0.3487111
  54.6600037    0.3463147
  54.6700020    0.3398558
  54.6800041    0.3331687
  54.6900024    0.3332422
  54.7000008    0.3281078
  54.7100029    0.3321265
  54.7200012    0.3238331
  54.7300034    0.3233941
  54.7400017    0.3227050
  54.7500038    0.3229399
  54.7600021    0.3175063
  54.7700043    0.3213636
  54.7800026    0.3149573
  54.7900009    0.3061432
  54.8000031    0.3049445
  54.8100014    0.3094307
  54.8200035    0.3007920
  54.8300018    0.3040093
  54.8400040    0.3085696
  54.8500023    0.3080395
  54.8600044    0.3041476
  54.8700027    0.3021176
  54.8800011    0.3003421
  54.8900032    0.3109309
  54.9000015    0.3099282
  54.9100037    0.3052957
  54.9200020    0.2985638
  54.9300041    0.2955331
  54.9400024    0.2939776
  54.9500008    0.2930393
  54.9600029    0.2944596
  54.9700012    0.2953997
  54.9800034    0.3188451
  54.9900017    0.3208321
  55.0000038    0.3136045
  55.0100021    0.3157397
  55.0200043    0.3169517
  55.0300026    0.3215869
  55.0400009    0.3225240
  55.0500031    0.3291046
  55.0600014    0.3228285
  55.0700035    0.3120894
  55.0800018    0.3096619
  55.0900040    0.3240831
  55.1000023    0.3340839
  55.1100044    0.3451176
  55.1200027    0.3494684
  55.1300011    0.3488785
  55.1400032    0.3476506
  55.1500015    0.3397135
  55.1600037    0.3455872
  55.1700020    0.3390380
  55.1800041    0.3436535
  55.1900024    0.3314158
  55.2000008    0.3377746
  55.2100029    0.3424354
  55.2200012    0.3377150
  55.2300034    0.3293864
  55.2400017    0.3358794
  55.2500038    0.3346070
  55.2600021    0.3405588
  55.2700043    0.3390802
  55.2800026    0.3392988
  55.2900009    0.3510540
  55.3000031    0.3411477
  55.3100014    0.3567689
  55.3200035    0.3559967
  55.3300018    0.3505870
  55.3400040    0.3463204
  55.3500023    0.3469360
  55.3600044    0.3466349
  55.3700027    0.3526506
  55.3800011    0.3542473
  55.3900032    0.3535209
  55.4000015    0.3456425
  55.4100037    0.3434330
  55.4200020    0.3475076
  55.4300041    0.3365564
  55.4400024    0.3342186
  55.4500008    0.3341874
  55.4600029    0.3274763
  55.4700012    0.3185119
  55.4800034    0.3395720
  55.4900017    0.3363556
  55.5000038    0.3394141
  55.5100021    0.3367931
  55.5200043    0.3464904
  55.5300026    0.3423980
  55.5400009    0.3388789
  55.5500031    0.3442204
  55.5600014    0.3420748
  55.5700035    0.3335085
  55.5800018    0.3284142
  55.5900040    0.3314585
  55.6000023    0.3248316
  55.6100044    0.3237353
  55.6200027    0.3142720
  55.6300011    0.3220638
  55.6400032    0.3368864
  55.6500015    0.3444625
  55.6600037    0.3436919
  55.6700020    0.3330491
  55.6800041    0.3398864
  55.6900024    0.3488830
  55.7000008    0.3658803
  55.7100029    0.3565944
  55.7200012    0.3532022
  55.7300034    0.3518258
  55.7400017    0.3571591
  55.7500038    0.3527487
  55.7600021    0.3540663
  55.7700043    0.3435037
  55.7800026    0.3455184
  55.7900009    0.3449476
  55.8000031    0.3519119
  55.8100014    0.3582080
  55.8200035    0.3604871
  55.8300018    0.3524437
  55.8400040    0.3380751
  55.8500023    0.3440322
  55.8600044    0.3516842
  55.8700027    0.3521315
  55.8800011    0.3527358
  55.8900032    0.3587032
  55.9000015    0.3621512
  55.9100037    0.3533845
  55.9200020    0.3599551
  55.9300041    0.3585989
  55.9400024    0.3609913
  55.9500008    0.3470648
  55.9600029    0.3485982
  55.9700012    0.3415357
  55.9800034    0.3423955
  55.9900017    0.3321739
  56.0000038    0.3259661
  56.0100021    0.3242980
  56.0200043    0.3148079
  56.0300026    0.3155911
  56.0400009    0.3320533
  56.0500031    0.3287185
  56.0600014    0.3282092
  56.0700035    0.3290679
  56.0800018    0.3361584
  56.0900040    0.3230919
  56.1000023    0.3428072
  56.1100044    0.3516614
  56.1200027    0.3525883
  56.1300011    0.3617233
  56.1400032    0.3539288
  56.1500015    0.3463341
  56.1600037    0.3493987
  56.1700020    0.3492239
  56.1800041    0.3451957
  56.1900024    0.3443993
  56.2000008    0.3532903
  56.2100029    0.3561783
  56.2200012    0.3617882
  56.2300034    0.3716137
  56.2400017    0.3633466
  56.2500038    0.3643293
  56.2600021    0.3672771
  56.2700043    0.3819493
  56.2800026    0.3813155
  56.2900009    0.3705110
  56.3000031    0.3704665
  56.3100014    0.3651529
  56.3200035    0.3743727
  56.3300018    0.3759504
  56.3400040    0.3666343
  56.3500023    0.3526766
  56.3600044    0.3613556
  56.3700027    0.3535805
  56.3800011    0.3680485
  56.3900032    0.3633457
  56.4000015    0.3533444
  56.4100037    0.3652351
  56.4200020    0.3590323
  56.4300041    0.3561325
  56.4400024    0.3597880
  56.4500046    0.3675685
  56.4600029    0.3737878
  56.4700012    0.3803027
  56.4800034    0.3781603
  56.4900017    0.3810025
  56.5000038    0.3571015
  56.5100021    0.3601751
  56.5200043    0.3564426
  56.5300026    0.3628587
  56.5400009    0.3508549
  56.5500031    0.3612852
  56.5600014    0.3577628
  56.5700035    0.3697797
  56.5800018    0.3942149
  56.5900040    0.3937797
  56.6000023    0.3896288
  56.6100044    0.3949621
  56.6200027    0.3835205
  56.6300011    0.4005283
  56.6400032    0.3970603
  56.6500015    0.3904236
  56.6600037    0.3823945
  56.6700020    0.3907245
  56.6800041    0.3871705
  56.6900024    0.3697092
  56.7000046    0.3756024
  56.7100029    0.3677501
  56.7200012    0.3492105
  56.7300034    0.3585434
  56.7400017    0.3614186
  56.7500038    0.3614135
  56.7600021    0.3704779
  56.7700043    0.3617487
  56.7800026    0.3735526
  56.7900009    0.3664497
  56.8000031    0.3639635
  56.8100014    0.3705874
  56.8200035    0.3799783
  56.8300018    0.3775069
  56.8400040    0.3837485
  56.8500023    0.3760535
  56.8600044    0.3734554
  56.8700027    0.3687059
  56.8800011    0.3918408
  56.8900032    0.3836955
  56.9000015    0.3797935
  56.9100037    0.3910134
  56.9200020    0.3915820
  56.9300041    0.3956435
  56.9400024    0.4020461
  56.9500046    0.3942700
  56.9600029    0.3929481
  56.9700012    0.3980905
  56.9800034    0.3971578
  56.9900017    0.4114812
  57.0000038    0.4147443
  57.0100021    0.4150659
  57.0200043    0.4061216
  57.0300026    0.4129525
  57.0400009    0.4035220
  57.0500031    0.3890530
  57.0600014    0.3854207
  57.0700035    0.3823857
  57.0800018    0.3721560
  57.0900040    0.3653887
  57.1000023    0.3675889
  57.1100044    0.3744706
  57.1200027    0.3762764
  57.1300011    0.3753846
  57.1400032    0.3695916
  57.1500015    0.3642408
  57.1600037    0.3510885
  57.1700020    0.3571916
  57.1800041    0.3582728
  57.1900024    0.3456236
  57.2000046    0.3508906
  57.2100029    0.3555117
  57.2200012    0.3512239
  57.2300034    0.3504035
  57.2400017    0.3414722
  57.2500038    0.3567457
  57.2600021    0.3530477
  57.2700043    0.3510859
  57.2800026    0.3478107
  57.2900009    0.3551333
  57.3000031    0.3580153
  57.3100014    0.3496455
  57.3200035    0.3584422
  57.3300018    0.3696641
  57.3400040    0.3540025
  57.3500023    0.3596438
  57.3600044    0.3613497
  57.3700027    0.3798397
  57.3800011    0.3862553
  57.3900032    0.3933974
  57.4000015    0.3885949
  57.4100037    0.3822815
  57.4200020    0.3828078
  57.4300041    0.3766677
  57.4400024    0.3764275
  57.4500046    0.3975062
  57.4600029    0.3922711
  57.4700012    0.3679495
  57.4800034    0.3745339
  57.4900017    0.3832055
  57.5000038    0.3830707
  57.5100021    0.3969644
  57.5200043    0.3999285
  57.5300026    0.3863991
  57.5400009    0.3662062
  57.5500031    0.3703119
  57.5600014    0.3768498
  57.5700035    0.3749762
  57.5800018    0.3715151
  57.5900040    0.3721175
  57.6000023    0.3869217
  57.6100044    0.4048265
  57.6200027    0.4185574
  57.6300011    0.4052881
  57.6400032    0.3991119
  57.6500015    0.4003391
  57.6600037    0.4050952
  57.6700020    0.3993998
  57.6800041    0.4004359
  57.6900024    0.4216772
  57.7000046    0.4118617
  57.7100029    0.4202123
  57.7200012    0.4069684
  57.7300034    0.3941862
  57.7400017    0.4027166
  57.7500038    0.4109572
  57.7600021    0.4172629
  57.7700043    0.4121854
  57.7800026    0.4127164
  57.7900009    0.4183346
  57.8000031    0.4108171
  57.8100014    0.3948994
  57.8200035    0.3917075
  57.8300018    0.3863058
  57.8400040    0.3922692
  57.8500023    0.3977617
  57.8600044    0.3933660
  57.8700027    0.3914139
  57.8800011    0.3911233
  57.8900032    0.3978051
  57.9000015    0.4011553
  57.9100037    0.3999432
  57.9200020    0.4070641
  57.9300041    0.4000373
  57.9400024    0.3995507
  57.9500046    0.3963751
  57.9600029    0.3961482
  57.9700012    0.3983920
  57.9800034    0.3926375
  57.9900017    0.4096929
  58.0000038    0.4066918
  58.0100021    0.4034324
  58.0200043    0.3916373
  58.0300026    0.3868622
  58.0400009    0.3969807
  58.0500031    0.3902028
  58.0600014    0.3901652
  58.0700035    0.3954802
  58.0800018    0.3865812
  58.0900040    0.3760029
  58.1000023    0.3759484
  58.1100044    0.3747551
  58.1200027    0.3838237
  58.1300011    0.3698740
  58.1400032    0.3611367
  58.1500015    0.3697800
  58.1600037    0.3473126
  58.1700020    0.3336138
  58.1800041    0.3513526
  58.1900024    0.3634568
  58.2000046    0.3584860
  58.2100029    0.3647375
  58.2200012    0.3602900
  58.2300034    0.3586570
  58.2400017    0.3669377
  58.2500038    0.3600905
  58.2600021    0.3515035
  58.2700043    0.3588682
  58.2800026    0.3627576
  58.2900009    0.3460133
  58.3000031    0.3252931
  58.3100014    0.3185613
  58.3200035    0.3103684
  58.3300018    0.3073378
  58.3400040    0.3144786
  58.3500023    0.3256634
  58.3600044    0.3124718
  58.3700027    0.3051079
  58.3800011    0.2967961
  58.3900032    0.3103281
  58.4000015    0.3074584
  58.4100037    0.3257863
  58.4200020    0.3142096
  58.4300041    0.3116048
  58.4400024    0.3135847
  58.4500046    0.3075288
  58.4600029    0.3090477
  58.4700012    0.3070007
  58.4800034    0.2980602
  58.4900017    0.2990568
  58.5000038    0.2987082
  58.5100021    0.3085064
  58.5200043    0.3263505
  58.5300026    0.3236268
  58.5400009    0.3253533
  58.5500031    0.3205209
  58.5600014    0.3262233
  58.5700035    0.3234541
  58.5800018    0.3258843
  58.5900040    0.3288109
  58.6000023    0.3297332
  58.6100044    0.3334889
  58.6200027    0.3322712
  58.6300011    0.3295219
  58.6400032    0.3342396
  58.6500015    0.3490024
  58.6600037    0.3417807
  58.6700020    0.3338273
  58.6800041    0.3372255
  58.6900024    0.3487056
  58.7000046    0.3554624
  58.7100029    0.3614778
  58.7200012    0.3485114
  58.7300034    0.3396689
  58.7400017    0.3481357
  58.7500038    0.3443851
  58.7600021    0.3452677
  58.7700043    0.3587064
  58.7800026    0.3474577
  58.7900009    0.3431549
  58.8000031    0.3467265
  58.8100014    0.3444420
  58.8200035    0.3351740
  58.8300018    0.3396604
  58.8400040    0.3334321
  58.8500023    0.3269004
  58.8600044    0.3302521
  58.8700027    0.3395658
  58.8800011    0.3245650
  58.8900032    0.3302896
  58.9000015    0.3334375
  58.9100037    0.3402905
  58.9200020    0.3371481
  58.9300041    0.3518738
  58.9400024    0.3485598
  58.9500046    0.3444366
  58.9600029    0.3547109
  58.9700012    0.3421459
  58.9800034    0.3536676
  58.9900017    0.3636952
  59.0000038    0.3749118
  59.0100021    0.3715740
  59.0200043    0.3777924
  59.0300026    0.3817464
  59.0400009    0.3667665
  59.0500031    0.3739630
  59.0600014    0.3932514
  59.0700035    0.3913099
  59.0800018    0.3817598
  59.0900040    0.3803452
  59.1000023    0.3688551
  59.1100044    0.3736293
  59.1200027    0.3845488
  59.1300011    0.3644359
  59.1400032    0.3691108
  59.1500015    0.3717988
  59.1600037    0.3763530
  59.1700020    0.3867205
  59.1800041    0.3836513
  59.1900024    0.3832659
  59.2000046    0.3908684
  59.2100029    0.3828430
  59.2200012    0.3770284
  59.2300034    0.3876227
  59.2400017    0.3988138
  59.2500038    0.3906578
  59.2600021    0.4059820
  59.2700043    0.4092753
  59.2800026    0.3970653
  59.2900009    0.3936513
  59.3000031    0.3795149
  59.3100014    0.3829548
  59.3200035    0.3843926
  59.3300018    0.3849281
  59.3400040    0.3947356
  59.3500023    0.3899705
  59.3600044    0.3870328
  59.3700027    0.3603294
  59.3800011    0.3504532
  59.3900032    0.3499523
  59.4000015    0.3631319
  59.4100037    0.3760611
  59.4200020    0.3715082
  59.4300041    0.3710941
  59.4400024    0.3590825
  59.4500046    0.3637178
  59.4600029    0.3583398
  59.4700012    0.3683892
  59.4800034    0.3816119
  59.4900017    0.3765984
  59.5000038    0.3685497
  59.5100021    0.3626897
  59.5200043    0.3571339
  59.5300026    0.3662818
  59.5400047    0.3653361
  59.5500031    0.3576471
  59.5600014    0.3633932
  59.5700035    0.3804016
  59.5800018    0.3694731
  59.5900040    0.3785357
  59.6000023    0.3831423
  59.6100044    0.3922881
  59.6200027    0.3978831
  59.6300011    0.3913870
  59.6400032    0.4035404
  59.6500015    0.4078339
  59.6600037    0.3918923
  59.6700020    0.3845567
  59.6800041    0.3761027
  59.6900024    0.3704169
  59.7000046    0.3795453
  59.7100029    0.3825112
  59.7200012    0.3807335
  59.7300034    0.3745788
  59.7400017    0.3745043
  59.7500038    0.3817534
  59.7600021    0.3768387
  59.7700043    0.3687996
  59.7800026    0.3773489
  59.7900047    0.3776934
  59.8000031    0.3704286
  59.8100014    0.3632192
  59.8200035    0.3609818
  59.8300018    0.3710425
  59.8400040    0.3547036
  59.8500023    0.3698264
  59.8600044    0.3654638
  59.8700027    0.3686262
  59.8800011    0.3664360
  59.8900032    0.3599733
  59.9000015    0.3616212
  59.9100037    0.3556443
  59.9200020    0.3592658
  59.9300041    0.3656701
  59.9400024    0.3567632
  59.9500046    0.3427007
  59.9600029    0.3500641
  59.9700012    0.3445742
  59.9800034    0.3460227
  59.9900017    0.3434942
  60.0000038    0.3573653
  60.0100021    0.3538160
  60.0200043    0.3537610
  60.0300026    0.3573779
  60.0400047    0.3504531
  60.0500031    0.3487138
  60.0600014    0.3580097
  60.0700035    0.3513387
  60.0800018    0.3427729
  60.0900040    0.3580793
  60.1000023    0.3511924
  60.1100044    0.3547815
  60.1200027    0.3658431
  60.1300011    0.3419863
  60.1400032    0.3371443
  60.1500015    0.3544139
  60.1600037    0.3486768
  60.1700020    0.3434330
  60.1800041    0.3474379
  60.1900024    0.3463787
  60.2000046    0.3462116
  60.2100029    0.3514608
  60.2200012    0.3505978
  60.2300034    0.3521905
  60.2400017    0.3539670
  60.2500038    0.3536148
  60.2600021    0.3602376
  60.2700043    0.3559090
  60.2800026    0.3504563
  60.2900047    0.3518156
  60.3000031    0.3553610
  60.3100014    0.3624862
  60.3200035    0.3638927
  60.3300018    0.3686769
  60.3400040    0.3578379
  60.3500023    0.3591125
  60.3600044    0.3641258
  60.3700027    0.3674504
  60.3800011    0.3641903
  60.3900032    0.3651569
  60.4000015    0.3692006
  60.4100037    0.3766784
  60.4200020    0.3677450
  60.4300041    0.3915608
  60.4400024    0.3981699
  60.4500046    0.3891267
  60.4600029    0.3891580
  60.4700012    0.3907025
  60.4800034    0.3933769
  60.4900017    0.3953291
  60.5000038    0.3952717
  60.5100021    0.4163449
  60.5200043    0.3980459
  60.5300026    0.3968084
  60.5400047    0.4061562
  60.5500031    0.3992625
  60.5600014    0.3886863
  60.5700035    0.3774549
  60.5800018    0.3712914
  60.5900040    0.3835821
  60.6000023    0.3877056
  60.6100044    0.3945481
  60.6200027    0.4049977
  60.6300011    0.4003038
  60.6400032    0.4097026
  60.6500015    0.4169850
  60.6600037    0.4036488
  60.6700020    0.4092655
  60.6800041    0.4084311
  60.6900024    0.4122598
  60.7000046    0.4068323
  60.7100029    0.4008781
  60.7200012    0.4067004
  60.7300034    0.3929323
  60.7400017    0.3933952
  60.7500038    0.3902663
  60.7600021    0.3916479
  60.7700043    0.3905609
  60.7800026    0.3851168
  60.7900047    0.3655190
  60.8000031    0.3725929
  60.8100014    0.3657382
  60.8200035    0.3622327
  60.8300018    0.3740677
  60.8400040    0.3735310
  60.8500023    0.3593130
  60.8600044    0.3745418
  60.8700027    0.3763882
  60.8800011    0.3834713
  60.8900032    0.3871718
  60.9000015    0.3865641
  60.9100037    0.3778985
  60.9200020    0.3734387
  60.9300041    0.3728443
  60.9400024    0.3833663
  60.9500046    0.3799139
  60.9600029    0.3810523
  60.9700012    0.4038148
  60.9800034    0.3947212
  60.9900017    0.3900518
  61.0000038    0.3842390
  61.0100021    0.3762786
  61.0200043    0.3821906
  61.0300026    0.3862804
  61.0400047    0.3826790
  61.0500031    0.3901964
  61.0600014    0.3916779
  61.0700035    0.3931192
  61.0800018    0.3953838
  61.0900040    0.3944414
  61.1000023    0.3816077
  61.1100044    0.3864326
  61.1200027    0.3716414
  61.1300011    0.3586936
  61.1400032    0.3692288
  61.1500015    0.3704134
  61.1600037    0.3636782
  61.1700020    0.3507453
  61.1800041    0.3494489
  61.1900024    0.3600073
  61.2000046    0.3650925
  61.2100029    0.3658915
  61.2200012    0.3565992
  61.2300034    0.3564988
  61.2400017    0.3533531
  61.2500038    0.3519645
  61.2600021    0.3346855
  61.2700043    0.3527543
  61.2800026    0.3488632
  61.2900047    0.3463988
  61.3000031    0.3680656
  61.3100014    0.3687169
  61.3200035    0.3603460
  61.3300018    0.3751802
  61.3400040    0.3722423
  61.3500023    0.3581109
  61.3600044    0.3646830
  61.3700027    0.3627532
  61.3800011    0.3560243
  61.3900032    0.3641689
  61.4000015    0.3767436
  61.4100037    0.3715509
  61.4200020    0.3592099
  61.4300041    0.3635092
  61.4400024    0.3666663
  61.4500046    0.3752565
  61.4600029    0.3726948
  61.4700012    0.3732991
  61.4800034    0.3827160
  61.4900017    0.3926070
  61.5000038    0.4115228
  61.5100021    0.3897264
  61.5200043    0.3724836
  61.5300026    0.3792067
  61.5400047    0.3795885
  61.5500031    0.3644254
  61.5600014    0.3599294
  61.5700035    0.3590652
  61.5800018    0.3549723
  61.5900040    0.3559927
  61.6000023    0.3537638
  61.6100044    0.3599018
  61.6200027    0.3571616
  61.6300011    0.3554272
  61.6400032    0.3575834
  61.6500015    0.3618458
  61.6600037    0.3612521
  61.6700020    0.3622153
  61.6800041    0.3495943
  61.6900024    0.3670950
  61.7000046    0.3636091
  61.7100029    0.3468730
  61.7200012    0.3529904
  61.7300034    0.3656980
  61.7400017    0.3583888
  61.7500038    0.3562407
  61.7600021    0.3604423
  61.7700043    0.3780221
  61.7800026    0.3682057
  61.7900047    0.3742246
  61.8000031    0.3712901
  61.8100014    0.3796177
  61.8200035    0.3767024
  61.8300018    0.3714269
  61.8400040    0.3773450
  61.8500023    0.3702481
  61.8600044    0.3750581
  61.8700027    0.3698857
  61.8800011    0.3803658
  61.8900032    0.3756030
  61.9000015    0.3834409
  61.9100037    0.3857806
  61.9200020    0.3743709
  61.9300041    0.3706840
  61.9400024    0.3854117
  61.9500046    0.3707403
  61.9600029    0.3693981
  61.9700012    0.3717658
  61.9800034    0.3587256
  61.9900017    0.3699439
  62.0000038    0.3664119
  62.0100021    0.3718140
  62.0200043    0.3913760
  62.0300026    0.3840532
  62.0400047    0.3855450
  62.0500031    0.3828044
  62.0600014    0.3804252
  62.0700035    0.3873161
  62.0800018    0.3669026
  62.0900040    0.3831018
  62.1000023    0.3773164
  62.1100044    0.3721368
  62.1200027    0.3823217
  62.1300011    0.3877147
  62.1400032    0.3827987
  62.1500015    0.3792888
  62.1600037    0.3749017
  62.1700020    0.3695022
  62.1800041    0.3810813
  62.1900024    0.3830738
  62.2000046    0.3783718
  62.2100029    0.3798458
  62.2200012    0.3778920
  62.2300034    0.3837627
  62.2400017    0.3663180
  62.2500038    0.3573864
  62.2600021    0.3523987
  62.2700043    0.3441921
  62.2800026    0.3593286
  62.2900047    0.3624829
  62.3000031    0.3719316
  62.3100014    0.3735599
  62.3200035    0.3851159
  62.3300018    0.3841843
  62.3400040    0.3810979
  62.3500023    0.3852994
  62.3600044    0.3909288
  62.3700027    0.3827190
  62.3800011    0.3668089
  62.3900032    0.3708910
  62.4000015    0.3836160
  62.4100037    0.3826479
  62.4200020    0.4012724
  62.4300041    0.3913032
  62.4400024    0.3957729
  62.4500046    0.3968422
  62.4600029    0.4055366
  62.4700012    0.3952671
  62.4800034    0.4019525
  62.4900017    0.3990281
  62.5000038    0.4060251
  62.5100021    0.4044471
  62.5200043    0.3894177
  62.5300026    0.4054955
  62.5400047    0.4036016
  62.5500031    0.3863898
  62.5600014    0.3761978
  62.5700035    0.3792778
  62.5800018    0.3877975
  62.5900040    0.3999967
  62.6000023    0.3795845
  62.6100044    0.3845849
  62.6200027    0.3760137
  62.6300011    0.3911006
  62.6400032    0.3950123
  62.6500015    0.4128414
  62.6600037    0.4185499
  62.6700020    0.4197778
  62.6800041    0.4097113
  62.6900024    0.3989956
  62.7000046    0.3895023
  62.7100029    0.4086612
  62.7200012    0.4201583
  62.7300034    0.4070935
  62.7400017    0.3976789
  62.7500038    0.3960630
  62.7600021    0.3890707
  62.7700043    0.3821861
  62.7800026    0.3953053
  62.7900047    0.4018385
  62.8000031    0.4073458
  62.8100014    0.3952510
  62.8200035    0.3927072
  62.8300018    0.3882019
  62.8400040    0.3798133
  62.8500023    0.3825386
  62.8600044    0.3730524
  62.8700027    0.3787328
  62.8800049    0.3860920
  62.8900032    0.3753193
  62.9000015    0.3769471
  62.9100037    0.3625912
  62.9200020    0.3664727
  62.9300041    0.3686968
  62.9400024    0.3569223
  62.9500046    0.3601081
  62.9600029    0.3514530
  62.9700012    0.3488216
  62.9800034    0.3482212
  62.9900017    0.3602495
  63.0000038    0.3738325
  63.0100021    0.3806294
  63.0200043    0.3790449
  63.0300026    0.3671438
  63.0400047    0.3653588
  63.0500031    0.3829628
  63.0600014    0.3734657
  63.0700035    0.3629718
  63.0800018    0.3811381
  63.0900040    0.3747682
  63.1000023    0.3756967
  63.1100044    0.3863969
  63.1200027    0.3822226
  63.1300049    0.3756073
  63.1400032    0.3667171
  63.1500015    0.3695988
  63.1600037    0.3721131
  63.1700020    0.3745687
  63.1800041    0.3896978
  63.1900024    0.3992379
  63.2000046    0.4000714
  63.2100029    0.3914450
  63.2200012    0.4037592
  63.2300034    0.4035505
  63.2400017    0.4059743
  63.2500038    0.4103748
  63.2600021    0.4126778
  63.2700043    0.4091004
  63.2800026    0.4173932
  63.2900047    0.4203568
  63.3000031    0.4230396
  63.3100014    0.4141960
  63.3200035    0.4184872
  63.3300018    0.4338828
  63.3400040    0.4290451
  63.3500023    0.4289306
  63.3600044    0.4388340
  63.3700027    0.4314713
  63.3800049    0.4395843
  63.3900032    0.4460618
  63.4000015    0.4347093
  63.4100037    0.4484639
  63.4200020    0.4416539
  63.4300041    0.4530667
  63.4400024    0.4496508
  63.4500046    0.4462429
  63.4600029    0.4400954
  63.4700012    0.4471543
  63.4800034    0.4571884
  63.4900017    0.4453032
  63.5000038    0.4419407
  63.5100021    0.4308116
  63.5200043    0.4202637
  63.5300026    0.4244708
  63.5400047    0.4375284
  63.5500031    0.4433763
  63.5600014    0.4373916
  63.5700035    0.4439296
  63.5800018    0.4381609
  63.5900040    0.4364592
  63.6000023    0.4401970
  63.6100044    0.4307035
  63.6200027    0.4214459
  63.6300049    0.4258288
  63.6400032    0.4170305
  63.6500015    0.4267214
  63.6600037    0.4133985
  63.6700020    0.4215441
  63.6800041    0.4057963
  63.6900024    0.4146912
  63.7000046    0.4234332
  63.7100029    0.4284691
  63.7200012    0.4250963
  63.7300034    0.4340573
  63.7400017    0.4275066
  63.7500038    0.4062870
  63.7600021    0.3990180
  63.7700043    0.4087601
  63.7800026    0.4045191
  63.7900047    0.4084656
  63.8000031    0.4033140
  63.8100014    0.4005307
  63.8200035    0.4142657
  63.8300018    0.4156959
  63.8400040    0.4126691
  63.8500023    0.4208063
  63.8600044    0.4233809
  63.8700027    0.4153596
  63.8800049    0.4168126
  63.8900032    0.4281256
  63.9000015    0.4379258
  63.9100037    0.4376043
  63.9200020    0.4501803
  63.9300041    0.4425441
  63.9400024    0.4440487
  63.9500046    0.4413389
  63.9600029    0.4522330
  63.9700012    0.4292731
  63.9800034    0.4370336
  63.9900017    0.4321725
  64.0000000    0.4316967
  64.0100021    0.4284312
  64.0200043    0.4230258
  64.0300064    0.4250425
  64.0400009    0.4153800
  64.0500031    0.4018840
  64.0600052    0.4064724
  64.0699997    0.4017141
  64.0800018    0.4047883
  64.0900040    0.3930233
  64.1000061    0.3937056
  64.1100006    0.3918242
  64.1200027    0.3932754
  64.1300049    0.3954400
  64.1399994    0.3839206
  64.1500015    0.3954607
  64.1600037    0.3955419
  64.1700058    0.4034163
  64.1800003    0.4113167
  64.1900024    0.4080149
  64.2000046    0.4041550
  64.2100067    0.4099548
  64.2200012    0.4194146
  64.2300034    0.4076751
  64.2400055    0.4122840
  64.2500000    0.3923461
  64.2600021    0.3991708
  64.2700043    0.3989810
  64.2800064    0.4002077
  64.2900009    0.3940882
  64.3000031    0.3833708
  64.3100052    0.3606163
  64.3199997    0.3676415
  64.3300018    0.3571477
  64.3400040    0.3612182
  64.3500061    0.3709220
  64.3600006    0.3631979
  64.3700027    0.3576737
  64.3800049    0.3605992
  64.3899994    0.3521665
  64.4000015    0.3490037
  64.4100037    0.3505214
  64.4200058    0.3563533
  64.4300003    0.3539414
  64.4400024    0.3684141
  64.4500046    0.3577073
  64.4600067    0.3645623
  64.4700012    0.3792155
  64.4800034    0.3727917
  64.4900055    0.3900310
  64.5000000    0.3837561
  64.5100021    0.3834532
  64.5200043    0.3674096
  64.5300064    0.3740140
  64.5400009    0.3698465
  64.5500031    0.3760772
  64.5600052    0.3685882
  64.5699997    0.3736178
  64.5800018    0.3831839
  64.5900040    0.3833893
  64.6000061    0.3756315
  64.6100006    0.3712793
  64.6200027    0.3820132
  64.6300049    0.3677316
  64.6399994    0.3668277
  64.6500015    0.3753432
  64.6600037    0.3728715
  64.6700058    0.3766631
  64.6800003    0.3744313
  64.6900024    0.3829889
  64.7000046    0.3797471
  64.7100067    0.3714832
  64.7200012    0.3936535
  64.7300034    0.3967572
  64.7400055    0.3902367
  64.7500000    0.3857436
  64.7600021    0.3766356
  64.7700043    0.3762147
  64.7800064    0.3760390
  64.7900009    0.3595959
  64.8000031    0.3621947
  64.8100052    0.3676647
  64.8199997    0.3594012
  64.8300018    0.3751138
  64.8400040    0.3805017
  64.8500061    0.3774515
  64.8600006    0.3710460
  64.8700027    0.3639188
  64.8800049    0.3775431
  64.8899994    0.3665388
  64.9000015    0.3679697
  64.9100037    0.3731909
  64.9200058    0.3646400
  64.9300003    0.3695010
  64.9400024    0.3640813
  64.9500046    0.3748386
  64.9600067    0.3731330
  64.9700012    0.3768125
  64.9800034    0.3799088
  64.9900055    0.3695481
  65.0000000    0.3747610
  65.0100021    0.3813682
  65.0200043    0.3748441
  65.0300064    0.3670531
  65.0400009    0.3616173
  65.0500031    0.3693920
  65.0600052    0.3625852
  65.0699997    0.3642581
  65.0800018    0.3550276
  65.0900040    0.3491313
  65.1000061    0.3523484
  65.1100006    0.3458990
  65.1200027    0.3518353
  65.1300049    0.3557217
  65.1399994    0.3451598
  65.1500015    0.3449472
  65.1600037    0.3588948
  65.1700058    0.3582839
  65.1800003    0.3636654
  65.1900024    0.3602608
  65.2000046    0.3571654
  65.2100067    0.3598945
  65.2200012    0.3640724
  65.2300034    0.3564009
  65.2400055    0.3628472
  65.2500000    0.3460349
  65.2600021    0.3541337
  65.2700043    0.3521349
  65.2800064    0.3430044
  65.2900009    0.3491063
  65.3000031    0.3435403
  65.3100052    0.3301713
  65.3199997    0.3246291
  65.3300018    0.3463986
  65.3400040    0.3530557
  65.3500061    0.3505279
  65.3600006    0.3453722
  65.3700027    0.3454774
  65.3800049    0.3325705
  65.3899994    0.3301302
  65.4000015    0.3191269
  65.4100037    0.3074392
  65.4200058    0.3193438
  65.4300003    0.3335336
  65.4400024    0.3203144
  65.4500046    0.3160299
  65.4600067    0.3031666
  65.4700012    0.3062730
  65.4800034    0.3008613
  65.4900055    0.3064134
  65.5000000    0.3165279
  65.5100021    0.3188290
  65.5200043    0.3180060
  65.5300064    0.3101678
  65.5400009    0.3091413
  65.5500031    0.3175392
  65.5600052    0.3199413
  65.5699997    0.3097615
  65.5800018    0.3176991
  65.5900040    0.3208944
  65.6000061    0.3199868
  65.6100006    0.3174829
  65.6200027    0.3182497
  65.6300049    0.3212656
  65.6399994    0.3245907
  65.6500015    0.3351325
  65.6600037    0.3395371
  65.6700058    0.3343053
  65.6800003    0.3326548
  65.6900024    0.3422588
  65.7000046    0.3391451
  65.7100067    0.3441248
  65.7200012    0.3540997
  65.7300034    0.3485366
  65.7400055    0.3504249
  65.7500000    0.3558641
  65.7600021    0.3621071
  65.7700043    0.3684660
  65.7800064    0.3576249
  65.7900009    0.3567318
  65.8000031    0.3636061
  65.8100052    0.3589481
  65.8199997    0.3624821
  65.8300018    0.3486724
  65.8400040    0.3428016
  65.8500061    0.3327840
  65.8600006    0.3521225
  65.8700027    0.3509977
  65.8800049    0.3458625
  65.8899994    0.3415653
  65.9000015    0.3509633
  65.9100037    0.3480744
  65.9200058    0.3435027
  65.9300003    0.3347433
  65.9400024    0.3273041
  65.9500046    0.3225651
  65.9600067    0.3274226
  65.9700012    0.3269501
  65.9800034    0.3242153
  65.9900055    0.3318410
  66.0000000    0.3316901
  66.0100021    0.3374604
  66.0200043    0.3362714
  66.0300064    0.3277211
  66.0400009    0.3248907
  66.0500031    0.3258203
  66.0600052    0.3238755
  66.0699997    0.3338624
  66.0800018    0.3365334
  66.0900040    0.3371096
  66.1000061    0.3340434
  66.1100006    0.3450506
  66.1200027    0.3527426
  66.1300049    0.3490229
  66.1399994    0.3510346
  66.1500015    0.3430710
  66.1600037    0.3386256
  66.1700058    0.3388666
  66.1800003    0.3543604
  66.1900024    0.3430530
  66.2000046    0.3482787
  66.2100067    0.3398818
  66.2200012    0.3634126
  66.2300034    0.3598808
  66.2400055    0.3601955
  66.2500000    0.3592699
  66.2600021    0.3510259
  66.2700043    0.3692929
  66.2800064    0.3683760
  66.2900009    0.3672805
  66.3000031    0.3611723
  66.3100052    0.3657378
  66.3199997    0.3805244
  66.3300018    0.3782797
  66.3400040    0.3791744
  66.3500061    0.3748434
  66.3600006    0.3741964
  66.3700027    0.3765548
  66.3800049    0.3627754
  66.3899994    0.3737486
  66.4000015    0.3786558
  66.4100037    0.3889673
  66.4200058    0.3844230
  66.4300003    0.3743672
  66.4400024    0.3641422
  66.4500046    0.3662084
  66.4600067    0.3675905
  66.4700012    0.3633386
  66.4800034    0.3679639
  66.4900055    0.3577667
  66.5000000    0.3705713
  66.5100021    0.3716370
  66.5200043    0.3603978
  66.5300064    0.3676766
  66.5400009    0.3639898
  66.5500031    0.3575898
  66.5600052    0.3617161
  66.5699997    0.3582990
  66.5800018    0.3567210
  66.5900040    0.3524697
  66.6000061    0.3375006
  66.6100006    0.3266871
  66.6200027    0.3428318
  66.6300049    0.3523018
  66.6399994    0.3432712
  66.6500015    0.3396462
  66.6600037    0.3445909
  66.6700058    0.3508545
  66.6800003    0.3546358
  66.6900024    0.3660260
  66.7000046    0.3677968
  66.7100067    0.3688487
  66.7200012    0.3602360
  66.7300034    0.3714918
  66.7400055    0.3825657
  66.7500000    0.3657499
  66.7600021    0.3664034
  66.7700043    0.3673259
  66.7800064    0.3736975
  66.7900009    0.3777082
  66.8000031    0.3785211
  66.8100052    0.4012158
  66.8199997    0.3917275
  66.8300018    0.3985236
  66.8400040    0.3843164
  66.8500061    0.3785271
  66.8600006    0.3762216
  66.8700027    0.3874124
  66.8800049    0.3825357
  66.8899994    0.3933964
  66.9000015    0.3902935
  66.9100037    0.3878837
  66.9200058    0.3785123
  66.9300003    0.3821343
  66.9400024    0.3826647
  66.9500046    0.3764136
  66.9600067    0.3875509
  66.9700012    0.3726481
  66.9800034    0.4025881
  66.9900055    0.3904346
  67.0000000    0.3867788
  67.0100021    0.3816268
  67.0200043    0.3932455
  67.0300064    0.3837904
  67.0400009    0.3684930
  67.0500031    0.3687532
  67.0600052    0.3703789
  67.0699997    0.3797159
  67.0800018    0.3804768
  67.0900040    0.3971497
  67.1000061    0.3953523
  67.1100006    0.3807851
  67.1200027    0.3926364
  67.1300049    0.3652484
  67.1399994    0.3675168
  67.1500015    0.3689277
  67.1600037    0.3799036
  67.1700058    0.3714134
  67.1800003    0.3766109
  67.1900024    0.3682016
  67.2000046    0.3643602
  67.2100067    0.3817435
  67.2200012    0.3756132
  67.2300034    0.3847695
  67.2400055    0.3837889
  67.2500000    0.3884808
  67.2600021    0.3916813
  67.2700043    0.3858776
  67.2800064    0.3959121
  67.2900009    0.3912699
  67.3000031    0.3798282
  67.3100052    0.3811712
  67.3199997    0.3819787
  67.3300018    0.3868257
  67.3400040    0.3844856
  67.3500061    0.3954732
  67.3600006    0.3720490
  67.3700027    0.3685978
  67.3800049    0.3646549
  67.3899994    0.3701900
  67.4000015    0.3647063
  67.4100037    0.3650668
  67.4200058    0.3785299
  67.4300003    0.3793081
  67.4400024    0.3623855
  67.4500046    0.3538696
  67.4600067    0.3551099
  67.4700012    0.3650962
  67.4800034    0.3747439
  67.4900055    0.3758659
  67.5000000    0.3783616
  67.5100021    0.3753508
  67.5200043    0.3602083
  67.5300064    0.3523649
  67.5400009    0.3606335
  67.5500031    0.3662455
  67.5600052    0.3493487
  67.5699997    0.3567163
  67.5800018    0.3585229
  67.5900040    0.3554001
  67.6000061    0.3555135
  67.6100006    0.3635681
  67.6200027    0.3526519
  67.6300049    0.3496277
  67.6400070    0.3541369
  67.6500015    0.3533512
  67.6600037    0.3623275
  67.6700058    0.3735647
  67.6800003    0.3678600
  67.6900024    0.3768874
  67.7000046    0.3678319
  67.7100067    0.3630137
  67.7200012    0.3724526
  67.7300034    0.3733018
  67.7400055    0.3889525
  67.7500000    0.3856341
  67.7600021    0.3824731
  67.7700043    0.3676507
  67.7800064    0.3839029
  67.7900009    0.3732415
  67.8000031    0.3741657
  67.8100052    0.3775816
  67.8199997    0.3671861
  67.8300018    0.3756082
  67.8400040    0.3765982
  67.8500061    0.3731114
  67.8600006    0.3627379
  67.8700027    0.3646811
  67.8800049    0.3684091
  67.8900070    0.3562147
  67.9000015    0.3658392
  67.9100037    0.3616801
  67.9200058    0.3683499
  67.9300003    0.3667832
  67.9400024    0.3696813
  67.9500046    0.3688827
  67.9600067    0.3793922
  67.9700012    0.3731428
  67.9800034    0.3811632
  67.9900055    0.3731680
  68.0000000    0.3876760
  68.0100021    0.3866813
  68.0200043    0.3769536
  68.0300064    0.3643202
  68.0400009    0.3629361
  68.0500031    0.3565230
  68.0600052    0.3540551
  68.0699997    0.3543687
  68.0800018    0.3568352
  68.0900040    0.3542352
  68.1000061    0.3522411
  68.1100006    0.3499948
  68.1200027    0.3556794
  68.1300049    0.3522818
  68.1400070    0.3438363
  68.1500015    0.3371236
  68.1600037    0.3370556
  68.1700058    0.3350679
  68.1800003    0.3360403
  68.1900024    0.3444856
  68.2000046    0.3470077
  68.2100067    0.3527637
  68.2200012    0.3465685
  68.2300034    0.3485048
  68.2400055    0.3454961
  68.2500000    0.3472685
  68.2600021    0.3549853
  68.2700043    0.3551740
  68.2800064    0.3328275
  68.2900009    0.3482719
  68.3000031    0.3498640
  68.3100052    0.3460791
  68.3199997    0.3521133
  68.3300018    0.3584671
  68.3400040    0.3590684
  68.3500061    0.3540948
  68.3600006    0.3622233
  68.3700027    0.3637255
  68.3800049    0.3491307
  68.3900070    0.3554189
  68.4000015    0.3669415
  68.4100037    0.3797409
  68.4200058    0.3866995
  68.4300003    0.3866088
  68.4400024    0.3849554
  68.4500046    0.3845443
  68.4600067    0.3917102
  68.4700012    0.3833640
  68.4800034    0.3737441
  68.4900055    0.3646682
  68.5000000    0.3653730
  68.5100021    0.3600796
  68.5200043    0.3672249
  68.5300064    0.3603040
  68.5400009    0.3529855
  68.5500031    0.3484878
  68.5600052    0.3552264
  68.5699997    0.3571443
  68.5800018    0.3531272
  68.5900040    0.3523911
  68.6000061    0.3522718
  68.6100006    0.3573633
  68.6200027    0.3558897
  68.6300049    0.3572915
  68.6400070    0.3661133
  68.6500015    0.3652543
  68.6600037    0.3716140
  68.6700058    0.3577586
  68.6800003    0.3621855
  68.6900024    0.3563477
  68.7000046    0.3460971
  68.7100067    0.3541144
  68.7200012    0.3535610
  68.7300034    0.3540877
  68.7400055    0.3578545
  68.7500000    0.3673635
  68.7600021    0.3515799
  68.7700043    0.3670836
  68.7800064    0.3523521
  68.7900009    0.3677324
  68.8000031    0.3621572
  68.8100052    0.3522786
  68.8199997    0.3561383
  68.8300018    0.3566498
  68.8400040    0.3654047
  68.8500061    0.3663213
  68.8600006    0.3728037
  68.8700027    0.3877519
  68.8800049    0.3847038
  68.8900070    0.3903490
  68.9000015    0.3860631
  68.9100037    0.3920267
  68.9200058    0.3811713
  68.9300003    0.3709875
  68.9400024    0.3738604
  68.9500046    0.3763690
  68.9600067    0.3657538
  68.9700012    0.3720087
  68.9800034    0.3713778
  68.9900055    0.3541641
  69.0000000    0.3492908
  69.0100021    0.3570837
  69.0200043    0.3674392
  69.0300064    0.3562567
  69.0400009    0.3657051
  69.0500031    0.3632539
  69.0600052    0.3659076
  69.0699997    0.3676788
  69.0800018    0.3643955
  69.0900040    0.3602488
  69.1000061    0.3566518
  69.1100006    0.3558760
  69.1200027    0.3674650
  69.1300049    0.3707618
  69.1400070    0.3538692
  69.1500015    0.3503545
  69.1600037    0.3598375
  69.1700058    0.3698631
  69.1800003    0.3788379
  69.1900024    0.3901760
  69.2000046    0.3844760
  69.2100067    0.3876435
  69.2200012    0.3835796
  69.2300034    0.3836836
  69.2400055    0.3764365
  69.2500000    0.3760295
  69.2600021    0.3779130
  69.2700043    0.3788348
  69.2800064    0.3671215
  69.2900009    0.3634043
  69.3000031    0.3654758
  69.3100052    0.3666690
  69.3199997    0.3644814
  69.3300018    0.3738772
  69.3400040    0.3885227
  69.3500061    0.3927419
  69.3600006    0.4009605
  69.3700027    0.4114119
  69.3800049    0.4170958
  69.3900070    0.3992981
  69.4000015    0.4070981
  69.4100037    0.4024137
  69.4200058    0.4130903
  69.4300003    0.4196767
  69.4400024    0.4206743
  69.4500046    0.4349046
  69.4600067    0.4440384
  69.4700012    0.4410164
  69.4800034    0.4341448
  69.4900055    0.4281171
  69.5000000    0.4234599
  69.5100021    0.4148668
  69.5200043    0.4098893
  69.5300064    0.4051320
  69.5400009    0.3889058
  69.5500031    0.3837122
  69.5600052    0.3771869
  69.5699997    0.3859681
  69.5800018    0.3697635
  69.5900040    0.3669765
  69.6000061    0.3554474
  69.6100006    0.3485692
  69.6200027    0.3540695
  69.6300049    0.3588229
  69.6400070    0.3555140
  69.6500015    0.3674188
  69.6600037    0.3581306
  69.6700058    0.3499293
  69.6800003    0.3540505
  69.6900024    0.3614477
  69.7000046    0.3592142
  69.7100067    0.3575673
  69.7200012    0.3632145
  69.7300034    0.3602530
  69.7400055    0.3425633
  69.7500000    0.3532403
  69.7600021    0.3456586
  69.7700043    0.3349562
  69.7800064    0.3448222
  69.7900009    0.3522785
  69.8000031    0.3481789
  69.8100052    0.3496966
  69.8199997    0.3474228
  69.8300018    0.3514849
  69.8400040    0.3522194
  69.8500061    0.3577706
  69.8600006    0.3555673
  69.8700027    0.3480798
  69.8800049    0.3613438
  69.8900070    0.3574886
  69.9000015    0.3627180
  69.9100037    0.3691207
  69.9200058    0.3621543
  69.9300003    0.3455442
  69.9400024    0.3533737
  69.9500046    0.3622536
  69.9600067    0.3520862
  69.9700012    0.3470768
  69.9800034    0.3320417
  69.9900055    0.3387077
  70.0000000    0.3182439
  70.0100021    0.3224438
  70.0200043    0.3287195
  70.0300064    0.3346579
  70.0400009    0.3372816
  70.0500031    0.3377200
  70.0600052    0.3283682
  70.0699997    0.3320842
  70.0800018    0.3380964
  70.0900040    0.3402612
  70.1000061    0.3502876
  70.1100006    0.3527033
  70.1200027    0.3453175
  70.1300049    0.3452538
  70.1400070    0.3310984
  70.1500015    0.3321168
  70.1600037    0.3336661
  70.1700058    0.3337538
  70.1800003    0.3328827
  70.1900024    0.3483561
  70.2000046    0.3452877
  70.2100067    0.3497982
  70.2200012    0.3298394
  70.2300034    0.3376639
  70.2400055    0.3341712
  70.2500000    0.3370703
  70.2600021    0.3446457
  70.2700043    0.3274601
  70.2800064    0.3261828
  70.2900009    0.3375656
  70.3000031    0.3398122
  70.3100052    0.3408562
  70.3199997    0.3381075
  70.3300018    0.3308202
  70.3400040    0.3267267
  70.3500061    0.3392936
  70.3600006    0.3315075
  70.3700027    0.3308751
  70.3800049    0.3312624
  70.3900070    0.3212228
  70.4000015    0.3298065
  70.4100037    0.3263618
  70.4200058    0.3287454
  70.4300003    0.3261861
  70.4400024    0.3245765
  70.4500046    0.3206798
  70.4600067    0.3165837
  70.4700012    0.3172369
  70.4800034    0.3140687
  70.4900055    0.3208196
  70.5000000    0.3134869
  70.5100021    0.3132729
  70.5200043    0.3216904
  70.5300064    0.3074129
  70.5400009    0.3057806
  70.5500031    0.3154098
  70.5600052    0.3121977
  70.5699997    0.3128143
  70.5800018    0.3092553
  70.5900040    0.3229301
  70.6000061    0.3228379
  70.6100006    0.3215946
  70.6200027    0.3160244
  70.6300049    0.3144050
  70.6400070    0.3185975
  70.6500015    0.3175718
  70.6600037    0.3311738
  70.6700058    0.3306083
  70.6800003    0.3293823
  70.6900024    0.3283484
  70.7000046    0.3251743
  70.7100067    0.3113646
  70.7200012    0.3185751
  70.7300034    0.3239238
  70.7400055    0.3228532
  70.7500000    0.3223162
  70.7600021    0.3329029
  70.7700043    0.3355073
  70.7800064    0.3309927
  70.7900009    0.3148728
  70.8000031    0.3181148
  70.8100052    0.3243213
  70.8199997    0.3222280
  70.8300018    0.3254717
  70.8400040    0.3163314
  70.8500061    0.3218265
  70.8600006    0.3056448
  70.8700027    0.3144379
  70.8800049    0.3184971
  70.8900070    0.3152544
  70.9000015    0.3273953
  70.9100037    0.3282847
  70.9200058    0.3338051
  70.9300003    0.3254021
  70.9400024    0.3276169
  70.9500046    0.3279463
  70.9600067    0.3212012
  70.9700012    0.3252216
  70.9800034    0.3182218
  70.9900055    0.3182655
  71.0000000    0.3147813
  71.0100021    0.3153376
  71.0200043    0.3294175
  71.0300064    0.3194208
  71.0400009    0.3238728
  71.0500031    0.3337328
  71.0600052    0.3308380
  71.0699997    0.3326687
  71.0800018    0.3419883
  71.0900040    0.3358846
  71.1000061    0.3472869
  71.1100006    0.3491329
  71.1200027    0.3464179
  71.1300049    0.3474308
  71.1400070    0.3341304
  71.1500015    0.3343880
  71.1600037    0.3381145
  71.1700058    0.3373625
  71.1800003    0.3434089
  71.1900024    0.3465325
  71.2000046    0.3540374
  71.2100067    0.3593640
  71.2200012    0.3391598
  71.2300034    0.3459466
  71.2400055    0.3431780
  71.2500000    0.3467422
  71.2600021    0.3568884
  71.2700043    0.3535365
  71.2800064    0.3533309
  71.2900009    0.3447099
  71.3000031    0.3561043
  71.3100052    0.3675341
  71.3199997    0.3722347
  71.3300018    0.3837789
  71.3400040    0.3860929
  71.3500061    0.4005448
  71.3600006    0.3917619
  71.3700027    0.3806501
  71.3800049    0.3966741
  71.3900070    0.3948397
  71.4000015    0.3935396
  71.4100037    0.3888648
  71.4200058    0.3862108
  71.4300003    0.3810439
  71.4400024    0.3765075
  71.4500046    0.3775254
  71.4600067    0.3643897
  71.4700012    0.3611824
  71.4800034    0.3742519
  71.4900055    0.3840814
  71.5000000    0.3824272
  71.5100021    0.3846216
  71.5200043    0.3814073
  71.5300064    0.4106635
  71.5400009    0.4043080
  71.5500031    0.4106432
  71.5600052    0.4031116
  71.5699997    0.4094209
  71.5800018    0.4084323
  71.5900040    0.4200625
  71.6000061    0.4102944
  71.6100006    0.4133175
  71.6200027    0.4163799
  71.6300049    0.4170786
  71.6400070    0.4180151
  71.6500015    0.4234814
  71.6600037    0.4153105
  71.6700058    0.4045106
  71.6800003    0.4050764
  71.6900024    0.4132144
  71.7000046    0.3978316
  71.7100067    0.3922062
  71.7200012    0.3971994
  71.7300034    0.3960083
  71.7400055    0.4046142
  71.7500000    0.4121566
  71.7600021    0.4287182
  71.7700043    0.4276945
  71.7800064    0.4389199
  71.7900009    0.4390273
  71.8000031    0.4307693
  71.8100052    0.4336956
  71.8199997    0.4508126
  71.8300018    0.4560539
  71.8400040    0.4422557
  71.8500061    0.4384066
  71.8600006    0.4410340
  71.8700027    0.4242583
  71.8800049    0.4331992
  71.8900070    0.4275016
  71.9000015    0.4330176
  71.9100037    0.4429464
  71.9200058    0.4167865
  71.9300003    0.4194926
  71.9400024    0.4361209
  71.9500046    0.4443355
  71.9600067    0.4466829
  71.9700012    0.4631304
  71.9800034    0.4452297
  71.9900055    0.4465078
  72.0000000    0.4389765
  72.0100021    0.4345968
  72.0200043    0.4318450
  72.0300064    0.4188490
  72.0400009    0.4351148
  72.0500031    0.4500505
  72.0600052    0.4459528
  72.0699997    0.4447679
  72.0800018    0.4502236
  72.0900040    0.4446580
  72.1000061    0.4433712
  72.1100006    0.4600573
  72.1200027    0.4567263
  72.1300049    0.4412823
  72.1400070    0.4488660
  72.1500015    0.4557884
  72.1600037    0.4557355
  72.1700058    0.4468841
  72.1800003    0.4425142
  72.1900024    0.4466808
  72.2000046    0.4401719
  72.2100067    0.4362984
  72.2200012    0.4462186
  72.2300034    0.4479274
  72.2400055    0.4550984
  72.2500000    0.4429312
  72.2600021    0.4702553
  72.2700043    0.4427113
  72.2800064    0.4504789
  72.2900009    0.4348078
  72.3000031    0.4460961
  72.3100052    0.4541361
  72.3199997    0.4621990
  72.3300018    0.4671583
  72.3400040    0.4654138
  72.3500061    0.4654897
  72.3600006    0.4650486
  72.3700027    0.4699922
  72.3800049    0.4813173
  72.3900070    0.4780456
  72.4000015    0.4963083
  72.4100037    0.5089262
  72.4200058    0.5164220
  72.4300003    0.5084623
  72.4400024    0.4944843
  72.4500046    0.4691947
  72.4600067    0.4862535
  72.4700012    0.4851220
  72.4800034    0.4897376
  72.4900055    0.4664934
  72.5000000    0.4694128
  72.5100021    0.4788128
  72.5200043    0.4829511
  72.5300064    0.4923839
  72.5400009    0.4858096
  72.5500031    0.4810031
  72.5600052    0.4789695
  72.5699997    0.4712094
  72.5800018    0.4816037
  72.5900040    0.4713311
  72.6000061    0.4638798
  72.6100006    0.4698394
  72.6200027    0.4531141
  72.6300049    0.4492843
  72.6400070    0.4592341
  72.6500015    0.4662653
  72.6600037    0.4639975
  72.6700058    0.4611512
  72.6800003    0.4585937
  72.6900024    0.4311632
  72.7000046    0.4419413
  72.7100067    0.4659317
  72.7200012    0.4633119
  72.7300034    0.4520807
  72.7400055    0.4318294
  72.7500000    0.4309313
  72.7600021    0.4436169
  72.7700043    0.4242314
  72.7800064    0.4424033
  72.7900009    0.4560192
  72.8000031    0.4620695
  72.8100052    0.4567251
  72.8199997    0.4489337
  72.8300018    0.4653739
  72.8400040    0.4766894
  72.8500061    0.4506190
  72.8600006    0.4580688
  72.8700027    0.4661516
  72.8800049    0.4626828
  72.8900070    0.4486881
  72.9000015    0.4442696
  72.9100037    0.4430959
  72.9200058    0.4566487
  72.9300003    0.4535989
  72.9400024    0.4624168
  72.9500046    0.4669909
  72.9600067    0.4670070
  72.9700012    0.4583691
  72.9800034    0.4604034
  72.9900055    0.4589505
  73.0000000    0.4558120
  73.0100021    0.4613481
  73.0200043    0.4732485
  73.0300064    0.4590319
  73.0400009    0.4526401
  73.0500031    0.4483201
  73.0600052    0.4449484
  73.0699997    0.4392060
  73.0800018    0.4358078
  73.0900040    0.4512156
  73.1000061    0.4563989
  73.1100006    0.4554752
  73.1200027    0.4486408
  73.1300049    0.4476616
  73.1400070    0.4469276
  73.1500015    0.4343423
  73.1600037    0.4404052
  73.1700058    0.4552388
  73.1800003    0.4529975
  73.1900024    0.4417067
  73.2000046    0.4438945
  73.2100067    0.4470457
  73.2200012    0.4344215
  73.2300034    0.4324687
  73.2400055    0.4380436
  73.2500000    0.4436651
  73.2600021    0.4593622
  73.2700043    0.4573241
  73.2800064    0.4532184
  73.2900009    0.4319492
  73.3000031    0.4346974
  73.3100052    0.4316806
  73.3199997    0.4267063
  73.3300018    0.4364328
  73.3400040    0.4390652
  73.3500061    0.4442971
  73.3600006    0.4360194
  73.3700027    0.4242955
  73.3800049    0.4226830
  73.3900070    0.4256588
  73.4000015    0.4306952
  73.4100037    0.4491357
  73.4200058    0.4512793
  73.4300003    0.4413273
  73.4400024    0.4344679
  73.4500046    0.4325341
  73.4600067    0.4389658
  73.4700012    0.4400447
  73.4800034    0.4537228
  73.4900055    0.4742665
  73.5000000    0.4732386
  73.5100021    0.4746265
  73.5200043    0.4893465
  73.5300064    0.4747569
  73.5400009    0.4592523
  73.5500031    0.4560807
  73.5600052    0.4489007
  73.5699997    0.4435327
  73.5800018    0.4463544
  73.5900040    0.4394099
  73.6000061    0.4390092
  73.6100006    0.4433385
  73.6200027    0.4427365
  73.6300049    0.4542446
  73.6400070    0.4638553
  73.6500015    0.4557362
  73.6600037    0.4534496
  73.6700058    0.4583363
  73.6800003    0.4569346
  73.6900024    0.4507445
  73.7000046    0.4441712
  73.7100067    0.4394866
  73.7200012    0.4424655
  73.7300034    0.4366744
  73.7400055    0.4238825
  73.7500000    0.4367275
  73.7600021    0.4274065
  73.7700043    0.4248237
  73.7800064    0.4230408
  73.7900009    0.4307942
  73.8000031    0.4424288
  73.8100052    0.4543687
  73.8199997    0.4515743
  73.8300018    0.4545543
  73.8400040    0.4455591
  73.8500061    0.4345055
  73.8600006    0.4443148
  73.8700027    0.4471484
  73.8800049    0.4517330
  73.8900070    0.4434618
  73.9000015    0.4641221
  73.9100037    0.4717380
  73.9200058    0.4857731
  73.9300003    0.4938215
  73.9400024    0.4944226
  73.9500046    0.4869725
  73.9600067    0.4911844
  73.9700012    0.4890748
  73.9800034    0.4892094
  73.9900055    0.4864872
  74.0000000    0.4835441
  74.0100021    0.4652876
  74.0200043    0.4719679
  74.0300064    0.4752963
  74.0400009    0.4549917
  74.0500031    0.4456737
  74.0600052    0.4429398
  74.0700073    0.4375090
  74.0800018    0.4460571
  74.0900040    0.4573673
  74.1000061    0.4704823
  74.1100006    0.4578588
  74.1200027    0.4678286
  74.1300049    0.4658768
  74.1400070    0.4790103
  74.1500015    0.4775230
  74.1600037    0.4668103
  74.1700058    0.4750351
  74.1800003    0.4722210
  74.1900024    0.4725170
  74.2000046    0.4698725
  74.2100067    0.4684093
  74.2200012    0.4640310
  74.2300034    0.4681816
  74.2400055    0.4660381
  74.2500000    0.4723567
  74.2600021    0.4691781
  74.2700043    0.4559798
  74.2800064    0.4736543
  74.2900009    0.4604234
  74.3000031    0.4760962
  74.3100052    0.4814741
  74.3200073    0.4958669
  74.3300018    0.4779592
  74.3400040    0.4888357
  74.3500061    0.4956385
  74.3600006    0.4930260
  74.3700027    0.4837486
  74.3800049    0.4904224
  74.3900070    0.5075051
  74.4000015    0.5132470
  74.4100037    0.5070899
  74.4200058    0.5015705
  74.4300003    0.5063478
  74.4400024    0.5025199
  74.4500046    0.5152151
  74.4600067    0.5162989
  74.4700012    0.5010649
  74.4800034    0.4986639
  74.4900055    0.4756866
  74.5000000    0.4751513
  74.5100021    0.4800572
  74.5200043    0.4844467
  74.5300064    0.4768470
  74.5400009    0.4838316
  74.5500031    0.4959874
  74.5600052    0.4977497
  74.5700073    0.4928300
  74.5800018    0.4829523
  74.5900040    0.4742152
  74.6000061    0.4833945
  74.6100006    0.4973699
  74.6200027    0.4919754
  74.6300049    0.4879470
  74.6400070    0.4696083
  74.6500015    0.4643608
  74.6600037    0.4764730
  74.6700058    0.4673359
  74.6800003    0.4613825
  74.6900024    0.4573816
  74.7000046    0.4665340
  74.7100067    0.4593750
  74.7200012    0.4545650
  74.7300034    0.4696206
  74.7400055    0.4711992
  74.7500000    0.4725079
  74.7600021    0.4797671
  74.7700043    0.4664485
  74.7800064    0.4616790
  74.7900009    0.4615330
  74.8000031    0.4522099
  74.8100052    0.4445825
  74.8200073    0.4438317
  74.8300018    0.4326177
  74.8400040    0.4437308
  74.8500061    0.4638214
  74.8600006    0.4560847
  74.8700027    0.4610980
  74.8800049    0.4547286
  74.8900070    0.4663420
  74.9000015    0.4640618
  74.9100037    0.4733577
  74.9200058    0.4790998
  74.9300003    0.4902416
  74.9400024    0.4906044
  74.9500046    0.5007964
  74.9600067    0.4910386
  74.9700012    0.4901961
  74.9800034    0.5124649
  74.9900055    0.5006353
  75.0000000    0.4912858
  75.0100021    0.4770106
  75.0200043    0.4888603
  75.0300064    0.4725846
  75.0400009    0.4597143
  75.0500031    0.4577788
  75.0600052    0.4730692
  75.0700073    0.4731824
  75.0800018    0.4664417
  75.0900040    0.4686645
  75.1000061    0.4829769
  75.1100006    0.4699087
  75.1200027    0.4548227
  75.1300049    0.4547764
  75.1400070    0.4576572
  75.1500015    0.4483617
  75.1600037    0.4599893
  75.1700058    0.4576872
  75.1800003    0.4616386
  75.1900024    0.4646502
  75.2000046    0.4699856
  75.2100067    0.4728768
  75.2200012    0.4763947
  75.2300034    0.4756317
  75.2400055    0.4716629
  75.2500000    0.4656831
  75.2600021    0.4777301
  75.2700043    0.4749099
  75.2800064    0.4807318
  75.2900009    0.4917637
  75.3000031    0.4912544
  75.3100052    0.4826830
  75.3200073    0.4857550
  75.3300018    0.4880014
  75.3400040    0.4842550
  75.3500061    0.5083771
  75.3600006    0.5048015
  75.3700027    0.5090494
  75.3800049    0.5274560
  75.3900070    0.5389718
  75.4000015    0.5371040
  75.4100037    0.5180034
  75.4200058    0.5211704
  75.4300003    0.5243863
  75.4400024    0.5208748
  75.4500046    0.5161455
  75.4600067    0.5276985
  75.4700012    0.5278233
  75.4800034    0.5470536
  75.4900055    0.5370432
  75.5000000    0.5396376
  75.5100021    0.5306297
  75.5200043    0.5160083
  75.5300064    0.5094134
  75.5400009    0.5193124
  75.5500031    0.5331746
  75.5600052    0.5376494
  75.5700073    0.5523375
  75.5800018    0.5366240
  75.5900040    0.5198139
  75.6000061    0.5248728
  75.6100006    0.5221921
  75.6200027    0.5001006
  75.6300049    0.4955609
  75.6400070    0.4801842
  75.6500015    0.4977878
  75.6600037    0.4971479
  75.6700058    0.4986021
  75.6800003    0.5033988
  75.6900024    0.5042477
  75.7000046    0.4876631
  75.7100067    0.5024980
  75.7200012    0.5061613
  75.7300034    0.5097857
  75.7400055    0.5115825
  75.7500000    0.5054620
  75.7600021    0.5128516
  75.7700043    0.5090930
  75.7800064    0.5240692
  75.7900009    0.5196838
  75.8000031    0.5131217
  75.8100052    0.5183254
  75.8200073    0.5154459
  75.8300018    0.5041077
  75.8400040    0.4887294
  75.8500061    0.5017011
  75.8600006    0.5079244
  75.8700027    0.5174029
  75.8800049    0.5220578
  75.8900070    0.5205905
  75.9000015    0.5024371
  75.9100037    0.5011343
  75.9200058    0.5163424
  75.9300003    0.5068445
  75.9400024    0.5031591
  75.9500046    0.5093881
  75.9600067    0.5039473
  75.9700012    0.4950378
  75.9800034    0.4893191
  75.9900055    0.4845755
  76.0000000    0.4931167
  76.0100021    0.4914143
  76.0200043    0.5025828
  76.0300064    0.5111945
  76.0400009    0.5139231
  76.0500031    0.5069294
  76.0600052    0.5170875
  76.0700073    0.5225120
  76.0800018    0.5390157
  76.0900040    0.5500138
  76.1000061    0.5663910
  76.1100006    0.5520387
  76.1200027    0.5451290
  76.1300049    0.5337813
  76.1400070    0.5547528
  76.1500015    0.5528172
  76.1600037    0.5422742
  76.1700058    0.5360969
  76.1800003    0.5242392
  76.1900024    0.5282426
  76.2000046    0.5259821
  76.2100067    0.5486543
  76.2200012    0.5384237
  76.2300034    0.5362990
  76.2400055    0.5356154
  76.2500000    0.5377929
  76.2600021    0.5333419
  76.2700043    0.5245340
  76.2800064    0.5305746
  76.2900009    0.5422935
  76.3000031    0.5495855
  76.3100052    0.5474136
  76.3200073    0.5437821
  76.3300018    0.5294482
  76.3400040    0.5272345
  76.3500061    0.5298631
  76.3600006    0.5546077
  76.3700027    0.5621241
  76.3800049    0.5675156
  76.3900070    0.5439599
  76.4000015    0.5434043
  76.4100037    0.5500063
  76.4200058    0.5428391
  76.4300003    0.5314388
  76.4400024    0.5288604
  76.4500046    0.5330828
  76.4600067    0.5251728
  76.4700012    0.5133150
  76.4800034    0.5132332
  76.4900055    0.5181354
  76.5000000    0.5369722
  76.5100021    0.5409499
  76.5200043    0.5355077
  76.5300064    0.5316638
  76.5400009    0.5251300
  76.5500031    0.5101152
  76.5600052    0.5129141
  76.5700073    0.5070914
  76.5800018    0.4990864
  76.5900040    0.5168555
  76.6000061    0.5152056
  76.6100006    0.5287673
  76.6200027    0.5315966
  76.6300049    0.5285780
  76.6400070    0.5385271
  76.6500015    0.5276376
  76.6600037    0.5563256
  76.6700058    0.5536749
  76.6800003    0.5406277
  76.6900024    0.5343273
  76.7000046    0.5321067
  76.7100067    0.5363515
  76.7200012    0.5340521
  76.7300034    0.5142752
  76.7400055    0.5307703
  76.7500000    0.5404587
  76.7600021    0.5456588
  76.7700043    0.5711898
  76.7800064    0.5495106
  76.7900009    0.5476809
  76.8000031    0.5438476
  76.8100052    0.5515953
  76.8200073    0.5474986
  76.8300018    0.5503229
  76.8400040    0.5353290
  76.8500061    0.5320016
  76.8600006    0.5468810
  76.8700027    0.5540482
  76.8800049    0.5455573
  76.8900070    0.5673863
  76.9000015    0.5848516
  76.9100037    0.5755134
  76.9200058    0.5651466
  76.9300003    0.5596021
  76.9400024    0.5699204
  76.9500046    0.5747917
  76.9600067    0.5785708
  76.9700012    0.5884864
  76.9800034    0.5575154
  76.9900055    0.5458147
  77.0000000    0.5376325
  77.0100021    0.5508056
  77.0200043    0.5586629
  77.0300064    0.5666511
  77.0400009    0.5673041
  77.0500031    0.5698255
  77.0600052    0.5781425
  77.0700073    0.5552419
  77.0800018    0.5626677
  77.0900040    0.5578986
  77.1000061    0.5532210
  77.1100006    0.5585046
  77.1200027    0.5736907
  77.1300049    0.5907568
  77.1400070    0.5992500
  77.1500015    0.6069321
  77.1600037    0.6000853
  77.1700058    0.6157825
  77.1800003    0.5975520
  77.1900024    0.6058436
  77.2000046    0.5916458
  77.2100067    0.5876729
  77.2200012    0.5922441
  77.2300034    0.5866955
  77.2400055    0.5760916
  77.2500000    0.5689840
  77.2600021    0.5639864
  77.2700043    0.5648151
  77.2800064    0.5711202
  77.2900009    0.5580235
  77.3000031    0.5498297
  77.3100052    0.5491546
  77.3200073    0.5614157
  77.3300018    0.5680829
  77.3400040    0.5666720
  77.3500061    0.5531832
  77.3600006    0.5393764
  77.3700027    0.5388364
  77.3800049    0.5423899
  77.3900070    0.5338634
  77.4000015    0.5480610
  77.4100037    0.5375730
  77.4200058    0.5396895
  77.4300003    0.5432910
  77.4400024    0.5454936
  77.4500046    0.5185880
  77.4600067    0.5285923
  77.4700012    0.5100511
  77.4800034    0.5208026
  77.4900055    0.5279708
  77.5000000    0.5082481
  77.5100021    0.5001975
  77.5200043    0.4938841
  77.5300064    0.5027093
  77.5400009    0.4907904
  77.5500031    0.4838962
  77.5600052    0.4939219
  77.5700073    0.4796832
  77.5800018    0.4799882
  77.5900040    0.4978260
  77.6000061    0.5028790
  77.6100006    0.5119352
  77.6200027    0.5236885
  77.6300049    0.5208423
  77.6400070    0.5148665
  77.6500015    0.5066416
  77.6600037    0.5274348
  77.6700058    0.5220640
  77.6800003    0.5340317
  77.6900024    0.5394611
  77.7000046    0.5402588
  77.7100067    0.5562882
  77.7200012    0.5353920
  77.7300034    0.5436959
  77.7400055    0.5614663
  77.7500000    0.5619912
  77.7600021    0.5748969
  77.7700043    0.5831518
  77.7800064    0.5606804
  77.7900009    0.5620427
  77.8000031    0.5761825
  77.8100052    0.5748958
  77.8200073    0.5734544
  77.8300018    0.5752448
  77.8400040    0.5848768
  77.8500061    0.5759633
  77.8600006    0.5727693
  77.8700027    0.5895726
  77.8800049    0.5882571
  77.8900070    0.5612825
  77.9000015    0.5470996
  77.9100037    0.5155847
  77.9200058    0.5181133
  77.9300003    0.5276223
  77.9400024    0.5345126
  77.9500046    0.5371705
  77.9600067    0.5476331
  77.9700012    0.5430648
  77.9800034    0.5292357
  77.9900055    0.5127355
  78.0000000    0.5203484
  78.0100021    0.5341731
  78.0200043    0.5529800
  78.0300064    0.5538360
  78.0400009    0.5474524
  78.0500031    0.5553405
  78.0600052    0.5623538
  78.0700073    0.5715454
  78.0800018    0.5741102
  78.0900040    0.5757969
  78.1000061    0.5606624
  78.1100006    0.5662932
  78.1200027    0.5400327
  78.1300049    0.5269487
  78.1400070    0.5378971
  78.1500015    0.5423306
  78.1600037    0.5501295
  78.1700058    0.5627122
  78.1800003    0.5709519
  78.1900024    0.5964470
  78.2000046    0.5883144
  78.2100067    0.5938556
  78.2200012    0.5944845
  78.2300034    0.5843867
  78.2400055    0.5827077
  78.2500000    0.5932828
  78.2600021    0.5789523
  78.2700043    0.5748605
  78.2800064    0.5802741
  78.2900009    0.5754810
  78.3000031    0.5684745
  78.3100052    0.5477882
  78.3200073    0.5443943
  78.3300018    0.5249404
  78.3400040    0.5284887
  78.3500061    0.5378386
  78.3600006    0.5258766
  78.3700027    0.5274101
  78.3800049    0.5205853
  78.3900070    0.5202674
  78.4000015    0.5090167
  78.4100037    0.4938754
  78.4200058    0.4926557
  78.4300003    0.4782471
  78.4400024    0.4893561
  78.4500046    0.4936579
  78.4600067    0.5039264
  78.4700012    0.5041204
  78.4800034    0.5201498
  78.4900055    0.5159371
  78.5000000    0.5289053
  78.5100021    0.5157826
  78.5200043    0.5202418
  78.5300064    0.5173159
  78.5400009    0.5182602
  78.5500031    0.5196643
  78.5600052    0.5133739
  78.5700073    0.5024081
  78.5800018    0.4952216
  78.5900040    0.4942115
  78.6000061    0.5065509
  78.6100006    0.4943269
  78.6200027    0.5033413
  78.6300049    0.4968835
  78.6400070    0.4901400
  78.6500015    0.4711396
  78.6600037    0.4795076
  78.6700058    0.4834066
  78.6800003    0.4860539
  78.6900024    0.4935823
  78.7000046    0.4902042
  78.7100067    0.4986683
  78.7200012    0.5032172
  78.7300034    0.4944237
  78.7400055    0.4954342
  78.7500000    0.4917886
  78.7600021    0.5159559
  78.7700043    0.5144700
  78.7800064    0.5175132
  78.7900009    0.5073643
  78.8000031    0.4973148
  78.8100052    0.5021805
  78.8200073    0.5074401
  78.8300018    0.4923624
  78.8400040    0.4934999
  78.8500061    0.4829885
  78.8600006    0.4862691
  78.8700027    0.4902842
  78.8800049    0.4796470
  78.8900070    0.4913890
  78.9000015    0.4953602
  78.9100037    0.5139813
  78.9200058    0.5035760
  78.9300003    0.5037497
  78.9400024    0.4859354
  78.9500046    0.5046074
  78.9600067    0.5120459
  78.9700012    0.4945715
  78.9800034    0.5033941
  78.9900055    0.4959217
  79.0000000    0.5048647
  79.0100021    0.5166993
  79.0200043    0.5116900
  79.0300064    0.5073071
  79.0400009    0.5011254
  79.0500031    0.5033082
  79.0600052    0.4941971
  79.0700073    0.4697520
  79.0800018    0.4770461
  79.0900040    0.4832393
  79.1000061    0.4687231
  79.1100006    0.4748468
  79.1200027    0.4663359
  79.1300049    0.4739095
  79.1400070    0.4773039
  79.1500015    0.4802179
  79.1600037    0.4864496
  79.1700058    0.4794335
  79.1800003    0.4752648
  79.1900024    0.4759199
  79.2000046    0.4725238
  79.2100067    0.4858150
  79.2200012    0.4828554
  79.2300034    0.4852244
  79.2400055    0.4816357
  79.2500000    0.4737755
  79.2600021    0.4728986
  79.2700043    0.4797214
  79.2800064    0.4789990
  79.2900009    0.4795773
  79.3000031    0.4892361
  79.3100052    0.4814627
  79.3200073    0.4782977
  79.3300018    0.4846349
  79.3400040    0.5013060
  79.3500061    0.4832726
  79.3600006    0.4851283
  79.3700027    0.4807151
  79.3800049    0.4909090
  79.3900070    0.4830554
  79.4000015    0.4822452
  79.4100037    0.4857852
  79.4200058    0.4825708
  79.4300003    0.4718800
  79.4400024    0.4633396
  79.4500046    0.4692959
  79.4600067    0.4650677
  79.4700012    0.4575278
  79.4800034    0.4485949
  79.4900055    0.4552075
  79.5000000    0.4484679
  79.5100021    0.4526568
  79.5200043    0.4445084
  79.5300064    0.4435633
  79.5400009    0.4572209
  79.5500031    0.4651941
  79.5600052    0.4588938
  79.5700073    0.4637695
  79.5800018    0.4576766
  79.5900040    0.4595256
  79.6000061    0.4544574
  79.6100006    0.4461156
  79.6200027    0.4419682
  79.6300049    0.4583711
  79.6400070    0.4463421
  79.6500015    0.4604134
  79.6600037    0.4652307
  79.6700058    0.4467613
  79.6800003    0.4465272
  79.6900024    0.4368618
  79.7000046    0.4356128
  79.7100067    0.4350608
  79.7200012    0.4482120
  79.7300034    0.4461232
  79.7400055    0.4345474
  79.7500000    0.4385912
  79.7600021    0.4555266
  79.7700043    0.4478638
  79.7800064    0.4602048
  79.7900009    0.4559264
  79.8000031    0.4485188
  79.8100052    0.4489219
  79.8200073    0.4532467
  79.8300018    0.4502741
  79.8400040    0.4511766
  79.8500061    0.4419839
  79.8600006    0.4534282
  79.8700027    0.4489267
  79.8800049    0.4462925
  79.8900070    0.4556177
  79.9000015    0.4400020
  79.9100037    0.4474689
  79.9200058    0.4294847
  79.9300003    0.4139312
  79.9400024    0.4176136
  79.9500046    0.4222771
  79.9600067    0.4261129
  79.9700012    0.4488863
  79.9800034    0.4579788
  79.9900055    0.4574829
  80.0000000    0.4640329
  80.0100021    0.4583741
  80.0200043    0.4650421
  80.0300064    0.4530335
  80.0400009    0.4557454
  80.0500031    0.4495518
  80.0600052    0.4581513
  80.0700073    0.4774680
  80.0800018    0.4993169
  80.0900040    0.4743775
  80.1000061    0.4748084
  80.1100006    0.4785106
  80.1200027    0.4774090
  80.1300049    0.4744703
  80.1400070    0.4715834
  80.1500015    0.4618904
  80.1600037    0.4589671
  80.1700058    0.4699563
  80.1800003    0.4619230
  80.1900024    0.4699142
  80.2000046    0.4658454
  80.2100067    0.4655458
  80.2200012    0.4664607
  80.2300034    0.4698193
  80.2400055    0.4718922
  80.2500000    0.4771459
  80.2600021    0.4781000
  80.2700043    0.4675467
  80.2800064    0.4633012
  80.2900009    0.4680815
  80.3000031    0.4693327
  80.3100052    0.4868714
  80.3200073    0.4848989
  80.3300018    0.4940336
  80.3400040    0.4854428
  80.3500061    0.4931606
  80.3600006    0.4907241
  80.3700027    0.4999639
  80.3800049    0.5223997
  80.3900070    0.5157946
  80.4000015    0.5185494
  80.4100037    0.5092729
  80.4200058    0.5058452
  80.4300003    0.5009008
  80.4400024    0.5151008
  80.4500046    0.5241208
  80.4600067    0.5243695
  80.4700012    0.5111064
  80.4800034    0.5013962
  80.4900055    0.5064497
  80.5000076    0.5041886
  80.5100021    0.5105312
  80.5200043    0.5232895
  80.5300064    0.5230749
  80.5400009    0.5308044
  80.5500031    0.5204310
  80.5600052    0.5314248
  80.5700073    0.5324828
  80.5800018    0.5287917
  80.5900040    0.5219784
  80.6000061    0.5154092
  80.6100006    0.5170615
  80.6200027    0.5146576
  80.6300049    0.5218614
  80.6400070    0.5413527
  80.6500015    0.5607206
  80.6600037    0.5711399
  80.6700058    0.5442241
  80.6800003    0.5444423
  80.6900024    0.5431157
  80.7000046    0.5431782
  80.7100067    0.5138647
  80.7200012    0.5104504
  80.7300034    0.5106598
  80.7400055    0.5047175
  80.7500076    0.5001830
  80.7600021    0.5121697
  80.7700043    0.5060731
  80.7800064    0.4895457
  80.7900009    0.4932274
  80.8000031    0.5022885
  80.8100052    0.4957338
  80.8200073    0.4854997
  80.8300018    0.5025042
  80.8400040    0.5094933
  80.8500061    0.5067087
  80.8600006    0.5058786
  80.8700027    0.4880315
  80.8800049    0.4841852
  80.8900070    0.4935961
  80.9000015    0.4877504
  80.9100037    0.4837278
  80.9200058    0.4816922
  80.9300003    0.4750295
  80.9400024    0.4701101
  80.9500046    0.4723200
  80.9600067    0.4793890
  80.9700012    0.4797845
  80.9800034    0.4672446
  80.9900055    0.4584971
  81.0000076    0.4613244
  81.0100021    0.4580787
  81.0200043    0.4647508
  81.0300064    0.4549626
  81.0400009    0.4554916
  81.0500031    0.4573580
  81.0600052    0.4665411
  81.0700073    0.4605720
  81.0800018    0.4662165
  81.0900040    0.4607352
  81.1000061    0.4614056
  81.1100006    0.4661379
  81.1200027    0.4734938
  81.1300049    0.4564892
  81.1400070    0.4573549
  81.1500015    0.4658956
  81.1600037    0.4787757
  81.1700058    0.4544097
  81.1800003    0.4608617
  81.1900024    0.4558049
  81.2000046    0.4753565
  81.2100067    0.4760514
  81.2200012    0.4902377
  81.2300034    0.4940921
  81.2400055    0.4761145
  81.2500076    0.4671817
  81.2600021    0.4624043
  81.2700043    0.4618260
  81.2800064    0.4547430
  81.2900009    0.4571139
  81.3000031    0.4720316
  81.3100052    0.4721058
  81.3200073    0.4670963
  81.3300018    0.4746133
  81.3400040    0.4916165
  81.3500061    0.4752263
  81.3600006    0.4696355
  81.3700027    0.4559959
  81.3800049    0.4517645
  81.3900070    0.4523500
  81.4000015    0.4564315
  81.4100037    0.4689743
  81.4200058    0.4553149
  81.4300003    0.4612806
  81.4400024    0.4581275
  81.4500046    0.4332172
  81.4600067    0.4299660
  81.4700012    0.4224299
  81.4800034    0.4299089
  81.4900055    0.4281122
  81.5000076    0.4444287
  81.5100021    0.4184961
  81.5200043    0.4368047
  81.5300064    0.4388598
  81.5400009    0.4473385
  81.5500031    0.4545648
  81.5600052    0.4363446
  81.5700073    0.4341041
  81.5800018    0.4431854
  81.5900040    0.4301554
  81.6000061    0.4350932
  81.6100006    0.4451986
  81.6200027    0.4397480
  81.6300049    0.4540755
  81.6400070    0.4529074
  81.6500015    0.4402491
  81.6600037    0.4484377
  81.6700058    0.4640144
  81.6800003    0.4630174
  81.6900024    0.4560260
  81.7000046    0.4509082
  81.7100067    0.4456933
  81.7200012    0.4423271
  81.7300034    0.4479345
  81.7400055    0.4398178
  81.7500076    0.4487871
  81.7600021    0.4328600
  81.7700043    0.4293128
  81.7800064    0.4284764
  81.7900009    0.4290991
  81.8000031    0.4376134
  81.8100052    0.4285654
  81.8200073    0.4275314
  81.8300018    0.4244797
  81.8400040    0.4485875
  81.8500061    0.4399720
  81.8600006    0.4201372
  81.8700027    0.4400958
  81.8800049    0.4351299
  81.8900070    0.4447509
  81.9000015    0.4572811
  81.9100037    0.4595879
  81.9200058    0.4606330
  81.9300003    0.4597102
  81.9400024    0.4535323
  81.9500046    0.4545533
  81.9600067    0.4501072
  81.9700012    0.4607460
  81.9800034    0.4658669
  81.9900055    0.4571890
  82.0000076    0.4565786
  82.0100021    0.4535175
  82.0200043    0.4528316
  82.0300064    0.4514383
  82.0400009    0.4526919
  82.0500031    0.4371152
  82.0600052    0.4344877
  82.0700073    0.4160853
  82.0800018    0.4098848
  82.0900040    0.4126150
  82.1000061    0.4321169
  82.1100006    0.4113327
  82.1200027    0.4268411
  82.1300049    0.4320620
  82.1400070    0.4220279
  82.1500015    0.4304792
  82.1600037    0.4288287
  82.1700058    0.4251707
  82.1800003    0.4188769
  82.1900024    0.4150223
  82.2000046    0.4120523
  82.2100067    0.4167393
  82.2200012    0.4150214
  82.2300034    0.4108033
  82.2400055    0.4108549
  82.2500076    0.4091735
  82.2600021    0.4219116
  82.2700043    0.4218056
  82.2800064    0.4179515
  82.2900009    0.4344113
  82.3000031    0.4197965
  82.3100052    0.4203372
  82.3200073    0.4107226
  82.3300018    0.4131514
  82.3400040    0.4086542
  82.3500061    0.4162550
  82.3600006    0.4138201
  82.3700027    0.4390416
  82.3800049    0.4421175
  82.3900070    0.4460564
  82.4000015    0.4378836
  82.4100037    0.4532511
  82.4200058    0.4498458
  82.4300003    0.4310119
  82.4400024    0.4374599
  82.4500046    0.4379567
  82.4600067    0.4392719
  82.4700012    0.4331640
  82.4800034    0.4202948
  82.4900055    0.4198646
  82.5000076    0.4355342
  82.5100021    0.4318720
  82.5200043    0.4422598
  82.5300064    0.4404120
  82.5400009    0.4316652
  82.5500031    0.4323296
  82.5600052    0.4275910
  82.5700073    0.4352187
  82.5800018    0.4271919
  82.5900040    0.4272006
  82.6000061    0.4311014
  82.6100006    0.4360042
  82.6200027    0.4189131
  82.6300049    0.4270715
  82.6400070    0.4151004
  82.6500015    0.4284456
  82.6600037    0.4316946
  82.6700058    0.4460535
  82.6800003    0.4367628
  82.6900024    0.4233241
  82.7000046    0.4149519
  82.7100067    0.4286327
  82.7200012    0.4247925
  82.7300034    0.4198394
  82.7400055    0.4378306
  82.7500076    0.4417734
  82.7600021    0.4201686
  82.7700043    0.4295237
  82.7800064    0.4324370
  82.7900009    0.4225801
  82.8000031    0.4372537
  82.8100052    0.4454055
  82.8200073    0.4444980
  82.8300018    0.4371805
  82.8400040    0.4435467
  82.8500061    0.4295471
  82.8600006    0.4325369
  82.8700027    0.4307969
  82.8800049    0.4299502
  82.8900070    0.4382235
  82.9000015    0.4308362
  82.9100037    0.4212535
  82.9200058    0.4277731
  82.9300003    0.4369743
  82.9400024    0.4373185
  82.9500046    0.4412846
  82.9600067    0.4479168
  82.9700012    0.4357270
  82.9800034    0.4215287
  82.9900055    0.4243400
  83.0000076    0.4089976
  83.0100021    0.4084805
  83.0200043    0.4042814
  83.0300064    0.4077493
  83.0400009    0.4038651
  83.0500031    0.3945529
  83.0600052    0.3873219
  83.0700073    0.3746141
  83.0800018    0.3781027
  83.0900040    0.3719324
  83.1000061    0.3763702
  83.1100006    0.3779252
  83.1200027    0.3793580
  83.1300049    0.3827047
  83.1400070    0.3911386
  83.1500015    0.3842489
  83.1600037    0.3889776
  83.1700058    0.3871849
  83.1800003    0.3898181
  83.1900024    0.3907929
  83.2000046    0.3908267
  83.2100067    0.3900147
  83.2200012    0.4044489
  83.2300034    0.4075555
  83.2400055    0.4032717
  83.2500076    0.4115005
  83.2600021    0.4086202
  83.2700043    0.4037921
  83.2800064    0.4063445
  83.2900009    0.4155903
  83.3000031    0.4135769
  83.3100052    0.3958975
  83.3200073    0.3837307
  83.3300018    0.3940305
  83.3400040    0.3836977
  83.3500061    0.3788453
  83.3600006    0.3879020
  83.3700027    0.3891849
  83.3800049    0.4025722
  83.3900070    0.4056309
  83.4000015    0.3763579
  83.4100037    0.3794000
  83.4200058    0.3735566
  83.4300003    0.3803590
  83.4400024    0.3807618
  83.4500046    0.3844854
  83.4600067    0.3819156
  83.4700012    0.3819932
  83.4800034    0.3733120
  83.4900055    0.3742131
  83.5000076    0.3758621
  83.5100021    0.3873572
  83.5200043    0.4071265
  83.5300064    0.3980859
  83.5400009    0.3921894
  83.5500031    0.3877172
  83.5600052    0.3837642
  83.5700073    0.3874598
  83.5800018    0.3762835
  83.5900040    0.3748873
  83.6000061    0.3690509
  83.6100006    0.3673019
  83.6200027    0.3784090
  83.6300049    0.3742378
  83.6400070    0.3703261
  83.6500015    0.3917328
  83.6600037    0.3877981
  83.6700058    0.3941830
  83.6800003    0.4012652
  83.6900024    0.3926919
  83.7000046    0.3851607
  83.7100067    0.3962669
  83.7200012    0.3907973
  83.7300034    0.3773740
  83.7400055    0.3611902
  83.7500076    0.3645576
  83.7600021    0.3636151
  83.7700043    0.3624307
  83.7800064    0.3662325
  83.7900009    0.3694956
  83.8000031    0.3818895
  83.8100052    0.3902834
  83.8200073    0.3953644
  83.8300018    0.3829942
  83.8400040    0.3921422
  83.8500061    0.3996409
  83.8600006    0.3865576
  83.8700027    0.3993653
  83.8800049    0.3946106
  83.8900070    0.3904482
  83.9000015    0.3952231
  83.9100037    0.3861458
  83.9200058    0.3825612
  83.9300003    0.3804002
  83.9400024    0.3786444
  83.9500046    0.3927881
  83.9600067    0.3960200
  83.9700012    0.3843070
  83.9800034    0.3980385
  83.9900055    0.4057659
  84.0000076    0.4217525
  84.0100021    0.4198022
  84.0200043    0.4239002
  84.0300064    0.4130336
  84.0400009    0.4184529
  84.0500031    0.4167559
  84.0600052    0.4142080
  84.0700073    0.4145847
  84.0800018    0.4140961
  84.0900040    0.4020925
  84.1000061    0.4030213
  84.1100006    0.4010778
  84.1200027    0.3998273
  84.1300049    0.3951641
  84.1400070    0.4011718
  84.1500015    0.4059887
  84.1600037    0.3969261
  84.1700058    0.3937749
  84.1800003    0.3812587
  84.1900024    0.3779936
  84.2000046    0.3827497
  84.2100067    0.3800127
  84.2200012    0.3823643
  84.2300034    0.3976312
  84.2400055    0.3979924
  84.2500076    0.3942483
  84.2600021    0.3859040
  84.2700043    0.3850117
  84.2800064    0.3843226
  84.2900009    0.3958301
  84.3000031    0.3825483
  84.3100052    0.3902092
  84.3200073    0.3849342
  84.3300018    0.3807090
  84.3400040    0.3951596
  84.3500061    0.3795219
  84.3600006    0.3876093
  84.3700027    0.3919846
  84.3800049    0.3742583
  84.3900070    0.3714103
  84.4000015    0.3730185
  84.4100037    0.3793893
  84.4200058    0.3858563
  84.4300003    0.3723080
  84.4400024    0.3745086
  84.4500046    0.3617227
  84.4600067    0.3609383
  84.4700012    0.3590227
  84.4800034    0.3720541
  84.4900055    0.3701452
  84.5000076    0.3594589
  84.5100021    0.3583604
  84.5200043    0.3550492
  84.5300064    0.3699960
  84.5400009    0.3640213
  84.5500031    0.3584257
  84.5600052    0.3464335
  84.5700073    0.3425571
  84.5800018    0.3408859
  84.5900040    0.3368517
  84.6000061    0.3467886
  84.6100006    0.3489549
  84.6200027    0.3521143
  84.6300049    0.3655037
  84.6400070    0.3675013
  84.6500015    0.3703311
  84.6600037    0.3764596
  84.6700058    0.3730784
  84.6800003    0.3818820
  84.6900024    0.3644576
  84.7000046    0.3704721
  84.7100067    0.3669284
  84.7200012    0.3623510
  84.7300034    0.3667896
  84.7400055    0.3721772
  84.7500076    0.3762276
  84.7600021    0.3726708
  84.7700043    0.3688425
  84.7800064    0.3747614
  84.7900009    0.3815158
  84.8000031    0.3682085
  84.8100052    0.3656045
  84.8200073    0.3633801
  84.8300018    0.3668518
  84.8400040    0.3615559
  84.8500061    0.3512791
  84.8600006    0.3507632
  84.8700027    0.3492344
  84.8800049    0.3511346
  84.8900070    0.3560273
  84.9000015    0.3625934
  84.9100037    0.3597641
  84.9200058    0.3528703
  84.9300003    0.3548054
  84.9400024    0.3493876
  84.9500046    0.3443727
  84.9600067    0.3434693
  84.9700012    0.3571557
  84.9800034    0.3539324
  84.9900055    0.3544938
  85.0000076    0.3478419
  85.0100021    0.3465714
  85.0200043    0.3470336
  85.0300064    0.3520047
  85.0400009    0.3534681
  85.0500031    0.3542374
  85.0600052    0.3687371
  85.0700073    0.3692191
  85.0800018    0.3703145
  85.0900040    0.3584205
  85.1000061    0.3543791
  85.1100006    0.3486532
  85.1200027    0.3407179
  85.1300049    0.3423908
  85.1400070    0.3448463
  85.1500015    0.3560238
  85.1600037    0.3439094
  85.1700058    0.3458084
  85.1800003    0.3513792
  85.1900024    0.3549875
  85.2000046    0.3596430
  85.2100067    0.3561901
  85.2200012    0.3586364
  85.2300034    0.3667742
  85.2400055    0.3673754
  85.2500076    0.3668879
  85.2600021    0.3650443
  85.2700043    0.3701693
  85.2800064    0.3728555
  85.2900009    0.3659170
  85.3000031    0.3718782
  85.3100052    0.3746958
  85.3200073    0.3752584
  85.3300018    0.3795786
  85.3400040    0.3723220
  85.3500061    0.3898435
  85.3600006    0.3859731
  85.3700027    0.3955424
  85.3800049    0.4024658
  85.3900070    0.3983178
  85.4000015    0.3975211
  85.4100037    0.3938597
  85.4200058    0.3847377
  85.4300003    0.3985320
  85.4400024    0.4142455
  85.4500046    0.4031243
  85.4600067    0.3986728
  85.4700012    0.4022588
  85.4800034    0.4032673
  85.4900055    0.3948949
  85.5000076    0.3907491
  85.5100021    0.3954435
  85.5200043    0.4128672
  85.5300064    0.4142822
  85.5400009    0.4088595
  85.5500031    0.4155639
  85.5600052    0.4295608
  85.5700073    0.4186279
  85.5800018    0.4193175
  85.5900040    0.4155676
  85.6000061    0.4225119
  85.6100006    0.4280392
  85.6200027    0.4206008
  85.6300049    0.4291963
  85.6400070    0.4407581
  85.6500015    0.4409239
  85.6600037    0.4306844
  85.6700058    0.4379843
  85.6800003    0.4426764
  85.6900024    0.4418201
  85.7000046    0.4489595
  85.7100067    0.4417284
  85.7200012    0.4545747
  85.7300034    0.4577090
  85.7400055    0.4441844
  85.7500076    0.4436049
  85.7600021    0.4575616
  85.7700043    0.4614159
  85.7800064    0.4479444
  85.7900009    0.4670871
  85.8000031    0.4509915
  85.8100052    0.4449650
  85.8200073    0.4387296
  85.8300018    0.4338091
  85.8400040    0.4511836
  85.8500061    0.4468692
  85.8600006    0.4434310
  85.8700027    0.4307023
  85.8800049    0.4436989
  85.8900070    0.4180844
  85.9000015    0.4184939
  85.9100037    0.4201575
  85.9200058    0.4208446
  85.9300003    0.4191820
  85.9400024    0.4139650
  85.9500046    0.4182391
  85.9600067    0.4208753
  85.9700012    0.4177381
  85.9800034    0.4261230
  85.9900055    0.4262132
  86.0000076    0.4318698
  86.0100021    0.4210477
  86.0200043    0.4158075
  86.0300064    0.4094117
  86.0400009    0.4025760
  86.0500031    0.4111200
  86.0600052    0.4237760
  86.0700073    0.4147866
  86.0800018    0.4221437
  86.0900040    0.4213270
  86.1000061    0.4057533
  86.1100006    0.4294989
  86.1200027    0.4199923
  86.1300049    0.4174120
  86.1400070    0.4183708
  86.1500015    0.4144141
  86.1600037    0.4235359
  86.1700058    0.4139023
  86.1800003    0.4060079
  86.1900024    0.4254092
  86.2000046    0.4271601
  86.2100067    0.4150075
  86.2200012    0.4244136
  86.2300034    0.4302697
  86.2400055    0.4344027
  86.2500076    0.4269926
  86.2600021    0.4372106
  86.2700043    0.4312086
  86.2800064    0.4117221
  86.2900009    0.4181413
  86.3000031    0.4315494
  86.3100052    0.4311071
  86.3200073    0.4368337
  86.3300018    0.4206439
  86.3400040    0.4160666
  86.3500061    0.4064323
  86.3600006    0.4068161
  86.3700027    0.4091463
  86.3800049    0.4141430
  86.3900070    0.4233945
  86.4000015    0.4207014
  86.4100037    0.4293912
  86.4200058    0.4337151
  86.4300003    0.4354655
  86.4400024    0.4330275
  86.4500046    0.4318398
  86.4600067    0.4190954
  86.4700012    0.4186493
  86.4800034    0.4091717
  86.4900055    0.4058182
  86.5000076    0.4138791
  86.5100021    0.4013063
  86.5200043    0.3911344
  86.5300064    0.3951395
  86.5400009    0.3893256
  86.5500031    0.3945425
  86.5600052    0.4009624
  86.5700073    0.3998201
  86.5800018    0.4046547
  86.5900040    0.4138977
  86.6000061    0.4097793
  86.6100006    0.4174709
  86.6200027    0.4002181
  86.6300049    0.4004978
  86.6400070    0.3824859
  86.6500015    0.3986903
  86.6600037    0.3921799
  86.6700058    0.3877575
  86.6800003    0.3883592
  86.6900024    0.3910352
  86.7000046    0.3926924
  86.7100067    0.4020618
  86.7200012    0.4016149
  86.7300034    0.3966371
  86.7400055    0.3894820
  86.7500076    0.4073603
  86.7600021    0.4107800
  86.7700043    0.4010728
  86.7800064    0.3923080
  86.7900009    0.3841726
  86.8000031    0.3876257
  86.8100052    0.3932739
  86.8200073    0.3915551
  86.8300018    0.4032198
  86.8400040    0.3972532
  86.8500061    0.3948992
  86.8600006    0.3948578
  86.8700027    0.3988345
  86.8800049    0.4132391
  86.8900070    0.3907661
  86.9000015    0.4024571
  86.9100037    0.3940940
  86.9200058    0.4136893
  86.9300079    0.4286438
  86.9400024    0.4354936
  86.9500046    0.4304976
  86.9600067    0.4317923
  86.9700012    0.4187070
  86.9800034    0.4266208
  86.9900055    0.4100341
  87.0000076    0.4060557
  87.0100021    0.4223005
  87.0200043    0.4084290
  87.0300064    0.4002359
  87.0400009    0.3988672
  87.0500031    0.4072551
  87.0600052    0.3981994
  87.0700073    0.4072975
  87.0800018    0.4032348
  87.0900040    0.4068352
  87.1000061    0.4137065
  87.1100006    0.4261615
  87.1200027    0.4189002
  87.1300049    0.4001839
  87.1400070    0.4121205
  87.1500015    0.3953529
  87.1600037    0.3983772
  87.1700058    0.3863685
  87.1800079    0.3852608
  87.1900024    0.3814165
  87.2000046    0.3642829
  87.2100067    0.3545872
  87.2200012    0.3558610
  87.2300034    0.3616829
  87.2400055    0.3674204
  87.2500076    0.3673147
  87.2600021    0.3817600
  87.2700043    0.3769567
  87.2800064    0.3883481
  87.2900009    0.3869672
  87.3000031    0.3890248
  87.3100052    0.3831883
  87.3200073    0.3836977
  87.3300018    0.3807272
  87.3400040    0.3996535
  87.3500061    0.3904875
  87.3600006    0.4034293
  87.3700027    0.4071474
  87.3800049    0.3970371
  87.3900070    0.3932201
  87.4000015    0.3913383
  87.4100037    0.3820276
  87.4200058    0.3871775
  87.4300079    0.3938039
  87.4400024    0.3777148
  87.4500046    0.3822781
  87.4600067    0.3887849
  87.4700012    0.3908311
  87.4800034    0.3879092
  87.4900055    0.3888844
  87.5000076    0.3816761
  87.5100021    0.3651725
  87.5200043    0.3676295
  87.5300064    0.3761601
  87.5400009    0.3759836
  87.5500031    0.3716028
  87.5600052    0.3876289
  87.5700073    0.4008537
  87.5800018    0.3793162
  87.5900040    0.3811515
  87.6000061    0.3815025
  87.6100006    0.3804801
  87.6200027    0.3868743
  87.6300049    0.3939950
  87.6400070    0.3887212
  87.6500015    0.3963720
  87.6600037    0.4101891
  87.6700058    0.4091505
  87.6800079    0.4033006
  87.6900024    0.4042434
  87.7000046    0.4071066
  87.7100067    0.3987702
  87.7200012    0.3898334
  87.7300034    0.3966883
  87.7400055    0.3951505
  87.7500076    0.3825986
  87.7600021    0.3959789
  87.7700043    0.3875706
  87.7800064    0.4212290
  87.7900009    0.4154771
  87.8000031    0.4050623
  87.8100052    0.4058560
  87.8200073    0.4136936
  87.8300018    0.4096789
  87.8400040    0.4092031
  87.8500061    0.4072147
  87.8600006    0.4053589
  87.8700027    0.3978774
  87.8800049    0.3945584
  87.8900070    0.3985595
  87.9000015    0.4007663
  87.9100037    0.4123893
  87.9200058    0.4097195
  87.9300079    0.3987251
  87.9400024    0.4109226
  87.9500046    0.3854734
  87.9600067    0.4002861
  87.9700012    0.4043096
  87.9800034    0.4012876
  87.9900055    0.4185047
  88.0000076    0.4247218
  88.0100021    0.4361967
  88.0200043    0.4222109
  88.0300064    0.4178706
  88.0400009    0.4271151
  88.0500031    0.4284485
  88.0600052    0.4163955
  88.0700073    0.4182347
  88.0800018    0.4171582
  88.0900040    0.4130836
  88.1000061    0.4072737
  88.1100006    0.3966183
  88.1200027    0.3923526
  88.1300049    0.3898901
  88.1400070    0.4040542
  88.1500015    0.3864163
  88.1600037    0.3938432
  88.1700058    0.3881059
  88.1800079    0.3926418
  88.1900024    0.3888599
  88.2000046    0.3897513
  88.2100067    0.3892538
  88.2200012    0.3890261
  88.2300034    0.3730690
  88.2400055    0.3807866
  88.2500076    0.3808747
  88.2600021    0.3714537
  88.2700043    0.3708596
  88.2800064    0.3662487
  88.2900009    0.3729425
  88.3000031    0.3708959
  88.3100052    0.3544765
  88.3200073    0.3606961
  88.3300018    0.3651763
  88.3400040    0.3681597
  88.3500061    0.3588450
  88.3600006    0.3658110
  88.3700027    0.3697254
  88.3800049    0.3678833
  88.3900070    0.3620737
  88.4000015    0.3567237
  88.4100037    0.3793023
  88.4200058    0.3820052
  88.4300079    0.3793395
  88.4400024    0.3697898
  88.4500046    0.3810612
  88.4600067    0.3776969
  88.4700012    0.3776119
  88.4800034    0.3706836
  88.4900055    0.3761570
  88.5000076    0.3748351
  88.5100021    0.3680889
  88.5200043    0.3744759
  88.5300064    0.3733983
  88.5400009    0.3730527
  88.5500031    0.3698455
  88.5600052    0.3626070
  88.5700073    0.3583325
  88.5800018    0.3595449
  88.5900040    0.3579658
  88.6000061    0.3569480
  88.6100006    0.3621018
  88.6200027    0.3493798
  88.6300049    0.3461354
  88.6400070    0.3419563
  88.6500015    0.3510996
  88.6600037    0.3552735
  88.6700058    0.3449057
  88.6800079    0.3495494
  88.6900024    0.3458155
  88.7000046    0.3313823
  88.7100067    0.3258030
  88.7200012    0.3379354
  88.7300034    0.3391165
  88.7400055    0.3524472
  88.7500076    0.3659248
  88.7600021    0.3618923
  88.7700043    0.3686265
  88.7800064    0.3586013
  88.7900009    0.3634617
  88.8000031    0.3620911
  88.8100052    0.3731968
  88.8200073    0.3669639
  88.8300018    0.3633642
  88.8400040    0.3650372
  88.8500061    0.3618545
  88.8600006    0.3694627
  88.8700027    0.3751092
  88.8800049    0.3859316
  88.8900070    0.3879954
  88.9000015    0.3858913
  88.9100037    0.3872406
  88.9200058    0.3770329
  88.9300079    0.3818014
  88.9400024    0.3816694
  88.9500046    0.3751587
  88.9600067    0.3929831
  88.9700012    0.3875651
  88.9800034    0.3845459
  88.9900055    0.3782432
  89.0000076    0.3638581
  89.0100021    0.3607080
  89.0200043    0.3605969
  89.0300064    0.3632192
  89.0400009    0.3636820
  89.0500031    0.3549290
  89.0600052    0.3681549
  89.0700073    0.3655678
  89.0800018    0.3586987
  89.0900040    0.3646610
  89.1000061    0.3719348
  89.1100006    0.3742277
  89.1200027    0.3752989
  89.1300049    0.3741283
  89.1400070    0.3699825
  89.1500015    0.3612312
  89.1600037    0.3678447
  89.1700058    0.3692706
  89.1800079    0.3860111
  89.1900024    0.3786763
  89.2000046    0.3830081
  89.2100067    0.3830151
  89.2200012    0.3757277
  89.2300034    0.3740245
  89.2400055    0.3773214
  89.2500076    0.3822569
  89.2600021    0.3852203
  89.2700043    0.3859973
  89.2800064    0.3891183
  89.2900009    0.3809518
  89.3000031    0.3842784
  89.3100052    0.3854972
  89.3200073    0.4000396
  89.3300018    0.3813152
  89.3400040    0.3852429
  89.3500061    0.3905266
  89.3600006    0.3826747
  89.3700027    0.3870309
  89.3800049    0.3867204
  89.3900070    0.3822189
  89.4000015    0.3846033
  89.4100037    0.3886755
  89.4200058    0.3757555
  89.4300079    0.3859738
  89.4400024    0.3788931
  89.4500046    0.3728915
  89.4600067    0.3795171
  89.4700012    0.3897063
  89.4800034    0.3936230
  89.4900055    0.3944895
  89.5000076    0.3823929
  89.5100021    0.3844954
  89.5200043    0.3946964
  89.5300064    0.3931086
  89.5400009    0.3953224
  89.5500031    0.3896590
  89.5600052    0.3910654
  89.5700073    0.3906287
  89.5800018    0.3886993
  89.5900040    0.3817720
  89.6000061    0.3816263
  89.6100006    0.3960386
  89.6200027    0.3947273
  89.6300049    0.3845284
  89.6400070    0.3837666
  89.6500015    0.3826013
  89.6600037    0.3885494
  89.6700058    0.3799203
  89.6800079    0.3708590
  89.6900024    0.3658445
  89.7000046    0.3615893
  89.7100067    0.3564908
  89.7200012    0.3601139
  89.7300034    0.3559631
  89.7400055    0.3558221
  89.7500076    0.3500424
  89.7600021    0.3462143
  89.7700043    0.3365314
  89.7800064    0.3272341
  89.7900009    0.3426401
  89.8000031    0.3488443
  89.8100052    0.3548421
  89.8200073    0.3667325
  89.8300018    0.3631015
  89.8400040    0.3637013
  89.8500061    0.3740099
  89.8600006    0.3570142
  89.8700027    0.3478433
  89.8800049    0.3423774
  89.8900070    0.3320681
  89.9000015    0.3282433
  89.9100037    0.3250813
  89.9200058    0.3400429
  89.9300079    0.3391015
  89.9400024    0.3454603
  89.9500046    0.3649246
  89.9600067    0.3698340
  89.9700012    0.3687223
  89.9800034    0.3700885
  89.9900055    0.3748999
  90.0000076    0.3828428
  90.0100021    0.3904701
  90.0200043    0.3904810
  90.0300064    0.3842262
  90.0400009    0.3835869
  90.0500031    0.3989450
  90.0600052    0.3972049
  90.0700073    0.3890630
  90.0800018    0.4044247
  90.0900040    0.3849699
  90.1000061    0.3898989
  90.1100006    0.3842604
  90.1200027    0.3831303
  90.1300049    0.3952251
  90.1400070    0.3897014
  90.1500015    0.3962537
  90.1600037    0.3782409
  90.1700058    0.3817924
  90.1800079    0.3809758
  90.1900024    0.3768046
  90.2000046    0.3784652
  90.2100067    0.3946034
  90.2200012    0.3856581
  90.2300034    0.3739177
  90.2400055    0.3874706
  90.2500076    0.4006028
  90.2600021    0.4058807
  90.2700043    0.4225780
  90.2800064    0.4154944
  90.2900009    0.4206326
  90.3000031    0.4048142
  90.3100052    0.4140699
  90.3200073    0.4162319
  90.3300018    0.4057398
  90.3400040    0.4004953
  90.3500061    0.3932599
  90.3600006    0.4004892
  90.3700027    0.4001467
  90.3800049    0.4136188
  90.3900070    0.4157271
  90.4000015    0.4127225
  90.4100037    0.4308924
  90.4200058    0.4240443
  90.4300079    0.4186573
  90.4400024    0.4178082
  90.4500046    0.4148391
  90.4600067    0.4283477
  90.4700012    0.4252488
  90.4800034    0.4488864
  90.4900055    0.4356640
  90.5000076    0.4393242
  90.5100021    0.4307680
  90.5200043    0.4330384
  90.5300064    0.4315917
  90.5400009    0.4327914
  90.5500031    0.4395916
  90.5600052    0.4370470
  90.5700073    0.4367607
  90.5800018    0.4118179
  90.5900040    0.4228747
  90.6000061    0.4294977
  90.6100006    0.4326400
  90.6200027    0.4647374
  90.6300049    0.4502895
  90.6400070    0.4514609
  90.6500015    0.4540003
  90.6600037    0.4532535
  90.6700058    0.4512650
  90.6800079    0.4550196
  90.6900024    0.4650860
  90.7000046    0.4656298
  90.7100067    0.4719110
  90.7200012    0.4790581
  90.7300034    0.4671166
  90.7400055    0.4711573
  90.7500076    0.4799974
  90.7600021    0.4665758
  90.7700043    0.4571971
  90.7800064    0.4567926
  90.7900009    0.4626743
  90.8000031    0.4666654
  90.8100052    0.4615858
  90.8200073    0.4701135
  90.8300018    0.4689895
  90.8400040    0.4693015
  90.8500061    0.4781594
  90.8600006    0.4695947
  90.8700027    0.4679289
  90.8800049    0.4664729
  90.8900070    0.4696359
  90.9000015    0.4672664
  90.9100037    0.4530632
  90.9200058    0.4443935
  90.9300079    0.4417039
  90.9400024    0.4355240
  90.9500046    0.4297120
  90.9600067    0.4385045
  90.9700012    0.4410665
  90.9800034    0.4326223
  90.9900055    0.4400267
  91.0000076    0.4428044
  91.0100021    0.4451269
  91.0200043    0.4445257
  91.0300064    0.4439001
  91.0400009    0.4381304
  91.0500031    0.4448943
  91.0600052    0.4538146
  91.0700073    0.4433412
  91.0800018    0.4343391
  91.0900040    0.4315853
  91.1000061    0.4210138
  91.1100006    0.4150978
  91.1200027    0.4163617
  91.1300049    0.4029042
  91.1400070    0.4094051
  91.1500015    0.4038931
  91.1600037    0.4009702
  91.1700058    0.4079930
  91.1800079    0.4143614
  91.1900024    0.4302587
  91.2000046    0.4276947
  91.2100067    0.4109905
  91.2200012    0.3936073
  91.2300034    0.3853926
  91.2400055    0.3872311
  91.2500076    0.3843468
  91.2600021    0.3871880
  91.2700043    0.3922810
  91.2800064    0.3984671
  91.2900009    0.4083322
  91.3000031    0.4115985
  91.3100052    0.4084230
  91.3200073    0.4052513
  91.3300018    0.4114377
  91.3400040    0.4218262
  91.3500061    0.4252979
  91.3600006    0.4413101
  91.3700027    0.4448336
  91.3800049    0.4407157
  91.3900070    0.4489562
  91.4000015    0.4523694
  91.4100037    0.4700506
  91.4200058    0.4542598
  91.4300079    0.4535520
  91.4400024    0.4527085
  91.4500046    0.4420373
  91.4600067    0.4438113
  91.4700012    0.4411559
  91.4800034    0.4363605
  91.4900055    0.4442169
  91.5000076    0.4315200
  91.5100021    0.4286788
  91.5200043    0.4276828
  91.5300064    0.4205866
  91.5400009    0.4142013
  91.5500031    0.4089513
  91.5600052    0.4042435
  91.5700073    0.4046956
  91.5800018    0.3994521
  91.5900040    0.3954724
  91.6000061    0.4033015
  91.6100006    0.3978072
  91.6200027    0.3965532
  91.6300049    0.4026583
  91.6400070    0.4184703
  91.6500015    0.4171941
  91.6600037    0.4115154
  91.6700058    0.4173523
  91.6800079    0.4255530
  91.6900024    0.4052206
  91.7000046    0.4172597
  91.7100067    0.4233543
  91.7200012    0.4273102
  91.7300034    0.4323780
  91.7400055    0.4263681
  91.7500076    0.4222892
  91.7600021    0.4226495
  91.7700043    0.4068139
  91.7800064    0.4089783
  91.7900009    0.4108764
  91.8000031    0.4077692
  91.8100052    0.4175939
  91.8200073    0.4075275
  91.8300018    0.4072599
  91.8400040    0.4057979
  91.8500061    0.4082229
  91.8600006    0.3985872
  91.8700027    0.3920952
  91.8800049    0.3879147
  91.8900070    0.3846380
  91.9000015    0.3817485
  91.9100037    0.3657683
  91.9200058    0.3662055
  91.9300079    0.3640628
  91.9400024    0.3584878
  91.9500046    0.3621727
  91.9600067    0.3772192
  91.9700012    0.3762320
  91.9800034    0.3829782
  91.9900055    0.3777629
  92.0000076    0.3742411
  92.0100021    0.3797885
  92.0200043    0.3728889
  92.0300064    0.3758865
  92.0400009    0.3665112
  92.0500031    0.3599357
  92.0600052    0.3536615
  92.0700073    0.3586007
  92.0800018    0.3627471
  92.0900040    0.3562896
  92.1000061    0.3593206
  92.1100006    0.3701372
  92.1200027    0.3734413
  92.1300049    0.3765049
  92.1400070    0.3684134
  92.1500015    0.3564505
  92.1600037    0.3593598
  92.1700058    0.3555298
  92.1800079    0.3501220
  92.1900024    0.3542450
  92.2000046    0.3618911
  92.2100067    0.3779160
  92.2200012    0.3800456
  92.2300034    0.3999290
  92.2400055    0.3900931
  92.2500076    0.3992966
  92.2600021    0.3976801
  92.2700043    0.3933696
  92.2800064    0.3943405
  92.2900009    0.3982193
  92.3000031    0.3920974
  92.3100052    0.3934358
  92.3200073    0.3768300
  92.3300018    0.3898834
  92.3400040    0.3941018
  92.3500061    0.3918489
  92.3600006    0.3744802
  92.3700027    0.3754421
  92.3800049    0.3673667
  92.3900070    0.3635365
  92.4000015    0.3642558
  92.4100037    0.3677036
  92.4200058    0.3684574
  92.4300079    0.3740500
  92.4400024    0.3875556
  92.4500046    0.3822905
  92.4600067    0.3843038
  92.4700012    0.3801882
  92.4800034    0.3827091
  92.4900055    0.3765505
  92.5000076    0.3776790
  92.5100021    0.3724658
  92.5200043    0.3644437
  92.5300064    0.3658613
  92.5400009    0.3659284
  92.5500031    0.3664450
  92.5600052    0.3777565
  92.5700073    0.3720949
  92.5800018    0.3799494
  92.5900040    0.3715766
  92.6000061    0.3695573
  92.6100006    0.3791512
  92.6200027    0.3816607
  92.6300049    0.3803205
  92.6400070    0.3940942
  92.6500015    0.3941891
  92.6600037    0.3898262
  92.6700058    0.3976785
  92.6800079    0.4135499
  92.6900024    0.4263496
  92.7000046    0.4313390
  92.7100067    0.4077076
  92.7200012    0.4095221
  92.7300034    0.4099494
  92.7400055    0.4025792
  92.7500076    0.4001046
  92.7600021    0.3940325
  92.7700043    0.3854004
  92.7800064    0.3801493
  92.7900009    0.3763295
  92.8000031    0.3777860
  92.8100052    0.3774102
  92.8200073    0.3680354
  92.8300018    0.3668740
  92.8400040    0.3706978
  92.8500061    0.3678569
  92.8600006    0.3638290
  92.8700027    0.3663280
  92.8800049    0.3806063
  92.8900070    0.3770227
  92.9000015    0.3805869
  92.9100037    0.3819150
  92.9200058    0.3723490
  92.9300079    0.3749843
  92.9400024    0.3725882
  92.9500046    0.3884909
  92.9600067    0.3821195
  92.9700012    0.3791823
  92.9800034    0.3732927
  92.9900055    0.3785107
  93.0000076    0.3707647
  93.0100021    0.3643813
  93.0200043    0.3647916
  93.0300064    0.3613614
  93.0400009    0.3567936
  93.0500031    0.3631081
  93.0600052    0.3781684
  93.0700073    0.3577952
  93.0800018    0.3793863
  93.0900040    0.3856298
  93.1000061    0.3787549
  93.1100006    0.3704695
  93.1200027    0.3824258
  93.1300049    0.3849064
  93.1400070    0.3978227
  93.1500015    0.4024390
  93.1600037    0.4038053
  93.1700058    0.4155724
  93.1800079    0.4050699
  93.1900024    0.3940036
  93.2000046    0.3827238
  93.2100067    0.3651961
  93.2200012    0.3635667
  93.2300034    0.3664041
  93.2400055    0.3710287
  93.2500076    0.3739435
  93.2600021    0.3654596
  93.2700043    0.3652203
  93.2800064    0.3588271
  93.2900009    0.3767024
  93.3000031    0.3787605
  93.3100052    0.3740526
  93.3200073    0.3747608
  93.3300018    0.3682060
  93.3400040    0.3847000
  93.3500061    0.3755097
  93.3600082    0.3771225
  93.3700027    0.3730826
  93.3800049    0.3693851
  93.3900070    0.3662790
  93.4000015    0.3707854
  93.4100037    0.3896965
  93.4200058    0.3879807
  93.4300079    0.3929660
  93.4400024    0.3852030
  93.4500046    0.3723271
  93.4600067    0.3738679
  93.4700012    0.3581745
  93.4800034    0.3635541
  93.4900055    0.3639519
  93.5000076    0.3703022
  93.5100021    0.3718074
  93.5200043    0.3568295
  93.5300064    0.3645594
  93.5400009    0.3511189
  93.5500031    0.3597631
  93.5600052    0.3625032
  93.5700073    0.3515007
  93.5800018    0.3529080
  93.5900040    0.3611235
  93.6000061    0.3548089
  93.6100082    0.3665274
  93.6200027    0.3663247
  93.6300049    0.3583330
  93.6400070    0.3561687
  93.6500015    0.3625391
  93.6600037    0.3629408
  93.6700058    0.3561136
  93.6800079    0.3589103
  93.6900024    0.3667019
  93.7000046    0.3537323
  93.7100067    0.3539852
  93.7200012    0.3583364
  93.7300034    0.3661608
  93.7400055    0.3561916
  93.7500076    0.3551528
  93.7600021    0.3598118
  93.7700043    0.3551265
  93.7800064    0.3571089
  93.7900009    0.3720805
  93.8000031    0.3752898
  93.8100052    0.3621443
  93.8200073    0.3582922
  93.8300018    0.3599603
  93.8400040    0.3559549
  93.8500061    0.3499165
  93.8600082    0.3511174
  93.8700027    0.3473139
  93.8800049    0.3312379
  93.8900070    0.3412850
  93.9000015    0.3472153
  93.9100037    0.3477418
  93.9200058    0.3429339
  93.9300079    0.3375361
  93.9400024    0.3327600
  93.9500046    0.3425215
  93.9600067    0.3488444
  93.9700012    0.3371811
  93.9800034    0.3456669
  93.9900055    0.3429191
  94.0000076    0.3369046
  94.0100021    0.3414723
  94.0200043    0.3479107
  94.0300064    0.3531045
  94.0400009    0.3573204
  94.0500031    0.3544102
  94.0600052    0.3555035
  94.0700073    0.3458081
  94.0800018    0.3290316
  94.0900040    0.3356467
  94.1000061    0.3367898
  94.1100082    0.3389390
  94.1200027    0.3407535
  94.1300049    0.3439128
  94.1400070    0.3531978
  94.1500015    0.3612674
  94.1600037    0.3595674
  94.1700058    0.3720712
  94.1800079    0.3778988
  94.1900024    0.3615491
  94.2000046    0.3550388
  94.2100067    0.3562617
  94.2200012    0.3606685
  94.2300034    0.3605949
  94.2400055    0.3529712
  94.2500076    0.3490399
  94.2600021    0.3554682
  94.2700043    0.3441460
  94.2800064    0.3490846
  94.2900009    0.3437063
  94.3000031    0.3534275
  94.3100052    0.3459597
  94.3200073    0.3540448
  94.3300018    0.3527794
  94.3400040    0.3619533
  94.3500061    0.3665519
  94.3600082    0.3554500
  94.3700027    0.3466367
  94.3800049    0.3630690
  94.3900070    0.3763081
  94.4000015    0.3681768
  94.4100037    0.3789473
  94.4200058    0.3692852
  94.4300079    0.3632586
  94.4400024    0.3699634
  94.4500046    0.3770870
  94.4600067    0.3758064
  94.4700012    0.3872366
  94.4800034    0.3731227
  94.4900055    0.3830632
  94.5000076    0.3881481
  94.5100021    0.3885374
  94.5200043    0.3793571
  94.5300064    0.3857644
  94.5400009    0.3778574
  94.5500031    0.3775103
  94.5600052    0.3830444
  94.5700073    0.3658558
  94.5800018    0.3641126
  94.5900040    0.3585280
  94.6000061    0.3616009
  94.6100082    0.3598113
  94.6200027    0.3659224
  94.6300049    0.3676887
  94.6400070    0.3616400
  94.6500015    0.3537543
  94.6600037    0.3565945
  94.6700058    0.3558125
  94.6800079    0.3507366
  94.6900024    0.3609940
  94.7000046    0.3593465
  94.7100067    0.3728038
  94.7200012    0.3817396
  94.7300034    0.4002512
  94.7400055    0.3881818
  94.7500076    0.3751664
  94.7600021    0.3668835
  94.7700043    0.3683932
  94.7800064    0.3806004
  94.7900009    0.3778693
  94.8000031    0.3804314
  94.8100052    0.3898389
  94.8200073    0.4021686
  94.8300018    0.3996007
  94.8400040    0.3907575
  94.8500061    0.3899133
  94.8600082    0.3838640
  94.8700027    0.3833660
  94.8800049    0.3892114
  94.8900070    0.3806837
  94.9000015    0.3824868
  94.9100037    0.3841693
  94.9200058    0.3865324
  94.9300079    0.3764618
  94.9400024    0.3845307
  94.9500046    0.3818795
  94.9600067    0.3817647
  94.9700012    0.3956624
  94.9800034    0.4023024
  94.9900055    0.3992602
  95.0000076    0.4025308
  95.0100021    0.3883671
  95.0200043    0.3859857
  95.0300064    0.3803471
  95.0400009    0.3732400
  95.0500031    0.3750471
  95.0600052    0.3788276
  95.0700073    0.3874295
  95.0800018    0.3656873
  95.0900040    0.3734311
  95.1000061    0.3770202
  95.1100082    0.3795663
  95.1200027    0.3851469
  95.1300049    0.3943279
  95.1400070    0.3947696
  95.1500015    0.3811430
  95.1600037    0.3846416
  95.1700058    0.3839380
  95.1800079    0.3794335
  95.1900024    0.3875124
  95.2000046    0.3830315
  95.2100067    0.3849905
  95.2200012    0.3873615
  95.2300034    0.3836905
  95.2400055    0.3830367
  95.2500076    0.3750443
  95.2600021    0.3750191
  95.2700043    0.3675685
  95.2800064    0.3657380
  95.2900009    0.3572447
  95.3000031    0.3587648
  95.3100052    0.3499061
  95.3200073    0.3501795
  95.3300018    0.3492481
  95.3400040    0.3534892
  95.3500061    0.3596315
  95.3600082    0.3577711
  95.3700027    0.3540609
  95.3800049    0.3503762
  95.3900070    0.3527805
  95.4000015    0.3387649
  95.4100037    0.3496375
  95.4200058    0.3488981
  95.4300079    0.3383663
  95.4400024    0.3435572
  95.4500046    0.3471260
  95.4600067    0.3415145
  95.4700012    0.3472915
  95.4800034    0.3523718
  95.4900055    0.3410573
  95.5000076    0.3442655
  95.5100021    0.3467254
  95.5200043    0.3550277
  95.5300064    0.3565905
  95.5400009    0.3663168
  95.5500031    0.3564824
  95.5600052    0.3723350
  95.5700073    0.3668444
  95.5800018    0.3633603
  95.5900040    0.3556324
  95.6000061    0.3629706
  95.6100082    0.3387146
  95.6200027    0.3357314
  95.6300049    0.3425547
  95.6400070    0.3367901
  95.6500015    0.3326871
  95.6600037    0.3339288
  95.6700058    0.3366737
  95.6800079    0.3344462
  95.6900024    0.3267847
  95.7000046    0.3276246
  95.7100067    0.3241484
  95.7200012    0.3265568
  95.7300034    0.3285670
  95.7400055    0.3315619
  95.7500076    0.3416168
  95.7600021    0.3458375
  95.7700043    0.3454673
  95.7800064    0.3520273
  95.7900009    0.3639604
  95.8000031    0.3751020
  95.8100052    0.3720250
  95.8200073    0.3616355
  95.8300018    0.3644920
  95.8400040    0.3519450
  95.8500061    0.3540807
  95.8600082    0.3492795
  95.8700027    0.3643678
  95.8800049    0.3669391
  95.8900070    0.3800042
  95.9000015    0.3775758
  95.9100037    0.3801953
  95.9200058    0.3819357
  95.9300079    0.3849479
  95.9400024    0.3829929
  95.9500046    0.3938508
  95.9600067    0.3986913
  95.9700012    0.3933704
  95.9800034    0.3844436
  95.9900055    0.3875983
  96.0000076    0.3868058
  96.0100021    0.3695262
  96.0200043    0.3699070
  96.0300064    0.3683459
  96.0400009    0.3689893
  96.0500031    0.3723550
  96.0600052    0.3694721
  96.0700073    0.3714815
  96.0800018    0.3709999
  96.0900040    0.3722716
  96.1000061    0.3790333
  96.1100082    0.3946822
  96.1200027    0.3973256
  96.1300049    0.3881933
  96.1400070    0.3797041
  96.1500015    0.3822642
  96.1600037    0.3581041
  96.1700058    0.3518914
  96.1800079    0.3549429
  96.1900024    0.3605296
  96.2000046    0.3625122
  96.2100067    0.3661999
  96.2200012    0.3500603
  96.2300034    0.3440281
  96.2400055    0.3504289
  96.2500076    0.3501371
  96.2600021    0.3556120
  96.2700043    0.3622029
  96.2800064    0.3685151
  96.2900009    0.3535221
  96.3000031    0.3510140
  96.3100052    0.3524611
  96.3200073    0.3730982
  96.3300018    0.3714539
  96.3400040    0.3656184
  96.3500061    0.3685754
  96.3600082    0.3580317
  96.3700027    0.3725751
  96.3800049    0.3614115
  96.3900070    0.3754676
  96.4000015    0.3791102
  96.4100037    0.3944806
  96.4200058    0.3841088
  96.4300079    0.3790243
  96.4400024    0.3732978
  96.4500046    0.3846608
  96.4600067    0.3916905
  96.4700012    0.3830569
  96.4800034    0.3747706
  96.4900055    0.3911728
  96.5000076    0.3997809
  96.5100021    0.3959868
  96.5200043    0.3923356
  96.5300064    0.3856633
  96.5400009    0.3724116
  96.5500031    0.3816649
  96.5600052    0.3801842
  96.5700073    0.3876814
  96.5800018    0.3948467
  96.5900040    0.3967696
  96.6000061    0.4078074
  96.6100082    0.4081458
  96.6200027    0.4040963
  96.6300049    0.4152055
  96.6400070    0.4065973
  96.6500015    0.4140622
  96.6600037    0.4002575
  96.6700058    0.3873234
  96.6800079    0.3879652
  96.6900024    0.3836415
  96.7000046    0.3826754
  96.7100067    0.3741798
  96.7200012    0.3733928
  96.7300034    0.3649521
  96.7400055    0.3652773
  96.7500076    0.3691218
  96.7600021    0.3746232
  96.7700043    0.3722199
  96.7800064    0.3793346
  96.7900009    0.3767173
  96.8000031    0.3664390
  96.8100052    0.3722520
  96.8200073    0.3628828
  96.8300018    0.3614559
  96.8400040    0.3579753
  96.8500061    0.3507905
  96.8600082    0.3520978
  96.8700027    0.3394173
  96.8800049    0.3394859
  96.8900070    0.3392610
  96.9000015    0.3336022
  96.9100037    0.3336706
  96.9200058    0.3251455
  96.9300079    0.3213795
  96.9400024    0.3209400
  96.9500046    0.3185368
  96.9600067    0.3262247
  96.9700012    0.3344457
  96.9800034    0.3383272
  96.9900055    0.3388449
  97.0000076    0.3439194
  97.0100021    0.3465215
  97.0200043    0.3553623
  97.0300064    0.3591558
  97.0400009    0.3616451
  97.0500031    0.3599156
  97.0600052    0.3538029
  97.0700073    0.3532326
  97.0800018    0.3503189
  97.0900040    0.3508570
  97.1000061    0.3486974
  97.1100082    0.3464294
  97.1200027    0.3396530
  97.1300049    0.3408901
  97.1400070    0.3414761
  97.1500015    0.3380795
  97.1600037    0.3509158
  97.1700058    0.3611233
  97.1800079    0.3510677
  97.1900024    0.3420573
  97.2000046    0.3459678
  97.2100067    0.3419080
  97.2200012    0.3458478
  97.2300034    0.3342012
  97.2400055    0.3513421
  97.2500076    0.3510336
  97.2600021    0.3528559
  97.2700043    0.3552147
  97.2800064    0.3540464
  97.2900009    0.3587376
  97.3000031    0.3585163
  97.3100052    0.3737420
  97.3200073    0.3671509
  97.3300018    0.3746352
  97.3400040    0.3792234
  97.3500061    0.3712322
  97.3600082    0.3618379
  97.3700027    0.3668744
  97.3800049    0.3562253
  97.3900070    0.3500421
  97.4000015    0.3636818
  97.4100037    0.3594319
  97.4200058    0.3575421
  97.4300079    0.3580770
  97.4400024    0.3634771
  97.4500046    0.3623939
  97.4600067    0.3686514
  97.4700012    0.3590792
  97.4800034    0.3728940
  97.4900055    0.3739077
  97.5000076    0.3801772
  97.5100021    0.3817004
  97.5200043    0.3827422
  97.5300064    0.3742168
  97.5400009    0.3821679
  97.5500031    0.3700542
  97.5600052    0.3760762
  97.5700073    0.3688878
  97.5800018    0.3634801
  97.5900040    0.3575229
  97.6000061    0.3695128
  97.6100082    0.3727096
  97.6200027    0.3758948
  97.6300049    0.3740645
  97.6400070    0.3683197
  97.6500015    0.3679368
  97.6600037    0.3688851
  97.6700058    0.3685746
  97.6800079    0.3653564
  97.6900024    0.3630394
  97.7000046    0.3603917
  97.7100067    0.3556405
  97.7200012    0.3476047
  97.7300034    0.3654554
  97.7400055    0.3654858
  97.7500076    0.3626327
  97.7600021    0.3662636
  97.7700043    0.3736988
  97.7800064    0.3734354
  97.7900009    0.3789084
  97.8000031    0.3826213
  97.8100052    0.3799767
  97.8200073    0.3819770
  97.8300018    0.3946443
  97.8400040    0.3917934
  97.8500061    0.3832923
  97.8600082    0.3858052
  97.8700027    0.3803778
  97.8800049    0.3860543
  97.8900070    0.3887073
  97.9000015    0.4096009
  97.9100037    0.4138020
  97.9200058    0.4166163
  97.9300079    0.4094009
  97.9400024    0.4158556
  97.9500046    0.4095784
  97.9600067    0.4004370
  97.9700012    0.4058299
  97.9800034    0.4137144
  97.9900055    0.4229242
  98.0000076    0.4282337
  98.0100021    0.4478614
  98.0200043    0.4357632
  98.0300064    0.4291025
  98.0400009    0.4329075
  98.0500031    0.4441643
  98.0600052    0.4412075
  98.0700073    0.4368161
  98.0800018    0.4288700
  98.0900040    0.4351553
  98.1000061    0.4411439
  98.1100082    0.4319784
  98.1200027    0.4241359
  98.1300049    0.4115201
  98.1400070    0.4124399
  98.1500015    0.4149357
  98.1600037    0.4023229
  98.1700058    0.4042316
  98.1800079    0.4174868
  98.1900024    0.4024563
  98.2000046    0.4175883
  98.2100067    0.4138853
  98.2200012    0.4123972
  98.2300034    0.4112220
  98.2400055    0.4150945
  98.2500076    0.4127613
  98.2600021    0.4174127
  98.2700043    0.4239140
  98.2800064    0.4005431
  98.2900009    0.4281390
  98.3000031    0.4003545
  98.3100052    0.4111538
  98.3200073    0.4020395
  98.3300018    0.4044082
  98.3400040    0.3994994
  98.3500061    0.3941439
  98.3600082    0.3952032
  98.3700027    0.4008890
  98.3800049    0.4084115
  98.3900070    0.4230417
  98.4000015    0.3959033
  98.4100037    0.4068986
  98.4200058    0.4153253
  98.4300079    0.4157024
  98.4400024    0.4152117
  98.4500046    0.4266240
  98.4600067    0.4307014
  98.4700012    0.4328938
  98.4800034    0.4190508
  98.4900055    0.4318435
  98.5000076    0.4150854
  98.5100021    0.4183364
  98.5200043    0.4254126
  98.5300064    0.4248402
  98.5400009    0.4185751
  98.5500031    0.4219046
  98.5600052    0.4132439
  98.5700073    0.4044891
  98.5800018    0.4058075
  98.5900040    0.4145877
  98.6000061    0.4102129
  98.6100082    0.4034867
  98.6200027    0.3998659
  98.6300049    0.4023548
  98.6400070    0.3997018
  98.6500015    0.3927387
  98.6600037    0.3897476
  98.6700058    0.3799425
  98.6800079    0.3778737
  98.6900024    0.3692549
  98.7000046    0.3731282
  98.7100067    0.3661031
  98.7200012    0.3779846
  98.7300034    0.3829156
  98.7400055    0.3961896
  98.7500076    0.3959159
  98.7600021    0.4067991
  98.7700043    0.4133551
  98.7800064    0.4141938
  98.7900009    0.4159583
  98.8000031    0.4290330
  98.8100052    0.4423732
  98.8200073    0.4434126
  98.8300018    0.4444918
  98.8400040    0.4376611
  98.8500061    0.4477080
  98.8600082    0.4409665
  98.8700027    0.4453703
  98.8800049    0.4500011
  98.8900070    0.4635445
  98.9000015    0.4558081
  98.9100037    0.4550464
  98.9200058    0.4515997
  98.9300079    0.4388145
  98.9400024    0.4473679
  98.9500046    0.4425094
  98.9600067    0.4589745
  98.9700012    0.4635672
  98.9800034    0.4462658
  98.9900055    0.4412416
  99.0000076    0.4209284
  99.0100021    0.4239092
  99.0200043    0.4236867
  99.0300064    0.4098016
  99.0400009    0.4116392
  99.0500031    0.4180921
  99.0600052    0.3949986
  99.0700073    0.3964018
  99.0800018    0.4019962
  99.0900040    0.3864771
  99.1000061    0.3822878
  99.1100082    0.3841666
  99.1200027    0.3907367
  99.1300049    0.4004113
  99.1400070    0.3917845
  99.1500015    0.4014159
  99.1600037    0.4020001
  99.1700058    0.3909861
  99.1800079    0.3932800
  99.1900024    0.3874288
  99.2000046    0.3836688
  99.2100067    0.3822159
  99.2200012    0.3858162
  99.2300034    0.3907487
  99.2400055    0.3793185
  99.2500076    0.3810671
  99.2600021    0.3771256
  99.2700043    0.3910263
  99.2800064    0.3823235
  99.2900009    0.3748094
  99.3000031    0.3927633
  99.3100052    0.3849035
  99.3200073    0.3868554
  99.3300018    0.3794764
  99.3400040    0.3818085
  99.3500061    0.3916136
  99.3600082    0.3983837
  99.3700027    0.4107735
  99.3800049    0.4103902
  99.3900070    0.4267598
  99.4000015    0.4171942
  99.4100037    0.3978012
  99.4200058    0.4066431
  99.4300079    0.3978256
  99.4400024    0.3993375
  99.4500046    0.3980970
  99.4600067    0.4015792
  99.4700012    0.4155744
  99.4800034    0.4139228
  99.4900055    0.4104326
  99.5000076    0.4174531
  99.5100021    0.4133303
  99.5200043    0.4223938
  99.5300064    0.4328080
  99.5400009    0.4239438
  99.5500031    0.4308207
  99.5600052    0.4375277
  99.5700073    0.4249082
  99.5800018    0.4267991
  99.5900040    0.4322236
  99.6000061    0.4374956
  99.6100082    0.4262895
  99.6200027    0.4109226
  99.6300049    0.4116032
  99.6400070    0.4112735
  99.6500015    0.4192496
  99.6600037    0.4140588
  99.6700058    0.4022066
  99.6800079    0.4089321
  99.6900024    0.4079532
  99.7000046    0.4189258
  99.7100067    0.4179466
  99.7200012    0.3959382
  99.7300034    0.3840877
  99.7400055    0.3826278
  99.7500076    0.3858657
  99.7600021    0.3848020
  99.7700043    0.3883575
  99.7800064    0.3980477
  99.7900085    0.4018386
  99.8000031    0.3975251
  99.8100052    0.3971350
  99.8200073    0.3854052
  99.8300018    0.3856508
  99.8400040    0.3893228
  99.8500061    0.3885677
  99.8600082    0.3830125
  99.8700027    0.3850942
  99.8800049    0.3826216
  99.8900070    0.3923504
  99.9000015    0.3873406
  99.9100037    0.3889549
  99.9200058    0.4188833
  99.9300079    0.3980338
  99.9400024    0.4044611
  99.9500046    0.4219732
  99.9600067    0.4092932
  99.9700012    0.4072006
  99.9800034    0.4124916
  99.9900055    0.4085898
 100.0000076    0.4104622
 100.0100021    0.4121243
 100.0200043    0.4228518
 100.0300064    0.4110402
 100.0400085    0.4037353
 100.0500031    0.3951662
 100.0600052    0.3876619
 100.0700073    0.4077733
 100.0800018    0.4089345
 100.0900040    0.4296798
 100.1000061    0.4213846
 100.1100082    0.4342407
 100.1200027    0.4524185
 100.1300049    0.4325671
 100.1400070    0.4210022
 100.1500015    0.4122371
 100.1600037    0.4165629
 100.1700058    0.4136196
 100.1800079    0.4215628
 100.1900024    0.4319248
 100.2000046    0.4336663
 100.2100067    0.4200798
 100.2200012    0.4295137
 100.2300034    0.4192837
 100.2400055    0.4268709
 100.2500076    0.4283500
 100.2600021    0.4326826
 100.2700043    0.4372714
 100.2800064    0.4261781
 100.2900085    0.4459851
 100.3000031    0.4482440
 100.3100052    0.4398408
 100.3200073    0.4288848
 100.3300018    0.4199517
 100.3400040    0.4217446
 100.3500061    0.4105743
 100.3600082    0.4145627
 100.3700027    0.4184547
 100.3800049    0.4166783
 100.3900070    0.4118986
 100.4000015    0.4119455
 100.4100037    0.4033671
 100.4200058    0.4080972
 100.4300079    0.4058863
 100.4400024    0.4107214
 100.4500046    0.3965332
 100.4600067    0.4208584
 100.4700012    0.4202856
 100.4800034    0.4237247
 100.4900055    0.4289803
 100.5000076    0.4235331
 100.5100021    0.4174980
 100.5200043    0.4178006
 100.5300064    0.4187124
 100.5400085    0.4222625
 100.5500031    0.4109408
 100.5600052    0.4016294
 100.5700073    0.4015521
 100.5800018    0.3932470
 100.5900040    0.3970436
 100.6000061    0.4085504
 100.6100082    0.4038770
 100.6200027    0.4102245
 100.6300049    0.4003686
 100.6400070    0.3990122
 100.6500015    0.3918450
 100.6600037    0.3975248
 100.6700058    0.3855739
 100.6800079    0.3916406
 100.6900024    0.3868273
 100.7000046    0.3934208
 100.7100067    0.3879975
 100.7200012    0.3767296
 100.7300034    0.3786342
 100.7400055    0.3826411
 100.7500076    0.3687312
 100.7600021    0.4104203
 100.7700043    0.4044599
 100.7800064    0.4093121
 100.7900085    0.4211398
 100.8000031    0.4185051
 100.8100052    0.4274125
 100.8200073    0.4249731
 100.8300018    0.4300564
 100.8400040    0.4284213
 100.8500061    0.4287075
 100.8600082    0.4185821
 100.8700027    0.4127543
 100.8800049    0.4135635
 100.8900070    0.4116574
 100.9000015    0.4128068
 100.9100037    0.4122148
 100.9200058    0.4246313
 100.9300079    0.4201496
 100.9400024    0.4142784
 100.9500046    0.4223224
 100.9600067    0.4242856
 100.9700012    0.4303407
 100.9800034    0.4317661
 100.9900055    0.4389888
 101.0000076    0.4383403
 101.0100021    0.4253842
 101.0200043    0.4223789
 101.0300064    0.4379032
 101.0400085    0.4246703
 101.0500031    0.4190521
 101.0600052    0.4061024
 101.0700073    0.3919053
 101.0800018    0.3952553
 101.0900040    0.3856628
 101.1000061    0.3814093
 101.1100082    0.3779917
 101.1200027    0.3840834
 101.1300049    0.3784906
 101.1400070    0.3865023
 101.1500015    0.3799294
 101.1600037    0.3949832
 101.1700058    0.3938712
 101.1800079    0.3970238
 101.1900024    0.4121664
 101.2000046    0.4338402
 101.2100067    0.4298963
 101.2200012    0.4147640
 101.2300034    0.4252100
 101.2400055    0.4111597
 101.2500076    0.4099823
 101.2600021    0.4109230
 101.2700043    0.4028889
 101.2800064    0.4112498
 101.2900085    0.4135287
 101.3000031    0.4228766
 101.3100052    0.4116681
 101.3200073    0.3983991
 101.3300018    0.3948600
 101.3400040    0.4029885
 101.3500061    0.4106655
 101.3600082    0.4140092
 101.3700027    0.4088991
 101.3800049    0.4118827
 101.3900070    0.3905469
 101.4000015    0.3900515
 101.4100037    0.3884736
 101.4200058    0.3858443
 101.4300079    0.3791941
 101.4400024    0.3789019
 101.4500046    0.3752359
 101.4600067    0.3737975
 101.4700012    0.3615285
 101.4800034    0.3705800
 101.4900055    0.3802657
 101.5000076    0.3883999
 101.5100021    0.3807417
 101.5200043    0.3763543
 101.5300064    0.3727247
 101.5400085    0.3749389
 101.5500031    0.3692711
 101.5600052    0.3647386
 101.5700073    0.3624395
 101.5800018    0.3632026
 101.5900040    0.3717934
 101.6000061    0.3601601
 101.6100082    0.3611322
 101.6200027    0.3778643
 101.6300049    0.3790523
 101.6400070    0.3874863
 101.6500015    0.3852008
 101.6600037    0.3877096
 101.6700058    0.3995246
 101.6800079    0.3994242
 101.6900024    0.4054116
 101.7000046    0.4077159
 101.7100067    0.4132427
 101.7200012    0.4216388
 101.7300034    0.4125447
 101.7400055    0.4021414
 101.7500076    0.4067286
 101.7600021    0.4111504
 101.7700043    0.4152089
 101.7800064    0.4121304
 101.7900085    0.4128376
 101.8000031    0.4171295
 101.8100052    0.4216888
 101.8200073    0.4229938
 101.8300018    0.4224488
 101.8400040    0.4213922
 101.8500061    0.4260869
 101.8600082    0.4199031
 101.8700027    0.4332624
 101.8800049    0.4224249
 101.8900070    0.4195051
 101.9000015    0.4042540
 101.9100037    0.4084140
 101.9200058    0.4134118
 101.9300079    0.4179641
 101.9400024    0.4057579
 101.9500046    0.4136037
 101.9600067    0.4258018
 101.9700012    0.4200428
 101.9800034    0.4228899
 101.9900055    0.4259180
 102.0000076    0.4325568
 102.0100021    0.4305412
 102.0200043    0.4297822
 102.0300064    0.4356942
 102.0400085    0.4380281
 102.0500031    0.4304308
 102.0600052    0.4272911
 102.0700073    0.4414296
 102.0800018    0.4461506
 102.0900040    0.4379039
 102.1000061    0.4402495
 102.1100082    0.4422215
 102.1200027    0.4401405
 102.1300049    0.4301701
 102.1400070    0.4449742
 102.1500015    0.4320641
 102.1600037    0.4329908
 102.1700058    0.4244287
 102.1800079    0.4184263
 102.1900024    0.4277611
 102.2000046    0.4355087
 102.2100067    0.4366768
 102.2200012    0.4604145
 102.2300034    0.4471072
 102.2400055    0.4483964
 102.2500076    0.4510694
 102.2600021    0.4514732
 102.2700043    0.4346738
 102.2800064    0.4319374
 102.2900085    0.4277711
 102.3000031    0.4259735
 102.3100052    0.4265800
 102.3200073    0.4217441
 102.3300018    0.4467625
 102.3400040    0.4473203
 102.3500061    0.4459429
 102.3600082    0.4480726
 102.3700027    0.4423057
 102.3800049    0.4356027
 102.3900070    0.4415702
 102.4000015    0.4280687
 102.4100037    0.4217205
 102.4200058    0.4281073
 102.4300079    0.4175191
 102.4400024    0.4196524
 102.4500046    0.4117817
 102.4600067    0.4011174
 102.4700012    0.4066345
 102.4800034    0.3956378
 102.4900055    0.3971244
 102.5000076    0.3953864
 102.5100021    0.3954850
 102.5200043    0.4027299
 102.5300064    0.3918778
 102.5400085    0.3895255
 102.5500031    0.3967522
 102.5600052    0.4032033
 102.5700073    0.3843378
 102.5800018    0.4010134
 102.5900040    0.3843130
 102.6000061    0.3901182
 102.6100082    0.3953725
 102.6200027    0.3949300
 102.6300049    0.3966525
 102.6400070    0.3948891
 102.6500015    0.3967825
 102.6600037    0.4018794
 102.6700058    0.3990967
 102.6800079    0.4117054
 102.6900024    0.4229011
 102.7000046    0.4312870
 102.7100067    0.4293646
 102.7200012    0.4204344
 102.7300034    0.4122997
 102.7400055    0.4212662
 102.7500076    0.4264298
 102.7600021    0.4197147
 102.7700043    0.4079759
 102.7800064    0.3969945
 102.7900085    0.4030624
 102.8000031    0.3980172
 102.8100052    0.4124895
 102.8200073    0.3837701
 102.8300018    0.3766831
 102.8400040    0.3693137
 102.8500061    0.3585594
 102.8600082    0.3490367
 102.8700027    0.3515132
 102.8800049    0.3607952
 102.8900070    0.3455923
 102.9000015    0.3443989
 102.9100037    0.3387788
 102.9200058    0.3422244
 102.9300079    0.3401302
 102.9400024    0.3488635
 102.9500046    0.3576529
 102.9600067    0.3505552
 102.9700012    0.3501714
 102.9800034    0.3618781
 102.9900055    0.3695276
 103.0000076    0.3721147
 103.0100021    0.3693987
 103.0200043    0.3880202
 103.0300064    0.3784400
 103.0400085    0.3786530
 103.0500031    0.3983020
 103.0600052    0.3842549
 103.0700073    0.3849739
 103.0800018    0.3875084
 103.0900040    0.3973036
 103.1000061    0.3886240
 103.1100082    0.3932097
 103.1200027    0.3910128
 103.1300049    0.3882461
 103.1400070    0.3953862
 103.1500015    0.3810742
 103.1600037    0.3728860
 103.1700058    0.3947285
 103.1800079    0.3887528
 103.1900024    0.3977746
 103.2000046    0.3989625
 103.2100067    0.3910851
 103.2200012    0.3862544
 103.2300034    0.3937096
 103.2400055    0.3910769
 103.2500076    0.3849373
 103.2600021    0.3724064
 103.2700043    0.3873887
 103.2800064    0.4004217
 103.2900085    0.3945649
 103.3000031    0.3882637
 103.3100052    0.3787130
 103.3200073    0.3819608
 103.3300018    0.3799661
 103.3400040    0.3735407
 103.3500061    0.3834879
 103.3600082    0.3824485
 103.3700027    0.3780090
 103.3800049    0.3650383
 103.3900070    0.3804628
 103.4000015    0.3715191
 103.4100037    0.3622456
 103.4200058    0.3708385
 103.4300079    0.3611759
 103.4400024    0.3705959
 103.4500046    0.3662678
 103.4600067    0.3534416
 103.4700012    0.3540007
 103.4800034    0.3620416
 103.4900055    0.3572615
 103.5000076    0.3647727
 103.5100021    0.3586735
 103.5200043    0.3643083
 103.5300064    0.3635787
 103.5400085    0.3744706
 103.5500031    0.3842268
 103.5600052    0.3630730
 103.5700073    0.3441765
 103.5800018    0.3482846
 103.5900040    0.3579171
 103.6000061    0.3531668
 103.6100082    0.3495521
 103.6200027    0.3647354
 103.6300049    0.3442907
 103.6400070    0.3545353
 103.6500015    0.3602538
 103.6600037    0.3623801
 103.6700058    0.3646845
 103.6800079    0.3584677
 103.6900024    0.3673368
 103.7000046    0.3781783
 103.7100067    0.3829246
 103.7200012    0.3824869
 103.7300034    0.3929278
 103.7400055    0.3862989
 103.7500076    0.3967462
 103.7600021    0.3841856
 103.7700043    0.3772860
 103.7800064    0.3916298
 103.7900085    0.3877694
 103.8000031    0.3918274
 103.8100052    0.3859222
 103.8200073    0.3989675
 103.8300018    0.3979805
 103.8400040    0.3848186
 103.8500061    0.3862248
 103.8600082    0.3952592
 103.8700027    0.3898201
 103.8800049    0.3843518
 103.8900070    0.3809882
 103.9000015    0.3885940
 103.9100037    0.3919751
 103.9200058    0.3793056
 103.9300079    0.3864452
 103.9400024    0.4015010
 103.9500046    0.4027160
 103.9600067    0.4074928
 103.9700012    0.4068149
 103.9800034    0.4136063
 103.9900055    0.4117959
 104.0000076    0.4071276
 104.0100021    0.4068648
 104.0200043    0.4121808
 104.0300064    0.4135140
 104.0400085    0.4141521
 104.0500031    0.4078221
 104.0600052    0.4050680
 104.0700073    0.4068951
 104.0800018    0.4046782
 104.0900040    0.4120092
 104.1000061    0.4181276
 104.1100082    0.4270544
 104.1200027    0.4176632
 104.1300049    0.4158269
 104.1400070    0.4159844
 104.1500015    0.4092590
 104.1600037    0.4026761
 104.1700058    0.3925131
 104.1800079    0.4047178
 104.1900024    0.3906223
 104.2000046    0.3945256
 104.2100067    0.4101160
 104.2200012    0.4090164
 104.2300034    0.4278268
 104.2400055    0.4293414
 104.2500076    0.4242750
 104.2600021    0.4230985
 104.2700043    0.4264721
 104.2800064    0.4287353
 104.2900085    0.4213330
 104.3000031    0.4357707
 104.3100052    0.4459310
 104.3200073    0.4377768
 104.3300018    0.4459078
 104.3400040    0.4478689
 104.3500061    0.4393557
 104.3600082    0.4287072
 104.3700027    0.4287686
 104.3800049    0.4243423
 104.3900070    0.4205336
 104.4000015    0.4112973
 104.4100037    0.3969876
 104.4200058    0.3973709
 104.4300079    0.3968711
 104.4400024    0.3976026
 104.4500046    0.3969354
 104.4600067    0.3924197
 104.4700012    0.3935813
 104.4800034    0.4007305
 104.4900055    0.3999363
 104.5000076    0.4001701
 104.5100021    0.3913760
 104.5200043    0.4018875
 104.5300064    0.4150561
 104.5400085    0.4080743
 104.5500031    0.3988557
 104.5600052    0.4036968
 104.5700073    0.4101339
 104.5800018    0.3939658
 104.5900040    0.3947590
 104.6000061    0.4052128
 104.6100082    0.4108480
 104.6200027    0.4101583
 104.6300049    0.4070930
 104.6400070    0.3963144
 104.6500015    0.4103427
 104.6600037    0.4070316
 104.6700058    0.3974773
 104.6800079    0.3849211
 104.6900024    0.3841111
 104.7000046    0.3892940
 104.7100067    0.3831499
 104.7200012    0.3723925
 104.7300034    0.3805432
 104.7400055    0.3737376
 104.7500076    0.3788933
 104.7600021    0.3686171
 104.7700043    0.3741509
 104.7800064    0.3896371
 104.7900085    0.3936790
 104.8000031    0.3872570
 104.8100052    0.3869264
 104.8200073    0.3897391
 104.8300018    0.3829741
 104.8400040    0.3816760
 104.8500061    0.3676119
 104.8600082    0.3660514
 104.8700027    0.3604558
 104.8800049    0.3546586
 104.8900070    0.3641535
 104.9000015    0.3677083
 104.9100037    0.3732599
 104.9200058    0.3825830
 104.9300079    0.3728901
 104.9400024    0.3829936
 104.9500046    0.3854666
 104.9600067    0.3823813
 104.9700012    0.3858816
 104.9800034    0.3780759
 104.9900055    0.3714162
 105.0000076    0.3803422
 105.0100021    0.3783996
 105.0200043    0.3802564
 105.0300064    0.3771657
 105.0400085    0.3824672
 105.0500031    0.3790647
 105.0600052    0.3786767
 105.0700073    0.3648392
 105.0800018    0.3656646
 105.0900040    0.3604672
 105.1000061    0.3542468
 105.1100082    0.3643894
 105.1200027    0.3690850
 105.1300049    0.3697866
 105.1400070    0.3825643
 105.1500015    0.3804890
 105.1600037    0.3824797
 105.1700058    0.3787043
 105.1800079    0.3722417
 105.1900024    0.3700759
 105.2000046    0.3574076
 105.2100067    0.3628434
 105.2200012    0.3648407
 105.2300034    0.3687717
 105.2400055    0.3660891
 105.2500076    0.3663187
 105.2600021    0.3522631
 105.2700043    0.3366587
 105.2800064    0.3369739
 105.2900085    0.3399165
 105.3000031    0.3594554
 105.3100052    0.3515104
 105.3200073    0.3614292
 105.3300018    0.3780074
 105.3400040    0.3577975
 105.3500061    0.3596433
 105.3600082    0.3561173
 105.3700027    0.3574255
 105.3800049    0.3567700
 105.3900070    0.3557829
 105.4000015    0.3542966
 105.4100037    0.3602445
 105.4200058    0.3637952
 105.4300079    0.3738967
 105.4400024    0.3792586
 105.4500046    0.3760990
 105.4600067    0.3586832
 105.4700012    0.3614730
 105.4800034    0.3619672
 105.4900055    0.3659228
 105.5000076    0.3636038
 105.5100021    0.3664597
 105.5200043    0.3589206
 105.5300064    0.3596273
 105.5400085    0.3569275
 105.5500031    0.3655211
 105.5600052    0.3680995
 105.5700073    0.3637362
 105.5800018    0.3763222
 105.5900040    0.3835339
 105.6000061    0.3730289
 105.6100082    0.3849716
 105.6200027    0.3672180
 105.6300049    0.3637007
 105.6400070    0.3716220
 105.6500015    0.3739167
 105.6600037    0.3675764
 105.6700058    0.3579467
 105.6800079    0.3659490
 105.6900024    0.3737784
 105.7000046    0.3559642
 105.7100067    0.3649564
 105.7200012    0.3590775
 105.7300034    0.3668123
 105.7400055    0.3553295
 105.7500076    0.3556847
 105.7600021    0.3501293
 105.7700043    0.3663028
 105.7800064    0.3711711
 105.7900085    0.3559926
 105.8000031    0.3622617
 105.8100052    0.3709388
 105.8200073    0.3624564
 105.8300018    0.3664275
 105.8400040    0.3530926
 105.8500061    0.3387741
 105.8600082    0.3454774
 105.8700027    0.3584393
 105.8800049    0.3678226
 105.8900070    0.3661720
 105.9000015    0.3627074
 105.9100037    0.3541177
 105.9200058    0.3533575
 105.9300079    0.3636478
 105.9400024    0.3680540
 105.9500046    0.3763256
 105.9600067    0.3678820
 105.9700012    0.3587658
 105.9800034    0.3400676
 105.9900055    0.3465692
 106.0000076    0.3497310
 106.0100021    0.3517444
 106.0200043    0.3577170
 106.0300064    0.3635407
 106.0400085    0.3612749
 106.0500031    0.3738562
 106.0600052    0.3663544
 106.0700073    0.3584911
 106.0800018    0.3638235
 106.0900040    0.3645521
 106.1000061    0.3580141
 106.1100082    0.3716511
 106.1200027    0.3653718
 106.1300049    0.3540187
 106.1400070    0.3549694
 106.1500015    0.3492251
 106.1600037    0.3552108
 106.1700058    0.3540588
 106.1800079    0.3471109
 106.1900024    0.3451445
 106.2000046    0.3387262
 106.2100067    0.3372962
 106.2200089    0.3397274
 106.2300034    0.3610301
 106.2400055    0.3723541
 106.2500076    0.3666279
 106.2600021    0.3725271
 106.2700043    0.3679170
 106.2800064    0.3715682
 106.2900085    0.3942574
 106.3000031    0.3908448
 106.3100052    0.3918452
 106.3200073    0.3951749
 106.3300018    0.4009933
 106.3400040    0.3774196
 106.3500061    0.3862382
 106.3600082    0.3882273
 106.3700027    0.3964775
 106.3800049    0.3960738
 106.3900070    0.3892138
 106.4000015    0.3885382
 106.4100037    0.3842905
 106.4200058    0.3729969
 106.4300079    0.3777461
 106.4400024    0.3631371
 106.4500046    0.3620025
 106.4600067    0.3548141
 106.4700089    0.3733246
 106.4800034    0.3826224
 106.4900055    0.3952114
 106.5000076    0.3983150
 106.5100021    0.4068727
 106.5200043    0.3986078
 106.5300064    0.3963256
 106.5400085    0.4115379
 106.5500031    0.4085914
 106.5600052    0.3980605
 106.5700073    0.4002010
 106.5800018    0.4088023
 106.5900040    0.3976038
 106.6000061    0.3887798
 106.6100082    0.3777549
 106.6200027    0.3801366
 106.6300049    0.3714161
 106.6400070    0.3831733
 106.6500015    0.3901099
 106.6600037    0.3931614
 106.6700058    0.3851495
 106.6800079    0.3872355
 106.6900024    0.3856624
 106.7000046    0.3965060
 106.7100067    0.4046170
 106.7200089    0.4236963
 106.7300034    0.3972294
 106.7400055    0.3923289
 106.7500076    0.4025212
 106.7600021    0.4114892
 106.7700043    0.4036545
 106.7800064    0.4001172
 106.7900085    0.3978914
 106.8000031    0.3976713
 106.8100052    0.4117205
 106.8200073    0.3970839
 106.8300018    0.4066820
 106.8400040    0.4084156
 106.8500061    0.4048416
 106.8600082    0.3955045
 106.8700027    0.3983521
 106.8800049    0.3971308
 106.8900070    0.3767275
 106.9000015    0.3754731
 106.9100037    0.3688998
 106.9200058    0.3672873
 106.9300079    0.3785156
 106.9400024    0.3751304
 106.9500046    0.3712676
 106.9600067    0.3698841
 106.9700089    0.3681773
 106.9800034    0.3749132
 106.9900055    0.3790805
 107.0000076    0.3658708
 107.0100021    0.3532571
 107.0200043    0.3733547
 107.0300064    0.3847118
 107.0400085    0.3796448
 107.0500031    0.3717697
 107.0600052    0.3698748
 107.0700073    0.3656351
 107.0800018    0.3629567
 107.0900040    0.3672108
 107.1000061    0.3702286
 107.1100082    0.3609066
 107.1200027    0.3721271
 107.1300049    0.3678508
 107.1400070    0.3662482
 107.1500015    0.3609762
 107.1600037    0.3605754
 107.1700058    0.3684587
 107.1800079    0.3600693
 107.1900024    0.3599680
 107.2000046    0.3560539
 107.2100067    0.3591174
 107.2200089    0.3674937
 107.2300034    0.3653858
 107.2400055    0.3631656
 107.2500076    0.3546023
 107.2600021    0.3551067
 107.2700043    0.3487535
 107.2800064    0.3340043
 107.2900085    0.3432333
 107.3000031    0.3412021
 107.3100052    0.3440231
 107.3200073    0.3397368
 107.3300018    0.3462799
 107.3400040    0.3485755
 107.3500061    0.3631743
 107.3600082    0.3625008
 107.3700027    0.3680693
 107.3800049    0.3686030
 107.3900070    0.3566170
 107.4000015    0.3564962
 107.4100037    0.3540714
 107.4200058    0.3581935
 107.4300079    0.3616561
 107.4400024    0.3541429
 107.4500046    0.3556879
 107.4600067    0.3663624
 107.4700089    0.3625166
 107.4800034    0.3602332
 107.4900055    0.3538320
 107.5000076    0.3439122
 107.5100021    0.3423005
 107.5200043    0.3331993
 107.5300064    0.3339712
 107.5400085    0.3456748
 107.5500031    0.3599309
 107.5600052    0.3652292
 107.5700073    0.3470078
 107.5800018    0.3583844
 107.5900040    0.3568029
 107.6000061    0.3590720
 107.6100082    0.3461026
 107.6200027    0.3436512
 107.6300049    0.3478492
 107.6400070    0.3507222
 107.6500015    0.3516994
 107.6600037    0.3508154
 107.6700058    0.3496582
 107.6800079    0.3499748
 107.6900024    0.3373136
 107.7000046    0.3431736
 107.7100067    0.3344409
 107.7200089    0.3451183
 107.7300034    0.3440660
 107.7400055    0.3518605
 107.7500076    0.3454260
 107.7600021    0.3458390
 107.7700043    0.3498214
 107.7800064    0.3370063
 107.7900085    0.3415988
 107.8000031    0.3292855
 107.8100052    0.3323936
 107.8200073    0.3405972
 107.8300018    0.3621546
 107.8400040    0.3501951
 107.8500061    0.3591329
 107.8600082    0.3600100
 107.8700027    0.3676410
 107.8800049    0.3564807
 107.8900070    0.3595168
 107.9000015    0.3529615
 107.9100037    0.3465579
 107.9200058    0.3353351
 107.9300079    0.3381268
 107.9400024    0.3396810
 107.9500046    0.3398762
 107.9600067    0.3446003
 107.9700089    0.3507701
 107.9800034    0.3388752
 107.9900055    0.3483049
 108.0000076    0.3463978
 108.0100021    0.3408092
 108.0200043    0.3374066
 108.0300064    0.3451694
 108.0400085    0.3373085
 108.0500031    0.3414188
 108.0600052    0.3446020
 108.0700073    0.3385671
 108.0800018    0.3503092
 108.0900040    0.3600393
 108.1000061    0.3524671
 108.1100082    0.3461910
 108.1200027    0.3555300
 108.1300049    0.3472388
 108.1400070    0.3506492
 108.1500015    0.3557601
 108.1600037    0.3571767
 108.1700058    0.3484245
 108.1800079    0.3392870
 108.1900024    0.3478935
 108.2000046    0.3492545
 108.2100067    0.3443770
 108.2200089    0.3494399
 108.2300034    0.3405034
 108.2400055    0.3353435
 108.2500076    0.3347189
 108.2600021    0.3498233
 108.2700043    0.3547226
 108.2800064    0.3609965
 108.2900085    0.3499934
 108.3000031    0.3589707
 108.3100052    0.3680847
 108.3200073    0.3702525
 108.3300018    0.3696820
 108.3400040    0.3645587
 108.3500061    0.3676751
 108.3600082    0.3605393
 108.3700027    0.3593482
 108.3800049    0.3623450
 108.3900070    0.3556297
 108.4000015    0.3557017
 108.4100037    0.3666345
 108.4200058    0.3634571
 108.4300079    0.3740145
 108.4400024    0.3642200
 108.4500046    0.3598573
 108.4600067    0.3637796
 108.4700089    0.3543295
 108.4800034    0.3520682
 108.4900055    0.3513475
 108.5000076    0.3445985
 108.5100021    0.3457433
 108.5200043    0.3462656
 108.5300064    0.3451345
 108.5400085    0.3357624
 108.5500031    0.3397176
 108.5600052    0.3490239
 108.5700073    0.3566764
 108.5800018    0.3649455
 108.5900040    0.3745252
 108.6000061    0.3637697
 108.6100082    0.3776277
 108.6200027    0.3875335
 108.6300049    0.3763581
 108.6400070    0.3871379
 108.6500015    0.3922576
 108.6600037    0.3994846
 108.6700058    0.3974620
 108.6800079    0.3903640
 108.6900024    0.3935727
 108.7000046    0.4025845
 108.7100067    0.3967895
 108.7200089    0.3992813
 108.7300034    0.4021775
 108.7400055    0.3949504
 108.7500076    0.4004487
 108.7600021    0.3884677
 108.7700043    0.3812883
 108.7800064    0.3780847
 108.7900085    0.3619021
 108.8000031    0.3623814
 108.8100052    0.3655525
 108.8200073    0.3548718
 108.8300018    0.3503174
 108.8400040    0.3465577
 108.8500061    0.3434067
 108.8600082    0.3334947
 108.8700027    0.3268657
 108.8800049    0.3265261
 108.8900070    0.3291026
 108.9000015    0.3380396
 108.9100037    0.3443501
 108.9200058    0.3433621
 108.9300079    0.3465462
 108.9400024    0.3314012
 108.9500046    0.3315939
 108.9600067    0.3385699
 108.9700089    0.3473581
 108.9800034    0.3492945
 108.9900055    0.3522938
 109.0000076    0.3484924
 109.0100021    0.3443454
 109.0200043    0.3408860
 109.0300064    0.3410507
 109.0400085    0.3483663
 109.0500031    0.3456320
 109.0600052    0.3553225
 109.0700073    0.3583030
 109.0800018    0.3536017
 109.0900040    0.3429825
 109.1000061    0.3436490
 109.1100082    0.3383641
 109.1200027    0.3399280
 109.1300049    0.3433700
 109.1400070    0.3406762
 109.1500015    0.3437686
 109.1600037    0.3452173
 109.1700058    0.3436861
 109.1800079    0.3339965
 109.1900024    0.3371464
 109.2000046    0.3369462
 109.2100067    0.3337792
 109.2200089    0.3367276
 109.2300034    0.3374637
 109.2400055    0.3369262
 109.2500076    0.3415931
 109.2600021    0.3439502
 109.2700043    0.3362041
 109.2800064    0.3340717
 109.2900085    0.3253284
 109.3000031    0.3319966
 109.3100052    0.3353299
 109.3200073    0.3275293
 109.3300018    0.3405541
 109.3400040    0.3380821
 109.3500061    0.3279198
 109.3600082    0.3263965
 109.3700027    0.3140051
 109.3800049    0.3204527
 109.3900070    0.3166182
 109.4000015    0.3150526
 109.4100037    0.3142827
 109.4200058    0.3055662
 109.4300079    0.3111972
 109.4400024    0.3263321
 109.4500046    0.3343068
 109.4600067    0.3325565
 109.4700089    0.3319339
 109.4800034    0.3382660
 109.4900055    0.3242209
 109.5000076    0.3227359
 109.5100021    0.3451822
 109.5200043    0.3483964
 109.5300064    0.3621945
 109.5400085    0.3429720
 109.5500031    0.3395397
 109.5600052    0.3389996
 109.5700073    0.3422037
 109.5800018    0.3337598
 109.5900040    0.3359679
 109.6000061    0.3429017
 109.6100082    0.3206554
 109.6200027    0.3294371
 109.6300049    0.3174321
 109.6400070    0.3337336
 109.6500015    0.3264894
 109.6600037    0.3421822
 109.6700058    0.3357345
 109.6800079    0.3293175
 109.6900024    0.3355083
 109.7000046    0.3377601
 109.7100067    0.3324831
 109.7200089    0.3311529
 109.7300034    0.3321790
 109.7400055    0.3363722
 109.7500076    0.3381793
 109.7600021    0.3333205
 109.7700043    0.3340965
 109.7800064    0.3315059
 109.7900085    0.3234119
 109.8000031    0.3233015
 109.8100052    0.3215069
 109.8200073    0.3350143
 109.8300018    0.3195400
 109.8400040    0.3225437
 109.8500061    0.3209589
 109.8600082    0.3214522
 109.8700027    0.3253439
 109.8800049    0.3108917
 109.8900070    0.3175724
 109.9000015    0.3107466
 109.9100037    0.3080607
 109.9200058    0.3181165
 109.9300079    0.3190857
 109.9400024    0.3147672
 109.9500046    0.3135589
 109.9600067    0.3223527
 109.9700089    0.3204342
 109.9800034    0.3086453
 109.9900055    0.3080184
 110.0000076    0.3050708
 110.0100021    0.3029088
 110.0200043    0.3096944
 110.0300064    0.3155481
 110.0400085    0.3186252
 110.0500031    0.3211898
 110.0600052    0.3355929
 110.0700073    0.3338108
 110.0800018    0.3461115
 110.0900040    0.3427192
 110.1000061    0.3465203
 110.1100082    0.3539082
 110.1200027    0.3468731
 110.1300049    0.3437811
 110.1400070    0.3341076
 110.1500015    0.3366340
 110.1600037    0.3332553
 110.1700058    0.3401884
 110.1800079    0.3545919
 110.1900024    0.3543892
 110.2000046    0.3358968
 110.2100067    0.3378834
 110.2200089    0.3408280
 110.2300034    0.3345064
 110.2400055    0.3338545
 110.2500076    0.3264684
 110.2600021    0.3147179
 110.2700043    0.3090972
 110.2800064    0.3093004
 110.2900085    0.3001153
 110.3000031    0.3070579
 110.3100052    0.3131191
 110.3200073    0.3216085
 110.3300018    0.3398960
 110.3400040    0.3299536
 110.3500061    0.3284435
 110.3600082    0.3322311
 110.3700027    0.3328540
 110.3800049    0.3228717
 110.3900070    0.3132975
 110.4000015    0.3236250
 110.4100037    0.3244914
 110.4200058    0.3297838
 110.4300079    0.3347658
 110.4400024    0.3313391
 110.4500046    0.3378151
 110.4600067    0.3285457
 110.4700089    0.3337222
 110.4800034    0.3415337
 110.4900055    0.3448448
 110.5000076    0.3395157
 110.5100021    0.3395523
 110.5200043    0.3292528
 110.5300064    0.3273730
 110.5400085    0.3197056
 110.5500031    0.3269048
 110.5600052    0.3271777
 110.5700073    0.3260297
 110.5800018    0.3283019
 110.5900040    0.3278930
 110.6000061    0.3213833
 110.6100082    0.3281151
 110.6200027    0.3353049
 110.6300049    0.3283756
 110.6400070    0.3346231
 110.6500015    0.3409358
 110.6600037    0.3331434
 110.6700058    0.3246597
 110.6800079    0.3267831
 110.6900024    0.3298949
 110.7000046    0.3206232
 110.7100067    0.3186598
 110.7200089    0.3079965
 110.7300034    0.3151024
 110.7400055    0.3126075
 110.7500076    0.2987142
 110.7600021    0.2991202
 110.7700043    0.3053717
 110.7800064    0.3036142
 110.7900085    0.3004338
 110.8000031    0.2951367
 110.8100052    0.2913151
 110.8200073    0.3009197
 110.8300018    0.3040297
 110.8400040    0.3082952
 110.8500061    0.2997290
 110.8600082    0.2944090
 110.8700027    0.2977231
 110.8800049    0.3038886
 110.8900070    0.3100725
 110.9000015    0.3008927
 110.9100037    0.3036991
 110.9200058    0.2986942
 110.9300079    0.3128718
 110.9400024    0.3107438
 110.9500046    0.3088353
 110.9600067    0.3155309
 110.9700089    0.3107235
 110.9800034    0.3193624
 110.9900055    0.3159998
 111.0000076    0.3230916
 111.0100021    0.3047374
 111.0200043    0.3006427
 111.0300064    0.3173694
 111.0400085    0.3113211
 111.0500031    0.3105232
 111.0600052    0.3084296
 111.0700073    0.3107621
 111.0800018    0.3128153
 111.0900040    0.3071729
 111.1000061    0.3131517
 111.1100082    0.3172861
 111.1200027    0.3171807
 111.1300049    0.3185371
 111.1400070    0.3118296
 111.1500015    0.3079691
 111.1600037    0.3050086
 111.1700058    0.3153953
 111.1800079    0.3191344
 111.1900024    0.3145640
 111.2000046    0.3188398
 111.2100067    0.3192046
 111.2200089    0.3145652
 111.2300034    0.3202120
 111.2400055    0.3257481
 111.2500076    0.3346697
 111.2600021    0.3358002
 111.2700043    0.3309113
 111.2800064    0.3261587
 111.2900085    0.3369741
 111.3000031    0.3467843
 111.3100052    0.3425324
 111.3200073    0.3400867
 111.3300018    0.3487653
 111.3400040    0.3359646
 111.3500061    0.3333367
 111.3600082    0.3600013
 111.3700027    0.3581743
 111.3800049    0.3647259
 111.3900070    0.3764511
 111.4000015    0.3850812
 111.4100037    0.3942129
 111.4200058    0.3944882
 111.4300079    0.3841949
 111.4400024    0.3670288
 111.4500046    0.3599076
 111.4600067    0.3741808
 111.4700089    0.3667734
 111.4800034    0.3776999
 111.4900055    0.3659396
 111.5000076    0.3745356
 111.5100021    0.3727134
 111.5200043    0.3727265
 111.5300064    0.3857250
 111.5400085    0.3995210
 111.5500031    0.4094053
 111.5600052    0.4027737
 111.5700073    0.4006774
 111.5800018    0.4131474
 111.5900040    0.4047267
 111.6000061    0.3941665
 111.6100082    0.3874605
 111.6200027    0.3932355
 111.6300049    0.3857580
 111.6400070    0.3799197
 111.6500015    0.3669038
 111.6600037    0.3508089
 111.6700058    0.3494791
 111.6800079    0.3590539
 111.6900024    0.3540128
 111.7000046    0.3648359
 111.7100067    0.3632239
 111.7200089    0.3673640
 111.7300034    0.3646473
 111.7400055    0.3569388
 111.7500076    0.3599161
 111.7600021    0.3545318
 111.7700043    0.3684244
 111.7800064    0.3689503
 111.7900085    0.3605314
 111.8000031    0.3411507
 111.8100052    0.3429284
 111.8200073    0.3405471
 111.8300018    0.3430898
 111.8400040    0.3444608
 111.8500061    0.3479340
 111.8600082    0.3605628
 111.8700027    0.3654695
 111.8800049    0.3560480
 111.8900070    0.3638827
 111.9000015    0.3605949
 111.9100037    0.3530746
 111.9200058    0.3629960
 111.9300079    0.3611928
 111.9400024    0.3614185
 111.9500046    0.3754778
 111.9600067    0.3766311
 111.9700089    0.3683931
 111.9800034    0.3701181
 111.9900055    0.3701324
 112.0000076    0.3784754
 112.0100021    0.3859568
 112.0200043    0.3823116
 112.0300064    0.3850091
 112.0400085    0.3814365
 112.0500031    0.3786950
 112.0600052    0.3828753
 112.0700073    0.3805405
 112.0800018    0.3760100
 112.0900040    0.3732033
 112.1000061    0.3819077
 112.1100082    0.3698556
 112.1200027    0.3808836
 112.1300049    0.3787316
 112.1400070    0.3805397
 112.1500015    0.3886454
 112.1600037    0.3842422
 112.1700058    0.3884781
 112.1800079    0.3808776
 112.1900024    0.3833161
 112.2000046    0.4028445
 112.2100067    0.3971142
 112.2200089    0.4165943
 112.2300034    0.4187526
 112.2400055    0.4164183
 112.2500076    0.4261279
 112.2600021    0.4277588
 112.2700043    0.4149367
 112.2800064    0.4220586
 112.2900085    0.4272319
 112.3000031    0.4267200
 112.3100052    0.4162298
 112.3200073    0.4180062
 112.3300018    0.4150545
 112.3400040    0.4259341
 112.3500061    0.4222765
 112.3600082    0.4351721
 112.3700027    0.4199950
 112.3800049    0.4115701
 112.3900070    0.3919404
 112.4000015    0.3926889
 112.4100037    0.3883228
 112.4200058    0.3849288
 112.4300079    0.3804017
 112.4400024    0.3628953
 112.4500046    0.3653497
 112.4600067    0.3651610
 112.4700089    0.3452864
 112.4800034    0.3570322
 112.4900055    0.3481973
 112.5000076    0.3507968
 112.5100021    0.3526478
 112.5200043    0.3511697
 112.5300064    0.3640859
 112.5400085    0.3660086
 112.5500031    0.3487081
 112.5600052    0.3495629
 112.5700073    0.3496886
 112.5800018    0.3572899
 112.5900040    0.3531117
 112.6000061    0.3707998
 112.6100082    0.3828464
 112.6200027    0.3931588
 112.6300049    0.3979553
 112.6400070    0.3989401
 112.6500092    0.4009716
 112.6600037    0.3967102
 112.6700058    0.3788207
 112.6800079    0.3786411
 112.6900024    0.3746827
 112.7000046    0.3576252
 112.7100067    0.3457065
 112.7200089    0.3379669
 112.7300034    0.3425434
 112.7400055    0.3364628
 112.7500076    0.3545030
 112.7600021    0.3588421
 112.7700043    0.3601625
 112.7800064    0.3594451
 112.7900085    0.3582654
 112.8000031    0.3501177
 112.8100052    0.3500745
 112.8200073    0.3508976
 112.8300018    0.3547820
 112.8400040    0.3580066
 112.8500061    0.3564051
 112.8600082    0.3697527
 112.8700027    0.3670511
 112.8800049    0.3681203
 112.8900070    0.3668962
 112.9000092    0.3596422
 112.9100037    0.3754261
 112.9200058    0.3667902
 112.9300079    0.3549603
 112.9400024    0.3546792
 112.9500046    0.3513858
 112.9600067    0.3523708
 112.9700089    0.3400828
 112.9800034    0.3294387
 112.9900055    0.3397149
 113.0000076    0.3507350
 113.0100021    0.3474472
 113.0200043    0.3432144
 113.0300064    0.3440163
 113.0400085    0.3410166
 113.0500031    0.3381409
 113.0600052    0.3371553
 113.0700073    0.3399747
 113.0800018    0.3349461
 113.0900040    0.3395556
 113.1000061    0.3452506
 113.1100082    0.3522214
 113.1200027    0.3376426
 113.1300049    0.3364226
 113.1400070    0.3202373
 113.1500092    0.3215275
 113.1600037    0.3106642
 113.1700058    0.3099048
 113.1800079    0.3140428
 113.1900024    0.3160115
 113.2000046    0.3125652
 113.2100067    0.3118677
 113.2200089    0.3181393
 113.2300034    0.3275636
 113.2400055    0.3337831
 113.2500076    0.3340090
 113.2600021    0.3437080
 113.2700043    0.3265586
 113.2800064    0.3194645
 113.2900085    0.3078783
 113.3000031    0.3072574
 113.3100052    0.3174563
 113.3200073    0.3045911
 113.3300018    0.2996643
 113.3400040    0.3026976
 113.3500061    0.3116225
 113.3600082    0.3257379
 113.3700027    0.3145390
 113.3800049    0.3179446
 113.3900070    0.3143514
 113.4000092    0.3158413
 113.4100037    0.3151957
 113.4200058    0.3316255
 113.4300079    0.3296813
 113.4400024    0.3335940
 113.4500046    0.3104703
 113.4600067    0.3180766
 113.4700089    0.3306908
 113.4800034    0.3361481
 113.4900055    0.3480252
 113.5000076    0.3545781
 113.5100021    0.3433368
 113.5200043    0.3407634
 113.5300064    0.3496241
 113.5400085    0.3499780
 113.5500031    0.3536441
 113.5600052    0.3598323
 113.5700073    0.3617336
 113.5800018    0.3700254
 113.5900040    0.3585885
 113.6000061    0.3589295
 113.6100082    0.3660667
 113.6200027    0.3685752
 113.6300049    0.3601048
 113.6400070    0.3613649
 113.6500092    0.3669369
 113.6600037    0.3728127
 113.6700058    0.3684102
 113.6800079    0.3805078
 113.6900024    0.3766879
 113.7000046    0.3825826
 113.7100067    0.3870215
 113.7200089    0.4001926
 113.7300034    0.3890246
 113.7400055    0.3946756
 113.7500076    0.4008715
 113.7600021    0.3872723
 113.7700043    0.3889054
 113.7800064    0.3931025
 113.7900085    0.4078606
 113.8000031    0.3966143
 113.8100052    0.4049558
 113.8200073    0.4157918
 113.8300018    0.4282339
 113.8400040    0.4219203
 113.8500061    0.4118929
 113.8600082    0.4169843
 113.8700027    0.4236883
 113.8800049    0.4211305
 113.8900070    0.4112151
 113.9000092    0.4308673
 113.9100037    0.4153354
 113.9200058    0.4237497
 113.9300079    0.4288225
 113.9400024    0.4241710
 113.9500046    0.4091990
 113.9600067    0.3851116
 113.9700089    0.3873525
 113.9800034    0.3829706
 113.9900055    0.4013511
 114.0000076    0.3938475
 114.0100021    0.4069527
 114.0200043    0.3928038
 114.0300064    0.3915503
 114.0400085    0.3997417
 114.0500031    0.3924006
 114.0600052    0.3994374
 114.0700073    0.4066792
 114.0800018    0.3992488
 114.0900040    0.3940958
 114.1000061    0.3847077
 114.1100082    0.3906738
 114.1200027    0.3872185
 114.1300049    0.3875251
 114.1400070    0.3855265
 114.1500092    0.3962033
 114.1600037    0.4035870
 114.1700058    0.3788574
 114.1800079    0.3779553
 114.1900024    0.3758179
 114.2000046    0.3702888
 114.2100067    0.3756632
 114.2200089    0.3717011
 114.2300034    0.3780425
 114.2400055    0.3730091
 114.2500076    0.3722127
 114.2600021    0.3804426
 114.2700043    0.3831512
 114.2800064    0.3922240
 114.2900085    0.4030412
 114.3000031    0.4090205
 114.3100052    0.3839987
 114.3200073    0.3721443
 114.3300018    0.3897709
 114.3400040    0.3914229
 114.3500061    0.3908150
 114.3600082    0.3827558
 114.3700027    0.3879599
 114.3800049    0.3987414
 114.3900070    0.3944893
 114.4000092    0.3877717
 114.4100037    0.3790696
 114.4200058    0.3722427
 114.4300079    0.3721907
 114.4400024    0.3748434
 114.4500046    0.3708179
 114.4600067    0.3692451
 114.4700089    0.3750059
 114.4800034    0.3721680
 114.4900055    0.3646272
 114.5000076    0.3666323
 114.5100021    0.3679394
 114.5200043    0.3632456
 114.5300064    0.3755932
 114.5400085    0.3520695
 114.5500031    0.3494377
 114.5600052    0.3486177
 114.5700073    0.3517228
 114.5800018    0.3473538
 114.5900040    0.3529875
 114.6000061    0.3459629
 114.6100082    0.3400006
 114.6200027    0.3249580
 114.6300049    0.3218717
 114.6400070    0.3172712
 114.6500092    0.3141659
 114.6600037    0.3101764
 114.6700058    0.3205331
 114.6800079    0.3196796
 114.6900024    0.3235736
 114.7000046    0.3359992
 114.7100067    0.3194682
 114.7200089    0.3184963
 114.7300034    0.3216667
 114.7400055    0.3180154
 114.7500076    0.3182936
 114.7600021    0.3138804
 114.7700043    0.3164762
 114.7800064    0.3100596
 114.7900085    0.3206162
 114.8000031    0.3268864
 114.8100052    0.3244708
 114.8200073    0.3358422
 114.8300018    0.3330126
 114.8400040    0.3414280
 114.8500061    0.3599270
 114.8600082    0.3543862
 114.8700027    0.3625425
 114.8800049    0.3560618
 114.8900070    0.3523819
 114.9000092    0.3579117
 114.9100037    0.3687702
 114.9200058    0.3560246
 114.9300079    0.3507068
 114.9400024    0.3372188
 114.9500046    0.3440254
 114.9600067    0.3352417
 114.9700089    0.3405700
 114.9800034    0.3538775
 114.9900055    0.3669395
 115.0000076    0.3609691
 115.0100021    0.3681749
 115.0200043    0.3718625
 115.0300064    0.3727232
 115.0400085    0.3605617
 115.0500031    0.3643838
 115.0600052    0.3638746
 115.0700073    0.3618339
 115.0800018    0.3630322
 115.0900040    0.3543380
 115.1000061    0.3607812
 115.1100082    0.3579560
 115.1200027    0.3729768
 115.1300049    0.3731970
 115.1400070    0.3783800
 115.1500092    0.3874688
 115.1600037    0.3778617
 115.1700058    0.3658434
 115.1800079    0.3666788
 115.1900024    0.3750813
 115.2000046    0.3890928
 115.2100067    0.3884180
 115.2200089    0.4029127
 115.2300034    0.3957069
 115.2400055    0.3858889
 115.2500076    0.3880660
 115.2600021    0.3886799
 115.2700043    0.3931791
 115.2800064    0.3817595
 115.2900085    0.3746763
 115.3000031    0.3629567
 115.3100052    0.3628178
 115.3200073    0.3492545
 115.3300018    0.3665163
 115.3400040    0.3622944
 115.3500061    0.3802646
 115.3600082    0.3720982
 115.3700027    0.3657359
 115.3800049    0.3740360
 115.3900070    0.3714935
 115.4000092    0.3598753
 115.4100037    0.3626961
 115.4200058    0.3580076
 115.4300079    0.3681040
 115.4400024    0.3616453
 115.4500046    0.3641641
 115.4600067    0.3691466
 115.4700089    0.3674466
 115.4800034    0.3699899
 115.4900055    0.3589580
 115.5000076    0.3832222
 115.5100021    0.3851752
 115.5200043    0.3835208
 115.5300064    0.3902156
 115.5400085    0.3804871
 115.5500031    0.3812139
 115.5600052    0.3732122
 115.5700073    0.3725389
 115.5800018    0.3722239
 115.5900040    0.3718666
 115.6000061    0.3610457
 115.6100082    0.3586017
 115.6200027    0.3534285
 115.6300049    0.3524569
 115.6400070    0.3451011
 115.6500092    0.3444062
 115.6600037    0.3431049
 115.6700058    0.3578290
 115.6800079    0.3511778
 115.6900024    0.3547118
 115.7000046    0.3520826
 115.7100067    0.3598894
 115.7200089    0.3540960
 115.7300034    0.3525057
 115.7400055    0.3646792
 115.7500076    0.3506598
 115.7600021    0.3596080
 115.7700043    0.3589293
 115.7800064    0.3609571
 115.7900085    0.3542991
 115.8000031    0.3537022
 115.8100052    0.3560662
 115.8200073    0.3833332
 115.8300018    0.3730407
 115.8400040    0.3616615
 115.8500061    0.3701982
 115.8600082    0.3829640
 115.8700027    0.3889034
 115.8800049    0.3886841
 115.8900070    0.3971999
 115.9000092    0.4151844
 115.9100037    0.4246745
 115.9200058    0.4281968
 115.9300079    0.4375801
 115.9400024    0.4383468
 115.9500046    0.4250546
 115.9600067    0.4142557
 115.9700089    0.4100537
 115.9800034    0.4161541
 115.9900055    0.4072650
 116.0000076    0.4058887
 116.0100021    0.4058816
 116.0200043    0.4131263
 116.0300064    0.4155553
 116.0400085    0.4310773
 116.0500031    0.4226442
 116.0600052    0.4197091
 116.0700073    0.4343590
 116.0800018    0.4361133
 116.0900040    0.4459611
 116.1000061    0.4606752
 116.1100082    0.4623662
 116.1200027    0.4579208
 116.1300049    0.4527403
 116.1400070    0.4686840
 116.1500092    0.4769609
 116.1600037    0.4673973
 116.1700058    0.4564371
 116.1800079    0.4613562
 116.1900024    0.4490235
 116.2000046    0.4725814
 116.2100067    0.4599486
 116.2200089    0.4645434
 116.2300034    0.4542318
 116.2400055    0.4714305
 116.2500076    0.4703120
 116.2600021    0.4692504
 116.2700043    0.4791495
 116.2800064    0.4853278
 116.2900085    0.5024675
 116.3000031    0.4884525
 116.3100052    0.4877397
 116.3200073    0.4765683
 116.3300018    0.4507640
 116.3400040    0.4474904
 116.3500061    0.4564829
 116.3600082    0.4528100
 116.3700027    0.4395561
 116.3800049    0.4376024
 116.3900070    0.4415153
 116.4000092    0.4326664
 116.4100037    0.4275242
 116.4200058    0.4343939
 116.4300079    0.4444795
 116.4400024    0.4576173
 116.4500046    0.4586904
 116.4600067    0.4520175
 116.4700089    0.4490741
 116.4800034    0.4521037
 116.4900055    0.4239846
 116.5000076    0.4216973
 116.5100021    0.4163818
 116.5200043    0.4207658
 116.5300064    0.4214974
 116.5400085    0.4196033
 116.5500031    0.4398985
 116.5600052    0.4309509
 116.5700073    0.4288014
 116.5800018    0.4331671
 116.5900040    0.4486571
 116.6000061    0.4534781
 116.6100082    0.4638239
 116.6200027    0.4658280
 116.6300049    0.4523825
 116.6400070    0.4608241
 116.6500092    0.4653603
 116.6600037    0.4572465
 116.6700058    0.4546741
 116.6800079    0.4600680
 116.6900024    0.4564052
 116.7000046    0.4618604
 116.7100067    0.4536639
 116.7200089    0.4505226
 116.7300034    0.4455329
 116.7400055    0.4460937
 116.7500076    0.4737506
 116.7600021    0.4645399
 116.7700043    0.4697192
 116.7800064    0.4694888
 116.7900085    0.4678855
 116.8000031    0.4713954
 116.8100052    0.4655755
 116.8200073    0.4684128
 116.8300018    0.4724963
 116.8400040    0.4489912
 116.8500061    0.4264949
 116.8600082    0.4408011
 116.8700027    0.4429018
 116.8800049    0.4434284
 116.8900070    0.4451406
 116.9000092    0.4608804
 116.9100037    0.4585245
 116.9200058    0.4673667
 116.9300079    0.4877105
 116.9400024    0.4967370
 116.9500046    0.4923313
 116.9600067    0.4955579
 116.9700089    0.4982745
 116.9800034    0.5098163
 116.9900055    0.5015349
 117.0000076    0.4888195
 117.0100021    0.4891319
 117.0200043    0.4955274
 117.0300064    0.4882288
 117.0400085    0.4818033
 117.0500031    0.4699498
 117.0600052    0.4523343
 117.0700073    0.4382180
 117.0800018    0.4269392
 117.0900040    0.4300434
 117.1000061    0.4157708
 117.1100082    0.4096639
 117.1200027    0.3995303
 117.1300049    0.3932382
 117.1400070    0.3946195
 117.1500092    0.3972825
 117.1600037    0.4016548
 117.1700058    0.4117250
 117.1800079    0.3955545
 117.1900024    0.4023547
 117.2000046    0.4006653
 117.2100067    0.3970132
 117.2200089    0.3975691
 117.2300034    0.3998509
 117.2400055    0.3935880
 117.2500076    0.3828519
 117.2600021    0.3807938
 117.2700043    0.3818051
 117.2800064    0.3841545
 117.2900085    0.3843858
 117.3000031    0.3864065
 117.3100052    0.3787389
 117.3200073    0.3718541
 117.3300018    0.3638425
 117.3400040    0.3591888
 117.3500061    0.3584514
 117.3600082    0.3621721
 117.3700027    0.3653850
 117.3800049    0.3684315
 117.3900070    0.3736193
 117.4000092    0.3807864
 117.4100037    0.3884700
 117.4200058    0.3790501
 117.4300079    0.3677003
 117.4400024    0.3623783
 117.4500046    0.3655605
 117.4600067    0.3593996
 117.4700089    0.3630524
 117.4800034    0.3535288
 117.4900055    0.3494028
 117.5000076    0.3338202
 117.5100021    0.3338387
 117.5200043    0.3209086
 117.5300064    0.3351598
 117.5400085    0.3169629
 117.5500031    0.3087876
 117.5600052    0.3311599
 117.5700073    0.3311117
 117.5800018    0.3261350
 117.5900040    0.3240009
 117.6000061    0.3245194
 117.6100082    0.3175499
 117.6200027    0.3231535
 117.6300049    0.3253718
 117.6400070    0.3192194
 117.6500092    0.3125637
 117.6600037    0.3296778
 117.6700058    0.3337453
 117.6800079    0.3334241
 117.6900024    0.3291946
 117.7000046    0.3479306
 117.7100067    0.3553042
 117.7200089    0.3578037
 117.7300034    0.3504162
 117.7400055    0.3469136
 117.7500076    0.3456128
 117.7600021    0.3452094
 117.7700043    0.3339150
 117.7800064    0.3310700
 117.7900085    0.3281056
 117.8000031    0.3275219
 117.8100052    0.3199784
 117.8200073    0.3233484
 117.8300018    0.3191842
 117.8400040    0.3254153
 117.8500061    0.3239137
 117.8600082    0.3246412
 117.8700027    0.3255548
 117.8800049    0.3142028
 117.8900070    0.3081727
 117.9000092    0.3142271
 117.9100037    0.3151696
 117.9200058    0.3085338
 117.9300079    0.3162179
 117.9400024    0.3112438
 117.9500046    0.3206985
 117.9600067    0.3133887
 117.9700089    0.3110522
 117.9800034    0.3039019
 117.9900055    0.3008178
 118.0000076    0.3026709
 118.0100021    0.3023778
 118.0200043    0.3037686
 118.0300064    0.3106898
 118.0400085    0.3064459
 118.0500031    0.3140668
 118.0600052    0.3107981
 118.0700073    0.3077772
 118.0800018    0.3028653
 118.0900040    0.2915027
 118.1000061    0.2923689
 118.1100082    0.2927080
 118.1200027    0.2881036
 118.1300049    0.2930832
 118.1400070    0.2970172
 118.1500092    0.2872339
 118.1600037    0.2871130
 118.1700058    0.2829204
 118.1800079    0.2835782
 118.1900024    0.2903603
 118.2000046    0.2959919
 118.2100067    0.2891410
 118.2200089    0.2934400
 118.2300034    0.2981137
 118.2400055    0.3012050
 118.2500076    0.2858071
 118.2600021    0.2959369
 118.2700043    0.3001990
 118.2800064    0.3093838
 118.2900085    0.3026916
 118.3000031    0.2993740
 118.3100052    0.3124533
 118.3200073    0.3000618
 118.3300018    0.2946201
 118.3400040    0.2924658
 118.3500061    0.2925257
 118.3600082    0.2986890
 118.3700027    0.2944691
 118.3800049    0.2947125
 118.3900070    0.2976794
 118.4000092    0.2997832
 118.4100037    0.2900638
 118.4200058    0.2860295
 118.4300079    0.2972610
 118.4400024    0.2980517
 118.4500046    0.2860936
 118.4600067    0.2934085
 118.4700089    0.2864948
 118.4800034    0.2822109
 118.4900055    0.2936181
 118.5000076    0.2969388
 118.5100021    0.2868250
 118.5200043    0.2866369
 118.5300064    0.2704640
 118.5400085    0.2713930
 118.5500031    0.2840519
 118.5600052    0.2836316
 118.5700073    0.2795832
 118.5800018    0.2785287
 118.5900040    0.2767748
 118.6000061    0.2738906
 118.6100082    0.2769469
 118.6200027    0.2855081
 118.6300049    0.2930627
 118.6400070    0.2985286
 118.6500092    0.2892661
 118.6600037    0.2838850
 118.6700058    0.2912512
 118.6800079    0.2880002
 118.6900024    0.2892112
 118.7000046    0.2829093
 118.7100067    0.2914410
 118.7200089    0.2883052
 118.7300034    0.2862071
 118.7400055    0.2841031
 118.7500076    0.2874429
 118.7600021    0.2851101
 118.7700043    0.2849015
 118.7800064    0.2826503
 118.7900085    0.2760262
 118.8000031    0.2753394
 118.8100052    0.2812531
 118.8200073    0.2887266
 118.8300018    0.2960240
 118.8400040    0.2980009
 118.8500061    0.2905539
 118.8600082    0.2906280
 118.8700027    0.2873042
 118.8800049    0.2779889
 118.8900070    0.2859781
 118.9000092    0.2929374
 118.9100037    0.2858466
 118.9200058    0.2918639
 118.9300079    0.2983580
 118.9400024    0.3012508
 118.9500046    0.2989389
 118.9600067    0.2904909
 118.9700089    0.3064491
 118.9800034    0.3092615
 118.9900055    0.3171329
 119.0000076    0.3127725
 119.0100021    0.3097350
 119.0200043    0.3088616
 119.0300064    0.3067025
 119.0400085    0.3059456
 119.0500031    0.3070945
 119.0600052    0.3007045
 119.0700073    0.3018276
 119.0800095    0.3058399
 119.0900040    0.3074022
 119.1000061    0.3035936
 119.1100082    0.2980065
 119.1200027    0.3058759
 119.1300049    0.3112600
 119.1400070    0.3159661
 119.1500092    0.3223536
 119.1600037    0.3266031
 119.1700058    0.3168027
 119.1800079    0.3073091
 119.1900024    0.3153830
 119.2000046    0.3209578
 119.2100067    0.3215161
 119.2200089    0.3201542
 119.2300034    0.3227308
 119.2400055    0.3146605
 119.2500076    0.3154276
 119.2600021    0.2998880
 119.2700043    0.3052369
 119.2800064    0.3074400
 119.2900085    0.3157078
 119.3000031    0.3223015
 119.3100052    0.3257013
 119.3200073    0.3177719
 119.3300095    0.3207698
 119.3400040    0.3347912
 119.3500061    0.3424560
 119.3600082    0.3471444
 119.3700027    0.3459252
 119.3800049    0.3440224
 119.3900070    0.3409161
 119.4000092    0.3328687
 119.4100037    0.3300286
 119.4200058    0.3295485
 119.4300079    0.3523251
 119.4400024    0.3540612
 119.4500046    0.3483998
 119.4600067    0.3472991
 119.4700089    0.3457805
 119.4800034    0.3488772
 119.4900055    0.3604141
 119.5000076    0.3565529
 119.5100021    0.3462121
 119.5200043    0.3429992
 119.5300064    0.3536026
 119.5400085    0.3591643
 119.5500031    0.3591639
 119.5600052    0.3584601
 119.5700073    0.3416444
 119.5800095    0.3485601
 119.5900040    0.3409949
 119.6000061    0.3613063
 119.6100082    0.3680398
 119.6200027    0.3550481
 119.6300049    0.3559507
 119.6400070    0.3432240
 119.6500092    0.3399170
 119.6600037    0.3430200
 119.6700058    0.3400580
 119.6800079    0.3490244
 119.6900024    0.3405929
 119.7000046    0.3494591
 119.7100067    0.3497182
 119.7200089    0.3484302
 119.7300034    0.3494351
 119.7400055    0.3554353
 119.7500076    0.3656285
 119.7600021    0.3577898
 119.7700043    0.3614428
 119.7800064    0.3619267
 119.7900085    0.3700708
 119.8000031    0.3734256
 119.8100052    0.3749827
 119.8200073    0.3720868
 119.8300095    0.3742135
 119.8400040    0.3755537
 119.8500061    0.3787371
 119.8600082    0.3694321
 119.8700027    0.3749254
 119.8800049    0.3813871
 119.8900070    0.3870632
 119.9000092    0.3843432
 119.9100037    0.3858414
 119.9200058    0.3805407
 119.9300079    0.3746213
 119.9400024    0.3791483
 119.9500046    0.3760795
 119.9600067    0.3686022
 119.9700089    0.3874220
 119.9800034    0.3800270
 119.9900055    0.3754834
 120.0000076    0.3840915
 120.0100021    0.3929961
 120.0200043    0.4080437
 120.0300064    0.4019477
 120.0400085    0.4026279
 120.0500031    0.4060598
 120.0600052    0.4332776
 120.0700073    0.4220353
 120.0800095    0.4138208
 120.0900040    0.4205235
 120.1000061    0.4187559
 120.1100082    0.4137196
 120.1200027    0.4049474
 120.1300049    0.3871112
 120.1400070    0.3856056
 120.1500092    0.3840154
 120.1600037    0.3840006
 120.1700058    0.3940365
 120.1800079    0.3901895
 120.1900024    0.3758849
 120.2000046    0.3638297
 120.2100067    0.3654247
 120.2200089    0.3721834
 120.2300034    0.3785024
 120.2400055    0.3725730
 120.2500076    0.3703084
 120.2600021    0.3789364
 120.2700043    0.3795635
 120.2800064    0.3621528
 120.2900085    0.3671428
 120.3000031    0.3615642
 120.3100052    0.3629351
 120.3200073    0.3568972
 120.3300095    0.3609773
 120.3400040    0.3630844
 120.3500061    0.3612577
 120.3600082    0.3551908
 120.3700027    0.3531432
 120.3800049    0.3498468
 120.3900070    0.3517517
 120.4000092    0.3364625
 120.4100037    0.3251351
 120.4200058    0.3306361
 120.4300079    0.3278621
 120.4400024    0.3304531
 120.4500046    0.3469248
 120.4600067    0.3414823
 120.4700089    0.3405611
 120.4800034    0.3458963
 120.4900055    0.3366907
 120.5000076    0.3345554
 120.5100021    0.3434363
 120.5200043    0.3343224
 120.5300064    0.3395500
 120.5400085    0.3410582
 120.5500031    0.3418406
 120.5600052    0.3466071
 120.5700073    0.3579743
 120.5800095    0.3488030
 120.5900040    0.3482917
 120.6000061    0.3539056
 120.6100082    0.3646768
 120.6200027    0.3628240
 120.6300049    0.3539168
 120.6400070    0.3705705
 120.6500092    0.3736070
 120.6600037    0.3684299
 120.6700058    0.3770685
 120.6800079    0.3798281
 120.6900024    0.3822663
 120.7000046    0.3713556
 120.7100067    0.3714053
 120.7200089    0.3755845
 120.7300034    0.3708872
 120.7400055    0.3768778
 120.7500076    0.3843145
 120.7600021    0.3796435
 120.7700043    0.3865937
 120.7800064    0.4054779
 120.7900085    0.3971408
 120.8000031    0.4140783
 120.8100052    0.3956804
 120.8200073    0.4017855
 120.8300095    0.4016196
 120.8400040    0.3930477
 120.8500061    0.3955366
 120.8600082    0.3871028
 120.8700027    0.3897587
 120.8800049    0.3827230
 120.8900070    0.3750943
 120.9000092    0.3929987
 120.9100037    0.4000838
 120.9200058    0.3946258
 120.9300079    0.3872457
 120.9400024    0.3830410
 120.9500046    0.3786367
 120.9600067    0.3814159
 120.9700089    0.3718333
 120.9800034    0.3755387
 120.9900055    0.3636378
 121.0000076    0.3556147
 121.0100021    0.3621874
 121.0200043    0.3569179
 121.0300064    0.3570620
 121.0400085    0.3578176
 121.0500031    0.3580307
 121.0600052    0.3572850
 121.0700073    0.3732629
 121.0800095    0.3803079
 121.0900040    0.3914088
 121.1000061    0.4051519
 121.1100082    0.4077338
 121.1200027    0.4080088
 121.1300049    0.4090793
 121.1400070    0.3928966
 121.1500092    0.3894999
 121.1600037    0.3938177
 121.1700058    0.4047684
 121.1800079    0.4079275
 121.1900024    0.4132720
 121.2000046    0.4022916
 121.2100067    0.4007722
 121.2200089    0.4001720
 121.2300034    0.3746219
 121.2400055    0.3669957
 121.2500076    0.3702500
 121.2600021    0.3616212
 121.2700043    0.3595576
 121.2800064    0.3584178
 121.2900085    0.3565458
 121.3000031    0.3642348
 121.3100052    0.3697231
 121.3200073    0.3587969
 121.3300095    0.3581576
 121.3400040    0.3591627
 121.3500061    0.3485757
 121.3600082    0.3638634
 121.3700027    0.3580096
 121.3800049    0.3579671
 121.3900070    0.3743099
 121.4000092    0.3806174
 121.4100037    0.3741643
 121.4200058    0.3767046
 121.4300079    0.3843798
 121.4400024    0.3900881
 121.4500046    0.3785331
 121.4600067    0.3640801
 121.4700089    0.3661840
 121.4800034    0.3629057
 121.4900055    0.3591515
 121.5000076    0.3685494
 121.5100021    0.3621672
 121.5200043    0.3634330
 121.5300064    0.3604250
 121.5400085    0.3700094
 121.5500031    0.3663046
 121.5600052    0.3606364
 121.5700073    0.3701289
 121.5800095    0.3703808
 121.5900040    0.3742944
 121.6000061    0.3641824
 121.6100082    0.3720434
 121.6200027    0.3627899
 121.6300049    0.3665884
 121.6400070    0.3629747
 121.6500092    0.3601723
 121.6600037    0.3496892
 121.6700058    0.3676596
 121.6800079    0.3701101
 121.6900024    0.3580665
 121.7000046    0.3417668
 121.7100067    0.3404518
 121.7200089    0.3409787
 121.7300034    0.3334580
 121.7400055    0.3415097
 121.7500076    0.3439985
 121.7600021    0.3540483
 121.7700043    0.3558599
 121.7800064    0.3380834
 121.7900085    0.3265518
 121.8000031    0.3283077
 121.8100052    0.3372264
 121.8200073    0.3364631
 121.8300095    0.3365180
 121.8400040    0.3299904
 121.8500061    0.3504126
 121.8600082    0.3519217
 121.8700027    0.3493575
 121.8800049    0.3514326
 121.8900070    0.3547094
 121.9000092    0.3509106
 121.9100037    0.3569835
 121.9200058    0.3504547
 121.9300079    0.3430460
 121.9400024    0.3594101
 121.9500046    0.3661776
 121.9600067    0.3606520
 121.9700089    0.3545612
 121.9800034    0.3479228
 121.9900055    0.3392546
 122.0000076    0.3430648
 122.0100021    0.3314057
 122.0200043    0.3381595
 122.0300064    0.3385288
 122.0400085    0.3362884
 122.0500031    0.3387092
 122.0600052    0.3384166
 122.0700073    0.3267491
 122.0800095    0.3282116
 122.0900040    0.3371416
 122.1000061    0.3389449
 122.1100082    0.3339908
 122.1200027    0.3441528
 122.1300049    0.3318937
 122.1400070    0.3282640
 122.1500092    0.3220161
 122.1600037    0.3203970
 122.1700058    0.3287557
 122.1800079    0.3300518
 122.1900024    0.3338000
 122.2000046    0.3342569
 122.2100067    0.3300674
 122.2200089    0.3316883
 122.2300034    0.3348185
 122.2400055    0.3424963
 122.2500076    0.3302317
 122.2600021    0.3335722
 122.2700043    0.3317757
 122.2800064    0.3337473
 122.2900085    0.3335713
 122.3000031    0.3305654
 122.3100052    0.3295263
 122.3200073    0.3405054
 122.3300095    0.3222457
 122.3400040    0.3239385
 122.3500061    0.3308744
 122.3600082    0.3308801
 122.3700027    0.3250828
 122.3800049    0.3296771
 122.3900070    0.3462954
 122.4000092    0.3446926
 122.4100037    0.3418162
 122.4200058    0.3500131
 122.4300079    0.3462497
 122.4400024    0.3446850
 122.4500046    0.3329244
 122.4600067    0.3361274
 122.4700089    0.3403321
 122.4800034    0.3358889
 122.4900055    0.3355004
 122.5000076    0.3336693
 122.5100021    0.3256775
 122.5200043    0.3219121
 122.5300064    0.3119067
 122.5400085    0.3088318
 122.5500031    0.3087892
 122.5600052    0.3058707
 122.5700073    0.3139566
 122.5800095    0.3130330
 122.5900040    0.3051792
 122.6000061    0.3081310
 122.6100082    0.3025884
 122.6200027    0.3031966
 122.6300049    0.3099688
 122.6400070    0.3162857
 122.6500092    0.3259216
 122.6600037    0.3190575
 122.6700058    0.3196328
 122.6800079    0.3285493
 122.6900024    0.3250954
 122.7000046    0.3229160
 122.7100067    0.3138303
 122.7200089    0.3160664
 122.7300034    0.3147574
 122.7400055    0.3068660
 122.7500076    0.3144615
 122.7600021    0.3152719
 122.7700043    0.3098467
 122.7800064    0.3161072
 122.7900085    0.3126574
 122.8000031    0.3145060
 122.8100052    0.3223536
 122.8200073    0.3225929
 122.8300095    0.3317906
 122.8400040    0.3284389
 122.8500061    0.3202722
 122.8600082    0.3195845
 122.8700027    0.3248677
 122.8800049    0.3303539
 122.8900070    0.3287054
 122.9000092    0.3178510
 122.9100037    0.3263539
 122.9200058    0.3268346
 122.9300079    0.3140786
 122.9400024    0.3178975
 122.9500046    0.3228416
 122.9600067    0.3271984
 122.9700089    0.3404438
 122.9800034    0.3315643
 122.9900055    0.3484511
 123.0000076    0.3446716
 123.0100021    0.3396896
 123.0200043    0.3440216
 123.0300064    0.3408640
 123.0400085    0.3460532
 123.0500031    0.3505087
 123.0600052    0.3533163
 123.0700073    0.3401389
 123.0800095    0.3386605
 123.0900040    0.3353181
 123.1000061    0.3334620
 123.1100082    0.3342383
 123.1200027    0.3470192
 123.1300049    0.3348187
 123.1400070    0.3393932
 123.1500092    0.3316523
 123.1600037    0.3361669
 123.1700058    0.3336673
 123.1800079    0.3217896
 123.1900024    0.3327341
 123.2000046    0.3263430
 123.2100067    0.3158397
 123.2200089    0.3078983
 123.2300034    0.3058393
 123.2400055    0.3072327
 123.2500076    0.3037052
 123.2600021    0.3206586
 123.2700043    0.3275336
 123.2800064    0.3248009
 123.2900085    0.3216569
 123.3000031    0.3192744
 123.3100052    0.3207023
 123.3200073    0.3145885
 123.3300095    0.3207656
 123.3400040    0.3198477
 123.3500061    0.3141931
 123.3600082    0.3157800
 123.3700027    0.3114647
 123.3800049    0.3114454
 123.3900070    0.3121582
 123.4000092    0.3078475
 123.4100037    0.3140705
 123.4200058    0.3195186
 123.4300079    0.3169714
 123.4400024    0.3155339
 123.4500046    0.3250717
 123.4600067    0.3250526
 123.4700089    0.3178290
 123.4800034    0.3222421
 123.4900055    0.3104418
 123.5000076    0.3044661
 123.5100021    0.2918195
 123.5200043    0.2994703
 123.5300064    0.3082253
 123.5400085    0.3114906
 123.5500031    0.3047601
 123.5600052    0.3033829
 123.5700073    0.2977533
 123.5800095    0.3057711
 123.5900040    0.3073845
 123.6000061    0.3063855
 123.6100082    0.3035184
 123.6200027    0.2989104
 123.6300049    0.3021419
 123.6400070    0.3047436
 123.6500092    0.3081956
 123.6600037    0.3101292
 123.6700058    0.3185148
 123.6800079    0.3078057
 123.6900024    0.3171931
 123.7000046    0.3263439
 123.7100067    0.3137365
 123.7200089    0.3229661
 123.7300034    0.3293070
 123.7400055    0.3211847
 123.7500076    0.3310978
 123.7600021    0.3392187
 123.7700043    0.3443360
 123.7800064    0.3242464
 123.7900085    0.3256994
 123.8000031    0.3243388
 123.8100052    0.3243715
 123.8200073    0.3207088
 123.8300095    0.3233038
 123.8400040    0.3007862
 123.8500061    0.2993810
 123.8600082    0.3102130
 123.8700027    0.3071051
 123.8800049    0.3133245
 123.8900070    0.3089261
 123.9000092    0.3098921
 123.9100037    0.3107013
 123.9200058    0.3039225
 123.9300079    0.3133729
 123.9400024    0.3173440
 123.9500046    0.3114249
 123.9600067    0.3159171
 123.9700089    0.3044979
 123.9800034    0.3170579
 123.9900055    0.3221274
 124.0000076    0.3290978
 124.0100021    0.3157436
 124.0200043    0.3140399
 124.0300064    0.3074065
 124.0400085    0.3130497
 124.0500031    0.2985210
 124.0600052    0.3077168
 124.0700073    0.2988419
 124.0800095    0.2996504
 124.0900040    0.2944295
 124.1000061    0.3065028
 124.1100082    0.3041300
 124.1200027    0.2979404
 124.1300049    0.2950327
 124.1400070    0.3137514
 124.1500092    0.3179770
 124.1600037    0.3050036
 124.1700058    0.3149188
 124.1800079    0.3116223
 124.1900024    0.3188110
 124.2000046    0.3130390
 124.2100067    0.3187431
 124.2200089    0.3213197
 124.2300034    0.3200878
 124.2400055    0.3206049
 124.2500076    0.3166471
 124.2600021    0.3168233
 124.2700043    0.3141859
 124.2800064    0.3187458
 124.2900085    0.3242567
 124.3000031    0.3154373
 124.3100052    0.3169340
 124.3200073    0.3065560
 124.3300095    0.3112880
 124.3400040    0.3137935
 124.3500061    0.3200547
 124.3600082    0.3131493
 124.3700027    0.3186413
 124.3800049    0.3194741
 124.3900070    0.3288699
 124.4000092    0.3348697
 124.4100037    0.3378044
 124.4200058    0.3270308
 124.4300079    0.3240660
 124.4400024    0.3254410
 124.4500046    0.3245333
 124.4600067    0.3328335
 124.4700089    0.3311609
 124.4800034    0.3335446
 124.4900055    0.3342981
 124.5000076    0.3382280
 124.5100021    0.3346833
 124.5200043    0.3411887
 124.5300064    0.3420459
 124.5400085    0.3458120
 124.5500031    0.3424338
 124.5600052    0.3303613
 124.5700073    0.3266331
 124.5800095    0.3344213
 124.5900040    0.3362294
 124.6000061    0.3303496
 124.6100082    0.3366341
 124.6200027    0.3440603
 124.6300049    0.3388734
 124.6400070    0.3346145
 124.6500092    0.3471769
 124.6600037    0.3493359
 124.6700058    0.3500205
 124.6800079    0.3460784
 124.6900024    0.3529843
 124.7000046    0.3502954
 124.7100067    0.3587038
 124.7200089    0.3546495
 124.7300034    0.3536487
 124.7400055    0.3669779
 124.7500076    0.3675284
 124.7600021    0.3596274
 124.7700043    0.3525982
 124.7800064    0.3587738
 124.7900085    0.3545686
 124.8000031    0.3540100
 124.8100052    0.3510534
 124.8200073    0.3490373
 124.8300095    0.3426861
 124.8400040    0.3460267
 124.8500061    0.3383832
 124.8600082    0.3490260
 124.8700027    0.3561046
 124.8800049    0.3548326
 124.8900070    0.3562936
 124.9000092    0.3529927
 124.9100037    0.3556396
 124.9200058    0.3498032
 124.9300079    0.3524831
 124.9400024    0.3530912
 124.9500046    0.3541691
 124.9600067    0.3403605
 124.9700089    0.3292769
 124.9800034    0.3270777
 124.9900055    0.3262292
 125.0000076    0.3189228
 125.0100021    0.3209672
 125.0200043    0.3178583
 125.0300064    0.3181276
 125.0400085    0.3162186
 125.0500031    0.3142907
 125.0600052    0.3116596
 125.0700073    0.3235060
 125.0800095    0.3254903
 125.0900040    0.3216249
 125.1000061    0.3194972
 125.1100082    0.3227949
 125.1200027    0.3269306
 125.1300049    0.3276126
 125.1400070    0.3244413
 125.1500092    0.3227915
 125.1600037    0.3142257
 125.1700058    0.3211029
 125.1800079    0.3069262
 125.1900024    0.3115733
 125.2000046    0.3069303
 125.2100067    0.3015911
 125.2200089    0.3204248
 125.2300034    0.3196974
 125.2400055    0.3070993
 125.2500076    0.3157832
 125.2600021    0.3087064
 125.2700043    0.3165654
 125.2800064    0.3047605
 125.2900085    0.3071998
 125.3000031    0.3027787
 125.3100052    0.3087734
 125.3200073    0.2995882
 125.3300095    0.3014812
 125.3400040    0.2948384
 125.3500061    0.3060049
 125.3600082    0.3095002
 125.3700027    0.3119242
 125.3800049    0.3178962
 125.3900070    0.3201813
 125.4000092    0.3190469
 125.4100037    0.3272412
 125.4200058    0.3179072
 125.4300079    0.3331766
 125.4400024    0.3263521
 125.4500046    0.3371814
 125.4600067    0.3408423
 125.4700089    0.3427874
 125.4800034    0.3443143
 125.4900055    0.3421274
 125.5000076    0.3436390
 125.5100098    0.3331054
 125.5200043    0.3428698
 125.5300064    0.3312413
 125.5400085    0.3207073
 125.5500031    0.3166252
 125.5600052    0.3107501
 125.5700073    0.3267467
 125.5800095    0.3224131
 125.5900040    0.3205816
 125.6000061    0.3218343
 125.6100082    0.3217239
 125.6200027    0.3193623
 125.6300049    0.3149624
 125.6400070    0.3217256
 125.6500092    0.3258668
 125.6600037    0.3223154
 125.6700058    0.3223185
 125.6800079    0.3338079
 125.6900024    0.3340244
 125.7000046    0.3399973
 125.7100067    0.3439616
 125.7200089    0.3486956
 125.7300034    0.3414839
 125.7400055    0.3413683
 125.7500076    0.3386293
 125.7600098    0.3271560
 125.7700043    0.3348693
 125.7800064    0.3414235
 125.7900085    0.3484826
 125.8000031    0.3478497
 125.8100052    0.3426351
 125.8200073    0.3674573
 125.8300095    0.3586566
 125.8400040    0.3646110
 125.8500061    0.3691976
 125.8600082    0.3742566
 125.8700027    0.3714753
 125.8800049    0.3867861
 125.8900070    0.3841123
 125.9000092    0.3746353
 125.9100037    0.3654658
 125.9200058    0.3685099
 125.9300079    0.3704328
 125.9400024    0.3780524
 125.9500046    0.3702452
 125.9600067    0.3678999
 125.9700089    0.3622243
 125.9800034    0.3666691
 125.9900055    0.3664256
 126.0000076    0.3681442
 126.0100098    0.3587609
 126.0200043    0.3565944
 126.0300064    0.3570657
 126.0400085    0.3508756
 126.0500031    0.3581775
 126.0600052    0.3471342
 126.0700073    0.3469374
 126.0800095    0.3546626
 126.0900040    0.3614763
 126.1000061    0.3607845
 126.1100082    0.3676396
 126.1200027    0.3720998
 126.1300049    0.3732954
 126.1400070    0.3704548
 126.1500092    0.3587748
 126.1600037    0.3765421
 126.1700058    0.3691312
 126.1800079    0.3684723
 126.1900024    0.3671169
 126.2000046    0.3621386
 126.2100067    0.3505414
 126.2200089    0.3477393
 126.2300034    0.3461505
 126.2400055    0.3508517
 126.2500076    0.3590561
 126.2600098    0.3558217
 126.2700043    0.3592361
 126.2800064    0.3552936
 126.2900085    0.3652636
 126.3000031    0.3716679
 126.3100052    0.3617671
 126.3200073    0.3751672
 126.3300095    0.3944516
 126.3400040    0.3782299
 126.3500061    0.3821020
 126.3600082    0.3824675
 126.3700027    0.3961195
 126.3800049    0.3953812
 126.3900070    0.3821061
 126.4000092    0.3905122
 126.4100037    0.3824961
 126.4200058    0.3844354
 126.4300079    0.3777045
 126.4400024    0.3817444
 126.4500046    0.3744530
 126.4600067    0.3738459
 126.4700089    0.3799448
 126.4800034    0.3816164
 126.4900055    0.3791583
 126.5000076    0.3793250
 126.5100098    0.3939740
 126.5200043    0.3785166
 126.5300064    0.3722177
 126.5400085    0.3817345
 126.5500031    0.3917950
 126.5600052    0.3783247
 126.5700073    0.3743688
 126.5800095    0.3701161
 126.5900040    0.3665937
 126.6000061    0.3650654
 126.6100082    0.3741901
 126.6200027    0.3802137
 126.6300049    0.3661373
 126.6400070    0.3783640
 126.6500092    0.3887524
 126.6600037    0.3739269
 126.6700058    0.3754853
 126.6800079    0.3852806
 126.6900024    0.3805788
 126.7000046    0.3880568
 126.7100067    0.3858219
 126.7200089    0.3859663
 126.7300034    0.3878896
 126.7400055    0.3809587
 126.7500076    0.3872358
 126.7600098    0.3765948
 126.7700043    0.3884403
 126.7800064    0.3855311
 126.7900085    0.3707350
 126.8000031    0.3693412
 126.8100052    0.3713349
 126.8200073    0.3721816
 126.8300095    0.3682095
 126.8400040    0.3788252
 126.8500061    0.3775419
 126.8600082    0.3757282
 126.8700027    0.3787462
 126.8800049    0.3728253
 126.8900070    0.3665627
 126.9000092    0.3542619
 126.9100037    0.3567265
 126.9200058    0.3497277
 126.9300079    0.3629748
 126.9400024    0.3565287
 126.9500046    0.3507518
 126.9600067    0.3574477
 126.9700089    0.3618285
 126.9800034    0.3609394
 126.9900055    0.3714646
 127.0000076    0.3720621
 127.0100098    0.3816268
 127.0200043    0.3767310
 127.0300064    0.3735013
 127.0400085    0.3679985
 127.0500031    0.3502214
 127.0600052    0.3508106
 127.0700073    0.3426474
 127.0800095    0.3400020
 127.0900040    0.3402374
 127.1000061    0.3580668
 127.1100082    0.3613211
 127.1200027    0.3538733
 127.1300049    0.3501763
 127.1400070    0.3479637
 127.1500092    0.3545686
 127.1600037    0.3571639
 127.1700058    0.3543155
 127.1800079    0.3608708
 127.1900024    0.3559445
 127.2000046    0.3615041
 127.2100067    0.3603188
 127.2200089    0.3425204
 127.2300034    0.3474754
 127.2400055    0.3398897
 127.2500076    0.3409719
 127.2600098    0.3566183
 127.2700043    0.3544553
 127.2800064    0.3415017
 127.2900085    0.3272861
 127.3000031    0.3312254
 127.3100052    0.3292789
 127.3200073    0.3318318
 127.3300095    0.3285299
 127.3400040    0.3339006
 127.3500061    0.3461787
 127.3600082    0.3440354
 127.3700027    0.3386556
 127.3800049    0.3488941
 127.3900070    0.3437554
 127.4000092    0.3411933
 127.4100037    0.3605193
 127.4200058    0.3616604
 127.4300079    0.3656368
 127.4400024    0.3622699
 127.4500046    0.3552065
 127.4600067    0.3464392
 127.4700089    0.3472131
 127.4800034    0.3451513
 127.4900055    0.3374116
 127.5000076    0.3482748
 127.5100098    0.3452266
 127.5200043    0.3395113
 127.5300064    0.3522112
 127.5400085    0.3454602
 127.5500031    0.3469121
 127.5600052    0.3473556
 127.5700073    0.3536570
 127.5800095    0.3610153
 127.5900040    0.3646347
 127.6000061    0.3684794
 127.6100082    0.3818651
 127.6200027    0.3836226
 127.6300049    0.3730404
 127.6400070    0.3734896
 127.6500092    0.3623961
 127.6600037    0.3610665
 127.6700058    0.3710301
 127.6800079    0.3680535
 127.6900024    0.3702691
 127.7000046    0.3568420
 127.7100067    0.3577981
 127.7200089    0.3516062
 127.7300034    0.3460156
 127.7400055    0.3444338
 127.7500076    0.3614552
 127.7600098    0.3667534
 127.7700043    0.3686869
 127.7800064    0.3555610
 127.7900085    0.3421949
 127.8000031    0.3405080
 127.8100052    0.3520078
 127.8200073    0.3477124
 127.8300095    0.3572127
 127.8400040    0.3501044
 127.8500061    0.3410689
 127.8600082    0.3544250
 127.8700027    0.3647560
 127.8800049    0.3669414
 127.8900070    0.3456749
 127.9000092    0.3465983
 127.9100037    0.3416802
 127.9200058    0.3572170
 127.9300079    0.3480122
 127.9400024    0.3528443
 127.9500046    0.3460613
 127.9600067    0.3418607
 127.9700089    0.3526407
 127.9800034    0.3392251
 127.9900055    0.3438700
 128.0000000    0.3623970
 128.0100098    0.3728303
 128.0200043    0.3701984
 128.0299988    0.3708428
 128.0400085    0.3671002
 128.0500031    0.3657432
 128.0600128    0.3739861
 128.0700073    0.3793366
 128.0800018    0.3857786
 128.0900116    0.3751866
 128.1000061    0.3680715
 128.1100006    0.3602588
 128.1200104    0.3798965
 128.1300049    0.3746477
 128.1399994    0.3658670
 128.1500092    0.3445213
 128.1600037    0.3474403
 128.1700134    0.3462228
 128.1800079    0.3520538
 128.1900024    0.3555985
 128.2000122    0.3587402
 128.2100067    0.3470847
 128.2200012    0.3491575
 128.2300110    0.3543312
 128.2400055    0.3402960
 128.2500000    0.3412081
 128.2600098    0.3461402
 128.2700043    0.3424793
 128.2799988    0.3481554
 128.2900085    0.3574046
 128.3000031    0.3632520
 128.3100128    0.3620614
 128.3200073    0.3668828
 128.3300018    0.3611872
 128.3400116    0.3554005
 128.3500061    0.3387067
 128.3600006    0.3542545
 128.3700104    0.3658689
 128.3800049    0.3730507
 128.3899994    0.3757037
 128.4000092    0.3700047
 128.4100037    0.3756543
 128.4200134    0.3822069
 128.4300079    0.3857363
 128.4400024    0.3860373
 128.4500122    0.3876568
 128.4600067    0.3717820
 128.4700012    0.3763930
 128.4800110    0.3706012
 128.4900055    0.3739912
 128.5000000    0.3747863
 128.5100098    0.3739561
 128.5200043    0.3806516
 128.5299988    0.4082370
 128.5400085    0.4184474
 128.5500031    0.4188976
 128.5600128    0.4023409
 128.5700073    0.4045729
 128.5800018    0.3958032
 128.5900116    0.3845927
 128.6000061    0.3970551
 128.6100006    0.4005702
 128.6200104    0.3879312
 128.6300049    0.3919120
 128.6399994    0.3904367
 128.6500092    0.3902737
 128.6600037    0.3957344
 128.6700134    0.3775185
 128.6800079    0.3740312
 128.6900024    0.3760082
 128.7000122    0.3750839
 128.7100067    0.3779826
 128.7200012    0.3834689
 128.7300110    0.3795574
 128.7400055    0.3769802
 128.7500000    0.3728580
 128.7600098    0.3683931
 128.7700043    0.3700875
 128.7799988    0.3931110
 128.7900085    0.3811862
 128.8000031    0.3783594
 128.8100128    0.3920542
 128.8200073    0.3767867
 128.8300018    0.3700604
 128.8400116    0.3673180
 128.8500061    0.3738232
 128.8600006    0.3546654
 128.8700104    0.3567231
 128.8800049    0.3635063
 128.8899994    0.3542398
 128.9000092    0.3564335
 128.9100037    0.3559824
 128.9200134    0.3596321
 128.9300079    0.3607135
 128.9400024    0.3626392
 128.9500122    0.3556863
 128.9600067    0.3564040
 128.9700012    0.3579910
 128.9800110    0.3666908
 128.9900055    0.3815915
 129.0000000    0.3735030
 129.0100098    0.3787899
 129.0200043    0.3804074
 129.0299988    0.3791560
 129.0400085    0.3744273
 129.0500031    0.3832953
 129.0600128    0.3717998
 129.0700073    0.3775944
 129.0800018    0.3718935
 129.0900116    0.3822235
 129.1000061    0.3822056
 129.1100006    0.3807213
 129.1200104    0.3866219
 129.1300049    0.3765444
 129.1399994    0.3781446
 129.1500092    0.3769890
 129.1600037    0.3792204
 129.1700134    0.3787416
 129.1800079    0.3902577
 129.1900024    0.3866920
 129.2000122    0.3773396
 129.2100067    0.3781765
 129.2200012    0.3758931
 129.2300110    0.3746084
 129.2400055    0.3625004
 129.2500000    0.3653264
 129.2600098    0.3539449
 129.2700043    0.3519183
 129.2799988    0.3512596
 129.2900085    0.3352766
 129.3000031    0.3355269
 129.3100128    0.3340040
 129.3200073    0.3428768
 129.3300018    0.3465138
 129.3400116    0.3434663
 129.3500061    0.3341721
 129.3600006    0.3246561
 129.3700104    0.3335958
 129.3800049    0.3415960
 129.3899994    0.3423667
 129.4000092    0.3443822
 129.4100037    0.3499740
 129.4200134    0.3461711
 129.4300079    0.3410009
 129.4400024    0.3389191
 129.4500122    0.3438358
 129.4600067    0.3424075
 129.4700012    0.3446834
 129.4800110    0.3387371
 129.4900055    0.3416564
 129.5000000    0.3428103
 129.5100098    0.3406846
 129.5200043    0.3360532
 129.5299988    0.3480296
 129.5400085    0.3365016
 129.5500031    0.3287198
 129.5600128    0.3328426
 129.5700073    0.3468626
 129.5800018    0.3371335
 129.5900116    0.3385860
 129.6000061    0.3263219
 129.6100006    0.3234733
 129.6200104    0.3105335
 129.6300049    0.3150038
 129.6399994    0.3069413
 129.6500092    0.3113122
 129.6600037    0.2994274
 129.6700134    0.3021775
 129.6800079    0.3048474
 129.6900024    0.2991391
 129.7000122    0.3072279
 129.7100067    0.3053994
 129.7200012    0.2914172
 129.7300110    0.2948245
 129.7400055    0.2950437
 129.7500000    0.2972231
 129.7600098    0.3060067
 129.7700043    0.3107885
 129.7799988    0.3029599
 129.7900085    0.3115193
 129.8000031    0.3074943
 129.8100128    0.3211387
 129.8200073    0.3291405
 129.8300018    0.3217339
 129.8400116    0.3205355
 129.8500061    0.3343013
 129.8600006    0.3292406
 129.8700104    0.3399542
 129.8800049    0.3338299
 129.8899994    0.3351629
 129.9000092    0.3470265
 129.9100037    0.3389761
 129.9200134    0.3342340
 129.9300079    0.3428161
 129.9400024    0.3424568
 129.9500122    0.3448986
 129.9600067    0.3492860
 129.9700012    0.3436766
 129.9800110    0.3427944
 129.9900055    0.3491975
 130.0000000    0.3391677
 130.0100098    0.3281542
 130.0200043    0.3207351
 130.0299988    0.3266029
 130.0400085    0.3382981
 130.0500031    0.3172942
 130.0600128    0.3146594
 130.0700073    0.3208609
 130.0800018    0.3336633
 130.0900116    0.3255745
 130.1000061    0.3111703
 130.1100006    0.3128282
 130.1200104    0.2961635
 130.1300049    0.2954099
 130.1399994    0.3008955
 130.1500092    0.2987679
 130.1600037    0.3047593
 130.1700134    0.2953736
 130.1800079    0.2910326
 130.1900024    0.2939466
 130.2000122    0.2885254
 130.2100067    0.2984454
 130.2200012    0.3037980
 130.2300110    0.2972499
 130.2400055    0.3011737
 130.2500000    0.3053468
 130.2600098    0.3056915
 130.2700043    0.3116599
 130.2799988    0.3195474
 130.2900085    0.3243557
 130.3000031    0.3331565
 130.3100128    0.3342164
 130.3200073    0.3394957
 130.3300018    0.3417254
 130.3400116    0.3337897
 130.3500061    0.3411431
 130.3600006    0.3494683
 130.3700104    0.3374758
 130.3800049    0.3367228
 130.3899994    0.3427458
 130.4000092    0.3488614
 130.4100037    0.3434086
 130.4200134    0.3407086
 130.4300079    0.3430425
 130.4400024    0.3381925
 130.4500122    0.3419797
 130.4600067    0.3384367
 130.4700012    0.3430987
 130.4800110    0.3410034
 130.4900055    0.3378446
 130.5000000    0.3380646
 130.5100098    0.3340452
 130.5200043    0.3430804
 130.5299988    0.3544108
 130.5400085    0.3550503
 130.5500031    0.3574409
 130.5600128    0.3627928
 130.5700073    0.3544739
 130.5800018    0.3592930
 130.5900116    0.3473671
 130.6000061    0.3358477
 130.6100006    0.3312772
 130.6200104    0.3341509
 130.6300049    0.3210548
 130.6399994    0.3125896
 130.6500092    0.3124034
 130.6600037    0.3127606
 130.6700134    0.3058426
 130.6800079    0.3082492
 130.6900024    0.3044254
 130.7000122    0.3098417
 130.7100067    0.3088801
 130.7200012    0.3058864
 130.7300110    0.2970152
 130.7400055    0.3019485
 130.7500000    0.3003937
 130.7600098    0.3091806
 130.7700043    0.3091283
 130.7799988    0.3053161
 130.7900085    0.3007991
 130.8000031    0.3034453
 130.8100128    0.2957221
 130.8200073    0.3081242
 130.8300018    0.3032530
 130.8400116    0.3015320
 130.8500061    0.3034182
 130.8600006    0.3089204
 130.8700104    0.3105130
 130.8800049    0.3110633
 130.8899994    0.3216200
 130.9000092    0.3393975
 130.9100037    0.3316951
 130.9200134    0.3356907
 130.9300079    0.3395334
 130.9400024    0.3313824
 130.9500122    0.3226305
 130.9600067    0.3272712
 130.9700012    0.3255423
 130.9800110    0.3256340
 130.9900055    0.3247579
 131.0000000    0.3245760
 131.0100098    0.3130836
 131.0200043    0.3094091
 131.0299988    0.3172554
 131.0400085    0.3214814
 131.0500031    0.3174706
 131.0600128    0.3144361
 131.0700073    0.3214879
 131.0800018    0.3113587
 131.0900116    0.3084570
 131.1000061    0.3197382
 131.1100006    0.3114600
 131.1200104    0.3089252
 131.1300049    0.3151996
 131.1399994    0.3205705
 131.1500092    0.3254730
 131.1600037    0.3221993
 131.1700134    0.3227135
 131.1800079    0.3318089
 131.1900024    0.3247731
 131.2000122    0.3239743
 131.2100067    0.3223921
 131.2200012    0.3256293
 131.2300110    0.3177961
 131.2400055    0.3101754
 131.2500000    0.3184314
 131.2600098    0.3233533
 131.2700043    0.3298419
 131.2799988    0.3129148
 131.2900085    0.3234409
 131.3000031    0.3275711
 131.3100128    0.3400394
 131.3200073    0.3371027
 131.3300018    0.3328227
 131.3400116    0.3324214
 131.3500061    0.3189912
 131.3600006    0.3302494
 131.3700104    0.3238529
 131.3800049    0.3261338
 131.3899994    0.3286957
 131.4000092    0.3197781
 131.4100037    0.3116111
 131.4200134    0.3149714
 131.4300079    0.3223249
 131.4400024    0.3173914
 131.4500122    0.3069921
 131.4600067    0.3087313
 131.4700012    0.3079406
 131.4800110    0.3114652
 131.4900055    0.3152600
 131.5000000    0.3076658
 131.5100098    0.3016675
 131.5200043    0.3069843
 131.5299988    0.3122825
 131.5400085    0.3249736
 131.5500031    0.3222670
 131.5600128    0.3151855
 131.5700073    0.3190481
 131.5800018    0.3167835
 131.5900116    0.3249753
 131.6000061    0.3203195
 131.6100006    0.3136683
 131.6200104    0.3091025
 131.6300049    0.3039921
 131.6399994    0.3139151
 131.6500092    0.3150125
 131.6600037    0.3280870
 131.6700134    0.3304381
 131.6800079    0.3206312
 131.6900024    0.3407363
 131.7000122    0.3374147
 131.7100067    0.3389742
 131.7200012    0.3105728
 131.7300110    0.3162327
 131.7400055    0.3098894
 131.7500000    0.3150165
 131.7600098    0.3211664
 131.7700043    0.3188610
 131.7799988    0.3235241
 131.7900085    0.3255548
 131.8000031    0.3138237
 131.8100128    0.3108333
 131.8200073    0.3079261
 131.8300018    0.3226074
 131.8400116    0.3157792
 131.8500061    0.3163580
 131.8600006    0.3222513
 131.8700104    0.3201427
 131.8800049    0.3326961
 131.8899994    0.3323957
 131.9000092    0.3337868
 131.9100037    0.3291489
 131.9200134    0.3068328
 131.9300079    0.3161288
 131.9400024    0.3275311
 131.9500122    0.3416842
 131.9600067    0.3395288
 131.9700012    0.3392298
 131.9800110    0.3343478
 131.9900055    0.3256029
 132.0000000    0.3318697
 132.0100098    0.3328595
 132.0200043    0.3217647
 132.0299988    0.3271548
 132.0400085    0.3278005
 132.0500031    0.3328480
 132.0600128    0.3332527
 132.0700073    0.3263584
 132.0800018    0.3337854
 132.0900116    0.3283745
 132.1000061    0.3120309
 132.1100006    0.3238039
 132.1200104    0.3224491
 132.1300049    0.3258725
 132.1399994    0.3264025
 132.1500092    0.3206004
 132.1600037    0.3197537
 132.1700134    0.3172114
 132.1800079    0.3122355
 132.1900024    0.3101583
 132.2000122    0.3092202
 132.2100067    0.3123026
 132.2200012    0.3001102
 132.2300110    0.3026924
 132.2400055    0.3056054
 132.2500000    0.3069393
 132.2600098    0.3068683
 132.2700043    0.3120364
 132.2799988    0.3122763
 132.2900085    0.3189169
 132.3000031    0.3140028
 132.3100128    0.3064608
 132.3200073    0.3072039
 132.3300018    0.3008055
 132.3400116    0.3039638
 132.3500061    0.3187393
 132.3600006    0.3124383
 132.3700104    0.3098305
 132.3800049    0.3174509
 132.3899994    0.3099985
 132.4000092    0.3113841
 132.4100037    0.3198408
 132.4200134    0.3144576
 132.4300079    0.3106739
 132.4400024    0.3035833
 132.4500122    0.3243721
 132.4600067    0.3349381
 132.4700012    0.3427387
 132.4800110    0.3496396
 132.4900055    0.3400958
 132.5000000    0.3496597
 132.5100098    0.3513683
 132.5200043    0.3513572
 132.5299988    0.3462265
 132.5400085    0.3462435
 132.5500031    0.3320976
 132.5600128    0.3373228
 132.5700073    0.3396545
 132.5800018    0.3460405
 132.5900116    0.3408212
 132.6000061    0.3475602
 132.6100006    0.3458971
 132.6200104    0.3529764
 132.6300049    0.3511637
 132.6399994    0.3446299
 132.6500092    0.3479846
 132.6600037    0.3411283
 132.6700134    0.3599888
 132.6800079    0.3686723
 132.6900024    0.3714985
 132.7000122    0.3734098
 132.7100067    0.3750000
 132.7200012    0.3767229
 132.7300110    0.3763861
 132.7400055    0.3777535
 132.7500000    0.3800121
 132.7600098    0.3858233
 132.7700043    0.3856160
 132.7799988    0.3906404
 132.7900085    0.3850675
 132.8000031    0.3820672
 132.8100128    0.3821658
 132.8200073    0.3818983
 132.8300018    0.3918102
 132.8400116    0.3818054
 132.8500061    0.3838763
 132.8600006    0.3747672
 132.8700104    0.3701189
 132.8800049    0.3765613
 132.8899994    0.3766988
 132.9000092    0.3630013
 132.9100037    0.3641636
 132.9200134    0.3650933
 132.9300079    0.3776526
 132.9400024    0.3685914
 132.9500122    0.3715235
 132.9600067    0.3655292
 132.9700012    0.3605064
 132.9800110    0.3528385
 132.9900055    0.3621226
 133.0000000    0.3735046
 133.0100098    0.3827330
 133.0200043    0.3871716
 133.0299988    0.3848695
 133.0400085    0.3932549
 133.0500031    0.4010950
 133.0600128    0.3998222
 133.0700073    0.3982697
 133.0800018    0.4052309
 133.0900116    0.4145383
 133.1000061    0.4129580
 133.1100006    0.4189940
 133.1200104    0.4151206
 133.1300049    0.4222722
 133.1399994    0.4154498
 133.1500092    0.4192631
 133.1600037    0.4153126
 133.1700134    0.4097111
 133.1800079    0.3941042
 133.1900024    0.4006683
 133.2000122    0.4009335
 133.2100067    0.4129830
 133.2200012    0.4126314
 133.2300110    0.4324635
 133.2400055    0.4183241
 133.2500000    0.4237357
 133.2600098    0.4196834
 133.2700043    0.4270040
 133.2799988    0.4211349
 133.2900085    0.4307000
 133.3000031    0.4143693
 133.3100128    0.4036914
 133.3200073    0.4035657
 133.3300018    0.3936691
 133.3400116    0.3923522
 133.3500061    0.3861915
 133.3600006    0.3985260
 133.3700104    0.3997530
 133.3800049    0.4065840
 133.3899994    0.3875437
 133.4000092    0.3829127
 133.4100037    0.3842089
 133.4200134    0.3879391
 133.4300079    0.3804350
 133.4400024    0.3807798
 133.4500122    0.4095627
 133.4600067    0.3968379
 133.4700012    0.3900583
 133.4800110    0.3991958
 133.4900055    0.3852099
 133.5000000    0.3761413
 133.5100098    0.3803842
 133.5200043    0.3798843
 133.5299988    0.3755865
 133.5400085    0.3701008
 133.5500031    0.3800387
 133.5600128    0.3826172
 133.5700073    0.3847126
 133.5800018    0.3686697
 133.5900116    0.3779840
 133.6000061    0.3737911
 133.6100006    0.3775688
 133.6200104    0.3699262
 133.6300049    0.3803123
 133.6399994    0.3677964
 133.6500092    0.3597215
 133.6600037    0.3684326
 133.6700134    0.3672456
 133.6800079    0.3630175
 133.6900024    0.3563453
 133.7000122    0.3553928
 133.7100067    0.3457837
 133.7200012    0.3577827
 133.7300110    0.3551910
 133.7400055    0.3630778
 133.7500000    0.3658244
 133.7600098    0.3592099
 133.7700043    0.3646648
 133.7799988    0.3728901
 133.7900085    0.3799878
 133.8000031    0.3757469
 133.8100128    0.3560518
 133.8200073    0.3533160
 133.8300018    0.3484191
 133.8400116    0.3590637
 133.8500061    0.3588198
 133.8600006    0.3673041
 133.8700104    0.3683125
 133.8800049    0.3731277
 133.8899994    0.3683022
 133.9000092    0.3644705
 133.9100037    0.3720869
 133.9200134    0.3796079
 133.9300079    0.3746276
 133.9400024    0.3729078
 133.9500122    0.3820809
 133.9600067    0.3850325
 133.9700012    0.3758104
 133.9800110    0.3686397
 133.9900055    0.3635252
 134.0000000    0.3494745
 134.0100098    0.3536063
 134.0200043    0.3625437
 134.0299988    0.3553344
 134.0400085    0.3483285
 134.0500031    0.3485418
 134.0600128    0.3431435
 134.0700073    0.3476290
 134.0800018    0.3467257
 134.0900116    0.3478780
 134.1000061    0.3488208
 134.1100006    0.3422998
 134.1200104    0.3493541
 134.1300049    0.3562289
 134.1399994    0.3494644
 134.1500092    0.3587998
 134.1600037    0.3523344
 134.1700134    0.3510284
 134.1800079    0.3435609
 134.1900024    0.3370163
 134.2000122    0.3384690
 134.2100067    0.3207808
 134.2200012    0.3242595
 134.2300110    0.3226782
 134.2400055    0.3353971
 134.2500000    0.3457640
 134.2600098    0.3546715
 134.2700043    0.3480903
 134.2799988    0.3602800
 134.2900085    0.3564890
 134.3000031    0.3773109
 134.3100128    0.3767215
 134.3200073    0.3785576
 134.3300018    0.3817975
 134.3400116    0.3650390
 134.3500061    0.3480856
 134.3600006    0.3517613
 134.3700104    0.3507335
 134.3800049    0.3455174
 134.3899994    0.3547890
 134.4000092    0.3577474
 134.4100037    0.3572686
 134.4200134    0.3532280
 134.4300079    0.3520590
 134.4400024    0.3437870
 134.4500122    0.3517481
 134.4600067    0.3470504
 134.4700012    0.3418822
 134.4800110    0.3242231
 134.4900055    0.3351459
 134.5000000    0.3413431
 134.5100098    0.3393084
 134.5200043    0.3289556
 134.5299988    0.3403850
 134.5400085    0.3418271
 134.5500031    0.3325602
 134.5600128    0.3350416
 134.5700073    0.3342174
 134.5800018    0.3380830
 134.5900116    0.3415827
 134.6000061    0.3351366
 134.6100006    0.3439428
 134.6200104    0.3356172
 134.6300049    0.3381552
 134.6399994    0.3298638
 134.6500092    0.3268045
 134.6600037    0.3472174
 134.6700134    0.3488876
 134.6800079    0.3361579
 134.6900024    0.3408161
 134.7000122    0.3310127
 134.7100067    0.3414633
 134.7200012    0.3333055
 134.7300110    0.3375528
 134.7400055    0.3526520
 134.7500000    0.3551360
 134.7600098    0.3665777
 134.7700043    0.3673646
 134.7799988    0.3708764
 134.7900085    0.3707243
 134.8000031    0.3528945
 134.8100128    0.3602252
 134.8200073    0.3483240
 134.8300018    0.3486302
 134.8400116    0.3399572
 134.8500061    0.3413061
 134.8600006    0.3481758
 134.8700104    0.3353887
 134.8800049    0.3278334
 134.8899994    0.3289263
 134.9000092    0.3363501
 134.9100037    0.3408715
 134.9200134    0.3458889
 134.9300079    0.3511837
 134.9400024    0.3574690
 134.9500122    0.3459378
 134.9600067    0.3401600
 134.9700012    0.3373904
 134.9800110    0.3334397
 134.9900055    0.3215424
 135.0000000    0.3250573
 135.0100098    0.3243416
 135.0200043    0.3136483
 135.0300140    0.3125356
 135.0400085    0.3056661
 135.0500031    0.3099549
 135.0600128    0.2986957
 135.0700073    0.3001932
 135.0800018    0.3082679
 135.0900116    0.3243299
 135.1000061    0.3223696
 135.1100006    0.3178506
 135.1200104    0.3295959
 135.1300049    0.3374802
 135.1399994    0.3358313
 135.1500092    0.3364248
 135.1600037    0.3372841
 135.1700134    0.3435582
 135.1800079    0.3442675
 135.1900024    0.3461662
 135.2000122    0.3578643
 135.2100067    0.3506984
 135.2200012    0.3661183
 135.2300110    0.3601867
 135.2400055    0.3622655
 135.2500000    0.3754562
 135.2600098    0.3905375
 135.2700043    0.3892732
 135.2800140    0.3933102
 135.2900085    0.4012039
 135.3000031    0.3762551
 135.3100128    0.3831444
 135.3200073    0.3841198
 135.3300018    0.3863436
 135.3400116    0.3767837
 135.3500061    0.3612143
 135.3600006    0.3598902
 135.3700104    0.3689838
 135.3800049    0.3722534
 135.3899994    0.3780354
 135.4000092    0.3660609
 135.4100037    0.3772488
 135.4200134    0.3721077
 135.4300079    0.3664777
 135.4400024    0.3571169
 135.4500122    0.3609600
 135.4600067    0.3685482
 135.4700012    0.3742858
 135.4800110    0.3739964
 135.4900055    0.3774331
 135.5000000    0.3878475
 135.5100098    0.3862648
 135.5200043    0.3642926
 135.5300140    0.3643419
 135.5400085    0.3644869
 135.5500031    0.3563096
 135.5600128    0.3588470
 135.5700073    0.3496633
 135.5800018    0.3563303
 135.5900116    0.3498409
 135.6000061    0.3533840
 135.6100006    0.3488120
 135.6200104    0.3403343
 135.6300049    0.3354906
 135.6399994    0.3380926
 135.6500092    0.3410132
 135.6600037    0.3451305
 135.6700134    0.3434411
 135.6800079    0.3376581
 135.6900024    0.3425823
 135.7000122    0.3548777
 135.7100067    0.3608554
 135.7200012    0.3802562
 135.7300110    0.3919666
 135.7400055    0.3803420
 135.7500000    0.3844650
 135.7600098    0.3858787
 135.7700043    0.3769162
 135.7800140    0.3723529
 135.7900085    0.3707754
 135.8000031    0.3750984
 135.8100128    0.3762618
 135.8200073    0.3787977
 135.8300018    0.3841031
 135.8400116    0.3788743
 135.8500061    0.3844132
 135.8600006    0.3777836
 135.8700104    0.3861158
 135.8800049    0.3863281
 135.8899994    0.3952380
 135.9000092    0.4112402
 135.9100037    0.4016127
 135.9200134    0.4042656
 135.9300079    0.4142374
 135.9400024    0.4188157
 135.9500122    0.4207335
 135.9600067    0.4340109
 135.9700012    0.4228105
 135.9800110    0.4131612
 135.9900055    0.4071742
 136.0000000    0.3927400
 136.0100098    0.3891334
 136.0200043    0.3967186
 136.0300140    0.3909132
 136.0400085    0.3953664
 136.0500031    0.3935359
 136.0600128    0.3960293
 136.0700073    0.4021907
 136.0800018    0.4146366
 136.0900116    0.4230696
 136.1000061    0.4160783
 136.1100006    0.4035076
 136.1200104    0.3963226
 136.1300049    0.3938987
 136.1399994    0.3924915
 136.1500092    0.4117405
 136.1600037    0.4059977
 136.1700134    0.3943689
 136.1800079    0.3833227
 136.1900024    0.3711570
 136.2000122    0.3675016
 136.2100067    0.3675601
 136.2200012    0.3750075
 136.2300110    0.3727985
 136.2400055    0.3569000
 136.2500000    0.3588188
 136.2600098    0.3749354
 136.2700043    0.3775119
 136.2800140    0.3679364
 136.2900085    0.3721545
 136.3000031    0.3674517
 136.3100128    0.3607278
 136.3200073    0.3550993
 136.3300018    0.3665657
 136.3400116    0.3546719
 136.3500061    0.3577242
 136.3600006    0.3782458
 136.3700104    0.3844137
 136.3800049    0.3874548
 136.3899994    0.3910677
 136.4000092    0.3956604
 136.4100037    0.3825658
 136.4200134    0.3898743
 136.4300079    0.3981887
 136.4400024    0.4097208
 136.4500122    0.4030900
 136.4600067    0.4070439
 136.4700012    0.3931048
 136.4800110    0.4031157
 136.4900055    0.3996099
 136.5000000    0.3895707
 136.5100098    0.3837662
 136.5200043    0.3872989
 136.5300140    0.3794941
 136.5400085    0.3858135
 136.5500031    0.3869503
 136.5600128    0.3782503
 136.5700073    0.3827953
 136.5800018    0.3766053
 136.5900116    0.3658160
 136.6000061    0.3575472
 136.6100006    0.3648247
 136.6200104    0.3690121
 136.6300049    0.3817567
 136.6399994    0.3780653
 136.6500092    0.3760765
 136.6600037    0.3683161
 136.6700134    0.3756737
 136.6800079    0.3772442
 136.6900024    0.3832574
 136.7000122    0.3828112
 136.7100067    0.3859029
 136.7200012    0.3816693
 136.7300110    0.3724401
 136.7400055    0.3702387
 136.7500000    0.3705704
 136.7600098    0.3674774
 136.7700043    0.3718844
 136.7800140    0.3672491
 136.7900085    0.3665889
 136.8000031    0.3866921
 136.8100128    0.3902388
 136.8200073    0.3952861
 136.8300018    0.3903851
 136.8400116    0.3830523
 136.8500061    0.3823268
 136.8600006    0.3780335
 136.8700104    0.3768015
 136.8800049    0.3820821
 136.8899994    0.3862263
 136.9000092    0.3681999
 136.9100037    0.3678359
 136.9200134    0.3562523
 136.9300079    0.3669696
 136.9400024    0.3713824
 136.9500122    0.3812159
 136.9600067    0.3925873
 136.9700012    0.3955065
 136.9800110    0.4006925
 136.9900055    0.3901917
 137.0000000    0.3955348
 137.0100098    0.3787151
 137.0200043    0.3724707
 137.0300140    0.3624765
 137.0400085    0.3580814
 137.0500031    0.3646988
 137.0600128    0.3629134
 137.0700073    0.3666219
 137.0800018    0.3731906
 137.0900116    0.3833120
 137.1000061    0.3791193
 137.1100006    0.3767219
 137.1200104    0.3833267
 137.1300049    0.3768538
 137.1399994    0.3799052
 137.1500092    0.3833912
 137.1600037    0.3681547
 137.1700134    0.3639000
 137.1800079    0.3723915
 137.1900024    0.3586751
 137.2000122    0.3635205
 137.2100067    0.3605657
 137.2200012    0.3503726
 137.2300110    0.3482975
 137.2400055    0.3364725
 137.2500000    0.3244316
 137.2600098    0.3321148
 137.2700043    0.3279118
 137.2800140    0.3353134
 137.2900085    0.3462901
 137.3000031    0.3501690
 137.3100128    0.3583165
 137.3200073    0.3641423
 137.3300018    0.3764482
 137.3400116    0.3783101
 137.3500061    0.3958992
 137.3600006    0.3906178
 137.3700104    0.3923395
 137.3800049    0.3959962
 137.3899994    0.4020636
 137.4000092    0.4089096
 137.4100037    0.4066806
 137.4200134    0.3881818
 137.4300079    0.3828509
 137.4400024    0.3821098
 137.4500122    0.3869541
 137.4600067    0.3980518
 137.4700012    0.3854151
 137.4800110    0.3810290
 137.4900055    0.3877559
 137.5000000    0.3897849
 137.5100098    0.3951800
 137.5200043    0.4024801
 137.5300140    0.4114820
 137.5400085    0.4103511
 137.5500031    0.4045894
 137.5600128    0.3853502
 137.5700073    0.3920958
 137.5800018    0.3953390
 137.5900116    0.4149249
 137.6000061    0.4239516
 137.6100006    0.4226240
 137.6200104    0.4145024
 137.6300049    0.4220657
 137.6399994    0.4082639
 137.6500092    0.4034595
 137.6600037    0.4126928
 137.6700134    0.4176534
 137.6800079    0.4021742
 137.6900024    0.4047131
 137.7000122    0.3988327
 137.7100067    0.3970456
 137.7200012    0.3848338
 137.7300110    0.3723843
 137.7400055    0.3756579
 137.7500000    0.3781594
 137.7600098    0.3860995
 137.7700043    0.4081706
 137.7800140    0.4020054
 137.7900085    0.3914979
 137.8000031    0.3810188
 137.8100128    0.3780715
 137.8200073    0.3959189
 137.8300018    0.3957579
 137.8400116    0.3781989
 137.8500061    0.3801124
 137.8600006    0.3809387
 137.8700104    0.3842343
 137.8800049    0.3754739
 137.8899994    0.3785588
 137.9000092    0.3877773
 137.9100037    0.3883226
 137.9200134    0.3751057
 137.9300079    0.3814017
 137.9400024    0.3835132
 137.9500122    0.3758425
 137.9600067    0.3815449
 137.9700012    0.3734035
 137.9800110    0.3839025
 137.9900055    0.3796959
 138.0000000    0.3714629
 138.0100098    0.3714725
 138.0200043    0.3743092
 138.0300140    0.3798673
 138.0400085    0.3796408
 138.0500031    0.3806010
 138.0600128    0.3701831
 138.0700073    0.3604338
 138.0800018    0.3449019
 138.0900116    0.3542675
 138.1000061    0.3795621
 138.1100006    0.3786446
 138.1200104    0.3840123
 138.1300049    0.3790209
 138.1399994    0.3748521
 138.1500092    0.3840001
 138.1600037    0.3722428
 138.1700134    0.3678016
 138.1800079    0.3661048
 138.1900024    0.3642272
 138.2000122    0.3511577
 138.2100067    0.3434948
 138.2200012    0.3430552
 138.2300110    0.3456067
 138.2400055    0.3553396
 138.2500000    0.3523651
 138.2600098    0.3632333
 138.2700043    0.3680184
 138.2800140    0.3655249
 138.2900085    0.3858367
 138.3000031    0.3834154
 138.3100128    0.3706599
 138.3200073    0.3680227
 138.3300018    0.3691780
 138.3400116    0.3703700
 138.3500061    0.3732178
 138.3600006    0.3820097
 138.3700104    0.3726352
 138.3800049    0.3631348
 138.3899994    0.3578146
 138.4000092    0.3510222
 138.4100037    0.3648119
 138.4200134    0.3631321
 138.4300079    0.3685894
 138.4400024    0.3569278
 138.4500122    0.3463541
 138.4600067    0.3375831
 138.4700012    0.3341547
 138.4800110    0.3360410
 138.4900055    0.3440963
 138.5000000    0.3358472
 138.5100098    0.3279504
 138.5200043    0.3264395
 138.5300140    0.3350973
 138.5400085    0.3446985
 138.5500031    0.3456929
 138.5600128    0.3491352
 138.5700073    0.3567966
 138.5800018    0.3649513
 138.5900116    0.3488551
 138.6000061    0.3473932
 138.6100006    0.3461170
 138.6200104    0.3292837
 138.6300049    0.3306278
 138.6399994    0.3341940
 138.6500092    0.3397591
 138.6600037    0.3474147
 138.6700134    0.3468579
 138.6800079    0.3543126
 138.6900024    0.3638308
 138.7000122    0.3567985
 138.7100067    0.3604319
 138.7200012    0.3505263
 138.7300110    0.3368065
 138.7400055    0.3364272
 138.7500000    0.3390001
 138.7600098    0.3465571
 138.7700043    0.3618414
 138.7800140    0.3585269
 138.7900085    0.3569830
 138.8000031    0.3532096
 138.8100128    0.3535682
 138.8200073    0.3516071
 138.8300018    0.3547333
 138.8400116    0.3435233
 138.8500061    0.3461669
 138.8600006    0.3507633
 138.8700104    0.3619338
 138.8800049    0.3596511
 138.8899994    0.3554150
 138.9000092    0.3438730
 138.9100037    0.3478444
 138.9200134    0.3497565
 138.9300079    0.3563468
 138.9400024    0.3535560
 138.9500122    0.3585901
 138.9600067    0.3635840
 138.9700012    0.3555156
 138.9800110    0.3640236
 138.9900055    0.3731062
 139.0000000    0.3566197
 139.0100098    0.3545261
 139.0200043    0.3467292
 139.0300140    0.3416275
 139.0400085    0.3418868
 139.0500031    0.3498946
 139.0600128    0.3468792
 139.0700073    0.3472498
 139.0800018    0.3459904
 139.0900116    0.3599688
 139.1000061    0.3477075
 139.1100006    0.3497963
 139.1200104    0.3517335
 139.1300049    0.3538958
 139.1399994    0.3462611
 139.1500092    0.3429948
 139.1600037    0.3354097
 139.1700134    0.3345640
 139.1800079    0.3575996
 139.1900024    0.3604061
 139.2000122    0.3615104
 139.2100067    0.3718225
 139.2200012    0.3715917
 139.2300110    0.3640947
 139.2400055    0.3662712
 139.2500000    0.3678403
 139.2600098    0.3414400
 139.2700043    0.3431474
 139.2800140    0.3425247
 139.2900085    0.3490429
 139.3000031    0.3536157
 139.3100128    0.3486114
 139.3200073    0.3603051
 139.3300018    0.3557310
 139.3400116    0.3740279
 139.3500061    0.3739064
 139.3600006    0.3747893
 139.3700104    0.3659933
 139.3800049    0.3577669
 139.3899994    0.3527496
 139.4000092    0.3711652
 139.4100037    0.3678914
 139.4200134    0.3633868
 139.4300079    0.3650491
 139.4400024    0.3570813
 139.4500122    0.3546514
 139.4600067    0.3517543
 139.4700012    0.3549853
 139.4800110    0.3703147
 139.4900055    0.3731579
 139.5000000    0.3724828
 139.5100098    0.3805572
 139.5200043    0.3737876
 139.5300140    0.3656789
 139.5400085    0.3683076
 139.5500031    0.3713250
 139.5600128    0.3690902
 139.5700073    0.3664478
 139.5800018    0.3651215
 139.5900116    0.3705259
 139.6000061    0.3750937
 139.6100006    0.3728490
 139.6200104    0.3772593
 139.6300049    0.3721868
 139.6399994    0.3781445
 139.6500092    0.3977826
 139.6600037    0.3939961
 139.6700134    0.4095265
 139.6800079    0.4101226
 139.6900024    0.4125690
 139.7000122    0.4186619
 139.7100067    0.4206393
 139.7200012    0.4297330
 139.7300110    0.4148870
 139.7400055    0.4066752
 139.7500000    0.3995773
 139.7600098    0.3972627
 139.7700043    0.3940650
 139.7800140    0.4096969
 139.7900085    0.3991348
 139.8000031    0.4126241
 139.8100128    0.4195011
 139.8200073    0.3992988
 139.8300018    0.3979043
 139.8400116    0.4009185
 139.8500061    0.4101502
 139.8600006    0.4018001
 139.8700104    0.4113989
 139.8800049    0.4075664
 139.8899994    0.4000215
 139.9000092    0.4116974
 139.9100037    0.4116353
 139.9200134    0.4175271
 139.9300079    0.4209774
 139.9400024    0.4196057
 139.9500122    0.4206329
 139.9600067    0.4033731
 139.9700012    0.4004803
 139.9800110    0.4065998
 139.9900055    0.4352219
 140.0000000    0.4297053
 140.0100098    0.4346652
 140.0200043    0.4196508
 140.0300140    0.4065879
 140.0400085    0.4140420
 140.0500031    0.4332642
 140.0600128    0.4400995
 140.0700073    0.4322561
 140.0800018    0.4273453
 140.0900116    0.4258349
 140.1000061    0.4285937
 140.1100006    0.4244635
 140.1200104    0.4172214
 140.1300049    0.4089689
 140.1399994    0.4023790
 140.1500092    0.3896579
 140.1600037    0.3991131
 140.1700134    0.3924725
 140.1800079    0.3932751
 140.1900024    0.3891916
 140.2000122    0.4120009
 140.2100067    0.4142578
 140.2200012    0.4127959
 140.2300110    0.4223830
 140.2400055    0.4137324
 140.2500000    0.4089831
 140.2600098    0.4178720
 140.2700043    0.3944765
 140.2800140    0.4045750
 140.2900085    0.4013426
 140.3000031    0.3957396
 140.3100128    0.3814786
 140.3200073    0.3829245
 140.3300018    0.3763929
 140.3400116    0.3746793
 140.3500061    0.3663225
 140.3600006    0.3703603
 140.3700104    0.3709044
 140.3800049    0.3703834
 140.3899994    0.3696754
 140.4000092    0.3596319
 140.4100037    0.3744718
 140.4200134    0.3878170
 140.4300079    0.3929729
 140.4400024    0.3817899
 140.4500122    0.4029274
 140.4600067    0.3935626
 140.4700012    0.3913992
 140.4800110    0.3839714
 140.4900055    0.3869197
 140.5000000    0.3989193
 140.5100098    0.4187763
 140.5200043    0.4192122
 140.5300140    0.4169747
 140.5400085    0.4058786
 140.5500031    0.4090015
 140.5600128    0.4060111
 140.5700073    0.4031684
 140.5800018    0.3994065
 140.5900116    0.4059042
 140.6000061    0.3977166
 140.6100006    0.4030001
 140.6200104    0.3958110
 140.6300049    0.3965611
 140.6399994    0.3955098
 140.6500092    0.3952881
 140.6600037    0.3903465
 140.6700134    0.3811439
 140.6800079    0.3734261
 140.6900024    0.3843770
 140.7000122    0.3958907
 140.7100067    0.3825455
 140.7200012    0.3801744
 140.7300110    0.3775235
 140.7400055    0.3783276
 140.7500000    0.3726783
 140.7600098    0.3710858
 140.7700043    0.3673283
 140.7800140    0.3771274
 140.7900085    0.3825745
 140.8000031    0.3802420
 140.8100128    0.3741148
 140.8200073    0.3687652
 140.8300018    0.3681711
 140.8400116    0.3726590
 140.8500061    0.3710204
 140.8600006    0.3696649
 140.8700104    0.3662316
 140.8800049    0.3655167
 140.8899994    0.3614639
 140.9000092    0.3690672
 140.9100037    0.3740261
 140.9200134    0.3694769
 140.9300079    0.3722183
 140.9400024    0.3770194
 140.9500122    0.3748933
 140.9600067    0.3730696
 140.9700012    0.3576438
 140.9800110    0.3485311
 140.9900055    0.3438556
 141.0000000    0.3428930
 141.0100098    0.3452018
 141.0200043    0.3430550
 141.0300140    0.3537377
 141.0400085    0.3445415
 141.0500031    0.3403189
 141.0600128    0.3454659
 141.0700073    0.3540663
 141.0800018    0.3424144
 141.0900116    0.3456319
 141.1000061    0.3472171
 141.1100006    0.3515513
 141.1200104    0.3428714
 141.1300049    0.3288811
 141.1399994    0.3323081
 141.1500092    0.3346165
 141.1600037    0.3491467
 141.1700134    0.3498117
 141.1800079    0.3602616
 141.1900024    0.3620993
 141.2000122    0.3589240
 141.2100067    0.3625371
 141.2200012    0.3553551
 141.2300110    0.3487998
 141.2400055    0.3378607
 141.2500000    0.3444397
 141.2600098    0.3566978
 141.2700043    0.3593628
 141.2800140    0.3432436
 141.2900085    0.3509545
 141.3000031    0.3700849
 141.3100128    0.3598951
 141.3200073    0.3526764
 141.3300018    0.3551648
 141.3400116    0.3663319
 141.3500061    0.3684416
 141.3600006    0.3694369
 141.3700104    0.3764125
 141.3800049    0.3852220
 141.3899994    0.3787785
 141.4000092    0.3740488
 141.4100037    0.3838188
 141.4200134    0.3798650
 141.4300079    0.3868864
 141.4400024    0.3858689
 141.4500122    0.3925631
 141.4600067    0.4018778
 141.4700012    0.4051931
 141.4800110    0.4131703
 141.4900055    0.4179854
 141.5000000    0.4206260
 141.5100098    0.4083040
 141.5200043    0.4150844
 141.5300140    0.4116168
 141.5400085    0.3983752
 141.5500031    0.3974245
 141.5600128    0.4000452
 141.5700073    0.3973628
 141.5800018    0.4000402
 141.5900116    0.3909660
 141.6000061    0.3956645
 141.6100006    0.4119177
 141.6200104    0.4142075
 141.6300049    0.4329336
 141.6399994    0.4433595
 141.6500092    0.4643018
 141.6600037    0.4570690
 141.6700134    0.4570912
 141.6800079    0.4417204
 141.6900024    0.4344480
 141.7000122    0.4396638
 141.7100067    0.4265992
 141.7200012    0.4224622
 141.7300110    0.4326879
 141.7400055    0.4371006
 141.7500000    0.4483483
 141.7600098    0.4389267
 141.7700043    0.4410782
 141.7800140    0.4411520
 141.7900085    0.4348578
 141.8000031    0.4356380
 141.8100128    0.4288006
 141.8200073    0.4379516
 141.8300018    0.4511340
 141.8400116    0.4526839
 141.8500061    0.4536728
 141.8600006    0.4697953
 141.8700104    0.4756443
 141.8800049    0.4620717
 141.8899994    0.4696664
 141.9000092    0.4677985
 141.9100037    0.4526393
 141.9200134    0.4674139
 141.9300079    0.4612132
 141.9400024    0.4656235
 141.9500122    0.4477752
 141.9600067    0.4426644
 141.9700012    0.4524484
 141.9800110    0.4620796
 141.9900055    0.4572267
 142.0000000    0.4490032
 142.0100098    0.4404553
 142.0200043    0.4384249
 142.0300140    0.4519832
 142.0400085    0.4508573
 142.0500031    0.4353419
 142.0600128    0.4376794
 142.0700073    0.4443400
 142.0800018    0.4513623
 142.0900116    0.4372967
 142.1000061    0.4321172
 142.1100006    0.4259014
 142.1200104    0.4342297
 142.1300049    0.4355105
 142.1399994    0.4340509
 142.1500092    0.4160311
 142.1600037    0.4050978
 142.1700134    0.3890295
 142.1800079    0.4135581
 142.1900024    0.4134742
 142.2000122    0.4199436
 142.2100067    0.4307241
 142.2200012    0.4342719
 142.2300110    0.4418497
 142.2400055    0.4240860
 142.2500000    0.4352277
 142.2600098    0.4576380
 142.2700043    0.4610671
 142.2800140    0.4717377
 142.2900085    0.4655083
 142.3000031    0.4662413
 142.3100128    0.4629478
 142.3200073    0.4686122
 142.3300018    0.4680453
 142.3400116    0.4629403
 142.3500061    0.4758685
 142.3600006    0.4737571
 142.3700104    0.4642437
 142.3800049    0.4450614
 142.3899994    0.4564162
 142.4000092    0.4542852
 142.4100037    0.4579138
 142.4200134    0.4491098
 142.4300079    0.4401739
 142.4400024    0.4257478
 142.4500122    0.4234662
 142.4600067    0.4285448
 142.4700012    0.4397524
 142.4800110    0.4419129
 142.4900055    0.4498900
 142.5000000    0.4478700
 142.5100098    0.4471947
 142.5200043    0.4449278
 142.5300140    0.4468292
 142.5400085    0.4400034
 142.5500031    0.4483506
 142.5600128    0.4464262
 142.5700073    0.4366530
 142.5800018    0.4478102
 142.5900116    0.4411934
 142.6000061    0.4290540
 142.6100006    0.4281615
 142.6200104    0.4296742
 142.6300049    0.4373111
 142.6399994    0.4324055
 142.6500092    0.4371896
 142.6600037    0.4397001
 142.6700134    0.4394994
 142.6800079    0.4591918
 142.6900024    0.4558770
 142.7000122    0.4427319
 142.7100067    0.4492967
 142.7200012    0.4517885
 142.7300110    0.4485378
 142.7400055    0.4351567
 142.7500000    0.4318967
 142.7600098    0.4382525
 142.7700043    0.4263910
 142.7800140    0.4288767
 142.7900085    0.4397741
 142.8000031    0.4556794
 142.8100128    0.4479848
 142.8200073    0.4491812
 142.8300018    0.4540184
 142.8400116    0.4378822
 142.8500061    0.4472020
 142.8600006    0.4587380
 142.8700104    0.4543579
 142.8800049    0.4562722
 142.8899994    0.4448231
 142.9000092    0.4492287
 142.9100037    0.4517758
 142.9200134    0.4482378
 142.9300079    0.4385138
 142.9400024    0.4385121
 142.9500122    0.4372082
 142.9600067    0.4317805
 142.9700012    0.4497187
 142.9800110    0.4564780
 142.9900055    0.4597308
 143.0000000    0.4579061
 143.0100098    0.4620415
 143.0200043    0.4586678
 143.0300140    0.4543257
 143.0400085    0.4580002
 143.0500031    0.4478856
 143.0600128    0.4443064
 143.0700073    0.4373793
 143.0800018    0.4311032
 143.0900116    0.4358030
 143.1000061    0.4526513
 143.1100006    0.4510299
 143.1200104    0.4430767
 143.1300049    0.4290717
 143.1399994    0.4286966
 143.1500092    0.4390594
 143.1600037    0.4419197
 143.1700134    0.4417628
 143.1800079    0.4359046
 143.1900024    0.4473132
 143.2000122    0.4416193
 143.2100067    0.4388328
 143.2200012    0.4579042
 143.2300110    0.4548385
 143.2400055    0.4537409
 143.2500000    0.4440977
 143.2600098    0.4313959
 143.2700043    0.4300797
 143.2800140    0.4265179
 143.2900085    0.4266391
 143.3000031    0.4237780
 143.3100128    0.4091712
 143.3200073    0.4074894
 143.3300018    0.4078821
 143.3400116    0.4225654
 143.3500061    0.4322416
 143.3600006    0.4212487
 143.3700104    0.4233364
 143.3800049    0.4277242
 143.3899994    0.4322610
 143.4000092    0.4413755
 143.4100037    0.4514861
 143.4200134    0.4332017
 143.4300079    0.4320445
 143.4400024    0.4315263
 143.4500122    0.4301425
 143.4600067    0.4202909
 143.4700012    0.4177546
 143.4800110    0.4170155
 143.4900055    0.4257298
 143.5000000    0.4165526
 143.5100098    0.4094099
 143.5200043    0.4068447
 143.5300140    0.3988909
 143.5400085    0.3928438
 143.5500031    0.3907655
 143.5600128    0.3960752
 143.5700073    0.4068279
 143.5800018    0.4197543
 143.5900116    0.4240300
 143.6000061    0.4227272
 143.6100006    0.4130272
 143.6200104    0.4117329
 143.6300049    0.4102807
 143.6399994    0.3914939
 143.6500092    0.4083736
 143.6600037    0.4101888
 143.6700134    0.3971313
 143.6800079    0.4009198
 143.6900024    0.4124388
 143.7000122    0.3973495
 143.7100067    0.4060034
 143.7200012    0.3969335
 143.7300110    0.3875993
 143.7400055    0.3935788
 143.7500000    0.4144309
 143.7600098    0.4027294
 143.7700043    0.4153241
 143.7800140    0.4119465
 143.7900085    0.4172641
 143.8000031    0.4160907
 143.8100128    0.4036034
 143.8200073    0.3903239
 143.8300018    0.3978758
 143.8400116    0.3895769
 143.8500061    0.3914148
 143.8600006    0.4101299
 143.8700104    0.4210156
 143.8800049    0.4153636
 143.8899994    0.4031152
 143.9000092    0.3845377
 143.9100037    0.3754835
 143.9200134    0.3668082
 143.9300079    0.3649890
 143.9400024    0.3792075
 143.9500122    0.3771181
 143.9600067    0.3700048
 143.9700012    0.3705492
 143.9800110    0.3715743
 143.9900055    0.3667292
 144.0000000    0.3830332
 144.0100098    0.3677872
 144.0200043    0.3699036
 144.0300140    0.3606088
 144.0400085    0.3639495
 144.0500031    0.3757037
 144.0600128    0.3779791
 144.0700073    0.3704685
 144.0800018    0.3696494
 144.0900116    0.3649248
 144.1000061    0.3424244
 144.1100006    0.3384563
 144.1200104    0.3360961
 144.1300049    0.3430828
 144.1399994    0.3475767
 144.1500092    0.3600586
 144.1600037    0.3593614
 144.1700134    0.3505651
 144.1800079    0.3564777
 144.1900024    0.3675259
 144.2000122    0.3659179
 144.2100067    0.3647405
 144.2200012    0.3732274
 144.2300110    0.3830774
 144.2400055    0.3851434
 144.2500000    0.3716695
 144.2600098    0.3815637
 144.2700043    0.3797650
 144.2800140    0.3890909
 144.2900085    0.3914942
 144.3000031    0.3841133
 144.3100128    0.4006918
 144.3200073    0.3925674
 144.3300018    0.3980534
 144.3400116    0.3928535
 144.3500061    0.3745244
 144.3600006    0.3625121
 144.3700104    0.3601147
 144.3800049    0.3737229
 144.3899994    0.3615122
 144.4000092    0.3730786
 144.4100037    0.3670172
 144.4200134    0.3692736
 144.4300079    0.3656816
 144.4400024    0.3646955
 144.4500122    0.3748789
 144.4600067    0.3714750
 144.4700012    0.3897566
 144.4800110    0.3905337
 144.4900055    0.3803958
 144.5000000    0.3733022
 144.5100098    0.3614585
 144.5200043    0.3650850
 144.5300140    0.3531195
 144.5400085    0.3491928
 144.5500031    0.3455526
 144.5600128    0.3580953
 144.5700073    0.3555924
 144.5800018    0.3617249
 144.5900116    0.3658960
 144.6000061    0.3667344
 144.6100006    0.3522526
 144.6200104    0.3535250
 144.6300049    0.3544403
 144.6399994    0.3571357
 144.6500092    0.3668948
 144.6600037    0.3790940
 144.6700134    0.3739039
 144.6800079    0.3707039
 144.6900024    0.3706647
 144.7000122    0.3649839
 144.7100067    0.3666769
 144.7200012    0.3604245
 144.7300110    0.3556827
 144.7400055    0.3630143
 144.7500000    0.3651753
 144.7600098    0.3499664
 144.7700043    0.3411435
 144.7800140    0.3370744
 144.7900085    0.3472962
 144.8000031    0.3558016
 144.8100128    0.3641338
 144.8200073    0.3634459
 144.8300018    0.3540816
 144.8400116    0.3537315
 144.8500061    0.3551143
 144.8600006    0.3406362
 144.8700104    0.3445087
 144.8800049    0.3389523
 144.8899994    0.3378952
 144.9000092    0.3416926
 144.9100037    0.3286472
 144.9200134    0.3264643
 144.9300079    0.3233473
 144.9400024    0.3419861
 144.9500122    0.3346503
 144.9600067    0.3302858
 144.9700012    0.3387555
 144.9800110    0.3402752
 144.9900055    0.3471160
 145.0000000    0.3437773
 145.0100098    0.3445111
 145.0200043    0.3415311
 145.0300140    0.3267961
 145.0400085    0.3491552
 145.0500031    0.3416572
 145.0600128    0.3408778
 145.0700073    0.3472511
 145.0800018    0.3464841
 145.0900116    0.3531056
 145.1000061    0.3547196
 145.1100006    0.3436342
 145.1200104    0.3400325
 145.1300049    0.3415548
 145.1399994    0.3524950
 145.1500092    0.3489861
 145.1600037    0.3528127
 145.1700134    0.3362867
 145.1800079    0.3308541
 145.1900024    0.3332106
 145.2000122    0.3378792
 145.2100067    0.3440226
 145.2200012    0.3386599
 145.2300110    0.3344114
 145.2400055    0.3579030
 145.2500000    0.3635932
 145.2600098    0.3595134
 145.2700043    0.3609415
 145.2800140    0.3689585
 145.2900085    0.3541317
 145.3000031    0.3534564
 145.3100128    0.3492035
 145.3200073    0.3592754
 145.3300018    0.3558125
 145.3400116    0.3469374
 145.3500061    0.3366295
 145.3600006    0.3430170
 145.3700104    0.3422541
 145.3800049    0.3320888
 145.3899994    0.3300970
 145.4000092    0.3538503
 145.4100037    0.3462562
 145.4200134    0.3512665
 145.4300079    0.3514041
 145.4400024    0.3519962
 145.4500122    0.3483952
 145.4600067    0.3435876
 145.4700012    0.3405263
 145.4800110    0.3266008
 145.4900055    0.3283316
 145.5000000    0.3298954
 145.5100098    0.3221490
 145.5200043    0.3241745
 145.5300140    0.3200931
 145.5400085    0.3149402
 145.5500031    0.3146878
 145.5600128    0.3159291
 145.5700073    0.3190568
 145.5800018    0.3183513
 145.5900116    0.3278212
 145.6000061    0.3145405
 145.6100006    0.3230994
 145.6200104    0.3235852
 145.6300049    0.3207385
 145.6399994    0.3128565
 145.6500092    0.3077912
 145.6600037    0.3025250
 145.6700134    0.3030894
 145.6800079    0.2978216
 145.6900024    0.2942542
 145.7000122    0.3073429
 145.7100067    0.3067349
 145.7200012    0.2951897
 145.7300110    0.2930953
 145.7400055    0.2850491
 145.7500000    0.2836736
 145.7600098    0.2835902
 145.7700043    0.2742011
 145.7800140    0.2705610
 145.7900085    0.2697230
 145.8000031    0.2752095
 145.8100128    0.2786009
 145.8200073    0.2792578
 145.8300018    0.2854176
 145.8400116    0.2810377
 145.8500061    0.3006257
 145.8600006    0.2972150
 145.8700104    0.2937646
 145.8800049    0.2884955
 145.8899994    0.2929713
 145.9000092    0.3003698
 145.9100037    0.3106754
 145.9200134    0.3162731
 145.9300079    0.3162079
 145.9400024    0.3339544
 145.9500122    0.3251595
 145.9600067    0.3395576
 145.9700012    0.3312040
 145.9800110    0.3271430
 145.9900055    0.3249982
 146.0000000    0.3304160
 146.0100098    0.3379607
 146.0200043    0.3370119
 146.0300140    0.3334023
 146.0400085    0.3350600
 146.0500031    0.3225126
 146.0600128    0.3285071
 146.0700073    0.3335622
 146.0800018    0.3356905
 146.0900116    0.3189958
 146.1000061    0.3255390
 146.1100006    0.3259736
 146.1200104    0.3182755
 146.1300049    0.3182408
 146.1399994    0.3142513
 146.1500092    0.3029916
 146.1600037    0.3031883
 146.1700134    0.3158214
 146.1800079    0.3267784
 146.1900024    0.3222382
 146.2000122    0.3172270
 146.2100067    0.3129197
 146.2200012    0.3112468
 146.2300110    0.3152759
 146.2400055    0.3138641
 146.2500000    0.3161213
 146.2600098    0.3147275
 146.2700043    0.3310547
 146.2800140    0.3372625
 146.2900085    0.3254948
 146.3000031    0.3295621
 146.3100128    0.3256732
 146.3200073    0.3388189
 146.3300018    0.3427659
 146.3400116    0.3479834
 146.3500061    0.3380634
 146.3600006    0.3300618
 146.3700104    0.3359390
 146.3800049    0.3238030
 146.3899994    0.3194194
 146.4000092    0.3252885
 146.4100037    0.3279923
 146.4200134    0.3188795
 146.4300079    0.3377169
 146.4400024    0.3374299
 146.4500122    0.3413325
 146.4600067    0.3284272
 146.4700012    0.3319281
 146.4800110    0.3377444
 146.4900055    0.3351749
 146.5000000    0.3365955
 146.5100098    0.3326120
 146.5200043    0.3328555
 146.5300140    0.3157186
 146.5400085    0.3081409
 146.5500031    0.3071068
 146.5600128    0.3100908
 146.5700073    0.3109199
 146.5800018    0.3165911
 146.5900116    0.3168390
 146.6000061    0.3252722
 146.6100006    0.3231455
 146.6200104    0.3198311
 146.6300049    0.3451782
 146.6399994    0.3489524
 146.6500092    0.3431959
 146.6600037    0.3452330
 146.6700134    0.3431233
 146.6800079    0.3413815
 146.6900024    0.3432969
 146.7000122    0.3267725
 146.7100067    0.3301213
 146.7200012    0.3220149
 146.7300110    0.3167493
 146.7400055    0.3141401
 146.7500000    0.3134844
 146.7600098    0.3157126
 146.7700043    0.3155487
 146.7800140    0.3188115
 146.7900085    0.3177842
 146.8000031    0.3189003
 146.8100128    0.3276992
 146.8200073    0.3293576
 146.8300018    0.3297217
 146.8400116    0.3250055
 146.8500061    0.3317763
 146.8600006    0.3221688
 146.8700104    0.3252813
 146.8800049    0.3352507
 146.8899994    0.3420039
 146.9000092    0.3419960
 146.9100037    0.3346971
 146.9200134    0.3306724
 146.9300079    0.3239386
 146.9400024    0.3330341
 146.9500122    0.3393626
 146.9600067    0.3329341
 146.9700012    0.3296156
 146.9800110    0.3482614
 146.9900055    0.3440624
 147.0000000    0.3457562
 147.0100098    0.3440302
 147.0200043    0.3473743
 147.0300140    0.3380808
 147.0400085    0.3370641
 147.0500031    0.3290214
 147.0600128    0.3194804
 147.0700073    0.3351196
 147.0800018    0.3352313
 147.0900116    0.3188552
 147.1000061    0.3258324
 147.1100006    0.3273084
 147.1200104    0.3385711
 147.1300049    0.3502832
 147.1399994    0.3439586
 147.1500092    0.3435617
 147.1600037    0.3403391
 147.1700134    0.3331383
 147.1800079    0.3423491
 147.1900024    0.3404552
 147.2000122    0.3286902
 147.2100067    0.3343916
 147.2200012    0.3392475
 147.2300110    0.3478914
 147.2400055    0.3548647
 147.2500000    0.3602314
 147.2600098    0.3586989
 147.2700043    0.3640351
 147.2800140    0.3619638
 147.2900085    0.3546243
 147.3000031    0.3617437
 147.3100128    0.3570493
 147.3200073    0.3602393
 147.3300018    0.3524580
 147.3400116    0.3522965
 147.3500061    0.3595119
 147.3600006    0.3676068
 147.3700104    0.3509658
 147.3800049    0.3532888
 147.3899994    0.3519067
 147.4000092    0.3581074
 147.4100037    0.3420029
 147.4200134    0.3529927
 147.4300079    0.3453238
 147.4400024    0.3415091
 147.4500122    0.3366984
 147.4600067    0.3479016
 147.4700012    0.3498896
 147.4800110    0.3441535
 147.4900055    0.3494959
 147.5000000    0.3445549
 147.5100098    0.3387127
 147.5200043    0.3389896
 147.5300140    0.3353958
 147.5400085    0.3334228
 147.5500031    0.3283684
 147.5600128    0.3235196
 147.5700073    0.3313147
 147.5800018    0.3323016
 147.5900116    0.3311448
 147.6000061    0.3254541
 147.6100006    0.3252495
 147.6200104    0.3230891
 147.6300049    0.3240296
 147.6399994    0.3270952
 147.6500092    0.3271069
 147.6600037    0.3331302
 147.6700134    0.3386949
 147.6800079    0.3421731
 147.6900024    0.3454071
 147.7000122    0.3400031
 147.7100067    0.3545597
 147.7200012    0.3531290
 147.7300110    0.3422375
 147.7400055    0.3411018
 147.7500000    0.3402325
 147.7600098    0.3336623
 147.7700043    0.3437804
 147.7800140    0.3428699
 147.7900085    0.3270612
 147.8000031    0.3271260
 147.8100128    0.3356847
 147.8200073    0.3362526
 147.8300018    0.3331036
 147.8400116    0.3249844
 147.8500061    0.3206379
 147.8600006    0.3138107
 147.8700104    0.3227589
 147.8800049    0.3342386
 147.8900146    0.3233244
 147.9000092    0.3336049
 147.9100037    0.3283136
 147.9200134    0.3173084
 147.9300079    0.3203013
 147.9400024    0.3139532
 147.9500122    0.3173595
 147.9600067    0.3104237
 147.9700012    0.3170420
 147.9800110    0.3132839
 147.9900055    0.3189251
 148.0000000    0.3264182
 148.0100098    0.3354166
 148.0200043    0.3319935
 148.0300140    0.3139256
 148.0400085    0.3194446
 148.0500031    0.3285108
 148.0600128    0.3335513
 148.0700073    0.3222746
 148.0800018    0.3262028
 148.0900116    0.3409494
 148.1000061    0.3459028
 148.1100006    0.3436538
 148.1200104    0.3542355
 148.1300049    0.3416967
 148.1400146    0.3390504
 148.1500092    0.3416891
 148.1600037    0.3435459
 148.1700134    0.3485782
 148.1800079    0.3610377
 148.1900024    0.3695940
 148.2000122    0.3720925
 148.2100067    0.3683449
 148.2200012    0.3544109
 148.2300110    0.3512317
 148.2400055    0.3366058
 148.2500000    0.3355162
 148.2600098    0.3329610
 148.2700043    0.3327728
 148.2800140    0.3442507
 148.2900085    0.3419028
 148.3000031    0.3483894
 148.3100128    0.3430937
 148.3200073    0.3319461
 148.3300018    0.3302606
 148.3400116    0.3279233
 148.3500061    0.3313402
 148.3600006    0.3326655
 148.3700104    0.3369959
 148.3800049    0.3437951
 148.3900146    0.3508855
 148.4000092    0.3510313
 148.4100037    0.3389053
 148.4200134    0.3372654
 148.4300079    0.3413482
 148.4400024    0.3491237
 148.4500122    0.3517591
 148.4600067    0.3491707
 148.4700012    0.3624260
 148.4800110    0.3621830
 148.4900055    0.3600259
 148.5000000    0.3721487
 148.5100098    0.3766758
 148.5200043    0.3709368
 148.5300140    0.3753523
 148.5400085    0.3653454
 148.5500031    0.3713573
 148.5600128    0.3687265
 148.5700073    0.3750147
 148.5800018    0.3803770
 148.5900116    0.3791478
 148.6000061    0.3882231
 148.6100006    0.3722425
 148.6200104    0.3773999
 148.6300049    0.3796723
 148.6400146    0.3525495
 148.6500092    0.3501257
 148.6600037    0.3558788
 148.6700134    0.3495891
 148.6800079    0.3509451
 148.6900024    0.3577670
 148.7000122    0.3649352
 148.7100067    0.3684450
 148.7200012    0.3646978
 148.7300110    0.3602380
 148.7400055    0.3621157
 148.7500000    0.3636698
 148.7600098    0.3614791
 148.7700043    0.3460526
 148.7800140    0.3387713
 148.7900085    0.3331895
 148.8000031    0.3415465
 148.8100128    0.3333360
 148.8200073    0.3248914
 148.8300018    0.3167014
 148.8400116    0.3190756
 148.8500061    0.3289717
 148.8600006    0.3371507
 148.8700104    0.3333485
 148.8800049    0.3293885
 148.8900146    0.3407772
 148.9000092    0.3370318
 148.9100037    0.3297533
 148.9200134    0.3317035
 148.9300079    0.3287067
 148.9400024    0.3347525
 148.9500122    0.3325008
 148.9600067    0.3341492
 148.9700012    0.3355608
 148.9800110    0.3349853
 148.9900055    0.3332344
 149.0000000    0.3271323
 149.0100098    0.3257727
 149.0200043    0.3228866
 149.0300140    0.3237497
 149.0400085    0.3254288
 149.0500031    0.3223646
 149.0600128    0.3373776
 149.0700073    0.3356002
 149.0800018    0.3313607
 149.0900116    0.3496509
 149.1000061    0.3481693
 149.1100006    0.3478856
 149.1200104    0.3302790
 149.1300049    0.3305562
 149.1400146    0.3393875
 149.1500092    0.3419758
 149.1600037    0.3512770
 149.1700134    0.3487314
 149.1800079    0.3309116
 149.1900024    0.3271842
 149.2000122    0.3217679
 149.2100067    0.3292525
 149.2200012    0.3425904
 149.2300110    0.3438962
 149.2400055    0.3482328
 149.2500000    0.3476615
 149.2600098    0.3474341
 149.2700043    0.3517351
 149.2800140    0.3461773
 149.2900085    0.3493412
 149.3000031    0.3560858
 149.3100128    0.3510424
 149.3200073    0.3558714
 149.3300018    0.3612484
 149.3400116    0.3570149
 149.3500061    0.3737700
 149.3600006    0.3798095
 149.3700104    0.3736279
 149.3800049    0.3797880
 149.3900146    0.3677692
 149.4000092    0.3554169
 149.4100037    0.3654101
 149.4200134    0.3665810
 149.4300079    0.3608059
 149.4400024    0.3557599
 149.4500122    0.3644330
 149.4600067    0.3737657
 149.4700012    0.3537634
 149.4800110    0.3685914
 149.4900055    0.3750832
 149.5000000    0.3652664
 149.5100098    0.3599972
 149.5200043    0.3687762
 149.5300140    0.3704080
 149.5400085    0.3723597
 149.5500031    0.3785695
 149.5600128    0.3869695
 149.5700073    0.3868060
 149.5800018    0.3824112
 149.5900116    0.3780963
 149.6000061    0.3816537
 149.6100006    0.3693569
 149.6200104    0.3719839
 149.6300049    0.3842789
 149.6400146    0.3776672
 149.6500092    0.3751169
 149.6600037    0.3727008
 149.6700134    0.3743651
 149.6800079    0.3683085
 149.6900024    0.3654617
 149.7000122    0.3700505
 149.7100067    0.3578477
 149.7200012    0.3526584
 149.7300110    0.3506694
 149.7400055    0.3580731
 149.7500000    0.3579916
 149.7600098    0.3621182
 149.7700043    0.3622759
 149.7800140    0.3667649
 149.7900085    0.3390183
 149.8000031    0.3445312
 149.8100128    0.3543636
 149.8200073    0.3529525
 149.8300018    0.3712927
 149.8400116    0.3480438
 149.8500061    0.3409257
 149.8600006    0.3564081
 149.8700104    0.3550221
 149.8800049    0.3476264
 149.8900146    0.3432368
 149.9000092    0.3361499
 149.9100037    0.3389471
 149.9200134    0.3358444
 149.9300079    0.3472987
 149.9400024    0.3390068
 149.9500122    0.3438796
 149.9600067    0.3335942
 149.9700012    0.3316749
 149.9800110    0.3357958
 149.9900055    0.3370275
 150.0000000    0.3367215
 150.0100098    0.3453440
 150.0200043    0.3503326
 150.0300140    0.3501204
 150.0400085    0.3512433
 150.0500031    0.3508956
 150.0600128    0.3426657
 150.0700073    0.3370419
 150.0800018    0.3451812
 150.0900116    0.3485453
 150.1000061    0.3469048
 150.1100006    0.3511777
 150.1200104    0.3497818
 150.1300049    0.3382547
 150.1400146    0.3420390
 150.1500092    0.3497725
 150.1600037    0.3567923
 150.1700134    0.3332587
 150.1800079    0.3408617
 150.1900024    0.3477072
 150.2000122    0.3526016
 150.2100067    0.3691360
 150.2200012    0.3535503
 150.2300110    0.3383921
 150.2400055    0.3262618
 150.2500000    0.3252722
 150.2600098    0.3182406
 150.2700043    0.3190761
 150.2800140    0.3426109
 150.2900085    0.3347833
 150.3000031    0.3399056
 150.3100128    0.3354529
 150.3200073    0.3431565
 150.3300018    0.3437262
 150.3400116    0.3560351
 150.3500061    0.3522374
 150.3600006    0.3464121
 150.3700104    0.3443513
 150.3800049    0.3377549
 150.3900146    0.3454983
 150.4000092    0.3485993
 150.4100037    0.3330624
 150.4200134    0.3367262
 150.4300079    0.3471404
 150.4400024    0.3346981
 150.4500122    0.3357756
 150.4600067    0.3404546
 150.4700012    0.3264660
 150.4800110    0.3312716
 150.4900055    0.3247328
 150.5000000    0.3186899
 150.5100098    0.3212112
 150.5200043    0.3086632
 150.5300140    0.3186797
 150.5400085    0.3291354
 150.5500031    0.3349483
 150.5600128    0.3430469
 150.5700073    0.3389721
 150.5800018    0.3347239
 150.5900116    0.3353497
 150.6000061    0.3474943
 150.6100006    0.3378588
 150.6200104    0.3258366
 150.6300049    0.3165292
 150.6400146    0.3213814
 150.6500092    0.3316404
 150.6600037    0.3292280
 150.6700134    0.3386042
 150.6800079    0.3424840
 150.6900024    0.3347391
 150.7000122    0.3330211
 150.7100067    0.3326292
 150.7200012    0.3303794
 150.7300110    0.3414011
 150.7400055    0.3303951
 150.7500000    0.3298683
 150.7600098    0.3267760
 150.7700043    0.3195470
 150.7800140    0.3310418
 150.7900085    0.3242692
 150.8000031    0.3386134
 150.8100128    0.3514920
 150.8200073    0.3540843
 150.8300018    0.3275079
 150.8400116    0.3167632
 150.8500061    0.3174391
 150.8600006    0.3070261
 150.8700104    0.3247082
 150.8800049    0.3071783
 150.8900146    0.3120671
 150.9000092    0.3078386
 150.9100037    0.3161421
 150.9200134    0.3306147
 150.9300079    0.3314975
 150.9400024    0.3309307
 150.9500122    0.3219344
 150.9600067    0.3242598
 150.9700012    0.3130522
 150.9800110    0.3152408
 150.9900055    0.3053633
 151.0000000    0.3253264
 151.0100098    0.3225501
 151.0200043    0.3145705
 151.0300140    0.3278359
 151.0400085    0.3287164
 151.0500031    0.3344949
 151.0600128    0.3292978
 151.0700073    0.3210112
 151.0800018    0.3274047
 151.0900116    0.3397809
 151.1000061    0.3302029
 151.1100006    0.3432321
 151.1200104    0.3476951
 151.1300049    0.3343755
 151.1400146    0.3381162
 151.1500092    0.3502120
 151.1600037    0.3447528
 151.1700134    0.3403443
 151.1800079    0.3399828
 151.1900024    0.3435022
 151.2000122    0.3359690
 151.2100067    0.3466865
 151.2200012    0.3482913
 151.2300110    0.3545630
 151.2400055    0.3622088
 151.2500000    0.3627543
 151.2600098    0.3627746
 151.2700043    0.3530208
 151.2800140    0.3554110
 151.2900085    0.3620761
 151.3000031    0.3460743
 151.3100128    0.3456216
 151.3200073    0.3500665
 151.3300018    0.3584547
 151.3400116    0.3498001
 151.3500061    0.3651129
 151.3600006    0.3750968
 151.3700104    0.3686837
 151.3800049    0.3719232
 151.3900146    0.3751867
 151.4000092    0.3742471
 151.4100037    0.3674404
 151.4200134    0.3618322
 151.4300079    0.3417385
 151.4400024    0.3445643
 151.4500122    0.3446035
 151.4600067    0.3500555
 151.4700012    0.3519391
 151.4800110    0.3434121
 151.4900055    0.3470680
 151.5000000    0.3481995
 151.5100098    0.3469536
 151.5200043    0.3530191
 151.5300140    0.3543752
 151.5400085    0.3544365
 151.5500031    0.3425064
 151.5600128    0.3504466
 151.5700073    0.3614456
 151.5800018    0.3448567
 151.5900116    0.3508795
 151.6000061    0.3516971
 151.6100006    0.3355199
 151.6200104    0.3355171
 151.6300049    0.3355536
 151.6400146    0.3307928
 151.6500092    0.3384328
 151.6600037    0.3380017
 151.6700134    0.3490303
 151.6800079    0.3293683
 151.6900024    0.3285627
 151.7000122    0.3241236
 151.7100067    0.3354927
 151.7200012    0.3299561
 151.7300110    0.3366984
 151.7400055    0.3486393
 151.7500000    0.3426325
 151.7600098    0.3550316
 151.7700043    0.3609925
 151.7800140    0.3567909
 151.7900085    0.3645396
 151.8000031    0.3713045
 151.8100128    0.3689064
 151.8200073    0.3575486
 151.8300018    0.3697547
 151.8400116    0.3735274
 151.8500061    0.3782674
 151.8600006    0.3679672
 151.8700104    0.3706488
 151.8800049    0.3803898
 151.8900146    0.3574263
 151.9000092    0.3644330
 151.9100037    0.3741482
 151.9200134    0.3855234
 151.9300079    0.3914753
 151.9400024    0.3847108
 151.9500122    0.3897771
 151.9600067    0.3884419
 151.9700012    0.3695056
 151.9800110    0.3584846
 151.9900055    0.3625653
 152.0000000    0.3574376
 152.0100098    0.3569541
 152.0200043    0.3516530
 152.0300140    0.3623295
 152.0400085    0.3635211
 152.0500031    0.3748913
 152.0600128    0.3723279
 152.0700073    0.3732583
 152.0800018    0.3767248
 152.0900116    0.3746594
 152.1000061    0.3736000
 152.1100006    0.3837246
 152.1200104    0.3770115
 152.1300049    0.3786495
 152.1400146    0.3901111
 152.1500092    0.3875558
 152.1600037    0.3831460
 152.1700134    0.3833773
 152.1800079    0.3911823
 152.1900024    0.3835105
 152.2000122    0.3936683
 152.2100067    0.3984828
 152.2200012    0.4008129
 152.2300110    0.4068399
 152.2400055    0.3948626
 152.2500000    0.3876240
 152.2600098    0.3895617
 152.2700043    0.3911323
 152.2800140    0.3736304
 152.2900085    0.3903215
 152.3000031    0.3854125
 152.3100128    0.3766217
 152.3200073    0.3797437
 152.3300018    0.3858536
 152.3400116    0.3874312
 152.3500061    0.3763775
 152.3600006    0.3659985
 152.3700104    0.3620391
 152.3800049    0.3576500
 152.3900146    0.3593828
 152.4000092    0.3678269
 152.4100037    0.3715186
 152.4200134    0.3682409
 152.4300079    0.3726269
 152.4400024    0.3662989
 152.4500122    0.3739226
 152.4600067    0.3799146
 152.4700012    0.3701773
 152.4800110    0.3749042
 152.4900055    0.3704490
 152.5000000    0.3731165
 152.5100098    0.3783327
 152.5200043    0.3866711
 152.5300140    0.3822360
 152.5400085    0.3845996
 152.5500031    0.3816162
 152.5600128    0.3924746
 152.5700073    0.3834480
 152.5800018    0.3782580
 152.5900116    0.3777180
 152.6000061    0.3806394
 152.6100006    0.3775896
 152.6200104    0.3844302
 152.6300049    0.3835465
 152.6400146    0.3849578
 152.6500092    0.3908377
 152.6600037    0.3787597
 152.6700134    0.3790612
 152.6800079    0.3590033
 152.6900024    0.3583932
 152.7000122    0.3734257
 152.7100067    0.3679253
 152.7200012    0.3570073
 152.7300110    0.3668614
 152.7400055    0.3814489
 152.7500000    0.3729131
 152.7600098    0.3688664
 152.7700043    0.3739994
 152.7800140    0.3751808
 152.7900085    0.3673719
 152.8000031    0.3788997
 152.8100128    0.3730525
 152.8200073    0.3706640
 152.8300018    0.3708224
 152.8400116    0.3664035
 152.8500061    0.3629179
 152.8600006    0.3683493
 152.8700104    0.3708335
 152.8800049    0.3677535
 152.8900146    0.3739142
 152.9000092    0.3743893
 152.9100037    0.3853587
 152.9200134    0.3893536
 152.9300079    0.3832340
 152.9400024    0.3821951
 152.9500122    0.3810340
 152.9600067    0.4039507
 152.9700012    0.4039499
 152.9800110    0.3996185
 152.9900055    0.3852841
 153.0000000    0.3874803
 153.0100098    0.3948431
 153.0200043    0.3971936
 153.0300140    0.3807012
 153.0400085    0.3871013
 153.0500031    0.3932953
 153.0600128    0.3909404
 153.0700073    0.4052792
 153.0800018    0.3945794
 153.0900116    0.3990407
 153.1000061    0.3891792
 153.1100006    0.4123405
 153.1200104    0.4122310
 153.1300049    0.4213817
 153.1400146    0.4116254
 153.1500092    0.4014022
 153.1600037    0.4085278
 153.1700134    0.4032052
 153.1800079    0.4061884
 153.1900024    0.3943000
 153.2000122    0.3933231
 153.2100067    0.3998960
 153.2200012    0.3820260
 153.2300110    0.3817785
 153.2400055    0.3784222
 153.2500000    0.3896770
 153.2600098    0.3852966
 153.2700043    0.3891621
 153.2800140    0.3874300
 153.2900085    0.3908071
 153.3000031    0.3952413
 153.3100128    0.3948394
 153.3200073    0.3782068
 153.3300018    0.3860425
 153.3400116    0.3883304
 153.3500061    0.3967364
 153.3600006    0.3985393
 153.3700104    0.4004793
 153.3800049    0.3870907
 153.3900146    0.3909564
 153.4000092    0.4008856
 153.4100037    0.4125710
 153.4200134    0.3954250
 153.4300079    0.3941240
 153.4400024    0.4025251
 153.4500122    0.4123804
 153.4600067    0.4081565
 153.4700012    0.3890187
 153.4800110    0.3922736
 153.4900055    0.3934275
 153.5000000    0.3900740
 153.5100098    0.3897358
 153.5200043    0.3864169
 153.5300140    0.3747791
 153.5400085    0.3855778
 153.5500031    0.3837430
 153.5600128    0.3822549
 153.5700073    0.3811198
 153.5800018    0.3872394
 153.5900116    0.3795492
 153.6000061    0.3844130
 153.6100006    0.3934930
[truncated: 2,252,615 more chars]
