# Supplementary material for: Comparative structural insights and functional analysis for the distinct unbound states of Human AGO proteins
Source: Sci Rep. 2025 Mar 19;15:9432. doi: 10.1038/s41598-025-91849-5 (PMC11923369; doi:10.1038/s41598-025-91849-5)
Supplement: Supplementary file 27 — Supplementary Information 15. [file 41598_2025_91849_MOESM27_ESM.zip › AGO4/r2/rmsd.xvg]

# This file was created Thu Jul  8 15:11:51 2021
# Created by:
#                        :-) GROMACS - gmx rms, 2021 (-:
# 
# Executable:   /home/panos/programs/bin/gmx
# Data prefix:  /home/panos/programs
# Working dir:  /media/panos/206c1b5a-e5c5-4016-9bdd-177d61394396/sim/AGO4/production
# Command line:
#   gmx rms -s prod.tpr -f prod_center.xtc -o rmsd.xvg -tu ns
# gmx rms is part of G R O M A C S:
#
# Gravel Rubs Often Many Awfully Cauterized Sores
#
@    title "RMSD"
@    xaxis  label "Time (ns)"
@    yaxis  label "RMSD (nm)"
@TYPE xy
@ subtitle "Protein after lsq fit to Protein"
   0.0000000    0.0005011
   0.0100000    0.0772659
   0.0200000    0.0859058
   0.0300000    0.0865560
   0.0400000    0.0883539
   0.0500000    0.0992541
   0.0600000    0.0994378
   0.0700000    0.1008913
   0.0800000    0.1146839
   0.0900000    0.1234717
   0.1000000    0.1172093
   0.1100000    0.1168780
   0.1200000    0.1275119
   0.1300000    0.1250795
   0.1400000    0.1266547
   0.1500000    0.1265416
   0.1600000    0.1288076
   0.1700000    0.1241103
   0.1800000    0.1382973
   0.1900000    0.1421790
   0.2000000    0.1321205
   0.2100000    0.1401639
   0.2200000    0.1534759
   0.2300000    0.1444699
   0.2400000    0.1534053
   0.2500000    0.1463515
   0.2600000    0.1522764
   0.2700000    0.1509268
   0.2800000    0.1575288
   0.2900000    0.1640126
   0.3000000    0.1580920
   0.3100000    0.1586514
   0.3200000    0.1593691
   0.3300000    0.1574543
   0.3400000    0.1649903
   0.3500000    0.1671328
   0.3600000    0.1706709
   0.3700000    0.1623881
   0.3800000    0.1596999
   0.3900000    0.1714428
   0.4000000    0.1741760
   0.4100000    0.1588873
   0.4200000    0.1547255
   0.4300000    0.1551260
   0.4400000    0.1611410
   0.4500000    0.1560684
   0.4600000    0.1525934
   0.4700000    0.1734895
   0.4800000    0.1792269
   0.4900000    0.1640716
   0.5000000    0.1624374
   0.5100001    0.1736598
   0.5200000    0.1770699
   0.5300000    0.1704364
   0.5400000    0.1476954
   0.5500000    0.1570635
   0.5600000    0.1577066
   0.5700001    0.1612010
   0.5800000    0.1565925
   0.5900000    0.1495464
   0.6000000    0.1665569
   0.6100000    0.1600204
   0.6200000    0.1657605
   0.6300001    0.1697761
   0.6400000    0.1688107
   0.6500000    0.1755384
   0.6600000    0.1642263
   0.6700000    0.1731069
   0.6800000    0.1738690
   0.6900001    0.1793372
   0.7000000    0.1633133
   0.7100000    0.1629786
   0.7200000    0.1728442
   0.7300000    0.1840596
   0.7400000    0.1707142
   0.7500001    0.1841684
   0.7600001    0.1846431
   0.7700000    0.1692330
   0.7800000    0.1849711
   0.7900000    0.1803693
   0.8000000    0.1816985
   0.8100001    0.1792341
   0.8200001    0.1762231
   0.8300000    0.1679062
   0.8400000    0.1587630
   0.8500000    0.1611585
   0.8600000    0.1607953
   0.8700001    0.1530897
   0.8800001    0.1459747
   0.8900000    0.1459618
   0.9000000    0.1410107
   0.9100000    0.1479235
   0.9200000    0.1499376
   0.9300001    0.1584608
   0.9400001    0.1522586
   0.9500000    0.1556972
   0.9600000    0.1609308
   0.9700000    0.1614788
   0.9800000    0.1429290
   0.9900001    0.1483147
   1.0000000    0.1475770
   1.0100000    0.1502387
   1.0200001    0.1436515
   1.0300001    0.1415229
   1.0400001    0.1478920
   1.0500001    0.1594510
   1.0600001    0.1616635
   1.0700001    0.1622221
   1.0800000    0.1685214
   1.0900000    0.1652042
   1.1000000    0.1642642
   1.1100000    0.1725195
   1.1200000    0.1654147
   1.1300000    0.1771446
   1.1400001    0.1758196
   1.1500001    0.1817425
   1.1600001    0.1939269
   1.1700001    0.1836805
   1.1800001    0.1782674
   1.1900001    0.1642538
   1.2000000    0.1679537
   1.2100000    0.1710288
   1.2200000    0.1768391
   1.2300000    0.1716288
   1.2400000    0.1618047
   1.2500000    0.1588396
   1.2600001    0.1624126
   1.2700001    0.1631050
   1.2800001    0.1577940
   1.2900001    0.1593454
   1.3000001    0.1644417
   1.3100001    0.1664931
   1.3200001    0.1740638
   1.3300000    0.1679863
   1.3400000    0.1664482
   1.3500000    0.1690558
   1.3600000    0.1786871
   1.3700001    0.1772171
   1.3800001    0.1886154
   1.3900001    0.1749163
   1.4000001    0.1783861
   1.4100001    0.1830052
   1.4200001    0.1671862
   1.4300001    0.1775202
   1.4400001    0.1754965
   1.4500000    0.1711575
   1.4600000    0.1706405
   1.4700000    0.1681410
   1.4800000    0.1816654
   1.4900001    0.1754720
   1.5000001    0.1835823
   1.5100001    0.1773187
   1.5200001    0.1722605
   1.5300001    0.1681677
   1.5400001    0.1693852
   1.5500001    0.1682826
   1.5600001    0.1677079
   1.5700001    0.1659836
   1.5800000    0.1755358
   1.5900000    0.1679843
   1.6000000    0.1660254
   1.6100001    0.1622478
   1.6200001    0.1657109
   1.6300001    0.1668551
   1.6400001    0.1698603
   1.6500001    0.1659891
   1.6600001    0.1703435
   1.6700001    0.1685209
   1.6800001    0.1630337
   1.6900001    0.1682410
   1.7000000    0.1698788
   1.7100000    0.1573988
   1.7200000    0.1706478
   1.7300001    0.1745997
   1.7400001    0.1694806
   1.7500001    0.1792645
   1.7600001    0.1717397
   1.7700001    0.1814623
   1.7800001    0.1812341
   1.7900001    0.1764529
   1.8000001    0.1674324
   1.8100001    0.1662942
   1.8200001    0.1674630
   1.8300000    0.1643742
   1.8400000    0.1653249
   1.8500001    0.1777835
   1.8600001    0.1747697
   1.8700001    0.1738144
   1.8800001    0.1756773
   1.8900001    0.1726060
   1.9000001    0.1703060
   1.9100001    0.1634912
   1.9200001    0.1501071
   1.9300001    0.1621467
   1.9400001    0.1588093
   1.9500000    0.1586182
   1.9600000    0.1576050
   1.9700001    0.1525442
   1.9800001    0.1550756
   1.9900001    0.1507720
   2.0000000    0.1500972
   2.0100000    0.1545784
   2.0200000    0.1560172
   2.0300002    0.1535585
   2.0400002    0.1575347
   2.0500002    0.1578737
   2.0600002    0.1645185
   2.0700002    0.1712555
   2.0800002    0.1651720
   2.0900002    0.1665503
   2.1000001    0.1664844
   2.1100001    0.1689394
   2.1200001    0.1735596
   2.1300001    0.1807856
   2.1400001    0.1728485
   2.1500001    0.1795662
   2.1600001    0.1809005
   2.1700001    0.1691911
   2.1800001    0.1750462
   2.1900001    0.1756779
   2.2000000    0.1846473
   2.2100000    0.1887469
   2.2200000    0.1811005
   2.2300000    0.1764309
   2.2400000    0.1608188
   2.2500000    0.1745232
   2.2600000    0.1773157
   2.2700002    0.1674121
   2.2800002    0.1736152
   2.2900002    0.1703742
   2.3000002    0.1711725
   2.3100002    0.1732517
   2.3200002    0.1658926
   2.3300002    0.1688117
   2.3400002    0.1771601
   2.3500001    0.1720481
   2.3600001    0.1875278
   2.3700001    0.1982058
   2.3800001    0.1777197
   2.3900001    0.1839011
   2.4000001    0.1927646
   2.4100001    0.1892941
   2.4200001    0.1981271
   2.4300001    0.1901026
   2.4400001    0.1858175
   2.4500000    0.1831266
   2.4600000    0.1775858
   2.4700000    0.1835187
   2.4800000    0.1683241
   2.4900000    0.1643774
   2.5000000    0.1699131
   2.5100002    0.1706174
   2.5200002    0.1762099
   2.5300002    0.1724692
   2.5400002    0.1686309
   2.5500002    0.1684921
   2.5600002    0.1706750
   2.5700002    0.1798827
   2.5800002    0.1839789
   2.5900002    0.1780997
   2.6000001    0.1935422
   2.6100001    0.1933391
   2.6200001    0.1996063
   2.6300001    0.1883056
   2.6400001    0.1813132
   2.6500001    0.1803123
   2.6600001    0.1758399
   2.6700001    0.1746412
   2.6800001    0.1826269
   2.6900001    0.1804545
   2.7000000    0.1729972
   2.7100000    0.1776031
   2.7200000    0.1831308
   2.7300000    0.1759943
   2.7400002    0.1792601
   2.7500002    0.1846600
   2.7600002    0.1911042
   2.7700002    0.1976873
   2.7800002    0.2022035
   2.7900002    0.2158338
   2.8000002    0.2069665
   2.8100002    0.1971089
   2.8200002    0.1885706
   2.8300002    0.1936297
   2.8400002    0.1872861
   2.8500001    0.1978186
   2.8600001    0.1910306
   2.8700001    0.1950138
   2.8800001    0.1835909
   2.8900001    0.1874678
   2.9000001    0.1766123
   2.9100001    0.1864777
   2.9200001    0.1891509
   2.9300001    0.1910478
   2.9400001    0.1853043
   2.9500000    0.1859243
   2.9600000    0.1824507
   2.9700000    0.1973180
   2.9800003    0.1946033
   2.9900002    0.1977967
   3.0000002    0.1972375
   3.0100002    0.1994690
   3.0200002    0.2076330
   3.0300002    0.2049839
   3.0400002    0.2008693
   3.0500002    0.2054000
   3.0600002    0.2101729
   3.0700002    0.2107314
   3.0800002    0.1991021
   3.0900002    0.2002395
   3.1000001    0.1947934
   3.1100001    0.1957477
   3.1200001    0.1940912
   3.1300001    0.2075099
   3.1400001    0.2090108
   3.1500001    0.2081108
   3.1600001    0.2093427
   3.1700001    0.2147953
   3.1800001    0.2096238
   3.1900001    0.2094588
   3.2000000    0.1905687
   3.2100000    0.1853835
   3.2200003    0.1857015
   3.2300003    0.1841246
   3.2400002    0.1874111
   3.2500002    0.1879945
   3.2600002    0.1869154
   3.2700002    0.1769173
   3.2800002    0.1707126
   3.2900002    0.1781822
   3.3000002    0.1790047
   3.3100002    0.1763691
   3.3200002    0.1760446
   3.3300002    0.1796624
   3.3400002    0.1833135
   3.3500001    0.1812840
   3.3600001    0.1759306
   3.3700001    0.1790766
   3.3800001    0.1969747
   3.3900001    0.2182237
   3.4000001    0.2051189
   3.4100001    0.1941431
   3.4200001    0.1910956
   3.4300001    0.1928652
   3.4400001    0.1917398
   3.4500000    0.1967256
   3.4600003    0.1963675
   3.4700003    0.1986203
   3.4800003    0.2100612
   3.4900002    0.2065456
   3.5000002    0.2108956
   3.5100002    0.2034297
   3.5200002    0.1852822
   3.5300002    0.1893716
   3.5400002    0.1820536
   3.5500002    0.1835387
   3.5600002    0.1912147
   3.5700002    0.1843806
   3.5800002    0.1807599
   3.5900002    0.1867189
   3.6000001    0.1805229
   3.6100001    0.1668257
   3.6200001    0.1683746
   3.6300001    0.1701826
   3.6400001    0.1679044
   3.6500001    0.1735654
   3.6600001    0.1723909
   3.6700001    0.1719485
   3.6800001    0.1781987
   3.6900001    0.1750486
   3.7000003    0.1832955
   3.7100003    0.1801745
   3.7200003    0.1667814
   3.7300003    0.1747824
   3.7400002    0.1791599
   3.7500002    0.1776411
   3.7600002    0.1751179
   3.7700002    0.1711328
   3.7800002    0.1740035
   3.7900002    0.1715687
   3.8000002    0.1711361
   3.8100002    0.1846291
   3.8200002    0.1950906
   3.8300002    0.1984251
   3.8400002    0.1967430
   3.8500001    0.2027083
   3.8600001    0.2028592
   3.8700001    0.1924044
   3.8800001    0.1921927
   3.8900001    0.1992624
   3.9000001    0.2075545
   3.9100001    0.2018475
   3.9200001    0.1828357
   3.9300003    0.1905127
   3.9400003    0.2010747
   3.9500003    0.1897471
   3.9600003    0.1876978
   3.9700003    0.1863016
   3.9800003    0.1758227
   3.9900002    0.1892274
   4.0000000    0.1921794
   4.0100002    0.1979738
   4.0200000    0.1948638
   4.0300002    0.1964833
   4.0400000    0.1856709
   4.0500002    0.1849148
   4.0600004    0.1930358
   4.0700002    0.1890829
   4.0800004    0.2001199
   4.0900002    0.2020812
   4.1000004    0.1972306
   4.1100001    0.2010193
   4.1200004    0.2068150
   4.1300001    0.1924078
   4.1400003    0.2070392
   4.1500001    0.2009766
   4.1600003    0.2048871
   4.1700001    0.2099112
   4.1800003    0.1969517
   4.1900001    0.2025812
   4.2000003    0.2035347
   4.2100000    0.2043539
   4.2200003    0.2228390
   4.2300000    0.2284711
   4.2400002    0.2356499
   4.2500000    0.2403995
   4.2600002    0.2437287
   4.2700000    0.2395535
   4.2800002    0.2293533
   4.2900004    0.2264322
   4.3000002    0.2341383
   4.3100004    0.2323218
   4.3200002    0.2325466
   4.3300004    0.2334544
   4.3400002    0.2121138
   4.3500004    0.2051268
   4.3600001    0.2099044
   4.3700004    0.2045508
   4.3800001    0.1969552
   4.3900003    0.2045753
   4.4000001    0.2106207
   4.4100003    0.2081016
   4.4200001    0.2180921
   4.4300003    0.2188796
   4.4400001    0.2178616
   4.4500003    0.2091890
   4.4600000    0.2016930
   4.4700003    0.2094350
   4.4800000    0.2017495
   4.4900002    0.2081291
   4.5000000    0.2081013
   4.5100002    0.1960064
   4.5200000    0.2077371
   4.5300002    0.2073463
   4.5400004    0.2042683
   4.5500002    0.2043476
   4.5600004    0.2126793
   4.5700002    0.2045370
   4.5800004    0.2072880
   4.5900002    0.2152983
   4.6000004    0.2001448
   4.6100001    0.2008156
   4.6200004    0.2043745
   4.6300001    0.1990774
   4.6400003    0.2019389
   4.6500001    0.1957328
   4.6600003    0.1948102
   4.6700001    0.2017628
   4.6800003    0.2023607
   4.6900001    0.1956145
   4.7000003    0.1881003
   4.7100000    0.1836433
   4.7200003    0.1770299
   4.7300000    0.1890663
   4.7400002    0.1915182
   4.7500000    0.1899552
   4.7600002    0.1892972
   4.7700005    0.1848993
   4.7800002    0.1773774
   4.7900004    0.1770624
   4.8000002    0.1812952
   4.8100004    0.1826003
   4.8200002    0.1883669
   4.8300004    0.1929284
   4.8400002    0.1819508
   4.8500004    0.1866680
   4.8600001    0.1845672
   4.8700004    0.1767630
   4.8800001    0.1713957
   4.8900003    0.1794063
   4.9000001    0.1747147
   4.9100003    0.1761816
   4.9200001    0.1657647
   4.9300003    0.1726378
   4.9400001    0.1761952
   4.9500003    0.1742921
   4.9600000    0.1701916
   4.9700003    0.1738811
   4.9800000    0.1730958
   4.9900002    0.1641057
   5.0000000    0.1721306
   5.0100002    0.1756111
   5.0200005    0.1794256
   5.0300002    0.1790870
   5.0400004    0.1781424
   5.0500002    0.1736370
   5.0600004    0.1780547
   5.0700002    0.1874188
   5.0800004    0.1872857
   5.0900002    0.1772383
   5.1000004    0.1798927
   5.1100001    0.1749635
   5.1200004    0.1872386
   5.1300001    0.1846637
   5.1400003    0.1906441
   5.1500001    0.1854856
   5.1600003    0.1827514
   5.1700001    0.1836316
   5.1800003    0.1839392
   5.1900001    0.1793304
   5.2000003    0.1806832
   5.2100000    0.1820780
   5.2200003    0.1789085
   5.2300000    0.1836470
   5.2400002    0.1768872
   5.2500005    0.1750108
   5.2600002    0.1657285
   5.2700005    0.1710635
   5.2800002    0.1768807
   5.2900004    0.1761736
   5.3000002    0.1691631
   5.3100004    0.1747650
   5.3200002    0.1723289
   5.3300004    0.1753638
   5.3400002    0.1747468
   5.3500004    0.1765008
   5.3600001    0.1713031
   5.3700004    0.1778723
   5.3800001    0.1811429
   5.3900003    0.1833351
   5.4000001    0.1849804
   5.4100003    0.1828330
   5.4200001    0.1866362
   5.4300003    0.1880684
   5.4400001    0.1925006
   5.4500003    0.1953238
   5.4600000    0.1894111
   5.4700003    0.1859010
   5.4800005    0.1760630
   5.4900002    0.1751805
   5.5000005    0.1775716
   5.5100002    0.1773410
   5.5200005    0.1824112
   5.5300002    0.1948548
   5.5400004    0.1902677
   5.5500002    0.1963948
   5.5600004    0.2015258
   5.5700002    0.2004563
   5.5800004    0.2043653
   5.5900002    0.2161168
   5.6000004    0.2137287
   5.6100001    0.1998690
   5.6200004    0.2063877
   5.6300001    0.2081052
   5.6400003    0.1998556
   5.6500001    0.2024264
   5.6600003    0.1989924
   5.6700001    0.1926961
   5.6800003    0.2038894
   5.6900001    0.1991000
   5.7000003    0.1990955
   5.7100000    0.1965517
   5.7200003    0.2046695
   5.7300005    0.2196584
   5.7400002    0.2076228
   5.7500005    0.1901899
   5.7600002    0.1868328
   5.7700005    0.1876980
   5.7800002    0.1765627
   5.7900004    0.1858861
   5.8000002    0.1951640
   5.8100004    0.1974645
   5.8200002    0.1932659
   5.8300004    0.1951024
   5.8400002    0.1862307
   5.8500004    0.1883707
   5.8600001    0.1905532
   5.8700004    0.1927565
   5.8800001    0.1957754
   5.8900003    0.2020219
   5.9000001    0.1952922
   5.9100003    0.1835572
   5.9200001    0.1772973
   5.9300003    0.1817022
   5.9400001    0.1779475
   5.9500003    0.1764917
   5.9600005    0.1836091
   5.9700003    0.1805423
   5.9800005    0.1919651
   5.9900002    0.1817668
   6.0000005    0.1856526
   6.0100002    0.1839184
   6.0200005    0.1856650
   6.0300002    0.1778103
   6.0400004    0.1895451
   6.0500002    0.1840795
   6.0600004    0.1887027
   6.0700002    0.1952377
   6.0800004    0.1843300
   6.0900002    0.1928305
   6.1000004    0.1945558
   6.1100001    0.1899837
   6.1200004    0.1822943
   6.1300001    0.1820740
   6.1400003    0.1862101
   6.1500001    0.1902977
   6.1600003    0.1823469
   6.1700001    0.1769024
   6.1800003    0.1821320
   6.1900001    0.1777239
   6.2000003    0.1846803
   6.2100005    0.1877998
   6.2200003    0.1799683
   6.2300005    0.1808274
   6.2400002    0.1797764
   6.2500005    0.1869205
   6.2600002    0.2018141
   6.2700005    0.1921162
   6.2800002    0.1881920
   6.2900004    0.1867016
   6.3000002    0.1823500
   6.3100004    0.1900785
   6.3200002    0.1789436
   6.3300004    0.1831381
   6.3400002    0.1867814
   6.3500004    0.1884929
   6.3600001    0.1904289
   6.3700004    0.1970345
   6.3800001    0.1938583
   6.3900003    0.1979310
   6.4000001    0.2000255
   6.4100003    0.1984968
   6.4200001    0.1969940
   6.4300003    0.1963826
   6.4400005    0.1930529
   6.4500003    0.1930981
   6.4600005    0.1957767
   6.4700003    0.1882151
   6.4800005    0.1845693
   6.4900002    0.1867427
   6.5000005    0.1879578
   6.5100002    0.1776046
   6.5200005    0.1729693
   6.5300002    0.1709055
   6.5400004    0.1863264
   6.5500002    0.1872870
   6.5600004    0.1821188
   6.5700002    0.1789717
   6.5800004    0.1850056
   6.5900002    0.1845339
   6.6000004    0.1872820
   6.6100001    0.1864003
   6.6200004    0.1926878
   6.6300001    0.1904769
   6.6400003    0.1873336
   6.6500001    0.1966555
   6.6600003    0.2020605
   6.6700006    0.2043402
   6.6800003    0.2091236
   6.6900005    0.2035559
   6.7000003    0.2043474
   6.7100005    0.2057149
   6.7200003    0.1968143
   6.7300005    0.2009736
   6.7400002    0.1993273
   6.7500005    0.1993984
   6.7600002    0.1931520
   6.7700005    0.1915892
   6.7800002    0.1860994
   6.7900004    0.1839827
   6.8000002    0.1981869
   6.8100004    0.1966453
   6.8200002    0.2017759
   6.8300004    0.1858874
   6.8400002    0.1933866
   6.8500004    0.1913458
   6.8600001    0.1850926
   6.8700004    0.1798583
   6.8800001    0.1775081
   6.8900003    0.1804412
   6.9000001    0.1850119
   6.9100003    0.1850466
   6.9200006    0.1955233
   6.9300003    0.1939803
   6.9400005    0.1893656
   6.9500003    0.1952808
   6.9600005    0.1995953
   6.9700003    0.1917306
   6.9800005    0.1893102
   6.9900002    0.1935325
   7.0000005    0.1869014
   7.0100002    0.1860957
   7.0200005    0.1985201
   7.0300002    0.1976924
   7.0400004    0.1945578
   7.0500002    0.1931201
   7.0600004    0.1821629
   7.0700002    0.1884420
   7.0800004    0.1937976
   7.0900002    0.1871926
   7.1000004    0.1788854
   7.1100001    0.1869852
   7.1200004    0.2029885
   7.1300001    0.2059716
   7.1400003    0.1977429
   7.1500006    0.1866492
   7.1600003    0.1923190
   7.1700006    0.1961004
   7.1800003    0.1891209
   7.1900005    0.1993736
   7.2000003    0.1926920
   7.2100005    0.1840695
   7.2200003    0.1930054
   7.2300005    0.1993120
   7.2400002    0.1948500
   7.2500005    0.1918542
   7.2600002    0.1920561
   7.2700005    0.1952253
   7.2800002    0.2023168
   7.2900004    0.1991666
   7.3000002    0.2020154
   7.3100004    0.2044779
   7.3200002    0.2042809
   7.3300004    0.2019375
   7.3400002    0.1965458
   7.3500004    0.2028521
   7.3600001    0.2014722
   7.3700004    0.2047775
   7.3800001    0.2069026
   7.3900003    0.2078790
   7.4000006    0.2077518
   7.4100003    0.1949637
   7.4200006    0.1957855
   7.4300003    0.2074164
   7.4400005    0.2008799
   7.4500003    0.1953229
   7.4600005    0.2059713
   7.4700003    0.2078567
   7.4800005    0.2152774
   7.4900002    0.2055789
   7.5000005    0.2014755
   7.5100002    0.2011996
   7.5200005    0.1927434
   7.5300002    0.1861476
   7.5400004    0.1897858
   7.5500002    0.1906358
   7.5600004    0.1968361
   7.5700002    0.2020965
   7.5800004    0.2012698
   7.5900002    0.2041955
   7.6000004    0.2061734
   7.6100001    0.2065494
   7.6200004    0.2100019
   7.6300006    0.2096537
   7.6400003    0.2069148
   7.6500006    0.2048897
   7.6600003    0.2081997
   7.6700006    0.2018955
   7.6800003    0.2084071
   7.6900005    0.2022668
   7.7000003    0.2031227
   7.7100005    0.2026808
   7.7200003    0.1965218
   7.7300005    0.2107855
   7.7400002    0.2014534
   7.7500005    0.2014185
   7.7600002    0.2053393
   7.7700005    0.2035171
   7.7800002    0.2041765
   7.7900004    0.2022693
   7.8000002    0.2064174
   7.8100004    0.2165048
   7.8200002    0.2217243
   7.8300004    0.2142847
   7.8400002    0.2169388
   7.8500004    0.2082059
   7.8600006    0.2026699
   7.8700004    0.1997836
   7.8800006    0.2015927
   7.8900003    0.2018133
   7.9000006    0.2039776
   7.9100003    0.2106777
   7.9200006    0.2086079
   7.9300003    0.2143287
   7.9400005    0.2068752
   7.9500003    0.2027384
   7.9600005    0.2027133
   7.9700003    0.1912840
   7.9800005    0.2004939
   7.9900002    0.2033516
   8.0000000    0.1930977
   8.0100002    0.1929963
   8.0200005    0.1895096
   8.0300007    0.1928797
   8.0400000    0.2021812
   8.0500002    0.1957155
   8.0600004    0.1928256
   8.0700006    0.1962100
   8.0799999    0.1966003
   8.0900002    0.2040261
   8.1000004    0.1977391
   8.1100006    0.1885913
   8.1200008    0.1886554
   8.1300001    0.1859452
   8.1400003    0.1816283
   8.1500006    0.1841028
   8.1600008    0.1914943
   8.1700001    0.1901051
   8.1800003    0.1812958
   8.1900005    0.1805898
   8.2000008    0.1813716
   8.2100000    0.1763126
   8.2200003    0.1776585
   8.2300005    0.1799737
   8.2400007    0.1816343
   8.2500000    0.1728639
   8.2600002    0.1770806
   8.2700005    0.1682878
   8.2800007    0.1721363
   8.2900000    0.1702201
   8.3000002    0.1823234
   8.3100004    0.1860190
   8.3200006    0.1838484
   8.3299999    0.1878059
   8.3400002    0.1858744
   8.3500004    0.1784279
   8.3600006    0.1742380
   8.3700008    0.1812721
   8.3800001    0.1785858
   8.3900003    0.1951490
   8.4000006    0.1945062
   8.4100008    0.1926977
   8.4200001    0.1988610
   8.4300003    0.1957083
   8.4400005    0.1873173
   8.4500008    0.1818691
   8.4600000    0.1789815
   8.4700003    0.1781189
   8.4800005    0.1792659
   8.4900007    0.1768879
   8.5000000    0.1750197
   8.5100002    0.1857266
   8.5200005    0.1798962
   8.5300007    0.1824587
   8.5400000    0.1765480
   8.5500002    0.1876457
   8.5600004    0.1937083
   8.5700006    0.1901005
   8.5800009    0.2060920
   8.5900002    0.2070485
   8.6000004    0.1883205
   8.6100006    0.1930286
   8.6200008    0.1978426
   8.6300001    0.2078705
   8.6400003    0.2014503
   8.6500006    0.2014161
   8.6600008    0.1982023
   8.6700001    0.2081012
   8.6800003    0.2043301
   8.6900005    0.2115603
   8.7000008    0.2192633
   8.7100000    0.2206079
   8.7200003    0.2301377
   8.7300005    0.2185950
   8.7400007    0.2301873
   8.7500000    0.2295254
   8.7600002    0.2230238
   8.7700005    0.2226503
   8.7800007    0.2172780
   8.7900000    0.2259069
   8.8000002    0.2184565
   8.8100004    0.2090023
   8.8200006    0.2066251
   8.8300009    0.2115611
   8.8400002    0.2102274
   8.8500004    0.2120143
   8.8600006    0.2084535
   8.8700008    0.2099070
   8.8800001    0.2215703
   8.8900003    0.2177301
   8.9000006    0.2224176
   8.9100008    0.2225911
   8.9200001    0.2231720
   8.9300003    0.2194194
   8.9400005    0.2109426
   8.9500008    0.2078150
   8.9600000    0.2182610
   8.9700003    0.2127925
   8.9800005    0.2074625
   8.9900007    0.2048400
   9.0000000    0.2074593
   9.0100002    0.2230406
   9.0200005    0.2177690
   9.0300007    0.2094610
   9.0400000    0.2168146
   9.0500002    0.2097126
   9.0600004    0.2131619
   9.0700006    0.2108998
   9.0800009    0.2030654
   9.0900002    0.2039272
   9.1000004    0.2149950
   9.1100006    0.2257069
   9.1200008    0.2146532
   9.1300001    0.2099068
   9.1400003    0.2137756
   9.1500006    0.2159200
   9.1600008    0.2220691
   9.1700001    0.2229834
   9.1800003    0.2156302
   9.1900005    0.2106267
   9.2000008    0.2072691
   9.2100000    0.2018086
   9.2200003    0.2017487
   9.2300005    0.2026117
   9.2400007    0.1973626
   9.2500000    0.1990530
   9.2600002    0.1962105
   9.2700005    0.1868684
   9.2800007    0.1877527
   9.2900009    0.1876123
   9.3000002    0.1751142
   9.3100004    0.1727848
   9.3200006    0.1785095
   9.3300009    0.1844997
   9.3400002    0.1925374
   9.3500004    0.1981087
   9.3600006    0.1893305
   9.3700008    0.1915618
   9.3800001    0.1924183
   9.3900003    0.2011707
   9.4000006    0.2072196
   9.4100008    0.2138014
   9.4200001    0.2155753
   9.4300003    0.2161902
   9.4400005    0.2089246
   9.4500008    0.2106247
   9.4600000    0.2247986
   9.4700003    0.2235407
   9.4800005    0.2248689
   9.4900007    0.2149767
   9.5000000    0.2013090
   9.5100002    0.1920559
   9.5200005    0.1972702
   9.5300007    0.2011478
   9.5400009    0.1939128
   9.5500002    0.1974885
   9.5600004    0.2051067
   9.5700006    0.2075672
   9.5800009    0.2091574
   9.5900002    0.2132306
   9.6000004    0.2228685
   9.6100006    0.2117363
   9.6200008    0.2123512
   9.6300001    0.2206294
   9.6400003    0.2228183
   9.6500006    0.2365601
   9.6600008    0.2311762
   9.6700001    0.2176650
   9.6800003    0.2138680
   9.6900005    0.2137717
   9.7000008    0.2156922
   9.7100000    0.2167432
   9.7200003    0.2199729
   9.7300005    0.2273111
   9.7400007    0.2182653
   9.7500000    0.2121874
   9.7600002    0.2274041
   9.7700005    0.2253207
   9.7800007    0.2140813
   9.7900009    0.2151406
   9.8000002    0.2127734
   9.8100004    0.2051011
   9.8200006    0.1972551
   9.8300009    0.1965853
   9.8400002    0.1985038
   9.8500004    0.1941875
   9.8600006    0.2005173
   9.8700008    0.1838316
   9.8800001    0.1898933
   9.8900003    0.1957777
   9.9000006    0.1838404
   9.9100008    0.1932469
   9.9200001    0.1966915
   9.9300003    0.1972687
   9.9400005    0.1975788
   9.9500008    0.2000783
   9.9600000    0.2023120
   9.9700003    0.1831689
   9.9800005    0.1880153
   9.9900007    0.1734325
  10.0000000    0.1814007
  10.0100002    0.1787291
  10.0200005    0.1788276
  10.0300007    0.1764695
  10.0400009    0.1777060
  10.0500002    0.1811403
  10.0600004    0.1809759
  10.0700006    0.1844515
  10.0800009    0.1830975
  10.0900002    0.1813012
  10.1000004    0.1789568
  10.1100006    0.1796816
  10.1200008    0.1746925
  10.1300001    0.1820386
  10.1400003    0.1790627
  10.1500006    0.1776652
  10.1600008    0.1782894
  10.1700001    0.1778324
  10.1800003    0.1744502
  10.1900005    0.1782841
  10.2000008    0.1817370
  10.2100000    0.1719745
  10.2200003    0.1816874
  10.2300005    0.1860440
  10.2400007    0.1794344
  10.2500010    0.1778206
  10.2600002    0.1803591
  10.2700005    0.1791423
  10.2800007    0.1839790
  10.2900009    0.1785447
  10.3000002    0.1802808
  10.3100004    0.1793440
  10.3200006    0.1786661
  10.3300009    0.1750013
  10.3400002    0.1696338
  10.3500004    0.1754390
  10.3600006    0.1835183
  10.3700008    0.1890038
  10.3800001    0.1911278
  10.3900003    0.1858299
  10.4000006    0.1886628
  10.4100008    0.1765594
  10.4200001    0.1837364
  10.4300003    0.1873873
  10.4400005    0.1780338
  10.4500008    0.1823090
  10.4600000    0.1869496
  10.4700003    0.1895025
  10.4800005    0.1987207
  10.4900007    0.2083503
  10.5000010    0.2018758
  10.5100002    0.1869607
  10.5200005    0.1880460
  10.5300007    0.1939240
  10.5400009    0.1972293
  10.5500002    0.1864441
  10.5600004    0.1964661
  10.5700006    0.1893341
  10.5800009    0.1776644
  10.5900002    0.1826959
  10.6000004    0.1863613
  10.6100006    0.1779457
  10.6200008    0.1810766
  10.6300001    0.1790988
  10.6400003    0.1798455
  10.6500006    0.1934139
  10.6600008    0.1925438
  10.6700001    0.1986217
  10.6800003    0.2062485
  10.6900005    0.2155624
  10.7000008    0.2179161
  10.7100000    0.2106565
  10.7200003    0.2090016
  10.7300005    0.2055776
  10.7400007    0.2019973
  10.7500010    0.2012616
  10.7600002    0.1905054
  10.7700005    0.1905266
  10.7800007    0.1898373
  10.7900009    0.1991739
  10.8000002    0.1976143
  10.8100004    0.1906502
  10.8200006    0.1920749
  10.8300009    0.1835967
  10.8400002    0.1890970
  10.8500004    0.1901093
  10.8600006    0.1878970
  10.8700008    0.1864758
  10.8800001    0.1807689
  10.8900003    0.1789962
  10.9000006    0.1749441
  10.9100008    0.1866153
  10.9200001    0.1924233
  10.9300003    0.1850810
  10.9400005    0.1858513
  10.9500008    0.1877777
  10.9600010    0.1892558
  10.9700003    0.1894367
  10.9800005    0.1942963
  10.9900007    0.1947351
  11.0000010    0.1995158
  11.0100002    0.1957518
  11.0200005    0.1958634
  11.0300007    0.1986075
  11.0400009    0.2016331
  11.0500002    0.2043327
  11.0600004    0.1935131
  11.0700006    0.1959927
  11.0800009    0.1998859
  11.0900002    0.1931528
  11.1000004    0.1930142
  11.1100006    0.1837987
  11.1200008    0.1868336
  11.1300001    0.1986297
  11.1400003    0.1978830
  11.1500006    0.1937084
  11.1600008    0.1905083
  11.1700001    0.1866003
  11.1800003    0.1927932
  11.1900005    0.1920148
  11.2000008    0.1999782
  11.2100010    0.2109327
  11.2200003    0.1980121
  11.2300005    0.2048937
  11.2400007    0.2003349
  11.2500010    0.1958960
  11.2600002    0.1920605
  11.2700005    0.1938624
  11.2800007    0.1915492
  11.2900009    0.1983642
  11.3000002    0.2103853
  11.3100004    0.2121251
  11.3200006    0.2222108
  11.3300009    0.2228957
  11.3400002    0.2192320
  11.3500004    0.2343587
  11.3600006    0.2243828
  11.3700008    0.2254654
  11.3800001    0.2336642
  11.3900003    0.2423107
  11.4000006    0.2493062
  11.4100008    0.2394434
  11.4200001    0.2323564
  11.4300003    0.2398152
  11.4400005    0.2478917
  11.4500008    0.2536466
  11.4600010    0.2500156
  11.4700003    0.2565481
  11.4800005    0.2409355
  11.4900007    0.2430406
  11.5000010    0.2291639
  11.5100002    0.2357640
  11.5200005    0.2417075
  11.5300007    0.2415860
  11.5400009    0.2406553
  11.5500002    0.2504327
  11.5600004    0.2506917
  11.5700006    0.2520199
  11.5800009    0.2504245
  11.5900002    0.2424450
  11.6000004    0.2402757
  11.6100006    0.2427041
  11.6200008    0.2400282
  11.6300001    0.2354945
  11.6400003    0.2342526
  11.6500006    0.2331316
  11.6600008    0.2261460
  11.6700010    0.2294725
  11.6800003    0.2199590
  11.6900005    0.2152011
  11.7000008    0.2212850
  11.7100010    0.2304764
  11.7200003    0.2248234
  11.7300005    0.2276756
  11.7400007    0.2238526
  11.7500010    0.2319616
  11.7600002    0.2311406
  11.7700005    0.2338223
  11.7800007    0.2290728
  11.7900009    0.2378106
  11.8000002    0.2408889
  11.8100004    0.2402749
  11.8200006    0.2473553
  11.8300009    0.2381576
  11.8400002    0.2430718
  11.8500004    0.2403829
  11.8600006    0.2345700
  11.8700008    0.2453175
  11.8800001    0.2392291
  11.8900003    0.2388791
  11.9000006    0.2432694
  11.9100008    0.2414600
  11.9200010    0.2306899
  11.9300003    0.2246950
  11.9400005    0.2328803
  11.9500008    0.2383965
  11.9600010    0.2158726
  11.9700003    0.2344269
  11.9800005    0.2269718
  11.9900007    0.2204465
  12.0000010    0.2242050
  12.0100002    0.2213371
  12.0200005    0.2230407
  12.0300007    0.2265052
  12.0400009    0.2215948
  12.0500002    0.2263192
  12.0600004    0.2226936
  12.0700006    0.2117993
  12.0800009    0.2159635
  12.0900002    0.2068505
  12.1000004    0.2134985
  12.1100006    0.2007896
  12.1200008    0.2038097
  12.1300001    0.2027681
  12.1400003    0.1946448
  12.1500006    0.1951171
  12.1600008    0.1911639
  12.1700010    0.1870535
  12.1800003    0.1839610
  12.1900005    0.1898011
  12.2000008    0.1932318
  12.2100010    0.2016786
  12.2200003    0.1880459
  12.2300005    0.2013188
  12.2400007    0.1987069
  12.2500010    0.2066661
  12.2600002    0.2046561
  12.2700005    0.2177386
  12.2800007    0.2054450
  12.2900009    0.2028138
  12.3000002    0.1983669
  12.3100004    0.1926883
  12.3200006    0.1978349
  12.3300009    0.1975598
  12.3400002    0.1999718
  12.3500004    0.2032058
  12.3600006    0.2028275
  12.3700008    0.1965167
  12.3800001    0.1961753
  12.3900003    0.1879611
  12.4000006    0.1879094
  12.4100008    0.1925882
  12.4200010    0.1916518
  12.4300003    0.1947054
  12.4400005    0.1999893
  12.4500008    0.1993393
  12.4600010    0.1959990
  12.4700003    0.1943425
  12.4800005    0.1880148
  12.4900007    0.1959777
  12.5000010    0.1875071
  12.5100002    0.1953126
  12.5200005    0.2012216
  12.5300007    0.1907586
  12.5400009    0.1922381
  12.5500002    0.1934470
  12.5600004    0.1953394
  12.5700006    0.2101591
  12.5800009    0.2085068
  12.5900002    0.2207718
  12.6000004    0.2178840
  12.6100006    0.2082017
  12.6200008    0.2116696
  12.6300011    0.2161511
  12.6400003    0.2190439
  12.6500006    0.2086208
  12.6600008    0.2166829
  12.6700010    0.2014265
  12.6800003    0.1983836
  12.6900005    0.1990406
  12.7000008    0.2013246
  12.7100010    0.2013190
  12.7200003    0.2107611
  12.7300005    0.2147494
  12.7400007    0.2193131
  12.7500010    0.2186850
  12.7600002    0.2297573
  12.7700005    0.2200499
  12.7800007    0.2040399
  12.7900009    0.2042965
  12.8000002    0.2104739
  12.8100004    0.2042526
  12.8200006    0.2094105
  12.8300009    0.2024157
  12.8400002    0.2127742
  12.8500004    0.2092646
  12.8600006    0.2042139
  12.8700008    0.2195849
  12.8800011    0.2139653
  12.8900003    0.2068188
  12.9000006    0.2139298
  12.9100008    0.2001973
  12.9200010    0.2070336
  12.9300003    0.2127888
  12.9400005    0.2144362
  12.9500008    0.2082579
  12.9600010    0.1943802
  12.9700003    0.1973449
  12.9800005    0.1880182
  12.9900007    0.1848601
  13.0000010    0.1936033
  13.0100002    0.1936750
  13.0200005    0.1959580
  13.0300007    0.2015658
  13.0400009    0.1946211
  13.0500002    0.1965990
  13.0600004    0.1883852
  13.0700006    0.1877338
  13.0800009    0.1882348
  13.0900002    0.1882906
  13.1000004    0.1920401
  13.1100006    0.1891907
  13.1200008    0.1975147
  13.1300011    0.2008609
  13.1400003    0.1957827
  13.1500006    0.1944174
  13.1600008    0.1917058
  13.1700010    0.1851792
  13.1800003    0.1813488
  13.1900005    0.1752252
  13.2000008    0.1860833
  13.2100010    0.1890541
  13.2200003    0.1862449
  13.2300005    0.1859029
  13.2400007    0.1895963
  13.2500010    0.1880231
  13.2600002    0.1833853
  13.2700005    0.1856782
  13.2800007    0.1862951
  13.2900009    0.1901521
  13.3000002    0.2001565
  13.3100004    0.1988127
  13.3200006    0.2058310
  13.3300009    0.2016812
  13.3400011    0.1982318
  13.3500004    0.2012842
  13.3600006    0.2073599
  13.3700008    0.2070883
  13.3800011    0.2007200
  13.3900003    0.1950229
  13.4000006    0.1936640
  13.4100008    0.1876432
  13.4200010    0.1844770
  13.4300003    0.1855307
  13.4400005    0.1862615
  13.4500008    0.1929130
  13.4600010    0.1790456
  13.4700003    0.1766914
  13.4800005    0.1774524
  13.4900007    0.1734605
  13.5000010    0.1800576
  13.5100002    0.1827989
  13.5200005    0.1817133
  13.5300007    0.1812517
  13.5400009    0.1761013
  13.5500002    0.1757369
  13.5600004    0.1727705
  13.5700006    0.1787548
  13.5800009    0.1849907
  13.5900011    0.1897865
  13.6000004    0.1895041
  13.6100006    0.1862160
  13.6200008    0.1897357
  13.6300011    0.1964434
  13.6400003    0.1873097
  13.6500006    0.1932641
  13.6600008    0.1905181
  13.6700010    0.1852341
  13.6800003    0.1855957
  13.6900005    0.1908192
  13.7000008    0.1957884
  13.7100010    0.1930593
  13.7200003    0.1911019
  13.7300005    0.1807829
  13.7400007    0.1934102
  13.7500010    0.1922357
  13.7600002    0.1916227
  13.7700005    0.1908151
  13.7800007    0.1977615
  13.7900009    0.1964877
  13.8000002    0.1891210
  13.8100004    0.1893822
  13.8200006    0.2030674
  13.8300009    0.2094786
  13.8400011    0.2135839
  13.8500004    0.2173777
  13.8600006    0.2152419
  13.8700008    0.2175866
  13.8800011    0.2070536
  13.8900003    0.2005768
  13.9000006    0.2005030
  13.9100008    0.2045895
  13.9200010    0.2085365
  13.9300003    0.2106866
  13.9400005    0.2135937
  13.9500008    0.2252351
  13.9600010    0.2179107
  13.9700003    0.2115369
  13.9800005    0.2104802
  13.9900007    0.2093129
  14.0000010    0.2135665
  14.0100002    0.2056001
  14.0200005    0.2056134
  14.0300007    0.2054365
  14.0400009    0.2080092
  14.0500002    0.2106258
  14.0600004    0.2208573
  14.0700006    0.2053390
  14.0800009    0.2117814
  14.0900011    0.2068861
  14.1000004    0.1984356
  14.1100006    0.2075483
  14.1200008    0.1950981
  14.1300011    0.2052975
  14.1400003    0.1994052
  14.1500006    0.2060939
  14.1600008    0.1883455
  14.1700010    0.1952692
  14.1800003    0.1884692
  14.1900005    0.1906322
  14.2000008    0.1970786
  14.2100010    0.1940002
  14.2200003    0.1958631
  14.2300005    0.2009307
  14.2400007    0.1929305
  14.2500010    0.2035867
  14.2600002    0.2091600
  14.2700005    0.1936280
  14.2800007    0.1971701
  14.2900009    0.1981415
  14.3000011    0.1918992
  14.3100004    0.1882422
  14.3200006    0.1871365
  14.3300009    0.1911961
  14.3400011    0.1967342
  14.3500004    0.1974360
  14.3600006    0.1926854
  14.3700008    0.1917302
  14.3800011    0.1995919
  14.3900003    0.1991884
  14.4000006    0.2032136
  14.4100008    0.2042333
  14.4200010    0.2005339
  14.4300003    0.2096896
  14.4400005    0.2222290
  14.4500008    0.2214096
  14.4600010    0.2220884
  14.4700003    0.2210840
  14.4800005    0.2139270
  14.4900007    0.2126416
  14.5000010    0.2121914
  14.5100002    0.2148257
  14.5200005    0.2072057
  14.5300007    0.2000320
  14.5400009    0.1996046
  14.5500011    0.2000588
  14.5600004    0.1966168
  14.5700006    0.1885440
  14.5800009    0.1905558
  14.5900011    0.1819580
  14.6000004    0.1880820
  14.6100006    0.1831782
  14.6200008    0.1866943
  14.6300011    0.1917471
  14.6400003    0.1843595
  14.6500006    0.1777851
  14.6600008    0.1830140
  14.6700010    0.1901801
  14.6800003    0.1854695
  14.6900005    0.1919079
  14.7000008    0.1871088
  14.7100010    0.1896828
  14.7200003    0.1894592
  14.7300005    0.1850626
  14.7400007    0.1860628
  14.7500010    0.1898740
  14.7600002    0.1894870
  14.7700005    0.1972191
  14.7800007    0.2029743
  14.7900009    0.2119987
  14.8000011    0.2051335
  14.8100004    0.2091824
  14.8200006    0.2118502
  14.8300009    0.2213656
  14.8400011    0.2174259
  14.8500004    0.2126183
  14.8600006    0.2209688
  14.8700008    0.2189531
  14.8800011    0.2211236
  14.8900003    0.2297568
  14.9000006    0.2225839
  14.9100008    0.2221900
  14.9200010    0.2152689
  14.9300003    0.2194686
  14.9400005    0.2141973
  14.9500008    0.2149728
  14.9600010    0.2097271
  14.9700003    0.2088959
  14.9800005    0.2055660
  14.9900007    0.2143504
  15.0000010    0.2100998
  15.0100012    0.2131381
  15.0200005    0.2047078
  15.0300007    0.2039079
  15.0400009    0.2051816
  15.0500011    0.2061684
  15.0600004    0.2004272
  15.0700006    0.2022261
  15.0800009    0.2044122
  15.0900011    0.2063760
  15.1000004    0.1988296
  15.1100006    0.2106221
  15.1200008    0.2048866
  15.1300011    0.2089729
  15.1400003    0.2123957
  15.1500006    0.2068106
  15.1600008    0.2170879
  15.1700010    0.2067377
  15.1800003    0.2166341
  15.1900005    0.2235490
  15.2000008    0.2160492
  15.2100010    0.2188129
  15.2200003    0.2231364
  15.2300005    0.2258811
  15.2400007    0.2242976
  15.2500010    0.2343301
  15.2600012    0.2351034
  15.2700005    0.2446306
  15.2800007    0.2363522
  15.2900009    0.2329834
  15.3000011    0.2354102
  15.3100004    0.2326208
  15.3200006    0.2343972
  15.3300009    0.2361762
  15.3400011    0.2366164
  15.3500004    0.2422732
  15.3600006    0.2300646
  15.3700008    0.2303623
  15.3800011    0.2350544
  15.3900003    0.2333654
  15.4000006    0.2396836
  15.4100008    0.2274963
  15.4200010    0.2360156
  15.4300003    0.2302628
  15.4400005    0.2272723
  15.4500008    0.2304769
  15.4600010    0.2343129
  15.4700003    0.2198418
  15.4800005    0.2200280
  15.4900007    0.2223776
  15.5000010    0.2221110
  15.5100012    0.2180165
  15.5200005    0.2094784
  15.5300007    0.2166827
  15.5400009    0.2118179
  15.5500011    0.2142499
  15.5600004    0.2118674
  15.5700006    0.2237872
  15.5800009    0.2180589
  15.5900011    0.2245960
  15.6000004    0.2248110
  15.6100006    0.2275727
  15.6200008    0.2218815
  15.6300011    0.2304527
  15.6400003    0.2235522
  15.6500006    0.2162889
  15.6600008    0.2152852
  15.6700010    0.2293021
  15.6800003    0.2083740
  15.6900005    0.2137614
  15.7000008    0.2257851
  15.7100010    0.2189095
  15.7200012    0.2135184
  15.7300005    0.2099663
  15.7400007    0.2059091
  15.7500010    0.1953614
  15.7600012    0.2055591
  15.7700005    0.2052092
  15.7800007    0.2046723
  15.7900009    0.2023958
  15.8000011    0.1974984
  15.8100004    0.2049622
  15.8200006    0.2126887
  15.8300009    0.2207106
  15.8400011    0.2174348
  15.8500004    0.2107364
  15.8600006    0.2165868
  15.8700008    0.2153834
  15.8800011    0.2176417
  15.8900003    0.2219261
  15.9000006    0.2350018
  15.9100008    0.2311919
  15.9200010    0.2300491
  15.9300003    0.2347056
  15.9400005    0.2210805
  15.9500008    0.2123446
  15.9600010    0.2189750
  15.9700012    0.2215949
  15.9800005    0.2136533
  15.9900007    0.2081768
  16.0000000    0.2268124
  16.0100002    0.2168630
  16.0200005    0.2155677
  16.0300007    0.2169127
  16.0400009    0.2216011
  16.0500011    0.2241878
  16.0600014    0.2271882
  16.0700016    0.2303220
  16.0799999    0.2241679
  16.0900002    0.2196142
  16.1000004    0.2270780
  16.1100006    0.2355777
  16.1200008    0.2301712
  16.1300011    0.2230553
  16.1400013    0.2277316
  16.1500015    0.2271219
  16.1599998    0.2326609
  16.1700001    0.2369823
  16.1800003    0.2324916
  16.1900005    0.2338693
  16.2000008    0.2312070
  16.2100010    0.2316425
  16.2200012    0.2315277
  16.2300014    0.2336019
  16.2400017    0.2311328
  16.2500000    0.2263016
  16.2600002    0.2234053
  16.2700005    0.2184509
  16.2800007    0.2260991
  16.2900009    0.2230632
  16.3000011    0.2256345
  16.3100014    0.2282462
  16.3200016    0.2410205
  16.3299999    0.2423403
  16.3400002    0.2367455
  16.3500004    0.2338532
  16.3600006    0.2273445
  16.3700008    0.2207794
  16.3800011    0.2234525
  16.3900013    0.2256593
  16.4000015    0.2276058
  16.4099998    0.2305788
  16.4200001    0.2347256
  16.4300003    0.2232743
  16.4400005    0.2294040
  16.4500008    0.2301183
  16.4600010    0.2320255
  16.4700012    0.2357295
  16.4800014    0.2252498
  16.4900017    0.2211762
  16.5000000    0.2121108
  16.5100002    0.2193538
  16.5200005    0.2268836
  16.5300007    0.2304317
  16.5400009    0.2250948
  16.5500011    0.2247432
  16.5600014    0.2342799
  16.5700016    0.2307164
  16.5799999    0.2278428
  16.5900002    0.2264639
  16.6000004    0.2281819
  16.6100006    0.2275101
  16.6200008    0.2276414
  16.6300011    0.2230866
  16.6400013    0.2188709
  16.6500015    0.2272208
  16.6599998    0.2254535
  16.6700001    0.2387904
  16.6800003    0.2346043
  16.6900005    0.2322019
  16.7000008    0.2238956
  16.7100010    0.2236491
  16.7200012    0.2185676
  16.7300014    0.2161651
  16.7400017    0.2273695
  16.7500000    0.2307390
  16.7600002    0.2221777
  16.7700005    0.2127989
  16.7800007    0.2269010
  16.7900009    0.2229209
  16.8000011    0.2334123
  16.8100014    0.2409950
  16.8200016    0.2276083
  16.8299999    0.2366315
  16.8400002    0.2236679
  16.8500004    0.2142858
  16.8600006    0.2265153
  16.8700008    0.2209819
  16.8800011    0.2127242
  16.8900013    0.2156027
  16.9000015    0.2158893
  16.9100018    0.2077421
  16.9200001    0.2125419
  16.9300003    0.2135400
  16.9400005    0.2148961
  16.9500008    0.2113762
  16.9600010    0.2106800
  16.9700012    0.2128385
  16.9800014    0.2327082
  16.9900017    0.2353535
  17.0000000    0.2273123
  17.0100002    0.2257948
  17.0200005    0.2147281
  17.0300007    0.2169335
  17.0400009    0.2166129
  17.0500011    0.2266487
  17.0600014    0.2154437
  17.0700016    0.2200519
  17.0799999    0.2155714
  17.0900002    0.2186217
  17.1000004    0.2091110
  17.1100006    0.2127919
  17.1200008    0.2138167
  17.1300011    0.2121678
  17.1400013    0.2150133
  17.1500015    0.2184534
  17.1600018    0.2260023
  17.1700001    0.2335051
  17.1800003    0.2322447
  17.1900005    0.2319988
  17.2000008    0.2286898
  17.2100010    0.2325412
  17.2200012    0.2285410
  17.2300014    0.2312191
  17.2400017    0.2328086
  17.2500000    0.2390290
  17.2600002    0.2317769
  17.2700005    0.2339895
  17.2800007    0.2266840
  17.2900009    0.2306873
  17.3000011    0.2302473
  17.3100014    0.2202140
  17.3200016    0.2218218
  17.3299999    0.2171698
  17.3400002    0.2244148
  17.3500004    0.2202196
  17.3600006    0.2206195
  17.3700008    0.2190946
  17.3800011    0.2217080
  17.3900013    0.2178029
  17.4000015    0.2215780
  17.4100018    0.2192568
  17.4200001    0.2204047
  17.4300003    0.2124792
  17.4400005    0.2052210
  17.4500008    0.2110225
  17.4600010    0.2132357
  17.4700012    0.2136787
  17.4800014    0.2136410
  17.4900017    0.2220391
  17.5000000    0.2235555
  17.5100002    0.2091106
  17.5200005    0.2095411
  17.5300007    0.2121748
  17.5400009    0.2109927
  17.5500011    0.2059598
  17.5600014    0.2105819
  17.5700016    0.2140508
  17.5799999    0.2122486
  17.5900002    0.2093830
  17.6000004    0.2150432
  17.6100006    0.2131082
  17.6200008    0.2186581
  17.6300011    0.2094762
  17.6400013    0.2166545
  17.6500015    0.2128249
  17.6600018    0.2096547
  17.6700001    0.2124444
  17.6800003    0.2136691
  17.6900005    0.2228397
  17.7000008    0.2228246
  17.7100010    0.2241562
  17.7200012    0.2246487
  17.7300014    0.2303268
  17.7400017    0.2214044
  17.7500000    0.2293668
  17.7600002    0.2263274
  17.7700005    0.2180978
  17.7800007    0.2245338
  17.7900009    0.2194689
  17.8000011    0.2342654
  17.8100014    0.2343021
  17.8200016    0.2311506
  17.8299999    0.2383496
  17.8400002    0.2325398
  17.8500004    0.2360064
  17.8600006    0.2402062
  17.8700008    0.2354202
  17.8800011    0.2424328
  17.8900013    0.2361410
  17.9000015    0.2436795
  17.9100018    0.2412759
  17.9200001    0.2426067
  17.9300003    0.2399404
  17.9400005    0.2443680
  17.9500008    0.2516873
  17.9600010    0.2501812
  17.9700012    0.2434373
  17.9800014    0.2540699
  17.9900017    0.2654939
  18.0000000    0.2482479
  18.0100002    0.2426220
  18.0200005    0.2411336
  18.0300007    0.2432133
  18.0400009    0.2502474
  18.0500011    0.2596690
  18.0600014    0.2546308
  18.0700016    0.2522982
  18.0799999    0.2607998
  18.0900002    0.2471595
  18.1000004    0.2479200
  18.1100006    0.2505822
  18.1200008    0.2382853
  18.1300011    0.2283995
  18.1400013    0.2370544
  18.1500015    0.2260222
  18.1600018    0.2375495
  18.1700001    0.2414323
  18.1800003    0.2406346
  18.1900005    0.2460380
  18.2000008    0.2481457
  18.2100010    0.2478795
  18.2200012    0.2453814
  18.2300014    0.2345745
  18.2400017    0.2380488
  18.2500000    0.2419524
  18.2600002    0.2335826
  18.2700005    0.2231565
  18.2800007    0.2335407
  18.2900009    0.2406012
  18.3000011    0.2406337
  18.3100014    0.2462218
  18.3200016    0.2503760
  18.3299999    0.2579442
  18.3400002    0.2543164
  18.3500004    0.2449592
  18.3600006    0.2528690
  18.3700008    0.2377959
  18.3800011    0.2372331
  18.3900013    0.2361559
  18.4000015    0.2411035
  18.4100018    0.2328741
  18.4200001    0.2315296
  18.4300003    0.2383794
  18.4400005    0.2307938
  18.4500008    0.2438004
  18.4600010    0.2453268
  18.4700012    0.2423941
  18.4800014    0.2252979
  18.4900017    0.2217830
  18.5000000    0.2179806
  18.5100002    0.2182556
  18.5200005    0.2136337
  18.5300007    0.2119629
  18.5400009    0.2128093
  18.5500011    0.2199271
  18.5600014    0.2104673
  18.5700016    0.2211367
  18.5800018    0.2153187
  18.5900002    0.2159466
  18.6000004    0.2193549
  18.6100006    0.2225383
  18.6200008    0.2133410
  18.6300011    0.2121680
  18.6400013    0.2236186
  18.6500015    0.2259595
  18.6600018    0.2272830
  18.6700001    0.2382580
  18.6800003    0.2392833
  18.6900005    0.2416713
  18.7000008    0.2403948
  18.7100010    0.2427659
  18.7200012    0.2381785
  18.7300014    0.2391196
  18.7400017    0.2308537
  18.7500000    0.2252045
  18.7600002    0.2353663
  18.7700005    0.2261679
  18.7800007    0.2365765
  18.7900009    0.2350674
  18.8000011    0.2371198
  18.8100014    0.2197614
  18.8200016    0.2321282
  18.8300018    0.2354476
  18.8400002    0.2357422
  18.8500004    0.2362641
  18.8600006    0.2426346
  18.8700008    0.2342339
  18.8800011    0.2311399
  18.8900013    0.2330142
  18.9000015    0.2377666
  18.9100018    0.2356435
  18.9200001    0.2396986
  18.9300003    0.2263616
  18.9400005    0.2289126
  18.9500008    0.2366791
  18.9600010    0.2291369
  18.9700012    0.2194138
  18.9800014    0.2145394
  18.9900017    0.2081251
  19.0000000    0.2063752
  19.0100002    0.2115642
  19.0200005    0.2156089
  19.0300007    0.2158141
  19.0400009    0.2161872
  19.0500011    0.2294110
  19.0600014    0.2275259
  19.0700016    0.2315598
  19.0800018    0.2317162
  19.0900002    0.2309062
  19.1000004    0.2293793
  19.1100006    0.2299136
  19.1200008    0.2370300
  19.1300011    0.2349747
  19.1400013    0.2219174
  19.1500015    0.2256701
  19.1600018    0.2266026
  19.1700001    0.2228847
  19.1800003    0.2230717
  19.1900005    0.2199413
  19.2000008    0.2234072
  19.2100010    0.2167449
  19.2200012    0.2154547
  19.2300014    0.2164790
  19.2400017    0.2241532
  19.2500000    0.2159882
  19.2600002    0.2234667
  19.2700005    0.2221091
  19.2800007    0.2159959
  19.2900009    0.2161217
  19.3000011    0.2113887
  19.3100014    0.2154891
  19.3200016    0.2201185
  19.3300018    0.2054852
  19.3400002    0.2087339
  19.3500004    0.2108682
  19.3600006    0.2056703
  19.3700008    0.2074897
  19.3800011    0.2052289
  19.3900013    0.2113731
  19.4000015    0.2106739
  19.4100018    0.2123236
  19.4200001    0.2057795
  19.4300003    0.2131380
  19.4400005    0.2119476
  19.4500008    0.2114556
  19.4600010    0.2197813
  19.4700012    0.2307985
  19.4800014    0.2333221
  19.4900017    0.2325706
  19.5000000    0.2257380
  19.5100002    0.2201746
  19.5200005    0.2204919
  19.5300007    0.2238340
  19.5400009    0.2151961
  19.5500011    0.2170819
  19.5600014    0.2275910
  19.5700016    0.2245465
  19.5800018    0.2225810
  19.5900002    0.2257724
  19.6000004    0.2217971
  19.6100006    0.2228146
  19.6200008    0.2298132
  19.6300011    0.2276037
  19.6400013    0.2199964
  19.6500015    0.2177833
  19.6600018    0.2131733
  19.6700001    0.2221958
  19.6800003    0.2146427
  19.6900005    0.2151025
  19.7000008    0.2177288
  19.7100010    0.2120973
  19.7200012    0.2099130
  19.7300014    0.2091259
  19.7400017    0.2193960
  19.7500000    0.2182889
  19.7600002    0.2160075
  19.7700005    0.2181842
  19.7800007    0.2145974
  19.7900009    0.2149261
  19.8000011    0.2135318
  19.8100014    0.2138331
  19.8200016    0.2130231
  19.8300018    0.2042968
  19.8400002    0.2128286
  19.8500004    0.2023110
  19.8600006    0.2021252
  19.8700008    0.2105015
  19.8800011    0.2111111
  19.8900013    0.2143997
  19.9000015    0.2094282
  19.9100018    0.2090128
  19.9200001    0.2082025
  19.9300003    0.2059835
  19.9400005    0.2112034
  19.9500008    0.2075776
  19.9600010    0.2093524
  19.9700012    0.2169605
  19.9800014    0.2141898
  19.9900017    0.2022373
  20.0000000    0.1998310
  20.0100002    0.2035170
  20.0200005    0.1992086
  20.0300007    0.2098860
  20.0400009    0.2158803
  20.0500011    0.2111170
  20.0600014    0.2111523
  20.0700016    0.1992626
  20.0800018    0.1987510
  20.0900002    0.2022446
  20.1000004    0.1995108
  20.1100006    0.2093805
  20.1200008    0.2042585
  20.1300011    0.2061617
  20.1400013    0.2074088
  20.1500015    0.2044077
  20.1600018    0.2087064
  20.1700001    0.2066123
  20.1800003    0.1978405
  20.1900005    0.1957342
  20.2000008    0.1976327
  20.2100010    0.1905738
  20.2200012    0.1941346
  20.2300014    0.1951291
  20.2400017    0.1911115
  20.2500019    0.1885896
  20.2600002    0.1965430
  20.2700005    0.1911792
  20.2800007    0.1907537
  20.2900009    0.1978856
  20.3000011    0.1971890
  20.3100014    0.1950095
  20.3200016    0.1861928
  20.3300018    0.1863283
  20.3400002    0.1913875
  20.3500004    0.1915013
  20.3600006    0.1898176
  20.3700008    0.1885413
  20.3800011    0.1852494
  20.3900013    0.1915907
  20.4000015    0.1840441
  20.4100018    0.1880050
  20.4200001    0.1935832
  20.4300003    0.1928809
  20.4400005    0.1903876
  20.4500008    0.1958848
  20.4600010    0.2008315
  20.4700012    0.1949941
  20.4800014    0.1994510
  20.4900017    0.2003826
  20.5000019    0.1995645
  20.5100002    0.1997605
  20.5200005    0.2022119
  20.5300007    0.2070384
  20.5400009    0.2125022
  20.5500011    0.2152234
  20.5600014    0.2140588
  20.5700016    0.2118430
  20.5800018    0.2131339
  20.5900002    0.2153676
  20.6000004    0.2201679
  20.6100006    0.2121875
  20.6200008    0.2114564
  20.6300011    0.2203142
  20.6400013    0.2060843
  20.6500015    0.2046645
  20.6600018    0.2095440
  20.6700001    0.2102911
  20.6800003    0.2037555
  20.6900005    0.2063983
  20.7000008    0.1977058
  20.7100010    0.2034248
  20.7200012    0.2136822
  20.7300014    0.2130895
  20.7400017    0.2168348
  20.7500019    0.2066962
  20.7600002    0.1973967
  20.7700005    0.2053919
  20.7800007    0.1989712
  20.7900009    0.2065408
  20.8000011    0.1988541
  20.8100014    0.1938658
  20.8200016    0.1913646
  20.8300018    0.1904557
  20.8400002    0.1936160
  20.8500004    0.1982500
  20.8600006    0.1936156
  20.8700008    0.1991299
  20.8800011    0.1955239
  20.8900013    0.1968825
  20.9000015    0.1959142
  20.9100018    0.1980201
  20.9200001    0.2001228
  20.9300003    0.2012366
  20.9400005    0.2083625
  20.9500008    0.1974383
  20.9600010    0.2030964
  20.9700012    0.2000205
  20.9800014    0.2006928
  20.9900017    0.2007093
  21.0000019    0.2059684
  21.0100002    0.2025730
  21.0200005    0.2009973
  21.0300007    0.2034274
  21.0400009    0.1977920
  21.0500011    0.1992571
  21.0600014    0.1964527
  21.0700016    0.1977683
  21.0800018    0.2018729
  21.0900002    0.1997945
  21.1000004    0.1995855
  21.1100006    0.1949771
  21.1200008    0.1976598
  21.1300011    0.1989552
  21.1400013    0.2030896
  21.1500015    0.2059032
  21.1600018    0.1988958
  21.1700001    0.2078194
  21.1800003    0.2022827
  21.1900005    0.1973257
  21.2000008    0.1954720
  21.2100010    0.1955033
  21.2200012    0.2027687
  21.2300014    0.2000886
  21.2400017    0.1948642
  21.2500019    0.1983392
  21.2600002    0.1964703
  21.2700005    0.1980741
  21.2800007    0.1968934
  21.2900009    0.2064891
  21.3000011    0.2005573
  21.3100014    0.2048166
  21.3200016    0.2044332
  21.3300018    0.2067935
  21.3400002    0.2086155
  21.3500004    0.2099328
  21.3600006    0.2114996
  21.3700008    0.2114403
  21.3800011    0.2045940
  21.3900013    0.1992732
  21.4000015    0.2021992
  21.4100018    0.2071960
  21.4200001    0.2085044
  21.4300003    0.2065100
  21.4400005    0.2091823
  21.4500008    0.2085721
  21.4600010    0.2082614
  21.4700012    0.2020015
  21.4800014    0.2022764
  21.4900017    0.2103138
  21.5000019    0.2173583
  21.5100002    0.2191755
  21.5200005    0.2204681
  21.5300007    0.2269449
  21.5400009    0.2192736
  21.5500011    0.2244026
  21.5600014    0.2261668
  21.5700016    0.2307039
  21.5800018    0.2426548
  21.5900002    0.2484307
  21.6000004    0.2421175
  21.6100006    0.2438913
  21.6200008    0.2392385
  21.6300011    0.2274688
  21.6400013    0.2233823
  21.6500015    0.2205360
  21.6600018    0.2269102
  21.6700001    0.2248992
  21.6800003    0.2198902
  21.6900005    0.2199153
  21.7000008    0.2267695
  21.7100010    0.2172096
  21.7200012    0.2161997
  21.7300014    0.2244733
  21.7400017    0.2146498
  21.7500019    0.2095055
  21.7600002    0.2042821
  21.7700005    0.2126962
  21.7800007    0.2125202
  21.7900009    0.2176191
  21.8000011    0.2210856
  21.8100014    0.2179732
  21.8200016    0.2171340
  21.8300018    0.2157522
  21.8400002    0.2185057
  21.8500004    0.2192783
  21.8600006    0.2227842
  21.8700008    0.2146664
  21.8800011    0.2186821
  21.8900013    0.2039704
  21.9000015    0.2090216
  21.9100018    0.2198332
  21.9200020    0.2256910
  21.9300003    0.2162587
  21.9400005    0.2093416
  21.9500008    0.2134792
  21.9600010    0.2205469
  21.9700012    0.2215459
  21.9800014    0.2154659
  21.9900017    0.2205148
  22.0000019    0.2106226
  22.0100002    0.2010138
  22.0200005    0.2048593
  22.0300007    0.2034225
  22.0400009    0.2042098
  22.0500011    0.2108320
  22.0600014    0.2173350
  22.0700016    0.2100742
  22.0800018    0.2062215
  22.0900002    0.2024247
  22.1000004    0.1971540
  22.1100006    0.2067745
  22.1200008    0.2011048
  22.1300011    0.2022059
  22.1400013    0.1954300
  22.1500015    0.1985678
  22.1600018    0.1969721
  22.1700020    0.1973100
  22.1800003    0.2016922
  22.1900005    0.1989582
  22.2000008    0.1994642
  22.2100010    0.2009427
  22.2200012    0.2080230
  22.2300014    0.2075634
  22.2400017    0.2014397
  22.2500019    0.2078127
  22.2600002    0.2116746
  22.2700005    0.2151001
  22.2800007    0.2141604
  22.2900009    0.2059493
  22.3000011    0.2107640
  22.3100014    0.2059148
  22.3200016    0.2085076
  22.3300018    0.2114120
  22.3400002    0.2080577
  22.3500004    0.2050346
  22.3600006    0.2034916
  22.3700008    0.2024138
  22.3800011    0.2010141
  22.3900013    0.2041027
  22.4000015    0.2057171
  22.4100018    0.2044815
  22.4200020    0.2055143
  22.4300003    0.2039788
  22.4400005    0.2063178
  22.4500008    0.2089635
  22.4600010    0.2122133
  22.4700012    0.2160432
  22.4800014    0.2047930
  22.4900017    0.2113294
  22.5000019    0.2091867
  22.5100002    0.2108137
  22.5200005    0.2097505
  22.5300007    0.2064873
  22.5400009    0.2031999
  22.5500011    0.2127047
  22.5600014    0.2162268
  22.5700016    0.2070777
  22.5800018    0.2068718
  22.5900002    0.2124976
  22.6000004    0.2126721
  22.6100006    0.2209812
  22.6200008    0.2147198
  22.6300011    0.2183394
  22.6400013    0.2092373
  22.6500015    0.2150519
  22.6600018    0.2068204
  22.6700020    0.2050988
  22.6800003    0.2078363
  22.6900005    0.2072802
  22.7000008    0.2141997
  22.7100010    0.2170144
  22.7200012    0.2205116
  22.7300014    0.2142587
  22.7400017    0.2217451
  22.7500019    0.2271003
  22.7600002    0.2293051
  22.7700005    0.2229544
  22.7800007    0.2169517
  22.7900009    0.2278830
  22.8000011    0.2260124
  22.8100014    0.2174867
  22.8200016    0.2254967
  22.8300018    0.2235512
  22.8400002    0.2198230
  22.8500004    0.2128379
  22.8600006    0.2092923
  22.8700008    0.2160832
  22.8800011    0.2104496
  22.8900013    0.2111932
  22.9000015    0.2134660
  22.9100018    0.2112267
  22.9200020    0.2163654
  22.9300003    0.2098248
  22.9400005    0.2134628
  22.9500008    0.2127706
  22.9600010    0.2134008
  22.9700012    0.2178061
  22.9800014    0.2165125
  22.9900017    0.2099204
  23.0000019    0.2148823
  23.0100002    0.2127847
  23.0200005    0.2113887
  23.0300007    0.2058658
  23.0400009    0.2034889
  23.0500011    0.2090094
  23.0600014    0.2060507
  23.0700016    0.2126108
  23.0800018    0.2109372
  23.0900002    0.2161189
  23.1000004    0.2130037
  23.1100006    0.2105951
  23.1200008    0.2047351
  23.1300011    0.2057873
  23.1400013    0.2080547
  23.1500015    0.2119898
  23.1600018    0.1990581
  23.1700020    0.1977943
  23.1800003    0.1962280
  23.1900005    0.1950485
  23.2000008    0.1964718
  23.2100010    0.2018918
  23.2200012    0.2065270
  23.2300014    0.2028834
  23.2400017    0.1977012
  23.2500019    0.2008092
  23.2600002    0.1995129
  23.2700005    0.2098752
  23.2800007    0.2108108
  23.2900009    0.2115892
  23.3000011    0.2118513
  23.3100014    0.2098514
  23.3200016    0.2076067
  23.3300018    0.2026277
  23.3400021    0.2029277
  23.3500004    0.1984692
  23.3600006    0.1955803
  23.3700008    0.2096228
  23.3800011    0.2052483
  23.3900013    0.2028317
  23.4000015    0.2009838
  23.4100018    0.1948379
  23.4200020    0.1986882
  23.4300003    0.1978857
  23.4400005    0.1933533
  23.4500008    0.1923487
  23.4600010    0.1942715
  23.4700012    0.1956074
  23.4800014    0.1943349
  23.4900017    0.1970714
  23.5000019    0.2032863
  23.5100002    0.1994464
  23.5200005    0.2042598
  23.5300007    0.2050507
  23.5400009    0.2030949
  23.5500011    0.2073314
  23.5600014    0.2058306
  23.5700016    0.2062152
  23.5800018    0.1967179
  23.5900021    0.1967145
  23.6000004    0.2029198
  23.6100006    0.2087084
  23.6200008    0.2081184
  23.6300011    0.2072635
  23.6400013    0.2135088
  23.6500015    0.2196525
  23.6600018    0.2144937
  23.6700020    0.2181464
  23.6800003    0.2223875
  23.6900005    0.2170365
  23.7000008    0.2124173
  23.7100010    0.2081558
  23.7200012    0.1991053
  23.7300014    0.2026443
  23.7400017    0.2025034
  23.7500019    0.2042839
  23.7600002    0.2039512
  23.7700005    0.2059681
  23.7800007    0.2041437
  23.7900009    0.2079943
  23.8000011    0.2081706
  23.8100014    0.2075666
  23.8200016    0.2086192
  23.8300018    0.2118999
  23.8400021    0.2253207
  23.8500004    0.2197909
  23.8600006    0.2175746
  23.8700008    0.2082182
  23.8800011    0.2166928
  23.8900013    0.2138455
  23.9000015    0.2121212
  23.9100018    0.2193190
  23.9200020    0.2156156
  23.9300003    0.2068133
  23.9400005    0.2117704
  23.9500008    0.2079160
  23.9600010    0.2071354
  23.9700012    0.2077450
  23.9800014    0.2093147
  23.9900017    0.2079597
  24.0000019    0.2073195
  24.0100002    0.2078062
  24.0200005    0.2039099
  24.0300007    0.2055156
  24.0400009    0.2104870
  24.0500011    0.2033567
  24.0600014    0.2085645
  24.0700016    0.2124412
  24.0800018    0.2156675
  24.0900021    0.2096294
  24.1000004    0.2062448
  24.1100006    0.2079074
  24.1200008    0.2046726
  24.1300011    0.2132206
  24.1400013    0.2187822
  24.1500015    0.2171496
  24.1600018    0.2104616
  24.1700020    0.2060499
  24.1800003    0.2115134
  24.1900005    0.2105196
  24.2000008    0.2072835
  24.2100010    0.2015708
  24.2200012    0.2006564
  24.2300014    0.2029306
  24.2400017    0.2023555
  24.2500019    0.1966499
  24.2600002    0.1968948
  24.2700005    0.1975668
  24.2800007    0.1941806
  24.2900009    0.1951137
  24.3000011    0.1938338
  24.3100014    0.1963154
  24.3200016    0.2001305
  24.3300018    0.1932197
  24.3400021    0.2002123
  24.3500004    0.1969399
  24.3600006    0.1954499
  24.3700008    0.1930635
  24.3800011    0.1977954
  24.3900013    0.2008087
  24.4000015    0.1930571
  24.4100018    0.1937523
  24.4200020    0.1912799
  24.4300003    0.2014414
  24.4400005    0.1910224
  24.4500008    0.1899552
  24.4600010    0.1962232
  24.4700012    0.1983255
  24.4800014    0.1963280
  24.4900017    0.1925485
  24.5000019    0.1919619
  24.5100002    0.1937166
  24.5200005    0.1907654
  24.5300007    0.1909556
  24.5400009    0.1948071
  24.5500011    0.1927825
  24.5600014    0.1930220
  24.5700016    0.1922175
  24.5800018    0.1968073
  24.5900021    0.1959497
  24.6000004    0.1946047
  24.6100006    0.1947170
  24.6200008    0.1979934
  24.6300011    0.1991827
  24.6400013    0.1997152
  24.6500015    0.2043200
  24.6600018    0.2018618
  24.6700020    0.1993218
  24.6800003    0.1967982
  24.6900005    0.1863030
  24.7000008    0.1918131
  24.7100010    0.1935526
  24.7200012    0.1996012
  24.7300014    0.2023390
  24.7400017    0.1954763
  24.7500019    0.2005913
  24.7600002    0.1996886
  24.7700005    0.2007666
  24.7800007    0.1990960
  24.7900009    0.1998507
  24.8000011    0.2046068
  24.8100014    0.2022977
  24.8200016    0.2053902
  24.8300018    0.2016400
  24.8400021    0.2036224
  24.8500004    0.2056385
  24.8600006    0.1971989
  24.8700008    0.1996825
  24.8800011    0.2035512
  24.8900013    0.2025500
  24.9000015    0.2032244
  24.9100018    0.2031880
  24.9200020    0.2056084
  24.9300003    0.2043147
  24.9400005    0.2022081
  24.9500008    0.2015932
  24.9600010    0.2001425
  24.9700012    0.2003542
  24.9800014    0.1934405
  24.9900017    0.2017198
  25.0000019    0.2043186
  25.0100021    0.2028981
  25.0200005    0.2024429
  25.0300007    0.1978296
  25.0400009    0.2001339
  25.0500011    0.1982602
  25.0600014    0.1970589
  25.0700016    0.2021624
  25.0800018    0.2051272
  25.0900021    0.2006738
  25.1000004    0.1978218
  25.1100006    0.1992238
  25.1200008    0.1971055
  25.1300011    0.1988809
  25.1400013    0.1992817
  25.1500015    0.1988377
  25.1600018    0.1991389
  25.1700020    0.1973028
  25.1800003    0.1996344
  25.1900005    0.1977655
  25.2000008    0.1988736
  25.2100010    0.1999662
  25.2200012    0.1929679
  25.2300014    0.1935686
  25.2400017    0.1946699
  25.2500019    0.1919098
  25.2600021    0.1978180
  25.2700005    0.1972095
  25.2800007    0.1978876
  25.2900009    0.1977661
  25.3000011    0.1978734
  25.3100014    0.1972573
  25.3200016    0.1976171
  25.3300018    0.2004501
  25.3400021    0.2011047
  25.3500004    0.1957709
  25.3600006    0.1966922
  25.3700008    0.1934038
  25.3800011    0.1932447
  25.3900013    0.1959532
  25.4000015    0.1969995
  25.4100018    0.1886082
  25.4200020    0.1884305
  25.4300003    0.1969578
  25.4400005    0.2024036
  25.4500008    0.2001442
  25.4600010    0.1978547
  25.4700012    0.1902560
  25.4800014    0.1938537
  25.4900017    0.1940551
  25.5000019    0.1978193
  25.5100021    0.2010096
  25.5200005    0.1971343
  25.5300007    0.1942958
  25.5400009    0.1991568
  25.5500011    0.1956271
  25.5600014    0.1926003
  25.5700016    0.1971474
  25.5800018    0.1913606
  25.5900021    0.1980490
  25.6000004    0.1980354
  25.6100006    0.2013857
  25.6200008    0.1948661
  25.6300011    0.1971460
  25.6400013    0.1976486
  25.6500015    0.1974676
  25.6600018    0.1886906
  25.6700020    0.2001882
  25.6800003    0.2073421
  25.6900005    0.2048942
  25.7000008    0.2016297
  25.7100010    0.2035699
  25.7200012    0.1977557
  25.7300014    0.2011731
  25.7400017    0.1959476
  25.7500019    0.1959927
  25.7600021    0.1935418
  25.7700005    0.1928581
  25.7800007    0.1898147
  25.7900009    0.1936636
  25.8000011    0.1991553
  25.8100014    0.1931360
  25.8200016    0.1934663
  25.8300018    0.1909701
  25.8400021    0.1971931
  25.8500004    0.1927008
  25.8600006    0.1938600
  25.8700008    0.1923248
  25.8800011    0.1939764
  25.8900013    0.1913359
  25.9000015    0.1995772
  25.9100018    0.2033641
  25.9200020    0.2042260
  25.9300003    0.2029655
  25.9400005    0.2033392
  25.9500008    0.2017992
  25.9600010    0.1980155
  25.9700012    0.1989068
  25.9800014    0.1986243
  25.9900017    0.1965158
  26.0000019    0.1911597
  26.0100021    0.1983533
  26.0200005    0.2029556
  26.0300007    0.2011349
  26.0400009    0.2032689
  26.0500011    0.2012288
  26.0600014    0.2058427
  26.0700016    0.2061697
  26.0800018    0.2020351
  26.0900021    0.2068495
  26.1000004    0.2052397
  26.1100006    0.2100106
  26.1200008    0.2047222
  26.1300011    0.1943264
  26.1400013    0.1999457
  26.1500015    0.2018479
  26.1600018    0.1963447
  26.1700020    0.2006205
  26.1800003    0.1993160
  26.1900005    0.1956876
  26.2000008    0.2033505
  26.2100010    0.2008201
  26.2200012    0.1942862
  26.2300014    0.1937670
  26.2400017    0.1881969
  26.2500019    0.1862562
  26.2600021    0.1903114
  26.2700005    0.1910377
  26.2800007    0.1943075
  26.2900009    0.1976725
  26.3000011    0.1976892
  26.3100014    0.2018720
  26.3200016    0.2030953
  26.3300018    0.2013015
  26.3400021    0.2003174
  26.3500004    0.2032953
  26.3600006    0.2056036
  26.3700008    0.2124895
  26.3800011    0.2172887
  26.3900013    0.2143528
  26.4000015    0.2040341
  26.4100018    0.2099206
  26.4200020    0.2072674
  26.4300003    0.2183526
  26.4400005    0.2188185
  26.4500008    0.2130731
  26.4600010    0.2143948
  26.4700012    0.2145094
  26.4800014    0.2045272
  26.4900017    0.2025847
  26.5000019    0.1999352
  26.5100021    0.2041825
  26.5200005    0.2094099
  26.5300007    0.2065387
  26.5400009    0.2073919
  26.5500011    0.2160782
  26.5600014    0.2064490
  26.5700016    0.2134257
  26.5800018    0.2124292
  26.5900021    0.2065640
  26.6000004    0.2091050
  26.6100006    0.2047249
  26.6200008    0.1972362
  26.6300011    0.2026744
  26.6400013    0.2061912
  26.6500015    0.2000087
  26.6600018    0.2058948
  26.6700020    0.2135656
  26.6800022    0.2056257
  26.6900005    0.2074085
  26.7000008    0.2037622
  26.7100010    0.2101686
  26.7200012    0.2044053
  26.7300014    0.2108828
  26.7400017    0.2114537
  26.7500019    0.2132088
  26.7600021    0.2058981
  26.7700005    0.2003085
  26.7800007    0.1984315
  26.7900009    0.2036601
  26.8000011    0.2042480
  26.8100014    0.1946515
  26.8200016    0.1951094
  26.8300018    0.1946347
  26.8400021    0.1989369
  26.8500004    0.1954088
  26.8600006    0.1959770
  26.8700008    0.1948588
  26.8800011    0.1922187
  26.8900013    0.1934128
  26.9000015    0.1908711
  26.9100018    0.1924165
  26.9200020    0.1921456
  26.9300022    0.1910623
  26.9400005    0.1941877
  26.9500008    0.1992035
  26.9600010    0.1975592
  26.9700012    0.1947685
  26.9800014    0.1958304
  26.9900017    0.2014454
  27.0000019    0.2078768
  27.0100021    0.2013454
  27.0200005    0.2039759
  27.0300007    0.2112305
  27.0400009    0.2035721
  27.0500011    0.2057932
  27.0600014    0.2071061
  27.0700016    0.2120257
  27.0800018    0.2098703
  27.0900021    0.2101941
  27.1000004    0.2171924
  27.1100006    0.2146107
  27.1200008    0.2155798
  27.1300011    0.2144441
  27.1400013    0.2234834
  27.1500015    0.2306933
  27.1600018    0.2397724
  27.1700020    0.2286025
  27.1800022    0.2306306
  27.1900005    0.2233854
  27.2000008    0.2255672
  27.2100010    0.2293706
  27.2200012    0.2243876
  27.2300014    0.2215858
  27.2400017    0.2320420
  27.2500019    0.2317990
  27.2600021    0.2240039
  27.2700005    0.2179443
  27.2800007    0.2229689
  27.2900009    0.2167967
  27.3000011    0.2117856
  27.3100014    0.2091202
  27.3200016    0.2093020
  27.3300018    0.2020645
  27.3400021    0.2038385
  27.3500004    0.2008505
  27.3600006    0.2018100
  27.3700008    0.2042774
  27.3800011    0.2006357
  27.3900013    0.2045036
  27.4000015    0.2088918
  27.4100018    0.2041196
  27.4200020    0.2113680
  27.4300022    0.2073454
  27.4400005    0.2016030
  27.4500008    0.1994992
  27.4600010    0.2035257
  27.4700012    0.2065634
  27.4800014    0.2036068
  27.4900017    0.2096664
  27.5000019    0.2081292
  27.5100021    0.2107844
  27.5200005    0.2018318
  27.5300007    0.2092495
  27.5400009    0.2041574
  27.5500011    0.1954782
  27.5600014    0.1969428
  27.5700016    0.1949071
  27.5800018    0.2008474
  27.5900021    0.2010549
  27.6000004    0.2039932
  27.6100006    0.2068114
  27.6200008    0.2046575
  27.6300011    0.2069042
  27.6400013    0.2074927
  27.6500015    0.2014111
  27.6600018    0.1987540
  27.6700020    0.1925471
  27.6800022    0.1973024
  27.6900005    0.2040106
  27.7000008    0.2092118
  27.7100010    0.2006600
  27.7200012    0.2061055
  27.7300014    0.2098775
  27.7400017    0.2091026
  27.7500019    0.2110044
  27.7600021    0.2095918
  27.7700005    0.2081515
  27.7800007    0.2084485
  27.7900009    0.2050257
  27.8000011    0.2104294
  27.8100014    0.2110162
  27.8200016    0.2064145
  27.8300018    0.2054818
  27.8400021    0.2053725
  27.8500004    0.2150102
  27.8600006    0.2072394
  27.8700008    0.2077249
  27.8800011    0.2015962
  27.8900013    0.2169183
  27.9000015    0.2092638
  27.9100018    0.2166301
  27.9200020    0.2083587
  27.9300022    0.2063972
  27.9400005    0.1999719
  27.9500008    0.2099496
  27.9600010    0.2037665
  27.9700012    0.1963196
  27.9800014    0.2017129
  27.9900017    0.2014639
  28.0000019    0.2020379
  28.0100021    0.2031509
  28.0200005    0.2036102
  28.0300007    0.2040746
  28.0400009    0.2029458
  28.0500011    0.2081366
  28.0600014    0.2117361
  28.0700016    0.2070432
  28.0800018    0.2048916
  28.0900021    0.2041779
  28.1000004    0.2038010
  28.1100006    0.2050940
  28.1200008    0.1993604
  28.1300011    0.2084723
  28.1400013    0.2087044
  28.1500015    0.2053593
  28.1600018    0.2139679
  28.1700020    0.2137221
  28.1800022    0.2065977
  28.1900005    0.2047393
  28.2000008    0.2026402
  28.2100010    0.2114478
  28.2200012    0.2162898
  28.2300014    0.2133292
  28.2400017    0.2172472
  28.2500019    0.2127967
  28.2600021    0.2152304
  28.2700005    0.2149775
  28.2800007    0.2101323
  28.2900009    0.2107667
  28.3000011    0.2100813
  28.3100014    0.2135584
  28.3200016    0.2076760
  28.3300018    0.2157755
  28.3400021    0.2210241
  28.3500023    0.2183038
  28.3600006    0.2225792
  28.3700008    0.2245574
  28.3800011    0.2202266
  28.3900013    0.2233461
  28.4000015    0.2129260
  28.4100018    0.2117706
  28.4200020    0.2124974
  28.4300022    0.2190337
  28.4400005    0.2126842
  28.4500008    0.2131355
  28.4600010    0.2146447
  28.4700012    0.2070484
  28.4800014    0.2037370
  28.4900017    0.2057674
  28.5000019    0.2048452
  28.5100021    0.2136215
  28.5200005    0.2251809
  28.5300007    0.2174281
  28.5400009    0.2206914
  28.5500011    0.2225729
  28.5600014    0.2181739
  28.5700016    0.2086670
  28.5800018    0.2092091
  28.5900021    0.2262534
  28.6000023    0.2188437
  28.6100006    0.2147980
  28.6200008    0.2095499
  28.6300011    0.2034153
  28.6400013    0.1987925
  28.6500015    0.2026777
  28.6600018    0.1995017
  28.6700020    0.2024283
  28.6800022    0.2073552
  28.6900005    0.2074321
  28.7000008    0.2040557
  28.7100010    0.2055375
  28.7200012    0.2057761
  28.7300014    0.2011810
  28.7400017    0.2046894
  28.7500019    0.2088975
  28.7600021    0.2011127
  28.7700005    0.2091750
  28.7800007    0.2077015
  28.7900009    0.2104751
  28.8000011    0.1999191
  28.8100014    0.2042046
  28.8200016    0.2105117
  28.8300018    0.2127745
  28.8400021    0.2092664
  28.8500023    0.2050748
  28.8600006    0.2065230
  28.8700008    0.2082140
  28.8800011    0.2081495
  28.8900013    0.2084706
  28.9000015    0.2075131
  28.9100018    0.2070865
  28.9200020    0.2061894
  28.9300022    0.2081762
  28.9400005    0.2052431
  28.9500008    0.1996595
  28.9600010    0.1970375
  28.9700012    0.1976859
  28.9800014    0.2028104
  28.9900017    0.2024574
  29.0000019    0.2024487
  29.0100021    0.1981593
  29.0200005    0.2023241
  29.0300007    0.1951292
  29.0400009    0.1972401
  29.0500011    0.1979335
  29.0600014    0.1956521
  29.0700016    0.2039900
  29.0800018    0.2031355
  29.0900021    0.2060764
  29.1000023    0.1978234
  29.1100006    0.2006345
  29.1200008    0.2060488
  29.1300011    0.2045908
  29.1400013    0.2067042
  29.1500015    0.2014987
  29.1600018    0.2043555
  29.1700020    0.2034617
  29.1800022    0.2041450
  29.1900005    0.1994649
  29.2000008    0.1961612
  29.2100010    0.1999628
  29.2200012    0.1981776
  29.2300014    0.1999017
  29.2400017    0.1972600
  29.2500019    0.2009520
  29.2600021    0.2081429
  29.2700005    0.2092148
  29.2800007    0.1992294
  29.2900009    0.2049873
  29.3000011    0.2058557
  29.3100014    0.2069039
  29.3200016    0.2027067
  29.3300018    0.2017760
  29.3400021    0.2077632
  29.3500023    0.2080100
  29.3600006    0.2099557
  29.3700008    0.2109129
  29.3800011    0.2094039
  29.3900013    0.2090312
  29.4000015    0.2036587
  29.4100018    0.2076613
  29.4200020    0.2116025
  29.4300022    0.2034988
  29.4400005    0.2062750
  29.4500008    0.2071787
  29.4600010    0.2123461
  29.4700012    0.2125518
  29.4800014    0.2136362
  29.4900017    0.2104782
  29.5000019    0.2096916
  29.5100021    0.2132409
  29.5200005    0.2183477
  29.5300007    0.2201132
  29.5400009    0.2190207
  29.5500011    0.2221925
  29.5600014    0.2210820
  29.5700016    0.2182945
  29.5800018    0.2219232
  29.5900021    0.2137028
  29.6000023    0.2114235
  29.6100006    0.2144636
  29.6200008    0.2121546
  29.6300011    0.2271515
  29.6400013    0.2202861
  29.6500015    0.2161604
  29.6600018    0.2107143
  29.6700020    0.2107435
  29.6800022    0.2115133
  29.6900005    0.2101329
  29.7000008    0.2097351
  29.7100010    0.2134177
  29.7200012    0.2117416
  29.7300014    0.2137387
  29.7400017    0.2118497
  29.7500019    0.2151854
  29.7600021    0.2114646
  29.7700024    0.2101750
  29.7800007    0.2092650
  29.7900009    0.2130927
  29.8000011    0.2066612
  29.8100014    0.2129907
  29.8200016    0.2052993
  29.8300018    0.2049610
  29.8400021    0.2082504
  29.8500023    0.2027209
  29.8600006    0.2031258
  29.8700008    0.2092164
  29.8800011    0.2167302
  29.8900013    0.2119457
  29.9000015    0.2102148
  29.9100018    0.2103780
  29.9200020    0.2128910
  29.9300022    0.2215198
  29.9400005    0.2189939
  29.9500008    0.2230502
  29.9600010    0.2215343
  29.9700012    0.2156748
  29.9800014    0.2253571
  29.9900017    0.2278749
  30.0000019    0.2206556
  30.0100021    0.2180804
  30.0200024    0.2144795
  30.0300007    0.2215069
  30.0400009    0.2187287
  30.0500011    0.2103787
  30.0600014    0.2067322
  30.0700016    0.2085870
  30.0800018    0.2067681
  30.0900021    0.2054174
  30.1000023    0.2112530
  30.1100006    0.2093250
  30.1200008    0.2123021
  30.1300011    0.2210942
  30.1400013    0.2189984
  30.1500015    0.2175629
  30.1600018    0.2236572
  30.1700020    0.2243775
  30.1800022    0.2143831
  30.1900005    0.2167560
  30.2000008    0.2148356
  30.2100010    0.2170191
  30.2200012    0.2157262
  30.2300014    0.2179452
  30.2400017    0.2190355
  30.2500019    0.2145958
  30.2600021    0.2130258
  30.2700024    0.2207107
  30.2800007    0.2195841
  30.2900009    0.2204923
  30.3000011    0.2231956
  30.3100014    0.2214747
  30.3200016    0.2219468
  30.3300018    0.2179897
  30.3400021    0.2232571
  30.3500023    0.2168328
  30.3600006    0.2115980
  30.3700008    0.2116817
  30.3800011    0.2273324
  30.3900013    0.2237988
  30.4000015    0.2211578
  30.4100018    0.2252005
  30.4200020    0.2217018
  30.4300022    0.2270130
  30.4400005    0.2288613
  30.4500008    0.2229112
  30.4600010    0.2249632
  30.4700012    0.2295042
  30.4800014    0.2217823
  30.4900017    0.2206807
  30.5000019    0.2248783
  30.5100021    0.2263103
  30.5200024    0.2302150
  30.5300007    0.2179229
  30.5400009    0.2250340
  30.5500011    0.2243704
  30.5600014    0.2240972
  30.5700016    0.2235630
  30.5800018    0.2270253
  30.5900021    0.2288416
  30.6000023    0.2283709
  30.6100006    0.2309363
  30.6200008    0.2327516
  30.6300011    0.2267104
  30.6400013    0.2272908
  30.6500015    0.2260746
  30.6600018    0.2320705
  30.6700020    0.2372604
  30.6800022    0.2358501
  30.6900005    0.2332156
  30.7000008    0.2360249
  30.7100010    0.2306865
  30.7200012    0.2291414
  30.7300014    0.2337420
  30.7400017    0.2267530
  30.7500019    0.2306021
  30.7600021    0.2304704
  30.7700024    0.2224276
  30.7800007    0.2218086
  30.7900009    0.2193222
  30.8000011    0.2225168
  30.8100014    0.2261393
  30.8200016    0.2216347
  30.8300018    0.2296492
  30.8400021    0.2303715
  30.8500023    0.2300406
  30.8600006    0.2222573
  30.8700008    0.2306247
  30.8800011    0.2220684
  30.8900013    0.2222071
  30.9000015    0.2183754
  30.9100018    0.2159485
  30.9200020    0.2141237
  30.9300022    0.2168414
  30.9400005    0.2187937
  30.9500008    0.2187918
  30.9600010    0.2180967
  30.9700012    0.2191759
  30.9800014    0.2149779
  30.9900017    0.2149980
  31.0000019    0.2169408
  31.0100021    0.2160238
  31.0200024    0.2167988
  31.0300007    0.2232993
  31.0400009    0.2192610
  31.0500011    0.2244529
  31.0600014    0.2218112
  31.0700016    0.2192620
  31.0800018    0.2211089
  31.0900021    0.2184741
  31.1000023    0.2161953
  31.1100006    0.2138701
  31.1200008    0.2087665
  31.1300011    0.2069969
  31.1400013    0.2079386
  31.1500015    0.2091013
  31.1600018    0.2133197
  31.1700020    0.2188317
  31.1800022    0.2134744
  31.1900005    0.2166820
  31.2000008    0.2184359
  31.2100010    0.2175884
  31.2200012    0.2189617
  31.2300014    0.2176114
  31.2400017    0.2184039
  31.2500019    0.2164863
  31.2600021    0.2149394
  31.2700024    0.2080784
  31.2800007    0.2095798
  31.2900009    0.2097263
  31.3000011    0.2168322
  31.3100014    0.2187468
  31.3200016    0.2203173
  31.3300018    0.2176294
  31.3400021    0.2165906
  31.3500023    0.2163625
  31.3600006    0.2190294
  31.3700008    0.2140957
  31.3800011    0.2171749
  31.3900013    0.2165209
  31.4000015    0.2184154
  31.4100018    0.2129453
  31.4200020    0.2177510
  31.4300022    0.2121619
  31.4400024    0.2168564
  31.4500008    0.2142245
  31.4600010    0.2113492
  31.4700012    0.2157680
  31.4800014    0.2123295
  31.4900017    0.2133361
  31.5000019    0.2162838
  31.5100021    0.2118666
  31.5200024    0.2111749
  31.5300007    0.2088651
  31.5400009    0.2130137
  31.5500011    0.2152798
  31.5600014    0.2126774
  31.5700016    0.2185560
  31.5800018    0.2085459
  31.5900021    0.2118472
  31.6000023    0.2170712
  31.6100006    0.2199025
  31.6200008    0.2157048
  31.6300011    0.2185154
  31.6400013    0.2187092
  31.6500015    0.2216499
  31.6600018    0.2227208
  31.6700020    0.2301335
  31.6800022    0.2300942
  31.6900024    0.2209198
  31.7000008    0.2220924
  31.7100010    0.2240169
  31.7200012    0.2185187
  31.7300014    0.2199885
  31.7400017    0.2172861
  31.7500019    0.2253957
  31.7600021    0.2259537
  31.7700024    0.2254148
  31.7800007    0.2201573
  31.7900009    0.2263616
  31.8000011    0.2303677
  31.8100014    0.2297119
  31.8200016    0.2261481
  31.8300018    0.2350794
  31.8400021    0.2274794
  31.8500023    0.2252897
  31.8600006    0.2314025
  31.8700008    0.2280743
  31.8800011    0.2232045
  31.8900013    0.2259349
  31.9000015    0.2233160
  31.9100018    0.2298013
  31.9200020    0.2267183
  31.9300022    0.2238879
  31.9400024    0.2248072
  31.9500008    0.2281827
  31.9600010    0.2324359
  31.9700012    0.2248952
  31.9800014    0.2205498
  31.9900017    0.2269816
  32.0000000    0.2215986
  32.0100021    0.2223344
  32.0200005    0.2214994
  32.0300026    0.2183320
  32.0400009    0.2188663
  32.0500031    0.2229130
  32.0600014    0.2215129
  32.0699997    0.2201888
  32.0800018    0.2212807
  32.0900002    0.2214007
  32.1000023    0.2257668
  32.1100006    0.2228859
  32.1200027    0.2275472
  32.1300011    0.2290893
  32.1400032    0.2335296
  32.1500015    0.2353691
  32.1599998    0.2356344
  32.1700020    0.2340952
  32.1800003    0.2274988
  32.1900024    0.2276115
  32.2000008    0.2248597
  32.2100029    0.2245471
  32.2200012    0.2269125
  32.2300034    0.2252585
  32.2400017    0.2313013
  32.2500000    0.2354387
  32.2600021    0.2515874
  32.2700005    0.2523019
  32.2800026    0.2485290
  32.2900009    0.2402933
  32.3000031    0.2338967
  32.3100014    0.2408514
  32.3199997    0.2438083
  32.3300018    0.2431208
  32.3400002    0.2358612
  32.3500023    0.2403838
  32.3600006    0.2407762
  32.3700027    0.2343532
  32.3800011    0.2415740
  32.3900032    0.2447293
  32.4000015    0.2387610
  32.4099998    0.2449608
  32.4200020    0.2417703
  32.4300003    0.2333826
  32.4400024    0.2307999
  32.4500008    0.2414820
  32.4600029    0.2353077
  32.4700012    0.2508799
  32.4800034    0.2443441
  32.4900017    0.2418435
  32.5000000    0.2420236
  32.5100021    0.2360058
  32.5200005    0.2380913
  32.5300026    0.2390233
  32.5400009    0.2465381
  32.5500031    0.2339107
  32.5600014    0.2428195
  32.5699997    0.2347938
  32.5800018    0.2378122
  32.5900002    0.2388173
  32.6000023    0.2396413
  32.6100006    0.2423396
  32.6200027    0.2435895
  32.6300011    0.2389060
  32.6400032    0.2346368
  32.6500015    0.2399548
  32.6599998    0.2327587
  32.6700020    0.2281064
  32.6800003    0.2293089
  32.6900024    0.2243085
  32.7000008    0.2251001
  32.7100029    0.2294588
  32.7200012    0.2342139
  32.7300034    0.2297817
  32.7400017    0.2238952
  32.7500000    0.2215956
  32.7600021    0.2288705
  32.7700005    0.2300542
  32.7800026    0.2382174
  32.7900009    0.2364397
  32.8000031    0.2357532
  32.8100014    0.2428144
  32.8199997    0.2454270
  32.8300018    0.2366325
  32.8400002    0.2322268
  32.8500023    0.2384827
  32.8600006    0.2491010
  32.8700027    0.2410191
  32.8800011    0.2431004
  32.8900032    0.2383094
  32.9000015    0.2391314
  32.9099998    0.2435759
  32.9200020    0.2410965
  32.9300003    0.2399270
  32.9400024    0.2391489
  32.9500008    0.2391973
  32.9600029    0.2369558
  32.9700012    0.2342319
  32.9800034    0.2351389
  32.9900017    0.2395348
  33.0000000    0.2391915
  33.0100021    0.2343129
  33.0200005    0.2376922
  33.0300026    0.2314259
  33.0400009    0.2373773
  33.0500031    0.2285801
  33.0600014    0.2303154
  33.0699997    0.2310970
  33.0800018    0.2347824
  33.0900002    0.2365799
  33.1000023    0.2381311
  33.1100006    0.2384084
  33.1200027    0.2434430
  33.1300011    0.2333993
  33.1400032    0.2311980
  33.1500015    0.2229046
  33.1599998    0.2260975
  33.1700020    0.2282110
  33.1800003    0.2248114
  33.1900024    0.2194399
  33.2000008    0.2230540
  33.2100029    0.2259869
  33.2200012    0.2218505
  33.2300034    0.2327767
  33.2400017    0.2332872
  33.2500000    0.2428553
  33.2600021    0.2442586
  33.2700005    0.2431972
  33.2800026    0.2337837
  33.2900009    0.2337243
  33.3000031    0.2341808
  33.3100014    0.2298376
  33.3199997    0.2215796
  33.3300018    0.2201394
  33.3400002    0.2257138
  33.3500023    0.2293489
  33.3600006    0.2360644
  33.3700027    0.2395623
  33.3800011    0.2413482
  33.3900032    0.2357236
  33.4000015    0.2387910
  33.4099998    0.2440176
  33.4200020    0.2473271
  33.4300003    0.2457047
  33.4400024    0.2415351
  33.4500008    0.2460087
  33.4600029    0.2472996
  33.4700012    0.2420355
  33.4800034    0.2404213
  33.4900017    0.2317611
  33.5000000    0.2359753
  33.5100021    0.2382634
  33.5200005    0.2331259
  33.5300026    0.2307006
  33.5400009    0.2366283
  33.5500031    0.2385574
  33.5600014    0.2281835
  33.5699997    0.2451863
  33.5800018    0.2537938
  33.5900002    0.2535408
  33.6000023    0.2535479
  33.6100006    0.2494280
  33.6200027    0.2456037
  33.6300011    0.2410021
  33.6400032    0.2442121
  33.6500015    0.2375764
  33.6599998    0.2343091
  33.6700020    0.2440191
  33.6800003    0.2393825
  33.6900024    0.2303970
  33.7000008    0.2356317
  33.7100029    0.2373073
  33.7200012    0.2358641
  33.7300034    0.2383748
  33.7400017    0.2396346
  33.7500000    0.2401456
  33.7600021    0.2354432
  33.7700005    0.2346054
  33.7800026    0.2386680
  33.7900009    0.2426569
  33.8000031    0.2331491
  33.8100014    0.2284503
  33.8200035    0.2362633
  33.8300018    0.2434766
  33.8400002    0.2417922
  33.8500023    0.2352007
  33.8600006    0.2302340
  33.8700027    0.2290971
  33.8800011    0.2397698
  33.8900032    0.2329146
  33.9000015    0.2298381
  33.9099998    0.2295517
  33.9200020    0.2321774
  33.9300003    0.2276318
  33.9400024    0.2438648
  33.9500008    0.2506428
  33.9600029    0.2494566
  33.9700012    0.2496202
  33.9800034    0.2485759
  33.9900017    0.2413744
  34.0000000    0.2400335
  34.0100021    0.2328721
  34.0200005    0.2348689
  34.0300026    0.2481145
  34.0400009    0.2431947
  34.0500031    0.2365840
  34.0600014    0.2442758
  34.0700035    0.2368901
  34.0800018    0.2434926
  34.0900002    0.2376075
  34.1000023    0.2438320
  34.1100006    0.2482078
  34.1200027    0.2416492
  34.1300011    0.2344715
  34.1400032    0.2388316
  34.1500015    0.2339038
  34.1599998    0.2298290
  34.1700020    0.2275460
  34.1800003    0.2251138
  34.1900024    0.2303082
  34.2000008    0.2249235
  34.2100029    0.2312663
  34.2200012    0.2293506
  34.2300034    0.2352817
  34.2400017    0.2333586
  34.2500000    0.2312897
  34.2600021    0.2396512
  34.2700005    0.2397920
  34.2800026    0.2446222
  34.2900009    0.2436781
  34.3000031    0.2404793
  34.3100014    0.2436073
  34.3200035    0.2342897
  34.3300018    0.2373620
  34.3400002    0.2359730
  34.3500023    0.2384617
  34.3600006    0.2455223
  34.3700027    0.2476966
  34.3800011    0.2363874
  34.3900032    0.2450345
  34.4000015    0.2471262
  34.4099998    0.2488613
  34.4200020    0.2453417
  34.4300003    0.2456167
  34.4400024    0.2492171
  34.4500008    0.2471811
  34.4600029    0.2472586
  34.4700012    0.2499451
  34.4800034    0.2476374
  34.4900017    0.2577281
  34.5000000    0.2573118
  34.5100021    0.2662732
  34.5200005    0.2551383
  34.5300026    0.2489629
  34.5400009    0.2523237
  34.5500031    0.2464185
  34.5600014    0.2454998
  34.5700035    0.2535123
  34.5800018    0.2449321
  34.5900002    0.2431226
  34.6000023    0.2324922
  34.6100006    0.2262028
  34.6200027    0.2265007
  34.6300011    0.2267938
  34.6400032    0.2271472
  34.6500015    0.2402983
  34.6599998    0.2413463
  34.6700020    0.2439356
  34.6800003    0.2450293
  34.6900024    0.2490076
  34.7000008    0.2475997
  34.7100029    0.2424725
  34.7200012    0.2420683
  34.7300034    0.2443386
  34.7400017    0.2528535
  34.7500000    0.2572400
  34.7600021    0.2633572
  34.7700005    0.2544911
  34.7800026    0.2559288
  34.7900009    0.2589769
  34.8000031    0.2540705
  34.8100014    0.2625110
  34.8200035    0.2463422
  34.8300018    0.2428383
  34.8400002    0.2388922
  34.8500023    0.2349659
  34.8600006    0.2326081
  34.8700027    0.2385874
  34.8800011    0.2412959
  34.8900032    0.2406364
  34.9000015    0.2462715
  34.9099998    0.2451848
  34.9200020    0.2392388
  34.9300003    0.2454150
  34.9400024    0.2400234
  34.9500008    0.2427702
  34.9600029    0.2318155
  34.9700012    0.2327428
  34.9800034    0.2286848
  34.9900017    0.2320937
  35.0000000    0.2274774
  35.0100021    0.2262704
  35.0200005    0.2319670
  35.0300026    0.2341116
  35.0400009    0.2343147
  35.0500031    0.2376120
  35.0600014    0.2229195
  35.0700035    0.2298948
  35.0800018    0.2327873
  35.0900002    0.2260457
  35.1000023    0.2230307
  35.1100006    0.2230625
  35.1200027    0.2201132
  35.1300011    0.2231136
  35.1400032    0.2285380
  35.1500015    0.2268326
  35.1599998    0.2226897
  35.1700020    0.2297144
  35.1800003    0.2376495
  35.1900024    0.2408302
  35.2000008    0.2371562
  35.2100029    0.2320838
  35.2200012    0.2354527
  35.2300034    0.2290802
  35.2400017    0.2333638
  35.2500000    0.2293234
  35.2600021    0.2330425
  35.2700005    0.2289999
  35.2800026    0.2178830
  35.2900009    0.2157977
  35.3000031    0.2216613
  35.3100014    0.2202142
  35.3200035    0.2152359
  35.3300018    0.2163890
  35.3400002    0.2181770
  35.3500023    0.2197379
  35.3600006    0.2220187
  35.3700027    0.2198513
  35.3800011    0.2251526
  35.3900032    0.2252355
  35.4000015    0.2185824
  35.4099998    0.2188443
  35.4200020    0.2164018
  35.4300003    0.2179853
  35.4400024    0.2179580
  35.4500008    0.2220909
  35.4600029    0.2199947
  35.4700012    0.2250080
  35.4800034    0.2216548
  35.4900017    0.2187874
  35.5000000    0.2202986
  35.5100021    0.2287326
  35.5200005    0.2227142
  35.5300026    0.2173594
  35.5400009    0.2178593
  35.5500031    0.2184040
  35.5600014    0.2275427
  35.5700035    0.2305479
  35.5800018    0.2317352
  35.5900002    0.2270511
  35.6000023    0.2382140
  35.6100006    0.2355402
  35.6200027    0.2271464
  35.6300011    0.2277497
  35.6400032    0.2317581
  35.6500015    0.2354994
  35.6599998    0.2358302
  35.6700020    0.2367930
  35.6800003    0.2299607
  35.6900024    0.2302123
  35.7000008    0.2374055
  35.7100029    0.2392078
  35.7200012    0.2317154
  35.7300034    0.2281241
  35.7400017    0.2298756
  35.7500000    0.2300631
  35.7600021    0.2318083
  35.7700005    0.2351845
  35.7800026    0.2324729
  35.7900009    0.2321539
  35.8000031    0.2307167
  35.8100014    0.2271926
  35.8200035    0.2354268
  35.8300018    0.2317751
  35.8400002    0.2282272
  35.8500023    0.2263986
  35.8600006    0.2218346
  35.8700027    0.2242312
  35.8800011    0.2319493
  35.8900032    0.2301929
  35.9000015    0.2324979
  35.9099998    0.2286759
  35.9200020    0.2283818
  35.9300003    0.2341758
  35.9400024    0.2267026
  35.9500008    0.2282167
  35.9600029    0.2320404
  35.9700012    0.2235597
  35.9800034    0.2267850
  35.9900017    0.2267366
  36.0000000    0.2397922
  36.0100021    0.2385930
  36.0200005    0.2344019
  36.0300026    0.2287506
  36.0400009    0.2250984
  36.0500031    0.2230638
  36.0600014    0.2189775
  36.0700035    0.2233699
  36.0800018    0.2187229
  36.0900002    0.2165046
  36.1000023    0.2179538
  36.1100006    0.2182955
  36.1200027    0.2219778
  36.1300011    0.2224384
  36.1400032    0.2211649
  36.1500015    0.2223545
  36.1599998    0.2247896
  36.1700020    0.2221529
  36.1800003    0.2321551
  36.1900024    0.2327614
  36.2000008    0.2205307
  36.2100029    0.2221269
  36.2200012    0.2157326
  36.2300034    0.2181114
  36.2400017    0.2177717
  36.2500000    0.2180025
  36.2600021    0.2173746
  36.2700005    0.2209708
  36.2800026    0.2187403
  36.2900009    0.2208037
  36.3000031    0.2271139
  36.3100014    0.2196411
  36.3200035    0.2271958
  36.3300018    0.2262598
  36.3400002    0.2322001
  36.3500023    0.2252725
  36.3600006    0.2252577
  36.3700027    0.2276674
  36.3800011    0.2298247
  36.3900032    0.2253668
  36.4000015    0.2275664
  36.4099998    0.2307537
  36.4200020    0.2328266
  36.4300003    0.2300989
  36.4400024    0.2304354
  36.4500008    0.2295422
  36.4600029    0.2297623
  36.4700012    0.2314718
  36.4800034    0.2302061
  36.4900017    0.2295928
  36.5000000    0.2223560
  36.5100021    0.2266161
  36.5200005    0.2169693
  36.5300026    0.2124536
  36.5400009    0.2143510
  36.5500031    0.2150390
  36.5600014    0.2215698
  36.5700035    0.2147700
  36.5800018    0.2189966
  36.5900002    0.2179248
  36.6000023    0.2133897
  36.6100006    0.2140569
  36.6200027    0.2182606
  36.6300011    0.2292685
  36.6400032    0.2296521
  36.6500015    0.2357212
  36.6599998    0.2353965
  36.6700020    0.2324489
  36.6800003    0.2287891
  36.6900024    0.2325224
  36.7000008    0.2363224
  36.7100029    0.2326202
  36.7200012    0.2349529
  36.7300034    0.2300020
  36.7400017    0.2318673
  36.7500000    0.2249572
  36.7600021    0.2279557
  36.7700005    0.2398987
  36.7800026    0.2399508
  36.7900009    0.2362136
  36.8000031    0.2388450
  36.8100014    0.2339388
  36.8200035    0.2371266
  36.8300018    0.2299542
  36.8400002    0.2354427
  36.8500023    0.2298624
  36.8600006    0.2337295
  36.8700027    0.2328340
  36.8800011    0.2346274
  36.8900032    0.2278573
  36.9000015    0.2291345
  36.9099998    0.2302271
  36.9200020    0.2250796
  36.9300003    0.2198970
  36.9400024    0.2259295
  36.9500008    0.2291726
  36.9600029    0.2322366
  36.9700012    0.2266750
  36.9800034    0.2248761
  36.9900017    0.2277769
  37.0000000    0.2367636
  37.0100021    0.2255822
  37.0200005    0.2240557
  37.0300026    0.2245418
  37.0400009    0.2283358
  37.0500031    0.2250890
  37.0600014    0.2289993
  37.0700035    0.2314786
  37.0800018    0.2361543
  37.0900002    0.2345642
  37.1000023    0.2276552
  37.1100006    0.2257945
  37.1200027    0.2224620
  37.1300011    0.2246730
  37.1400032    0.2248263
  37.1500015    0.2295986
  37.1600037    0.2282033
  37.1700020    0.2206225
  37.1800003    0.2205362
  37.1900024    0.2207208
  37.2000008    0.2146806
  37.2100029    0.2126319
  37.2200012    0.2172485
  37.2300034    0.2179502
  37.2400017    0.2255610
  37.2500000    0.2291913
  37.2600021    0.2279205
  37.2700005    0.2244346
  37.2800026    0.2178244
  37.2900009    0.2253319
  37.3000031    0.2262189
  37.3100014    0.2223385
  37.3200035    0.2206112
  37.3300018    0.2221397
  37.3400002    0.2282596
  37.3500023    0.2296808
  37.3600006    0.2325618
  37.3700027    0.2349768
  37.3800011    0.2293230
  37.3900032    0.2237385
  37.4000015    0.2235103
  37.4100037    0.2247241
  37.4200020    0.2303600
  37.4300003    0.2269605
  37.4400024    0.2309071
  37.4500008    0.2303213
  37.4600029    0.2368394
  37.4700012    0.2364478
  37.4800034    0.2414418
  37.4900017    0.2460305
  37.5000000    0.2373538
  37.5100021    0.2281591
  37.5200005    0.2275293
  37.5300026    0.2318063
  37.5400009    0.2315511
  37.5500031    0.2317446
  37.5600014    0.2344802
  37.5700035    0.2265859
  37.5800018    0.2307116
  37.5900002    0.2275361
  37.6000023    0.2266285
  37.6100006    0.2217514
  37.6200027    0.2257536
  37.6300011    0.2316098
  37.6400032    0.2382686
  37.6500015    0.2345807
  37.6600037    0.2285564
  37.6700020    0.2253086
  37.6800003    0.2218511
  37.6900024    0.2285748
  37.7000008    0.2264497
  37.7100029    0.2329675
  37.7200012    0.2267550
  37.7300034    0.2299119
  37.7400017    0.2330960
  37.7500000    0.2335075
  37.7600021    0.2357586
  37.7700005    0.2340090
  37.7800026    0.2230373
  37.7900009    0.2248305
  37.8000031    0.2200820
  37.8100014    0.2197285
  37.8200035    0.2242303
  37.8300018    0.2310236
  37.8400002    0.2319222
  37.8500023    0.2264908
  37.8600006    0.2297225
  37.8700027    0.2290525
  37.8800011    0.2267848
  37.8900032    0.2263753
  37.9000015    0.2284174
  37.9100037    0.2386610
  37.9200020    0.2283875
  37.9300003    0.2237453
  37.9400024    0.2243703
  37.9500008    0.2214710
  37.9600029    0.2206807
  37.9700012    0.2258331
  37.9800034    0.2344722
  37.9900017    0.2257982
  38.0000000    0.2219623
  38.0100021    0.2295258
  38.0200005    0.2327321
  38.0300026    0.2433473
  38.0400009    0.2356170
  38.0500031    0.2511188
  38.0600014    0.2477053
  38.0700035    0.2469529
  38.0800018    0.2402639
  38.0900002    0.2410223
  38.1000023    0.2328105
  38.1100006    0.2293041
  38.1200027    0.2277925
  38.1300011    0.2258778
  38.1400032    0.2368980
  38.1500015    0.2345459
  38.1600037    0.2327086
  38.1700020    0.2276471
  38.1800003    0.2196189
  38.1900024    0.2165858
  38.2000008    0.2187519
  38.2100029    0.2156761
  38.2200012    0.2191032
  38.2300034    0.2257368
  38.2400017    0.2251669
  38.2500000    0.2136698
  38.2600021    0.2218341
  38.2700005    0.2160159
  38.2800026    0.2118098
  38.2900009    0.2156173
  38.3000031    0.2160643
  38.3100014    0.2245757
  38.3200035    0.2185416
  38.3300018    0.2292325
  38.3400002    0.2188415
  38.3500023    0.2253833
  38.3600006    0.2262620
  38.3700027    0.2190713
  38.3800011    0.2201689
  38.3900032    0.2176201
  38.4000015    0.2203041
  38.4100037    0.2176394
  38.4200020    0.2227985
  38.4300003    0.2239735
  38.4400024    0.2298026
  38.4500008    0.2255623
  38.4600029    0.2244535
  38.4700012    0.2270807
  38.4800034    0.2310563
  38.4900017    0.2365213
  38.5000000    0.2415510
  38.5100021    0.2349054
  38.5200005    0.2341252
  38.5300026    0.2370589
  38.5400009    0.2360701
  38.5500031    0.2318403
  38.5600014    0.2262009
  38.5700035    0.2242905
  38.5800018    0.2279982
  38.5900002    0.2294197
  38.6000023    0.2222243
  38.6100006    0.2248985
  38.6200027    0.2197573
  38.6300011    0.2177090
  38.6400032    0.2238525
  38.6500015    0.2155240
  38.6600037    0.2151249
  38.6700020    0.2184381
  38.6800003    0.2275105
  38.6900024    0.2174270
  38.7000008    0.2180089
  38.7100029    0.2351121
  38.7200012    0.2251362
  38.7300034    0.2306819
  38.7400017    0.2278015
  38.7500000    0.2249146
  38.7600021    0.2167182
  38.7700005    0.2210878
  38.7800026    0.2221397
  38.7900009    0.2225678
  38.8000031    0.2300119
  38.8100014    0.2297082
  38.8200035    0.2306232
  38.8300018    0.2343417
  38.8400002    0.2310854
  38.8500023    0.2343201
  38.8600006    0.2330721
  38.8700027    0.2373434
  38.8800011    0.2375209
  38.8900032    0.2295190
  38.9000015    0.2346006
  38.9100037    0.2317152
  38.9200020    0.2390173
  38.9300003    0.2368836
  38.9400024    0.2380078
  38.9500008    0.2332459
  38.9600029    0.2411490
  38.9700012    0.2319580
  38.9800034    0.2324360
  38.9900017    0.2374097
  39.0000000    0.2387842
  39.0100021    0.2477764
  39.0200005    0.2386720
  39.0300026    0.2354892
  39.0400009    0.2372415
  39.0500031    0.2277276
  39.0600014    0.2312431
  39.0700035    0.2378673
  39.0800018    0.2346332
  39.0900002    0.2317790
  39.1000023    0.2429056
  39.1100006    0.2440068
  39.1200027    0.2444068
  39.1300011    0.2383754
  39.1400032    0.2340460
  39.1500015    0.2395216
  39.1600037    0.2475435
  39.1700020    0.2475938
  39.1800003    0.2441566
  39.1900024    0.2496800
  39.2000008    0.2458169
  39.2100029    0.2426283
  39.2200012    0.2415862
  39.2300034    0.2380332
  39.2400017    0.2353899
  39.2500000    0.2282227
  39.2600021    0.2340529
  39.2700005    0.2320022
  39.2800026    0.2278887
  39.2900009    0.2231509
  39.3000031    0.2271272
  39.3100014    0.2266111
  39.3200035    0.2342289
  39.3300018    0.2323248
  39.3400002    0.2273765
  39.3500023    0.2173130
  39.3600006    0.2202398
  39.3700027    0.2230623
  39.3800011    0.2248398
  39.3900032    0.2322753
  39.4000015    0.2348706
  39.4100037    0.2390455
  39.4200020    0.2403706
  39.4300003    0.2346175
  39.4400024    0.2320745
  39.4500008    0.2295729
  39.4600029    0.2357244
  39.4700012    0.2363220
  39.4800034    0.2327365
  39.4900017    0.2265175
  39.5000000    0.2342023
  39.5100021    0.2264147
  39.5200005    0.2324854
  39.5300026    0.2417797
  39.5400009    0.2462129
  39.5500031    0.2474328
  39.5600014    0.2410015
  39.5700035    0.2409151
  39.5800018    0.2330956
  39.5900002    0.2341117
  39.6000023    0.2432078
  39.6100006    0.2412596
  39.6200027    0.2323038
  39.6300011    0.2423855
  39.6400032    0.2411113
  39.6500015    0.2429439
  39.6600037    0.2426910
  39.6700020    0.2393302
  39.6800003    0.2489112
  39.6900024    0.2450336
  39.7000008    0.2421226
  39.7100029    0.2417192
  39.7200012    0.2400043
  39.7300034    0.2380933
  39.7400017    0.2391316
  39.7500000    0.2384223
  39.7600021    0.2428593
  39.7700005    0.2453329
  39.7800026    0.2379070
  39.7900009    0.2331293
  39.8000031    0.2262358
  39.8100014    0.2259599
  39.8200035    0.2300615
  39.8300018    0.2253686
  39.8400002    0.2229272
  39.8500023    0.2168468
  39.8600006    0.2251285
  39.8700027    0.2257288
  39.8800011    0.2214188
  39.8900032    0.2233023
  39.9000015    0.2285045
  39.9100037    0.2267471
  39.9200020    0.2239986
  39.9300003    0.2235603
  39.9400024    0.2247676
  39.9500008    0.2357661
  39.9600029    0.2334405
  39.9700012    0.2292066
  39.9800034    0.2308056
  39.9900017    0.2241156
  40.0000000    0.2365134
  40.0100021    0.2396505
  40.0200005    0.2387639
  40.0300026    0.2268784
  40.0400009    0.2377367
  40.0500031    0.2282450
  40.0600014    0.2255610
  40.0700035    0.2354074
  40.0800018    0.2308954
  40.0900002    0.2321639
  40.1000023    0.2439212
  40.1100006    0.2339051
  40.1200027    0.2400275
  40.1300011    0.2457182
  40.1400032    0.2484692
  40.1500015    0.2514249
  40.1600037    0.2532017
  40.1700020    0.2468249
  40.1800003    0.2459194
  40.1900024    0.2565366
  40.2000008    0.2516876
  40.2100029    0.2439616
  40.2200012    0.2338688
  40.2300034    0.2384461
  40.2400017    0.2378773
  40.2500038    0.2475102
  40.2600021    0.2544201
  40.2700005    0.2530525
  40.2800026    0.2532488
  40.2900009    0.2564859
  40.3000031    0.2539271
  40.3100014    0.2481374
  40.3200035    0.2454470
  40.3300018    0.2496856
  40.3400002    0.2539178
  40.3500023    0.2567563
  40.3600006    0.2554705
  40.3700027    0.2436481
  40.3800011    0.2445028
  40.3900032    0.2430852
  40.4000015    0.2370567
  40.4100037    0.2387610
  40.4200020    0.2550590
  40.4300003    0.2459077
  40.4400024    0.2431629
  40.4500008    0.2380250
  40.4600029    0.2389158
  40.4700012    0.2424116
  40.4800034    0.2458113
  40.4900017    0.2439830
  40.5000038    0.2482407
  40.5100021    0.2443636
  40.5200005    0.2501002
  40.5300026    0.2432770
  40.5400009    0.2371106
  40.5500031    0.2399303
  40.5600014    0.2374133
  40.5700035    0.2430227
  40.5800018    0.2466664
  40.5900002    0.2496441
  40.6000023    0.2514276
  40.6100006    0.2485753
  40.6200027    0.2487707
  40.6300011    0.2506059
  40.6400032    0.2591191
  40.6500015    0.2504706
  40.6600037    0.2473458
  40.6700020    0.2463287
  40.6800003    0.2452171
  40.6900024    0.2380742
  40.7000008    0.2426092
  40.7100029    0.2397045
  40.7200012    0.2361945
  40.7300034    0.2388780
  40.7400017    0.2367086
  40.7500038    0.2347458
  40.7600021    0.2408971
  40.7700005    0.2378974
  40.7800026    0.2369491
  40.7900009    0.2300235
  40.8000031    0.2238542
  40.8100014    0.2229443
  40.8200035    0.2269797
  40.8300018    0.2235853
  40.8400002    0.2359348
  40.8500023    0.2303267
  40.8600006    0.2269538
  40.8700027    0.2316233
  40.8800011    0.2214568
  40.8900032    0.2219113
  40.9000015    0.2247717
  40.9100037    0.2262499
  40.9200020    0.2218751
  40.9300003    0.2086354
  40.9400024    0.2170907
  40.9500008    0.2187865
  40.9600029    0.2171174
  40.9700012    0.2217964
  40.9800034    0.2214298
  40.9900017    0.2170161
  41.0000038    0.2149650
  41.0100021    0.2120239
  41.0200005    0.2177301
  41.0300026    0.2126018
  41.0400009    0.2125201
  41.0500031    0.2236144
  41.0600014    0.2234048
  41.0700035    0.2323730
  41.0800018    0.2382802
  41.0900002    0.2334113
  41.1000023    0.2312291
  41.1100006    0.2336798
  41.1200027    0.2304696
  41.1300011    0.2253249
  41.1400032    0.2315289
  41.1500015    0.2354592
  41.1600037    0.2404426
  41.1700020    0.2245995
  41.1800003    0.2310845
  41.1900024    0.2383414
  41.2000008    0.2313171
  41.2100029    0.2377594
  41.2200012    0.2398956
  41.2300034    0.2410507
  41.2400017    0.2422454
  41.2500038    0.2272267
  41.2600021    0.2319262
  41.2700005    0.2287319
  41.2800026    0.2253046
  41.2900009    0.2253234
  41.3000031    0.2324335
  41.3100014    0.2247528
  41.3200035    0.2216058
  41.3300018    0.2269706
  41.3400002    0.2313370
  41.3500023    0.2403286
  41.3600006    0.2329848
  41.3700027    0.2353331
  41.3800011    0.2459286
  41.3900032    0.2367884
  41.4000015    0.2412354
  41.4100037    0.2361476
  41.4200020    0.2536960
  41.4300003    0.2560818
  41.4400024    0.2475350
  41.4500008    0.2461429
  41.4600029    0.2510669
  41.4700012    0.2453761
  41.4800034    0.2554810
  41.4900017    0.2518426
  41.5000038    0.2480004
  41.5100021    0.2455173
  41.5200005    0.2439437
  41.5300026    0.2455533
  41.5400009    0.2433197
  41.5500031    0.2425319
  41.5600014    0.2416992
  41.5700035    0.2355143
  41.5800018    0.2395319
  41.5900002    0.2423764
  41.6000023    0.2400300
  41.6100006    0.2376699
  41.6200027    0.2389667
  41.6300011    0.2418825
  41.6400032    0.2381497
  41.6500015    0.2400254
  41.6600037    0.2321536
  41.6700020    0.2286590
  41.6800003    0.2287804
  41.6900024    0.2281642
  41.7000008    0.2386609
  41.7100029    0.2244866
  41.7200012    0.2290758
  41.7300034    0.2383966
  41.7400017    0.2377245
  41.7500038    0.2394536
  41.7600021    0.2316932
  41.7700005    0.2453587
  41.7800026    0.2459041
  41.7900009    0.2541957
  41.8000031    0.2447409
  41.8100014    0.2458575
  41.8200035    0.2348006
  41.8300018    0.2334895
  41.8400002    0.2371203
  41.8500023    0.2339851
  41.8600006    0.2360811
  41.8700027    0.2309622
  41.8800011    0.2252441
  41.8900032    0.2226866
  41.9000015    0.2251124
  41.9100037    0.2272332
  41.9200020    0.2253963
  41.9300003    0.2200382
  41.9400024    0.2220996
  41.9500008    0.2319329
  41.9600029    0.2364184
  41.9700012    0.2285248
  41.9800034    0.2262985
  41.9900017    0.2180738
  42.0000038    0.2238662
  42.0100021    0.2226701
  42.0200005    0.2271684
  42.0300026    0.2268851
  42.0400009    0.2304404
  42.0500031    0.2248278
  42.0600014    0.2193590
  42.0700035    0.2237504
  42.0800018    0.2151533
  42.0900002    0.2188556
  42.1000023    0.2224914
  42.1100006    0.2224570
  42.1200027    0.2137993
  42.1300011    0.2206540
  42.1400032    0.2288028
  42.1500015    0.2257543
  42.1600037    0.2195736
  42.1700020    0.2236487
  42.1800003    0.2207644
  42.1900024    0.2259073
  42.2000008    0.2276682
  42.2100029    0.2267375
  42.2200012    0.2271110
  42.2300034    0.2335896
  42.2400017    0.2333378
  42.2500038    0.2240459
  42.2600021    0.2232917
  42.2700005    0.2331823
  42.2800026    0.2284846
  42.2900009    0.2250564
  42.3000031    0.2208130
  42.3100014    0.2172593
  42.3200035    0.2182802
  42.3300018    0.2195771
  42.3400002    0.2237298
  42.3500023    0.2356672
  42.3600006    0.2261080
  42.3700027    0.2257937
  42.3800011    0.2177100
  42.3900032    0.2211736
  42.4000015    0.2154781
  42.4100037    0.2225365
  42.4200020    0.2248219
  42.4300003    0.2191440
  42.4400024    0.2198188
  42.4500008    0.2135544
  42.4600029    0.2147662
  42.4700012    0.2185473
  42.4800034    0.2198750
  42.4900017    0.2218751
  42.5000038    0.2198947
  42.5100021    0.2157153
  42.5200005    0.2207994
  42.5300026    0.2116034
  42.5400009    0.2184742
  42.5500031    0.2230567
  42.5600014    0.2174074
  42.5700035    0.2109951
  42.5800018    0.2076897
  42.5900002    0.2019325
  42.6000023    0.2017114
  42.6100006    0.2105391
  42.6200027    0.2134793
  42.6300011    0.2209966
  42.6400032    0.2291069
  42.6500015    0.2360982
  42.6600037    0.2333249
  42.6700020    0.2331069
  42.6800003    0.2280985
  42.6900024    0.2274088
  42.7000008    0.2251896
  42.7100029    0.2286274
  42.7200012    0.2234879
  42.7300034    0.2205191
  42.7400017    0.2292177
  42.7500038    0.2220452
  42.7600021    0.2271955
  42.7700005    0.2338836
  42.7800026    0.2289954
  42.7900009    0.2358830
  42.8000031    0.2321718
  42.8100014    0.2319957
  42.8200035    0.2295723
  42.8300018    0.2241967
  42.8400002    0.2258673
  42.8500023    0.2285544
  42.8600006    0.2365694
  42.8700027    0.2453509
  42.8800011    0.2496489
  42.8900032    0.2447803
  42.9000015    0.2415681
  42.9100037    0.2390878
  42.9200020    0.2382316
  42.9300003    0.2358836
  42.9400024    0.2347323
  42.9500008    0.2282874
  42.9600029    0.2249731
  42.9700012    0.2193215
  42.9800034    0.2193243
  42.9900017    0.2200501
  43.0000038    0.2173027
  43.0100021    0.2131154
  43.0200005    0.2144875
  43.0300026    0.2182824
  43.0400009    0.2178836
  43.0500031    0.2128309
  43.0600014    0.2194854
  43.0700035    0.2186096
  43.0800018    0.2197833
  43.0900002    0.2146026
  43.1000023    0.2163105
  43.1100006    0.2229076
  43.1200027    0.2236202
  43.1300011    0.2172586
  43.1400032    0.2205393
  43.1500015    0.2191371
  43.1600037    0.2171544
  43.1700020    0.2141380
  43.1800003    0.2192269
  43.1900024    0.2204361
  43.2000008    0.2260887
  43.2100029    0.2277441
  43.2200012    0.2216896
  43.2300034    0.2147481
  43.2400017    0.2211887
  43.2500038    0.2154098
  43.2600021    0.2162840
  43.2700005    0.2143665
  43.2800026    0.2237722
  43.2900009    0.2286300
  43.3000031    0.2166661
  43.3100014    0.2191091
  43.3200035    0.2199916
  43.3300018    0.2233205
  43.3400002    0.2271519
  43.3500023    0.2278196
  43.3600006    0.2275155
  43.3700027    0.2302390
  43.3800011    0.2301650
  43.3900032    0.2331213
  43.4000015    0.2297934
  43.4100037    0.2434949
  43.4200020    0.2558352
  43.4300003    0.2520494
  43.4400024    0.2435860
  43.4500008    0.2418598
  43.4600029    0.2554311
  43.4700012    0.2584757
  43.4800034    0.2551641
  43.4900017    0.2482169
  43.5000038    0.2511069
  43.5100021    0.2469240
  43.5200005    0.2390170
  43.5300026    0.2415680
  43.5400009    0.2413324
  43.5500031    0.2336873
  43.5600014    0.2338158
  43.5700035    0.2308021
  43.5800018    0.2342125
  43.5900040    0.2320082
  43.6000023    0.2327919
  43.6100006    0.2402728
  43.6200027    0.2429126
  43.6300011    0.2444541
  43.6400032    0.2487642
  43.6500015    0.2408708
  43.6600037    0.2362735
  43.6700020    0.2481951
  43.6800003    0.2374721
  43.6900024    0.2350513
  43.7000008    0.2289923
  43.7100029    0.2307381
  43.7200012    0.2329528
  43.7300034    0.2299170
  43.7400017    0.2298199
  43.7500038    0.2261825
  43.7600021    0.2256503
  43.7700005    0.2311746
  43.7800026    0.2282339
  43.7900009    0.2253413
  43.8000031    0.2224991
  43.8100014    0.2184809
  43.8200035    0.2201364
  43.8300018    0.2252297
  43.8400040    0.2289077
  43.8500023    0.2316934
  43.8600006    0.2406840
  43.8700027    0.2325188
  43.8800011    0.2357814
  43.8900032    0.2301847
  43.9000015    0.2355297
  43.9100037    0.2308336
  43.9200020    0.2322612
  43.9300003    0.2321132
  43.9400024    0.2287022
  43.9500008    0.2388750
  43.9600029    0.2374668
  43.9700012    0.2447249
  43.9800034    0.2385295
  43.9900017    0.2396172
  44.0000038    0.2344515
  44.0100021    0.2325564
  44.0200005    0.2437632
  44.0300026    0.2430210
  44.0400009    0.2370611
  44.0500031    0.2360606
  44.0600014    0.2335841
  44.0700035    0.2301085
  44.0800018    0.2417662
  44.0900040    0.2422422
  44.1000023    0.2385209
  44.1100006    0.2405357
  44.1200027    0.2362060
  44.1300011    0.2344685
  44.1400032    0.2306070
  44.1500015    0.2327795
  44.1600037    0.2355079
  44.1700020    0.2434245
  44.1800003    0.2441465
  44.1900024    0.2352178
  44.2000008    0.2360400
  44.2100029    0.2491136
  44.2200012    0.2411146
  44.2300034    0.2461713
  44.2400017    0.2472128
  44.2500038    0.2482902
  44.2600021    0.2448222
  44.2700005    0.2505913
  44.2800026    0.2551328
  44.2900009    0.2486758
  44.3000031    0.2506408
  44.3100014    0.2422657
  44.3200035    0.2487727
  44.3300018    0.2393148
  44.3400040    0.2301522
  44.3500023    0.2379638
  44.3600006    0.2305389
  44.3700027    0.2274957
  44.3800011    0.2332796
  44.3900032    0.2334242
  44.4000015    0.2308270
  44.4100037    0.2283064
  44.4200020    0.2309613
  44.4300003    0.2341739
  44.4400024    0.2303802
  44.4500008    0.2310236
  44.4600029    0.2435101
  44.4700012    0.2405235
  44.4800034    0.2378877
  44.4900017    0.2413714
  44.5000038    0.2342850
  44.5100021    0.2432391
  44.5200005    0.2396908
  44.5300026    0.2410675
  44.5400009    0.2486977
  44.5500031    0.2470888
  44.5600014    0.2420951
  44.5700035    0.2406185
  44.5800018    0.2415177
  44.5900040    0.2450273
  44.6000023    0.2512708
  44.6100006    0.2582432
  44.6200027    0.2555224
  44.6300011    0.2585540
  44.6400032    0.2464710
  44.6500015    0.2461608
  44.6600037    0.2490972
  44.6700020    0.2529671
  44.6800003    0.2665702
  44.6900024    0.2626807
  44.7000008    0.2563400
  44.7100029    0.2558175
  44.7200012    0.2545286
  44.7300034    0.2556568
  44.7400017    0.2601419
  44.7500038    0.2737209
  44.7600021    0.2793175
  44.7700005    0.2791645
  44.7800026    0.2592732
  44.7900009    0.2507480
  44.8000031    0.2470332
  44.8100014    0.2494107
  44.8200035    0.2440252
  44.8300018    0.2460558
  44.8400040    0.2501385
  44.8500023    0.2366110
  44.8600006    0.2404451
  44.8700027    0.2360319
  44.8800011    0.2381789
  44.8900032    0.2334594
  44.9000015    0.2316571
  44.9100037    0.2233325
  44.9200020    0.2175569
  44.9300003    0.2153267
  44.9400024    0.2202790
  44.9500008    0.2155870
  44.9600029    0.2181502
  44.9700012    0.2223856
  44.9800034    0.2330308
  44.9900017    0.2382063
  45.0000038    0.2531930
  45.0100021    0.2445858
  45.0200005    0.2500709
  45.0300026    0.2422670
  45.0400009    0.2487825
  45.0500031    0.2435168
  45.0600014    0.2419216
  45.0700035    0.2370943
  45.0800018    0.2344802
  45.0900040    0.2322786
  45.1000023    0.2299950
  45.1100006    0.2419981
  45.1200027    0.2377698
  45.1300011    0.2455932
  45.1400032    0.2417752
  45.1500015    0.2418712
  45.1600037    0.2393337
  45.1700020    0.2473137
  45.1800003    0.2496303
  45.1900024    0.2396106
  45.2000008    0.2462064
  45.2100029    0.2461621
  45.2200012    0.2508785
  45.2300034    0.2515000
  45.2400017    0.2401365
  45.2500038    0.2399321
  45.2600021    0.2321460
  45.2700005    0.2327357
  45.2800026    0.2369634
  45.2900009    0.2404471
  45.3000031    0.2371621
  45.3100014    0.2300523
  45.3200035    0.2413758
  45.3300018    0.2342670
  45.3400040    0.2458323
  45.3500023    0.2495884
  45.3600006    0.2480403
  45.3700027    0.2484974
  45.3800011    0.2428732
  45.3900032    0.2361130
  45.4000015    0.2308614
  45.4100037    0.2267575
  45.4200020    0.2228475
  45.4300003    0.2217217
  45.4400024    0.2333986
  45.4500008    0.2337657
  45.4600029    0.2308538
  45.4700012    0.2370208
  45.4800034    0.2442881
  45.4900017    0.2367163
  45.5000038    0.2413472
  45.5100021    0.2363573
  45.5200005    0.2387665
  45.5300026    0.2331921
  45.5400009    0.2471497
  45.5500031    0.2488578
  45.5600014    0.2523184
  45.5700035    0.2414158
  45.5800018    0.2396159
  45.5900040    0.2359612
  45.6000023    0.2403024
  45.6100006    0.2331518
  45.6200027    0.2286187
  45.6300011    0.2312023
  45.6400032    0.2245108
  45.6500015    0.2250247
  45.6600037    0.2231971
  45.6700020    0.2197857
  45.6800003    0.2160525
  45.6900024    0.2177509
  45.7000008    0.2151462
  45.7100029    0.2148144
  45.7200012    0.2129210
  45.7300034    0.2158346
  45.7400017    0.2152221
  45.7500038    0.2107007
  45.7600021    0.2238578
  45.7700005    0.2311608
  45.7800026    0.2304585
  45.7900009    0.2285131
  45.8000031    0.2354925
  45.8100014    0.2179955
  45.8200035    0.2239580
  45.8300018    0.2281010
  45.8400040    0.2256876
  45.8500023    0.2288717
  45.8600006    0.2325226
  45.8700027    0.2402662
  45.8800011    0.2323791
  45.8900032    0.2309019
  45.9000015    0.2357370
  45.9100037    0.2326661
  45.9200020    0.2263912
  45.9300003    0.2311639
  45.9400024    0.2411105
  45.9500008    0.2480428
  45.9600029    0.2462961
  45.9700012    0.2501764
  45.9800034    0.2544248
  45.9900017    0.2554475
  46.0000038    0.2415514
  46.0100021    0.2391670
  46.0200005    0.2435366
  46.0300026    0.2477518
  46.0400009    0.2373303
  46.0500031    0.2300906
  46.0600014    0.2259544
  46.0700035    0.2224653
  46.0800018    0.2323021
  46.0900040    0.2447519
  46.1000023    0.2499014
  46.1100006    0.2424883
  46.1200027    0.2386931
  46.1300011    0.2314079
  46.1400032    0.2350239
  46.1500015    0.2456865
  46.1600037    0.2435515
  46.1700020    0.2387662
  46.1800003    0.2401835
  46.1900024    0.2388560
  46.2000008    0.2407206
  46.2100029    0.2309399
  46.2200012    0.2294147
  46.2300034    0.2346224
  46.2400017    0.2492708
  46.2500038    0.2464564
  46.2600021    0.2389837
  46.2700005    0.2359814
  46.2800026    0.2349134
  46.2900009    0.2315351
  46.3000031    0.2396642
  46.3100014    0.2404006
  46.3200035    0.2387570
  46.3300018    0.2380766
  46.3400040    0.2440518
  46.3500023    0.2493031
  46.3600006    0.2442230
  46.3700027    0.2539209
  46.3800011    0.2444266
  46.3900032    0.2418250
  46.4000015    0.2473531
  46.4100037    0.2522216
  46.4200020    0.2568686
  46.4300003    0.2570528
  46.4400024    0.2531378
  46.4500008    0.2480033
  46.4600029    0.2401957
  46.4700012    0.2414918
  46.4800034    0.2400423
  46.4900017    0.2430871
  46.5000038    0.2451556
  46.5100021    0.2532940
  46.5200005    0.2601522
  46.5300026    0.2504267
  46.5400009    0.2565131
  46.5500031    0.2601264
  46.5600014    0.2576054
  46.5700035    0.2516043
  46.5800018    0.2506098
  46.5900040    0.2484406
  46.6000023    0.2381889
  46.6100006    0.2522725
  46.6200027    0.2478579
  46.6300011    0.2488760
  46.6400032    0.2455841
  46.6500015    0.2486967
  46.6600037    0.2490919
  46.6700020    0.2481498
  46.6800041    0.2474831
  46.6900024    0.2429137
  46.7000008    0.2587490
  46.7100029    0.2553182
  46.7200012    0.2545436
  46.7300034    0.2441806
  46.7400017    0.2474973
  46.7500038    0.2518976
  46.7600021    0.2473165
  46.7700005    0.2373095
  46.7800026    0.2382214
  46.7900009    0.2330250
  46.8000031    0.2296008
  46.8100014    0.2349950
  46.8200035    0.2363620
  46.8300018    0.2377947
  46.8400040    0.2469702
  46.8500023    0.2416709
  46.8600006    0.2376777
  46.8700027    0.2329428
  46.8800011    0.2356774
  46.8900032    0.2378532
  46.9000015    0.2397712
  46.9100037    0.2350227
  46.9200020    0.2331406
  46.9300041    0.2377075
  46.9400024    0.2415162
  46.9500008    0.2513722
  46.9600029    0.2521806
  46.9700012    0.2571554
  46.9800034    0.2529503
  46.9900017    0.2469137
  47.0000038    0.2540060
  47.0100021    0.2515132
  47.0200005    0.2435470
  47.0300026    0.2441544
  47.0400009    0.2405146
  47.0500031    0.2414533
  47.0600014    0.2391105
  47.0700035    0.2339290
  47.0800018    0.2382662
  47.0900040    0.2336967
  47.1000023    0.2267592
  47.1100006    0.2241696
  47.1200027    0.2159324
  47.1300011    0.2125695
  47.1400032    0.2098620
  47.1500015    0.2123315
  47.1600037    0.2088983
  47.1700020    0.2162063
  47.1800041    0.2247766
  47.1900024    0.2248253
  47.2000008    0.2311188
  47.2100029    0.2352123
  47.2200012    0.2284723
  47.2300034    0.2372733
  47.2400017    0.2374771
  47.2500038    0.2468294
  47.2600021    0.2481038
  47.2700005    0.2497398
  47.2800026    0.2433808
  47.2900009    0.2439352
  47.3000031    0.2373703
  47.3100014    0.2387005
  47.3200035    0.2402753
  47.3300018    0.2420353
  47.3400040    0.2553194
  47.3500023    0.2505638
  47.3600006    0.2443392
  47.3700027    0.2560210
  47.3800011    0.2494285
  47.3900032    0.2447911
  47.4000015    0.2356692
  47.4100037    0.2374294
  47.4200020    0.2345887
  47.4300041    0.2348703
  47.4400024    0.2308837
  47.4500008    0.2345924
  47.4600029    0.2263634
  47.4700012    0.2218442
  47.4800034    0.2167674
  47.4900017    0.2187884
  47.5000038    0.2247618
  47.5100021    0.2323759
  47.5200005    0.2276715
  47.5300026    0.2302379
  47.5400009    0.2282056
  47.5500031    0.2277146
  47.5600014    0.2333944
  47.5700035    0.2309508
  47.5800018    0.2387367
  47.5900040    0.2346536
  47.6000023    0.2455578
  47.6100006    0.2463476
  47.6200027    0.2422843
  47.6300011    0.2415375
  47.6400032    0.2388118
  47.6500015    0.2403005
  47.6600037    0.2413367
  47.6700020    0.2447856
  47.6800041    0.2570473
  47.6900024    0.2551859
  47.7000008    0.2418540
  47.7100029    0.2413483
  47.7200012    0.2416828
  47.7300034    0.2336100
  47.7400017    0.2384492
  47.7500038    0.2444203
  47.7600021    0.2485195
  47.7700005    0.2517481
  47.7800026    0.2534493
  47.7900009    0.2498696
  47.8000031    0.2464400
  47.8100014    0.2378199
  47.8200035    0.2463945
  47.8300018    0.2519795
  47.8400040    0.2525855
  47.8500023    0.2524887
  47.8600006    0.2481002
  47.8700027    0.2499388
  47.8800011    0.2447928
  47.8900032    0.2468263
  47.9000015    0.2403083
  47.9100037    0.2437009
  47.9200020    0.2435575
  47.9300041    0.2532330
  47.9400024    0.2574982
  47.9500008    0.2609262
  47.9600029    0.2548534
  47.9700012    0.2502235
  47.9800034    0.2624066
  47.9900017    0.2562314
  48.0000038    0.2568544
  48.0100021    0.2590101
  48.0200005    0.2559609
  48.0300026    0.2526144
  48.0400009    0.2537722
  48.0500031    0.2434452
  48.0600014    0.2488566
  48.0700035    0.2646281
  48.0800018    0.2582336
  48.0900040    0.2633455
  48.1000023    0.2629555
  48.1100006    0.2541162
  48.1200027    0.2588866
  48.1300011    0.2585601
  48.1400032    0.2631199
  48.1500015    0.2617416
  48.1600037    0.2668674
  48.1700020    0.2634898
  48.1800041    0.2617916
  48.1900024    0.2607190
  48.2000008    0.2631983
  48.2100029    0.2555396
  48.2200012    0.2593937
  48.2300034    0.2504970
  48.2400017    0.2518371
  48.2500038    0.2512610
  48.2600021    0.2621951
  48.2700005    0.2543896
  48.2800026    0.2531995
  48.2900009    0.2508493
  48.3000031    0.2458288
  48.3100014    0.2417964
  48.3200035    0.2390201
  48.3300018    0.2421668
  48.3400040    0.2434777
  48.3500023    0.2480414
  48.3600006    0.2349283
  48.3700027    0.2400474
  48.3800011    0.2447803
  48.3900032    0.2456401
  48.4000015    0.2433846
  48.4100037    0.2428855
  48.4200020    0.2422150
  48.4300041    0.2391447
  48.4400024    0.2451811
  48.4500008    0.2461387
  48.4600029    0.2466312
  48.4700012    0.2418056
  48.4800034    0.2346992
  48.4900017    0.2334252
  48.5000038    0.2347782
  48.5100021    0.2324920
  48.5200005    0.2361966
  48.5300026    0.2419386
  48.5400009    0.2421855
  48.5500031    0.2394498
  48.5600014    0.2340053
  48.5700035    0.2334622
  48.5800018    0.2437429
  48.5900040    0.2397710
  48.6000023    0.2396494
  48.6100006    0.2343239
  48.6200027    0.2314964
  48.6300011    0.2349559
  48.6400032    0.2343260
  48.6500015    0.2347089
  48.6600037    0.2373329
  48.6700020    0.2378423
  48.6800041    0.2414614
  48.6900024    0.2462463
  48.7000008    0.2478398
  48.7100029    0.2536758
  48.7200012    0.2566927
  48.7300034    0.2595280
  48.7400017    0.2558287
  48.7500038    0.2497247
  48.7600021    0.2511286
  48.7700005    0.2432873
  48.7800026    0.2538585
  48.7900009    0.2546810
  48.8000031    0.2599802
  48.8100014    0.2465334
  48.8200035    0.2476922
  48.8300018    0.2579087
  48.8400040    0.2559574
  48.8500023    0.2512420
  48.8600006    0.2479258
  48.8700027    0.2496569
  48.8800011    0.2557375
  48.8900032    0.2506126
  48.9000015    0.2491412
  48.9100037    0.2467871
  48.9200020    0.2460535
  48.9300041    0.2428174
  48.9400024    0.2479025
  48.9500008    0.2408065
  48.9600029    0.2393907
  48.9700012    0.2415883
  48.9800034    0.2413353
  48.9900017    0.2443481
  49.0000038    0.2420204
  49.0100021    0.2480022
  49.0200005    0.2508359
  49.0300026    0.2544222
  49.0400009    0.2451930
  49.0500031    0.2473643
  49.0600014    0.2477681
  49.0700035    0.2513114
  49.0800018    0.2382631
  49.0900040    0.2357158
  49.1000023    0.2305664
  49.1100006    0.2377773
  49.1200027    0.2360646
  49.1300011    0.2353295
  49.1400032    0.2344168
  49.1500015    0.2325378
  49.1600037    0.2335926
  49.1700020    0.2336838
  49.1800041    0.2338745
  49.1900024    0.2337832
  49.2000008    0.2320336
  49.2100029    0.2396416
  49.2200012    0.2306089
  49.2300034    0.2319372
  49.2400017    0.2300925
  49.2500038    0.2301440
  49.2600021    0.2263097
  49.2700005    0.2246203
  49.2800026    0.2283078
  49.2900009    0.2242464
  49.3000031    0.2257904
  49.3100014    0.2219447
  49.3200035    0.2204926
  49.3300018    0.2209082
  49.3400040    0.2222335
  49.3500023    0.2187906
  49.3600006    0.2226256
  49.3700027    0.2243617
  49.3800011    0.2245832
  49.3900032    0.2253936
  49.4000015    0.2203082
  49.4100037    0.2154657
  49.4200020    0.2164636
  49.4300041    0.2209032
  49.4400024    0.2179584
  49.4500008    0.2187953
  49.4600029    0.2175641
  49.4700012    0.2165686
  49.4800034    0.2177514
  49.4900017    0.2177026
  49.5000038    0.2182666
  49.5100021    0.2192012
  49.5200005    0.2213347
  49.5300026    0.2132113
  49.5400009    0.2180393
  49.5500031    0.2177416
  49.5600014    0.2190049
  49.5700035    0.2167183
  49.5800018    0.2154697
  49.5900040    0.2237150
  49.6000023    0.2231253
  49.6100006    0.2276831
  49.6200027    0.2215512
  49.6300011    0.2179239
  49.6400032    0.2108053
  49.6500015    0.2190057
  49.6600037    0.2237040
  49.6700020    0.2207124
  49.6800041    0.2223879
  49.6900024    0.2245400
  49.7000008    0.2264162
  49.7100029    0.2216809
  49.7200012    0.2225992
  49.7300034    0.2225399
  49.7400017    0.2281023
  49.7500038    0.2281485
  49.7600021    0.2304800
  49.7700005    0.2296122
  49.7800026    0.2264309
  49.7900009    0.2240010
  49.8000031    0.2204564
  49.8100014    0.2231996
  49.8200035    0.2268548
  49.8300018    0.2248983
  49.8400040    0.2296168
  49.8500023    0.2302537
  49.8600006    0.2262627
  49.8700027    0.2241621
  49.8800011    0.2195778
  49.8900032    0.2301389
  49.9000015    0.2311609
  49.9100037    0.2345724
  49.9200020    0.2382869
  49.9300041    0.2387318
  49.9400024    0.2406834
  49.9500008    0.2407243
  49.9600029    0.2349432
  49.9700012    0.2353525
  49.9800034    0.2360611
  49.9900017    0.2362892
  50.0000038    0.2337135
  50.0100021    0.2338417
  50.0200043    0.2354447
  50.0300026    0.2303102
  50.0400009    0.2360325
  50.0500031    0.2320783
  50.0600014    0.2351017
  50.0700035    0.2379947
  50.0800018    0.2346243
  50.0900040    0.2272761
  50.1000023    0.2334741
  50.1100006    0.2314537
  50.1200027    0.2381319
  50.1300011    0.2285430
  50.1400032    0.2250562
  50.1500015    0.2220378
  50.1600037    0.2260839
  50.1700020    0.2258741
  50.1800041    0.2236925
  50.1900024    0.2240084
  50.2000008    0.2180496
  50.2100029    0.2195078
  50.2200012    0.2204652
  50.2300034    0.2231068
  50.2400017    0.2161563
  50.2500038    0.2216293
  50.2600021    0.2144141
  50.2700043    0.2183211
  50.2800026    0.2158816
  50.2900009    0.2166836
  50.3000031    0.2161909
  50.3100014    0.2162980
  50.3200035    0.2176724
  50.3300018    0.2170358
  50.3400040    0.2179334
  50.3500023    0.2129336
  50.3600006    0.2131957
  50.3700027    0.2134616
  50.3800011    0.2161286
  50.3900032    0.2161711
  50.4000015    0.2201022
  50.4100037    0.2135791
  50.4200020    0.2212728
  50.4300041    0.2193746
  50.4400024    0.2192868
  50.4500008    0.2187710
  50.4600029    0.2181144
  50.4700012    0.2196732
  50.4800034    0.2204823
  50.4900017    0.2194311
  50.5000038    0.2218545
  50.5100021    0.2177842
  50.5200043    0.2175800
  50.5300026    0.2148580
  50.5400009    0.2172481
  50.5500031    0.2169563
  50.5600014    0.2164144
  50.5700035    0.2112580
  50.5800018    0.2107127
  50.5900040    0.2169522
  50.6000023    0.2114325
  50.6100006    0.2117541
  50.6200027    0.2187450
  50.6300011    0.2151828
  50.6400032    0.2193680
  50.6500015    0.2155662
  50.6600037    0.2201601
  50.6700020    0.2196876
  50.6800041    0.2198327
  50.6900024    0.2241689
  50.7000008    0.2299068
  50.7100029    0.2342810
  50.7200012    0.2346232
  50.7300034    0.2342822
  50.7400017    0.2308456
  50.7500038    0.2339201
  50.7600021    0.2394949
  50.7700043    0.2439470
  50.7800026    0.2468571
  50.7900009    0.2553060
  50.8000031    0.2646573
  50.8100014    0.2498150
  50.8200035    0.2496963
  50.8300018    0.2456450
  50.8400040    0.2482775
  50.8500023    0.2444274
  50.8600006    0.2400691
  50.8700027    0.2492253
  50.8800011    0.2481123
  50.8900032    0.2543264
  50.9000015    0.2549072
  50.9100037    0.2442962
  50.9200020    0.2504498
  50.9300041    0.2508304
  50.9400024    0.2451337
  50.9500008    0.2446236
  50.9600029    0.2485576
  50.9700012    0.2325419
  50.9800034    0.2334420
  50.9900017    0.2373190
  51.0000038    0.2504758
  51.0100021    0.2334808
  51.0200043    0.2346511
  51.0300026    0.2279827
  51.0400009    0.2284234
  51.0500031    0.2306644
  51.0600014    0.2295617
  51.0700035    0.2210633
  51.0800018    0.2286225
  51.0900040    0.2265950
  51.1000023    0.2270157
  51.1100006    0.2256801
  51.1200027    0.2326959
  51.1300011    0.2333715
  51.1400032    0.2249280
  51.1500015    0.2284018
  51.1600037    0.2204245
  51.1700020    0.2173550
  51.1800041    0.2229215
  51.1900024    0.2255919
  51.2000008    0.2238657
  51.2100029    0.2256265
  51.2200012    0.2320730
  51.2300034    0.2352380
  51.2400017    0.2364784
  51.2500038    0.2324006
  51.2600021    0.2362434
  51.2700043    0.2335239
  51.2800026    0.2513675
  51.2900009    0.2555284
  51.3000031    0.2445375
  51.3100014    0.2477675
  51.3200035    0.2387331
  51.3300018    0.2359553
  51.3400040    0.2363283
  51.3500023    0.2388248
  51.3600006    0.2377253
  51.3700027    0.2393524
  51.3800011    0.2341615
  51.3900032    0.2248894
  51.4000015    0.2189948
  51.4100037    0.2157260
  51.4200020    0.2171450
  51.4300041    0.2144472
  51.4400024    0.2251006
  51.4500008    0.2276448
  51.4600029    0.2242161
  51.4700012    0.2334505
  51.4800034    0.2365758
  51.4900017    0.2418099
  51.5000038    0.2377952
  51.5100021    0.2338253
  51.5200043    0.2358963
  51.5300026    0.2336449
  51.5400009    0.2412087
  51.5500031    0.2304635
  51.5600014    0.2303755
  51.5700035    0.2368283
  51.5800018    0.2386468
  51.5900040    0.2411075
  51.6000023    0.2499677
  51.6100006    0.2396704
  51.6200027    0.2331182
  51.6300011    0.2360048
  51.6400032    0.2239241
  51.6500015    0.2335573
  51.6600037    0.2276873
  51.6700020    0.2259274
  51.6800041    0.2209534
  51.6900024    0.2202645
  51.7000008    0.2328023
  51.7100029    0.2254147
  51.7200012    0.2258320
  51.7300034    0.2189742
  51.7400017    0.2163746
  51.7500038    0.2124230
  51.7600021    0.2094687
  51.7700043    0.2176667
  51.7800026    0.2180628
  51.7900009    0.2143225
  51.8000031    0.2177218
  51.8100014    0.2114344
  51.8200035    0.2151188
  51.8300018    0.2147725
  51.8400040    0.2164783
  51.8500023    0.2088381
  51.8600006    0.2069971
  51.8700027    0.2147279
  51.8800011    0.2257802
  51.8900032    0.2259605
  51.9000015    0.2226568
  51.9100037    0.2263978
  51.9200020    0.2268314
  51.9300041    0.2212680
  51.9400024    0.2161813
  51.9500008    0.2163801
  51.9600029    0.2207535
  51.9700012    0.2188327
  51.9800034    0.2173490
  51.9900017    0.2235069
  52.0000038    0.2302170
  52.0100021    0.2246024
  52.0200043    0.2228897
  52.0300026    0.2203338
  52.0400009    0.2247647
  52.0500031    0.2303568
  52.0600014    0.2266427
  52.0700035    0.2270052
  52.0800018    0.2303044
  52.0900040    0.2283113
  52.1000023    0.2156063
  52.1100006    0.2206492
  52.1200027    0.2260174
  52.1300011    0.2284735
  52.1400032    0.2362023
  52.1500015    0.2333938
  52.1600037    0.2320806
  52.1700020    0.2309391
  52.1800041    0.2330420
  52.1900024    0.2228007
  52.2000008    0.2314211
  52.2100029    0.2227642
  52.2200012    0.2213624
  52.2300034    0.2226269
  52.2400017    0.2247332
  52.2500038    0.2236506
  52.2600021    0.2178808
  52.2700043    0.2299201
  52.2800026    0.2204659
  52.2900009    0.2269524
  52.3000031    0.2398466
  52.3100014    0.2327010
  52.3200035    0.2342831
  52.3300018    0.2273555
  52.3400040    0.2331593
  52.3500023    0.2366387
  52.3600006    0.2346707
  52.3700027    0.2297582
  52.3800011    0.2283734
  52.3900032    0.2260177
  52.4000015    0.2216990
  52.4100037    0.2218268
  52.4200020    0.2229328
  52.4300041    0.2223593
  52.4400024    0.2206351
  52.4500008    0.2182711
  52.4600029    0.2239753
  52.4700012    0.2206598
  52.4800034    0.2232699
  52.4900017    0.2310072
  52.5000038    0.2280440
  52.5100021    0.2257883
  52.5200043    0.2238740
  52.5300026    0.2270348
  52.5400009    0.2288757
  52.5500031    0.2293894
  52.5600014    0.2269430
  52.5700035    0.2329435
  52.5800018    0.2343551
  52.5900040    0.2387082
  52.6000023    0.2370764
  52.6100006    0.2347391
  52.6200027    0.2438189
  52.6300011    0.2431750
  52.6400032    0.2425358
  52.6500015    0.2388918
  52.6600037    0.2406710
  52.6700020    0.2358331
  52.6800041    0.2371373
  52.6900024    0.2403255
  52.7000008    0.2413313
  52.7100029    0.2399289
  52.7200012    0.2380468
  52.7300034    0.2423701
  52.7400017    0.2403624
  52.7500038    0.2377572
  52.7600021    0.2479031
  52.7700043    0.2360314
  52.7800026    0.2472276
  52.7900009    0.2507415
  52.8000031    0.2526271
  52.8100014    0.2481059
  52.8200035    0.2575220
  52.8300018    0.2604164
  52.8400040    0.2586092
  52.8500023    0.2560160
  52.8600006    0.2636711
  52.8700027    0.2526981
  52.8800011    0.2561715
  52.8900032    0.2535961
  52.9000015    0.2498172
  52.9100037    0.2562734
  52.9200020    0.2481554
  52.9300041    0.2577631
  52.9400024    0.2555825
  52.9500008    0.2567584
  52.9600029    0.2497859
  52.9700012    0.2501740
  52.9800034    0.2464257
  52.9900017    0.2447859
  53.0000038    0.2490509
  53.0100021    0.2493960
  53.0200043    0.2512331
  53.0300026    0.2505426
  53.0400009    0.2515348
  53.0500031    0.2502160
  53.0600014    0.2531455
  53.0700035    0.2571175
  53.0800018    0.2486332
  53.0900040    0.2509668
  53.1000023    0.2532110
  53.1100044    0.2564059
  53.1200027    0.2637339
  53.1300011    0.2601788
  53.1400032    0.2642601
  53.1500015    0.2564947
  53.1600037    0.2595795
  53.1700020    0.2657405
  53.1800041    0.2555752
  53.1900024    0.2470847
  53.2000008    0.2571086
  53.2100029    0.2607841
  53.2200012    0.2564830
  53.2300034    0.2500221
  53.2400017    0.2532285
  53.2500038    0.2471783
  53.2600021    0.2409880
  53.2700043    0.2405518
  53.2800026    0.2383659
  53.2900009    0.2460800
  53.3000031    0.2411710
  53.3100014    0.2452160
  53.3200035    0.2419298
  53.3300018    0.2386242
  53.3400040    0.2374101
  53.3500023    0.2355447
  53.3600044    0.2341128
  53.3700027    0.2306951
  53.3800011    0.2293559
  53.3900032    0.2272664
  53.4000015    0.2304765
  53.4100037    0.2353391
  53.4200020    0.2381305
  53.4300041    0.2272348
  53.4400024    0.2248482
  53.4500008    0.2223350
  53.4600029    0.2204316
  53.4700012    0.2136191
  53.4800034    0.2183884
  53.4900017    0.2184075
  53.5000038    0.2178617
  53.5100021    0.2195641
  53.5200043    0.2187732
  53.5300026    0.2210432
  53.5400009    0.2195356
  53.5500031    0.2244105
  53.5600014    0.2261306
  53.5700035    0.2295427
  53.5800018    0.2174344
  53.5900040    0.2293585
  53.6000023    0.2291106
  53.6100044    0.2254887
  53.6200027    0.2289829
  53.6300011    0.2301846
  53.6400032    0.2296757
  53.6500015    0.2272610
  53.6600037    0.2259172
  53.6700020    0.2247722
  53.6800041    0.2184140
  53.6900024    0.2147475
  53.7000008    0.2188481
  53.7100029    0.2274236
  53.7200012    0.2238424
  53.7300034    0.2226468
  53.7400017    0.2206221
  53.7500038    0.2199901
  53.7600021    0.2216617
  53.7700043    0.2284805
  53.7800026    0.2243388
  53.7900009    0.2251074
  53.8000031    0.2262037
  53.8100014    0.2258848
  53.8200035    0.2208712
  53.8300018    0.2300241
  53.8400040    0.2375979
  53.8500023    0.2341190
  53.8600044    0.2348487
  53.8700027    0.2324357
  53.8800011    0.2378842
  53.8900032    0.2400240
  53.9000015    0.2393301
  53.9100037    0.2413664
  53.9200020    0.2372447
  53.9300041    0.2469977
  53.9400024    0.2390949
  53.9500008    0.2402421
  53.9600029    0.2362473
  53.9700012    0.2382031
  53.9800034    0.2398512
  53.9900017    0.2401811
  54.0000038    0.2442292
  54.0100021    0.2446960
  54.0200043    0.2324750
  54.0300026    0.2354025
  54.0400009    0.2369010
  54.0500031    0.2447263
  54.0600014    0.2425431
  54.0700035    0.2427234
  54.0800018    0.2381447
  54.0900040    0.2340290
  54.1000023    0.2331369
  54.1100044    0.2337450
  54.1200027    0.2366655
  54.1300011    0.2440282
  54.1400032    0.2419750
  54.1500015    0.2480071
  54.1600037    0.2469298
  54.1700020    0.2525881
  54.1800041    0.2488671
  54.1900024    0.2526909
  54.2000008    0.2572298
  54.2100029    0.2674349
  54.2200012    0.2658536
  54.2300034    0.2628385
  54.2400017    0.2620811
  54.2500038    0.2536215
  54.2600021    0.2618766
  54.2700043    0.2484634
  54.2800026    0.2417828
  54.2900009    0.2445329
  54.3000031    0.2565354
  54.3100014    0.2545196
  54.3200035    0.2652092
  54.3300018    0.2617457
  54.3400040    0.2565842
  54.3500023    0.2583546
  54.3600044    0.2574164
  54.3700027    0.2670190
  54.3800011    0.2603697
  54.3900032    0.2549259
  54.4000015    0.2555128
  54.4100037    0.2535145
  54.4200020    0.2503509
  54.4300041    0.2480558
  54.4400024    0.2434863
  54.4500008    0.2509419
  54.4600029    0.2512068
  54.4700012    0.2588662
  54.4800034    0.2493522
  54.4900017    0.2498579
  54.5000038    0.2502743
  54.5100021    0.2440817
  54.5200043    0.2415361
  54.5300026    0.2462191
  54.5400009    0.2531699
  54.5500031    0.2497199
  54.5600014    0.2486152
  54.5700035    0.2383832
  54.5800018    0.2429322
  54.5900040    0.2438971
  54.6000023    0.2448655
  54.6100044    0.2467381
  54.6200027    0.2500164
  54.6300011    0.2428008
  54.6400032    0.2380360
  54.6500015    0.2399455
  54.6600037    0.2460968
  54.6700020    0.2420489
  54.6800041    0.2441001
  54.6900024    0.2429418
  54.7000008    0.2553059
  54.7100029    0.2521515
  54.7200012    0.2541971
  54.7300034    0.2620434
  54.7400017    0.2524658
  54.7500038    0.2503993
  54.7600021    0.2398901
  54.7700043    0.2313771
  54.7800026    0.2340961
  54.7900009    0.2298463
  54.8000031    0.2244233
  54.8100014    0.2340158
  54.8200035    0.2351309
  54.8300018    0.2424581
  54.8400040    0.2358938
  54.8500023    0.2362201
  54.8600044    0.2375548
  54.8700027    0.2355731
  54.8800011    0.2335886
  54.8900032    0.2350175
  54.9000015    0.2325324
  54.9100037    0.2255370
  54.9200020    0.2292358
  54.9300041    0.2258342
  54.9400024    0.2302537
  54.9500008    0.2338235
  54.9600029    0.2374110
  54.9700012    0.2360699
  54.9800034    0.2399999
  54.9900017    0.2439407
  55.0000038    0.2507712
  55.0100021    0.2426221
  55.0200043    0.2350407
  55.0300026    0.2355482
  55.0400009    0.2349315
  55.0500031    0.2381779
  55.0600014    0.2373537
  55.0700035    0.2341741
  55.0800018    0.2353471
  55.0900040    0.2328560
  55.1000023    0.2305906
  55.1100044    0.2276620
  55.1200027    0.2325292
  55.1300011    0.2371440
  55.1400032    0.2272218
  55.1500015    0.2316400
  55.1600037    0.2386457
  55.1700020    0.2415248
  55.1800041    0.2384475
  55.1900024    0.2389372
  55.2000008    0.2398075
  55.2100029    0.2351809
  55.2200012    0.2392428
  55.2300034    0.2441645
  55.2400017    0.2351931
  55.2500038    0.2398362
  55.2600021    0.2324199
  55.2700043    0.2452574
  55.2800026    0.2411337
  55.2900009    0.2396712
  55.3000031    0.2455629
  55.3100014    0.2527341
  55.3200035    0.2594888
  55.3300018    0.2636967
  55.3400040    0.2637804
  55.3500023    0.2573774
  55.3600044    0.2532863
  55.3700027    0.2487337
  55.3800011    0.2618406
  55.3900032    0.2561402
  55.4000015    0.2497458
  55.4100037    0.2480337
  55.4200020    0.2422383
  55.4300041    0.2335464
  55.4400024    0.2333793
  55.4500008    0.2281025
  55.4600029    0.2308635
  55.4700012    0.2293230
  55.4800034    0.2329755
  55.4900017    0.2292619
  55.5000038    0.2340527
  55.5100021    0.2312579
  55.5200043    0.2290388
  55.5300026    0.2329472
  55.5400009    0.2357499
  55.5500031    0.2262781
  55.5600014    0.2274108
  55.5700035    0.2292100
  55.5800018    0.2220656
  55.5900040    0.2246540
  55.6000023    0.2269449
  55.6100044    0.2270288
  55.6200027    0.2292584
  55.6300011    0.2255544
  55.6400032    0.2217733
  55.6500015    0.2205348
  55.6600037    0.2138390
  55.6700020    0.2183300
  55.6800041    0.2189783
  55.6900024    0.2245910
  55.7000008    0.2242025
  55.7100029    0.2205234
  55.7200012    0.2153358
  55.7300034    0.2102145
  55.7400017    0.2141425
  55.7500038    0.2102201
  55.7600021    0.2119735
  55.7700043    0.2099528
  55.7800026    0.2115117
  55.7900009    0.2149667
  55.8000031    0.2111575
  55.8100014    0.2190027
  55.8200035    0.2220050
  55.8300018    0.2157193
  55.8400040    0.2168787
  55.8500023    0.2123969
  55.8600044    0.2152204
  55.8700027    0.2144864
  55.8800011    0.2191507
  55.8900032    0.2189613
  55.9000015    0.2183293
  55.9100037    0.2146090
  55.9200020    0.2129989
  55.9300041    0.2168900
  55.9400024    0.2175227
  55.9500008    0.2142805
  55.9600029    0.2240213
  55.9700012    0.2268437
  55.9800034    0.2269977
  55.9900017    0.2275566
  56.0000038    0.2280798
  56.0100021    0.2215573
  56.0200043    0.2228768
  56.0300026    0.2263125
  56.0400009    0.2198307
  56.0500031    0.2272638
  56.0600014    0.2235657
  56.0700035    0.2244165
  56.0800018    0.2234952
  56.0900040    0.2173804
  56.1000023    0.2270466
  56.1100044    0.2231075
  56.1200027    0.2230179
  56.1300011    0.2246555
  56.1400032    0.2151093
  56.1500015    0.2277899
  56.1600037    0.2313932
  56.1700020    0.2283630
  56.1800041    0.2321186
  56.1900024    0.2335426
  56.2000008    0.2250406
  56.2100029    0.2312951
  56.2200012    0.2225693
  56.2300034    0.2274211
  56.2400017    0.2281560
  56.2500038    0.2280154
  56.2600021    0.2237272
  56.2700043    0.2266068
  56.2800026    0.2242988
  56.2900009    0.2304369
  56.3000031    0.2311495
  56.3100014    0.2222008
  56.3200035    0.2240393
  56.3300018    0.2276279
  56.3400040    0.2300636
  56.3500023    0.2295359
  56.3600044    0.2247208
  56.3700027    0.2231200
  56.3800011    0.2270794
  56.3900032    0.2263859
  56.4000015    0.2218124
  56.4100037    0.2218028
  56.4200020    0.2253247
  56.4300041    0.2261827
  56.4400024    0.2267661
  56.4500046    0.2263842
  56.4600029    0.2227870
  56.4700012    0.2301134
  56.4800034    0.2323713
  56.4900017    0.2280472
  56.5000038    0.2336891
  56.5100021    0.2326477
  56.5200043    0.2269543
  56.5300026    0.2230115
  56.5400009    0.2229580
  56.5500031    0.2306045
  56.5600014    0.2162753
  56.5700035    0.2215678
  56.5800018    0.2267057
  56.5900040    0.2231074
  56.6000023    0.2277379
  56.6100044    0.2323729
  56.6200027    0.2302510
  56.6300011    0.2320641
  56.6400032    0.2299440
  56.6500015    0.2298010
  56.6600037    0.2262951
  56.6700020    0.2351066
  56.6800041    0.2366678
  56.6900024    0.2334584
  56.7000046    0.2344775
  56.7100029    0.2342500
  56.7200012    0.2443578
  56.7300034    0.2423863
  56.7400017    0.2492409
  56.7500038    0.2553163
  56.7600021    0.2616410
  56.7700043    0.2583044
  56.7800026    0.2653560
  56.7900009    0.2596309
  56.8000031    0.2654031
  56.8100014    0.2690830
  56.8200035    0.2649968
  56.8300018    0.2567764
  56.8400040    0.2512226
  56.8500023    0.2456129
  56.8600044    0.2450395
  56.8700027    0.2420321
  56.8800011    0.2518983
  56.8900032    0.2571949
  56.9000015    0.2483409
  56.9100037    0.2451763
  56.9200020    0.2378562
  56.9300041    0.2333262
  56.9400024    0.2349341
  56.9500046    0.2338572
  56.9600029    0.2303988
  56.9700012    0.2244696
  56.9800034    0.2263583
  56.9900017    0.2236509
  57.0000038    0.2210477
  57.0100021    0.2170702
  57.0200043    0.2249915
  57.0300026    0.2244404
  57.0400009    0.2250035
  57.0500031    0.2256919
  57.0600014    0.2304730
  57.0700035    0.2291849
  57.0800018    0.2326070
  57.0900040    0.2312337
  57.1000023    0.2354071
  57.1100044    0.2349899
  57.1200027    0.2316483
  57.1300011    0.2291007
  57.1400032    0.2351513
  57.1500015    0.2360740
  57.1600037    0.2303507
  57.1700020    0.2342924
  57.1800041    0.2371875
  57.1900024    0.2307680
  57.2000046    0.2270490
  57.2100029    0.2327345
  57.2200012    0.2330527
  57.2300034    0.2310697
  57.2400017    0.2338126
  57.2500038    0.2356763
  57.2600021    0.2360869
  57.2700043    0.2331712
  57.2800026    0.2335687
  57.2900009    0.2296500
  57.3000031    0.2331971
  57.3100014    0.2345405
  57.3200035    0.2376616
  57.3300018    0.2355435
  57.3400040    0.2419056
  57.3500023    0.2364803
  57.3600044    0.2358849
  57.3700027    0.2257441
  57.3800011    0.2241706
  57.3900032    0.2310700
  57.4000015    0.2343065
  57.4100037    0.2295387
  57.4200020    0.2212734
  57.4300041    0.2190599
  57.4400024    0.2263832
  57.4500046    0.2270390
  57.4600029    0.2207699
  57.4700012    0.2251876
  57.4800034    0.2265746
  57.4900017    0.2268911
  57.5000038    0.2288518
  57.5100021    0.2276724
  57.5200043    0.2244350
  57.5300026    0.2256711
  57.5400009    0.2291559
  57.5500031    0.2332225
  57.5600014    0.2238434
  57.5700035    0.2303832
  57.5800018    0.2312138
  57.5900040    0.2307175
  57.6000023    0.2233026
  57.6100044    0.2234619
  57.6200027    0.2260006
  57.6300011    0.2281347
  57.6400032    0.2312938
  57.6500015    0.2376751
  57.6600037    0.2252443
  57.6700020    0.2304370
  57.6800041    0.2193203
  57.6900024    0.2206588
  57.7000046    0.2221000
  57.7100029    0.2238109
  57.7200012    0.2321103
  57.7300034    0.2317480
  57.7400017    0.2242559
  57.7500038    0.2255898
  57.7600021    0.2296020
  57.7700043    0.2269081
  57.7800026    0.2274352
  57.7900009    0.2255916
  57.8000031    0.2217876
  57.8100014    0.2284246
  57.8200035    0.2224084
  57.8300018    0.2225738
  57.8400040    0.2181056
  57.8500023    0.2206794
  57.8600044    0.2184217
  57.8700027    0.2226301
  57.8800011    0.2215717
  57.8900032    0.2232694
  57.9000015    0.2258430
  57.9100037    0.2191109
  57.9200020    0.2213361
  57.9300041    0.2224660
  57.9400024    0.2260533
  57.9500046    0.2319487
  57.9600029    0.2297719
  57.9700012    0.2327952
  57.9800034    0.2255214
  57.9900017    0.2255248
  58.0000038    0.2312765
  58.0100021    0.2343187
  58.0200043    0.2383667
  58.0300026    0.2310844
  58.0400009    0.2292100
  58.0500031    0.2297587
  58.0600014    0.2321111
  58.0700035    0.2364115
  58.0800018    0.2262727
  58.0900040    0.2294604
  58.1000023    0.2316778
  58.1100044    0.2352358
  58.1200027    0.2311567
  58.1300011    0.2346071
  58.1400032    0.2312302
  58.1500015    0.2334529
  58.1600037    0.2282226
  58.1700020    0.2333601
  58.1800041    0.2372363
  58.1900024    0.2323977
  58.2000046    0.2438051
  58.2100029    0.2378287
  58.2200012    0.2477511
  58.2300034    0.2408269
  58.2400017    0.2426956
  58.2500038    0.2414354
  58.2600021    0.2469891
  58.2700043    0.2567937
  58.2800026    0.2633859
  58.2900009    0.2640609
  58.3000031    0.2665275
  58.3100014    0.2586469
  58.3200035    0.2556503
  58.3300018    0.2537304
  58.3400040    0.2476207
  58.3500023    0.2501816
  58.3600044    0.2397293
  58.3700027    0.2377586
  58.3800011    0.2378424
  58.3900032    0.2361279
  58.4000015    0.2302976
  58.4100037    0.2238567
  58.4200020    0.2341162
  58.4300041    0.2346530
  58.4400024    0.2321116
  58.4500046    0.2345071
  58.4600029    0.2241368
  58.4700012    0.2236206
  58.4800034    0.2206442
  58.4900017    0.2179221
  58.5000038    0.2268281
  58.5100021    0.2290241
  58.5200043    0.2236370
  58.5300026    0.2231118
  58.5400009    0.2246081
  58.5500031    0.2197499
  58.5600014    0.2260243
  58.5700035    0.2177550
  58.5800018    0.2184309
  58.5900040    0.2218322
  58.6000023    0.2195719
  58.6100044    0.2180917
  58.6200027    0.2228901
  58.6300011    0.2243566
  58.6400032    0.2259356
  58.6500015    0.2248638
  58.6600037    0.2278785
  58.6700020    0.2336718
  58.6800041    0.2291734
  58.6900024    0.2254842
  58.7000046    0.2270670
  58.7100029    0.2221966
  58.7200012    0.2233125
  58.7300034    0.2336508
  58.7400017    0.2312422
  58.7500038    0.2318732
  58.7600021    0.2315138
  58.7700043    0.2342061
  58.7800026    0.2365679
  58.7900009    0.2352940
  58.8000031    0.2364426
  58.8100014    0.2354103
  58.8200035    0.2356535
  58.8300018    0.2418228
  58.8400040    0.2293060
  58.8500023    0.2306546
  58.8600044    0.2326928
  58.8700027    0.2347693
  58.8800011    0.2362917
  58.8900032    0.2363078
  58.9000015    0.2353880
  58.9100037    0.2377290
  58.9200020    0.2395891
  58.9300041    0.2527024
  58.9400024    0.2521453
  58.9500046    0.2564577
  58.9600029    0.2598418
  58.9700012    0.2537354
  58.9800034    0.2501220
  58.9900017    0.2459287
  59.0000038    0.2568676
  59.0100021    0.2565651
  59.0200043    0.2501898
  59.0300026    0.2495156
  59.0400009    0.2515421
  59.0500031    0.2442946
  59.0600014    0.2453858
  59.0700035    0.2395798
  59.0800018    0.2362255
  59.0900040    0.2368413
  59.1000023    0.2379628
  59.1100044    0.2411739
  59.1200027    0.2369681
  59.1300011    0.2340496
  59.1400032    0.2372622
  59.1500015    0.2409058
  59.1600037    0.2397032
  59.1700020    0.2378078
  59.1800041    0.2377483
  59.1900024    0.2353012
  59.2000046    0.2294924
  59.2100029    0.2348038
  59.2200012    0.2368946
  59.2300034    0.2330987
  59.2400017    0.2302593
  59.2500038    0.2322887
  59.2600021    0.2305654
  59.2700043    0.2289664
  59.2800026    0.2281299
  59.2900009    0.2248580
  59.3000031    0.2399916
  59.3100014    0.2423348
  59.3200035    0.2480049
  59.3300018    0.2522164
  59.3400040    0.2515155
  59.3500023    0.2457053
  59.3600044    0.2451576
  59.3700027    0.2502936
  59.3800011    0.2540175
  59.3900032    0.2458182
  59.4000015    0.2365733
  59.4100037    0.2432501
  59.4200020    0.2445064
  59.4300041    0.2467284
  59.4400024    0.2443010
  59.4500046    0.2468466
  59.4600029    0.2572114
  59.4700012    0.2552929
  59.4800034    0.2541865
  59.4900017    0.2459517
  59.5000038    0.2497128
  59.5100021    0.2473834
  59.5200043    0.2526686
  59.5300026    0.2546209
  59.5400047    0.2581161
  59.5500031    0.2594716
  59.5600014    0.2581819
  59.5700035    0.2569381
  59.5800018    0.2660528
  59.5900040    0.2683955
  59.6000023    0.2748629
  59.6100044    0.2716357
  59.6200027    0.2731943
  59.6300011    0.2604795
  59.6400032    0.2649895
  59.6500015    0.2621428
  59.6600037    0.2615834
  59.6700020    0.2593401
  59.6800041    0.2724256
  59.6900024    0.2737657
  59.7000046    0.2759353
  59.7100029    0.2719665
  59.7200012    0.2629769
  59.7300034    0.2622354
  59.7400017    0.2667535
  59.7500038    0.2622056
  59.7600021    0.2716284
  59.7700043    0.2632611
  59.7800026    0.2609797
  59.7900047    0.2532868
  59.8000031    0.2529228
  59.8100014    0.2515621
  59.8200035    0.2474407
  59.8300018    0.2499368
  59.8400040    0.2526388
  59.8500023    0.2517016
  59.8600044    0.2455952
  59.8700027    0.2412213
  59.8800011    0.2271868
  59.8900032    0.2362960
  59.9000015    0.2322595
  59.9100037    0.2393965
  59.9200020    0.2301268
  59.9300041    0.2363963
  59.9400024    0.2439221
  59.9500046    0.2450509
  59.9600029    0.2418226
  59.9700012    0.2411816
  59.9800034    0.2385973
  59.9900017    0.2381370
  60.0000038    0.2357706
  60.0100021    0.2382800
  60.0200043    0.2402799
  60.0300026    0.2441972
  60.0400047    0.2523763
  60.0500031    0.2583537
  60.0600014    0.2679366
  60.0700035    0.2583220
  60.0800018    0.2543318
  60.0900040    0.2526599
  60.1000023    0.2472135
  60.1100044    0.2517287
  60.1200027    0.2486804
  60.1300011    0.2433615
  60.1400032    0.2576898
  60.1500015    0.2583321
  60.1600037    0.2636802
  60.1700020    0.2608140
  60.1800041    0.2615872
  60.1900024    0.2727559
  60.2000046    0.2640493
  60.2100029    0.2758825
  60.2200012    0.2638902
  60.2300034    0.2760990
  60.2400017    0.2660515
  60.2500038    0.2782726
  60.2600021    0.2768977
  60.2700043    0.2813748
  60.2800026    0.2912978
  60.2900047    0.2893105
  60.3000031    0.2802190
  60.3100014    0.2681429
  60.3200035    0.2659722
  60.3300018    0.2658450
  60.3400040    0.2714031
  60.3500023    0.2657698
  60.3600044    0.2670603
  60.3700027    0.2662861
  60.3800011    0.2660976
  60.3900032    0.2513634
  60.4000015    0.2618217
  60.4100037    0.2580886
  60.4200020    0.2658580
  60.4300041    0.2754710
  60.4400024    0.2777218
  60.4500046    0.2816804
  60.4600029    0.2725144
  60.4700012    0.2759986
  60.4800034    0.2708836
  60.4900017    0.2683006
  60.5000038    0.2691906
  60.5100021    0.2680549
  60.5200043    0.2651581
  60.5300026    0.2605825
  60.5400047    0.2618849
  60.5500031    0.2556896
  60.5600014    0.2571244
  60.5700035    0.2539158
  60.5800018    0.2563725
  60.5900040    0.2468691
  60.6000023    0.2487361
  60.6100044    0.2509448
  60.6200027    0.2539251
  60.6300011    0.2522376
  60.6400032    0.2478050
  60.6500015    0.2477187
  60.6600037    0.2436830
  60.6700020    0.2522436
  60.6800041    0.2480064
  60.6900024    0.2484523
  60.7000046    0.2420743
  60.7100029    0.2440636
  60.7200012    0.2491409
  60.7300034    0.2446840
  60.7400017    0.2512577
  60.7500038    0.2582728
  60.7600021    0.2509094
  60.7700043    0.2531050
  60.7800026    0.2524846
  60.7900047    0.2489863
  60.8000031    0.2509212
  60.8100014    0.2495662
  60.8200035    0.2549216
  60.8300018    0.2527621
  60.8400040    0.2450178
  60.8500023    0.2510666
  60.8600044    0.2630469
  60.8700027    0.2551527
  60.8800011    0.2594917
  60.8900032    0.2639182
  60.9000015    0.2549491
  60.9100037    0.2537327
  60.9200020    0.2572724
  60.9300041    0.2544968
  60.9400024    0.2508531
  60.9500046    0.2550518
  60.9600029    0.2532693
  60.9700012    0.2486146
  60.9800034    0.2574744
  60.9900017    0.2509837
  61.0000038    0.2565418
  61.0100021    0.2603377
  61.0200043    0.2597393
  61.0300026    0.2577976
  61.0400047    0.2600414
  61.0500031    0.2676744
  61.0600014    0.2678681
  61.0700035    0.2624732
  61.0800018    0.2717147
  61.0900040    0.2687027
  61.1000023    0.2791084
  61.1100044    0.2791957
  61.1200027    0.2875120
  61.1300011    0.2891156
  61.1400032    0.2841594
  61.1500015    0.2954225
  61.1600037    0.2831808
  61.1700020    0.2992817
  61.1800041    0.3016120
  61.1900024    0.3190361
  61.2000046    0.3229284
  61.2100029    0.3119954
  61.2200012    0.3251318
  61.2300034    0.3050444
  61.2400017    0.3031510
  61.2500038    0.2976638
  61.2600021    0.2991924
  61.2700043    0.2903333
  61.2800026    0.2806001
  61.2900047    0.2978449
  61.3000031    0.3060226
  61.3100014    0.2900206
  61.3200035    0.2933750
  61.3300018    0.2911146
  61.3400040    0.2946410
  61.3500023    0.2934982
  61.3600044    0.2943281
  61.3700027    0.2972390
  61.3800011    0.2863224
  61.3900032    0.2958054
  61.4000015    0.2906670
  61.4100037    0.2873280
  61.4200020    0.2764891
  61.4300041    0.2778822
  61.4400024    0.2828777
  61.4500046    0.2643137
  61.4600029    0.2667636
  61.4700012    0.2636426
  61.4800034    0.2542294
  61.4900017    0.2612849
  61.5000038    0.2704224
  61.5100021    0.2714775
  61.5200043    0.2691613
  61.5300026    0.2743802
  61.5400047    0.2699452
  61.5500031    0.2748637
  61.5600014    0.2781851
  61.5700035    0.2716443
  61.5800018    0.2758653
  61.5900040    0.2763855
  61.6000023    0.2812459
  61.6100044    0.2803414
  61.6200027    0.2888569
  61.6300011    0.2810118
  61.6400032    0.2856888
  61.6500015    0.2799923
  61.6600037    0.2815962
  61.6700020    0.2704892
  61.6800041    0.2680773
  61.6900024    0.2684938
  61.7000046    0.2838186
  61.7100029    0.2937167
  61.7200012    0.2873210
  61.7300034    0.2870222
  61.7400017    0.2886744
  61.7500038    0.2901660
  61.7600021    0.2879158
  61.7700043    0.2855144
  61.7800026    0.2613057
  61.7900047    0.2643939
  61.8000031    0.2626074
  61.8100014    0.2604633
  61.8200035    0.2573929
  61.8300018    0.2577915
  61.8400040    0.2574944
  61.8500023    0.2668615
  61.8600044    0.2662108
  61.8700027    0.2551585
  61.8800011    0.2578187
  61.8900032    0.2751929
  61.9000015    0.2778870
  61.9100037    0.2766265
  61.9200020    0.2785796
  61.9300041    0.2845892
  61.9400024    0.2774881
  61.9500046    0.2867934
  61.9600029    0.2842439
  61.9700012    0.2766995
  61.9800034    0.2678775
  61.9900017    0.2619098
  62.0000038    0.2723159
  62.0100021    0.2741391
  62.0200043    0.2731508
  62.0300026    0.2660908
  62.0400047    0.2681468
  62.0500031    0.2671627
  62.0600014    0.2729797
  62.0700035    0.2801594
  62.0800018    0.2819983
  62.0900040    0.2764990
  62.1000023    0.2699759
  62.1100044    0.2703446
  62.1200027    0.2711466
  62.1300011    0.2774440
  62.1400032    0.2815960
  62.1500015    0.2794343
  62.1600037    0.2768079
  62.1700020    0.2677717
  62.1800041    0.2696554
  62.1900024    0.2604077
  62.2000046    0.2597778
  62.2100029    0.2612570
  62.2200012    0.2491781
  62.2300034    0.2519048
  62.2400017    0.2613571
  62.2500038    0.2530735
  62.2600021    0.2543086
  62.2700043    0.2652573
  62.2800026    0.2639015
  62.2900047    0.2515796
  62.3000031    0.2678941
  62.3100014    0.2683885
  62.3200035    0.2616176
  62.3300018    0.2599564
  62.3400040    0.2680650
  62.3500023    0.2552586
  62.3600044    0.2505057
  62.3700027    0.2565812
  62.3800011    0.2491073
  62.3900032    0.2454915
  62.4000015    0.2412226
  62.4100037    0.2406145
  62.4200020    0.2378444
  62.4300041    0.2389243
  62.4400024    0.2445846
  62.4500046    0.2432441
  62.4600029    0.2453474
  62.4700012    0.2355885
  62.4800034    0.2388220
  62.4900017    0.2482192
  62.5000038    0.2580325
  62.5100021    0.2560325
  62.5200043    0.2494563
  62.5300026    0.2575102
  62.5400047    0.2556145
  62.5500031    0.2598410
  62.5600014    0.2523192
  62.5700035    0.2549230
  62.5800018    0.2600006
  62.5900040    0.2521105
  62.6000023    0.2383172
  62.6100044    0.2381372
  62.6200027    0.2413612
  62.6300011    0.2383068
  62.6400032    0.2361872
  62.6500015    0.2385899
  62.6600037    0.2412130
  62.6700020    0.2378313
  62.6800041    0.2446043
  62.6900024    0.2436605
  62.7000046    0.2386109
  62.7100029    0.2348758
  62.7200012    0.2363335
  62.7300034    0.2358718
  62.7400017    0.2400491
  62.7500038    0.2363215
  62.7600021    0.2331681
  62.7700043    0.2331488
  62.7800026    0.2407362
  62.7900047    0.2430041
  62.8000031    0.2396893
  62.8100014    0.2457739
  62.8200035    0.2507887
  62.8300018    0.2438566
  62.8400040    0.2385146
  62.8500023    0.2450888
  62.8600044    0.2464358
  62.8700027    0.2483800
  62.8800049    0.2487250
  62.8900032    0.2422850
  62.9000015    0.2453684
  62.9100037    0.2403665
  62.9200020    0.2408299
  62.9300041    0.2460491
  62.9400024    0.2427043
  62.9500046    0.2477987
  62.9600029    0.2461350
  62.9700012    0.2534181
  62.9800034    0.2544602
  62.9900017    0.2541514
  63.0000038    0.2400088
  63.0100021    0.2458933
  63.0200043    0.2382583
  63.0300026    0.2429122
  63.0400047    0.2462103
  63.0500031    0.2433777
  63.0600014    0.2431642
  63.0700035    0.2373192
  63.0800018    0.2552061
  63.0900040    0.2462737
  63.1000023    0.2495810
  63.1100044    0.2411688
  63.1200027    0.2376011
  63.1300049    0.2378432
  63.1400032    0.2361222
  63.1500015    0.2427271
  63.1600037    0.2454725
  63.1700020    0.2386201
  63.1800041    0.2469179
  63.1900024    0.2419027
  63.2000046    0.2346813
  63.2100029    0.2368071
  63.2200012    0.2375479
  63.2300034    0.2375477
  63.2400017    0.2331021
  63.2500038    0.2347036
  63.2600021    0.2271060
  63.2700043    0.2261750
  63.2800026    0.2347450
  63.2900047    0.2263489
  63.3000031    0.2148233
  63.3100014    0.2145086
  63.3200035    0.2174509
  63.3300018    0.2112556
  63.3400040    0.2173695
  63.3500023    0.2188853
  63.3600044    0.2214038
  63.3700027    0.2191284
  63.3800049    0.2188339
  63.3900032    0.2164595
  63.4000015    0.2176267
  63.4100037    0.2159426
  63.4200020    0.2176896
  63.4300041    0.2209148
  63.4400024    0.2244359
  63.4500046    0.2268634
  63.4600029    0.2272421
  63.4700012    0.2349673
  63.4800034    0.2363019
  63.4900017    0.2347754
  63.5000038    0.2404823
  63.5100021    0.2493380
  63.5200043    0.2403128
  63.5300026    0.2468482
  63.5400047    0.2454389
  63.5500031    0.2439165
  63.5600014    0.2429521
  63.5700035    0.2441770
  63.5800018    0.2341310
  63.5900040    0.2285868
  63.6000023    0.2437649
  63.6100044    0.2403193
  63.6200027    0.2413559
  63.6300049    0.2322962
  63.6400032    0.2330642
  63.6500015    0.2281433
  63.6600037    0.2221700
  63.6700020    0.2222497
  63.6800041    0.2218251
  63.6900024    0.2162035
  63.7000046    0.2205596
  63.7100029    0.2208900
  63.7200012    0.2200142
  63.7300034    0.2301539
  63.7400017    0.2334046
  63.7500038    0.2344496
  63.7600021    0.2363529
  63.7700043    0.2312402
  63.7800026    0.2350654
  63.7900047    0.2343488
  63.8000031    0.2282562
  63.8100014    0.2277384
  63.8200035    0.2201205
  63.8300018    0.2212992
  63.8400040    0.2283543
  63.8500023    0.2282573
  63.8600044    0.2255717
  63.8700027    0.2247527
  63.8800049    0.2221421
  63.8900032    0.2212590
  63.9000015    0.2186255
  63.9100037    0.2238733
  63.9200020    0.2245587
  63.9300041    0.2284277
  63.9400024    0.2280729
  63.9500046    0.2280669
  63.9600029    0.2263463
  63.9700012    0.2289854
  63.9800034    0.2314835
  63.9900017    0.2301455
  64.0000000    0.2250746
  64.0100021    0.2221611
  64.0200043    0.2258156
  64.0300064    0.2247752
  64.0400009    0.2243240
  64.0500031    0.2230234
  64.0600052    0.2256087
  64.0699997    0.2246280
  64.0800018    0.2255865
  64.0900040    0.2262831
  64.1000061    0.2251692
  64.1100006    0.2332637
  64.1200027    0.2332634
  64.1300049    0.2344085
  64.1399994    0.2286255
  64.1500015    0.2295254
  64.1600037    0.2332293
  64.1700058    0.2300911
  64.1800003    0.2298994
  64.1900024    0.2332254
  64.2000046    0.2312051
  64.2100067    0.2250482
  64.2200012    0.2304356
  64.2300034    0.2235434
  64.2400055    0.2216940
  64.2500000    0.2273553
  64.2600021    0.2269679
  64.2700043    0.2297500
  64.2800064    0.2294107
  64.2900009    0.2229716
  64.3000031    0.2285672
  64.3100052    0.2235862
  64.3199997    0.2242176
  64.3300018    0.2209904
  64.3400040    0.2239019
  64.3500061    0.2274009
  64.3600006    0.2308021
  64.3700027    0.2245118
  64.3800049    0.2323032
  64.3899994    0.2330164
  64.4000015    0.2307048
  64.4100037    0.2386700
  64.4200058    0.2386669
  64.4300003    0.2425770
  64.4400024    0.2374483
  64.4500046    0.2401767
  64.4600067    0.2475128
  64.4700012    0.2407936
  64.4800034    0.2432619
  64.4900055    0.2442482
  64.5000000    0.2482999
  64.5100021    0.2454112
  64.5200043    0.2406269
  64.5300064    0.2439240
  64.5400009    0.2570722
  64.5500031    0.2477614
  64.5600052    0.2552837
  64.5699997    0.2502377
  64.5800018    0.2582975
  64.5900040    0.2503442
  64.6000061    0.2409034
  64.6100006    0.2426424
  64.6200027    0.2497052
  64.6300049    0.2436921
  64.6399994    0.2453278
  64.6500015    0.2509968
  64.6600037    0.2454503
  64.6700058    0.2390066
  64.6800003    0.2398467
  64.6900024    0.2409138
  64.7000046    0.2418030
  64.7100067    0.2334995
  64.7200012    0.2310169
  64.7300034    0.2336194
  64.7400055    0.2298154
  64.7500000    0.2337646
  64.7600021    0.2342152
  64.7700043    0.2295563
  64.7800064    0.2280037
  64.7900009    0.2289920
  64.8000031    0.2365602
  64.8100052    0.2286386
  64.8199997    0.2306528
  64.8300018    0.2274349
  64.8400040    0.2335240
  64.8500061    0.2327706
  64.8600006    0.2266029
  64.8700027    0.2280241
  64.8800049    0.2276085
  64.8899994    0.2309887
  64.9000015    0.2299445
  64.9100037    0.2266459
  64.9200058    0.2296176
  64.9300003    0.2321879
  64.9400024    0.2332448
  64.9500046    0.2336688
  64.9600067    0.2337524
  64.9700012    0.2327246
  64.9800034    0.2364676
  64.9900055    0.2356087
  65.0000000    0.2386317
  65.0100021    0.2417300
  65.0200043    0.2378958
  65.0300064    0.2414794
  65.0400009    0.2388995
  65.0500031    0.2354851
  65.0600052    0.2347307
  65.0699997    0.2331237
  65.0800018    0.2353541
  65.0900040    0.2448627
  65.1000061    0.2434390
  65.1100006    0.2428280
  65.1200027    0.2390186
  65.1300049    0.2405912
  65.1399994    0.2361681
  65.1500015    0.2292204
  65.1600037    0.2354155
  65.1700058    0.2317886
  65.1800003    0.2351397
  65.1900024    0.2326802
  65.2000046    0.2389807
  65.2100067    0.2417860
  65.2200012    0.2372586
  65.2300034    0.2403778
  65.2400055    0.2397842
  65.2500000    0.2461097
  65.2600021    0.2484762
  65.2700043    0.2491308
  65.2800064    0.2489804
  65.2900009    0.2474529
  65.3000031    0.2478700
  65.3100052    0.2426173
  65.3199997    0.2411231
  65.3300018    0.2398963
  65.3400040    0.2350030
  65.3500061    0.2402094
  65.3600006    0.2347793
  65.3700027    0.2443575
  65.3800049    0.2394592
  65.3899994    0.2409222
  65.4000015    0.2422237
  65.4100037    0.2434213
  65.4200058    0.2378592
  65.4300003    0.2370851
  65.4400024    0.2452510
  65.4500046    0.2497249
  65.4600067    0.2442962
  65.4700012    0.2515372
  65.4800034    0.2443247
  65.4900055    0.2488380
  65.5000000    0.2479799
  65.5100021    0.2416085
  65.5200043    0.2445903
  65.5300064    0.2448770
  65.5400009    0.2516581
  65.5500031    0.2413488
  65.5600052    0.2448713
  65.5699997    0.2469575
  65.5800018    0.2430183
  65.5900040    0.2404513
  65.6000061    0.2410548
  65.6100006    0.2430632
  65.6200027    0.2412983
  65.6300049    0.2476353
  65.6399994    0.2424043
  65.6500015    0.2517430
  65.6600037    0.2556232
  65.6700058    0.2552049
  65.6800003    0.2535932
  65.6900024    0.2497745
  65.7000046    0.2528041
  65.7100067    0.2438940
  65.7200012    0.2460826
  65.7300034    0.2502071
  65.7400055    0.2536111
  65.7500000    0.2524560
  65.7600021    0.2540540
  65.7700043    0.2507820
  65.7800064    0.2522600
  65.7900009    0.2521245
  65.8000031    0.2514569
  65.8100052    0.2465260
  65.8199997    0.2530207
  65.8300018    0.2477643
  65.8400040    0.2470584
  65.8500061    0.2373442
  65.8600006    0.2356246
  65.8700027    0.2350220
  65.8800049    0.2385071
  65.8899994    0.2377320
  65.9000015    0.2394758
  65.9100037    0.2440157
  65.9200058    0.2380223
  65.9300003    0.2378236
  65.9400024    0.2341182
  65.9500046    0.2459559
  65.9600067    0.2437422
  65.9700012    0.2468993
  65.9800034    0.2428360
  65.9900055    0.2475999
  66.0000000    0.2530732
  66.0100021    0.2603975
  66.0200043    0.2565768
  66.0300064    0.2569923
  66.0400009    0.2587921
  66.0500031    0.2644579
  66.0600052    0.2587146
  66.0699997    0.2673313
  66.0800018    0.2693381
  66.0900040    0.2728682
  66.1000061    0.2652652
  66.1100006    0.2622496
  66.1200027    0.2613986
  66.1300049    0.2471156
  66.1399994    0.2460928
  66.1500015    0.2505032
  66.1600037    0.2562324
  66.1700058    0.2598102
  66.1800003    0.2576272
  66.1900024    0.2601185
  66.2000046    0.2660369
  66.2100067    0.2585717
  66.2200012    0.2561728
  66.2300034    0.2599366
  66.2400055    0.2619763
  66.2500000    0.2604580
  66.2600021    0.2494363
  66.2700043    0.2565094
  66.2800064    0.2590446
  66.2900009    0.2549239
  66.3000031    0.2648166
  66.3100052    0.2716990
  66.3199997    0.2753883
  66.3300018    0.2894670
  66.3400040    0.2815971
  66.3500061    0.2783526
  66.3600006    0.2733732
  66.3700027    0.2716978
  66.3800049    0.2692359
  66.3899994    0.2567455
  66.4000015    0.2479619
  66.4100037    0.2518978
  66.4200058    0.2544595
  66.4300003    0.2561884
  66.4400024    0.2644943
  66.4500046    0.2739245
  66.4600067    0.2560842
  66.4700012    0.2592229
  66.4800034    0.2666122
  66.4900055    0.2653559
  66.5000000    0.2608409
  66.5100021    0.2514316
  66.5200043    0.2546896
  66.5300064    0.2489698
  66.5400009    0.2491613
  66.5500031    0.2546954
  66.5600052    0.2583177
  66.5699997    0.2661772
  66.5800018    0.2643891
  66.5900040    0.2593469
  66.6000061    0.2641206
  66.6100006    0.2791313
  66.6200027    0.2786183
  66.6300049    0.2784361
  66.6399994    0.2784709
  66.6500015    0.2695675
  66.6600037    0.2692788
  66.6700058    0.2635626
  66.6800003    0.2632536
  66.6900024    0.2613763
  66.7000046    0.2590759
  66.7100067    0.2606111
  66.7200012    0.2712006
  66.7300034    0.2729896
  66.7400055    0.2773299
  66.7500000    0.2669870
  66.7600021    0.2630007
  66.7700043    0.2686827
  66.7800064    0.2658259
  66.7900009    0.2766752
  66.8000031    0.2707510
  66.8100052    0.2596800
  66.8199997    0.2652552
  66.8300018    0.2679926
  66.8400040    0.2717886
  66.8500061    0.2673118
  66.8600006    0.2803389
  66.8700027    0.2973031
  66.8800049    0.2871753
  66.8899994    0.2750000
  66.9000015    0.2717263
  66.9100037    0.2776946
  66.9200058    0.2823257
  66.9300003    0.2862568
  66.9400024    0.2842069
  66.9500046    0.2854986
  66.9600067    0.2827254
  66.9700012    0.2729370
  66.9800034    0.2814990
  66.9900055    0.2737175
  67.0000000    0.2675298
  67.0100021    0.2736493
  67.0200043    0.2632931
  67.0300064    0.2585270
  67.0400009    0.2594468
  67.0500031    0.2719764
  67.0600052    0.2697907
  67.0699997    0.2698957
  67.0800018    0.2697376
  67.0900040    0.2642708
  67.1000061    0.2577878
  67.1100006    0.2644601
  67.1200027    0.2644799
  67.1300049    0.2717607
  67.1399994    0.2796682
  67.1500015    0.2748411
  67.1600037    0.2863365
  67.1700058    0.2779923
  67.1800003    0.2794470
  67.1900024    0.2749666
  67.2000046    0.2745962
  67.2100067    0.2793426
  67.2200012    0.2768266
  67.2300034    0.2740810
  67.2400055    0.2746934
  67.2500000    0.2798131
  67.2600021    0.2838893
  67.2700043    0.2770472
  67.2800064    0.2744398
  67.2900009    0.2753799
  67.3000031    0.2706644
  67.3100052    0.2631698
  67.3199997    0.2668773
  67.3300018    0.2680632
  67.3400040    0.2702706
  67.3500061    0.2757196
  67.3600006    0.2614217
  67.3700027    0.2720608
  67.3800049    0.2648330
  67.3899994    0.2661754
  67.4000015    0.2733069
  67.4100037    0.2694072
  67.4200058    0.2679039
  67.4300003    0.2661681
  67.4400024    0.2660897
  67.4500046    0.2723252
  67.4600067    0.2687047
  67.4700012    0.2675345
  67.4800034    0.2670440
  67.4900055    0.2724164
  67.5000000    0.2651404
  67.5100021    0.2794172
  67.5200043    0.2837154
  67.5300064    0.2893564
  67.5400009    0.2802695
  67.5500031    0.2750314
  67.5600052    0.2679001
  67.5699997    0.2780312
  67.5800018    0.2745644
  67.5900040    0.2841306
  67.6000061    0.2851449
  67.6100006    0.2917959
  67.6200027    0.2901699
  67.6300049    0.2761787
  67.6400070    0.2707272
  67.6500015    0.2658515
  67.6600037    0.2616640
  67.6700058    0.2554172
  67.6800003    0.2591581
  67.6900024    0.2673613
  67.7000046    0.2697206
  67.7100067    0.2693577
  67.7200012    0.2701420
  67.7300034    0.2646696
  67.7400055    0.2684349
  67.7500000    0.2816750
  67.7600021    0.2792385
  67.7700043    0.2794688
  67.7800064    0.2810392
  67.7900009    0.2777239
  67.8000031    0.2709368
  67.8100052    0.2793845
  67.8199997    0.2785129
  67.8300018    0.2770307
  67.8400040    0.2775993
  67.8500061    0.2746287
  67.8600006    0.2708846
  67.8700027    0.2672510
  67.8800049    0.2725991
  67.8900070    0.2778389
  67.9000015    0.2817400
  67.9100037    0.2914080
  67.9200058    0.2912765
  67.9300003    0.2891921
  67.9400024    0.2786970
  67.9500046    0.2779705
  67.9600067    0.2837368
  67.9700012    0.2855753
  67.9800034    0.2774230
  67.9900055    0.2769952
  68.0000000    0.2747954
  68.0100021    0.2704283
  68.0200043    0.2696423
  68.0300064    0.2677714
  68.0400009    0.2684244
  68.0500031    0.2678062
  68.0600052    0.2586481
  68.0699997    0.2638608
  68.0800018    0.2681227
  68.0900040    0.2723097
  68.1000061    0.2691565
  68.1100006    0.2721797
  68.1200027    0.2750486
  68.1300049    0.2768081
  68.1400070    0.2756565
  68.1500015    0.2859259
  68.1600037    0.2730902
  68.1700058    0.2629482
  68.1800003    0.2598915
  68.1900024    0.2602790
  68.2000046    0.2750785
  68.2100067    0.2706107
  68.2200012    0.2818039
  68.2300034    0.2838451
  68.2400055    0.2850087
  68.2500000    0.2766902
  68.2600021    0.2817239
  68.2700043    0.2742486
  68.2800064    0.2856797
  68.2900009    0.2879045
  68.3000031    0.2866042
  68.3100052    0.2736368
  68.3199997    0.2882616
  68.3300018    0.2748746
  68.3400040    0.2764890
  68.3500061    0.2834194
  68.3600006    0.2801195
  68.3700027    0.2891736
  68.3800049    0.2793198
  68.3900070    0.2855157
  68.4000015    0.2783212
  68.4100037    0.2797624
  68.4200058    0.2703447
  68.4300003    0.2739748
  68.4400024    0.2852145
  68.4500046    0.2693081
  68.4600067    0.2693343
  68.4700012    0.2722020
  68.4800034    0.2721211
  68.4900055    0.2741596
  68.5000000    0.2712184
  68.5100021    0.2704405
  68.5200043    0.2807769
  68.5300064    0.2836891
  68.5400009    0.2822320
  68.5500031    0.2773508
  68.5600052    0.2679065
  68.5699997    0.2747526
  68.5800018    0.2764621
  68.5900040    0.2796139
  68.6000061    0.2859503
  68.6100006    0.2856267
  68.6200027    0.2837692
  68.6300049    0.2947304
  68.6400070    0.2891938
  68.6500015    0.2839771
  68.6600037    0.2778858
  68.6700058    0.2648327
  68.6800003    0.2749127
  68.6900024    0.2705873
  68.7000046    0.2838265
  68.7100067    0.2763321
  68.7200012    0.2711298
  68.7300034    0.2767333
  68.7400055    0.2787433
  68.7500000    0.2810874
  68.7600021    0.2731643
  68.7700043    0.2678902
  68.7800064    0.2657404
  68.7900009    0.2593478
  68.8000031    0.2628834
  68.8100052    0.2601111
  68.8199997    0.2597534
  68.8300018    0.2630673
  68.8400040    0.2668136
  68.8500061    0.2505846
  68.8600006    0.2555178
  68.8700027    0.2528770
  68.8800049    0.2600701
  68.8900070    0.2568597
  68.9000015    0.2624528
  68.9100037    0.2518197
  68.9200058    0.2560638
  68.9300003    0.2586772
  68.9400024    0.2535468
  68.9500046    0.2529211
  68.9600067    0.2533512
  68.9700012    0.2599445
  68.9800034    0.2495840
  68.9900055    0.2431032
  69.0000000    0.2522750
  69.0100021    0.2689027
  69.0200043    0.2598284
  69.0300064    0.2681392
  69.0400009    0.2689297
  69.0500031    0.2719163
  69.0600052    0.2625730
  69.0699997    0.2722642
  69.0800018    0.2688469
  69.0900040    0.2640540
  69.1000061    0.2650439
  69.1100006    0.2645062
  69.1200027    0.2589935
  69.1300049    0.2591242
  69.1400070    0.2705517
  69.1500015    0.2682903
  69.1600037    0.2636762
  69.1700058    0.2714697
  69.1800003    0.2682818
  69.1900024    0.2737829
  69.2000046    0.2764246
  69.2100067    0.2839722
  69.2200012    0.2923830
  69.2300034    0.2935034
  69.2400055    0.2820686
  69.2500000    0.2750888
  69.2600021    0.2708889
  69.2700043    0.2650871
  69.2800064    0.2691655
  69.2900009    0.2724855
  69.3000031    0.2654745
  69.3100052    0.2683452
  69.3199997    0.2770925
  69.3300018    0.2610276
  69.3400040    0.2693068
  69.3500061    0.2628042
  69.3600006    0.2662023
  69.3700027    0.2625965
  69.3800049    0.2618631
  69.3900070    0.2691424
  69.4000015    0.2665182
  69.4100037    0.2744636
  69.4200058    0.2751284
  69.4300003    0.2780311
  69.4400024    0.2748460
  69.4500046    0.2778487
  69.4600067    0.2710773
  69.4700012    0.2564977
  69.4800034    0.2492913
  69.4900055    0.2473125
  69.5000000    0.2487995
  69.5100021    0.2520135
  69.5200043    0.2549380
  69.5300064    0.2509091
  69.5400009    0.2506827
  69.5500031    0.2593179
  69.5600052    0.2586565
  69.5699997    0.2521477
  69.5800018    0.2566194
  69.5900040    0.2444473
  69.6000061    0.2467386
  69.6100006    0.2483630
  69.6200027    0.2556335
  69.6300049    0.2503593
  69.6400070    0.2528481
  69.6500015    0.2570156
  69.6600037    0.2520699
  69.6700058    0.2500923
  69.6800003    0.2559979
  69.6900024    0.2648777
  69.7000046    0.2656417
  69.7100067    0.2663734
  69.7200012    0.2675090
  69.7300034    0.2679153
  69.7400055    0.2717007
  69.7500000    0.2690518
  69.7600021    0.2669973
  69.7700043    0.2676646
  69.7800064    0.2581245
  69.7900009    0.2582746
  69.8000031    0.2441874
  69.8100052    0.2519649
  69.8199997    0.2539493
  69.8300018    0.2511227
  69.8400040    0.2573164
  69.8500061    0.2558183
  69.8600006    0.2581766
  69.8700027    0.2451911
  69.8800049    0.2530797
  69.8900070    0.2504798
  69.9000015    0.2585652
  69.9100037    0.2620403
  69.9200058    0.2631162
  69.9300003    0.2635367
  69.9400024    0.2669435
  69.9500046    0.2660489
  69.9600067    0.2531459
  69.9700012    0.2610449
  69.9800034    0.2602010
  69.9900055    0.2621771
  70.0000000    0.2615777
  70.0100021    0.2595643
  70.0200043    0.2529158
  70.0300064    0.2617178
  70.0400009    0.2454264
  70.0500031    0.2562555
  70.0600052    0.2597261
  70.0699997    0.2560024
  70.0800018    0.2647945
  70.0900040    0.2671872
  70.1000061    0.2637212
  70.1100006    0.2651138
  70.1200027    0.2685460
  70.1300049    0.2606391
  70.1400070    0.2592151
  70.1500015    0.2564543
  70.1600037    0.2694784
  70.1700058    0.2706591
  70.1800003    0.2710897
  70.1900024    0.2610148
  70.2000046    0.2657448
  70.2100067    0.2711028
  70.2200012    0.2664005
  70.2300034    0.2587189
  70.2400055    0.2567666
  70.2500000    0.2529846
  70.2600021    0.2546817
  70.2700043    0.2576357
  70.2800064    0.2515028
  70.2900009    0.2569206
  70.3000031    0.2504200
  70.3100052    0.2567064
  70.3199997    0.2589124
  70.3300018    0.2555290
  70.3400040    0.2516086
  70.3500061    0.2474863
  70.3600006    0.2441553
  70.3700027    0.2531433
  70.3800049    0.2596506
  70.3900070    0.2581381
  70.4000015    0.2650615
  70.4100037    0.2597302
  70.4200058    0.2626286
  70.4300003    0.2694601
  70.4400024    0.2660494
  70.4500046    0.2746496
  70.4600067    0.2720959
  70.4700012    0.2648457
  70.4800034    0.2620900
  70.4900055    0.2698730
  70.5000000    0.2661737
  70.5100021    0.2552637
  70.5200043    0.2563117
  70.5300064    0.2545127
  70.5400009    0.2479062
  70.5500031    0.2510262
  70.5600052    0.2384530
  70.5699997    0.2349099
  70.5800018    0.2383947
  70.5900040    0.2367261
  70.6000061    0.2415875
  70.6100006    0.2443090
  70.6200027    0.2454709
  70.6300049    0.2504786
  70.6400070    0.2468944
  70.6500015    0.2546327
  70.6600037    0.2629630
  70.6700058    0.2593391
  70.6800003    0.2519715
  70.6900024    0.2515229
  70.7000046    0.2501324
  70.7100067    0.2555048
  70.7200012    0.2464776
  70.7300034    0.2498602
  70.7400055    0.2454823
  70.7500000    0.2494249
  70.7600021    0.2428503
  70.7700043    0.2421160
  70.7800064    0.2410768
  70.7900009    0.2342454
  70.8000031    0.2348590
  70.8100052    0.2362685
  70.8199997    0.2342389
  70.8300018    0.2378606
  70.8400040    0.2401410
  70.8500061    0.2404192
  70.8600006    0.2327441
  70.8700027    0.2352423
  70.8800049    0.2459551
  70.8900070    0.2431478
  70.9000015    0.2378659
  70.9100037    0.2323836
  70.9200058    0.2404103
  70.9300003    0.2371456
  70.9400024    0.2436195
  70.9500046    0.2487655
  70.9600067    0.2471290
  70.9700012    0.2565963
  70.9800034    0.2564775
  70.9900055    0.2576013
  71.0000000    0.2650020
  71.0100021    0.2691157
  71.0200043    0.2577346
  71.0300064    0.2579650
  71.0400009    0.2521814
  71.0500031    0.2631230
  71.0600052    0.2564512
  71.0699997    0.2534058
  71.0800018    0.2474864
  71.0900040    0.2478369
  71.1000061    0.2570129
  71.1100006    0.2561632
  71.1200027    0.2561217
  71.1300049    0.2527150
  71.1400070    0.2512847
  71.1500015    0.2634021
  71.1600037    0.2661827
  71.1700058    0.2659967
  71.1800003    0.2641238
  71.1900024    0.2548215
  71.2000046    0.2586639
  71.2100067    0.2676727
  71.2200012    0.2591348
  71.2300034    0.2536023
  71.2400055    0.2555515
  71.2500000    0.2508523
  71.2600021    0.2472215
  71.2700043    0.2431595
  71.2800064    0.2434020
  71.2900009    0.2452918
  71.3000031    0.2559342
  71.3100052    0.2556792
  71.3199997    0.2654865
  71.3300018    0.2604629
  71.3400040    0.2625711
  71.3500061    0.2602215
  71.3600006    0.2603700
  71.3700027    0.2554263
  71.3800049    0.2575419
  71.3900070    0.2500785
  71.4000015    0.2415846
  71.4100037    0.2437720
  71.4200058    0.2383005
  71.4300003    0.2404929
  71.4400024    0.2448393
  71.4500046    0.2458460
  71.4600067    0.2460012
  71.4700012    0.2461951
  71.4800034    0.2419979
  71.4900055    0.2353927
  71.5000000    0.2416990
  71.5100021    0.2472861
  71.5200043    0.2429652
  71.5300064    0.2454767
  71.5400009    0.2347595
  71.5500031    0.2406933
  71.5600052    0.2375056
  71.5699997    0.2349457
  71.5800018    0.2351863
  71.5900040    0.2344452
  71.6000061    0.2343962
  71.6100006    0.2442031
  71.6200027    0.2438141
  71.6300049    0.2444458
  71.6400070    0.2444367
  71.6500015    0.2381829
  71.6600037    0.2421214
  71.6700058    0.2450853
  71.6800003    0.2398235
  71.6900024    0.2374579
  71.7000046    0.2332977
  71.7100067    0.2392736
  71.7200012    0.2342600
  71.7300034    0.2317456
  71.7400055    0.2383147
  71.7500000    0.2388888
  71.7600021    0.2398865
  71.7700043    0.2368539
  71.7800064    0.2389643
  71.7900009    0.2376292
  71.8000031    0.2392129
  71.8100052    0.2421161
  71.8199997    0.2384659
  71.8300018    0.2384447
  71.8400040    0.2425724
  71.8500061    0.2378098
  71.8600006    0.2373890
  71.8700027    0.2363839
  71.8800049    0.2364601
  71.8900070    0.2358106
  71.9000015    0.2353769
  71.9100037    0.2425899
  71.9200058    0.2427756
  71.9300003    0.2493956
  71.9400024    0.2495221
  71.9500046    0.2487126
  71.9600067    0.2501074
  71.9700012    0.2490265
  71.9800034    0.2410256
  71.9900055    0.2398010
  72.0000000    0.2429132
  72.0100021    0.2395716
  72.0200043    0.2430477
  72.0300064    0.2460964
  72.0400009    0.2463841
  72.0500031    0.2440508
  72.0600052    0.2433943
  72.0699997    0.2444151
  72.0800018    0.2412007
  72.0900040    0.2435563
  72.1000061    0.2487952
  72.1100006    0.2458688
  72.1200027    0.2454198
  72.1300049    0.2511347
  72.1400070    0.2497341
  72.1500015    0.2584849
  72.1600037    0.2524295
  72.1700058    0.2529579
  72.1800003    0.2499986
  72.1900024    0.2580733
  72.2000046    0.2579901
  72.2100067    0.2538841
  72.2200012    0.2504719
  72.2300034    0.2476674
  72.2400055    0.2478114
  72.2500000    0.2479532
  72.2600021    0.2543151
  72.2700043    0.2459238
  72.2800064    0.2441473
  72.2900009    0.2373766
  72.3000031    0.2343913
  72.3100052    0.2333086
  72.3199997    0.2341731
  72.3300018    0.2376586
  72.3400040    0.2439088
  72.3500061    0.2401128
  72.3600006    0.2346355
  72.3700027    0.2313860
  72.3800049    0.2316497
  72.3900070    0.2360591
  72.4000015    0.2357610
  72.4100037    0.2410533
  72.4200058    0.2443534
  72.4300003    0.2404417
  72.4400024    0.2372259
  72.4500046    0.2282318
  72.4600067    0.2283990
  72.4700012    0.2255534
  72.4800034    0.2241735
  72.4900055    0.2251937
  72.5000000    0.2214009
  72.5100021    0.2280693
  72.5200043    0.2279264
  72.5300064    0.2290406
  72.5400009    0.2314023
  72.5500031    0.2291568
  72.5600052    0.2267253
  72.5699997    0.2262761
  72.5800018    0.2295745
  72.5900040    0.2378525
  72.6000061    0.2423428
  72.6100006    0.2443058
  72.6200027    0.2385117
  72.6300049    0.2324895
  72.6400070    0.2302441
  72.6500015    0.2310562
  72.6600037    0.2286188
  72.6700058    0.2324230
  72.6800003    0.2288042
  72.6900024    0.2334193
  72.7000046    0.2354620
  72.7100067    0.2318838
  72.7200012    0.2346630
  72.7300034    0.2339943
  72.7400055    0.2372462
  72.7500000    0.2395461
  72.7600021    0.2319438
  72.7700043    0.2313570
  72.7800064    0.2277290
  72.7900009    0.2282427
  72.8000031    0.2350859
  72.8100052    0.2293724
  72.8199997    0.2303893
  72.8300018    0.2334537
  72.8400040    0.2357259
  72.8500061    0.2307177
  72.8600006    0.2379595
  72.8700027    0.2353829
  72.8800049    0.2386942
  72.8900070    0.2368771
  72.9000015    0.2381307
  72.9100037    0.2324787
  72.9200058    0.2324302
  72.9300003    0.2313095
  72.9400024    0.2314096
  72.9500046    0.2300010
  72.9600067    0.2392831
  72.9700012    0.2357329
  72.9800034    0.2339793
  72.9900055    0.2400504
  73.0000000    0.2389261
  73.0100021    0.2398574
  73.0200043    0.2398582
  73.0300064    0.2372900
  73.0400009    0.2368468
  73.0500031    0.2418851
  73.0600052    0.2438392
  73.0699997    0.2441975
  73.0800018    0.2368145
  73.0900040    0.2330871
  73.1000061    0.2325722
  73.1100006    0.2364525
  73.1200027    0.2349875
  73.1300049    0.2406344
  73.1400070    0.2478731
  73.1500015    0.2595702
  73.1600037    0.2649148
  73.1700058    0.2598768
  73.1800003    0.2573088
  73.1900024    0.2609716
  73.2000046    0.2538882
  73.2100067    0.2534665
  73.2200012    0.2477549
  73.2300034    0.2439407
  73.2400055    0.2448819
  73.2500000    0.2507855
  73.2600021    0.2524661
  73.2700043    0.2590989
  73.2800064    0.2517542
  73.2900009    0.2529933
  73.3000031    0.2591229
  73.3100052    0.2656194
  73.3199997    0.2611886
  73.3300018    0.2563083
  73.3400040    0.2615902
  73.3500061    0.2671368
  73.3600006    0.2679254
  73.3700027    0.2585438
  73.3800049    0.2520804
  73.3900070    0.2458286
  73.4000015    0.2511357
  73.4100037    0.2507989
  73.4200058    0.2497465
  73.4300003    0.2505516
  73.4400024    0.2494371
  73.4500046    0.2415963
  73.4600067    0.2354113
  73.4700012    0.2396587
  73.4800034    0.2372022
  73.4900055    0.2466722
  73.5000000    0.2486281
  73.5100021    0.2473595
  73.5200043    0.2506455
  73.5300064    0.2469227
  73.5400009    0.2409135
  73.5500031    0.2417882
  73.5600052    0.2457149
  73.5699997    0.2435047
  73.5800018    0.2471645
  73.5900040    0.2493047
  73.6000061    0.2517682
  73.6100006    0.2470668
  73.6200027    0.2521842
  73.6300049    0.2459705
  73.6400070    0.2509492
  73.6500015    0.2456661
  73.6600037    0.2565784
  73.6700058    0.2516240
  73.6800003    0.2577033
  73.6900024    0.2606657
  73.7000046    0.2617646
  73.7100067    0.2596745
  73.7200012    0.2602571
  73.7300034    0.2572969
  73.7400055    0.2593727
  73.7500000    0.2504199
  73.7600021    0.2494113
  73.7700043    0.2507757
  73.7800064    0.2548931
  73.7900009    0.2485137
  73.8000031    0.2544147
  73.8100052    0.2577041
  73.8199997    0.2541484
  73.8300018    0.2459061
  73.8400040    0.2435599
  73.8500061    0.2487462
  73.8600006    0.2395219
  73.8700027    0.2453982
  73.8800049    0.2455002
  73.8900070    0.2504346
  73.9000015    0.2474839
  73.9100037    0.2502061
  73.9200058    0.2490715
  73.9300003    0.2469260
  73.9400024    0.2471770
  73.9500046    0.2450088
  73.9600067    0.2467932
  73.9700012    0.2461533
  73.9800034    0.2394664
  73.9900055    0.2364071
  74.0000000    0.2397644
  74.0100021    0.2421097
  74.0200043    0.2460603
  74.0300064    0.2534937
  74.0400009    0.2522208
  74.0500031    0.2568266
  74.0600052    0.2574494
  74.0700073    0.2549693
  74.0800018    0.2554041
  74.0900040    0.2590758
  74.1000061    0.2568187
  74.1100006    0.2570718
  74.1200027    0.2579865
  74.1300049    0.2555398
  74.1400070    0.2505397
  74.1500015    0.2511569
  74.1600037    0.2489769
  74.1700058    0.2549806
  74.1800003    0.2602269
  74.1900024    0.2575538
  74.2000046    0.2491253
  74.2100067    0.2493268
  74.2200012    0.2522123
  74.2300034    0.2473281
  74.2400055    0.2486457
  74.2500000    0.2440359
  74.2600021    0.2508634
  74.2700043    0.2395354
  74.2800064    0.2429167
  74.2900009    0.2382704
  74.3000031    0.2410927
  74.3100052    0.2417509
  74.3200073    0.2433075
  74.3300018    0.2537647
  74.3400040    0.2584651
  74.3500061    0.2547434
  74.3600006    0.2560585
  74.3700027    0.2601334
  74.3800049    0.2549583
  74.3900070    0.2555653
  74.4000015    0.2513122
  74.4100037    0.2560459
  74.4200058    0.2533837
  74.4300003    0.2611917
  74.4400024    0.2595659
  74.4500046    0.2610151
  74.4600067    0.2632788
  74.4700012    0.2550767
  74.4800034    0.2507628
  74.4900055    0.2550429
  74.5000000    0.2587655
  74.5100021    0.2632568
  74.5200043    0.2690872
  74.5300064    0.2634254
  74.5400009    0.2672719
  74.5500031    0.2699695
  74.5600052    0.2719272
  74.5700073    0.2616838
  74.5800018    0.2496426
  74.5900040    0.2608494
  74.6000061    0.2669914
  74.6100006    0.2756933
  74.6200027    0.2777830
  74.6300049    0.2724497
  74.6400070    0.2722270
  74.6500015    0.2780910
  74.6600037    0.2782398
  74.6700058    0.2833296
  74.6800003    0.2715582
  74.6900024    0.2702777
  74.7000046    0.2651471
  74.7100067    0.2707602
  74.7200012    0.2721173
  74.7300034    0.2726844
  74.7400055    0.2676850
  74.7500000    0.2713067
  74.7600021    0.2813610
  74.7700043    0.2785085
  74.7800064    0.2839646
  74.7900009    0.2797902
  74.8000031    0.2749297
  74.8100052    0.2753120
  74.8200073    0.2841542
  74.8300018    0.2792913
  74.8400040    0.2698146
  74.8500061    0.2709529
  74.8600006    0.2755123
  74.8700027    0.2682233
  74.8800049    0.2709508
  74.8900070    0.2689865
  74.9000015    0.2602938
  74.9100037    0.2568465
  74.9200058    0.2694112
  74.9300003    0.2662330
  74.9400024    0.2665899
  74.9500046    0.2710035
  74.9600067    0.2683803
  74.9700012    0.2605512
  74.9800034    0.2645858
  74.9900055    0.2662429
  75.0000000    0.2587719
  75.0100021    0.2619389
  75.0200043    0.2579772
  75.0300064    0.2638853
  75.0400009    0.2607100
  75.0500031    0.2554660
  75.0600052    0.2531531
  75.0700073    0.2606709
  75.0800018    0.2613463
  75.0900040    0.2543868
  75.1000061    0.2498119
  75.1100006    0.2525769
  75.1200027    0.2457971
  75.1300049    0.2480930
  75.1400070    0.2555411
  75.1500015    0.2543966
  75.1600037    0.2570424
  75.1700058    0.2563136
  75.1800003    0.2640420
  75.1900024    0.2521145
  75.2000046    0.2487208
  75.2100067    0.2468259
  75.2200012    0.2440857
  75.2300034    0.2414343
  75.2400055    0.2421675
  75.2500000    0.2473488
  75.2600021    0.2511758
  75.2700043    0.2479161
  75.2800064    0.2548098
  75.2900009    0.2543052
  75.3000031    0.2542176
  75.3100052    0.2527911
  75.3200073    0.2545414
  75.3300018    0.2579354
  75.3400040    0.2647409
  75.3500061    0.2650592
  75.3600006    0.2608607
  75.3700027    0.2699703
  75.3800049    0.2735114
  75.3900070    0.2668379
  75.4000015    0.2755430
  75.4100037    0.2774497
  75.4200058    0.2694834
  75.4300003    0.2685939
  75.4400024    0.2641295
  75.4500046    0.2651297
  75.4600067    0.2680472
  75.4700012    0.2760151
  75.4800034    0.2704774
  75.4900055    0.2662167
  75.5000000    0.2643847
  75.5100021    0.2559896
  75.5200043    0.2645134
  75.5300064    0.2651262
  75.5400009    0.2617141
  75.5500031    0.2547352
  75.5600052    0.2568897
  75.5700073    0.2499313
  75.5800018    0.2497086
  75.5900040    0.2489213
  75.6000061    0.2457471
  75.6100006    0.2429520
  75.6200027    0.2414765
  75.6300049    0.2476941
  75.6400070    0.2470250
  75.6500015    0.2464300
  75.6600037    0.2364492
  75.6700058    0.2419045
  75.6800003    0.2379398
  75.6900024    0.2436162
  75.7000046    0.2473996
  75.7100067    0.2479845
  75.7200012    0.2510664
  75.7300034    0.2544257
  75.7400055    0.2513051
  75.7500000    0.2455068
  75.7600021    0.2480137
  75.7700043    0.2510957
  75.7800064    0.2464456
  75.7900009    0.2613742
  75.8000031    0.2588044
  75.8100052    0.2626924
  75.8200073    0.2621622
  75.8300018    0.2581857
  75.8400040    0.2497489
  75.8500061    0.2535582
  75.8600006    0.2581601
  75.8700027    0.2612559
  75.8800049    0.2615775
  75.8900070    0.2562387
  75.9000015    0.2582205
  75.9100037    0.2562637
  75.9200058    0.2542270
  75.9300003    0.2560029
  75.9400024    0.2587901
  75.9500046    0.2577554
  75.9600067    0.2533256
  75.9700012    0.2515285
  75.9800034    0.2578989
  75.9900055    0.2481731
  76.0000000    0.2457287
  76.0100021    0.2529562
  76.0200043    0.2482829
  76.0300064    0.2582904
  76.0400009    0.2546381
  76.0500031    0.2577016
  76.0600052    0.2594697
  76.0700073    0.2622299
  76.0800018    0.2742943
  76.0900040    0.2711048
  76.1000061    0.2692815
  76.1100006    0.2627300
  76.1200027    0.2728710
  76.1300049    0.2727794
  76.1400070    0.2746378
  76.1500015    0.2688275
  76.1600037    0.2690680
  76.1700058    0.2669070
  76.1800003    0.2631337
  76.1900024    0.2652834
  76.2000046    0.2543819
  76.2100067    0.2459438
  76.2200012    0.2510171
  76.2300034    0.2537714
  76.2400055    0.2547324
  76.2500000    0.2542080
  76.2600021    0.2549362
  76.2700043    0.2521912
  76.2800064    0.2535079
  76.2900009    0.2573324
  76.3000031    0.2513441
  76.3100052    0.2550107
  76.3200073    0.2563490
  76.3300018    0.2522482
  76.3400040    0.2597830
  76.3500061    0.2555682
  76.3600006    0.2537898
  76.3700027    0.2522731
  76.3800049    0.2555996
  76.3900070    0.2588370
  76.4000015    0.2524269
  76.4100037    0.2520322
  76.4200058    0.2528677
  76.4300003    0.2501215
  76.4400024    0.2479059
  76.4500046    0.2555073
  76.4600067    0.2451567
  76.4700012    0.2539179
  76.4800034    0.2489606
  76.4900055    0.2489890
  76.5000000    0.2450979
  76.5100021    0.2457766
  76.5200043    0.2494983
  76.5300064    0.2505524
  76.5400009    0.2523760
  76.5500031    0.2426416
  76.5600052    0.2512537
  76.5700073    0.2476376
  76.5800018    0.2421519
  76.5900040    0.2440141
  76.6000061    0.2446851
  76.6100006    0.2476860
  76.6200027    0.2469060
  76.6300049    0.2488804
  76.6400070    0.2513792
  76.6500015    0.2487641
  76.6600037    0.2450728
  76.6700058    0.2407749
  76.6800003    0.2355925
  76.6900024    0.2413959
  76.7000046    0.2439170
  76.7100067    0.2446675
  76.7200012    0.2447124
  76.7300034    0.2388323
  76.7400055    0.2374270
  76.7500000    0.2431066
  76.7600021    0.2452477
  76.7700043    0.2439533
  76.7800064    0.2509985
  76.7900009    0.2519246
  76.8000031    0.2493194
  76.8100052    0.2480852
  76.8200073    0.2448936
  76.8300018    0.2462646
  76.8400040    0.2482844
  76.8500061    0.2449088
  76.8600006    0.2449641
  76.8700027    0.2435147
  76.8800049    0.2424119
  76.8900070    0.2469788
  76.9000015    0.2507335
  76.9100037    0.2513903
  76.9200058    0.2506730
  76.9300003    0.2529145
  76.9400024    0.2548615
  76.9500046    0.2522075
  76.9600067    0.2533831
  76.9700012    0.2516298
  76.9800034    0.2494489
  76.9900055    0.2425292
  77.0000000    0.2428835
  77.0100021    0.2460403
  77.0200043    0.2505083
  77.0300064    0.2451419
  77.0400009    0.2452584
  77.0500031    0.2442403
  77.0600052    0.2426652
  77.0700073    0.2400894
  77.0800018    0.2425277
  77.0900040    0.2399649
  77.1000061    0.2401318
  77.1100006    0.2346278
  77.1200027    0.2325281
  77.1300049    0.2368129
  77.1400070    0.2387902
  77.1500015    0.2453807
  77.1600037    0.2454841
  77.1700058    0.2437236
  77.1800003    0.2509377
  77.1900024    0.2484838
  77.2000046    0.2551279
  77.2100067    0.2515519
  77.2200012    0.2572848
  77.2300034    0.2542804
  77.2400055    0.2553474
  77.2500000    0.2587369
  77.2600021    0.2646943
  77.2700043    0.2588576
  77.2800064    0.2600391
  77.2900009    0.2702745
  77.3000031    0.2666485
  77.3100052    0.2739094
  77.3200073    0.2847182
  77.3300018    0.2755833
  77.3400040    0.2758414
  77.3500061    0.2592880
  77.3600006    0.2600058
  77.3700027    0.2666602
  77.3800049    0.2665885
  77.3900070    0.2650941
  77.4000015    0.2657781
  77.4100037    0.2634223
  77.4200058    0.2633322
  77.4300003    0.2517707
  77.4400024    0.2558168
  77.4500046    0.2603633
  77.4600067    0.2595504
  77.4700012    0.2616384
  77.4800034    0.2671565
  77.4900055    0.2590524
  77.5000000    0.2633394
  77.5100021    0.2610702
  77.5200043    0.2577200
  77.5300064    0.2590882
  77.5400009    0.2615939
  77.5500031    0.2595777
  77.5600052    0.2507510
  77.5700073    0.2487100
  77.5800018    0.2526454
  77.5900040    0.2526829
  77.6000061    0.2534780
  77.6100006    0.2515961
  77.6200027    0.2502022
  77.6300049    0.2511626
  77.6400070    0.2624985
  77.6500015    0.2548935
  77.6600037    0.2510257
  77.6700058    0.2576348
  77.6800003    0.2661188
  77.6900024    0.2801324
  77.7000046    0.2819088
  77.7100067    0.2755139
  77.7200012    0.2719344
  77.7300034    0.2745525
  77.7400055    0.2805833
  77.7500000    0.2814446
  77.7600021    0.2692884
  77.7700043    0.2862504
  77.7800064    0.2730035
  77.7900009    0.2735503
  77.8000031    0.2755467
  77.8100052    0.2705173
  77.8200073    0.2740119
  77.8300018    0.2709571
  77.8400040    0.2690355
  77.8500061    0.2725666
  77.8600006    0.2752280
  77.8700027    0.2772535
  77.8800049    0.2702438
  77.8900070    0.2748750
  77.9000015    0.2854709
  77.9100037    0.2723356
  77.9200058    0.2762928
  77.9300003    0.2803875
  77.9400024    0.2693118
  77.9500046    0.2732347
  77.9600067    0.2799958
  77.9700012    0.2787156
  77.9800034    0.2731836
  77.9900055    0.2791279
  78.0000000    0.2825808
  78.0100021    0.2734965
  78.0200043    0.2705981
  78.0300064    0.2695526
  78.0400009    0.2827992
  78.0500031    0.2715204
  78.0600052    0.2676887
  78.0700073    0.2674403
  78.0800018    0.2596877
  78.0900040    0.2531831
  78.1000061    0.2501314
  78.1100006    0.2470019
  78.1200027    0.2474244
  78.1300049    0.2552577
  78.1400070    0.2524586
  78.1500015    0.2500358
  78.1600037    0.2503362
  78.1700058    0.2508725
  78.1800003    0.2472696
  78.1900024    0.2483605
  78.2000046    0.2540851
  78.2100067    0.2504911
  78.2200012    0.2434191
  78.2300034    0.2524519
  78.2400055    0.2464020
  78.2500000    0.2412008
  78.2600021    0.2405344
  78.2700043    0.2419744
  78.2800064    0.2473964
  78.2900009    0.2404803
  78.3000031    0.2441199
  78.3100052    0.2453923
  78.3200073    0.2501574
  78.3300018    0.2510406
  78.3400040    0.2434576
  78.3500061    0.2489693
  78.3600006    0.2462817
  78.3700027    0.2453966
  78.3800049    0.2492618
  78.3900070    0.2434151
  78.4000015    0.2396014
  78.4100037    0.2394069
  78.4200058    0.2399740
  78.4300003    0.2471300
  78.4400024    0.2413442
  78.4500046    0.2368543
  78.4600067    0.2354315
  78.4700012    0.2394613
  78.4800034    0.2400272
  78.4900055    0.2430490
  78.5000000    0.2415599
  78.5100021    0.2464965
  78.5200043    0.2370788
  78.5300064    0.2397145
  78.5400009    0.2385945
  78.5500031    0.2429800
  78.5600052    0.2504345
  78.5700073    0.2502788
  78.5800018    0.2466957
  78.5900040    0.2430360
  78.6000061    0.2430245
  78.6100006    0.2406456
  78.6200027    0.2379697
  78.6300049    0.2399618
  78.6400070    0.2395298
  78.6500015    0.2351986
  78.6600037    0.2420879
  78.6700058    0.2365167
  78.6800003    0.2327089
  78.6900024    0.2295196
  78.7000046    0.2326466
  78.7100067    0.2364811
  78.7200012    0.2381119
  78.7300034    0.2328913
  78.7400055    0.2315879
  78.7500000    0.2295467
  78.7600021    0.2283930
  78.7700043    0.2300489
  78.7800064    0.2314479
  78.7900009    0.2343976
  78.8000031    0.2345720
  78.8100052    0.2361292
  78.8200073    0.2257751
  78.8300018    0.2313557
  78.8400040    0.2316916
  78.8500061    0.2358105
  78.8600006    0.2426406
  78.8700027    0.2396018
  78.8800049    0.2390413
  78.8900070    0.2367115
  78.9000015    0.2369531
  78.9100037    0.2363171
  78.9200058    0.2390162
  78.9300003    0.2494305
  78.9400024    0.2413550
  78.9500046    0.2446982
  78.9600067    0.2427923
  78.9700012    0.2385158
  78.9800034    0.2408250
  78.9900055    0.2382968
  79.0000000    0.2460230
  79.0100021    0.2428476
  79.0200043    0.2405128
  79.0300064    0.2362852
  79.0400009    0.2376144
  79.0500031    0.2410910
  79.0600052    0.2453687
  79.0700073    0.2531590
  79.0800018    0.2438508
  79.0900040    0.2415892
  79.1000061    0.2426777
  79.1100006    0.2339981
  79.1200027    0.2348671
  79.1300049    0.2312398
  79.1400070    0.2291812
  79.1500015    0.2369645
  79.1600037    0.2361488
  79.1700058    0.2385562
  79.1800003    0.2413076
  79.1900024    0.2390454
  79.2000046    0.2372136
  79.2100067    0.2398558
  79.2200012    0.2290963
  79.2300034    0.2387547
  79.2400055    0.2389286
  79.2500000    0.2398605
  79.2600021    0.2401920
  79.2700043    0.2425940
  79.2800064    0.2375053
  79.2900009    0.2328890
  79.3000031    0.2378705
  79.3100052    0.2398003
  79.3200073    0.2418711
  79.3300018    0.2373875
  79.3400040    0.2245670
  79.3500061    0.2294677
  79.3600006    0.2351372
  79.3700027    0.2306473
  79.3800049    0.2352873
  79.3900070    0.2361165
  79.4000015    0.2369947
  79.4100037    0.2307248
  79.4200058    0.2261929
  79.4300003    0.2206703
  79.4400024    0.2256185
  79.4500046    0.2246071
  79.4600067    0.2244315
  79.4700012    0.2262125
  79.4800034    0.2243656
  79.4900055    0.2254327
  79.5000000    0.2219910
  79.5100021    0.2261569
  79.5200043    0.2320487
  79.5300064    0.2304076
  79.5400009    0.2343962
  79.5500031    0.2391102
  79.5600052    0.2348716
  79.5700073    0.2401688
  79.5800018    0.2424536
  79.5900040    0.2447177
  79.6000061    0.2466593
  79.6100006    0.2547230
  79.6200027    0.2465046
  79.6300049    0.2489442
  79.6400070    0.2398386
  79.6500015    0.2454182
  79.6600037    0.2496201
  79.6700058    0.2442134
  79.6800003    0.2519210
  79.6900024    0.2580581
  79.7000046    0.2417417
  79.7100067    0.2472122
  79.7200012    0.2505482
  79.7300034    0.2489833
  79.7400055    0.2430245
  79.7500000    0.2448787
  79.7600021    0.2455596
  79.7700043    0.2493493
  79.7800064    0.2518724
  79.7900009    0.2509576
  79.8000031    0.2621866
  79.8100052    0.2564710
  79.8200073    0.2581555
  79.8300018    0.2506045
  79.8400040    0.2576938
  79.8500061    0.2572268
  79.8600006    0.2507048
  79.8700027    0.2526659
  79.8800049    0.2561632
  79.8900070    0.2469505
  79.9000015    0.2415978
  79.9100037    0.2409604
  79.9200058    0.2429429
  79.9300003    0.2438224
  79.9400024    0.2408231
  79.9500046    0.2400488
  79.9600067    0.2427593
  79.9700012    0.2380747
  79.9800034    0.2377695
  79.9900055    0.2465164
  80.0000000    0.2401582
  80.0100021    0.2336476
  80.0200043    0.2331451
  80.0300064    0.2371179
  80.0400009    0.2383643
  80.0500031    0.2404281
  80.0600052    0.2388826
  80.0700073    0.2321265
  80.0800018    0.2331860
  80.0900040    0.2298108
  80.1000061    0.2384372
  80.1100006    0.2375198
  80.1200027    0.2421524
  80.1300049    0.2388167
  80.1400070    0.2365524
  80.1500015    0.2331004
  80.1600037    0.2311324
  80.1700058    0.2328571
  80.1800003    0.2351585
  80.1900024    0.2471771
  80.2000046    0.2499224
  80.2100067    0.2534845
  80.2200012    0.2484981
  80.2300034    0.2471919
  80.2400055    0.2473912
  80.2500000    0.2473653
  80.2600021    0.2446565
  80.2700043    0.2437590
  80.2800064    0.2393062
  80.2900009    0.2389698
  80.3000031    0.2401255
  80.3100052    0.2336909
  80.3200073    0.2385304
  80.3300018    0.2378858
  80.3400040    0.2322614
  80.3500061    0.2401920
  80.3600006    0.2376482
  80.3700027    0.2424233
  80.3800049    0.2407340
  80.3900070    0.2364913
  80.4000015    0.2326803
  80.4100037    0.2317132
  80.4200058    0.2295685
  80.4300003    0.2318997
  80.4400024    0.2354551
  80.4500046    0.2377076
  80.4600067    0.2341966
  80.4700012    0.2360355
  80.4800034    0.2302401
  80.4900055    0.2321124
  80.5000076    0.2282080
  80.5100021    0.2276704
  80.5200043    0.2271978
  80.5300064    0.2216390
  80.5400009    0.2233717
  80.5500031    0.2240513
  80.5600052    0.2296609
  80.5700073    0.2310872
  80.5800018    0.2298843
  80.5900040    0.2318679
  80.6000061    0.2363193
  80.6100006    0.2330385
  80.6200027    0.2332381
  80.6300049    0.2319999
  80.6400070    0.2293391
  80.6500015    0.2289357
  80.6600037    0.2308780
  80.6700058    0.2311261
  80.6800003    0.2344977
  80.6900024    0.2321217
  80.7000046    0.2329267
  80.7100067    0.2368999
  80.7200012    0.2377730
  80.7300034    0.2340736
  80.7400055    0.2349131
  80.7500076    0.2334435
  80.7600021    0.2299458
  80.7700043    0.2364938
  80.7800064    0.2280555
  80.7900009    0.2276144
  80.8000031    0.2338033
  80.8100052    0.2378638
  80.8200073    0.2337799
  80.8300018    0.2334044
  80.8400040    0.2398186
  80.8500061    0.2369752
  80.8600006    0.2366845
  80.8700027    0.2343251
  80.8800049    0.2329500
  80.8900070    0.2353048
  80.9000015    0.2394473
  80.9100037    0.2381762
  80.9200058    0.2348791
  80.9300003    0.2390176
  80.9400024    0.2427311
  80.9500046    0.2355325
  80.9600067    0.2394561
  80.9700012    0.2372845
  80.9800034    0.2361508
  80.9900055    0.2393295
  81.0000076    0.2371176
  81.0100021    0.2375963
  81.0200043    0.2375587
  81.0300064    0.2396452
  81.0400009    0.2421506
  81.0500031    0.2390560
  81.0600052    0.2388416
  81.0700073    0.2344027
  81.0800018    0.2418901
  81.0900040    0.2451802
  81.1000061    0.2423511
  81.1100006    0.2413683
  81.1200027    0.2438272
  81.1300049    0.2385374
  81.1400070    0.2345315
  81.1500015    0.2321311
  81.1600037    0.2366289
  81.1700058    0.2386363
  81.1800003    0.2389903
  81.1900024    0.2420703
  81.2000046    0.2404076
  81.2100067    0.2347767
  81.2200012    0.2367968
  81.2300034    0.2342970
  81.2400055    0.2350650
  81.2500076    0.2342674
  81.2600021    0.2336741
  81.2700043    0.2330553
  81.2800064    0.2409029
  81.2900009    0.2400295
  81.3000031    0.2427028
  81.3100052    0.2397740
  81.3200073    0.2407265
  81.3300018    0.2395775
  81.3400040    0.2448882
  81.3500061    0.2437857
  81.3600006    0.2379129
  81.3700027    0.2390592
  81.3800049    0.2394504
  81.3900070    0.2364314
  81.4000015    0.2411673
  81.4100037    0.2412023
  81.4200058    0.2402498
  81.4300003    0.2386779
  81.4400024    0.2369265
  81.4500046    0.2374428
  81.4600067    0.2326983
  81.4700012    0.2390659
  81.4800034    0.2355866
  81.4900055    0.2350041
  81.5000076    0.2330632
  81.5100021    0.2350803
  81.5200043    0.2331693
  81.5300064    0.2411114
  81.5400009    0.2419929
  81.5500031    0.2467792
  81.5600052    0.2453404
  81.5700073    0.2399753
  81.5800018    0.2389652
  81.5900040    0.2377141
  81.6000061    0.2434634
  81.6100006    0.2419559
  81.6200027    0.2387919
  81.6300049    0.2375213
  81.6400070    0.2388924
  81.6500015    0.2397174
  81.6600037    0.2403178
  81.6700058    0.2382732
  81.6800003    0.2396596
  81.6900024    0.2426645
  81.7000046    0.2366943
  81.7100067    0.2407362
  81.7200012    0.2416463
  81.7300034    0.2451048
  81.7400055    0.2457273
  81.7500076    0.2506904
  81.7600021    0.2472031
  81.7700043    0.2541092
  81.7800064    0.2531575
  81.7900009    0.2592382
  81.8000031    0.2541992
  81.8100052    0.2551588
  81.8200073    0.2547159
  81.8300018    0.2529068
  81.8400040    0.2481551
  81.8500061    0.2449275
  81.8600006    0.2438408
  81.8700027    0.2387864
  81.8800049    0.2391401
  81.8900070    0.2395968
  81.9000015    0.2366982
  81.9100037    0.2410998
  81.9200058    0.2390906
  81.9300003    0.2411686
  81.9400024    0.2420027
  81.9500046    0.2401122
  81.9600067    0.2381230
  81.9700012    0.2388024
  81.9800034    0.2370231
  81.9900055    0.2395325
  82.0000076    0.2353143
  82.0100021    0.2402402
  82.0200043    0.2402557
  82.0300064    0.2454782
  82.0400009    0.2436335
  82.0500031    0.2434329
  82.0600052    0.2423697
  82.0700073    0.2420404
  82.0800018    0.2429724
  82.0900040    0.2444928
  82.1000061    0.2498800
  82.1100006    0.2477334
  82.1200027    0.2460277
  82.1300049    0.2451177
  82.1400070    0.2441863
  82.1500015    0.2441629
  82.1600037    0.2488155
  82.1700058    0.2544845
  82.1800003    0.2576006
  82.1900024    0.2587349
  82.2000046    0.2603753
  82.2100067    0.2574314
  82.2200012    0.2510330
  82.2300034    0.2506741
  82.2400055    0.2473060
  82.2500076    0.2472995
  82.2600021    0.2501979
  82.2700043    0.2521214
  82.2800064    0.2506469
  82.2900009    0.2518211
  82.3000031    0.2578909
  82.3100052    0.2631339
  82.3200073    0.2611892
  82.3300018    0.2595425
  82.3400040    0.2550955
  82.3500061    0.2572429
  82.3600006    0.2542996
  82.3700027    0.2524581
  82.3800049    0.2461126
  82.3900070    0.2484132
  82.4000015    0.2472324
  82.4100037    0.2465606
  82.4200058    0.2461383
  82.4300003    0.2504376
  82.4400024    0.2527355
  82.4500046    0.2496168
  82.4600067    0.2512223
  82.4700012    0.2470641
  82.4800034    0.2473605
  82.4900055    0.2507026
  82.5000076    0.2388706
  82.5100021    0.2415836
  82.5200043    0.2439774
  82.5300064    0.2454851
  82.5400009    0.2432996
  82.5500031    0.2415796
  82.5600052    0.2403123
  82.5700073    0.2433794
  82.5800018    0.2418942
  82.5900040    0.2420100
  82.6000061    0.2476872
  82.6100006    0.2455618
  82.6200027    0.2416019
  82.6300049    0.2456559
  82.6400070    0.2501226
  82.6500015    0.2504202
  82.6600037    0.2486917
  82.6700058    0.2477400
  82.6800003    0.2476392
  82.6900024    0.2483179
  82.7000046    0.2464326
  82.7100067    0.2408264
  82.7200012    0.2398833
  82.7300034    0.2393102
  82.7400055    0.2440168
  82.7500076    0.2477842
  82.7600021    0.2582799
  82.7700043    0.2482019
  82.7800064    0.2418590
  82.7900009    0.2405955
  82.8000031    0.2414570
  82.8100052    0.2443148
  82.8200073    0.2457686
  82.8300018    0.2507866
  82.8400040    0.2481963
  82.8500061    0.2474848
  82.8600006    0.2511976
  82.8700027    0.2448812
  82.8800049    0.2405198
  82.8900070    0.2380879
  82.9000015    0.2429430
  82.9100037    0.2463433
  82.9200058    0.2437236
  82.9300003    0.2458634
  82.9400024    0.2449020
  82.9500046    0.2515369
  82.9600067    0.2520635
  82.9700012    0.2499209
  82.9800034    0.2529754
  82.9900055    0.2497078
  83.0000076    0.2441278
  83.0100021    0.2390791
  83.0200043    0.2441594
  83.0300064    0.2447446
  83.0400009    0.2527168
  83.0500031    0.2566889
  83.0600052    0.2514651
  83.0700073    0.2470194
  83.0800018    0.2491672
  83.0900040    0.2513010
  83.1000061    0.2478423
  83.1100006    0.2422295
  83.1200027    0.2447761
  83.1300049    0.2465016
  83.1400070    0.2428188
  83.1500015    0.2478807
  83.1600037    0.2539424
  83.1700058    0.2532010
  83.1800003    0.2524661
  83.1900024    0.2499607
  83.2000046    0.2508357
  83.2100067    0.2500662
  83.2200012    0.2485692
  83.2300034    0.2459521
  83.2400055    0.2517964
  83.2500076    0.2381621
  83.2600021    0.2456536
  83.2700043    0.2391110
  83.2800064    0.2414624
  83.2900009    0.2470846
  83.3000031    0.2435404
  83.3100052    0.2395046
  83.3200073    0.2378353
  83.3300018    0.2413828
  83.3400040    0.2438719
  83.3500061    0.2448760
  83.3600006    0.2379850
  83.3700027    0.2345678
  83.3800049    0.2384388
  83.3900070    0.2412019
  83.4000015    0.2387682
  83.4100037    0.2393113
  83.4200058    0.2383103
  83.4300003    0.2425662
  83.4400024    0.2371560
  83.4500046    0.2395030
  83.4600067    0.2328883
  83.4700012    0.2329721
  83.4800034    0.2396884
  83.4900055    0.2372364
  83.5000076    0.2380229
  83.5100021    0.2371460
  83.5200043    0.2355968
  83.5300064    0.2343592
  83.5400009    0.2280508
  83.5500031    0.2291902
  83.5600052    0.2349394
  83.5700073    0.2362131
  83.5800018    0.2396936
  83.5900040    0.2372919
  83.6000061    0.2429862
  83.6100006    0.2366781
  83.6200027    0.2383912
  83.6300049    0.2343018
  83.6400070    0.2400527
  83.6500015    0.2422382
  83.6600037    0.2449337
  83.6700058    0.2430316
  83.6800003    0.2524235
  83.6900024    0.2400171
  83.7000046    0.2415778
  83.7100067    0.2420359
  83.7200012    0.2442703
  83.7300034    0.2403233
  83.7400055    0.2462442
  83.7500076    0.2495553
  83.7600021    0.2474115
  83.7700043    0.2461048
  83.7800064    0.2411428
  83.7900009    0.2462455
  83.8000031    0.2473427
  83.8100052    0.2461793
  83.8200073    0.2542998
  83.8300018    0.2492337
  83.8400040    0.2504348
  83.8500061    0.2517400
  83.8600006    0.2484611
  83.8700027    0.2435013
  83.8800049    0.2432854
  83.8900070    0.2491410
  83.9000015    0.2527313
  83.9100037    0.2570566
  83.9200058    0.2563612
  83.9300003    0.2575030
  83.9400024    0.2558890
  83.9500046    0.2552631
  83.9600067    0.2545444
  83.9700012    0.2493545
  83.9800034    0.2555284
  83.9900055    0.2514257
  84.0000076    0.2518486
  84.0100021    0.2529819
  84.0200043    0.2467506
  84.0300064    0.2442656
  84.0400009    0.2459581
  84.0500031    0.2473135
  84.0600052    0.2490585
  84.0700073    0.2455817
  84.0800018    0.2422660
  84.0900040    0.2520288
  84.1000061    0.2486062
  84.1100006    0.2480269
  84.1200027    0.2485340
  84.1300049    0.2481529
  84.1400070    0.2568036
  84.1500015    0.2571768
  84.1600037    0.2603414
  84.1700058    0.2531684
  84.1800003    0.2535985
  84.1900024    0.2510377
  84.2000046    0.2434470
  84.2100067    0.2503298
  84.2200012    0.2475495
  84.2300034    0.2426273
  84.2400055    0.2547278
  84.2500076    0.2517629
  84.2600021    0.2430990
  84.2700043    0.2487815
  84.2800064    0.2521193
  84.2900009    0.2437675
  84.3000031    0.2476218
  84.3100052    0.2464150
  84.3200073    0.2456680
  84.3300018    0.2452433
  84.3400040    0.2550039
  84.3500061    0.2464288
  84.3600006    0.2491049
  84.3700027    0.2553629
  84.3800049    0.2554305
  84.3900070    0.2570595
  84.4000015    0.2526241
  84.4100037    0.2491222
  84.4200058    0.2466007
  84.4300003    0.2488567
  84.4400024    0.2461044
  84.4500046    0.2475287
  84.4600067    0.2522966
  84.4700012    0.2479243
  84.4800034    0.2357296
  84.4900055    0.2413149
  84.5000076    0.2351565
  84.5100021    0.2356700
  84.5200043    0.2401820
  84.5300064    0.2397717
  84.5400009    0.2399886
  84.5500031    0.2380301
  84.5600052    0.2395906
  84.5700073    0.2373118
  84.5800018    0.2399224
  84.5900040    0.2444932
  84.6000061    0.2513949
  84.6100006    0.2472510
  84.6200027    0.2538191
  84.6300049    0.2562029
  84.6400070    0.2452002
  84.6500015    0.2422262
  84.6600037    0.2467069
  84.6700058    0.2438005
  84.6800003    0.2455628
  84.6900024    0.2476030
  84.7000046    0.2519360
  84.7100067    0.2540013
  84.7200012    0.2536856
  84.7300034    0.2573196
  84.7400055    0.2494958
  84.7500076    0.2500808
  84.7600021    0.2506891
  84.7700043    0.2496076
  84.7800064    0.2537801
  84.7900009    0.2533124
  84.8000031    0.2556825
  84.8100052    0.2490758
  84.8200073    0.2503888
  84.8300018    0.2496339
  84.8400040    0.2523536
  84.8500061    0.2543311
  84.8600006    0.2498529
  84.8700027    0.2602082
  84.8800049    0.2602507
  84.8900070    0.2581959
  84.9000015    0.2531244
  84.9100037    0.2577786
  84.9200058    0.2575495
  84.9300003    0.2551125
  84.9400024    0.2485504
  84.9500046    0.2555785
  84.9600067    0.2620979
  84.9700012    0.2601311
  84.9800034    0.2667388
  84.9900055    0.2665668
  85.0000076    0.2650296
  85.0100021    0.2614841
  85.0200043    0.2535480
  85.0300064    0.2487989
  85.0400009    0.2514322
  85.0500031    0.2483254
  85.0600052    0.2474318
  85.0700073    0.2487544
  85.0800018    0.2431623
  85.0900040    0.2496376
  85.1000061    0.2390533
  85.1100006    0.2399080
  85.1200027    0.2517985
  85.1300049    0.2467386
  85.1400070    0.2395563
  85.1500015    0.2461927
  85.1600037    0.2490731
  85.1700058    0.2570385
  85.1800003    0.2532768
  85.1900024    0.2667746
  85.2000046    0.2659225
  85.2100067    0.2639560
  85.2200012    0.2706570
  85.2300034    0.2758715
  85.2400055    0.2684242
  85.2500076    0.2731826
  85.2600021    0.2677880
  85.2700043    0.2616495
  85.2800064    0.2571641
  85.2900009    0.2612086
  85.3000031    0.2647058
  85.3100052    0.2553379
  85.3200073    0.2469195
  85.3300018    0.2559850
  85.3400040    0.2607991
  85.3500061    0.2570008
  85.3600006    0.2467551
  85.3700027    0.2516420
  85.3800049    0.2542274
  85.3900070    0.2595625
  85.4000015    0.2555698
  85.4100037    0.2487664
  85.4200058    0.2587478
  85.4300003    0.2628184
  85.4400024    0.2555516
  85.4500046    0.2566804
  85.4600067    0.2628080
  85.4700012    0.2599020
  85.4800034    0.2545207
  85.4900055    0.2633261
  85.5000076    0.2704510
  85.5100021    0.2692561
  85.5200043    0.2663977
  85.5300064    0.2606660
  85.5400009    0.2593881
  85.5500031    0.2546306
  85.5600052    0.2602217
  85.5700073    0.2592597
  85.5800018    0.2650656
  85.5900040    0.2683393
  85.6000061    0.2523681
  85.6100006    0.2492861
  85.6200027    0.2547395
  85.6300049    0.2596633
  85.6400070    0.2533813
  85.6500015    0.2589534
  85.6600037    0.2549436
  85.6700058    0.2519257
  85.6800003    0.2544861
  85.6900024    0.2476819
  85.7000046    0.2509544
  85.7100067    0.2490611
  85.7200012    0.2456763
  85.7300034    0.2461243
  85.7400055    0.2468910
  85.7500076    0.2515989
  85.7600021    0.2528422
  85.7700043    0.2536517
  85.7800064    0.2569292
  85.7900009    0.2468681
  85.8000031    0.2505907
  85.8100052    0.2542894
  85.8200073    0.2473597
  85.8300018    0.2469416
  85.8400040    0.2481044
  85.8500061    0.2468331
  85.8600006    0.2480567
  85.8700027    0.2451907
  85.8800049    0.2462459
  85.8900070    0.2462037
  85.9000015    0.2413925
  85.9100037    0.2399068
  85.9200058    0.2418188
  85.9300003    0.2432099
  85.9400024    0.2469479
  85.9500046    0.2546341
  85.9600067    0.2595779
  85.9700012    0.2567542
  85.9800034    0.2528371
  85.9900055    0.2444050
  86.0000076    0.2492763
  86.0100021    0.2507852
  86.0200043    0.2563114
  86.0300064    0.2617194
  86.0400009    0.2631203
  86.0500031    0.2612287
  86.0600052    0.2660916
  86.0700073    0.2625725
  86.0800018    0.2588934
  86.0900040    0.2584858
  86.1000061    0.2604629
  86.1100006    0.2588205
  86.1200027    0.2640698
  86.1300049    0.2614211
  86.1400070    0.2630185
  86.1500015    0.2525164
  86.1600037    0.2494391
  86.1700058    0.2464689
  86.1800003    0.2461894
  86.1900024    0.2460528
  86.2000046    0.2464062
  86.2100067    0.2537760
  86.2200012    0.2550665
  86.2300034    0.2511490
  86.2400055    0.2582305
  86.2500076    0.2551512
  86.2600021    0.2518519
  86.2700043    0.2597151
  86.2800064    0.2526487
  86.2900009    0.2521605
  86.3000031    0.2578176
  86.3100052    0.2496492
  86.3200073    0.2525443
  86.3300018    0.2581406
  86.3400040    0.2546715
  86.3500061    0.2563290
  86.3600006    0.2500265
  86.3700027    0.2463051
  86.3800049    0.2471904
  86.3900070    0.2399985
  86.4000015    0.2457318
  86.4100037    0.2412623
  86.4200058    0.2422550
  86.4300003    0.2395449
  86.4400024    0.2423405
  86.4500046    0.2463698
  86.4600067    0.2452403
  86.4700012    0.2410315
  86.4800034    0.2442929
  86.4900055    0.2414110
  86.5000076    0.2456051
  86.5100021    0.2474503
  86.5200043    0.2418600
  86.5300064    0.2445162
  86.5400009    0.2446560
  86.5500031    0.2457257
  86.5600052    0.2460641
  86.5700073    0.2406626
  86.5800018    0.2361600
  86.5900040    0.2428614
  86.6000061    0.2370738
  86.6100006    0.2401303
  86.6200027    0.2387536
  86.6300049    0.2378144
  86.6400070    0.2297076
  86.6500015    0.2292668
  86.6600037    0.2244197
  86.6700058    0.2242101
  86.6800003    0.2277616
  86.6900024    0.2275800
  86.7000046    0.2298881
  86.7100067    0.2277864
  86.7200012    0.2292555
  86.7300034    0.2283327
  86.7400055    0.2295181
  86.7500076    0.2322640
  86.7600021    0.2360012
  86.7700043    0.2311886
  86.7800064    0.2346908
  86.7900009    0.2470428
  86.8000031    0.2481768
  86.8100052    0.2441400
  86.8200073    0.2418663
  86.8300018    0.2382717
  86.8400040    0.2347455
  86.8500061    0.2378506
  86.8600006    0.2346949
  86.8700027    0.2441095
  86.8800049    0.2354357
  86.8900070    0.2309696
  86.9000015    0.2321625
  86.9100037    0.2398729
  86.9200058    0.2380381
  86.9300079    0.2373109
  86.9400024    0.2354469
  86.9500046    0.2299092
  86.9600067    0.2334731
  86.9700012    0.2348532
  86.9800034    0.2324355
  86.9900055    0.2303476
  87.0000076    0.2332514
  87.0100021    0.2343120
  87.0200043    0.2395593
  87.0300064    0.2381660
  87.0400009    0.2422668
  87.0500031    0.2414138
  87.0600052    0.2435868
  87.0700073    0.2439829
  87.0800018    0.2492058
  87.0900040    0.2391638
  87.1000061    0.2405698
  87.1100006    0.2355199
  87.1200027    0.2358188
  87.1300049    0.2365657
  87.1400070    0.2351347
  87.1500015    0.2360488
  87.1600037    0.2342694
  87.1700058    0.2305670
  87.1800079    0.2327437
  87.1900024    0.2385632
  87.2000046    0.2359560
  87.2100067    0.2384245
  87.2200012    0.2369060
  87.2300034    0.2382882
  87.2400055    0.2440513
  87.2500076    0.2383796
  87.2600021    0.2354318
  87.2700043    0.2405861
  87.2800064    0.2394843
  87.2900009    0.2392284
  87.3000031    0.2414024
  87.3100052    0.2373725
  87.3200073    0.2368582
  87.3300018    0.2365676
  87.3400040    0.2342492
  87.3500061    0.2353860
  87.3600006    0.2349983
  87.3700027    0.2452912
  87.3800049    0.2430672
  87.3900070    0.2427188
  87.4000015    0.2386295
  87.4100037    0.2461261
  87.4200058    0.2440753
  87.4300079    0.2484780
  87.4400024    0.2466675
  87.4500046    0.2415188
  87.4600067    0.2427753
  87.4700012    0.2400011
  87.4800034    0.2392522
  87.4900055    0.2361587
  87.5000076    0.2346805
  87.5100021    0.2339659
  87.5200043    0.2304931
  87.5300064    0.2356926
  87.5400009    0.2319368
  87.5500031    0.2297221
  87.5600052    0.2344995
  87.5700073    0.2359150
  87.5800018    0.2311229
  87.5900040    0.2323140
  87.6000061    0.2293594
  87.6100006    0.2212334
  87.6200027    0.2306337
  87.6300049    0.2308617
  87.6400070    0.2314555
  87.6500015    0.2309330
  87.6600037    0.2341817
  87.6700058    0.2292338
  87.6800079    0.2309403
  87.6900024    0.2292736
  87.7000046    0.2377174
  87.7100067    0.2429337
  87.7200012    0.2390874
  87.7300034    0.2419115
  87.7400055    0.2395836
  87.7500076    0.2426089
  87.7600021    0.2397189
  87.7700043    0.2380843
  87.7800064    0.2342060
  87.7900009    0.2392348
  87.8000031    0.2418210
  87.8100052    0.2378285
  87.8200073    0.2384566
  87.8300018    0.2420012
  87.8400040    0.2404616
  87.8500061    0.2421428
  87.8600006    0.2373104
  87.8700027    0.2385687
  87.8800049    0.2403291
  87.8900070    0.2375356
  87.9000015    0.2361963
  87.9100037    0.2352973
  87.9200058    0.2315323
  87.9300079    0.2352101
  87.9400024    0.2336894
  87.9500046    0.2374672
  87.9600067    0.2359334
  87.9700012    0.2372726
  87.9800034    0.2322870
  87.9900055    0.2255875
  88.0000076    0.2296776
  88.0100021    0.2254429
  88.0200043    0.2295644
  88.0300064    0.2309819
  88.0400009    0.2338299
  88.0500031    0.2262161
  88.0600052    0.2299467
  88.0700073    0.2306211
  88.0800018    0.2327593
  88.0900040    0.2332442
  88.1000061    0.2300170
  88.1100006    0.2335885
  88.1200027    0.2336908
  88.1300049    0.2312585
  88.1400070    0.2396550
  88.1500015    0.2359440
  88.1600037    0.2328819
  88.1700058    0.2409597
  88.1800079    0.2401834
  88.1900024    0.2446767
  88.2000046    0.2464820
  88.2100067    0.2438455
  88.2200012    0.2404359
  88.2300034    0.2453795
  88.2400055    0.2491142
  88.2500076    0.2481226
  88.2600021    0.2436694
  88.2700043    0.2411800
  88.2800064    0.2487790
  88.2900009    0.2476571
  88.3000031    0.2561718
  88.3100052    0.2535669
  88.3200073    0.2556987
  88.3300018    0.2526088
  88.3400040    0.2514613
  88.3500061    0.2485701
  88.3600006    0.2452869
  88.3700027    0.2403647
  88.3800049    0.2407726
  88.3900070    0.2432439
  88.4000015    0.2495170
  88.4100037    0.2442777
  88.4200058    0.2399300
  88.4300079    0.2430029
  88.4400024    0.2391721
  88.4500046    0.2413858
  88.4600067    0.2389119
  88.4700012    0.2353209
  88.4800034    0.2348094
  88.4900055    0.2403750
  88.5000076    0.2379822
  88.5100021    0.2412296
  88.5200043    0.2390141
  88.5300064    0.2341378
  88.5400009    0.2333273
  88.5500031    0.2375422
  88.5600052    0.2322367
  88.5700073    0.2280256
  88.5800018    0.2291068
  88.5900040    0.2346341
  88.6000061    0.2333266
  88.6100006    0.2341399
  88.6200027    0.2281829
  88.6300049    0.2313424
  88.6400070    0.2387033
  88.6500015    0.2355781
  88.6600037    0.2359524
  88.6700058    0.2378687
  88.6800079    0.2311607
  88.6900024    0.2369072
  88.7000046    0.2364819
  88.7100067    0.2322649
  88.7200012    0.2380804
  88.7300034    0.2397777
  88.7400055    0.2383971
  88.7500076    0.2439795
  88.7600021    0.2386789
  88.7700043    0.2375994
  88.7800064    0.2387307
  88.7900009    0.2409989
  88.8000031    0.2383528
  88.8100052    0.2389427
  88.8200073    0.2363564
  88.8300018    0.2335232
  88.8400040    0.2324402
  88.8500061    0.2315837
  88.8600006    0.2330104
  88.8700027    0.2340488
  88.8800049    0.2333620
  88.8900070    0.2380615
  88.9000015    0.2336722
  88.9100037    0.2315884
  88.9200058    0.2286910
  88.9300079    0.2323555
  88.9400024    0.2332372
  88.9500046    0.2318258
  88.9600067    0.2335094
  88.9700012    0.2336092
  88.9800034    0.2263504
  88.9900055    0.2290934
  89.0000076    0.2320116
  89.0100021    0.2344873
  89.0200043    0.2359494
  89.0300064    0.2394263
  89.0400009    0.2413807
  89.0500031    0.2425157
  89.0600052    0.2483249
  89.0700073    0.2415579
  89.0800018    0.2443182
  89.0900040    0.2428071
  89.1000061    0.2526515
  89.1100006    0.2565854
  89.1200027    0.2570487
  89.1300049    0.2467313
  89.1400070    0.2465690
  89.1500015    0.2432616
  89.1600037    0.2437550
  89.1700058    0.2447842
  89.1800079    0.2397535
  89.1900024    0.2450634
  89.2000046    0.2412653
  89.2100067    0.2427529
  89.2200012    0.2393023
  89.2300034    0.2419488
  89.2400055    0.2435963
  89.2500076    0.2428841
  89.2600021    0.2407438
  89.2700043    0.2435079
  89.2800064    0.2434909
  89.2900009    0.2474064
  89.3000031    0.2473804
  89.3100052    0.2465786
  89.3200073    0.2481428
  89.3300018    0.2438346
  89.3400040    0.2460942
  89.3500061    0.2429176
  89.3600006    0.2395200
  89.3700027    0.2344381
  89.3800049    0.2404653
  89.3900070    0.2431517
  89.4000015    0.2446689
  89.4100037    0.2411925
  89.4200058    0.2406389
  89.4300079    0.2378564
  89.4400024    0.2376181
  89.4500046    0.2428128
  89.4600067    0.2392077
  89.4700012    0.2438223
  89.4800034    0.2500064
  89.4900055    0.2495790
  89.5000076    0.2563702
  89.5100021    0.2509672
  89.5200043    0.2541564
  89.5300064    0.2525454
  89.5400009    0.2519025
  89.5500031    0.2559813
  89.5600052    0.2462647
  89.5700073    0.2472498
  89.5800018    0.2433397
  89.5900040    0.2389542
  89.6000061    0.2419457
  89.6100006    0.2391792
  89.6200027    0.2362812
  89.6300049    0.2411938
  89.6400070    0.2434099
  89.6500015    0.2420798
  89.6600037    0.2408026
  89.6700058    0.2433569
  89.6800079    0.2518061
  89.6900024    0.2466342
  89.7000046    0.2418645
  89.7100067    0.2482674
  89.7200012    0.2548668
  89.7300034    0.2496309
  89.7400055    0.2533809
  89.7500076    0.2514989
  89.7600021    0.2565847
  89.7700043    0.2617597
  89.7800064    0.2761116
  89.7900009    0.2712962
  89.8000031    0.2820138
  89.8100052    0.2889490
  89.8200073    0.2805141
  89.8300018    0.2737863
  89.8400040    0.2765456
  89.8500061    0.2738669
  89.8600006    0.2696848
  89.8700027    0.2754694
  89.8800049    0.2616990
  89.8900070    0.2576233
  89.9000015    0.2539597
  89.9100037    0.2575576
  89.9200058    0.2499953
  89.9300079    0.2477168
  89.9400024    0.2525018
  89.9500046    0.2519332
  89.9600067    0.2523189
  89.9700012    0.2527093
  89.9800034    0.2552741
  89.9900055    0.2531549
  90.0000076    0.2502857
  90.0100021    0.2480735
  90.0200043    0.2491878
  90.0300064    0.2506363
  90.0400009    0.2591764
  90.0500031    0.2547252
  90.0600052    0.2583425
  90.0700073    0.2574408
  90.0800018    0.2494672
  90.0900040    0.2445212
  90.1000061    0.2421852
  90.1100006    0.2454493
  90.1200027    0.2447608
  90.1300049    0.2522582
  90.1400070    0.2485235
  90.1500015    0.2398869
  90.1600037    0.2508600
  90.1700058    0.2483088
  90.1800079    0.2473262
  90.1900024    0.2426378
  90.2000046    0.2405158
  90.2100067    0.2393635
  90.2200012    0.2456303
  90.2300034    0.2394805
  90.2400055    0.2455664
  90.2500076    0.2393884
  90.2600021    0.2351737
  90.2700043    0.2408991
  90.2800064    0.2428050
  90.2900009    0.2343492
  90.3000031    0.2394816
  90.3100052    0.2433742
  90.3200073    0.2392896
  90.3300018    0.2429352
  90.3400040    0.2433322
  90.3500061    0.2454194
  90.3600006    0.2420664
  90.3700027    0.2447579
  90.3800049    0.2412566
  90.3900070    0.2411097
  90.4000015    0.2380243
  90.4100037    0.2401696
  90.4200058    0.2412034
  90.4300079    0.2487793
  90.4400024    0.2444800
  90.4500046    0.2510635
  90.4600067    0.2495793
  90.4700012    0.2486248
  90.4800034    0.2482149
  90.4900055    0.2420672
  90.5000076    0.2464682
  90.5100021    0.2395204
  90.5200043    0.2405092
  90.5300064    0.2431718
  90.5400009    0.2441317
  90.5500031    0.2407732
  90.5600052    0.2470276
  90.5700073    0.2403430
  90.5800018    0.2406954
  90.5900040    0.2327504
  90.6000061    0.2352885
  90.6100006    0.2365059
  90.6200027    0.2400157
  90.6300049    0.2458172
  90.6400070    0.2431690
  90.6500015    0.2392485
  90.6600037    0.2404538
  90.6700058    0.2424299
  90.6800079    0.2440690
  90.6900024    0.2400542
  90.7000046    0.2476359
  90.7100067    0.2415739
  90.7200012    0.2367091
  90.7300034    0.2329523
  90.7400055    0.2354422
  90.7500076    0.2454195
  90.7600021    0.2394619
  90.7700043    0.2355367
  90.7800064    0.2330151
  90.7900009    0.2309697
  90.8000031    0.2356147
  90.8100052    0.2362705
  90.8200073    0.2418872
  90.8300018    0.2367061
  90.8400040    0.2360371
  90.8500061    0.2366208
  90.8600006    0.2384049
  90.8700027    0.2422842
  90.8800049    0.2427561
  90.8900070    0.2335328
  90.9000015    0.2334681
  90.9100037    0.2320934
  90.9200058    0.2353500
  90.9300079    0.2402359
  90.9400024    0.2384768
  90.9500046    0.2385588
  90.9600067    0.2476837
  90.9700012    0.2496688
  90.9800034    0.2449984
  90.9900055    0.2433279
  91.0000076    0.2379838
  91.0100021    0.2437175
  91.0200043    0.2370217
  91.0300064    0.2387627
  91.0400009    0.2417024
  91.0500031    0.2447818
  91.0600052    0.2511570
  91.0700073    0.2503536
  91.0800018    0.2489065
  91.0900040    0.2448984
  91.1000061    0.2527930
  91.1100006    0.2513648
  91.1200027    0.2553558
  91.1300049    0.2538445
  91.1400070    0.2464096
  91.1500015    0.2468513
  91.1600037    0.2465265
  91.1700058    0.2505279
  91.1800079    0.2464837
  91.1900024    0.2474657
  91.2000046    0.2515577
  91.2100067    0.2489929
  91.2200012    0.2473198
  91.2300034    0.2521571
  91.2400055    0.2509736
  91.2500076    0.2472721
  91.2600021    0.2549026
  91.2700043    0.2474595
  91.2800064    0.2473187
  91.2900009    0.2440804
  91.3000031    0.2477306
  91.3100052    0.2460803
  91.3200073    0.2416574
  91.3300018    0.2393704
  91.3400040    0.2438429
  91.3500061    0.2404908
  91.3600006    0.2389013
  91.3700027    0.2453200
  91.3800049    0.2432333
  91.3900070    0.2399556
  91.4000015    0.2384180
  91.4100037    0.2395953
  91.4200058    0.2323509
  91.4300079    0.2349450
  91.4400024    0.2273384
  91.4500046    0.2356980
  91.4600067    0.2305732
  91.4700012    0.2368302
  91.4800034    0.2411913
  91.4900055    0.2375290
  91.5000076    0.2419372
  91.5100021    0.2448267
  91.5200043    0.2523308
  91.5300064    0.2499868
  91.5400009    0.2491208
  91.5500031    0.2450946
  91.5600052    0.2549935
  91.5700073    0.2535856
  91.5800018    0.2641447
  91.5900040    0.2618488
  91.6000061    0.2518940
  91.6100006    0.2590890
  91.6200027    0.2635028
  91.6300049    0.2666377
  91.6400070    0.2596272
  91.6500015    0.2693958
  91.6600037    0.2648832
  91.6700058    0.2611218
  91.6800079    0.2640190
  91.6900024    0.2567372
  91.7000046    0.2566139
  91.7100067    0.2632610
  91.7200012    0.2645250
  91.7300034    0.2593518
  91.7400055    0.2638468
  91.7500076    0.2620395
  91.7600021    0.2557416
  91.7700043    0.2676135
  91.7800064    0.2645737
  91.7900009    0.2622277
  91.8000031    0.2640234
  91.8100052    0.2587821
  91.8200073    0.2618646
  91.8300018    0.2617890
  91.8400040    0.2640442
  91.8500061    0.2694215
  91.8600006    0.2694076
  91.8700027    0.2741936
  91.8800049    0.2677489
  91.8900070    0.2702736
  91.9000015    0.2708901
  91.9100037    0.2689115
  91.9200058    0.2664153
  91.9300079    0.2700509
  91.9400024    0.2721492
  91.9500046    0.2737973
  91.9600067    0.2772954
  91.9700012    0.2713841
  91.9800034    0.2680394
  91.9900055    0.2678061
  92.0000076    0.2710623
  92.0100021    0.2738526
  92.0200043    0.2753156
  92.0300064    0.2703737
  92.0400009    0.2855821
  92.0500031    0.2906959
  92.0600052    0.2838234
  92.0700073    0.2844718
  92.0800018    0.2676328
  92.0900040    0.2679433
  92.1000061    0.2684864
  92.1100006    0.2645912
  92.1200027    0.2614486
  92.1300049    0.2676921
  92.1400070    0.2551744
  92.1500015    0.2632557
  92.1600037    0.2662473
  92.1700058    0.2585087
  92.1800079    0.2588361
  92.1900024    0.2586158
  92.2000046    0.2553920
  92.2100067    0.2489738
  92.2200012    0.2569856
  92.2300034    0.2547363
  92.2400055    0.2594851
  92.2500076    0.2591598
  92.2600021    0.2614993
  92.2700043    0.2535326
  92.2800064    0.2552487
  92.2900009    0.2626442
  92.3000031    0.2640734
  92.3100052    0.2643918
  92.3200073    0.2592981
  92.3300018    0.2617663
  92.3400040    0.2670185
  92.3500061    0.2644105
  92.3600006    0.2756887
  92.3700027    0.2643348
  92.3800049    0.2623833
  92.3900070    0.2594764
  92.4000015    0.2609440
  92.4100037    0.2596746
  92.4200058    0.2593087
  92.4300079    0.2719834
  92.4400024    0.2686462
  92.4500046    0.2606226
  92.4600067    0.2574829
  92.4700012    0.2576288
  92.4800034    0.2582629
  92.4900055    0.2597768
  92.5000076    0.2614394
  92.5100021    0.2558109
  92.5200043    0.2622618
  92.5300064    0.2609673
  92.5400009    0.2575401
  92.5500031    0.2535736
  92.5600052    0.2504442
  92.5700073    0.2526823
  92.5800018    0.2555117
  92.5900040    0.2562834
  92.6000061    0.2516785
  92.6100006    0.2456788
  92.6200027    0.2514668
  92.6300049    0.2449078
  92.6400070    0.2536671
  92.6500015    0.2538507
  92.6600037    0.2510587
  92.6700058    0.2551812
  92.6800079    0.2598359
  92.6900024    0.2635310
  92.7000046    0.2567768
  92.7100067    0.2570191
  92.7200012    0.2614223
  92.7300034    0.2582501
  92.7400055    0.2550594
  92.7500076    0.2530397
  92.7600021    0.2534526
  92.7700043    0.2628087
  92.7800064    0.2697552
  92.7900009    0.2619680
  92.8000031    0.2660878
  92.8100052    0.2680329
  92.8200073    0.2619645
  92.8300018    0.2699426
  92.8400040    0.2632082
  92.8500061    0.2656193
  92.8600006    0.2639243
  92.8700027    0.2678938
  92.8800049    0.2692090
  92.8900070    0.2656978
  92.9000015    0.2764703
  92.9100037    0.2815159
  92.9200058    0.2706353
  92.9300079    0.2759566
  92.9400024    0.2634806
  92.9500046    0.2636127
  92.9600067    0.2634499
  92.9700012    0.2681997
  92.9800034    0.2675955
  92.9900055    0.2708593
  93.0000076    0.2720627
  93.0100021    0.2690513
  93.0200043    0.2713092
  93.0300064    0.2683345
  93.0400009    0.2648637
  93.0500031    0.2679763
  93.0600052    0.2635075
  93.0700073    0.2589918
  93.0800018    0.2526472
  93.0900040    0.2544411
  93.1000061    0.2538268
  93.1100006    0.2612664
  93.1200027    0.2663318
  93.1300049    0.2612504
  93.1400070    0.2569628
  93.1500015    0.2582142
  93.1600037    0.2638429
  93.1700058    0.2638641
  93.1800079    0.2620461
  93.1900024    0.2626232
  93.2000046    0.2658224
  93.2100067    0.2711453
  93.2200012    0.2698602
  93.2300034    0.2596200
  93.2400055    0.2623445
  93.2500076    0.2628404
  93.2600021    0.2589638
  93.2700043    0.2601564
  93.2800064    0.2634360
  93.2900009    0.2656173
  93.3000031    0.2699851
  93.3100052    0.2642117
  93.3200073    0.2675492
  93.3300018    0.2560471
  93.3400040    0.2630759
  93.3500061    0.2589150
  93.3600082    0.2564968
  93.3700027    0.2598812
  93.3800049    0.2601518
  93.3900070    0.2541039
  93.4000015    0.2611371
  93.4100037    0.2635222
  93.4200058    0.2617843
  93.4300079    0.2569082
  93.4400024    0.2566494
  93.4500046    0.2589735
  93.4600067    0.2596131
  93.4700012    0.2622475
  93.4800034    0.2635732
  93.4900055    0.2604863
  93.5000076    0.2661135
  93.5100021    0.2631558
  93.5200043    0.2733018
  93.5300064    0.2719462
  93.5400009    0.2724500
  93.5500031    0.2742008
  93.5600052    0.2703758
  93.5700073    0.2704856
  93.5800018    0.2647512
  93.5900040    0.2635731
  93.6000061    0.2657962
  93.6100082    0.2623367
  93.6200027    0.2694631
  93.6300049    0.2719775
  93.6400070    0.2693230
  93.6500015    0.2675194
  93.6600037    0.2713099
  93.6700058    0.2582459
  93.6800079    0.2575753
  93.6900024    0.2593394
  93.7000046    0.2596966
  93.7100067    0.2587816
  93.7200012    0.2608315
  93.7300034    0.2510381
  93.7400055    0.2557044
  93.7500076    0.2474070
  93.7600021    0.2566840
  93.7700043    0.2562358
  93.7800064    0.2525157
  93.7900009    0.2551838
  93.8000031    0.2670514
  93.8100052    0.2627308
  93.8200073    0.2520646
  93.8300018    0.2557979
  93.8400040    0.2608836
  93.8500061    0.2500572
  93.8600082    0.2635303
  93.8700027    0.2621787
  93.8800049    0.2631465
  93.8900070    0.2618953
  93.9000015    0.2642758
  93.9100037    0.2599245
  93.9200058    0.2648741
  93.9300079    0.2642141
  93.9400024    0.2690599
  93.9500046    0.2684957
  93.9600067    0.2706804
  93.9700012    0.2685969
  93.9800034    0.2687993
  93.9900055    0.2649112
  94.0000076    0.2622754
  94.0100021    0.2547922
  94.0200043    0.2563624
  94.0300064    0.2612047
  94.0400009    0.2618831
  94.0500031    0.2726268
  94.0600052    0.2735936
  94.0700073    0.2727869
  94.0800018    0.2753132
  94.0900040    0.2738400
  94.1000061    0.2599311
  94.1100082    0.2695651
  94.1200027    0.2724208
  94.1300049    0.2728501
  94.1400070    0.2682051
  94.1500015    0.2703655
  94.1600037    0.2730175
  94.1700058    0.2720587
  94.1800079    0.2641498
  94.1900024    0.2627073
  94.2000046    0.2680687
  94.2100067    0.2651186
  94.2200012    0.2649464
  94.2300034    0.2656712
  94.2400055    0.2739882
  94.2500076    0.2652381
  94.2600021    0.2599953
  94.2700043    0.2580526
  94.2800064    0.2553640
  94.2900009    0.2627185
  94.3000031    0.2616934
  94.3100052    0.2726915
  94.3200073    0.2776993
  94.3300018    0.2750070
  94.3400040    0.2691849
  94.3500061    0.2698114
  94.3600082    0.2727314
  94.3700027    0.2706090
  94.3800049    0.2645861
  94.3900070    0.2790226
  94.4000015    0.2672801
  94.4100037    0.2709288
  94.4200058    0.2738955
  94.4300079    0.2710185
  94.4400024    0.2596550
  94.4500046    0.2667156
  94.4600067    0.2606603
  94.4700012    0.2714325
  94.4800034    0.2708732
  94.4900055    0.2634172
  94.5000076    0.2709231
  94.5100021    0.2714109
  94.5200043    0.2707819
  94.5300064    0.2718834
  94.5400009    0.2808053
  94.5500031    0.2739514
  94.5600052    0.2700934
  94.5700073    0.2702006
  94.5800018    0.2685895
  94.5900040    0.2606677
  94.6000061    0.2632168
  94.6100082    0.2648691
  94.6200027    0.2664764
  94.6300049    0.2676435
  94.6400070    0.2739626
  94.6500015    0.2686743
  94.6600037    0.2647258
  94.6700058    0.2591855
  94.6800079    0.2556870
  94.6900024    0.2569658
  94.7000046    0.2670573
  94.7100067    0.2646616
  94.7200012    0.2608560
  94.7300034    0.2651685
  94.7400055    0.2784379
  94.7500076    0.2696117
  94.7600021    0.2685010
  94.7700043    0.2653287
  94.7800064    0.2713677
  94.7900009    0.2697937
  94.8000031    0.2764593
  94.8100052    0.2813852
  94.8200073    0.2731455
  94.8300018    0.2671113
  94.8400040    0.2730617
  94.8500061    0.2664324
  94.8600082    0.2612355
  94.8700027    0.2603459
  94.8800049    0.2588930
  94.8900070    0.2591741
  94.9000015    0.2637737
  94.9100037    0.2585724
  94.9200058    0.2626233
  94.9300079    0.2715556
  94.9400024    0.2727392
  94.9500046    0.2791206
  94.9600067    0.2682616
  94.9700012    0.2697180
  94.9800034    0.2602535
  94.9900055    0.2676170
  95.0000076    0.2578217
  95.0100021    0.2589992
  95.0200043    0.2645016
  95.0300064    0.2605371
  95.0400009    0.2618835
  95.0500031    0.2628639
  95.0600052    0.2502238
  95.0700073    0.2529601
  95.0800018    0.2447233
  95.0900040    0.2484250
  95.1000061    0.2465910
  95.1100082    0.2491617
  95.1200027    0.2473911
  95.1300049    0.2457821
  95.1400070    0.2460495
  95.1500015    0.2503183
  95.1600037    0.2442269
  95.1700058    0.2432016
  95.1800079    0.2468513
  95.1900024    0.2469519
  95.2000046    0.2515416
  95.2100067    0.2436934
  95.2200012    0.2363375
  95.2300034    0.2429632
  95.2400055    0.2398395
  95.2500076    0.2381931
  95.2600021    0.2427824
  95.2700043    0.2458047
  95.2800064    0.2450363
  95.2900009    0.2425247
  95.3000031    0.2488711
  95.3100052    0.2444215
  95.3200073    0.2505720
  95.3300018    0.2508807
  95.3400040    0.2473919
  95.3500061    0.2443857
  95.3600082    0.2466461
  95.3700027    0.2476531
  95.3800049    0.2539837
  95.3900070    0.2475239
  95.4000015    0.2547934
  95.4100037    0.2462630
  95.4200058    0.2457341
  95.4300079    0.2460156
  95.4400024    0.2475356
  95.4500046    0.2463424
  95.4600067    0.2512343
  95.4700012    0.2447972
  95.4800034    0.2413947
  95.4900055    0.2467141
  95.5000076    0.2399927
  95.5100021    0.2452640
  95.5200043    0.2388003
  95.5300064    0.2356936
  95.5400009    0.2379091
  95.5500031    0.2455750
  95.5600052    0.2480163
  95.5700073    0.2514572
  95.5800018    0.2460091
  95.5900040    0.2402913
  95.6000061    0.2343634
  95.6100082    0.2394149
  95.6200027    0.2337619
  95.6300049    0.2334551
  95.6400070    0.2358839
  95.6500015    0.2487803
  95.6600037    0.2323906
  95.6700058    0.2417157
  95.6800079    0.2440381
  95.6900024    0.2345596
  95.7000046    0.2443103
  95.7100067    0.2460316
  95.7200012    0.2457732
  95.7300034    0.2524644
  95.7400055    0.2482583
  95.7500076    0.2527033
  95.7600021    0.2417700
  95.7700043    0.2487966
  95.7800064    0.2545962
  95.7900009    0.2565190
  95.8000031    0.2506630
  95.8100052    0.2540507
  95.8200073    0.2536558
  95.8300018    0.2557834
  95.8400040    0.2550189
  95.8500061    0.2629662
  95.8600082    0.2572582
  95.8700027    0.2592377
  95.8800049    0.2543498
  95.8900070    0.2594834
  95.9000015    0.2598335
  95.9100037    0.2567826
  95.9200058    0.2584913
  95.9300079    0.2597772
  95.9400024    0.2733057
  95.9500046    0.2701012
  95.9600067    0.2636215
  95.9700012    0.2621626
  95.9800034    0.2609122
  95.9900055    0.2564495
  96.0000076    0.2596015
  96.0100021    0.2620099
  96.0200043    0.2601858
  96.0300064    0.2545989
  96.0400009    0.2555059
  96.0500031    0.2496791
  96.0600052    0.2469805
  96.0700073    0.2543346
  96.0800018    0.2410248
  96.0900040    0.2433513
  96.1000061    0.2437238
  96.1100082    0.2462685
  96.1200027    0.2485805
  96.1300049    0.2489063
  96.1400070    0.2511338
  96.1500015    0.2535992
  96.1600037    0.2568346
  96.1700058    0.2486912
  96.1800079    0.2563728
  96.1900024    0.2509304
  96.2000046    0.2481363
  96.2100067    0.2409693
  96.2200012    0.2440974
  96.2300034    0.2497352
  96.2400055    0.2483505
  96.2500076    0.2475787
  96.2600021    0.2437851
  96.2700043    0.2463465
  96.2800064    0.2421925
  96.2900009    0.2467758
  96.3000031    0.2490739
  96.3100052    0.2431231
  96.3200073    0.2476942
  96.3300018    0.2450326
  96.3400040    0.2467363
  96.3500061    0.2430901
  96.3600082    0.2414255
  96.3700027    0.2360396
  96.3800049    0.2373793
  96.3900070    0.2398572
  96.4000015    0.2437805
  96.4100037    0.2426582
  96.4200058    0.2460479
  96.4300079    0.2436880
  96.4400024    0.2362482
  96.4500046    0.2340755
  96.4600067    0.2373217
  96.4700012    0.2433891
  96.4800034    0.2394123
  96.4900055    0.2376784
  96.5000076    0.2406189
  96.5100021    0.2474021
  96.5200043    0.2511361
  96.5300064    0.2479054
  96.5400009    0.2453840
  96.5500031    0.2509291
  96.5600052    0.2493561
  96.5700073    0.2526138
  96.5800018    0.2508922
  96.5900040    0.2565572
  96.6000061    0.2523928
  96.6100082    0.2586469
  96.6200027    0.2572028
  96.6300049    0.2575123
  96.6400070    0.2534091
  96.6500015    0.2540660
  96.6600037    0.2472065
  96.6700058    0.2514386
  96.6800079    0.2471083
  96.6900024    0.2449442
  96.7000046    0.2438168
  96.7100067    0.2471288
  96.7200012    0.2473719
  96.7300034    0.2542111
  96.7400055    0.2480064
  96.7500076    0.2594480
  96.7600021    0.2556161
  96.7700043    0.2548764
  96.7800064    0.2569607
  96.7900009    0.2532484
  96.8000031    0.2571362
  96.8100052    0.2573319
  96.8200073    0.2618207
  96.8300018    0.2606282
  96.8400040    0.2578683
  96.8500061    0.2511993
  96.8600082    0.2534617
  96.8700027    0.2513258
  96.8800049    0.2483309
  96.8900070    0.2504518
  96.9000015    0.2391729
  96.9100037    0.2454090
  96.9200058    0.2446080
  96.9300079    0.2421377
  96.9400024    0.2412649
  96.9500046    0.2436235
  96.9600067    0.2470721
  96.9700012    0.2464360
  96.9800034    0.2511120
  96.9900055    0.2629752
  97.0000076    0.2532276
  97.0100021    0.2567611
  97.0200043    0.2688740
  97.0300064    0.2720445
  97.0400009    0.2696623
  97.0500031    0.2615837
  97.0600052    0.2779561
  97.0700073    0.2755833
  97.0800018    0.2764564
  97.0900040    0.2721818
  97.1000061    0.2707339
  97.1100082    0.2728831
  97.1200027    0.2766640
  97.1300049    0.2693827
  97.1400070    0.2718183
  97.1500015    0.2741941
  97.1600037    0.2721239
  97.1700058    0.2723379
  97.1800079    0.2709370
  97.1900024    0.2770458
  97.2000046    0.2806582
  97.2100067    0.2737664
  97.2200012    0.2645567
  97.2300034    0.2744376
  97.2400055    0.2843775
  97.2500076    0.2856309
  97.2600021    0.2897136
  97.2700043    0.2904649
  97.2800064    0.2953438
  97.2900009    0.3070231
  97.3000031    0.3039319
  97.3100052    0.2950432
  97.3200073    0.2970079
  97.3300018    0.2922537
  97.3400040    0.2907283
  97.3500061    0.2903141
  97.3600082    0.2859852
  97.3700027    0.2822547
  97.3800049    0.2774505
  97.3900070    0.2793146
  97.4000015    0.2771882
  97.4100037    0.2743628
  97.4200058    0.2846123
  97.4300079    0.2776356
  97.4400024    0.2793566
  97.4500046    0.2808026
  97.4600067    0.2754188
  97.4700012    0.2652544
  97.4800034    0.2751922
  97.4900055    0.2723414
  97.5000076    0.2814587
  97.5100021    0.2802514
  97.5200043    0.2843985
  97.5300064    0.2776531
  97.5400009    0.2672034
  97.5500031    0.2712100
  97.5600052    0.2696396
  97.5700073    0.2800355
  97.5800018    0.2693766
  97.5900040    0.2756995
  97.6000061    0.2807820
  97.6100082    0.2720948
  97.6200027    0.2708757
  97.6300049    0.2714661
  97.6400070    0.2646126
  97.6500015    0.2676395
  97.6600037    0.2606332
  97.6700058    0.2716168
  97.6800079    0.2735200
  97.6900024    0.2690958
  97.7000046    0.2656493
  97.7100067    0.2650800
  97.7200012    0.2732332
  97.7300034    0.2670389
  97.7400055    0.2645942
  97.7500076    0.2765511
  97.7600021    0.2706254
  97.7700043    0.2734478
  97.7800064    0.2750284
  97.7900009    0.2646306
  97.8000031    0.2587629
  97.8100052    0.2618857
  97.8200073    0.2580460
  97.8300018    0.2586771
  97.8400040    0.2616731
  97.8500061    0.2635608
  97.8600082    0.2702869
  97.8700027    0.2733842
  97.8800049    0.2698254
  97.8900070    0.2680383
  97.9000015    0.2689629
  97.9100037    0.2681997
  97.9200058    0.2674113
  97.9300079    0.2644036
  97.9400024    0.2648673
  97.9500046    0.2558163
  97.9600067    0.2497841
  97.9700012    0.2612894
  97.9800034    0.2640753
  97.9900055    0.2672130
  98.0000076    0.2692914
  98.0100021    0.2679954
  98.0200043    0.2721633
  98.0300064    0.2585310
  98.0400009    0.2645527
  98.0500031    0.2577834
  98.0600052    0.2611802
  98.0700073    0.2555315
  98.0800018    0.2602071
  98.0900040    0.2618962
  98.1000061    0.2573718
  98.1100082    0.2650659
  98.1200027    0.2629448
  98.1300049    0.2634705
  98.1400070    0.2595788
  98.1500015    0.2553515
  98.1600037    0.2565225
  98.1700058    0.2586012
  98.1800079    0.2675361
  98.1900024    0.2673923
  98.2000046    0.2667039
  98.2100067    0.2583545
  98.2200012    0.2555766
  98.2300034    0.2562330
  98.2400055    0.2547243
  98.2500076    0.2550768
  98.2600021    0.2483293
  98.2700043    0.2497548
  98.2800064    0.2469842
  98.2900009    0.2476181
  98.3000031    0.2457574
  98.3100052    0.2510666
  98.3200073    0.2538282
  98.3300018    0.2528653
  98.3400040    0.2535542
  98.3500061    0.2541584
  98.3600082    0.2587321
  98.3700027    0.2595202
  98.3800049    0.2660124
  98.3900070    0.2683240
  98.4000015    0.2630159
  98.4100037    0.2548229
  98.4200058    0.2547187
  98.4300079    0.2594634
  98.4400024    0.2600776
  98.4500046    0.2546764
  98.4600067    0.2598640
  98.4700012    0.2562616
  98.4800034    0.2512860
  98.4900055    0.2573699
  98.5000076    0.2539742
  98.5100021    0.2699297
  98.5200043    0.2580842
  98.5300064    0.2590202
  98.5400009    0.2544161
  98.5500031    0.2618338
  98.5600052    0.2573341
  98.5700073    0.2636043
  98.5800018    0.2681912
  98.5900040    0.2657159
  98.6000061    0.2637345
  98.6100082    0.2655756
  98.6200027    0.2693367
  98.6300049    0.2730256
  98.6400070    0.2679740
  98.6500015    0.2693228
  98.6600037    0.2654489
  98.6700058    0.2639939
  98.6800079    0.2605652
  98.6900024    0.2663301
  98.7000046    0.2641388
  98.7100067    0.2671148
  98.7200012    0.2624561
  98.7300034    0.2608332
  98.7400055    0.2720699
  98.7500076    0.2662621
  98.7600021    0.2697045
  98.7700043    0.2686207
  98.7800064    0.2609218
  98.7900009    0.2671399
  98.8000031    0.2637271
  98.8100052    0.2754216
  98.8200073    0.2743753
  98.8300018    0.2746740
  98.8400040    0.2734838
  98.8500061    0.2629451
  98.8600082    0.2589814
  98.8700027    0.2583181
  98.8800049    0.2632761
  98.8900070    0.2594077
  98.9000015    0.2517493
  98.9100037    0.2627346
  98.9200058    0.2598141
  98.9300079    0.2644125
  98.9400024    0.2566751
  98.9500046    0.2608715
  98.9600067    0.2517067
  98.9700012    0.2542045
  98.9800034    0.2552396
  98.9900055    0.2549025
  99.0000076    0.2584287
  99.0100021    0.2548786
  99.0200043    0.2563198
  99.0300064    0.2485826
  99.0400009    0.2545059
  99.0500031    0.2604306
  99.0600052    0.2622783
  99.0700073    0.2612991
  99.0800018    0.2590143
  99.0900040    0.2566268
  99.1000061    0.2556056
  99.1100082    0.2618921
  99.1200027    0.2618797
  99.1300049    0.2551708
  99.1400070    0.2511489
  99.1500015    0.2576227
  99.1600037    0.2542823
  99.1700058    0.2488620
  99.1800079    0.2488634
  99.1900024    0.2549251
  99.2000046    0.2540295
  99.2100067    0.2585261
  99.2200012    0.2553366
  99.2300034    0.2518930
  99.2400055    0.2562900
  99.2500076    0.2593850
  99.2600021    0.2545032
  99.2700043    0.2596107
  99.2800064    0.2477351
  99.2900009    0.2533343
  99.3000031    0.2551955
  99.3100052    0.2563815
  99.3200073    0.2589437
  99.3300018    0.2519258
  99.3400040    0.2515478
  99.3500061    0.2503096
  99.3600082    0.2484585
  99.3700027    0.2508134
  99.3800049    0.2592160
  99.3900070    0.2584396
  99.4000015    0.2534897
  99.4100037    0.2532726
  99.4200058    0.2473019
  99.4300079    0.2462764
  99.4400024    0.2494013
  99.4500046    0.2466792
  99.4600067    0.2516711
  99.4700012    0.2516651
  99.4800034    0.2548428
  99.4900055    0.2520770
  99.5000076    0.2506118
  99.5100021    0.2493757
  99.5200043    0.2447056
  99.5300064    0.2525885
  99.5400009    0.2535924
  99.5500031    0.2567196
  99.5600052    0.2533792
  99.5700073    0.2475171
  99.5800018    0.2498572
  99.5900040    0.2496363
  99.6000061    0.2534407
  99.6100082    0.2498174
  99.6200027    0.2535438
  99.6300049    0.2573065
  99.6400070    0.2620089
  99.6500015    0.2650483
  99.6600037    0.2621970
  99.6700058    0.2614525
  99.6800079    0.2704627
  99.6900024    0.2640692
  99.7000046    0.2672725
  99.7100067    0.2714856
  99.7200012    0.2680278
  99.7300034    0.2657599
  99.7400055    0.2701543
  99.7500076    0.2710042
  99.7600021    0.2648451
  99.7700043    0.2677210
  99.7800064    0.2718729
  99.7900085    0.2582259
  99.8000031    0.2546568
  99.8100052    0.2577409
  99.8200073    0.2547459
  99.8300018    0.2572823
  99.8400040    0.2590855
  99.8500061    0.2583348
  99.8600082    0.2571911
  99.8700027    0.2582035
  99.8800049    0.2503491
  99.8900070    0.2529431
  99.9000015    0.2584650
  99.9100037    0.2535187
  99.9200058    0.2575346
  99.9300079    0.2612052
  99.9400024    0.2558671
  99.9500046    0.2466751
  99.9600067    0.2400022
  99.9700012    0.2411484
  99.9800034    0.2417326
  99.9900055    0.2483559
 100.0000076    0.2512900
 100.0100021    0.2401760
 100.0200043    0.2427692
 100.0300064    0.2375117
 100.0400085    0.2351461
 100.0500031    0.2379829
 100.0600052    0.2440057
 100.0700073    0.2454377
 100.0800018    0.2460214
 100.0900040    0.2465360
 100.1000061    0.2418554
 100.1100082    0.2401434
 100.1200027    0.2496289
 100.1300049    0.2479199
 100.1400070    0.2432977
 100.1500015    0.2420991
 100.1600037    0.2480159
 100.1700058    0.2471080
 100.1800079    0.2451293
 100.1900024    0.2427734
 100.2000046    0.2388408
 100.2100067    0.2347199
 100.2200012    0.2321406
 100.2300034    0.2303543
 100.2400055    0.2311330
 100.2500076    0.2371666
 100.2600021    0.2311436
 100.2700043    0.2391535
 100.2800064    0.2369837
 100.2900085    0.2351872
 100.3000031    0.2324601
 100.3100052    0.2349044
 100.3200073    0.2392603
 100.3300018    0.2448764
 100.3400040    0.2522864
 100.3500061    0.2450745
 100.3600082    0.2482993
 100.3700027    0.2436937
 100.3800049    0.2421125
 100.3900070    0.2427614
 100.4000015    0.2457453
 100.4100037    0.2504830
 100.4200058    0.2429778
 100.4300079    0.2412591
 100.4400024    0.2418184
 100.4500046    0.2394520
 100.4600067    0.2410448
 100.4700012    0.2367350
 100.4800034    0.2394106
 100.4900055    0.2312878
 100.5000076    0.2344615
 100.5100021    0.2383642
 100.5200043    0.2412273
 100.5300064    0.2475058
 100.5400085    0.2418150
 100.5500031    0.2459362
 100.5600052    0.2393626
 100.5700073    0.2397552
 100.5800018    0.2409295
 100.5900040    0.2479458
 100.6000061    0.2473970
 100.6100082    0.2514445
 100.6200027    0.2529021
 100.6300049    0.2535851
 100.6400070    0.2589915
 100.6500015    0.2615840
 100.6600037    0.2522250
 100.6700058    0.2497613
 100.6800079    0.2447506
 100.6900024    0.2459447
 100.7000046    0.2373874
 100.7100067    0.2329566
 100.7200012    0.2325071
 100.7300034    0.2323731
 100.7400055    0.2368073
 100.7500076    0.2419739
 100.7600021    0.2355547
 100.7700043    0.2345576
 100.7800064    0.2391197
 100.7900085    0.2416675
 100.8000031    0.2394893
 100.8100052    0.2430691
 100.8200073    0.2391856
 100.8300018    0.2379507
 100.8400040    0.2482818
 100.8500061    0.2549407
 100.8600082    0.2476380
 100.8700027    0.2444941
 100.8800049    0.2407517
 100.8900070    0.2472828
 100.9000015    0.2507162
 100.9100037    0.2469890
 100.9200058    0.2458032
 100.9300079    0.2453780
 100.9400024    0.2427828
 100.9500046    0.2397835
 100.9600067    0.2376599
 100.9700012    0.2368208
 100.9800034    0.2367058
 100.9900055    0.2408773
 101.0000076    0.2376342
 101.0100021    0.2365442
 101.0200043    0.2297264
 101.0300064    0.2309306
 101.0400085    0.2334120
 101.0500031    0.2367517
 101.0600052    0.2337041
 101.0700073    0.2354862
 101.0800018    0.2421094
 101.0900040    0.2438484
 101.1000061    0.2414539
 101.1100082    0.2394521
 101.1200027    0.2386563
 101.1300049    0.2356170
 101.1400070    0.2462733
 101.1500015    0.2441635
 101.1600037    0.2451717
 101.1700058    0.2445302
 101.1800079    0.2473249
 101.1900024    0.2484836
 101.2000046    0.2470889
 101.2100067    0.2500574
 101.2200012    0.2432790
 101.2300034    0.2385490
 101.2400055    0.2475271
 101.2500076    0.2478510
 101.2600021    0.2494397
 101.2700043    0.2464111
 101.2800064    0.2468803
 101.2900085    0.2484389
 101.3000031    0.2499655
 101.3100052    0.2574975
 101.3200073    0.2588092
 101.3300018    0.2564524
 101.3400040    0.2524067
 101.3500061    0.2626704
 101.3600082    0.2590166
 101.3700027    0.2605616
 101.3800049    0.2684629
 101.3900070    0.2617988
 101.4000015    0.2640646
 101.4100037    0.2642221
 101.4200058    0.2757852
 101.4300079    0.2784719
 101.4400024    0.2878292
 101.4500046    0.2852800
 101.4600067    0.2752419
 101.4700012    0.2750947
 101.4800034    0.2830727
 101.4900055    0.2784535
 101.5000076    0.2682167
 101.5100021    0.2682922
 101.5200043    0.2678875
 101.5300064    0.2637746
 101.5400085    0.2658126
 101.5500031    0.2617962
 101.5600052    0.2605470
 101.5700073    0.2547970
 101.5800018    0.2643561
 101.5900040    0.2756428
 101.6000061    0.2663321
 101.6100082    0.2723543
 101.6200027    0.2699406
 101.6300049    0.2663257
 101.6400070    0.2733155
 101.6500015    0.2759739
 101.6600037    0.2689824
 101.6700058    0.2845622
 101.6800079    0.2682436
 101.6900024    0.2615556
 101.7000046    0.2612545
 101.7100067    0.2571960
 101.7200012    0.2582426
 101.7300034    0.2544167
 101.7400055    0.2497361
 101.7500076    0.2476354
 101.7600021    0.2455896
 101.7700043    0.2403695
 101.7800064    0.2460574
 101.7900085    0.2521508
 101.8000031    0.2489433
 101.8100052    0.2448409
 101.8200073    0.2416078
 101.8300018    0.2420837
 101.8400040    0.2392037
 101.8500061    0.2428591
 101.8600082    0.2431890
 101.8700027    0.2435883
 101.8800049    0.2480689
 101.8900070    0.2433524
 101.9000015    0.2461638
 101.9100037    0.2473465
 101.9200058    0.2506195
 101.9300079    0.2496356
 101.9400024    0.2466645
 101.9500046    0.2486802
 101.9600067    0.2531540
 101.9700012    0.2580201
 101.9800034    0.2542406
 101.9900055    0.2654398
 102.0000076    0.2557850
 102.0100021    0.2573604
 102.0200043    0.2541677
 102.0300064    0.2590357
 102.0400085    0.2567766
 102.0500031    0.2608905
 102.0600052    0.2567742
 102.0700073    0.2566260
 102.0800018    0.2511842
 102.0900040    0.2643794
 102.1000061    0.2603127
 102.1100082    0.2570657
 102.1200027    0.2469454
 102.1300049    0.2567128
 102.1400070    0.2588727
 102.1500015    0.2471406
 102.1600037    0.2509207
 102.1700058    0.2438479
 102.1800079    0.2472169
 102.1900024    0.2450692
 102.2000046    0.2449978
 102.2100067    0.2517364
 102.2200012    0.2545434
 102.2300034    0.2546853
 102.2400055    0.2476147
 102.2500076    0.2449366
 102.2600021    0.2464069
 102.2700043    0.2471323
 102.2800064    0.2444689
 102.2900085    0.2458549
 102.3000031    0.2538425
 102.3100052    0.2505439
 102.3200073    0.2539673
 102.3300018    0.2531394
 102.3400040    0.2527909
 102.3500061    0.2502279
 102.3600082    0.2527287
 102.3700027    0.2483824
 102.3800049    0.2475760
 102.3900070    0.2496834
 102.4000015    0.2456645
 102.4100037    0.2543945
 102.4200058    0.2551012
 102.4300079    0.2589475
 102.4400024    0.2530715
 102.4500046    0.2639837
 102.4600067    0.2577483
 102.4700012    0.2583559
 102.4800034    0.2588584
 102.4900055    0.2568437
 102.5000076    0.2602300
 102.5100021    0.2554441
 102.5200043    0.2560265
 102.5300064    0.2639261
 102.5400085    0.2605783
 102.5500031    0.2557438
 102.5600052    0.2608463
 102.5700073    0.2612403
 102.5800018    0.2687998
 102.5900040    0.2607700
 102.6000061    0.2598107
 102.6100082    0.2646727
 102.6200027    0.2687176
 102.6300049    0.2699583
 102.6400070    0.2669350
 102.6500015    0.2612954
 102.6600037    0.2594483
 102.6700058    0.2562078
 102.6800079    0.2526038
 102.6900024    0.2589560
 102.7000046    0.2620573
 102.7100067    0.2605830
 102.7200012    0.2559499
 102.7300034    0.2582361
 102.7400055    0.2594739
 102.7500076    0.2620390
 102.7600021    0.2625373
 102.7700043    0.2598882
 102.7800064    0.2520507
 102.7900085    0.2563406
 102.8000031    0.2559735
 102.8100052    0.2659067
 102.8200073    0.2610063
 102.8300018    0.2585583
 102.8400040    0.2581187
 102.8500061    0.2598013
 102.8600082    0.2640165
 102.8700027    0.2684833
 102.8800049    0.2585283
 102.8900070    0.2623781
 102.9000015    0.2750814
 102.9100037    0.2703902
 102.9200058    0.2748194
 102.9300079    0.2725032
 102.9400024    0.2635575
 102.9500046    0.2540968
 102.9600067    0.2621304
 102.9700012    0.2633158
 102.9800034    0.2573373
 102.9900055    0.2494322
 103.0000076    0.2491588
 103.0100021    0.2424853
 103.0200043    0.2550386
 103.0300064    0.2523015
 103.0400085    0.2578478
 103.0500031    0.2592765
 103.0600052    0.2547151
 103.0700073    0.2544428
 103.0800018    0.2541566
 103.0900040    0.2636009
 103.1000061    0.2621446
 103.1100082    0.2560828
 103.1200027    0.2446852
 103.1300049    0.2477238
 103.1400070    0.2490463
 103.1500015    0.2461263
 103.1600037    0.2414016
 103.1700058    0.2357892
 103.1800079    0.2387314
 103.1900024    0.2414844
 103.2000046    0.2366898
 103.2100067    0.2497608
 103.2200012    0.2345255
 103.2300034    0.2392389
 103.2400055    0.2418011
 103.2500076    0.2431130
 103.2600021    0.2424064
 103.2700043    0.2452848
 103.2800064    0.2427647
 103.2900085    0.2440371
 103.3000031    0.2464548
 103.3100052    0.2485515
 103.3200073    0.2423031
 103.3300018    0.2383857
 103.3400040    0.2467055
 103.3500061    0.2449802
 103.3600082    0.2392561
 103.3700027    0.2494989
 103.3800049    0.2476367
 103.3900070    0.2490193
 103.4000015    0.2491812
 103.4100037    0.2565768
 103.4200058    0.2594841
 103.4300079    0.2588505
 103.4400024    0.2544959
 103.4500046    0.2553999
 103.4600067    0.2528917
 103.4700012    0.2489055
 103.4800034    0.2619987
 103.4900055    0.2611396
 103.5000076    0.2549385
 103.5100021    0.2536251
 103.5200043    0.2572993
 103.5300064    0.2566207
 103.5400085    0.2529602
 103.5500031    0.2564864
 103.5600052    0.2526524
 103.5700073    0.2531560
 103.5800018    0.2590604
 103.5900040    0.2542913
 103.6000061    0.2475739
 103.6100082    0.2537160
 103.6200027    0.2531662
 103.6300049    0.2544112
 103.6400070    0.2511543
 103.6500015    0.2513167
 103.6600037    0.2616315
 103.6700058    0.2572328
 103.6800079    0.2529085
 103.6900024    0.2536580
 103.7000046    0.2601657
 103.7100067    0.2631929
 103.7200012    0.2660748
 103.7300034    0.2672898
 103.7400055    0.2588287
 103.7500076    0.2579843
 103.7600021    0.2475411
 103.7700043    0.2433451
 103.7800064    0.2387953
 103.7900085    0.2389246
 103.8000031    0.2380414
 103.8100052    0.2381645
 103.8200073    0.2373510
 103.8300018    0.2341242
 103.8400040    0.2398910
 103.8500061    0.2415411
 103.8600082    0.2379876
 103.8700027    0.2488279
 103.8800049    0.2417265
 103.8900070    0.2483776
 103.9000015    0.2474422
 103.9100037    0.2501712
 103.9200058    0.2563630
 103.9300079    0.2550018
 103.9400024    0.2584018
 103.9500046    0.2589591
 103.9600067    0.2621722
 103.9700012    0.2552704
 103.9800034    0.2630916
 103.9900055    0.2602304
 104.0000076    0.2581904
 104.0100021    0.2531932
 104.0200043    0.2563334
 104.0300064    0.2535461
 104.0400085    0.2561090
 104.0500031    0.2535923
 104.0600052    0.2557802
 104.0700073    0.2488624
 104.0800018    0.2456371
 104.0900040    0.2477819
 104.1000061    0.2462451
 104.1100082    0.2443741
 104.1200027    0.2466824
 104.1300049    0.2527965
 104.1400070    0.2588705
 104.1500015    0.2625512
 104.1600037    0.2543785
 104.1700058    0.2502860
 104.1800079    0.2643237
 104.1900024    0.2565602
 104.2000046    0.2572056
 104.2100067    0.2566723
 104.2200012    0.2607068
 104.2300034    0.2600062
 104.2400055    0.2596690
 104.2500076    0.2647960
 104.2600021    0.2671549
 104.2700043    0.2699269
 104.2800064    0.2609476
 104.2900085    0.2592632
 104.3000031    0.2653223
 104.3100052    0.2687539
 104.3200073    0.2807201
 104.3300018    0.2856835
 104.3400040    0.2739384
 104.3500061    0.2804827
 104.3600082    0.2721838
 104.3700027    0.2753491
 104.3800049    0.2662492
 104.3900070    0.2676722
 104.4000015    0.2850994
 104.4100037    0.2791354
 104.4200058    0.2787256
 104.4300079    0.2756059
 104.4400024    0.2776020
 104.4500046    0.2850148
 104.4600067    0.2835996
 104.4700012    0.2735560
 104.4800034    0.2695067
 104.4900055    0.2716604
 104.5000076    0.2818662
 104.5100021    0.2831691
 104.5200043    0.2850527
 104.5300064    0.2906624
 104.5400085    0.2863717
 104.5500031    0.2740243
 104.5600052    0.2856232
 104.5700073    0.2981608
 104.5800018    0.2868896
 104.5900040    0.2867823
 104.6000061    0.2907302
 104.6100082    0.2834416
 104.6200027    0.2790299
 104.6300049    0.2803807
 104.6400070    0.2727631
 104.6500015    0.2685645
 104.6600037    0.2635772
 104.6700058    0.2660087
 104.6800079    0.2704377
 104.6900024    0.2746515
 104.7000046    0.2704134
 104.7100067    0.2802540
 104.7200012    0.2721771
 104.7300034    0.2717680
 104.7400055    0.2739531
 104.7500076    0.2700509
 104.7600021    0.2749922
 104.7700043    0.2664709
 104.7800064    0.2676134
 104.7900085    0.2544832
 104.8000031    0.2531516
 104.8100052    0.2509787
 104.8200073    0.2618450
 104.8300018    0.2679487
 104.8400040    0.2632184
 104.8500061    0.2599593
 104.8600082    0.2703860
 104.8700027    0.2729668
 104.8800049    0.2678697
 104.8900070    0.2617929
 104.9000015    0.2603359
 104.9100037    0.2521320
 104.9200058    0.2518423
 104.9300079    0.2577017
 104.9400024    0.2561144
 104.9500046    0.2533736
 104.9600067    0.2516887
 104.9700012    0.2530863
 104.9800034    0.2504287
 104.9900055    0.2508599
 105.0000076    0.2571890
 105.0100021    0.2561170
 105.0200043    0.2536835
 105.0300064    0.2580709
 105.0400085    0.2519719
 105.0500031    0.2559658
 105.0600052    0.2544402
 105.0700073    0.2543442
 105.0800018    0.2552782
 105.0900040    0.2560766
 105.1000061    0.2583898
 105.1100082    0.2649392
 105.1200027    0.2538080
 105.1300049    0.2483007
 105.1400070    0.2421765
 105.1500015    0.2464205
 105.1600037    0.2427627
 105.1700058    0.2464664
 105.1800079    0.2423622
 105.1900024    0.2398701
 105.2000046    0.2403162
 105.2100067    0.2382659
 105.2200012    0.2405305
 105.2300034    0.2382995
 105.2400055    0.2467742
 105.2500076    0.2424901
 105.2600021    0.2428954
 105.2700043    0.2417785
 105.2800064    0.2400488
 105.2900085    0.2434551
 105.3000031    0.2441345
 105.3100052    0.2483404
 105.3200073    0.2517167
 105.3300018    0.2460823
 105.3400040    0.2471216
 105.3500061    0.2424654
 105.3600082    0.2442956
 105.3700027    0.2403752
 105.3800049    0.2395640
 105.3900070    0.2457746
 105.4000015    0.2433732
 105.4100037    0.2497831
 105.4200058    0.2461360
 105.4300079    0.2481930
 105.4400024    0.2434048
 105.4500046    0.2474956
 105.4600067    0.2460504
 105.4700012    0.2481671
 105.4800034    0.2466872
 105.4900055    0.2470283
 105.5000076    0.2457609
 105.5100021    0.2436328
 105.5200043    0.2433636
 105.5300064    0.2421930
 105.5400085    0.2400678
 105.5500031    0.2386120
 105.5600052    0.2421380
 105.5700073    0.2382588
 105.5800018    0.2389062
 105.5900040    0.2450644
 105.6000061    0.2427879
 105.6100082    0.2426874
 105.6200027    0.2380228
 105.6300049    0.2392382
 105.6400070    0.2487218
 105.6500015    0.2433817
 105.6600037    0.2403592
 105.6700058    0.2404498
 105.6800079    0.2383514
 105.6900024    0.2372982
 105.7000046    0.2407256
 105.7100067    0.2389888
 105.7200012    0.2393412
 105.7300034    0.2403537
 105.7400055    0.2369456
 105.7500076    0.2357175
 105.7600021    0.2370167
 105.7700043    0.2349431
 105.7800064    0.2390888
 105.7900085    0.2454864
 105.8000031    0.2482009
 105.8100052    0.2495504
 105.8200073    0.2469967
 105.8300018    0.2429849
 105.8400040    0.2506274
 105.8500061    0.2502581
 105.8600082    0.2560313
 105.8700027    0.2546137
 105.8800049    0.2555836
 105.8900070    0.2607060
 105.9000015    0.2625060
 105.9100037    0.2590962
 105.9200058    0.2666978
 105.9300079    0.2675393
 105.9400024    0.2602401
 105.9500046    0.2612560
 105.9600067    0.2617275
 105.9700012    0.2676262
 105.9800034    0.2711761
 105.9900055    0.2624798
 106.0000076    0.2669262
 106.0100021    0.2609268
 106.0200043    0.2590225
 106.0300064    0.2562769
 106.0400085    0.2496753
 106.0500031    0.2556301
 106.0600052    0.2566700
 106.0700073    0.2573238
 106.0800018    0.2559889
 106.0900040    0.2653737
 106.1000061    0.2619428
 106.1100082    0.2606625
 106.1200027    0.2633258
 106.1300049    0.2633739
 106.1400070    0.2666741
 106.1500015    0.2649133
 106.1600037    0.2664596
 106.1700058    0.2727392
 106.1800079    0.2592838
 106.1900024    0.2638339
 106.2000046    0.2648309
 106.2100067    0.2590068
 106.2200089    0.2672350
 106.2300034    0.2665876
 106.2400055    0.2617599
 106.2500076    0.2623789
 106.2600021    0.2615178
 106.2700043    0.2630613
 106.2800064    0.2594636
 106.2900085    0.2560353
 106.3000031    0.2551289
 106.3100052    0.2551256
 106.3200073    0.2554163
 106.3300018    0.2570647
 106.3400040    0.2544179
 106.3500061    0.2545461
 106.3600082    0.2574562
 106.3700027    0.2530743
 106.3800049    0.2555306
 106.3900070    0.2590385
 106.4000015    0.2553475
 106.4100037    0.2507592
 106.4200058    0.2622484
 106.4300079    0.2605416
 106.4400024    0.2609456
 106.4500046    0.2595806
 106.4600067    0.2596131
 106.4700089    0.2547291
 106.4800034    0.2520352
 106.4900055    0.2474210
 106.5000076    0.2514561
 106.5100021    0.2529420
 106.5200043    0.2549270
 106.5300064    0.2605479
 106.5400085    0.2518554
 106.5500031    0.2502119
 106.5600052    0.2419570
 106.5700073    0.2399776
 106.5800018    0.2423164
 106.5900040    0.2483284
 106.6000061    0.2495974
 106.6100082    0.2567281
 106.6200027    0.2572472
 106.6300049    0.2568922
 106.6400070    0.2575909
 106.6500015    0.2565372
 106.6600037    0.2636223
 106.6700058    0.2649986
 106.6800079    0.2639073
 106.6900024    0.2625886
 106.7000046    0.2646501
 106.7100067    0.2574770
 106.7200089    0.2577046
 106.7300034    0.2576766
 106.7400055    0.2595987
 106.7500076    0.2574968
 106.7600021    0.2593747
 106.7700043    0.2554653
 106.7800064    0.2480161
 106.7900085    0.2436291
 106.8000031    0.2498903
 106.8100052    0.2574855
 106.8200073    0.2490991
 106.8300018    0.2412394
 106.8400040    0.2473594
 106.8500061    0.2408583
 106.8600082    0.2441674
 106.8700027    0.2413471
 106.8800049    0.2460007
 106.8900070    0.2418146
 106.9000015    0.2481458
 106.9100037    0.2411969
 106.9200058    0.2406812
 106.9300079    0.2471263
 106.9400024    0.2409346
 106.9500046    0.2475891
 106.9600067    0.2499964
 106.9700089    0.2498817
 106.9800034    0.2496483
 106.9900055    0.2585387
 107.0000076    0.2475142
 107.0100021    0.2547209
 107.0200043    0.2554941
 107.0300064    0.2599800
 107.0400085    0.2625082
 107.0500031    0.2623769
 107.0600052    0.2665070
 107.0700073    0.2636019
 107.0800018    0.2601707
 107.0900040    0.2622158
 107.1000061    0.2602468
 107.1100082    0.2569901
 107.1200027    0.2514910
 107.1300049    0.2601897
 107.1400070    0.2528862
 107.1500015    0.2571719
 107.1600037    0.2510572
 107.1700058    0.2501183
 107.1800079    0.2504349
 107.1900024    0.2412706
 107.2000046    0.2421302
 107.2100067    0.2444011
 107.2200089    0.2385710
 107.2300034    0.2442938
 107.2400055    0.2479044
 107.2500076    0.2485109
 107.2600021    0.2461740
 107.2700043    0.2396723
 107.2800064    0.2415329
 107.2900085    0.2404655
 107.3000031    0.2435372
 107.3100052    0.2439428
 107.3200073    0.2327292
 107.3300018    0.2407860
 107.3400040    0.2375817
 107.3500061    0.2336776
 107.3600082    0.2355067
 107.3700027    0.2338155
 107.3800049    0.2350432
 107.3900070    0.2360092
 107.4000015    0.2413749
 107.4100037    0.2332663
 107.4200058    0.2347075
 107.4300079    0.2433789
 107.4400024    0.2442070
 107.4500046    0.2513795
 107.4600067    0.2523839
 107.4700089    0.2524010
 107.4800034    0.2436093
 107.4900055    0.2387318
 107.5000076    0.2455542
 107.5100021    0.2356531
 107.5200043    0.2353762
 107.5300064    0.2300005
 107.5400085    0.2295501
 107.5500031    0.2343491
 107.5600052    0.2289322
 107.5700073    0.2364476
 107.5800018    0.2291950
 107.5900040    0.2364259
 107.6000061    0.2416506
 107.6100082    0.2398089
 107.6200027    0.2435749
 107.6300049    0.2402612
 107.6400070    0.2376507
 107.6500015    0.2341759
 107.6600037    0.2320635
 107.6700058    0.2293158
 107.6800079    0.2349088
 107.6900024    0.2414283
 107.7000046    0.2350208
 107.7100067    0.2319065
 107.7200089    0.2324972
 107.7300034    0.2314709
 107.7400055    0.2356134
 107.7500076    0.2362509
 107.7600021    0.2307220
 107.7700043    0.2337991
 107.7800064    0.2300477
 107.7900085    0.2357861
 107.8000031    0.2396469
 107.8100052    0.2349680
 107.8200073    0.2345878
 107.8300018    0.2319891
 107.8400040    0.2300118
 107.8500061    0.2259785
 107.8600082    0.2268378
 107.8700027    0.2305214
 107.8800049    0.2252057
 107.8900070    0.2275699
 107.9000015    0.2295643
 107.9100037    0.2257224
 107.9200058    0.2237740
 107.9300079    0.2286345
 107.9400024    0.2294178
 107.9500046    0.2301610
 107.9600067    0.2283061
 107.9700089    0.2344585
 107.9800034    0.2320355
 107.9900055    0.2369559
 108.0000076    0.2371311
 108.0100021    0.2384873
 108.0200043    0.2304917
 108.0300064    0.2307704
 108.0400085    0.2319439
 108.0500031    0.2356831
 108.0600052    0.2345537
 108.0700073    0.2349291
 108.0800018    0.2310186
 108.0900040    0.2317899
 108.1000061    0.2296634
 108.1100082    0.2294281
 108.1200027    0.2304298
 108.1300049    0.2352023
 108.1400070    0.2301143
 108.1500015    0.2365852
 108.1600037    0.2341708
 108.1700058    0.2343601
 108.1800079    0.2366493
 108.1900024    0.2364786
 108.2000046    0.2380932
 108.2100067    0.2351315
 108.2200089    0.2327106
 108.2300034    0.2345671
 108.2400055    0.2380042
 108.2500076    0.2320040
 108.2600021    0.2435446
 108.2700043    0.2407007
 108.2800064    0.2402814
 108.2900085    0.2455201
 108.3000031    0.2454531
 108.3100052    0.2397159
 108.3200073    0.2411540
 108.3300018    0.2421491
 108.3400040    0.2464487
 108.3500061    0.2451191
 108.3600082    0.2453196
 108.3700027    0.2512519
 108.3800049    0.2437591
 108.3900070    0.2523072
 108.4000015    0.2495438
 108.4100037    0.2558597
 108.4200058    0.2559077
 108.4300079    0.2468355
 108.4400024    0.2532572
 108.4500046    0.2567074
 108.4600067    0.2529808
 108.4700089    0.2507831
 108.4800034    0.2552589
 108.4900055    0.2538650
 108.5000076    0.2542665
 108.5100021    0.2518488
 108.5200043    0.2495408
 108.5300064    0.2487012
 108.5400085    0.2474243
 108.5500031    0.2431021
 108.5600052    0.2479426
 108.5700073    0.2463356
 108.5800018    0.2455964
 108.5900040    0.2439204
 108.6000061    0.2451470
 108.6100082    0.2497867
 108.6200027    0.2540153
 108.6300049    0.2487204
 108.6400070    0.2484599
 108.6500015    0.2509111
 108.6600037    0.2506814
 108.6700058    0.2505786
 108.6800079    0.2607358
 108.6900024    0.2512659
 108.7000046    0.2526079
 108.7100067    0.2515816
 108.7200089    0.2502399
 108.7300034    0.2474465
 108.7400055    0.2404216
 108.7500076    0.2412378
 108.7600021    0.2486982
 108.7700043    0.2523034
 108.7800064    0.2556819
 108.7900085    0.2565076
 108.8000031    0.2653131
 108.8100052    0.2717257
 108.8200073    0.2786412
 108.8300018    0.2631314
 108.8400040    0.2669605
 108.8500061    0.2539202
 108.8600082    0.2583234
 108.8700027    0.2555441
 108.8800049    0.2536294
 108.8900070    0.2584738
 108.9000015    0.2641019
 108.9100037    0.2611181
 108.9200058    0.2654020
 108.9300079    0.2650623
 108.9400024    0.2584608
 108.9500046    0.2670850
 108.9600067    0.2643153
 108.9700089    0.2612600
 108.9800034    0.2572344
 108.9900055    0.2517208
 109.0000076    0.2570466
 109.0100021    0.2609382
 109.0200043    0.2572914
 109.0300064    0.2601138
 109.0400085    0.2615665
 109.0500031    0.2641313
 109.0600052    0.2594497
 109.0700073    0.2578799
 109.0800018    0.2600450
 109.0900040    0.2574469
 109.1000061    0.2561846
 109.1100082    0.2540972
 109.1200027    0.2593347
 109.1300049    0.2645347
 109.1400070    0.2635786
 109.1500015    0.2621677
 109.1600037    0.2622291
 109.1700058    0.2597165
 109.1800079    0.2591815
 109.1900024    0.2592460
 109.2000046    0.2569411
 109.2100067    0.2543611
 109.2200089    0.2540689
 109.2300034    0.2598396
 109.2400055    0.2692108
 109.2500076    0.2741153
 109.2600021    0.2680193
 109.2700043    0.2682635
 109.2800064    0.2618237
 109.2900085    0.2571921
 109.3000031    0.2532449
 109.3100052    0.2589773
 109.3200073    0.2693327
 109.3300018    0.2642784
 109.3400040    0.2607884
 109.3500061    0.2532534
 109.3600082    0.2572445
 109.3700027    0.2582572
 109.3800049    0.2602725
 109.3900070    0.2649183
 109.4000015    0.2602139
 109.4100037    0.2531909
 109.4200058    0.2497788
 109.4300079    0.2491102
 109.4400024    0.2532997
 109.4500046    0.2534296
 109.4600067    0.2526145
 109.4700089    0.2537726
 109.4800034    0.2531260
 109.4900055    0.2413982
 109.5000076    0.2410321
 109.5100021    0.2461539
 109.5200043    0.2499844
 109.5300064    0.2517896
 109.5400085    0.2529148
 109.5500031    0.2531321
 109.5600052    0.2454010
 109.5700073    0.2457207
 109.5800018    0.2393758
 109.5900040    0.2405299
 109.6000061    0.2440302
 109.6100082    0.2412667
 109.6200027    0.2483460
 109.6300049    0.2513404
 109.6400070    0.2520260
 109.6500015    0.2518336
 109.6600037    0.2473279
 109.6700058    0.2467875
 109.6800079    0.2530079
 109.6900024    0.2529239
 109.7000046    0.2497271
 109.7100067    0.2523862
 109.7200089    0.2548088
 109.7300034    0.2522946
 109.7400055    0.2534357
 109.7500076    0.2509742
 109.7600021    0.2511017
 109.7700043    0.2490926
 109.7800064    0.2484178
 109.7900085    0.2479802
 109.8000031    0.2570402
 109.8100052    0.2514786
 109.8200073    0.2564964
 109.8300018    0.2548422
 109.8400040    0.2543243
 109.8500061    0.2567129
 109.8600082    0.2500224
 109.8700027    0.2612992
 109.8800049    0.2601227
 109.8900070    0.2590361
 109.9000015    0.2528779
 109.9100037    0.2470970
 109.9200058    0.2444957
 109.9300079    0.2455671
 109.9400024    0.2445714
 109.9500046    0.2453037
 109.9600067    0.2414639
 109.9700089    0.2455617
 109.9800034    0.2397739
 109.9900055    0.2408126
 110.0000076    0.2376784
 110.0100021    0.2374954
 110.0200043    0.2439463
 110.0300064    0.2503048
 110.0400085    0.2468981
 110.0500031    0.2441341
 110.0600052    0.2466155
 110.0700073    0.2440814
 110.0800018    0.2499924
 110.0900040    0.2496574
 110.1000061    0.2571845
 110.1100082    0.2610281
 110.1200027    0.2625432
 110.1300049    0.2653845
 110.1400070    0.2620324
 110.1500015    0.2680497
 110.1600037    0.2588579
 110.1700058    0.2657552
 110.1800079    0.2599831
 110.1900024    0.2689013
 110.2000046    0.2647472
 110.2100067    0.2752604
 110.2200089    0.2742032
 110.2300034    0.2684379
 110.2400055    0.2729941
 110.2500076    0.2704563
 110.2600021    0.2707382
 110.2700043    0.2762169
 110.2800064    0.2749697
 110.2900085    0.2701041
 110.3000031    0.2722236
 110.3100052    0.2716138
 110.3200073    0.2713524
 110.3300018    0.2701717
 110.3400040    0.2743087
 110.3500061    0.2763913
 110.3600082    0.2843871
 110.3700027    0.2757700
 110.3800049    0.2828313
 110.3900070    0.2890045
 110.4000015    0.2904170
 110.4100037    0.2858759
 110.4200058    0.2861757
 110.4300079    0.2860282
 110.4400024    0.2817509
 110.4500046    0.2824295
 110.4600067    0.2842151
 110.4700089    0.2798479
 110.4800034    0.2840302
 110.4900055    0.2950752
 110.5000076    0.2905693
 110.5100021    0.2878219
 110.5200043    0.3020388
 110.5300064    0.2878137
 110.5400085    0.2902162
 110.5500031    0.2906349
 110.5600052    0.2878893
 110.5700073    0.2882108
 110.5800018    0.2821063
 110.5900040    0.2801027
 110.6000061    0.2724334
 110.6100082    0.2775190
 110.6200027    0.2815141
 110.6300049    0.2676243
 110.6400070    0.2773427
 110.6500015    0.2857611
 110.6600037    0.2928301
 110.6700058    0.2868489
 110.6800079    0.2921247
 110.6900024    0.2888371
 110.7000046    0.2844773
 110.7100067    0.2799594
 110.7200089    0.2741607
 110.7300034    0.2793941
 110.7400055    0.2761038
 110.7500076    0.2804741
 110.7600021    0.2896398
 110.7700043    0.2932408
 110.7800064    0.2929469
 110.7900085    0.2838003
 110.8000031    0.2918731
 110.8100052    0.2834899
 110.8200073    0.2910134
 110.8300018    0.2864099
 110.8400040    0.2862339
 110.8500061    0.2762637
 110.8600082    0.2822172
 110.8700027    0.2810172
 110.8800049    0.2758940
 110.8900070    0.2731826
 110.9000015    0.2721973
 110.9100037    0.2767007
 110.9200058    0.2690966
 110.9300079    0.2686498
 110.9400024    0.2751372
 110.9500046    0.2765663
 110.9600067    0.2804329
 110.9700089    0.2855716
 110.9800034    0.2712995
 110.9900055    0.2724586
 111.0000076    0.2721075
 111.0100021    0.2709850
 111.0200043    0.2721983
 111.0300064    0.2731016
 111.0400085    0.2660347
 111.0500031    0.2593450
 111.0600052    0.2536780
 111.0700073    0.2603820
 111.0800018    0.2650114
 111.0900040    0.2647850
 111.1000061    0.2626689
 111.1100082    0.2606602
 111.1200027    0.2587095
 111.1300049    0.2622361
 111.1400070    0.2552810
 111.1500015    0.2585332
 111.1600037    0.2536921
 111.1700058    0.2531801
 111.1800079    0.2508662
 111.1900024    0.2529477
 111.2000046    0.2578466
 111.2100067    0.2541192
 111.2200089    0.2519754
 111.2300034    0.2513896
 111.2400055    0.2528466
 111.2500076    0.2446768
 111.2600021    0.2551391
 111.2700043    0.2593321
 111.2800064    0.2556638
 111.2900085    0.2569579
 111.3000031    0.2599735
 111.3100052    0.2607163
 111.3200073    0.2655004
 111.3300018    0.2711344
 111.3400040    0.2731302
 111.3500061    0.2666355
 111.3600082    0.2660777
 111.3700027    0.2644791
 111.3800049    0.2595137
 111.3900070    0.2599638
 111.4000015    0.2568388
 111.4100037    0.2664328
 111.4200058    0.2584785
 111.4300079    0.2623177
 111.4400024    0.2642963
 111.4500046    0.2710408
 111.4600067    0.2676613
 111.4700089    0.2712604
 111.4800034    0.2634582
 111.4900055    0.2557309
 111.5000076    0.2630261
 111.5100021    0.2587233
 111.5200043    0.2538718
 111.5300064    0.2663444
 111.5400085    0.2625118
 111.5500031    0.2545269
 111.5600052    0.2589771
 111.5700073    0.2565608
 111.5800018    0.2605552
 111.5900040    0.2511482
 111.6000061    0.2571980
 111.6100082    0.2549922
 111.6200027    0.2545498
 111.6300049    0.2563783
 111.6400070    0.2601488
 111.6500015    0.2535531
 111.6600037    0.2552652
 111.6700058    0.2549506
 111.6800079    0.2607135
 111.6900024    0.2571720
 111.7000046    0.2576531
 111.7100067    0.2613063
 111.7200089    0.2619805
 111.7300034    0.2604572
 111.7400055    0.2621539
 111.7500076    0.2550297
 111.7600021    0.2545298
 111.7700043    0.2620617
 111.7800064    0.2620614
 111.7900085    0.2698487
 111.8000031    0.2620011
 111.8100052    0.2577210
 111.8200073    0.2522547
 111.8300018    0.2498224
 111.8400040    0.2531359
 111.8500061    0.2557392
 111.8600082    0.2479915
 111.8700027    0.2498407
 111.8800049    0.2550421
 111.8900070    0.2601461
 111.9000015    0.2521371
 111.9100037    0.2472453
 111.9200058    0.2535241
 111.9300079    0.2521198
 111.9400024    0.2555592
 111.9500046    0.2604249
 111.9600067    0.2613955
 111.9700089    0.2566699
 111.9800034    0.2508794
 111.9900055    0.2509747
 112.0000076    0.2576596
 112.0100021    0.2560861
 112.0200043    0.2585838
 112.0300064    0.2527339
 112.0400085    0.2531995
 112.0500031    0.2406842
 112.0600052    0.2440927
 112.0700073    0.2419185
 112.0800018    0.2423071
 112.0900040    0.2519524
 112.1000061    0.2551093
 112.1100082    0.2545235
 112.1200027    0.2593501
 112.1300049    0.2617653
 112.1400070    0.2552587
 112.1500015    0.2539971
 112.1600037    0.2519060
 112.1700058    0.2525487
 112.1800079    0.2522033
 112.1900024    0.2521082
 112.2000046    0.2463115
 112.2100067    0.2449318
 112.2200089    0.2475445
 112.2300034    0.2507212
 112.2400055    0.2485780
 112.2500076    0.2494012
 112.2600021    0.2523350
 112.2700043    0.2487684
 112.2800064    0.2536325
 112.2900085    0.2499436
 112.3000031    0.2494566
 112.3100052    0.2558974
 112.3200073    0.2547157
 112.3300018    0.2485835
 112.3400040    0.2559723
 112.3500061    0.2471888
 112.3600082    0.2529284
 112.3700027    0.2529399
 112.3800049    0.2559575
 112.3900070    0.2543236
 112.4000015    0.2633170
 112.4100037    0.2642064
 112.4200058    0.2557901
 112.4300079    0.2578692
 112.4400024    0.2627312
 112.4500046    0.2575921
 112.4600067    0.2536367
 112.4700089    0.2558183
 112.4800034    0.2550672
 112.4900055    0.2487924
 112.5000076    0.2390434
 112.5100021    0.2398631
 112.5200043    0.2490247
 112.5300064    0.2490750
 112.5400085    0.2481053
 112.5500031    0.2514575
 112.5600052    0.2516758
 112.5700073    0.2510293
 112.5800018    0.2551328
 112.5900040    0.2502090
 112.6000061    0.2576138
 112.6100082    0.2564920
 112.6200027    0.2547983
 112.6300049    0.2558702
 112.6400070    0.2602596
 112.6500092    0.2569208
 112.6600037    0.2634523
 112.6700058    0.2624128
 112.6800079    0.2577974
 112.6900024    0.2611862
 112.7000046    0.2634256
 112.7100067    0.2588612
 112.7200089    0.2718290
 112.7300034    0.2731304
 112.7400055    0.2767566
 112.7500076    0.2642475
 112.7600021    0.2696938
 112.7700043    0.2726742
 112.7800064    0.2658781
 112.7900085    0.2699615
 112.8000031    0.2656603
 112.8100052    0.2729271
 112.8200073    0.2769485
 112.8300018    0.2754877
 112.8400040    0.2720659
 112.8500061    0.2745574
 112.8600082    0.2782012
 112.8700027    0.2888017
 112.8800049    0.2956282
 112.8900070    0.2937790
 112.9000092    0.2977487
 112.9100037    0.3104812
 112.9200058    0.2971312
 112.9300079    0.2891868
 112.9400024    0.2877688
 112.9500046    0.3074301
 112.9600067    0.3064432
 112.9700089    0.3088459
 112.9800034    0.3092199
 112.9900055    0.2974778
 113.0000076    0.2999170
 113.0100021    0.2960826
 113.0200043    0.3036630
 113.0300064    0.2984713
 113.0400085    0.2932597
 113.0500031    0.2892607
 113.0600052    0.2912874
 113.0700073    0.2895547
 113.0800018    0.2864974
 113.0900040    0.2747019
 113.1000061    0.2707965
 113.1100082    0.2717475
 113.1200027    0.2694458
 113.1300049    0.2740036
 113.1400070    0.2767411
 113.1500092    0.2713976
 113.1600037    0.2601030
 113.1700058    0.2568345
 113.1800079    0.2617740
 113.1900024    0.2573401
 113.2000046    0.2541395
 113.2100067    0.2625830
 113.2200089    0.2589582
 113.2300034    0.2480108
 113.2400055    0.2460315
 113.2500076    0.2464024
 113.2600021    0.2394269
 113.2700043    0.2441247
 113.2800064    0.2342547
 113.2900085    0.2382457
 113.3000031    0.2405054
 113.3100052    0.2431048
 113.3200073    0.2373719
 113.3300018    0.2373925
 113.3400040    0.2329760
 113.3500061    0.2484632
 113.3600082    0.2492097
 113.3700027    0.2556460
 113.3800049    0.2592541
 113.3900070    0.2595620
 113.4000092    0.2633271
 113.4100037    0.2554132
 113.4200058    0.2507599
 113.4300079    0.2541493
 113.4400024    0.2528748
 113.4500046    0.2499308
 113.4600067    0.2494757
 113.4700089    0.2535672
 113.4800034    0.2467078
 113.4900055    0.2440436
 113.5000076    0.2489818
 113.5100021    0.2464544
 113.5200043    0.2428018
 113.5300064    0.2426018
 113.5400085    0.2426900
 113.5500031    0.2467577
 113.5600052    0.2504213
 113.5700073    0.2454222
 113.5800018    0.2500482
 113.5900040    0.2498594
 113.6000061    0.2638824
 113.6100082    0.2568039
 113.6200027    0.2544112
 113.6300049    0.2627296
 113.6400070    0.2615888
 113.6500092    0.2649598
 113.6600037    0.2607825
 113.6700058    0.2600335
 113.6800079    0.2591784
 113.6900024    0.2724962
 113.7000046    0.2657356
 113.7100067    0.2626947
 113.7200089    0.2649566
 113.7300034    0.2599787
 113.7400055    0.2786750
 113.7500076    0.2780628
 113.7600021    0.2748007
 113.7700043    0.2715839
 113.7800064    0.2664030
 113.7900085    0.2740774
 113.8000031    0.2729459
 113.8100052    0.2639185
 113.8200073    0.2734128
 113.8300018    0.2714780
 113.8400040    0.2697691
 113.8500061    0.2720134
 113.8600082    0.2849729
 113.8700027    0.2776820
 113.8800049    0.2754364
 113.8900070    0.2853236
 113.9000092    0.2873107
 113.9100037    0.2892446
 113.9200058    0.2895100
 113.9300079    0.2882926
 113.9400024    0.2817841
 113.9500046    0.2867512
 113.9600067    0.2908414
 113.9700089    0.2839214
 113.9800034    0.2819072
 113.9900055    0.2843989
 114.0000076    0.2884316
 114.0100021    0.2875440
 114.0200043    0.2876017
 114.0300064    0.2854847
 114.0400085    0.2852380
 114.0500031    0.3007295
 114.0600052    0.2986748
 114.0700073    0.3066435
 114.0800018    0.3037246
 114.0900040    0.3047750
 114.1000061    0.2986363
 114.1100082    0.2907403
 114.1200027    0.2846453
 114.1300049    0.2885267
 114.1400070    0.2850066
 114.1500092    0.2746878
 114.1600037    0.2728709
 114.1700058    0.2610641
 114.1800079    0.2578686
 114.1900024    0.2570297
 114.2000046    0.2635625
 114.2100067    0.2610238
 114.2200089    0.2574222
 114.2300034    0.2628919
 114.2400055    0.2538230
 114.2500076    0.2531284
 114.2600021    0.2489272
 114.2700043    0.2454164
 114.2800064    0.2440159
 114.2900085    0.2524789
 114.3000031    0.2586435
 114.3100052    0.2565594
 114.3200073    0.2594958
 114.3300018    0.2587600
 114.3400040    0.2585545
 114.3500061    0.2600726
 114.3600082    0.2616595
 114.3700027    0.2634533
 114.3800049    0.2672666
 114.3900070    0.2686563
 114.4000092    0.2624815
 114.4100037    0.2747457
 114.4200058    0.2794521
 114.4300079    0.2742514
 114.4400024    0.2745599
 114.4500046    0.2724094
 114.4600067    0.2726372
 114.4700089    0.2806529
 114.4800034    0.2774486
 114.4900055    0.2789864
 114.5000076    0.2807183
 114.5100021    0.2729572
 114.5200043    0.2721033
 114.5300064    0.2797279
 114.5400085    0.2803046
 114.5500031    0.2773533
 114.5600052    0.2804208
 114.5700073    0.2783135
 114.5800018    0.2662672
 114.5900040    0.2701515
 114.6000061    0.2675477
 114.6100082    0.2780994
 114.6200027    0.2729041
 114.6300049    0.2801886
 114.6400070    0.2703053
 114.6500092    0.2883694
 114.6600037    0.2904115
 114.6700058    0.2852558
 114.6800079    0.2869217
 114.6900024    0.2898811
 114.7000046    0.2837183
 114.7100067    0.2798159
 114.7200089    0.2780980
 114.7300034    0.2849458
 114.7400055    0.2802102
 114.7500076    0.2739742
 114.7600021    0.2792857
 114.7700043    0.2841838
 114.7800064    0.2740150
 114.7900085    0.2694587
 114.8000031    0.2745954
 114.8100052    0.2691883
 114.8200073    0.2662064
 114.8300018    0.2594559
 114.8400040    0.2716789
 114.8500061    0.2616267
 114.8600082    0.2587833
 114.8700027    0.2608463
 114.8800049    0.2570069
 114.8900070    0.2552139
 114.9000092    0.2649451
 114.9100037    0.2607124
 114.9200058    0.2645614
 114.9300079    0.2697314
 114.9400024    0.2665201
 114.9500046    0.2661589
 114.9600067    0.2666952
 114.9700089    0.2637664
 114.9800034    0.2586558
 114.9900055    0.2598891
 115.0000076    0.2582983
 115.0100021    0.2566632
 115.0200043    0.2633120
 115.0300064    0.2635435
 115.0400085    0.2700463
 115.0500031    0.2711245
 115.0600052    0.2685299
 115.0700073    0.2667919
 115.0800018    0.2715262
 115.0900040    0.2726654
 115.1000061    0.2728780
 115.1100082    0.2712617
 115.1200027    0.2729735
 115.1300049    0.2656099
 115.1400070    0.2704999
 115.1500092    0.2667719
 115.1600037    0.2661169
 115.1700058    0.2591960
 115.1800079    0.2574722
 115.1900024    0.2531689
 115.2000046    0.2568997
 115.2100067    0.2626612
 115.2200089    0.2596004
 115.2300034    0.2664462
 115.2400055    0.2688747
 115.2500076    0.2688371
 115.2600021    0.2671023
 115.2700043    0.2622178
 115.2800064    0.2636798
 115.2900085    0.2688130
 115.3000031    0.2712727
 115.3100052    0.2719629
 115.3200073    0.2702287
 115.3300018    0.2686436
 115.3400040    0.2636937
 115.3500061    0.2577488
 115.3600082    0.2553456
 115.3700027    0.2607698
 115.3800049    0.2565289
 115.3900070    0.2517942
 115.4000092    0.2556151
 115.4100037    0.2530570
 115.4200058    0.2573949
 115.4300079    0.2621492
 115.4400024    0.2553208
 115.4500046    0.2502339
 115.4600067    0.2515238
 115.4700089    0.2549261
 115.4800034    0.2535021
 115.4900055    0.2511010
 115.5000076    0.2476420
 115.5100021    0.2452569
 115.5200043    0.2444719
 115.5300064    0.2447164
 115.5400085    0.2340249
 115.5500031    0.2377338
 115.5600052    0.2377664
 115.5700073    0.2402124
 115.5800018    0.2378128
 115.5900040    0.2358148
 115.6000061    0.2392008
 115.6100082    0.2382292
 115.6200027    0.2339406
 115.6300049    0.2357351
 115.6400070    0.2371752
 115.6500092    0.2390869
 115.6600037    0.2457202
 115.6700058    0.2429124
 115.6800079    0.2468647
 115.6900024    0.2470464
 115.7000046    0.2471430
 115.7100067    0.2438343
 115.7200089    0.2477377
 115.7300034    0.2480878
 115.7400055    0.2478549
 115.7500076    0.2441450
 115.7600021    0.2382625
 115.7700043    0.2463307
 115.7800064    0.2402773
 115.7900085    0.2403270
 115.8000031    0.2462042
 115.8100052    0.2467288
 115.8200073    0.2437688
 115.8300018    0.2400225
 115.8400040    0.2392345
 115.8500061    0.2394580
 115.8600082    0.2392188
 115.8700027    0.2400265
 115.8800049    0.2392271
 115.8900070    0.2397997
 115.9000092    0.2397630
 115.9100037    0.2354291
 115.9200058    0.2376845
 115.9300079    0.2435900
 115.9400024    0.2471891
 115.9500046    0.2475585
 115.9600067    0.2501857
 115.9700089    0.2542063
 115.9800034    0.2552988
 115.9900055    0.2564699
 116.0000076    0.2619270
 116.0100021    0.2562480
 116.0200043    0.2465732
 116.0300064    0.2446471
 116.0400085    0.2482469
 116.0500031    0.2444594
 116.0600052    0.2446274
 116.0700073    0.2395370
 116.0800018    0.2428459
 116.0900040    0.2337139
 116.1000061    0.2375766
 116.1100082    0.2367764
 116.1200027    0.2394225
 116.1300049    0.2461386
 116.1400070    0.2504950
 116.1500092    0.2495748
 116.1600037    0.2510342
 116.1700058    0.2494650
 116.1800079    0.2464422
 116.1900024    0.2414779
 116.2000046    0.2393416
 116.2100067    0.2385805
 116.2200089    0.2442166
 116.2300034    0.2370762
 116.2400055    0.2378145
 116.2500076    0.2351532
 116.2600021    0.2411249
 116.2700043    0.2442008
 116.2800064    0.2406737
 116.2900085    0.2392365
 116.3000031    0.2367624
 116.3100052    0.2365973
 116.3200073    0.2377866
 116.3300018    0.2385799
 116.3400040    0.2396118
 116.3500061    0.2391579
 116.3600082    0.2439716
 116.3700027    0.2499570
 116.3800049    0.2508923
 116.3900070    0.2553375
 116.4000092    0.2523830
 116.4100037    0.2550595
 116.4200058    0.2538320
 116.4300079    0.2462831
 116.4400024    0.2445122
 116.4500046    0.2412765
 116.4600067    0.2446603
 116.4700089    0.2506347
 116.4800034    0.2462773
 116.4900055    0.2467072
 116.5000076    0.2481233
 116.5100021    0.2468621
 116.5200043    0.2416237
 116.5300064    0.2379159
 116.5400085    0.2415229
 116.5500031    0.2393223
 116.5600052    0.2373708
 116.5700073    0.2425555
 116.5800018    0.2405587
 116.5900040    0.2413508
 116.6000061    0.2403283
 116.6100082    0.2430338
 116.6200027    0.2473128
 116.6300049    0.2488054
 116.6400070    0.2472550
 116.6500092    0.2518562
 116.6600037    0.2535262
 116.6700058    0.2486608
 116.6800079    0.2491165
 116.6900024    0.2530953
 116.7000046    0.2514440
 116.7100067    0.2460124
 116.7200089    0.2493782
 116.7300034    0.2495485
 116.7400055    0.2500520
 116.7500076    0.2479922
 116.7600021    0.2531910
 116.7700043    0.2515441
 116.7800064    0.2537940
 116.7900085    0.2529362
 116.8000031    0.2549872
 116.8100052    0.2513869
 116.8200073    0.2464989
 116.8300018    0.2512801
 116.8400040    0.2541138
 116.8500061    0.2584106
 116.8600082    0.2615924
 116.8700027    0.2563220
 116.8800049    0.2601329
 116.8900070    0.2578540
 116.9000092    0.2575476
 116.9100037    0.2676038
 116.9200058    0.2623947
 116.9300079    0.2689477
 116.9400024    0.2729727
 116.9500046    0.2677323
 116.9600067    0.2702110
 116.9700089    0.2760356
 116.9800034    0.2737392
 116.9900055    0.2673589
 117.0000076    0.2681274
 117.0100021    0.2723899
 117.0200043    0.2723791
 117.0300064    0.2668313
 117.0400085    0.2673813
 117.0500031    0.2666496
 117.0600052    0.2670077
 117.0700073    0.2582176
 117.0800018    0.2581643
 117.0900040    0.2653198
 117.1000061    0.2607813
 117.1100082    0.2596231
 117.1200027    0.2631487
 117.1300049    0.2646741
 117.1400070    0.2733123
 117.1500092    0.2692257
 117.1600037    0.2684700
 117.1700058    0.2636867
 117.1800079    0.2611036
 117.1900024    0.2627669
 117.2000046    0.2563201
 117.2100067    0.2562369
 117.2200089    0.2490396
 117.2300034    0.2453202
 117.2400055    0.2462586
 117.2500076    0.2459522
 117.2600021    0.2485517
 117.2700043    0.2492842
 117.2800064    0.2461304
 117.2900085    0.2461092
 117.3000031    0.2503992
 117.3100052    0.2529233
 117.3200073    0.2615274
 117.3300018    0.2658419
 117.3400040    0.2667216
 117.3500061    0.2694353
 117.3600082    0.2716367
 117.3700027    0.2696776
 117.3800049    0.2707416
 117.3900070    0.2655550
 117.4000092    0.2694373
 117.4100037    0.2716181
 117.4200058    0.2678531
 117.4300079    0.2641175
 117.4400024    0.2615007
 117.4500046    0.2649627
 117.4600067    0.2590423
 117.4700089    0.2667704
 117.4800034    0.2606467
 117.4900055    0.2698635
 117.5000076    0.2686726
 117.5100021    0.2623311
 117.5200043    0.2625601
 117.5300064    0.2678453
 117.5400085    0.2732999
 117.5500031    0.2698189
 117.5600052    0.2724575
 117.5700073    0.2770514
 117.5800018    0.2746858
 117.5900040    0.2771948
 117.6000061    0.2823054
 117.6100082    0.2825497
 117.6200027    0.2813331
 117.6300049    0.2835930
 117.6400070    0.2871269
 117.6500092    0.2830825
 117.6600037    0.2928340
 117.6700058    0.2838900
 117.6800079    0.2855981
 117.6900024    0.2902297
 117.7000046    0.2871573
 117.7100067    0.2830951
 117.7200089    0.2811635
 117.7300034    0.2864977
 117.7400055    0.2829752
 117.7500076    0.2775204
 117.7600021    0.2780277
 117.7700043    0.2773214
 117.7800064    0.2763892
 117.7900085    0.2765180
 117.8000031    0.2796185
 117.8100052    0.2809837
 117.8200073    0.2798426
 117.8300018    0.2694702
 117.8400040    0.2631998
 117.8500061    0.2588065
 117.8600082    0.2599946
 117.8700027    0.2622918
 117.8800049    0.2683603
 117.8900070    0.2700633
 117.9000092    0.2775069
 117.9100037    0.2761593
 117.9200058    0.2739142
 117.9300079    0.2799073
 117.9400024    0.2722673
 117.9500046    0.2786720
 117.9600067    0.2767059
 117.9700089    0.2788866
 117.9800034    0.2729590
 117.9900055    0.2820345
 118.0000076    0.2855977
 118.0100021    0.2865470
 118.0200043    0.2929132
 118.0300064    0.3009456
 118.0400085    0.2968981
 118.0500031    0.3042848
 118.0600052    0.2968900
 118.0700073    0.2905772
 118.0800018    0.2853707
 118.0900040    0.2772190
 118.1000061    0.2819687
 118.1100082    0.2941712
 118.1200027    0.2889292
 118.1300049    0.2873187
 118.1400070    0.2949350
 118.1500092    0.2909781
 118.1600037    0.2888829
 118.1700058    0.2786849
 118.1800079    0.2718128
 118.1900024    0.2720778
 118.2000046    0.2885197
 118.2100067    0.2762671
 118.2200089    0.2743507
 118.2300034    0.2681303
 118.2400055    0.2640234
 118.2500076    0.2625560
 118.2600021    0.2626111
 118.2700043    0.2809975
 118.2800064    0.2649584
 118.2900085    0.2704393
 118.3000031    0.2643172
 118.3100052    0.2595371
 118.3200073    0.2641772
 118.3300018    0.2644852
 118.3400040    0.2668204
 118.3500061    0.2586243
 118.3600082    0.2629660
 118.3700027    0.2635767
 118.3800049    0.2625720
 118.3900070    0.2596114
 118.4000092    0.2680951
 118.4100037    0.2653336
 118.4200058    0.2640172
 118.4300079    0.2540393
 118.4400024    0.2613719
 118.4500046    0.2595672
 118.4600067    0.2751313
 118.4700089    0.2588974
 118.4800034    0.2658486
 118.4900055    0.2640330
 118.5000076    0.2676912
 118.5100021    0.2623837
 118.5200043    0.2661081
 118.5300064    0.2603798
 118.5400085    0.2581134
 118.5500031    0.2568287
 118.5600052    0.2512189
 118.5700073    0.2526165
 118.5800018    0.2571774
 118.5900040    0.2606331
 118.6000061    0.2553971
 118.6100082    0.2591251
 118.6200027    0.2562948
 118.6300049    0.2602339
 118.6400070    0.2614749
 118.6500092    0.2676083
 118.6600037    0.2785750
 118.6700058    0.2750311
 118.6800079    0.2662826
 118.6900024    0.2552814
 118.7000046    0.2521380
 118.7100067    0.2500019
 118.7200089    0.2566003
 118.7300034    0.2531145
 118.7400055    0.2473045
 118.7500076    0.2479136
 118.7600021    0.2506872
 118.7700043    0.2489007
 118.7800064    0.2494607
 118.7900085    0.2514747
 118.8000031    0.2506509
 118.8100052    0.2500519
 118.8200073    0.2423796
 118.8300018    0.2423819
 118.8400040    0.2410887
 118.8500061    0.2405915
 118.8600082    0.2376126
 118.8700027    0.2430411
 118.8800049    0.2392876
 118.8900070    0.2399752
 118.9000092    0.2414513
 118.9100037    0.2405259
 118.9200058    0.2440567
 118.9300079    0.2474393
 118.9400024    0.2418518
 118.9500046    0.2517525
 118.9600067    0.2549485
 118.9700089    0.2570207
 118.9800034    0.2599404
 118.9900055    0.2502995
 119.0000076    0.2452194
 119.0100021    0.2411467
 119.0200043    0.2385621
 119.0300064    0.2415718
 119.0400085    0.2438056
 119.0500031    0.2519460
 119.0600052    0.2486627
 119.0700073    0.2485446
 119.0800095    0.2468793
 119.0900040    0.2514495
 119.1000061    0.2475511
 119.1100082    0.2522588
 119.1200027    0.2471464
 119.1300049    0.2445914
 119.1400070    0.2465462
 119.1500092    0.2522959
 119.1600037    0.2456138
 119.1700058    0.2494559
 119.1800079    0.2420321
 119.1900024    0.2425583
 119.2000046    0.2455287
 119.2100067    0.2481370
 119.2200089    0.2394995
 119.2300034    0.2403720
 119.2400055    0.2389071
 119.2500076    0.2383979
 119.2600021    0.2400663
 119.2700043    0.2399035
 119.2800064    0.2434591
 119.2900085    0.2362936
 119.3000031    0.2347556
 119.3100052    0.2325656
 119.3200073    0.2299928
 119.3300095    0.2331568
 119.3400040    0.2351450
 119.3500061    0.2328417
 119.3600082    0.2370672
 119.3700027    0.2394154
 119.3800049    0.2413499
 119.3900070    0.2392287
 119.4000092    0.2358818
 119.4100037    0.2374416
 119.4200058    0.2381923
 119.4300079    0.2361958
 119.4400024    0.2410287
 119.4500046    0.2488278
 119.4600067    0.2415499
 119.4700089    0.2480045
 119.4800034    0.2404079
 119.4900055    0.2403682
 119.5000076    0.2413942
 119.5100021    0.2467291
 119.5200043    0.2416422
 119.5300064    0.2436003
 119.5400085    0.2436662
 119.5500031    0.2472144
 119.5600052    0.2374627
 119.5700073    0.2368773
 119.5800095    0.2402301
 119.5900040    0.2356887
 119.6000061    0.2438232
 119.6100082    0.2434328
 119.6200027    0.2440449
 119.6300049    0.2426239
 119.6400070    0.2380314
 119.6500092    0.2315376
 119.6600037    0.2385279
 119.6700058    0.2354256
 119.6800079    0.2362275
 119.6900024    0.2399581
 119.7000046    0.2368763
 119.7100067    0.2383727
 119.7200089    0.2416966
 119.7300034    0.2432041
 119.7400055    0.2443278
 119.7500076    0.2432407
 119.7600021    0.2416276
 119.7700043    0.2399215
 119.7800064    0.2444700
 119.7900085    0.2413801
 119.8000031    0.2437695
 119.8100052    0.2477498
 119.8200073    0.2427717
 119.8300095    0.2421363
 119.8400040    0.2299015
 119.8500061    0.2411041
 119.8600082    0.2408803
 119.8700027    0.2362046
 119.8800049    0.2418800
 119.8900070    0.2434350
 119.9000092    0.2437412
 119.9100037    0.2522675
 119.9200058    0.2509606
 119.9300079    0.2475936
 119.9400024    0.2515578
 119.9500046    0.2532533
 119.9600067    0.2561172
 119.9700089    0.2632441
 119.9800034    0.2626136
 119.9900055    0.2659887
 120.0000076    0.2643766
 120.0100021    0.2688395
 120.0200043    0.2639013
 120.0300064    0.2736758
 120.0400085    0.2732517
 120.0500031    0.2752308
 120.0600052    0.2752905
 120.0700073    0.2755693
 120.0800095    0.2730763
 120.0900040    0.2699906
 120.1000061    0.2648371
 120.1100082    0.2684713
 120.1200027    0.2702949
 120.1300049    0.2670031
 120.1400070    0.2614329
 120.1500092    0.2563386
 120.1600037    0.2598224
 120.1700058    0.2635112
 120.1800079    0.2637864
 120.1900024    0.2671461
 120.2000046    0.2597715
 120.2100067    0.2735179
 120.2200089    0.2671386
 120.2300034    0.2665244
 120.2400055    0.2831223
 120.2500076    0.2770312
 120.2600021    0.2692747
 120.2700043    0.2778654
 120.2800064    0.2810667
 120.2900085    0.2792203
 120.3000031    0.2702092
 120.3100052    0.2711136
 120.3200073    0.2659198
 120.3300095    0.2737207
 120.3400040    0.2680439
 120.3500061    0.2732885
 120.3600082    0.2660133
 120.3700027    0.2604974
 120.3800049    0.2635509
 120.3900070    0.2590305
 120.4000092    0.2668844
 120.4100037    0.2608269
 120.4200058    0.2645195
 120.4300079    0.2625294
 120.4400024    0.2631139
 120.4500046    0.2713864
 120.4600067    0.2755710
 120.4700089    0.2727657
 120.4800034    0.2806316
 120.4900055    0.2772964
 120.5000076    0.2816779
 120.5100021    0.2846124
 120.5200043    0.2760094
 120.5300064    0.2801626
 120.5400085    0.2718515
 120.5500031    0.2677225
 120.5600052    0.2649258
 120.5700073    0.2686787
 120.5800095    0.2739227
 120.5900040    0.2831591
 120.6000061    0.2770869
 120.6100082    0.2768783
 120.6200027    0.2781512
 120.6300049    0.2734263
 120.6400070    0.2860305
 120.6500092    0.2725604
 120.6600037    0.2676328
 120.6700058    0.2602370
 120.6800079    0.2628011
 120.6900024    0.2600914
 120.7000046    0.2664946
 120.7100067    0.2653901
 120.7200089    0.2690515
 120.7300034    0.2721768
 120.7400055    0.2628302
 120.7500076    0.2688630
 120.7600021    0.2710797
 120.7700043    0.2638462
 120.7800064    0.2617188
 120.7900085    0.2636670
 120.8000031    0.2687285
 120.8100052    0.2678490
 120.8200073    0.2825865
 120.8300095    0.2780761
 120.8400040    0.2652282
 120.8500061    0.2738912
 120.8600082    0.2685549
 120.8700027    0.2773097
 120.8800049    0.2754200
 120.8900070    0.2720966
 120.9000092    0.2658970
 120.9100037    0.2798143
 120.9200058    0.2776246
 120.9300079    0.2682509
 120.9400024    0.2597697
 120.9500046    0.2633905
 120.9600067    0.2602936
 120.9700089    0.2518319
 120.9800034    0.2496560
 120.9900055    0.2444369
 121.0000076    0.2475739
 121.0100021    0.2528658
 121.0200043    0.2522830
 121.0300064    0.2525821
 121.0400085    0.2463469
 121.0500031    0.2407034
 121.0600052    0.2420641
 121.0700073    0.2435788
 121.0800095    0.2433878
 121.0900040    0.2396954
 121.1000061    0.2467558
 121.1100082    0.2428332
 121.1200027    0.2400789
 121.1300049    0.2393823
 121.1400070    0.2373509
 121.1500092    0.2381306
 121.1600037    0.2395608
 121.1700058    0.2387160
 121.1800079    0.2394339
 121.1900024    0.2354576
 121.2000046    0.2383498
 121.2100067    0.2379856
 121.2200089    0.2323354
 121.2300034    0.2339790
 121.2400055    0.2395305
 121.2500076    0.2313336
 121.2600021    0.2367966
 121.2700043    0.2331867
 121.2800064    0.2362545
 121.2900085    0.2381507
 121.3000031    0.2458664
 121.3100052    0.2438011
 121.3200073    0.2379847
 121.3300095    0.2432839
 121.3400040    0.2509644
 121.3500061    0.2563015
 121.3600082    0.2487555
 121.3700027    0.2503153
 121.3800049    0.2462879
 121.3900070    0.2488453
 121.4000092    0.2553398
 121.4100037    0.2577581
 121.4200058    0.2629085
 121.4300079    0.2479780
 121.4400024    0.2452873
 121.4500046    0.2524052
 121.4600067    0.2556351
 121.4700089    0.2554018
 121.4800034    0.2494312
 121.4900055    0.2458359
 121.5000076    0.2473933
 121.5100021    0.2489233
 121.5200043    0.2501042
 121.5300064    0.2550967
 121.5400085    0.2551232
 121.5500031    0.2483671
 121.5600052    0.2548835
 121.5700073    0.2548769
 121.5800095    0.2576572
 121.5900040    0.2602124
 121.6000061    0.2590940
 121.6100082    0.2543663
 121.6200027    0.2566023
 121.6300049    0.2625954
 121.6400070    0.2549727
 121.6500092    0.2619571
 121.6600037    0.2582212
 121.6700058    0.2548205
 121.6800079    0.2526242
 121.6900024    0.2530893
 121.7000046    0.2452112
 121.7100067    0.2476708
 121.7200089    0.2538741
 121.7300034    0.2520178
 121.7400055    0.2475210
 121.7500076    0.2543483
 121.7600021    0.2528226
 121.7700043    0.2517206
 121.7800064    0.2496575
 121.7900085    0.2515517
 121.8000031    0.2566119
 121.8100052    0.2572567
 121.8200073    0.2606871
 121.8300095    0.2647801
 121.8400040    0.2618589
 121.8500061    0.2535466
 121.8600082    0.2572121
 121.8700027    0.2525787
 121.8800049    0.2483251
 121.8900070    0.2541650
 121.9000092    0.2519084
 121.9100037    0.2503012
 121.9200058    0.2522339
 121.9300079    0.2501945
 121.9400024    0.2507996
 121.9500046    0.2518532
 121.9600067    0.2488039
 121.9700089    0.2471606
 121.9800034    0.2550021
 121.9900055    0.2486856
 122.0000076    0.2450291
 122.0100021    0.2441063
 122.0200043    0.2430990
 122.0300064    0.2488613
 122.0400085    0.2507969
 122.0500031    0.2480699
 122.0600052    0.2477458
 122.0700073    0.2466849
 122.0800095    0.2478744
 122.0900040    0.2539004
 122.1000061    0.2537744
 122.1100082    0.2520669
 122.1200027    0.2597309
 122.1300049    0.2531361
 122.1400070    0.2476488
 122.1500092    0.2501272
 122.1600037    0.2502335
 122.1700058    0.2493150
 122.1800079    0.2474567
 122.1900024    0.2522002
 122.2000046    0.2517968
 122.2100067    0.2516098
 122.2200089    0.2461133
 122.2300034    0.2462275
 122.2400055    0.2505191
 122.2500076    0.2460014
 122.2600021    0.2444286
 122.2700043    0.2492526
 122.2800064    0.2449940
 122.2900085    0.2405848
 122.3000031    0.2413991
 122.3100052    0.2387207
 122.3200073    0.2377469
 122.3300095    0.2358885
 122.3400040    0.2299098
 122.3500061    0.2327596
 122.3600082    0.2358506
 122.3700027    0.2366687
 122.3800049    0.2391270
 122.3900070    0.2399160
 122.4000092    0.2323547
 122.4100037    0.2378632
 122.4200058    0.2406932
 122.4300079    0.2408281
 122.4400024    0.2387630
 122.4500046    0.2419484
 122.4600067    0.2399578
 122.4700089    0.2417807
 122.4800034    0.2429061
 122.4900055    0.2440851
 122.5000076    0.2416361
 122.5100021    0.2463351
 122.5200043    0.2417109
 122.5300064    0.2431926
 122.5400085    0.2482907
 122.5500031    0.2436711
 122.5600052    0.2503717
 122.5700073    0.2383774
 122.5800095    0.2435819
 122.5900040    0.2475248
 122.6000061    0.2403226
 122.6100082    0.2455077
 122.6200027    0.2531131
 122.6300049    0.2515701
 122.6400070    0.2479754
 122.6500092    0.2449819
 122.6600037    0.2480579
 122.6700058    0.2488885
 122.6800079    0.2556198
 122.6900024    0.2468669
 122.7000046    0.2564701
 122.7100067    0.2573706
 122.7200089    0.2545058
 122.7300034    0.2538559
 122.7400055    0.2479320
 122.7500076    0.2470393
 122.7600021    0.2496285
 122.7700043    0.2480756
 122.7800064    0.2530922
 122.7900085    0.2523189
 122.8000031    0.2512266
 122.8100052    0.2476244
 122.8200073    0.2561452
 122.8300095    0.2477815
 122.8400040    0.2457298
 122.8500061    0.2480392
 122.8600082    0.2488806
 122.8700027    0.2481821
 122.8800049    0.2515548
 122.8900070    0.2402868
 122.9000092    0.2450596
 122.9100037    0.2444361
 122.9200058    0.2440611
 122.9300079    0.2429066
 122.9400024    0.2406369
 122.9500046    0.2360728
 122.9600067    0.2371261
 122.9700089    0.2448172
 122.9800034    0.2396309
 122.9900055    0.2385122
 123.0000076    0.2323377
 123.0100021    0.2323917
 123.0200043    0.2305314
 123.0300064    0.2263142
 123.0400085    0.2301057
 123.0500031    0.2301626
 123.0600052    0.2390078
 123.0700073    0.2402137
 123.0800095    0.2345079
 123.0900040    0.2374168
 123.1000061    0.2428324
 123.1100082    0.2423292
 123.1200027    0.2399062
 123.1300049    0.2357938
 123.1400070    0.2418377
 123.1500092    0.2500817
 123.1600037    0.2473157
 123.1700058    0.2594904
 123.1800079    0.2441037
 123.1900024    0.2421903
 123.2000046    0.2464969
 123.2100067    0.2495874
 123.2200089    0.2581734
 123.2300034    0.2567891
 123.2400055    0.2587771
 123.2500076    0.2628820
 123.2600021    0.2587355
 123.2700043    0.2647159
 123.2800064    0.2561021
 123.2900085    0.2573028
 123.3000031    0.2617149
 123.3100052    0.2624974
 123.3200073    0.2625922
 123.3300095    0.2721523
 123.3400040    0.2685934
 123.3500061    0.2704906
 123.3600082    0.2632250
 123.3700027    0.2619101
 123.3800049    0.2618330
 123.3900070    0.2557675
 123.4000092    0.2554910
 123.4100037    0.2569024
 123.4200058    0.2580241
 123.4300079    0.2625304
 123.4400024    0.2584901
 123.4500046    0.2587340
 123.4600067    0.2545850
 123.4700089    0.2573744
 123.4800034    0.2646079
 123.4900055    0.2663270
 123.5000076    0.2629844
 123.5100021    0.2625022
 123.5200043    0.2606960
 123.5300064    0.2653230
 123.5400085    0.2617116
 123.5500031    0.2633118
 123.5600052    0.2649385
 123.5700073    0.2593375
 123.5800095    0.2689789
 123.5900040    0.2663451
 123.6000061    0.2674148
 123.6100082    0.2671171
 123.6200027    0.2607772
 123.6300049    0.2652031
 123.6400070    0.2644154
 123.6500092    0.2670216
 123.6600037    0.2674582
 123.6700058    0.2718794
 123.6800079    0.2614741
 123.6900024    0.2686162
 123.7000046    0.2714164
 123.7100067    0.2755175
 123.7200089    0.2684323
 123.7300034    0.2695072
 123.7400055    0.2669750
 123.7500076    0.2587616
 123.7600021    0.2605696
 123.7700043    0.2625788
 123.7800064    0.2653891
 123.7900085    0.2679582
 123.8000031    0.2719242
 123.8100052    0.2715671
 123.8200073    0.2770425
 123.8300095    0.2749298
 123.8400040    0.2776113
 123.8500061    0.2785602
 123.8600082    0.2829651
 123.8700027    0.2831987
 123.8800049    0.2852770
 123.8900070    0.2843862
 123.9000092    0.2929311
 123.9100037    0.2871501
 123.9200058    0.2916647
 123.9300079    0.2903466
 123.9400024    0.2858686
 123.9500046    0.2798928
 123.9600067    0.2892462
 123.9700089    0.2862697
 123.9800034    0.2857938
 123.9900055    0.2910805
 124.0000076    0.2796493
 124.0100021    0.2744541
 124.0200043    0.2693945
 124.0300064    0.2708883
 124.0400085    0.2651659
 124.0500031    0.2669239
 124.0600052    0.2705390
 124.0700073    0.2703853
 124.0800095    0.2692486
 124.0900040    0.2654075
 124.1000061    0.2586956
 124.1100082    0.2530983
 124.1200027    0.2558696
 124.1300049    0.2546492
 124.1400070    0.2568660
 124.1500092    0.2579951
 124.1600037    0.2672015
 124.1700058    0.2687038
 124.1800079    0.2701547
 124.1900024    0.2727091
 124.2000046    0.2753974
 124.2100067    0.2707781
 124.2200089    0.2611144
 124.2300034    0.2570855
 124.2400055    0.2543174
 124.2500076    0.2527921
 124.2600021    0.2530625
 124.2700043    0.2506258
 124.2800064    0.2600928
 124.2900085    0.2501536
 124.3000031    0.2576892
 124.3100052    0.2527328
 124.3200073    0.2521423
 124.3300095    0.2548524
 124.3400040    0.2608967
 124.3500061    0.2581043
 124.3600082    0.2642157
 124.3700027    0.2580644
 124.3800049    0.2645220
 124.3900070    0.2651783
 124.4000092    0.2643122
 124.4100037    0.2639407
 124.4200058    0.2609454
 124.4300079    0.2589846
 124.4400024    0.2593911
 124.4500046    0.2605300
 124.4600067    0.2656712
 124.4700089    0.2726004
 124.4800034    0.2727891
 124.4900055    0.2743638
 124.5000076    0.2689340
 124.5100021    0.2630508
 124.5200043    0.2711164
 124.5300064    0.2648990
 124.5400085    0.2577154
 124.5500031    0.2491135
 124.5600052    0.2497086
 124.5700073    0.2538585
 124.5800095    0.2576954
 124.5900040    0.2564368
 124.6000061    0.2650139
 124.6100082    0.2630206
 124.6200027    0.2747690
 124.6300049    0.2732973
 124.6400070    0.2830414
 124.6500092    0.2798803
 124.6600037    0.2749160
 124.6700058    0.2732955
 124.6800079    0.2676216
 124.6900024    0.2690657
 124.7000046    0.2641339
 124.7100067    0.2686983
 124.7200089    0.2740147
 124.7300034    0.2641034
 124.7400055    0.2659810
 124.7500076    0.2652112
 124.7600021    0.2620933
 124.7700043    0.2605841
 124.7800064    0.2603003
 124.7900085    0.2599148
 124.8000031    0.2598911
 124.8100052    0.2600411
 124.8200073    0.2677126
 124.8300095    0.2703896
 124.8400040    0.2686564
 124.8500061    0.2644205
 124.8600082    0.2748935
 124.8700027    0.2709778
 124.8800049    0.2606928
 124.8900070    0.2604403
 124.9000092    0.2674764
 124.9100037    0.2575667
 124.9200058    0.2598234
 124.9300079    0.2612570
 124.9400024    0.2677067
 124.9500046    0.2680342
 124.9600067    0.2576574
 124.9700089    0.2620573
 124.9800034    0.2618654
 124.9900055    0.2682843
 125.0000076    0.2667889
 125.0100021    0.2645554
 125.0200043    0.2636056
 125.0300064    0.2599432
 125.0400085    0.2699003
 125.0500031    0.2630235
 125.0600052    0.2679099
 125.0700073    0.2686216
 125.0800095    0.2614967
 125.0900040    0.2631730
 125.1000061    0.2610677
 125.1100082    0.2564155
 125.1200027    0.2579782
 125.1300049    0.2585815
 125.1400070    0.2592426
 125.1500092    0.2636584
 125.1600037    0.2670376
 125.1700058    0.2721404
 125.1800079    0.2739345
 125.1900024    0.2870459
 125.2000046    0.2858985
 125.2100067    0.2856406
 125.2200089    0.2743300
 125.2300034    0.2755463
 125.2400055    0.2774812
 125.2500076    0.2761693
 125.2600021    0.2698268
 125.2700043    0.2630430
 125.2800064    0.2608653
 125.2900085    0.2635602
 125.3000031    0.2668271
 125.3100052    0.2704850
 125.3200073    0.2659392
 125.3300095    0.2728351
 125.3400040    0.2752151
 125.3500061    0.2738679
 125.3600082    0.2677252
 125.3700027    0.2621292
 125.3800049    0.2686337
 125.3900070    0.2613375
 125.4000092    0.2553461
 125.4100037    0.2596191
 125.4200058    0.2676620
 125.4300079    0.2614804
 125.4400024    0.2606675
 125.4500046    0.2543297
 125.4600067    0.2534147
 125.4700089    0.2502176
 125.4800034    0.2530784
 125.4900055    0.2520324
 125.5000076    0.2469037
 125.5100098    0.2477295
 125.5200043    0.2478307
 125.5300064    0.2534857
 125.5400085    0.2495609
 125.5500031    0.2543898
 125.5600052    0.2553461
 125.5700073    0.2537607
 125.5800095    0.2545624
 125.5900040    0.2588739
 125.6000061    0.2593795
 125.6100082    0.2560614
 125.6200027    0.2538195
 125.6300049    0.2532852
 125.6400070    0.2558231
 125.6500092    0.2507865
 125.6600037    0.2590331
 125.6700058    0.2539135
 125.6800079    0.2574875
 125.6900024    0.2576605
 125.7000046    0.2554466
 125.7100067    0.2532767
 125.7200089    0.2512147
 125.7300034    0.2535335
 125.7400055    0.2548573
 125.7500076    0.2531177
 125.7600098    0.2492942
 125.7700043    0.2526393
 125.7800064    0.2504290
 125.7900085    0.2642241
 125.8000031    0.2625153
 125.8100052    0.2665976
 125.8200073    0.2625742
 125.8300095    0.2553627
 125.8400040    0.2567835
 125.8500061    0.2592506
 125.8600082    0.2519195
 125.8700027    0.2598236
 125.8800049    0.2559335
 125.8900070    0.2615897
 125.9000092    0.2626101
 125.9100037    0.2716899
 125.9200058    0.2628837
 125.9300079    0.2670745
 125.9400024    0.2709023
 125.9500046    0.2697167
 125.9600067    0.2670905
 125.9700089    0.2651854
 125.9800034    0.2657630
 125.9900055    0.2739280
 126.0000076    0.2767331
 126.0100098    0.2718224
 126.0200043    0.2701577
 126.0300064    0.2662843
 126.0400085    0.2708575
 126.0500031    0.2727194
 126.0600052    0.2701097
 126.0700073    0.2673193
 126.0800095    0.2636740
 126.0900040    0.2613919
 126.1000061    0.2606020
 126.1100082    0.2649905
 126.1200027    0.2625788
 126.1300049    0.2563621
 126.1400070    0.2570112
 126.1500092    0.2648326
 126.1600037    0.2636315
 126.1700058    0.2595311
 126.1800079    0.2628067
 126.1900024    0.2555287
 126.2000046    0.2564352
 126.2100067    0.2605842
 126.2200089    0.2562082
 126.2300034    0.2587129
 126.2400055    0.2588374
 126.2500076    0.2586881
 126.2600098    0.2548607
 126.2700043    0.2541783
 126.2800064    0.2583284
 126.2900085    0.2598205
 126.3000031    0.2564767
 126.3100052    0.2614371
 126.3200073    0.2552471
 126.3300095    0.2509468
 126.3400040    0.2442604
 126.3500061    0.2486196
 126.3600082    0.2530220
 126.3700027    0.2598256
 126.3800049    0.2538048
 126.3900070    0.2629724
 126.4000092    0.2559988
 126.4100037    0.2556874
 126.4200058    0.2541638
 126.4300079    0.2576099
 126.4400024    0.2582861
 126.4500046    0.2643194
 126.4600067    0.2548670
 126.4700089    0.2542705
 126.4800034    0.2520805
 126.4900055    0.2573453
 126.5000076    0.2477721
 126.5100098    0.2501452
 126.5200043    0.2534930
 126.5300064    0.2521864
 126.5400085    0.2521847
 126.5500031    0.2515572
 126.5600052    0.2528696
 126.5700073    0.2574120
 126.5800095    0.2487837
 126.5900040    0.2453024
 126.6000061    0.2464214
 126.6100082    0.2502302
 126.6200027    0.2544682
 126.6300049    0.2470639
 126.6400070    0.2509008
 126.6500092    0.2492469
 126.6600037    0.2476048
 126.6700058    0.2537237
 126.6800079    0.2494793
 126.6900024    0.2424893
 126.7000046    0.2493365
 126.7100067    0.2450849
 126.7200089    0.2500374
 126.7300034    0.2443018
 126.7400055    0.2437644
 126.7500076    0.2493567
 126.7600098    0.2520938
 126.7700043    0.2520252
 126.7800064    0.2606046
 126.7900085    0.2533874
 126.8000031    0.2539469
 126.8100052    0.2572479
 126.8200073    0.2553203
 126.8300095    0.2597873
 126.8400040    0.2639414
 126.8500061    0.2652692
 126.8600082    0.2646687
 126.8700027    0.2609302
 126.8800049    0.2566285
 126.8900070    0.2512455
 126.9000092    0.2550745
 126.9100037    0.2601613
 126.9200058    0.2541787
 126.9300079    0.2593056
 126.9400024    0.2612747
 126.9500046    0.2566464
 126.9600067    0.2523839
 126.9700089    0.2540909
 126.9800034    0.2505136
 126.9900055    0.2577904
 127.0000076    0.2629547
 127.0100098    0.2642752
 127.0200043    0.2643979
 127.0300064    0.2600738
 127.0400085    0.2596010
 127.0500031    0.2582513
 127.0600052    0.2556358
 127.0700073    0.2566981
 127.0800095    0.2491210
 127.0900040    0.2516872
 127.1000061    0.2569827
 127.1100082    0.2631720
 127.1200027    0.2606936
 127.1300049    0.2620550
 127.1400070    0.2563280
 127.1500092    0.2662266
 127.1600037    0.2632820
 127.1700058    0.2659829
 127.1800079    0.2595251
 127.1900024    0.2604803
 127.2000046    0.2554099
 127.2100067    0.2482296
 127.2200089    0.2474101
 127.2300034    0.2471880
 127.2400055    0.2520894
 127.2500076    0.2543313
 127.2600098    0.2549550
 127.2700043    0.2548979
 127.2800064    0.2616579
 127.2900085    0.2534439
 127.3000031    0.2533021
 127.3100052    0.2556014
 127.3200073    0.2620252
 127.3300095    0.2658209
 127.3400040    0.2600225
 127.3500061    0.2636531
 127.3600082    0.2580061
 127.3700027    0.2635931
 127.3800049    0.2671818
 127.3900070    0.2619820
 127.4000092    0.2653013
 127.4100037    0.2649328
 127.4200058    0.2579984
 127.4300079    0.2654217
 127.4400024    0.2716927
 127.4500046    0.2732851
 127.4600067    0.2774450
 127.4700089    0.2834661
 127.4800034    0.2752267
 127.4900055    0.2826530
 127.5000076    0.2848453
 127.5100098    0.2903792
 127.5200043    0.2835867
 127.5300064    0.2807781
 127.5400085    0.2848810
 127.5500031    0.2789911
 127.5600052    0.2710311
 127.5700073    0.2807564
 127.5800095    0.2731223
 127.5900040    0.2791860
 127.6000061    0.2983474
 127.6100082    0.2820420
 127.6200027    0.2817174
 127.6300049    0.2920661
 127.6400070    0.2907746
 127.6500092    0.2883812
 127.6600037    0.2872200
 127.6700058    0.2868004
 127.6800079    0.2869509
 127.6900024    0.2945455
 127.7000046    0.2812469
 127.7100067    0.2856649
 127.7200089    0.2796866
 127.7300034    0.2830767
 127.7400055    0.2878280
 127.7500076    0.2972227
 127.7600098    0.2938128
 127.7700043    0.2896840
 127.7800064    0.2900904
 127.7900085    0.2866734
 127.8000031    0.2772091
 127.8100052    0.2746162
 127.8200073    0.2741979
 127.8300095    0.2710055
 127.8400040    0.2710625
 127.8500061    0.2716320
 127.8600082    0.2707655
 127.8700027    0.2694438
 127.8800049    0.2612106
 127.8900070    0.2587245
 127.9000092    0.2609262
 127.9100037    0.2613088
 127.9200058    0.2503349
 127.9300079    0.2582902
 127.9400024    0.2557381
 127.9500046    0.2546882
 127.9600067    0.2544553
 127.9700089    0.2576080
 127.9800034    0.2593408
 127.9900055    0.2601595
 128.0000000    0.2549914
 128.0100098    0.2559441
 128.0200043    0.2589580
 128.0299988    0.2571570
 128.0400085    0.2595182
 128.0500031    0.2646240
 128.0600128    0.2656769
 128.0700073    0.2720905
 128.0800018    0.2773320
 128.0900116    0.2774036
 128.1000061    0.2771791
 128.1100006    0.2759961
 128.1200104    0.2725888
 128.1300049    0.2733197
 128.1399994    0.2678736
 128.1500092    0.2721890
 128.1600037    0.2662649
 128.1700134    0.2719964
 128.1800079    0.2617394
 128.1900024    0.2616355
 128.2000122    0.2659421
 128.2100067    0.2767084
 128.2200012    0.2708243
 128.2300110    0.2677124
 128.2400055    0.2614041
 128.2500000    0.2666347
 128.2600098    0.2729659
 128.2700043    0.2713022
 128.2799988    0.2603930
 128.2900085    0.2646559
 128.3000031    0.2763346
 128.3100128    0.2712416
 128.3200073    0.2672201
 128.3300018    0.2672707
 128.3400116    0.2681826
 128.3500061    0.2724321
 128.3600006    0.2842789
 128.3700104    0.2828663
 128.3800049    0.2903608
 128.3899994    0.2858720
 128.4000092    0.2820559
 128.4100037    0.2891033
 128.4200134    0.2838450
 128.4300079    0.2799248
 128.4400024    0.2775188
 128.4500122    0.2726760
 128.4600067    0.2739817
 128.4700012    0.2736869
 128.4800110    0.2795575
 128.4900055    0.2840642
 128.5000000    0.2749629
 128.5100098    0.2652010
 128.5200043    0.2596406
 128.5299988    0.2636499
 128.5400085    0.2686753
 128.5500031    0.2604500
 128.5600128    0.2627717
 128.5700073    0.2619172
 128.5800018    0.2604547
 128.5900116    0.2592790
 128.6000061    0.2517132
 128.6100006    0.2529772
 128.6200104    0.2622021
 128.6300049    0.2673203
 128.6399994    0.2619230
 128.6500092    0.2676351
 128.6600037    0.2587455
 128.6700134    0.2636243
 128.6800079    0.2617894
 128.6900024    0.2575179
 128.7000122    0.2566761
 128.7100067    0.2480038
 128.7200012    0.2521682
 128.7300110    0.2611056
 128.7400055    0.2609306
 128.7500000    0.2637993
 128.7600098    0.2599542
 128.7700043    0.2567604
 128.7799988    0.2698842
 128.7900085    0.2660541
 128.8000031    0.2774013
 128.8100128    0.2728885
 128.8200073    0.2723919
 128.8300018    0.2670945
 128.8400116    0.2680360
 128.8500061    0.2662707
 128.8600006    0.2586394
 128.8700104    0.2624281
 128.8800049    0.2592017
 128.8899994    0.2595489
 128.9000092    0.2578731
 128.9100037    0.2598767
 128.9200134    0.2574801
 128.9300079    0.2614535
 128.9400024    0.2512219
 128.9500122    0.2565827
 128.9600067    0.2604485
 128.9700012    0.2640199
 128.9800110    0.2647206
 128.9900055    0.2593461
 129.0000000    0.2685353
 129.0100098    0.2628376
 129.0200043    0.2628836
 129.0299988    0.2688569
 129.0400085    0.2659968
 129.0500031    0.2621184
 129.0600128    0.2711038
 129.0700073    0.2661901
 129.0800018    0.2700449
 129.0900116    0.2769405
 129.1000061    0.2730299
 129.1100006    0.2701114
 129.1200104    0.2622349
 129.1300049    0.2631261
 129.1399994    0.2551911
 129.1500092    0.2605656
 129.1600037    0.2524767
 129.1700134    0.2554946
 129.1800079    0.2576012
 129.1900024    0.2642449
 129.2000122    0.2647045
 129.2100067    0.2704073
 129.2200012    0.2770399
 129.2300110    0.2666651
 129.2400055    0.2645925
 129.2500000    0.2618606
 129.2600098    0.2677126
 129.2700043    0.2633898
 129.2799988    0.2659929
 129.2900085    0.2652742
 129.3000031    0.2638553
 129.3100128    0.2654356
 129.3200073    0.2589807
 129.3300018    0.2621372
 129.3400116    0.2673233
 129.3500061    0.2583423
 129.3600006    0.2606378
 129.3700104    0.2483729
 129.3800049    0.2553494
 129.3899994    0.2601282
 129.4000092    0.2613479
 129.4100037    0.2554125
 129.4200134    0.2543686
 129.4300079    0.2513874
 129.4400024    0.2561883
 129.4500122    0.2502666
 129.4600067    0.2493232
 129.4700012    0.2474670
 129.4800110    0.2425981
 129.4900055    0.2503211
 129.5000000    0.2514501
 129.5100098    0.2518159
 129.5200043    0.2513812
 129.5299988    0.2465493
 129.5400085    0.2433982
 129.5500031    0.2446702
 129.5600128    0.2441778
 129.5700073    0.2472030
 129.5800018    0.2460292
 129.5900116    0.2461985
 129.6000061    0.2487054
 129.6100006    0.2395763
 129.6200104    0.2383781
 129.6300049    0.2381890
 129.6399994    0.2462942
 129.6500092    0.2489752
 129.6600037    0.2492566
 129.6700134    0.2526329
 129.6800079    0.2553354
 129.6900024    0.2512217
 129.7000122    0.2517674
 129.7100067    0.2480929
 129.7200012    0.2480267
 129.7300110    0.2511187
 129.7400055    0.2486087
 129.7500000    0.2495681
 129.7600098    0.2441543
 129.7700043    0.2452740
 129.7799988    0.2491201
 129.7900085    0.2508823
 129.8000031    0.2428977
 129.8100128    0.2463712
 129.8200073    0.2519259
 129.8300018    0.2541352
 129.8400116    0.2510208
 129.8500061    0.2462057
 129.8600006    0.2391773
 129.8700104    0.2471971
 129.8800049    0.2443172
 129.8899994    0.2484961
 129.9000092    0.2493496
 129.9100037    0.2483233
 129.9200134    0.2515035
 129.9300079    0.2450735
 129.9400024    0.2444931
 129.9500122    0.2444981
 129.9600067    0.2424079
 129.9700012    0.2415408
 129.9800110    0.2469167
 129.9900055    0.2482321
 130.0000000    0.2453196
 130.0100098    0.2489567
 130.0200043    0.2508495
 130.0299988    0.2441545
 130.0400085    0.2512981
 130.0500031    0.2573352
 130.0600128    0.2517527
 130.0700073    0.2497777
 130.0800018    0.2576283
 130.0900116    0.2604855
 130.1000061    0.2580570
 130.1100006    0.2607581
 130.1200104    0.2649660
 130.1300049    0.2607349
 130.1399994    0.2612164
 130.1500092    0.2558405
 130.1600037    0.2511897
 130.1700134    0.2549697
 130.1800079    0.2518205
 130.1900024    0.2506121
 130.2000122    0.2540011
 130.2100067    0.2517025
 130.2200012    0.2568745
 130.2300110    0.2544597
 130.2400055    0.2488356
 130.2500000    0.2543166
 130.2600098    0.2511022
 130.2700043    0.2477926
 130.2799988    0.2446024
 130.2900085    0.2522326
 130.3000031    0.2514824
 130.3100128    0.2542742
 130.3200073    0.2566385
 130.3300018    0.2609126
 130.3400116    0.2619548
 130.3500061    0.2574349
 130.3600006    0.2636948
 130.3700104    0.2598701
 130.3800049    0.2583983
 130.3899994    0.2550831
 130.4000092    0.2493376
 130.4100037    0.2442975
 130.4200134    0.2464999
 130.4300079    0.2534916
 130.4400024    0.2628631
 130.4500122    0.2604825
 130.4600067    0.2530122
 130.4700012    0.2565793
 130.4800110    0.2498280
 130.4900055    0.2572909
 130.5000000    0.2645997
 130.5100098    0.2549803
 130.5200043    0.2577431
 130.5299988    0.2578620
 130.5400085    0.2550510
 130.5500031    0.2481011
 130.5600128    0.2498951
 130.5700073    0.2492420
 130.5800018    0.2458889
 130.5900116    0.2430627
 130.6000061    0.2480892
 130.6100006    0.2540680
 130.6200104    0.2482332
 130.6300049    0.2474324
 130.6399994    0.2541828
 130.6500092    0.2509326
 130.6600037    0.2474525
 130.6700134    0.2474153
 130.6800079    0.2466880
 130.6900024    0.2519050
 130.7000122    0.2538635
 130.7100067    0.2573537
 130.7200012    0.2545069
 130.7300110    0.2589933
 130.7400055    0.2550868
 130.7500000    0.2520803
 130.7600098    0.2590726
 130.7700043    0.2517465
 130.7799988    0.2526433
 130.7900085    0.2526314
 130.8000031    0.2467624
 130.8100128    0.2470804
 130.8200073    0.2497468
 130.8300018    0.2515190
 130.8400116    0.2491682
 130.8500061    0.2457426
 130.8600006    0.2498999
 130.8700104    0.2425006
 130.8800049    0.2509794
 130.8899994    0.2510110
 130.9000092    0.2506604
 130.9100037    0.2518338
 130.9200134    0.2576507
 130.9300079    0.2536449
 130.9400024    0.2569291
 130.9500122    0.2548076
 130.9600067    0.2491030
 130.9700012    0.2552953
 130.9800110    0.2489032
 130.9900055    0.2487647
 131.0000000    0.2495460
 131.0100098    0.2553692
 131.0200043    0.2561928
 131.0299988    0.2526189
 131.0400085    0.2492641
 131.0500031    0.2455166
 131.0600128    0.2500071
 131.0700073    0.2510173
 131.0800018    0.2567084
 131.0900116    0.2515773
 131.1000061    0.2530639
 131.1100006    0.2564969
 131.1200104    0.2471099
 131.1300049    0.2477129
 131.1399994    0.2479274
 131.1500092    0.2518435
 131.1600037    0.2536141
 131.1700134    0.2568970
 131.1800079    0.2539560
 131.1900024    0.2583672
 131.2000122    0.2583007
 131.2100067    0.2644567
 131.2200012    0.2619342
 131.2300110    0.2612477
 131.2400055    0.2685439
 131.2500000    0.2680889
 131.2600098    0.2600057
 131.2700043    0.2641359
 131.2799988    0.2610618
 131.2900085    0.2593952
 131.3000031    0.2617920
 131.3100128    0.2698859
 131.3200073    0.2604604
 131.3300018    0.2657224
 131.3400116    0.2703837
 131.3500061    0.2585803
 131.3600006    0.2627249
 131.3700104    0.2636491
 131.3800049    0.2696945
 131.3899994    0.2735448
 131.4000092    0.2601642
 131.4100037    0.2627672
 131.4200134    0.2523120
 131.4300079    0.2556413
 131.4400024    0.2620948
 131.4500122    0.2678630
 131.4600067    0.2711749
 131.4700012    0.2662178
 131.4800110    0.2671510
 131.4900055    0.2696270
 131.5000000    0.2725974
 131.5100098    0.2572311
 131.5200043    0.2620695
 131.5299988    0.2654785
 131.5400085    0.2587223
 131.5500031    0.2619797
 131.5600128    0.2709053
 131.5700073    0.2666636
 131.5800018    0.2702569
 131.5900116    0.2687540
 131.6000061    0.2671906
 131.6100006    0.2641493
 131.6200104    0.2725842
 131.6300049    0.2711093
 131.6399994    0.2659402
 131.6500092    0.2712688
 131.6600037    0.2590744
 131.6700134    0.2610128
 131.6800079    0.2608297
 131.6900024    0.2529468
 131.7000122    0.2505217
 131.7100067    0.2531756
 131.7200012    0.2553651
 131.7300110    0.2493919
 131.7400055    0.2546644
 131.7500000    0.2601273
 131.7600098    0.2639861
 131.7700043    0.2603265
 131.7799988    0.2714335
 131.7900085    0.2598620
 131.8000031    0.2663705
 131.8100128    0.2561478
 131.8200073    0.2580648
 131.8300018    0.2601295
 131.8400116    0.2649115
 131.8500061    0.2619987
 131.8600006    0.2551074
 131.8700104    0.2539193
 131.8800049    0.2569831
 131.8899994    0.2490094
 131.9000092    0.2566531
 131.9100037    0.2606866
 131.9200134    0.2662164
 131.9300079    0.2587555
 131.9400024    0.2603842
 131.9500122    0.2612082
 131.9600067    0.2599071
 131.9700012    0.2573396
 131.9800110    0.2652597
 131.9900055    0.2672799
 132.0000000    0.2678823
 132.0100098    0.2615878
 132.0200043    0.2652595
 132.0299988    0.2627680
 132.0400085    0.2623454
 132.0500031    0.2687794
 132.0600128    0.2718332
 132.0700073    0.2622201
 132.0800018    0.2598759
 132.0900116    0.2557940
 132.1000061    0.2570761
 132.1100006    0.2583616
 132.1200104    0.2565064
 132.1300049    0.2626434
 132.1399994    0.2630788
 132.1500092    0.2559242
 132.1600037    0.2623904
 132.1700134    0.2565353
 132.1800079    0.2574600
 132.1900024    0.2532178
 132.2000122    0.2598228
 132.2100067    0.2578266
 132.2200012    0.2567977
 132.2300110    0.2628237
 132.2400055    0.2539855
 132.2500000    0.2568745
 132.2600098    0.2578297
 132.2700043    0.2622458
 132.2799988    0.2654592
 132.2900085    0.2670787
 132.3000031    0.2630661
 132.3100128    0.2637170
 132.3200073    0.2594830
 132.3300018    0.2607132
 132.3400116    0.2632715
 132.3500061    0.2643572
 132.3600006    0.2664155
 132.3700104    0.2603890
 132.3800049    0.2519379
 132.3899994    0.2588001
 132.4000092    0.2582600
 132.4100037    0.2560445
 132.4200134    0.2495578
 132.4300079    0.2494894
 132.4400024    0.2501201
 132.4500122    0.2535411
 132.4600067    0.2516212
 132.4700012    0.2446417
 132.4800110    0.2483404
 132.4900055    0.2516504
 132.5000000    0.2477784
 132.5100098    0.2508402
 132.5200043    0.2545694
 132.5299988    0.2537115
 132.5400085    0.2551814
 132.5500031    0.2541997
 132.5600128    0.2537664
 132.5700073    0.2501154
 132.5800018    0.2465855
 132.5900116    0.2514636
 132.6000061    0.2487515
 132.6100006    0.2451374
 132.6200104    0.2466676
 132.6300049    0.2469555
 132.6399994    0.2385031
 132.6500092    0.2400420
 132.6600037    0.2388128
 132.6700134    0.2413642
 132.6800079    0.2455217
 132.6900024    0.2444232
 132.7000122    0.2428806
 132.7100067    0.2442159
 132.7200012    0.2432814
 132.7300110    0.2444462
 132.7400055    0.2464626
 132.7500000    0.2408760
 132.7600098    0.2352727
 132.7700043    0.2369096
 132.7799988    0.2385654
 132.7900085    0.2384762
 132.8000031    0.2393411
 132.8100128    0.2477108
 132.8200073    0.2460605
 132.8300018    0.2450442
 132.8400116    0.2484117
 132.8500061    0.2490893
 132.8600006    0.2486668
 132.8700104    0.2483499
 132.8800049    0.2526801
 132.8899994    0.2475784
 132.9000092    0.2430657
 132.9100037    0.2470147
 132.9200134    0.2500590
 132.9300079    0.2509662
 132.9400024    0.2476804
 132.9500122    0.2584716
 132.9600067    0.2610384
 132.9700012    0.2553238
 132.9800110    0.2561626
 132.9900055    0.2603597
 133.0000000    0.2627448
 133.0100098    0.2574346
 133.0200043    0.2596088
 133.0299988    0.2519840
 133.0400085    0.2559785
 133.0500031    0.2573924
 133.0600128    0.2603568
 133.0700073    0.2676364
 133.0800018    0.2605712
 133.0900116    0.2536094
 133.1000061    0.2552164
 133.1100006    0.2615185
 133.1200104    0.2543444
 133.1300049    0.2516959
 133.1399994    0.2490141
 133.1500092    0.2489678
 133.1600037    0.2570387
 133.1700134    0.2513809
 133.1800079    0.2502317
 133.1900024    0.2471629
 133.2000122    0.2545142
 133.2100067    0.2507163
 133.2200012    0.2532071
 133.2300110    0.2490364
 133.2400055    0.2496519
 133.2500000    0.2527040
 133.2600098    0.2540106
 133.2700043    0.2562422
 133.2799988    0.2527069
 133.2900085    0.2546642
 133.3000031    0.2539397
 133.3100128    0.2641835
 133.3200073    0.2572137
 133.3300018    0.2585089
 133.3400116    0.2628744
 133.3500061    0.2632750
 133.3600006    0.2594361
 133.3700104    0.2616547
 133.3800049    0.2492961
 133.3899994    0.2425819
 133.4000092    0.2442592
 133.4100037    0.2479730
 133.4200134    0.2418662
 133.4300079    0.2352449
 133.4400024    0.2425337
 133.4500122    0.2416409
 133.4600067    0.2424984
 133.4700012    0.2407404
 133.4800110    0.2383718
 133.4900055    0.2390161
 133.5000000    0.2392891
 133.5100098    0.2372351
 133.5200043    0.2394341
 133.5299988    0.2349847
 133.5400085    0.2359593
 133.5500031    0.2357211
 133.5600128    0.2387042
 133.5700073    0.2355002
 133.5800018    0.2378519
 133.5900116    0.2366342
 133.6000061    0.2384543
 133.6100006    0.2363544
 133.6200104    0.2452069
 133.6300049    0.2436069
 133.6399994    0.2472916
 133.6500092    0.2442698
 133.6600037    0.2477055
 133.6700134    0.2519468
 133.6800079    0.2438651
 133.6900024    0.2463858
 133.7000122    0.2463653
 133.7100067    0.2479965
 133.7200012    0.2490439
 133.7300110    0.2474059
 133.7400055    0.2483576
 133.7500000    0.2448512
 133.7600098    0.2530155
 133.7700043    0.2534609
 133.7799988    0.2519501
 133.7900085    0.2498747
 133.8000031    0.2460995
 133.8100128    0.2477592
 133.8200073    0.2475520
 133.8300018    0.2513568
 133.8400116    0.2487703
 133.8500061    0.2522326
 133.8600006    0.2525133
 133.8700104    0.2517139
 133.8800049    0.2540367
 133.8899994    0.2597213
 133.9000092    0.2578444
 133.9100037    0.2532729
 133.9200134    0.2556278
 133.9300079    0.2501703
 133.9400024    0.2549941
 133.9500122    0.2482737
 133.9600067    0.2506541
 133.9700012    0.2477824
 133.9800110    0.2483900
 133.9900055    0.2488739
 134.0000000    0.2530910
 134.0100098    0.2534498
 134.0200043    0.2517309
 134.0299988    0.2520185
 134.0400085    0.2522653
 134.0500031    0.2533289
 134.0600128    0.2568408
 134.0700073    0.2533088
 134.0800018    0.2482445
 134.0900116    0.2558317
 134.1000061    0.2564649
 134.1100006    0.2527861
 134.1200104    0.2496986
 134.1300049    0.2505639
 134.1399994    0.2559504
 134.1500092    0.2530775
 134.1600037    0.2628964
 134.1700134    0.2538390
 134.1800079    0.2524459
 134.1900024    0.2541065
 134.2000122    0.2558019
 134.2100067    0.2488326
 134.2200012    0.2590485
 134.2300110    0.2582692
 134.2400055    0.2507721
 134.2500000    0.2491328
 134.2600098    0.2518939
 134.2700043    0.2507192
 134.2799988    0.2535665
 134.2900085    0.2545093
 134.3000031    0.2557207
 134.3100128    0.2587465
 134.3200073    0.2588223
 134.3300018    0.2584967
 134.3400116    0.2564408
 134.3500061    0.2490128
 134.3600006    0.2525930
 134.3700104    0.2525319
 134.3800049    0.2569632
 134.3899994    0.2484151
 134.4000092    0.2511199
 134.4100037    0.2515364
 134.4200134    0.2504605
 134.4300079    0.2483142
 134.4400024    0.2489460
 134.4500122    0.2475098
 134.4600067    0.2437690
 134.4700012    0.2486934
 134.4800110    0.2480376
 134.4900055    0.2434294
 134.5000000    0.2459261
 134.5100098    0.2531912
 134.5200043    0.2566605
 134.5299988    0.2606888
 134.5400085    0.2571699
 134.5500031    0.2512418
 134.5600128    0.2557672
 134.5700073    0.2491057
 134.5800018    0.2515505
 134.5900116    0.2490632
 134.6000061    0.2503559
 134.6100006    0.2471253
 134.6200104    0.2492030
 134.6300049    0.2534349
 134.6399994    0.2527936
 134.6500092    0.2511037
 134.6600037    0.2519216
 134.6700134    0.2583284
 134.6800079    0.2568163
 134.6900024    0.2529798
 134.7000122    0.2521727
 134.7100067    0.2510152
 134.7200012    0.2478901
 134.7300110    0.2476168
 134.7400055    0.2511345
 134.7500000    0.2516081
 134.7600098    0.2555023
 134.7700043    0.2510037
 134.7799988    0.2511170
 134.7900085    0.2526908
 134.8000031    0.2444664
 134.8100128    0.2459701
 134.8200073    0.2448061
 134.8300018    0.2447373
 134.8400116    0.2443804
 134.8500061    0.2444604
 134.8600006    0.2429783
 134.8700104    0.2388798
 134.8800049    0.2464611
 134.8899994    0.2480174
 134.9000092    0.2507385
 134.9100037    0.2492058
 134.9200134    0.2446347
 134.9300079    0.2402425
 134.9400024    0.2395858
 134.9500122    0.2411780
 134.9600067    0.2398416
 134.9700012    0.2419627
 134.9800110    0.2443826
 134.9900055    0.2425930
 135.0000000    0.2372308
 135.0100098    0.2409938
 135.0200043    0.2398931
 135.0300140    0.2448073
 135.0400085    0.2431716
 135.0500031    0.2455977
 135.0600128    0.2384148
 135.0700073    0.2394041
 135.0800018    0.2426977
 135.0900116    0.2469753
 135.1000061    0.2513234
 135.1100006    0.2454183
 135.1200104    0.2463725
 135.1300049    0.2441714
 135.1399994    0.2484862
 135.1500092    0.2424493
 135.1600037    0.2443438
 135.1700134    0.2448459
 135.1800079    0.2459914
 135.1900024    0.2422581
 135.2000122    0.2386279
 135.2100067    0.2369618
 135.2200012    0.2387336
 135.2300110    0.2414110
 135.2400055    0.2418914
 135.2500000    0.2463935
 135.2600098    0.2425870
 135.2700043    0.2411171
 135.2800140    0.2406475
 135.2900085    0.2385240
 135.3000031    0.2443910
 135.3100128    0.2480775
 135.3200073    0.2425655
 135.3300018    0.2507694
 135.3400116    0.2480393
 135.3500061    0.2452976
 135.3600006    0.2453252
 135.3700104    0.2466073
 135.3800049    0.2505435
 135.3899994    0.2494926
 135.4000092    0.2489021
 135.4100037    0.2483638
 135.4200134    0.2472301
 135.4300079    0.2483944
 135.4400024    0.2431225
 135.4500122    0.2440180
 135.4600067    0.2508069
 135.4700012    0.2507095
 135.4800110    0.2528681
 135.4900055    0.2446348
 135.5000000    0.2449698
 135.5100098    0.2484576
 135.5200043    0.2495547
 135.5300140    0.2504576
 135.5400085    0.2394325
 135.5500031    0.2413428
 135.5600128    0.2399579
 135.5700073    0.2413010
 135.5800018    0.2452552
 135.5900116    0.2406483
 135.6000061    0.2405777
 135.6100006    0.2417099
 135.6200104    0.2416138
 135.6300049    0.2537778
 135.6399994    0.2478930
 135.6500092    0.2428216
 135.6600037    0.2385490
 135.6700134    0.2424106
 135.6800079    0.2441016
 135.6900024    0.2434207
 135.7000122    0.2409651
 135.7100067    0.2410896
 135.7200012    0.2412861
 135.7300110    0.2442075
 135.7400055    0.2478765
 135.7500000    0.2461424
 135.7600098    0.2462766
 135.7700043    0.2505954
 135.7800140    0.2484346
 135.7900085    0.2532251
 135.8000031    0.2529228
 135.8100128    0.2494858
 135.8200073    0.2541183
 135.8300018    0.2441703
 135.8400116    0.2412445
 135.8500061    0.2409153
 135.8600006    0.2466928
 135.8700104    0.2381123
 135.8800049    0.2406324
 135.8899994    0.2378363
 135.9000092    0.2448956
 135.9100037    0.2477093
 135.9200134    0.2458819
 135.9300079    0.2492683
 135.9400024    0.2491352
 135.9500122    0.2526263
 135.9600067    0.2486881
 135.9700012    0.2559476
 135.9800110    0.2610846
 135.9900055    0.2643542
 136.0000000    0.2595839
 136.0100098    0.2611478
 136.0200043    0.2659531
 136.0300140    0.2667811
 136.0400085    0.2638132
 136.0500031    0.2643785
 136.0600128    0.2660641
 136.0700073    0.2702338
 136.0800018    0.2701928
 136.0900116    0.2600848
 136.1000061    0.2571439
 136.1100006    0.2599830
 136.1200104    0.2606905
 136.1300049    0.2626873
 136.1399994    0.2707049
 136.1500092    0.2610608
 136.1600037    0.2601678
 136.1700134    0.2639160
 136.1800079    0.2666475
 136.1900024    0.2609289
 136.2000122    0.2522037
 136.2100067    0.2566212
 136.2200012    0.2554732
 136.2300110    0.2506019
 136.2400055    0.2578452
 136.2500000    0.2543420
 136.2600098    0.2525306
 136.2700043    0.2490879
 136.2800140    0.2588089
 136.2900085    0.2505899
 136.3000031    0.2480461
 136.3100128    0.2578127
 136.3200073    0.2549687
 136.3300018    0.2505803
 136.3400116    0.2542434
 136.3500061    0.2539884
 136.3600006    0.2571962
 136.3700104    0.2507433
 136.3800049    0.2502647
 136.3899994    0.2566149
 136.4000092    0.2523212
 136.4100037    0.2591123
 136.4200134    0.2547823
 136.4300079    0.2569849
 136.4400024    0.2503803
 136.4500122    0.2542422
 136.4600067    0.2554189
 136.4700012    0.2618961
 136.4800110    0.2668764
 136.4900055    0.2582936
 136.5000000    0.2630430
 136.5100098    0.2568780
 136.5200043    0.2660176
 136.5300140    0.2762353
 136.5400085    0.2602410
 136.5500031    0.2550126
 136.5600128    0.2547882
 136.5700073    0.2590674
 136.5800018    0.2574338
 136.5900116    0.2599457
 136.6000061    0.2544927
 136.6100006    0.2538949
 136.6200104    0.2547059
 136.6300049    0.2630481
 136.6399994    0.2539052
 136.6500092    0.2578492
 136.6600037    0.2546319
 136.6700134    0.2551060
 136.6800079    0.2549410
 136.6900024    0.2561446
 136.7000122    0.2534454
 136.7100067    0.2544117
 136.7200012    0.2569053
 136.7300110    0.2579486
 136.7400055    0.2562856
 136.7500000    0.2573087
 136.7600098    0.2537286
 136.7700043    0.2545656
 136.7800140    0.2515926
 136.7900085    0.2509622
 136.8000031    0.2541268
 136.8100128    0.2564002
 136.8200073    0.2558873
 136.8300018    0.2528887
 136.8400116    0.2549623
 136.8500061    0.2542186
 136.8600006    0.2474259
 136.8700104    0.2451228
 136.8800049    0.2528031
 136.8899994    0.2515965
 136.9000092    0.2477087
 136.9100037    0.2507601
 136.9200134    0.2455161
 136.9300079    0.2545229
 136.9400024    0.2470075
 136.9500122    0.2609665
 136.9600067    0.2536017
 136.9700012    0.2567505
 136.9800110    0.2591632
 136.9900055    0.2624162
 137.0000000    0.2619225
 137.0100098    0.2520838
 137.0200043    0.2581108
 137.0300140    0.2621815
 137.0400085    0.2675031
 137.0500031    0.2639696
 137.0600128    0.2612280
 137.0700073    0.2645378
 137.0800018    0.2628745
 137.0900116    0.2602408
 137.1000061    0.2679439
 137.1100006    0.2615439
 137.1200104    0.2729951
 137.1300049    0.2760467
 137.1399994    0.2759126
 137.1500092    0.2812254
 137.1600037    0.2786510
 137.1700134    0.2848482
 137.1800079    0.2759210
 137.1900024    0.2761063
 137.2000122    0.2715926
 137.2100067    0.2714250
 137.2200012    0.2635346
 137.2300110    0.2731325
 137.2400055    0.2700968
 137.2500000    0.2693558
 137.2600098    0.2613693
 137.2700043    0.2619495
 137.2800140    0.2634923
 137.2900085    0.2522314
 137.3000031    0.2538036
 137.3100128    0.2566395
 137.3200073    0.2577088
 137.3300018    0.2644369
 137.3400116    0.2591100
 137.3500061    0.2619128
 137.3600006    0.2638974
 137.3700104    0.2539960
 137.3800049    0.2618946
 137.3899994    0.2614963
 137.4000092    0.2677814
 137.4100037    0.2740535
 137.4200134    0.2705106
 137.4300079    0.2709533
 137.4400024    0.2647993
 137.4500122    0.2679929
 137.4600067    0.2669159
 137.4700012    0.2685733
 137.4800110    0.2660222
 137.4900055    0.2737044
 137.5000000    0.2610795
 137.5100098    0.2567619
 137.5200043    0.2608179
 137.5300140    0.2648052
 137.5400085    0.2649861
 137.5500031    0.2608079
 137.5600128    0.2644751
 137.5700073    0.2598443
 137.5800018    0.2658475
 137.5900116    0.2668630
 137.6000061    0.2665009
 137.6100006    0.2637279
 137.6200104    0.2719845
 137.6300049    0.2750827
 137.6399994    0.2726530
 137.6500092    0.2723810
 137.6600037    0.2664376
 137.6700134    0.2721296
 137.6800079    0.2736878
 137.6900024    0.2701734
 137.7000122    0.2776459
 137.7100067    0.2739015
 137.7200012    0.2680399
 137.7300110    0.2686868
 137.7400055    0.2627217
 137.7500000    0.2667848
 137.7600098    0.2735566
 137.7700043    0.2631287
 137.7800140    0.2648436
 137.7900085    0.2579637
 137.8000031    0.2584724
 137.8100128    0.2616204
 137.8200073    0.2662146
 137.8300018    0.2590726
 137.8400116    0.2603496
 137.8500061    0.2615003
 137.8600006    0.2610382
 137.8700104    0.2560787
 137.8800049    0.2619263
 137.8899994    0.2621330
 137.9000092    0.2611853
 137.9100037    0.2611068
 137.9200134    0.2639890
 137.9300079    0.2650543
 137.9400024    0.2580951
 137.9500122    0.2588709
 137.9600067    0.2615748
 137.9700012    0.2602279
 137.9800110    0.2609799
 137.9900055    0.2622778
 138.0000000    0.2624362
 138.0100098    0.2583326
 138.0200043    0.2604410
 138.0300140    0.2607520
 138.0400085    0.2678105
 138.0500031    0.2689643
 138.0600128    0.2717873
 138.0700073    0.2768840
 138.0800018    0.2727071
 138.0900116    0.2623951
 138.1000061    0.2651236
 138.1100006    0.2661462
 138.1200104    0.2703822
 138.1300049    0.2724302
 138.1399994    0.2678335
 138.1500092    0.2613607
 138.1600037    0.2669463
 138.1700134    0.2717035
 138.1800079    0.2691370
 138.1900024    0.2712667
 138.2000122    0.2720512
 138.2100067    0.2783083
 138.2200012    0.2666870
 138.2300110    0.2647153
 138.2400055    0.2642859
 138.2500000    0.2577150
 138.2600098    0.2623191
 138.2700043    0.2547587
 138.2800140    0.2594182
 138.2900085    0.2566294
 138.3000031    0.2570541
 138.3100128    0.2560547
 138.3200073    0.2550383
 138.3300018    0.2551160
 138.3400116    0.2535875
 138.3500061    0.2592874
 138.3600006    0.2574703
 138.3700104    0.2688797
 138.3800049    0.2703326
 138.3899994    0.2684355
 138.4000092    0.2602072
 138.4100037    0.2593740
 138.4200134    0.2533242
 138.4300079    0.2525890
 138.4400024    0.2536221
 138.4500122    0.2610223
 138.4600067    0.2594351
 138.4700012    0.2585427
 138.4800110    0.2637080
 138.4900055    0.2568640
 138.5000000    0.2674781
 138.5100098    0.2556377
 138.5200043    0.2541744
 138.5300140    0.2513858
 138.5400085    0.2563931
 138.5500031    0.2527072
 138.5600128    0.2609940
 138.5700073    0.2621616
 138.5800018    0.2558456
 138.5900116    0.2569052
 138.6000061    0.2592502
 138.6100006    0.2542311
 138.6200104    0.2590829
 138.6300049    0.2578799
 138.6399994    0.2546141
 138.6500092    0.2521995
 138.6600037    0.2536644
 138.6700134    0.2568069
 138.6800079    0.2549132
 138.6900024    0.2549361
 138.7000122    0.2579840
 138.7100067    0.2623647
 138.7200012    0.2587216
 138.7300110    0.2598052
 138.7400055    0.2535644
 138.7500000    0.2559351
 138.7600098    0.2522871
 138.7700043    0.2516921
 138.7800140    0.2471401
 138.7900085    0.2517319
 138.8000031    0.2487861
 138.8100128    0.2632131
 138.8200073    0.2528089
 138.8300018    0.2529350
 138.8400116    0.2538005
 138.8500061    0.2550759
 138.8600006    0.2508530
 138.8700104    0.2547982
 138.8800049    0.2509708
 138.8899994    0.2560610
 138.9000092    0.2419086
 138.9100037    0.2500340
 138.9200134    0.2518807
 138.9300079    0.2482128
 138.9400024    0.2509448
 138.9500122    0.2482727
 138.9600067    0.2547852
 138.9700012    0.2501450
 138.9800110    0.2544023
 138.9900055    0.2491279
 139.0000000    0.2479254
 139.0100098    0.2469702
 139.0200043    0.2423280
 139.0300140    0.2447146
 139.0400085    0.2458202
 139.0500031    0.2499813
 139.0600128    0.2444671
 139.0700073    0.2560749
 139.0800018    0.2583413
 139.0900116    0.2479842
 139.1000061    0.2521804
 139.1100006    0.2596613
 139.1200104    0.2531098
 139.1300049    0.2527260
 139.1399994    0.2487925
 139.1500092    0.2536434
 139.1600037    0.2514005
 139.1700134    0.2429911
 139.1800079    0.2477205
 139.1900024    0.2439746
 139.2000122    0.2455956
 139.2100067    0.2476303
 139.2200012    0.2523385
 139.2300110    0.2498506
 139.2400055    0.2490763
 139.2500000    0.2497656
 139.2600098    0.2484269
 139.2700043    0.2560120
 139.2800140    0.2544826
 139.2900085    0.2535474
 139.3000031    0.2613767
 139.3100128    0.2561783
 139.3200073    0.2583396
 139.3300018    0.2587162
 139.3400116    0.2620251
 139.3500061    0.2610270
 139.3600006    0.2567412
 139.3700104    0.2567300
 139.3800049    0.2553783
 139.3899994    0.2587699
 139.4000092    0.2550333
 139.4100037    0.2474830
 139.4200134    0.2507911
 139.4300079    0.2535829
 139.4400024    0.2604649
 139.4500122    0.2529258
 139.4600067    0.2543277
 139.4700012    0.2558027
 139.4800110    0.2633822
 139.4900055    0.2618620
 139.5000000    0.2710636
 139.5100098    0.2629239
 139.5200043    0.2596951
 139.5300140    0.2612259
 139.5400085    0.2615888
 139.5500031    0.2521377
 139.5600128    0.2517568
 139.5700073    0.2520936
 139.5800018    0.2591366
 139.5900116    0.2570487
 139.6000061    0.2494270
 139.6100006    0.2531453
 139.6200104    0.2541573
 139.6300049    0.2529779
 139.6399994    0.2528947
 139.6500092    0.2489138
 139.6600037    0.2522062
 139.6700134    0.2457214
 139.6800079    0.2470661
 139.6900024    0.2542529
 139.7000122    0.2503302
 139.7100067    0.2510380
 139.7200012    0.2499279
 139.7300110    0.2475310
 139.7400055    0.2527511
 139.7500000    0.2480187
 139.7600098    0.2428070
 139.7700043    0.2509193
 139.7800140    0.2465351
 139.7900085    0.2528977
 139.8000031    0.2471198
 139.8100128    0.2520636
 139.8200073    0.2498847
 139.8300018    0.2593769
 139.8400116    0.2602307
 139.8500061    0.2573380
 139.8600006    0.2591251
 139.8700104    0.2587789
 139.8800049    0.2628441
 139.8899994    0.2562321
 139.9000092    0.2569425
 139.9100037    0.2572323
 139.9200134    0.2563415
 139.9300079    0.2570980
 139.9400024    0.2519101
 139.9500122    0.2469563
 139.9600067    0.2538917
 139.9700012    0.2529972
 139.9800110    0.2582382
 139.9900055    0.2569405
 140.0000000    0.2554052
 140.0100098    0.2512250
 140.0200043    0.2568134
 140.0300140    0.2685441
 140.0400085    0.2745246
 140.0500031    0.2733727
 140.0600128    0.2728145
 140.0700073    0.2680894
 140.0800018    0.2615173
 140.0900116    0.2605370
 140.1000061    0.2523223
 140.1100006    0.2590595
 140.1200104    0.2580454
 140.1300049    0.2502753
 140.1399994    0.2613941
 140.1500092    0.2611142
 140.1600037    0.2612278
 140.1700134    0.2651921
 140.1800079    0.2657745
 140.1900024    0.2657281
 140.2000122    0.2658992
 140.2100067    0.2664213
 140.2200012    0.2644849
 140.2300110    0.2641097
 140.2400055    0.2546394
 140.2500000    0.2558514
 140.2600098    0.2554024
 140.2700043    0.2579218
 140.2800140    0.2522657
 140.2900085    0.2645377
 140.3000031    0.2651432
 140.3100128    0.2619030
 140.3200073    0.2549778
 140.3300018    0.2550932
 140.3400116    0.2532579
 140.3500061    0.2580653
 140.3600006    0.2519057
 140.3700104    0.2554370
 140.3800049    0.2573226
 140.3899994    0.2535151
 140.4000092    0.2535828
 140.4100037    0.2584906
 140.4200134    0.2543285
 140.4300079    0.2495977
 140.4400024    0.2535976
 140.4500122    0.2484433
 140.4600067    0.2466457
 140.4700012    0.2380985
 140.4800110    0.2560050
 140.4900055    0.2537640
 140.5000000    0.2626973
 140.5100098    0.2674319
 140.5200043    0.2634073
 140.5300140    0.2618024
 140.5400085    0.2581803
 140.5500031    0.2537750
 140.5600128    0.2677651
 140.5700073    0.2654360
 140.5800018    0.2628747
 140.5900116    0.2653586
 140.6000061    0.2682962
 140.6100006    0.2655769
 140.6200104    0.2648794
 140.6300049    0.2683126
 140.6399994    0.2663561
 140.6500092    0.2744732
 140.6600037    0.2694366
 140.6700134    0.2753862
 140.6800079    0.2685783
 140.6900024    0.2749819
 140.7000122    0.2690835
 140.7100067    0.2717742
 140.7200012    0.2739733
 140.7300110    0.2790414
 140.7400055    0.2817391
 140.7500000    0.2751619
 140.7600098    0.2804854
 140.7700043    0.2755729
 140.7800140    0.2752959
 140.7900085    0.2845845
 140.8000031    0.2870038
 140.8100128    0.2860306
 140.8200073    0.2825547
 140.8300018    0.2761751
 140.8400116    0.2721784
 140.8500061    0.2779906
 140.8600006    0.2840160
 140.8700104    0.2862696
 140.8800049    0.2835735
 140.8899994    0.2884355
 140.9000092    0.2913999
 140.9100037    0.2775560
 140.9200134    0.2780334
 140.9300079    0.2755884
 140.9400024    0.2674095
 140.9500122    0.2751067
 140.9600067    0.2771604
 140.9700012    0.2747236
 140.9800110    0.2704872
 140.9900055    0.2662655
 141.0000000    0.2645303
 141.0100098    0.2637938
 141.0200043    0.2581067
 141.0300140    0.2669558
 141.0400085    0.2673154
 141.0500031    0.2597665
 141.0600128    0.2560709
 141.0700073    0.2574435
 141.0800018    0.2642569
 141.0900116    0.2635102
 141.1000061    0.2606643
 141.1100006    0.2629580
 141.1200104    0.2588030
 141.1300049    0.2621813
 141.1399994    0.2664763
 141.1500092    0.2652355
 141.1600037    0.2649541
 141.1700134    0.2646870
 141.1800079    0.2629690
 141.1900024    0.2633727
 141.2000122    0.2630583
 141.2100067    0.2580647
 141.2200012    0.2619843
 141.2300110    0.2664239
 141.2400055    0.2689619
 141.2500000    0.2585492
 141.2600098    0.2616790
 141.2700043    0.2643112
 141.2800140    0.2616688
 141.2900085    0.2622585
 141.3000031    0.2639478
 141.3100128    0.2641822
 141.3200073    0.2666298
 141.3300018    0.2726328
 141.3400116    0.2677273
 141.3500061    0.2693640
 141.3600006    0.2733490
 141.3700104    0.2731860
 141.3800049    0.2774631
 141.3899994    0.2669306
 141.4000092    0.2701795
 141.4100037    0.2745349
 141.4200134    0.2719968
 141.4300079    0.2617716
 141.4400024    0.2655787
 141.4500122    0.2604196
 141.4600067    0.2594252
 141.4700012    0.2624969
 141.4800110    0.2619474
 141.4900055    0.2643422
 141.5000000    0.2625358
 141.5100098    0.2669274
 141.5200043    0.2720657
 141.5300140    0.2643895
 141.5400085    0.2641552
 141.5500031    0.2646792
 141.5600128    0.2629396
 141.5700073    0.2641093
 141.5800018    0.2637052
 141.5900116    0.2548236
 141.6000061    0.2556804
 141.6100006    0.2562780
 141.6200104    0.2606330
 141.6300049    0.2551660
 141.6399994    0.2626994
 141.6500092    0.2610393
 141.6600037    0.2560833
 141.6700134    0.2520445
 141.6800079    0.2549645
 141.6900024    0.2543475
 141.7000122    0.2493610
 141.7100067    0.2500540
 141.7200012    0.2487571
 141.7300110    0.2502989
 141.7400055    0.2502280
 141.7500000    0.2564145
 141.7600098    0.2615424
 141.7700043    0.2596312
 141.7800140    0.2567152
 141.7900085    0.2588257
 141.8000031    0.2583017
 141.8100128    0.2511041
 141.8200073    0.2492710
 141.8300018    0.2511381
 141.8400116    0.2555888
 141.8500061    0.2612234
 141.8600006    0.2636820
 141.8700104    0.2655698
 141.8800049    0.2660235
 141.8899994    0.2716746
 141.9000092    0.2694793
 141.9100037    0.2674367
 141.9200134    0.2676767
 141.9300079    0.2731002
 141.9400024    0.2710687
 141.9500122    0.2734590
 141.9600067    0.2669713
 141.9700012    0.2664346
 141.9800110    0.2641128
 141.9900055    0.2605076
 142.0000000    0.2642583
 142.0100098    0.2638956
 142.0200043    0.2650950
 142.0300140    0.2635740
 142.0400085    0.2668625
 142.0500031    0.2650920
 142.0600128    0.2675535
 142.0700073    0.2654786
 142.0800018    0.2629527
 142.0900116    0.2686480
 142.1000061    0.2655123
 142.1100006    0.2682317
 142.1200104    0.2739157
 142.1300049    0.2797104
 142.1399994    0.2764466
 142.1500092    0.2805570
 142.1600037    0.2843571
 142.1700134    0.2757713
 142.1800079    0.2773589
 142.1900024    0.2773905
 142.2000122    0.2797273
 142.2100067    0.2760371
 142.2200012    0.2885398
 142.2300110    0.2820235
 142.2400055    0.2853239
 142.2500000    0.2762500
 142.2600098    0.2753495
 142.2700043    0.2829032
 142.2800140    0.2788926
 142.2900085    0.2814067
 142.3000031    0.2768710
 142.3100128    0.2858962
 142.3200073    0.2823053
 142.3300018    0.2858154
 142.3400116    0.2806008
 142.3500061    0.2826567
 142.3600006    0.2929181
 142.3700104    0.2905738
 142.3800049    0.2984650
 142.3899994    0.2949609
 142.4000092    0.2989276
 142.4100037    0.3061267
 142.4200134    0.3010468
 142.4300079    0.2992971
 142.4400024    0.2978717
 142.4500122    0.2979386
 142.4600067    0.2872973
 142.4700012    0.2839895
 142.4800110    0.2939062
 142.4900055    0.2953830
 142.5000000    0.2914010
 142.5100098    0.2858505
 142.5200043    0.2923517
 142.5300140    0.2939172
 142.5400085    0.2917755
 142.5500031    0.2854874
 142.5600128    0.2812752
 142.5700073    0.2882444
 142.5800018    0.2832721
 142.5900116    0.2814263
 142.6000061    0.2802070
 142.6100006    0.2824442
 142.6200104    0.2862694
 142.6300049    0.2898397
 142.6399994    0.2843078
 142.6500092    0.2794582
 142.6600037    0.2820669
 142.6700134    0.2853278
 142.6800079    0.2768854
 142.6900024    0.2768174
 142.7000122    0.2890881
 142.7100067    0.2810169
 142.7200012    0.2832661
 142.7300110    0.2899588
 142.7400055    0.2897410
 142.7500000    0.2941787
 142.7600098    0.2896360
 142.7700043    0.2970409
 142.7800140    0.2943951
 142.7900085    0.2981773
 142.8000031    0.2986530
 142.8100128    0.2912533
 142.8200073    0.2930142
 142.8300018    0.2805659
 142.8400116    0.2810184
 142.8500061    0.2868713
 142.8600006    0.2909113
 142.8700104    0.2863803
 142.8800049    0.2820008
 142.8899994    0.2769889
 142.9000092    0.2810010
 142.9100037    0.2740994
 142.9200134    0.2759733
 142.9300079    0.2752943
 142.9400024    0.2804031
 142.9500122    0.2758307
 142.9600067    0.2796423
 142.9700012    0.2651537
 142.9800110    0.2735550
 142.9900055    0.2737078
 143.0000000    0.2776203
 143.0100098    0.2773164
 143.0200043    0.2754197
 143.0300140    0.2767952
 143.0400085    0.2645766
 143.0500031    0.2646395
 143.0600128    0.2649831
 143.0700073    0.2663449
 143.0800018    0.2641748
 143.0900116    0.2675185
 143.1000061    0.2677108
 143.1100006    0.2644565
 143.1200104    0.2706038
 143.1300049    0.2700425
 143.1399994    0.2639712
 143.1500092    0.2746488
 143.1600037    0.2779298
 143.1700134    0.2761272
 143.1800079    0.2742933
 143.1900024    0.2745829
 143.2000122    0.2696514
 143.2100067    0.2710529
 143.2200012    0.2694170
 143.2300110    0.2711489
 143.2400055    0.2647073
 143.2500000    0.2604544
 143.2600098    0.2635449
 143.2700043    0.2641085
 143.2800140    0.2605749
 143.2900085    0.2586308
 143.3000031    0.2609900
 143.3100128    0.2631787
 143.3200073    0.2680737
 143.3300018    0.2676576
 143.3400116    0.2593798
 143.3500061    0.2573000
 143.3600006    0.2666909
 143.3700104    0.2693609
 143.3800049    0.2716407
 143.3899994    0.2672464
 143.4000092    0.2670390
 143.4100037    0.2808033
 143.4200134    0.2788815
 143.4300079    0.2756168
 143.4400024    0.2745767
 143.4500122    0.2776885
 143.4600067    0.2774993
 143.4700012    0.2672399
 143.4800110    0.2756859
 143.4900055    0.2734838
 143.5000000    0.2829605
 143.5100098    0.2887559
 143.5200043    0.2837563
 143.5300140    0.2848223
 143.5400085    0.2753328
 143.5500031    0.2732275
 143.5600128    0.2808869
 143.5700073    0.2792158
 143.5800018    0.2792059
 143.5900116    0.2787567
 143.6000061    0.2857425
 143.6100006    0.2824323
 143.6200104    0.2755508
 143.6300049    0.2788946
 143.6399994    0.2825388
 143.6500092    0.2789208
 143.6600037    0.2796640
 143.6700134    0.2762866
 143.6800079    0.2798952
 143.6900024    0.2750880
 143.7000122    0.2694045
 143.7100067    0.2750504
 143.7200012    0.2637254
 143.7300110    0.2573133
 143.7400055    0.2619879
 143.7500000    0.2637966
 143.7600098    0.2637237
 143.7700043    0.2644461
 143.7800140    0.2633243
 143.7900085    0.2688095
 143.8000031    0.2698612
 143.8100128    0.2679701
 143.8200073    0.2695664
 143.8300018    0.2643069
 143.8400116    0.2682375
 143.8500061    0.2661813
 143.8600006    0.2704006
 143.8700104    0.2749266
 143.8800049    0.2735385
 143.8899994    0.2740722
 143.9000092    0.2772593
 143.9100037    0.2669602
 143.9200134    0.2746437
 143.9300079    0.2696229
 143.9400024    0.2653807
 143.9500122    0.2658011
 143.9600067    0.2744964
 143.9700012    0.2771928
 143.9800110    0.2786007
 143.9900055    0.2790602
 144.0000000    0.2779323
 144.0100098    0.2704542
 144.0200043    0.2707678
 144.0300140    0.2806905
 144.0400085    0.2800762
 144.0500031    0.2821536
 144.0600128    0.2781487
 144.0700073    0.2709680
 144.0800018    0.2702487
 144.0900116    0.2715506
 144.1000061    0.2762796
 144.1100006    0.2679791
 144.1200104    0.2764847
 144.1300049    0.2792647
 144.1399994    0.2768052
 144.1500092    0.2793757
 144.1600037    0.2859041
 144.1700134    0.2890206
 144.1800079    0.2866256
 144.1900024    0.2874236
 144.2000122    0.2865190
 144.2100067    0.2831352
 144.2200012    0.2867491
 144.2300110    0.2841405
 144.2400055    0.2777622
 144.2500000    0.2840542
 144.2600098    0.2848489
 144.2700043    0.2852013
 144.2800140    0.2856344
 144.2900085    0.2792566
 144.3000031    0.2770988
 144.3100128    0.2764952
 144.3200073    0.2738488
 144.3300018    0.2695232
 144.3400116    0.2698665
 144.3500061    0.2655765
 144.3600006    0.2725936
 144.3700104    0.2715873
 144.3800049    0.2599381
 144.3899994    0.2603385
 144.4000092    0.2583008
 144.4100037    0.2651069
 144.4200134    0.2596365
 144.4300079    0.2616976
 144.4400024    0.2614631
 144.4500122    0.2690451
 144.4600067    0.2662889
 144.4700012    0.2686442
 144.4800110    0.2727490
 144.4900055    0.2727798
 144.5000000    0.2752861
 144.5100098    0.2788330
 144.5200043    0.2801539
 144.5300140    0.2824092
 144.5400085    0.2780820
 144.5500031    0.2807389
 144.5600128    0.2819348
 144.5700073    0.2750088
 144.5800018    0.2801599
 144.5900116    0.2814471
 144.6000061    0.2830858
 144.6100006    0.2822472
 144.6200104    0.2714990
 144.6300049    0.2759637
 144.6399994    0.2777194
 144.6500092    0.2721854
 144.6600037    0.2620928
 144.6700134    0.2665402
 144.6800079    0.2731640
 144.6900024    0.2776539
 144.7000122    0.2826608
 144.7100067    0.2834859
 144.7200012    0.2969815
 144.7300110    0.2921064
 144.7400055    0.2955322
 144.7500000    0.2819331
 144.7600098    0.2941993
 144.7700043    0.2857948
 144.7800140    0.2878643
 144.7900085    0.2878814
 144.8000031    0.2824896
 144.8100128    0.2885864
 144.8200073    0.2876770
 144.8300018    0.2934767
 144.8400116    0.2958973
 144.8500061    0.2951340
 144.8600006    0.2968659
 144.8700104    0.3087506
 144.8800049    0.3022561
 144.8899994    0.3033540
 144.9000092    0.3069477
 144.9100037    0.2980123
 144.9200134    0.3087609
 144.9300079    0.3032024
 144.9400024    0.3047567
 144.9500122    0.3170962
 144.9600067    0.3070910
 144.9700012    0.3147976
 144.9800110    0.3299282
 144.9900055    0.3307511
 145.0000000    0.3146639
 145.0100098    0.3095093
 145.0200043    0.3095376
 145.0300140    0.3080607
 145.0400085    0.2990049
 145.0500031    0.2968048
 145.0600128    0.3069037
 145.0700073    0.3052028
 145.0800018    0.3118388
 145.0900116    0.3085252
 145.1000061    0.3044996
 145.1100006    0.3090413
 145.1200104    0.3093157
 145.1300049    0.3089040
 145.1399994    0.2977811
 145.1500092    0.3056345
 145.1600037    0.3144020
 145.1700134    0.3055858
 145.1800079    0.2999431
 145.1900024    0.2984834
 145.2000122    0.2970731
 145.2100067    0.3071751
 145.2200012    0.3051270
 145.2300110    0.3147451
 145.2400055    0.3274359
 145.2500000    0.3225355
 145.2600098    0.3154408
 145.2700043    0.3200055
 145.2800140    0.3186371
 145.2900085    0.3054729
 145.3000031    0.3049425
 145.3100128    0.3042766
 145.3200073    0.3073877
 145.3300018    0.2973472
 145.3400116    0.2942856
 145.3500061    0.2917078
 145.3600006    0.2915940
 145.3700104    0.2901493
 145.3800049    0.2906253
 145.3899994    0.2846165
 145.4000092    0.2986230
 145.4100037    0.2900690
 145.4200134    0.2927501
 145.4300079    0.2990159
 145.4400024    0.2952788
 145.4500122    0.2956515
 145.4600067    0.2988804
 145.4700012    0.3002130
 145.4800110    0.3000595
 145.4900055    0.3013421
 145.5000000    0.3098843
 145.5100098    0.3084722
 145.5200043    0.3129197
 145.5300140    0.3110077
 145.5400085    0.3124437
 145.5500031    0.3052326
 145.5600128    0.3050943
 145.5700073    0.3088941
 145.5800018    0.3182172
 145.5900116    0.3034138
 145.6000061    0.2991352
 145.6100006    0.3049141
 145.6200104    0.3101684
 145.6300049    0.2950734
 145.6399994    0.3082336
 145.6500092    0.3160244
 145.6600037    0.3188252
 145.6700134    0.3197014
 145.6800079    0.3097694
 145.6900024    0.3081647
 145.7000122    0.3135782
 145.7100067    0.3097255
 145.7200012    0.2953562
 145.7300110    0.2857995
 145.7400055    0.2868604
 145.7500000    0.2887352
 145.7600098    0.2903903
 145.7700043    0.2878543
 145.7800140    0.2857216
 145.7900085    0.2795069
 145.8000031    0.2809397
 145.8100128    0.2808496
 145.8200073    0.2859361
 145.8300018    0.2870518
 145.8400116    0.2902476
 145.8500061    0.2895691
 145.8600006    0.2798613
 145.8700104    0.2901020
 145.8800049    0.2784281
 145.8899994    0.2802459
 145.9000092    0.2771706
 145.9100037    0.2779838
 145.9200134    0.2785444
 145.9300079    0.2709911
 145.9400024    0.2843770
 145.9500122    0.2868108
 145.9600067    0.2768084
 145.9700012    0.2822897
 145.9800110    0.2797647
 145.9900055    0.2727143
 146.0000000    0.2739428
 146.0100098    0.2764799
 146.0200043    0.2791266
 146.0300140    0.2734972
 146.0400085    0.2817316
 146.0500031    0.2804550
 146.0600128    0.2839002
 146.0700073    0.2846625
 146.0800018    0.2758601
 146.0900116    0.2747821
 146.1000061    0.2801335
 146.1100006    0.2774043
 146.1200104    0.2781124
 146.1300049    0.2752608
 146.1399994    0.2748494
 146.1500092    0.2753067
 146.1600037    0.2778028
 146.1700134    0.2711787
 146.1800079    0.2691900
 146.1900024    0.2660560
 146.2000122    0.2699326
 146.2100067    0.2777756
 146.2200012    0.2784665
 146.2300110    0.2830508
 146.2400055    0.2898596
 146.2500000    0.2787772
 146.2600098    0.2782987
 146.2700043    0.2794163
 146.2800140    0.2785894
 146.2900085    0.2828953
 146.3000031    0.2888424
 146.3100128    0.2950732
 146.3200073    0.2963480
 146.3300018    0.2896896
 146.3400116    0.2882132
 146.3500061    0.2927434
 146.3600006    0.2865478
 146.3700104    0.2882645
 146.3800049    0.2925021
 146.3899994    0.2928689
 146.4000092    0.2928947
 146.4100037    0.2950997
 146.4200134    0.2998010
 146.4300079    0.3029862
 146.4400024    0.2922996
 146.4500122    0.2874170
 146.4600067    0.2937901
 146.4700012    0.2965840
 146.4800110    0.2913688
 146.4900055    0.2966854
 146.5000000    0.2968740
 146.5100098    0.2943687
 146.5200043    0.2944203
 146.5300140    0.2922881
 146.5400085    0.2918776
 146.5500031    0.2931965
 146.5600128    0.3024385
 146.5700073    0.2923699
 146.5800018    0.2939276
 146.5900116    0.2933881
 146.6000061    0.2917561
 146.6100006    0.2904606
 146.6200104    0.2855891
 146.6300049    0.2871263
 146.6399994    0.2874690
 146.6500092    0.2835175
 146.6600037    0.2859086
 146.6700134    0.2855769
 146.6800079    0.2892179
 146.6900024    0.3052133
 146.7000122    0.2933546
 146.7100067    0.2894053
 146.7200012    0.2918962
 146.7300110    0.2897477
 146.7400055    0.2836231
 146.7500000    0.2830169
 146.7600098    0.2803182
 146.7700043    0.2765602
 146.7800140    0.2806067
 146.7900085    0.2832959
 146.8000031    0.2885728
 146.8100128    0.2881073
 146.8200073    0.2841834
 146.8300018    0.2907616
 146.8400116    0.2961771
 146.8500061    0.2907229
 146.8600006    0.2899404
 146.8700104    0.2935051
 146.8800049    0.2951086
 146.8899994    0.2984706
 146.9000092    0.2997805
 146.9100037    0.2954674
 146.9200134    0.2910874
 146.9300079    0.2870733
 146.9400024    0.2908903
 146.9500122    0.2934375
 146.9600067    0.2884941
 146.9700012    0.2942251
 146.9800110    0.2880062
 146.9900055    0.2883447
 147.0000000    0.2861259
 147.0100098    0.2888576
 147.0200043    0.2902864
 147.0300140    0.3007959
 147.0400085    0.3063976
 147.0500031    0.3111998
 147.0600128    0.3227416
 147.0700073    0.3344842
 147.0800018    0.3328392
 147.0900116    0.3221015
 147.1000061    0.3263185
 147.1100006    0.3221425
 147.1200104    0.3140165
 147.1300049    0.3106396
 147.1399994    0.3186541
 147.1500092    0.3234639
 147.1600037    0.3241459
 147.1700134    0.3225779
 147.1800079    0.3194644
 147.1900024    0.3226357
 147.2000122    0.3057825
 147.2100067    0.3121497
 147.2200012    0.3170572
 147.2300110    0.3139116
 147.2400055    0.3139921
 147.2500000    0.3165251
 147.2600098    0.3106029
 147.2700043    0.3055906
 147.2800140    0.3134076
 147.2900085    0.3125352
 147.3000031    0.3159834
 147.3100128    0.3118182
 147.3200073    0.3151919
 147.3300018    0.3198912
 147.3400116    0.3195809
 147.3500061    0.3073008
 147.3600006    0.2979604
 147.3700104    0.2873660
 147.3800049    0.2870483
 147.3899994    0.2893081
 147.4000092    0.2851081
 147.4100037    0.2893262
 147.4200134    0.2836363
 147.4300079    0.2947513
 147.4400024    0.2835970
 147.4500122    0.2830304
 147.4600067    0.2779575
 147.4700012    0.2739930
 147.4800110    0.2693864
 147.4900055    0.2629227
 147.5000000    0.2715479
 147.5100098    0.2678753
 147.5200043    0.2703512
 147.5300140    0.2820151
 147.5400085    0.2781537
 147.5500031    0.2781397
 147.5600128    0.2744853
 147.5700073    0.2801378
 147.5800018    0.2807063
 147.5900116    0.2834849
 147.6000061    0.2864542
 147.6100006    0.2897852
 147.6200104    0.2872728
 147.6300049    0.2806300
 147.6399994    0.2751545
 147.6500092    0.2834064
 147.6600037    0.2837855
 147.6700134    0.2875698
 147.6800079    0.2919552
 147.6900024    0.2824935
 147.7000122    0.2855899
 147.7100067    0.2762030
 147.7200012    0.2795160
 147.7300110    0.2870057
 147.7400055    0.2778350
 147.7500000    0.2868889
 147.7600098    0.2877015
 147.7700043    0.2832187
 147.7800140    0.2757240
 147.7900085    0.2708541
 147.8000031    0.2846225
 147.8100128    0.2902991
 147.8200073    0.2826970
 147.8300018    0.2806545
 147.8400116    0.2754046
 147.8500061    0.2780308
 147.8600006    0.2839810
 147.8700104    0.2898820
 147.8800049    0.2840700
 147.8900146    0.2816334
 147.9000092    0.2830733
 147.9100037    0.2957446
 147.9200134    0.2909290
 147.9300079    0.2975469
 147.9400024    0.3066123
 147.9500122    0.3073044
 147.9600067    0.3018857
 147.9700012    0.3106861
 147.9800110    0.3116503
 147.9900055    0.3017147
 148.0000000    0.2954522
 148.0100098    0.2921116
 148.0200043    0.3050030
 148.0300140    0.3119722
 148.0400085    0.3034310
 148.0500031    0.3195899
 148.0600128    0.3175433
 148.0700073    0.3180989
 148.0800018    0.2963741
 148.0900116    0.3075775
 148.1000061    0.2983446
 148.1100006    0.3090423
 148.1200104    0.3127241
 148.1300049    0.3078510
 148.1400146    0.3052547
 148.1500092    0.3079892
 148.1600037    0.3107286
 148.1700134    0.3036488
 148.1800079    0.3084492
 148.1900024    0.3074241
 148.2000122    0.2957233
 148.2100067    0.2964257
 148.2200012    0.3068022
 148.2300110    0.3090370
 148.2400055    0.3006853
 148.2500000    0.2895758
 148.2600098    0.2897744
 148.2700043    0.2948268
 148.2800140    0.2929311
 148.2900085    0.2917680
 148.3000031    0.2953990
 148.3100128    0.2907086
 148.3200073    0.2887580
 148.3300018    0.2993059
 148.3400116    0.2953794
 148.3500061    0.2902390
 148.3600006    0.2912743
 148.3700104    0.2885702
 148.3800049    0.2889049
 148.3900146    0.2921329
 148.4000092    0.3027095
 148.4100037    0.3079106
 148.4200134    0.2981575
 148.4300079    0.2954875
 148.4400024    0.2927764
 148.4500122    0.2944321
 148.4600067    0.3009097
 148.4700012    0.2946747
 148.4800110    0.3053557
 148.4900055    0.3004955
 148.5000000    0.2845982
 148.5100098    0.2855992
 148.5200043    0.2928064
 148.5300140    0.2836126
 148.5400085    0.2790591
 148.5500031    0.2851884
 148.5600128    0.2699987
 148.5700073    0.2719846
 148.5800018    0.2788653
 148.5900116    0.2767934
 148.6000061    0.2737946
 148.6100006    0.2729667
 148.6200104    0.2777078
 148.6300049    0.2727884
 148.6400146    0.2748093
 148.6500092    0.2742823
 148.6600037    0.2762259
 148.6700134    0.2771947
 148.6800079    0.2729737
 148.6900024    0.2679870
 148.7000122    0.2719656
 148.7100067    0.2764861
 148.7200012    0.2782663
 148.7300110    0.2764398
 148.7400055    0.2745065
 148.7500000    0.2852482
 148.7600098    0.2819877
 148.7700043    0.2808365
 148.7800140    0.2666272
 148.7900085    0.2781027
 148.8000031    0.2821763
 148.8100128    0.2782705
 148.8200073    0.2865069
 148.8300018    0.2888353
 148.8400116    0.2843432
 148.8500061    0.2858545
 148.8600006    0.2839366
 148.8700104    0.2870497
 148.8800049    0.2875835
 148.8900146    0.2999147
 148.9000092    0.3056005
 148.9100037    0.3086817
 148.9200134    0.2959591
 148.9300079    0.2896139
 148.9400024    0.3030661
 148.9500122    0.2949557
 148.9600067    0.2903399
 148.9700012    0.2921961
 148.9800110    0.2832574
 148.9900055    0.2826327
 149.0000000    0.2821741
 149.0100098    0.2922028
 149.0200043    0.2838964
 149.0300140    0.2913261
 149.0400085    0.2838542
 149.0500031    0.2811458
 149.0600128    0.2779962
 149.0700073    0.2824501
 149.0800018    0.2837440
 149.0900116    0.2809577
 149.1000061    0.2879426
 149.1100006    0.2899549
 149.1200104    0.2997813
 149.1300049    0.2989275
 149.1400146    0.2985492
 149.1500092    0.2902603
 149.1600037    0.2882771
 149.1700134    0.2917832
 149.1800079    0.2902026
 149.1900024    0.2893240
 149.2000122    0.2849823
 149.2100067    0.2986920
 149.2200012    0.2976743
 149.2300110    0.2965156
 149.2400055    0.2927157
 149.2500000    0.2989299
 149.2600098    0.3010616
 149.2700043    0.3111110
 149.2800140    0.3101363
 149.2900085    0.3111477
 149.3000031    0.3047835
 149.3100128    0.3028644
 149.3200073    0.3043556
 149.3300018    0.3003202
 149.3400116    0.2862268
 149.3500061    0.2867159
 149.3600006    0.2913101
 149.3700104    0.2836841
 149.3800049    0.2957356
 149.3900146    0.3006967
 149.4000092    0.2986407
 149.4100037    0.3070163
 149.4200134    0.3081149
 149.4300079    0.3018533
 149.4400024    0.2923346
 149.4500122    0.2932984
 149.4600067    0.2879226
 149.4700012    0.2842062
 149.4800110    0.2843565
 149.4900055    0.2861681
 149.5000000    0.2895900
 149.5100098    0.2847289
 149.5200043    0.2912064
 149.5300140    0.2975761
 149.5400085    0.2874738
 149.5500031    0.2783590
 149.5600128    0.2709535
 149.5700073    0.2634013
 149.5800018    0.2713799
 149.5900116    0.2722426
 149.6000061    0.2728464
 149.6100006    0.2748548
 149.6200104    0.2776114
 149.6300049    0.2814149
 149.6400146    0.2783781
 149.6500092    0.2778428
 149.6600037    0.2779928
 149.6700134    0.2812603
 149.6800079    0.2844214
 149.6900024    0.2857237
 149.7000122    0.2830675
 149.7100067    0.2879501
 149.7200012    0.2837960
 149.7300110    0.2826332
 149.7400055    0.2852812
 149.7500000    0.2877797
 149.7600098    0.2802304
 149.7700043    0.2777604
 149.7800140    0.2806993
 149.7900085    0.2788983
 149.8000031    0.2791704
 149.8100128    0.2817244
 149.8200073    0.2922269
 149.8300018    0.2832594
 149.8400116    0.2930888
 149.8500061    0.2989896
 149.8600006    0.2896219
 149.8700104    0.2946894
 149.8800049    0.2896381
 149.8900146    0.2915047
 149.9000092    0.2863337
 149.9100037    0.2785592
 149.9200134    0.2790169
 149.9300079    0.2825646
 149.9400024    0.2894610
 149.9500122    0.2809325
 149.9600067    0.2812968
 149.9700012    0.2737488
 149.9800110    0.2738645
 149.9900055    0.2727057
 150.0000000    0.2809190
 150.0100098    0.2730533
 150.0200043    0.2725412
 150.0300140    0.2721397
 150.0400085    0.2746376
 150.0500031    0.2675007
 150.0600128    0.2596603
 150.0700073    0.2674011
 150.0800018    0.2625247
 150.0900116    0.2579407
 150.1000061    0.2609660
 150.1100006    0.2576872
 150.1200104    0.2434716
 150.1300049    0.2470856
 150.1400146    0.2552303
 150.1500092    0.2528709
 150.1600037    0.2583017
 150.1700134    0.2592091
 150.1800079    0.2576610
 150.1900024    0.2649439
 150.2000122    0.2629372
 150.2100067    0.2659919
 150.2200012    0.2577085
 150.2300110    0.2620536
 150.2400055    0.2633591
 150.2500000    0.2597077
 150.2600098    0.2626761
 150.2700043    0.2657283
 150.2800140    0.2640519
 150.2900085    0.2624447
 150.3000031    0.2629043
 150.3100128    0.2554795
 150.3200073    0.2575723
 150.3300018    0.2582616
 150.3400116    0.2564945
 150.3500061    0.2549089
 150.3600006    0.2459603
 150.3700104    0.2505596
 150.3800049    0.2533874
 150.3900146    0.2652648
 150.4000092    0.2652375
 150.4100037    0.2638415
 150.4200134    0.2616237
 150.4300079    0.2655298
 150.4400024    0.2639607
 150.4500122    0.2649832
 150.4600067    0.2764423
 150.4700012    0.2805753
 150.4800110    0.2824863
 150.4900055    0.2776329
 150.5000000    0.2706638
 150.5100098    0.2633424
 150.5200043    0.2704684
 150.5300140    0.2678358
 150.5400085    0.2579592
 150.5500031    0.2596725
 150.5600128    0.2594518
 150.5700073    0.2506610
 150.5800018    0.2546355
 150.5900116    0.2539167
 150.6000061    0.2496706
 150.6100006    0.2514748
 150.6200104    0.2500399
 150.6300049    0.2533613
 150.6400146    0.2532670
 150.6500092    0.2562688
 150.6600037    0.2455952
 150.6700134    0.2451801
 150.6800079    0.2473762
 150.6900024    0.2431537
 150.7000122    0.2397306
 150.7100067    0.2428416
 150.7200012    0.2424025
 150.7300110    0.2371722
 150.7400055    0.2375475
 150.7500000    0.2382542
 150.7600098    0.2396848
 150.7700043    0.2390386
 150.7800140    0.2397851
 150.7900085    0.2506799
 150.8000031    0.2448054
 150.8100128    0.2507582
 150.8200073    0.2445442
 150.8300018    0.2491198
 150.8400116    0.2495550
 150.8500061    0.2468178
 150.8600006    0.2465516
 150.8700104    0.2518634
 150.8800049    0.2527718
 150.8900146    0.2532865
 150.9000092    0.2524984
 150.9100037    0.2515259
 150.9200134    0.2523508
 150.9300079    0.2466848
 150.9400024    0.2505988
 150.9500122    0.2481384
 150.9600067    0.2505211
 150.9700012    0.2487727
 150.9800110    0.2504827
 150.9900055    0.2505742
 151.0000000    0.2512593
 151.0100098    0.2524098
 151.0200043    0.2526510
 151.0300140    0.2517227
 151.0400085    0.2546425
 151.0500031    0.2558334
 151.0600128    0.2467189
 151.0700073    0.2543660
 151.0800018    0.2532486
 151.0900116    0.2486008
 151.1000061    0.2556343
 151.1100006    0.2508953
 151.1200104    0.2546082
 151.1300049    0.2590975
 151.1400146    0.2557047
 151.1500092    0.2551613
 151.1600037    0.2596709
 151.1700134    0.2531081
 151.1800079    0.2559667
 151.1900024    0.2584980
 151.2000122    0.2542306
 151.2100067    0.2491193
 151.2200012    0.2446826
 151.2300110    0.2478876
 151.2400055    0.2474685
 151.2500000    0.2504885
 151.2600098    0.2510894
 151.2700043    0.2568814
 151.2800140    0.2495153
 151.2900085    0.2423399
 151.3000031    0.2426400
 151.3100128    0.2400778
 151.3200073    0.2410031
 151.3300018    0.2385929
 151.3400116    0.2382023
 151.3500061    0.2417232
 151.3600006    0.2515910
 151.3700104    0.2496534
 151.3800049    0.2546669
 151.3900146    0.2530686
 151.4000092    0.2625874
 151.4100037    0.2552301
 151.4200134    0.2416295
 151.4300079    0.2394815
 151.4400024    0.2433363
 151.4500122    0.2451886
 151.4600067    0.2407870
 151.4700012    0.2386259
 151.4800110    0.2476880
 151.4900055    0.2420049
 151.5000000    0.2472774
 151.5100098    0.2533254
 151.5200043    0.2505894
 151.5300140    0.2569248
 151.5400085    0.2503864
 151.5500031    0.2378292
 151.5600128    0.2438801
 151.5700073    0.2567263
 151.5800018    0.2577051
 151.5900116    0.2518092
 151.6000061    0.2458469
 151.6100006    0.2518900
 151.6200104    0.2651667
 151.6300049    0.2551869
 151.6400146    0.2548787
 151.6500092    0.2627744
 151.6600037    0.2615862
 151.6700134    0.2608507
 151.6800079    0.2615584
 151.6900024    0.2587540
 151.7000122    0.2516042
 151.7100067    0.2498263
 151.7200012    0.2480860
 151.7300110    0.2509442
 151.7400055    0.2458809
 151.7500000    0.2482561
 151.7600098    0.2513845
 151.7700043    0.2430806
 151.7800140    0.2419980
 151.7900085    0.2495672
 151.8000031    0.2467578
 151.8100128    0.2336680
 151.8200073    0.2504349
 151.8300018    0.2534166
 151.8400116    0.2505175
 151.8500061    0.2470703
 151.8600006    0.2522128
 151.8700104    0.2561424
 151.8800049    0.2560461
 151.8900146    0.2597876
 151.9000092    0.2650113
 151.9100037    0.2628046
 151.9200134    0.2497255
 151.9300079    0.2598067
 151.9400024    0.2468413
 151.9500122    0.2480725
 151.9600067    0.2424603
 151.9700012    0.2453111
 151.9800110    0.2443546
 151.9900055    0.2438796
 152.0000000    0.2439399
 152.0100098    0.2498859
 152.0200043    0.2486732
 152.0300140    0.2588156
 152.0400085    0.2603366
 152.0500031    0.2617964
 152.0600128    0.2629139
 152.0700073    0.2599398
 152.0800018    0.2594884
 152.0900116    0.2612758
 152.1000061    0.2558334
 152.1100006    0.2573860
 152.1200104    0.2605375
 152.1300049    0.2621178
 152.1400146    0.2533333
 152.1500092    0.2583689
 152.1600037    0.2578058
 152.1700134    0.2560869
 152.1800079    0.2587214
 152.1900024    0.2549675
 152.2000122    0.2567534
 152.2100067    0.2602991
 152.2200012    0.2576072
 152.2300110    0.2604870
 152.2400055    0.2574580
 152.2500000    0.2573636
 152.2600098    0.2549436
 152.2700043    0.2535720
 152.2800140    0.2490744
 152.2900085    0.2501484
 152.3000031    0.2482090
 152.3100128    0.2483525
 152.3200073    0.2441521
 152.3300018    0.2525460
 152.3400116    0.2500474
 152.3500061    0.2483387
 152.3600006    0.2458362
 152.3700104    0.2421462
 152.3800049    0.2427135
 152.3900146    0.2412713
 152.4000092    0.2432633
 152.4100037    0.2426010
 152.4200134    0.2513725
 152.4300079    0.2522328
 152.4400024    0.2449110
 152.4500122    0.2494796
 152.4600067    0.2568129
 152.4700012    0.2537421
 152.4800110    0.2574616
 152.4900055    0.2605062
 152.5000000    0.2575208
 152.5100098    0.2522903
 152.5200043    0.2507873
 152.5300140    0.2482897
 152.5400085    0.2417109
 152.5500031    0.2488794
 152.5600128    0.2478841
 152.5700073    0.2524171
 152.5800018    0.2499866
 152.5900116    0.2533805
 152.6000061    0.2564127
 152.6100006    0.2555029
 152.6200104    0.2583574
 152.6300049    0.2535104
 152.6400146    0.2490812
 152.6500092    0.2455387
 152.6600037    0.2438591
 152.6700134    0.2512233
 152.6800079    0.2414532
 152.6900024    0.2440473
 152.7000122    0.2428201
 152.7100067    0.2428862
 152.7200012    0.2433499
 152.7300110    0.2457008
 152.7400055    0.2406501
 152.7500000    0.2411641
 152.7600098    0.2358936
 152.7700043    0.2367925
 152.7800140    0.2413632
 152.7900085    0.2486917
 152.8000031    0.2445125
 152.8100128    0.2440375
 152.8200073    0.2483475
 152.8300018    0.2519850
 152.8400116    0.2472082
 152.8500061    0.2468044
 152.8600006    0.2484127
 152.8700104    0.2533882
 152.8800049    0.2571148
 152.8900146    0.2566374
 152.9000092    0.2510396
 152.9100037    0.2495792
 152.9200134    0.2517786
 152.9300079    0.2546177
 152.9400024    0.2526532
 152.9500122    0.2472203
 152.9600067    0.2442341
 152.9700012    0.2453922
 152.9800110    0.2437119
 152.9900055    0.2505402
 153.0000000    0.2469001
 153.0100098    0.2492264
 153.0200043    0.2561645
 153.0300140    0.2554582
 153.0400085    0.2606966
 153.0500031    0.2520119
 153.0600128    0.2550442
 153.0700073    0.2505192
 153.0800018    0.2478478
 153.0900116    0.2544098
 153.1000061    0.2566473
 153.1100006    0.2575284
 153.1200104    0.2559083
 153.1300049    0.2566442
 153.1400146    0.2568896
 153.1500092    0.2589616
 153.1600037    0.2529280
 153.1700134    0.2524730
 153.1800079    0.2532695
 153.1900024    0.2518572
 153.2000122    0.2558228
 153.2100067    0.2536225
 153.2200012    0.2496059
 153.2300110    0.2515360
 153.2400055    0.2478693
 153.2500000    0.2474627
 153.2600098    0.2464592
 153.2700043    0.2497434
 153.2800140    0.2494613
 153.2900085    0.2507819
 153.3000031    0.2579292
 153.3100128    0.2587980
 153.3200073    0.2599007
 153.3300018    0.2547303
 153.3400116    0.2564483
 153.3500061    0.2571241
 153.3600006    0.2553234
 153.3700104    0.2588333
 153.3800049    0.2512879
 153.3900146    0.2510988
 153.4000092    0.2473842
 153.4100037    0.2486746
 153.4200134    0.2502968
 153.4300079    0.2525128
 153.4400024    0.2520568
 153.4500122    0.2560394
 153.4600067    0.2567621
 153.4700012    0.2541727
 153.4800110    0.2578833
 153.4900055    0.2499800
 153.5000000    0.2532479
 153.5100098    0.2466229
 153.5200043    0.2445466
 153.5300140    0.2528329
 153.5400085    0.2574503
 153.5500031    0.2542129
 153.5600128    0.2632252
 153.5700073    0.2572376
 153.5800018    0.2570693
 153.5900116    0.2551131
 153.6000061    0.2562534
[truncated: 2,252,641 more chars]
