# Supplementary material for: Comparative structural insights and functional analysis for the distinct unbound states of Human AGO proteins
Source: Sci Rep. 2025 Mar 19;15:9432. doi: 10.1038/s41598-025-91849-5 (PMC11923369; doi:10.1038/s41598-025-91849-5)
Supplement: Supplementary file 27 — Supplementary Information 15. [file 41598_2025_91849_MOESM27_ESM.zip › AGO4/r3/rmsd.xvg]

# This file was created Sat Jul 13 16:51:46 2024
# Created by:
#                       :-) GROMACS - gmx rms, 2024.1 (-:
# 
# Executable:   /usr/local/gromacs/bin/gmx
# Data prefix:  /usr/local/gromacs
# Working dir:  /media/simdrive/agosim3/AGO4/production
# Command line:
#   gmx rms -s prod.tpr -f prod_center.xtc -o rmsd.xvg -tu ns
# gmx rms is part of G R O M A C S:
#
# GROup of MAchos and Cynical Suckers
#
@    title "RMSD"
@    xaxis  label "Time (ns)"
@    yaxis  label "RMSD (nm)"
@TYPE xy
@ subtitle "Protein after lsq fit to Protein"
   0.0000000    0.0005039
   0.0100000    0.0754291
   0.0200000    0.0836478
   0.0300000    0.0949496
   0.0400000    0.0938827
   0.0500000    0.0938859
   0.0600000    0.0945088
   0.0700000    0.1043020
   0.0800000    0.1158623
   0.0900000    0.1161986
   0.1000000    0.1194525
   0.1100000    0.1184566
   0.1200000    0.1197146
   0.1300000    0.1220036
   0.1400000    0.1324295
   0.1500000    0.1350819
   0.1600000    0.1429744
   0.1700000    0.1449325
   0.1800000    0.1433452
   0.1900000    0.1409208
   0.2000000    0.1398718
   0.2100000    0.1337917
   0.2200000    0.1324262
   0.2300000    0.1331746
   0.2400000    0.1443381
   0.2500000    0.1458527
   0.2600000    0.1449180
   0.2700000    0.1443926
   0.2800000    0.1412755
   0.2900000    0.1432652
   0.3000000    0.1479189
   0.3100000    0.1485325
   0.3200000    0.1455073
   0.3300000    0.1459767
   0.3400000    0.1528017
   0.3500000    0.1543099
   0.3600000    0.1513342
   0.3700000    0.1558648
   0.3800000    0.1641869
   0.3900000    0.1539753
   0.4000000    0.1534263
   0.4100000    0.1477084
   0.4200000    0.1511528
   0.4300000    0.1538074
   0.4400000    0.1555959
   0.4500000    0.1484966
   0.4600000    0.1511644
   0.4700000    0.1498850
   0.4800000    0.1509156
   0.4900000    0.1423370
   0.5000000    0.1382659
   0.5100001    0.1437864
   0.5200000    0.1371695
   0.5300000    0.1296449
   0.5400000    0.1301423
   0.5500000    0.1503244
   0.5600000    0.1527027
   0.5700001    0.1538495
   0.5800000    0.1575752
   0.5900000    0.1436654
   0.6000000    0.1393364
   0.6100000    0.1382506
   0.6200000    0.1402834
   0.6300001    0.1391916
   0.6400000    0.1379579
   0.6500000    0.1429117
   0.6600000    0.1446377
   0.6700000    0.1536319
   0.6800000    0.1496046
   0.6900001    0.1550710
   0.7000000    0.1526362
   0.7100000    0.1532703
   0.7200000    0.1480829
   0.7300000    0.1451889
   0.7400000    0.1447562
   0.7500001    0.1569517
   0.7600001    0.1565566
   0.7700000    0.1552629
   0.7800000    0.1571247
   0.7900000    0.1510892
   0.8000000    0.1509429
   0.8100001    0.1478515
   0.8200001    0.1521069
   0.8300000    0.1417214
   0.8400000    0.1470108
   0.8500000    0.1497320
   0.8600000    0.1538428
   0.8700001    0.1685675
   0.8800001    0.1602321
   0.8900000    0.1661458
   0.9000000    0.1608502
   0.9100000    0.1652946
   0.9200000    0.1598955
   0.9300001    0.1564445
   0.9400001    0.1593688
   0.9500000    0.1671029
   0.9600000    0.1670542
   0.9700000    0.1664650
   0.9800000    0.1631769
   0.9900001    0.1726459
   1.0000000    0.1755040
   1.0100000    0.1926063
   1.0200001    0.1870964
   1.0300001    0.1825681
   1.0400001    0.1847987
   1.0500001    0.1766403
   1.0600001    0.1720504
   1.0700001    0.1771495
   1.0800000    0.1723556
   1.0900000    0.1782394
   1.1000000    0.1749579
   1.1100000    0.1762884
   1.1200000    0.1766182
   1.1300000    0.1805038
   1.1400001    0.1756446
   1.1500001    0.1719639
   1.1600001    0.1709769
   1.1700001    0.1789659
   1.1800001    0.1769697
   1.1900001    0.1814749
   1.2000000    0.1782699
   1.2100000    0.1762653
   1.2200000    0.1801945
   1.2300000    0.1947852
   1.2400000    0.1791322
   1.2500000    0.1789994
   1.2600001    0.1908983
   1.2700001    0.1876963
   1.2800001    0.1853446
   1.2900001    0.1878388
   1.3000001    0.1897977
   1.3100001    0.1856009
   1.3200001    0.1854248
   1.3300000    0.1957380
   1.3400000    0.2098544
   1.3500000    0.2191443
   1.3600000    0.2122644
   1.3700001    0.2085791
   1.3800001    0.2236055
   1.3900001    0.2244343
   1.4000001    0.2167189
   1.4100001    0.2157595
   1.4200001    0.2248986
   1.4300001    0.2226822
   1.4400001    0.2166760
   1.4500000    0.2067841
   1.4600000    0.1989368
   1.4700000    0.2026896
   1.4800000    0.1939464
   1.4900001    0.2063218
   1.5000001    0.1990890
   1.5100001    0.2059123
   1.5200001    0.2075789
   1.5300001    0.2075531
   1.5400001    0.2132773
   1.5500001    0.2104080
   1.5600001    0.2072342
   1.5700001    0.2019370
   1.5800000    0.2031497
   1.5900000    0.2050221
   1.6000000    0.2102992
   1.6100001    0.1994238
   1.6200001    0.2023115
   1.6300001    0.2015147
   1.6400001    0.1968367
   1.6500001    0.2051573
   1.6600001    0.2029794
   1.6700001    0.2069440
   1.6800001    0.1997330
   1.6900001    0.1987063
   1.7000000    0.2090070
   1.7100000    0.1993990
   1.7200000    0.2161139
   1.7300001    0.2128679
   1.7400001    0.2165065
   1.7500001    0.2183894
   1.7600001    0.2148632
   1.7700001    0.2103710
   1.7800001    0.2091388
   1.7900001    0.2198587
   1.8000001    0.2217772
   1.8100001    0.2326609
   1.8200001    0.2265598
   1.8300000    0.2208501
   1.8400000    0.2212746
   1.8500001    0.2179109
   1.8600001    0.2243763
   1.8700001    0.2255154
   1.8800001    0.2293448
   1.8900001    0.2201478
   1.9000001    0.2290346
   1.9100001    0.2225561
   1.9200001    0.2208179
   1.9300001    0.2253882
   1.9400001    0.2328114
   1.9500000    0.2449566
   1.9600000    0.2403071
   1.9700001    0.2358648
   1.9800001    0.2357368
   1.9900001    0.2263859
   2.0000000    0.2245941
   2.0100000    0.2262085
   2.0200000    0.2218029
   2.0300002    0.2213552
   2.0400002    0.2265157
   2.0500002    0.2293512
   2.0600002    0.2358084
   2.0700002    0.2429796
   2.0800002    0.2457564
   2.0900002    0.2325915
   2.1000001    0.2244258
   2.1100001    0.2220501
   2.1200001    0.2153166
   2.1300001    0.2242298
   2.1400001    0.2207852
   2.1500001    0.2239801
   2.1600001    0.2297442
   2.1700001    0.2269182
   2.1800001    0.2201168
   2.1900001    0.2218051
   2.2000000    0.2117975
   2.2100000    0.2155531
   2.2200000    0.2157864
   2.2300000    0.2167821
   2.2400000    0.2198977
   2.2500000    0.2262258
   2.2600000    0.2273819
   2.2700002    0.2182056
   2.2800002    0.2195460
   2.2900002    0.2154201
   2.3000002    0.2222881
   2.3100002    0.2271361
   2.3200002    0.2326107
   2.3300002    0.2339488
   2.3400002    0.2349348
   2.3500001    0.2381135
   2.3600001    0.2429888
   2.3700001    0.2416205
   2.3800001    0.2399739
   2.3900001    0.2478595
   2.4000001    0.2468064
   2.4100001    0.2581139
   2.4200001    0.2703848
   2.4300001    0.2717136
   2.4400001    0.2626935
   2.4500000    0.2607536
   2.4600000    0.2542106
   2.4700000    0.2497943
   2.4800000    0.2569813
   2.4900000    0.2630516
   2.5000000    0.2544250
   2.5100002    0.2474932
   2.5200002    0.2420071
   2.5300002    0.2516601
   2.5400002    0.2525050
   2.5500002    0.2515644
   2.5600002    0.2507230
   2.5700002    0.2433297
   2.5800002    0.2417258
   2.5900002    0.2518875
   2.6000001    0.2531593
   2.6100001    0.2467081
   2.6200001    0.2440234
   2.6300001    0.2443424
   2.6400001    0.2416643
   2.6500001    0.2369820
   2.6600001    0.2451797
   2.6700001    0.2479775
   2.6800001    0.2359777
   2.6900001    0.2295342
   2.7000000    0.2342427
   2.7100000    0.2323422
   2.7200000    0.2293679
   2.7300000    0.2123267
   2.7400002    0.2107533
   2.7500002    0.2189342
   2.7600002    0.2046878
   2.7700002    0.2148557
   2.7800002    0.2125843
   2.7900002    0.2150731
   2.8000002    0.2075703
   2.8100002    0.2257648
   2.8200002    0.2361689
   2.8300002    0.2278828
   2.8400002    0.2272018
   2.8500001    0.2337390
   2.8600001    0.2375826
   2.8700001    0.2301291
   2.8800001    0.2453890
   2.8900001    0.2343259
   2.9000001    0.2342990
   2.9100001    0.2224860
   2.9200001    0.2293550
   2.9300001    0.2386226
   2.9400001    0.2446664
   2.9500000    0.2445234
   2.9600000    0.2428340
   2.9700000    0.2470799
   2.9800003    0.2358763
   2.9900002    0.2326301
   3.0000002    0.2408426
   3.0100002    0.2215600
   3.0200002    0.2199503
   3.0300002    0.2195692
   3.0400002    0.2282736
   3.0500002    0.2379317
   3.0600002    0.2314246
   3.0700002    0.2286627
   3.0800002    0.2249801
   3.0900002    0.2264834
   3.1000001    0.2345827
   3.1100001    0.2402509
   3.1200001    0.2299612
   3.1300001    0.2390334
   3.1400001    0.2509488
   3.1500001    0.2559459
   3.1600001    0.2383373
   3.1700001    0.2449283
   3.1800001    0.2384455
   3.1900001    0.2397774
   3.2000000    0.2287833
   3.2100000    0.2244464
   3.2200003    0.2278703
   3.2300003    0.2254177
   3.2400002    0.2108114
   3.2500002    0.2154394
   3.2600002    0.2134403
   3.2700002    0.2094577
   3.2800002    0.2044109
   3.2900002    0.1980825
   3.3000002    0.1989434
   3.3100002    0.2055249
   3.3200002    0.2019061
   3.3300002    0.1952682
   3.3400002    0.1893814
   3.3500001    0.1959215
   3.3600001    0.1881222
   3.3700001    0.1891923
   3.3800001    0.2065058
   3.3900001    0.2174663
   3.4000001    0.2077502
   3.4100001    0.1998959
   3.4200001    0.2019744
   3.4300001    0.2103184
   3.4400001    0.2072945
   3.4500000    0.2175869
   3.4600003    0.2189934
   3.4700003    0.2229551
   3.4800003    0.2098486
   3.4900002    0.2154502
   3.5000002    0.2170192
   3.5100002    0.2104973
   3.5200002    0.2234055
   3.5300002    0.2236007
   3.5400002    0.2112708
   3.5500002    0.2058845
   3.5600002    0.2077211
   3.5700002    0.2192605
   3.5800002    0.2246313
   3.5900002    0.2306461
   3.6000001    0.2199503
   3.6100001    0.2308895
   3.6200001    0.2188883
   3.6300001    0.2229119
   3.6400001    0.2228850
   3.6500001    0.2246124
   3.6600001    0.2179309
   3.6700001    0.2230399
   3.6800001    0.2164139
   3.6900001    0.2118634
   3.7000003    0.2167709
   3.7100003    0.2241052
   3.7200003    0.2163401
   3.7300003    0.2072001
   3.7400002    0.2057910
   3.7500002    0.2070336
   3.7600002    0.2047223
   3.7700002    0.2079642
   3.7800002    0.2103704
   3.7900002    0.2143586
   3.8000002    0.2179407
   3.8100002    0.2104506
   3.8200002    0.2188356
   3.8300002    0.2139570
   3.8400002    0.2073054
   3.8500001    0.2084535
   3.8600001    0.2067940
   3.8700001    0.2038436
   3.8800001    0.1938523
   3.8900001    0.2008890
   3.9000001    0.1966993
   3.9100001    0.1981977
   3.9200001    0.2047876
   3.9300003    0.2006020
   3.9400003    0.1941421
   3.9500003    0.1940317
   3.9600003    0.1960462
   3.9700003    0.1965814
   3.9800003    0.2005109
   3.9900002    0.1955081
   4.0000000    0.1993456
   4.0100002    0.1929115
   4.0200000    0.2000271
   4.0300002    0.1989048
   4.0400000    0.1914873
   4.0500002    0.1953146
   4.0600004    0.1958938
   4.0700002    0.2010199
   4.0800004    0.2058480
   4.0900002    0.1988366
   4.1000004    0.1991336
   4.1100001    0.1947091
   4.1200004    0.1983989
   4.1300001    0.2091075
   4.1400003    0.2108728
   4.1500001    0.2060436
   4.1600003    0.2040237
   4.1700001    0.2051379
   4.1800003    0.2104228
   4.1900001    0.2081655
   4.2000003    0.2072999
   4.2100000    0.2066091
   4.2200003    0.2076273
   4.2300000    0.2013351
   4.2400002    0.2071069
   4.2500000    0.2119853
   4.2600002    0.2061780
   4.2700000    0.2098371
   4.2800002    0.2133574
   4.2900004    0.2224903
   4.3000002    0.2283504
   4.3100004    0.2213352
   4.3200002    0.2148163
   4.3300004    0.2135045
   4.3400002    0.2128911
   4.3500004    0.1996117
   4.3600001    0.1908859
   4.3700004    0.1931101
   4.3800001    0.2030608
   4.3900003    0.1982730
   4.4000001    0.2084754
   4.4100003    0.1996758
   4.4200001    0.2012051
   4.4300003    0.2009158
   4.4400001    0.2046428
   4.4500003    0.2049513
   4.4600000    0.2110207
   4.4700003    0.2103129
   4.4800000    0.2112819
   4.4900002    0.2153557
   4.5000000    0.2149429
   4.5100002    0.2104200
   4.5200000    0.2068362
   4.5300002    0.1980459
   4.5400004    0.2218617
   4.5500002    0.2094833
   4.5600004    0.2148877
   4.5700002    0.2142377
   4.5800004    0.2116217
   4.5900002    0.2091637
   4.6000004    0.2078972
   4.6100001    0.2205701
   4.6200004    0.2172053
   4.6300001    0.2136398
   4.6400003    0.2177611
   4.6500001    0.2207054
   4.6600003    0.2229705
   4.6700001    0.2219108
   4.6800003    0.2278541
   4.6900001    0.2304232
   4.7000003    0.2262712
   4.7100000    0.2295648
   4.7200003    0.2227847
   4.7300000    0.2315506
   4.7400002    0.2395143
   4.7500000    0.2448576
   4.7600002    0.2420702
   4.7700005    0.2508534
   4.7800002    0.2453123
   4.7900004    0.2344186
   4.8000002    0.2447738
   4.8100004    0.2428880
   4.8200002    0.2366651
   4.8300004    0.2391144
   4.8400002    0.2324786
   4.8500004    0.2330771
   4.8600001    0.2311864
   4.8700004    0.2347035
   4.8800001    0.2276594
   4.8900003    0.2152766
   4.9000001    0.2157744
   4.9100003    0.2038684
   4.9200001    0.1999696
   4.9300003    0.1912338
   4.9400001    0.1895994
   4.9500003    0.1856357
   4.9600000    0.1901006
   4.9700003    0.2028433
   4.9800000    0.2027362
   4.9900002    0.2105872
   5.0000000    0.2050766
   5.0100002    0.2078176
   5.0200005    0.1878480
   5.0300002    0.1956993
   5.0400004    0.1950750
   5.0500002    0.1892415
   5.0600004    0.1978269
   5.0700002    0.1973022
   5.0800004    0.1937803
   5.0900002    0.1911933
   5.1000004    0.1950493
   5.1100001    0.1936900
   5.1200004    0.1961337
   5.1300001    0.1924740
   5.1400003    0.1861816
   5.1500001    0.1956995
   5.1600003    0.2101064
   5.1700001    0.2040153
   5.1800003    0.2031106
   5.1900001    0.2072911
   5.2000003    0.2116797
   5.2100000    0.2157793
   5.2200003    0.2198985
   5.2300000    0.2236958
   5.2400002    0.2273173
   5.2500005    0.2231180
   5.2600002    0.2295104
   5.2700005    0.2435783
   5.2800002    0.2402392
   5.2900004    0.2434260
   5.3000002    0.2449930
   5.3100004    0.2521869
   5.3200002    0.2556419
   5.3300004    0.2506664
   5.3400002    0.2471128
   5.3500004    0.2344608
   5.3600001    0.2381383
   5.3700004    0.2340330
   5.3800001    0.2354309
   5.3900003    0.2312982
   5.4000001    0.2277509
   5.4100003    0.2213308
   5.4200001    0.2234457
   5.4300003    0.2250027
   5.4400001    0.2286776
   5.4500003    0.2366327
   5.4600000    0.2316853
   5.4700003    0.2395410
   5.4800005    0.2406681
   5.4900002    0.2300251
   5.5000005    0.2401985
   5.5100002    0.2483256
   5.5200005    0.2356776
   5.5300002    0.2452731
   5.5400004    0.2373129
   5.5500002    0.2412571
   5.5600004    0.2399386
   5.5700002    0.2555396
   5.5800004    0.2607318
   5.5900002    0.2642176
   5.6000004    0.2470412
   5.6100001    0.2525181
   5.6200004    0.2470552
   5.6300001    0.2525933
   5.6400003    0.2411778
   5.6500001    0.2404060
   5.6600003    0.2521436
   5.6700001    0.2468378
   5.6800003    0.2441678
   5.6900001    0.2367931
   5.7000003    0.2389766
   5.7100000    0.2334315
   5.7200003    0.2365535
   5.7300005    0.2374118
   5.7400002    0.2349755
   5.7500005    0.2371003
   5.7600002    0.2347156
   5.7700005    0.2292871
   5.7800002    0.2132200
   5.7900004    0.2155686
   5.8000002    0.2133840
   5.8100004    0.2123013
   5.8200002    0.2074965
   5.8300004    0.2097643
   5.8400002    0.2144965
   5.8500004    0.2128570
   5.8600001    0.2231728
   5.8700004    0.2223076
   5.8800001    0.2205398
   5.8900003    0.2251597
   5.9000001    0.2301808
   5.9100003    0.2363984
   5.9200001    0.2214137
   5.9300003    0.2238856
   5.9400001    0.2177351
   5.9500003    0.2239718
   5.9600005    0.2221092
   5.9700003    0.2315655
   5.9800005    0.2297251
   5.9900002    0.2283477
   6.0000005    0.2429654
   6.0100002    0.2457831
   6.0200005    0.2472962
   6.0300002    0.2443757
   6.0400004    0.2395454
   6.0500002    0.2423965
   6.0600004    0.2453610
   6.0700002    0.2462023
   6.0800004    0.2384425
   6.0900002    0.2248396
   6.1000004    0.2260688
   6.1100001    0.2479140
   6.1200004    0.2355371
   6.1300001    0.2374154
   6.1400003    0.2399624
   6.1500001    0.2312731
   6.1600003    0.2283561
   6.1700001    0.2246031
   6.1800003    0.2337996
   6.1900001    0.2506050
   6.2000003    0.2328137
   6.2100005    0.2422373
   6.2200003    0.2537182
   6.2300005    0.2635782
   6.2400002    0.2699889
   6.2500005    0.2655274
   6.2600002    0.2634179
   6.2700005    0.2469580
   6.2800002    0.2550661
   6.2900004    0.2713878
   6.3000002    0.2734135
   6.3100004    0.2772534
   6.3200002    0.2738655
   6.3300004    0.2563601
   6.3400002    0.2739161
   6.3500004    0.2773767
   6.3600001    0.2752756
   6.3700004    0.2744333
   6.3800001    0.2692507
   6.3900003    0.2779843
   6.4000001    0.2814182
   6.4100003    0.2813118
   6.4200001    0.2763521
   6.4300003    0.2810022
   6.4400005    0.2764512
   6.4500003    0.2835078
   6.4600005    0.2808206
   6.4700003    0.2799166
   6.4800005    0.2720867
   6.4900002    0.2720734
   6.5000005    0.2676465
   6.5100002    0.2692766
   6.5200005    0.2685916
   6.5300002    0.2848526
   6.5400004    0.2862687
   6.5500002    0.2887160
   6.5600004    0.2945193
   6.5700002    0.2926679
   6.5800004    0.2860470
   6.5900002    0.2761607
   6.6000004    0.2769327
   6.6100001    0.2795140
   6.6200004    0.2817823
   6.6300001    0.2800600
   6.6400003    0.3024479
   6.6500001    0.2806675
   6.6600003    0.2926328
   6.6700006    0.2947423
   6.6800003    0.2793295
   6.6900005    0.2845985
   6.7000003    0.2903043
   6.7100005    0.3002266
   6.7200003    0.3113919
   6.7300005    0.3185351
   6.7400002    0.3057569
   6.7500005    0.3164538
   6.7600002    0.3070163
   6.7700005    0.3013196
   6.7800002    0.2934859
   6.7900004    0.2885338
   6.8000002    0.3050444
   6.8100004    0.3033558
   6.8200002    0.2916463
   6.8300004    0.2707440
   6.8400002    0.2653117
   6.8500004    0.2648389
   6.8600001    0.2729146
   6.8700004    0.2781201
   6.8800001    0.2873476
   6.8900003    0.2716947
   6.9000001    0.2601876
   6.9100003    0.2606746
   6.9200006    0.2640147
   6.9300003    0.2637956
   6.9400005    0.2672983
   6.9500003    0.2713097
   6.9600005    0.2643566
   6.9700003    0.2574877
   6.9800005    0.2611316
   6.9900002    0.2657407
   7.0000005    0.2607014
   7.0100002    0.2702962
   7.0200005    0.2770142
   7.0300002    0.2657102
   7.0400004    0.2890160
   7.0500002    0.2798011
   7.0600004    0.2729306
   7.0700002    0.2705678
   7.0800004    0.2766441
   7.0900002    0.2737343
   7.1000004    0.2756464
   7.1100001    0.2765310
   7.1200004    0.2791490
   7.1300001    0.2635509
   7.1400003    0.2492058
   7.1500006    0.2564457
   7.1600003    0.2577757
   7.1700006    0.2550273
   7.1800003    0.2564444
   7.1900005    0.2457229
   7.2000003    0.2529094
   7.2100005    0.2536898
   7.2200003    0.2649386
   7.2300005    0.2622041
   7.2400002    0.2575570
   7.2500005    0.2526241
   7.2600002    0.2429523
   7.2700005    0.2423091
   7.2800002    0.2404029
   7.2900004    0.2439410
   7.3000002    0.2402828
   7.3100004    0.2439611
   7.3200002    0.2320609
   7.3300004    0.2303996
   7.3400002    0.2398846
   7.3500004    0.2464466
   7.3600001    0.2443789
   7.3700004    0.2427948
   7.3800001    0.2531356
   7.3900003    0.2491593
   7.4000006    0.2466149
   7.4100003    0.2473941
   7.4200006    0.2526385
   7.4300003    0.2422417
   7.4400005    0.2364074
   7.4500003    0.2363372
   7.4600005    0.2431576
   7.4700003    0.2442589
   7.4800005    0.2515130
   7.4900002    0.2525559
   7.5000005    0.2449481
   7.5100002    0.2489954
   7.5200005    0.2473548
   7.5300002    0.2456819
   7.5400004    0.2404966
   7.5500002    0.2420509
   7.5600004    0.2443175
   7.5700002    0.2465799
   7.5800004    0.2497398
   7.5900002    0.2483242
   7.6000004    0.2563920
   7.6100001    0.2560349
   7.6200004    0.2600988
   7.6300006    0.2633261
   7.6400003    0.2691165
   7.6500006    0.2626953
   7.6600003    0.2625175
   7.6700006    0.2569839
   7.6800003    0.2612498
   7.6900005    0.2566221
   7.7000003    0.2636018
   7.7100005    0.2628330
   7.7200003    0.2561139
   7.7300005    0.2500582
   7.7400002    0.2467403
   7.7500005    0.2547225
   7.7600002    0.2598141
   7.7700005    0.2577656
   7.7800002    0.2628289
   7.7900004    0.2667502
   7.8000002    0.2672713
   7.8100004    0.2657235
   7.8200002    0.2516497
   7.8300004    0.2479078
   7.8400002    0.2542066
   7.8500004    0.2556744
   7.8600006    0.2528177
   7.8700004    0.2432954
   7.8800006    0.2470242
   7.8900003    0.2613983
   7.9000006    0.2528299
   7.9100003    0.2565215
   7.9200006    0.2588901
   7.9300003    0.2618908
   7.9400005    0.2513064
   7.9500003    0.2576418
   7.9600005    0.2513281
   7.9700003    0.2454965
   7.9800005    0.2349117
   7.9900002    0.2419789
   8.0000000    0.2432754
   8.0100002    0.2388276
   8.0200005    0.2458664
   8.0300007    0.2409033
   8.0400000    0.2503262
   8.0500002    0.2433296
   8.0600004    0.2368068
   8.0700006    0.2396330
   8.0799999    0.2372803
   8.0900002    0.2371958
   8.1000004    0.2375274
   8.1100006    0.2301636
   8.1200008    0.2321234
   8.1300001    0.2252713
   8.1400003    0.2294313
   8.1500006    0.2250371
   8.1600008    0.2258281
   8.1700001    0.2256835
   8.1800003    0.2257990
   8.1900005    0.2303250
   8.2000008    0.2333550
   8.2100000    0.2292486
   8.2200003    0.2410789
   8.2300005    0.2520801
   8.2400007    0.2427954
   8.2500000    0.2448789
   8.2600002    0.2417138
   8.2700005    0.2483211
   8.2800007    0.2412718
   8.2900000    0.2436728
   8.3000002    0.2447915
   8.3100004    0.2460429
   8.3200006    0.2471719
   8.3299999    0.2565342
   8.3400002    0.2525184
   8.3500004    0.2372999
   8.3600006    0.2441247
   8.3700008    0.2469039
   8.3800001    0.2441595
   8.3900003    0.2340237
   8.4000006    0.2359587
   8.4100008    0.2400043
   8.4200001    0.2286007
   8.4300003    0.2348159
   8.4400005    0.2298541
   8.4500008    0.2260082
   8.4600000    0.2279014
   8.4700003    0.2359053
   8.4800005    0.2354750
   8.4900007    0.2335021
   8.5000000    0.2319527
   8.5100002    0.2321368
   8.5200005    0.2343728
   8.5300007    0.2167548
   8.5400000    0.2244598
   8.5500002    0.2313533
   8.5600004    0.2293181
   8.5700006    0.2252790
   8.5800009    0.2263624
   8.5900002    0.2245717
   8.6000004    0.2243737
   8.6100006    0.2276055
   8.6200008    0.2239804
   8.6300001    0.2321302
   8.6400003    0.2335718
   8.6500006    0.2403242
   8.6600008    0.2402570
   8.6700001    0.2392333
   8.6800003    0.2408769
   8.6900005    0.2489933
   8.7000008    0.2423317
   8.7100000    0.2486344
   8.7200003    0.2433591
   8.7300005    0.2538015
   8.7400007    0.2545270
   8.7500000    0.2585887
   8.7600002    0.2466289
   8.7700005    0.2385201
   8.7800007    0.2332322
   8.7900000    0.2362585
   8.8000002    0.2290507
   8.8100004    0.2293530
   8.8200006    0.2342031
   8.8300009    0.2290438
   8.8400002    0.2334539
   8.8500004    0.2375489
   8.8600006    0.2400045
   8.8700008    0.2395613
   8.8800001    0.2359507
   8.8900003    0.2299826
   8.9000006    0.2345745
   8.9100008    0.2307420
   8.9200001    0.2322695
   8.9300003    0.2298260
   8.9400005    0.2259986
   8.9500008    0.2270815
   8.9600000    0.2234777
   8.9700003    0.2209649
   8.9800005    0.2208786
   8.9900007    0.2267893
   9.0000000    0.2294635
   9.0100002    0.2336585
   9.0200005    0.2253162
   9.0300007    0.2304734
   9.0400000    0.2408323
   9.0500002    0.2336326
   9.0600004    0.2411901
   9.0700006    0.2473612
   9.0800009    0.2460327
   9.0900002    0.2331854
   9.1000004    0.2469060
   9.1100006    0.2462333
   9.1200008    0.2376793
   9.1300001    0.2391817
   9.1400003    0.2368320
   9.1500006    0.2335111
   9.1600008    0.2439483
   9.1700001    0.2505968
   9.1800003    0.2508364
   9.1900005    0.2435989
   9.2000008    0.2424343
   9.2100000    0.2337827
   9.2200003    0.2305506
   9.2300005    0.2292099
   9.2400007    0.2326414
   9.2500000    0.2345496
   9.2600002    0.2371474
   9.2700005    0.2545138
   9.2800007    0.2589194
   9.2900009    0.2506416
   9.3000002    0.2556169
   9.3100004    0.2602080
   9.3200006    0.2618434
   9.3300009    0.2586589
   9.3400002    0.2596028
   9.3500004    0.2486189
   9.3600006    0.2557261
   9.3700008    0.2531319
   9.3800001    0.2578146
   9.3900003    0.2588731
   9.4000006    0.2547836
   9.4100008    0.2587849
   9.4200001    0.2747835
   9.4300003    0.2614762
   9.4400005    0.2617574
   9.4500008    0.2621309
   9.4600000    0.2677239
   9.4700003    0.2666265
   9.4800005    0.2565152
   9.4900007    0.2669562
   9.5000000    0.2742293
   9.5100002    0.2592406
   9.5200005    0.2655778
   9.5300007    0.2677122
   9.5400009    0.2617982
   9.5500002    0.2567165
   9.5600004    0.2639570
   9.5700006    0.2567850
   9.5800009    0.2618599
   9.5900002    0.2660312
   9.6000004    0.2559944
   9.6100006    0.2601471
   9.6200008    0.2557288
   9.6300001    0.2553637
   9.6400003    0.2642940
   9.6500006    0.2560709
   9.6600008    0.2471018
   9.6700001    0.2451408
   9.6800003    0.2472913
   9.6900005    0.2278487
   9.7000008    0.2295552
   9.7100000    0.2244132
   9.7200003    0.2280308
   9.7300005    0.2249389
   9.7400007    0.2231820
   9.7500000    0.2323536
   9.7600002    0.2366520
   9.7700005    0.2302605
   9.7800007    0.2286583
   9.7900009    0.2441798
   9.8000002    0.2458009
   9.8100004    0.2466416
   9.8200006    0.2613613
   9.8300009    0.2535837
   9.8400002    0.2546160
   9.8500004    0.2661220
   9.8600006    0.2684359
   9.8700008    0.2638061
   9.8800001    0.2678875
   9.8900003    0.2609463
   9.9000006    0.2577688
   9.9100008    0.2483733
   9.9200001    0.2648452
   9.9300003    0.2778503
   9.9400005    0.2636927
   9.9500008    0.2622777
   9.9600000    0.2583001
   9.9700003    0.2549776
   9.9800005    0.2456584
   9.9900007    0.2375860
  10.0000000    0.2442882
  10.0100002    0.2429566
  10.0200005    0.2464597
  10.0300007    0.2453886
  10.0400009    0.2440926
  10.0500002    0.2452312
  10.0600004    0.2430042
  10.0700006    0.2447830
  10.0800009    0.2505898
  10.0900002    0.2642317
  10.1000004    0.2682119
  10.1100006    0.2691459
  10.1200008    0.2857766
  10.1300001    0.2819525
  10.1400003    0.2723309
  10.1500006    0.2889970
  10.1600008    0.2939423
  10.1700001    0.2893581
  10.1800003    0.2998817
  10.1900005    0.3012497
  10.2000008    0.2925517
  10.2100000    0.2826751
  10.2200003    0.2876976
  10.2300005    0.2905910
  10.2400007    0.2890003
  10.2500010    0.2646053
  10.2600002    0.2640755
  10.2700005    0.2877062
  10.2800007    0.2820741
  10.2900009    0.2927584
  10.3000002    0.2972215
  10.3100004    0.2915519
  10.3200006    0.2940659
  10.3300009    0.2916692
  10.3400002    0.2982295
  10.3500004    0.2783848
  10.3600006    0.2865983
  10.3700008    0.2828088
  10.3800001    0.2822019
  10.3900003    0.2847665
  10.4000006    0.2698082
  10.4100008    0.2632656
  10.4200001    0.2693649
  10.4300003    0.2652870
  10.4400005    0.2624167
  10.4500008    0.2612492
  10.4600000    0.2595443
  10.4700003    0.2622765
  10.4800005    0.2657404
  10.4900007    0.2675069
  10.5000010    0.2688939
  10.5100002    0.2481379
  10.5200005    0.2592039
  10.5300007    0.2670293
  10.5400009    0.2702187
  10.5500002    0.2742182
  10.5600004    0.2704083
  10.5700006    0.2717748
  10.5800009    0.2740558
  10.5900002    0.2686464
  10.6000004    0.2698602
  10.6100006    0.2736932
  10.6200008    0.3015473
  10.6300001    0.2897000
  10.6400003    0.2916589
  10.6500006    0.2935419
  10.6600008    0.2963913
  10.6700001    0.2940415
  10.6800003    0.2880951
  10.6900005    0.2866033
  10.7000008    0.2889041
  10.7100000    0.2815358
  10.7200003    0.2854969
  10.7300005    0.2849656
  10.7400007    0.2718772
  10.7500010    0.2775668
  10.7600002    0.2735255
  10.7700005    0.2680455
  10.7800007    0.2712677
  10.7900009    0.2965050
  10.8000002    0.2917079
  10.8100004    0.2832701
  10.8200006    0.2878366
  10.8300009    0.2675769
  10.8400002    0.2747085
  10.8500004    0.2668721
  10.8600006    0.2779189
  10.8700008    0.2674718
  10.8800001    0.2757106
  10.8900003    0.2841625
  10.9000006    0.2814623
  10.9100008    0.2894771
  10.9200001    0.2899098
  10.9300003    0.2936322
  10.9400005    0.2848108
  10.9500008    0.2949927
  10.9600010    0.2930961
  10.9700003    0.2902106
  10.9800005    0.2934152
  10.9900007    0.2992497
  11.0000010    0.3006597
  11.0100002    0.3064595
  11.0200005    0.3109642
  11.0300007    0.3132895
  11.0400009    0.3242957
  11.0500002    0.3186975
  11.0600004    0.3230771
  11.0700006    0.3096132
  11.0800009    0.3016941
  11.0900002    0.3084453
  11.1000004    0.3147269
  11.1100006    0.3146369
  11.1200008    0.3230017
  11.1300001    0.3343094
  11.1400003    0.3321614
  11.1500006    0.3221780
  11.1600008    0.3312986
  11.1700001    0.3333116
  11.1800003    0.3322181
  11.1900005    0.3485062
  11.2000008    0.3193718
  11.2100010    0.3133938
  11.2200003    0.3088519
  11.2300005    0.2948119
  11.2400007    0.3020265
  11.2500010    0.3176084
  11.2600002    0.3095087
  11.2700005    0.3086684
  11.2800007    0.3208186
  11.2900009    0.3138078
  11.3000002    0.3079676
  11.3100004    0.3268735
  11.3200006    0.3169574
  11.3300009    0.3206444
  11.3400002    0.3292204
  11.3500004    0.3234511
  11.3600006    0.3451745
  11.3700008    0.3343526
  11.3800001    0.3373669
  11.3900003    0.3407666
  11.4000006    0.3523846
  11.4100008    0.3415611
  11.4200001    0.3411171
  11.4300003    0.3459807
  11.4400005    0.3427046
  11.4500008    0.3481972
  11.4600010    0.3437232
  11.4700003    0.3471627
  11.4800005    0.3544817
  11.4900007    0.3550148
  11.5000010    0.3767904
  11.5100002    0.3831393
  11.5200005    0.3781766
  11.5300007    0.3805107
  11.5400009    0.3940441
  11.5500002    0.3870407
  11.5600004    0.3836659
  11.5700006    0.3936549
  11.5800009    0.3729452
  11.5900002    0.3822383
  11.6000004    0.3958799
  11.6100006    0.3984338
  11.6200008    0.3987905
  11.6300001    0.3827971
  11.6400003    0.3860519
  11.6500006    0.3875547
  11.6600008    0.3824007
  11.6700010    0.3779382
  11.6800003    0.3707967
  11.6900005    0.3749428
  11.7000008    0.3720478
  11.7100010    0.3767658
  11.7200003    0.3700159
  11.7300005    0.3878631
  11.7400007    0.3972944
  11.7500010    0.3899519
  11.7600002    0.3901646
  11.7700005    0.3841280
  11.7800007    0.3822778
  11.7900009    0.3877786
  11.8000002    0.4049896
  11.8100004    0.3938363
  11.8200006    0.3800656
  11.8300009    0.3944280
  11.8400002    0.3872749
  11.8500004    0.3784566
  11.8600006    0.3842583
  11.8700008    0.3737619
  11.8800001    0.3738149
  11.8900003    0.3633612
  11.9000006    0.3695841
  11.9100008    0.3656836
  11.9200010    0.3738564
  11.9300003    0.3800214
  11.9400005    0.3741394
  11.9500008    0.3744172
  11.9600010    0.3914552
  11.9700003    0.3716185
  11.9800005    0.3687955
  11.9900007    0.3646558
  12.0000010    0.3867782
  12.0100002    0.4024280
  12.0200005    0.3941540
  12.0300007    0.4004647
  12.0400009    0.4010120
  12.0500002    0.4111782
  12.0600004    0.4028941
  12.0700006    0.3877839
  12.0800009    0.3939553
  12.0900002    0.3882276
  12.1000004    0.4074228
  12.1100006    0.4002105
  12.1200008    0.3948217
  12.1300001    0.3916717
  12.1400003    0.3854116
  12.1500006    0.3891592
  12.1600008    0.3932144
  12.1700010    0.3884442
  12.1800003    0.3913456
  12.1900005    0.3876556
  12.2000008    0.3782806
  12.2100010    0.3724728
  12.2200003    0.3809839
  12.2300005    0.3871841
  12.2400007    0.3909237
  12.2500010    0.3842121
  12.2600002    0.3908341
  12.2700005    0.3859617
  12.2800007    0.3850436
  12.2900009    0.3793375
  12.3000002    0.3898344
  12.3100004    0.3998471
  12.3200006    0.3979427
  12.3300009    0.4048452
  12.3400002    0.4071493
  12.3500004    0.4095735
  12.3600006    0.4133726
  12.3700008    0.4203236
  12.3800001    0.4090086
  12.3900003    0.4083793
  12.4000006    0.4176538
  12.4100008    0.4098043
  12.4200010    0.4228542
  12.4300003    0.4306858
  12.4400005    0.4126068
  12.4500008    0.3890675
  12.4600010    0.3862583
  12.4700003    0.3903992
  12.4800005    0.4034199
  12.4900007    0.3930202
  12.5000010    0.3912911
  12.5100002    0.3813639
  12.5200005    0.3925872
  12.5300007    0.3866991
  12.5400009    0.3911315
  12.5500002    0.3990180
  12.5600004    0.4091720
  12.5700006    0.4024070
  12.5800009    0.4072727
  12.5900002    0.4087699
  12.6000004    0.3976597
  12.6100006    0.3979019
  12.6200008    0.3968537
  12.6300011    0.3806070
  12.6400003    0.3883798
  12.6500006    0.3876094
  12.6600008    0.3854333
  12.6700010    0.3983772
  12.6800003    0.4037986
  12.6900005    0.4044954
  12.7000008    0.3929231
  12.7100010    0.4051000
  12.7200003    0.4127807
  12.7300005    0.4069705
  12.7400007    0.4165981
  12.7500010    0.4172198
  12.7600002    0.4190786
  12.7700005    0.4237151
  12.7800007    0.4138310
  12.7900009    0.4176095
  12.8000002    0.4034333
  12.8100004    0.4171376
  12.8200006    0.4164698
  12.8300009    0.4157838
  12.8400002    0.4205491
  12.8500004    0.4086708
  12.8600006    0.4165259
  12.8700008    0.4203229
  12.8800011    0.4217599
  12.8900003    0.4221088
  12.9000006    0.4297437
  12.9100008    0.4286703
  12.9200010    0.4362339
  12.9300003    0.4395674
  12.9400005    0.4509994
  12.9500008    0.4570493
  12.9600010    0.4610581
  12.9700003    0.4559021
  12.9800005    0.4621776
  12.9900007    0.4702699
  13.0000010    0.4745894
  13.0100002    0.4801638
  13.0200005    0.4649488
  13.0300007    0.4639447
  13.0400009    0.4758535
  13.0500002    0.4710902
  13.0600004    0.4750234
  13.0700006    0.4759039
  13.0800009    0.4663752
  13.0900002    0.4646953
  13.1000004    0.4674033
  13.1100006    0.4676289
  13.1200008    0.4737364
  13.1300011    0.4741564
  13.1400003    0.4719389
  13.1500006    0.4764531
  13.1600008    0.4508661
  13.1700010    0.4642299
  13.1800003    0.4612989
  13.1900005    0.4611858
  13.2000008    0.4633425
  13.2100010    0.4750790
  13.2200003    0.4921425
  13.2300005    0.4852891
  13.2400007    0.5023750
  13.2500010    0.4909223
  13.2600002    0.4809133
  13.2700005    0.4918324
  13.2800007    0.4825748
  13.2900009    0.5001867
  13.3000002    0.4886411
  13.3100004    0.4887684
  13.3200006    0.4687691
  13.3300009    0.4555013
  13.3400011    0.4492983
  13.3500004    0.4524361
  13.3600006    0.4401171
  13.3700008    0.4205489
  13.3800011    0.4368596
  13.3900003    0.4312635
  13.4000006    0.4445820
  13.4100008    0.4480602
  13.4200010    0.4490799
  13.4300003    0.4489055
  13.4400005    0.4659573
  13.4500008    0.4437779
  13.4600010    0.4545205
  13.4700003    0.4419625
  13.4800005    0.4386918
  13.4900007    0.4573688
  13.5000010    0.4340580
  13.5100002    0.4428697
  13.5200005    0.4365530
  13.5300007    0.4546574
  13.5400009    0.4491536
  13.5500002    0.4574127
  13.5600004    0.4462172
  13.5700006    0.4532380
  13.5800009    0.4515552
  13.5900011    0.4508570
  13.6000004    0.4491216
  13.6100006    0.4395810
  13.6200008    0.4387946
  13.6300011    0.4490660
  13.6400003    0.4579972
  13.6500006    0.4513671
  13.6600008    0.4378766
  13.6700010    0.4360811
  13.6800003    0.4426543
  13.6900005    0.4582160
  13.7000008    0.4510963
  13.7100010    0.4514274
  13.7200003    0.4599460
  13.7300005    0.4536334
  13.7400007    0.4531825
  13.7500010    0.4442848
  13.7600002    0.4524912
  13.7700005    0.4625091
  13.7800007    0.4528983
  13.7900009    0.4563608
  13.8000002    0.4510586
  13.8100004    0.4642166
  13.8200006    0.4787428
  13.8300009    0.4766732
  13.8400011    0.4658411
  13.8500004    0.4608493
  13.8600006    0.4648984
  13.8700008    0.4670120
  13.8800011    0.4922629
  13.8900003    0.4951477
  13.9000006    0.4897505
  13.9100008    0.4893931
  13.9200010    0.5023172
  13.9300003    0.5044507
  13.9400005    0.5097854
  13.9500008    0.4941697
  13.9600010    0.4868135
  13.9700003    0.4999494
  13.9800005    0.5134371
  13.9900007    0.5214553
  14.0000010    0.5281264
  14.0100002    0.5288461
  14.0200005    0.5253659
  14.0300007    0.5173244
  14.0400009    0.5031436
  14.0500002    0.5167072
  14.0600004    0.4971583
  14.0700006    0.4903207
  14.0800009    0.4909197
  14.0900011    0.4900778
  14.1000004    0.4948115
  14.1100006    0.5022706
  14.1200008    0.4854318
  14.1300011    0.4841231
  14.1400003    0.4734518
  14.1500006    0.4718984
  14.1600008    0.4657498
  14.1700010    0.4743335
  14.1800003    0.4650312
  14.1900005    0.4681568
  14.2000008    0.4818135
  14.2100010    0.4942023
  14.2200003    0.4998855
  14.2300005    0.4798320
  14.2400007    0.4867094
  14.2500010    0.4764257
  14.2600002    0.4683037
  14.2700005    0.4545054
  14.2800007    0.4576305
  14.2900009    0.4550123
  14.3000011    0.4607996
  14.3100004    0.4869183
  14.3200006    0.4998336
  14.3300009    0.5117006
  14.3400011    0.5011154
  14.3500004    0.4979548
  14.3600006    0.4860235
  14.3700008    0.4959080
  14.3800011    0.4877237
  14.3900003    0.5023641
  14.4000006    0.4865480
  14.4100008    0.4791403
  14.4200010    0.4703447
  14.4300003    0.4833618
  14.4400005    0.4762691
  14.4500008    0.4727884
  14.4600010    0.4682598
  14.4700003    0.4588424
  14.4800005    0.4536631
  14.4900007    0.4433618
  14.5000010    0.4517790
  14.5100002    0.4591044
  14.5200005    0.4591420
  14.5300007    0.4576382
  14.5400009    0.4560375
  14.5500011    0.4432835
  14.5600004    0.4399958
  14.5700006    0.4387789
  14.5800009    0.4290261
  14.5900011    0.4302652
  14.6000004    0.4237276
  14.6100006    0.4272785
  14.6200008    0.4216014
  14.6300011    0.4034126
  14.6400003    0.4104964
  14.6500006    0.4063308
  14.6600008    0.4081816
  14.6700010    0.4170701
  14.6800003    0.4101571
  14.6900005    0.4112513
  14.7000008    0.4011926
  14.7100010    0.4121655
  14.7200003    0.4204239
  14.7300005    0.4204168
  14.7400007    0.4338411
  14.7500010    0.4350027
  14.7600002    0.4357317
  14.7700005    0.4300542
  14.7800007    0.4388331
  14.7900009    0.4096967
  14.8000011    0.4170347
  14.8100004    0.4339945
  14.8200006    0.4156923
  14.8300009    0.4173772
  14.8400011    0.4188976
  14.8500004    0.4094305
  14.8600006    0.4128478
  14.8700008    0.4072403
  14.8800011    0.4212493
  14.8900003    0.4194346
  14.9000006    0.4198390
  14.9100008    0.4082617
  14.9200010    0.4120409
  14.9300003    0.4145589
  14.9400005    0.4174868
  14.9500008    0.4262184
  14.9600010    0.4138387
  14.9700003    0.4060328
  14.9800005    0.4071862
  14.9900007    0.4229726
  15.0000010    0.4202302
  15.0100012    0.4397898
  15.0200005    0.4308127
  15.0300007    0.4354122
  15.0400009    0.4338108
  15.0500011    0.4196280
  15.0600004    0.4166128
  15.0700006    0.4106655
  15.0800009    0.4071963
  15.0900011    0.3888455
  15.1000004    0.3874864
  15.1100006    0.3962386
  15.1200008    0.3992794
  15.1300011    0.3858282
  15.1400003    0.3745764
  15.1500006    0.3878725
  15.1600008    0.3845415
  15.1700010    0.3739230
  15.1800003    0.3800892
  15.1900005    0.4029853
  15.2000008    0.4028533
  15.2100010    0.3966940
  15.2200003    0.3923472
  15.2300005    0.3999895
  15.2400007    0.4046682
  15.2500010    0.4108512
  15.2600012    0.4179331
  15.2700005    0.4064685
  15.2800007    0.4288928
  15.2900009    0.4302979
  15.3000011    0.4266875
  15.3100004    0.4256413
  15.3200006    0.4308977
  15.3300009    0.4205969
  15.3400011    0.4244697
  15.3500004    0.4303868
  15.3600006    0.4464419
  15.3700008    0.4534883
  15.3800011    0.4499763
  15.3900003    0.4431064
  15.4000006    0.4332048
  15.4100008    0.4437024
  15.4200010    0.4353529
  15.4300003    0.4298046
  15.4400005    0.4266708
  15.4500008    0.4266257
  15.4600010    0.4272031
  15.4700003    0.4258157
  15.4800005    0.4226643
  15.4900007    0.4180184
  15.5000010    0.4120676
  15.5100012    0.4057560
  15.5200005    0.4029400
  15.5300007    0.4102971
  15.5400009    0.4106365
  15.5500011    0.4075318
  15.5600004    0.4011410
  15.5700006    0.4129589
  15.5800009    0.4114115
  15.5900011    0.4034966
  15.6000004    0.4099855
  15.6100006    0.4040210
  15.6200008    0.4045831
  15.6300011    0.4073802
  15.6400003    0.3904634
  15.6500006    0.3780292
  15.6600008    0.3847479
  15.6700010    0.3773134
  15.6800003    0.3739486
  15.6900005    0.3885969
  15.7000008    0.3860389
  15.7100010    0.3807713
  15.7200012    0.3862238
  15.7300005    0.3783178
  15.7400007    0.3740352
  15.7500010    0.3705826
  15.7600012    0.3597461
  15.7700005    0.3581261
  15.7800007    0.3764330
  15.7900009    0.3767909
  15.8000011    0.3738600
  15.8100004    0.3775963
  15.8200006    0.3805827
  15.8300009    0.3785056
  15.8400011    0.3752124
  15.8500004    0.3707587
  15.8600006    0.3764857
  15.8700008    0.3685417
  15.8800011    0.3641667
  15.8900003    0.3717628
  15.9000006    0.3599699
  15.9100008    0.3698353
  15.9200010    0.3708462
  15.9300003    0.3823918
  15.9400005    0.3616963
  15.9500008    0.3687225
  15.9600010    0.3762414
  15.9700012    0.3721321
  15.9800005    0.3681405
  15.9900007    0.3671373
  16.0000000    0.3685216
  16.0100002    0.3731343
  16.0200005    0.3833346
  16.0300007    0.3748548
  16.0400009    0.3678164
  16.0500011    0.3755131
  16.0600014    0.3687134
  16.0700016    0.3652942
  16.0799999    0.3611762
  16.0900002    0.3734342
  16.1000004    0.3805053
  16.1100006    0.3710607
  16.1200008    0.3718973
  16.1300011    0.3811242
  16.1400013    0.3741263
  16.1500015    0.3794650
  16.1599998    0.3929362
  16.1700001    0.3842941
  16.1800003    0.3841887
  16.1900005    0.3784381
  16.2000008    0.3785471
  16.2100010    0.3782116
  16.2200012    0.3872667
  16.2300014    0.3877472
  16.2400017    0.3846182
  16.2500000    0.3885930
  16.2600002    0.3937699
  16.2700005    0.3975381
  16.2800007    0.4040987
  16.2900009    0.4030732
  16.3000011    0.4007530
  16.3100014    0.3962142
  16.3200016    0.4013977
  16.3299999    0.3875574
  16.3400002    0.3877824
  16.3500004    0.3980968
  16.3600006    0.4013038
  16.3700008    0.3951707
  16.3800011    0.4172105
  16.3900013    0.4070244
  16.4000015    0.3985376
  16.4099998    0.4074593
  16.4200001    0.4024994
  16.4300003    0.3918000
  16.4400005    0.3971261
  16.4500008    0.3864762
  16.4600010    0.3880363
  16.4700012    0.3831144
  16.4800014    0.3756983
  16.4900017    0.3896005
  16.5000000    0.3923351
  16.5100002    0.3846858
  16.5200005    0.3813525
  16.5300007    0.3668157
  16.5400009    0.3569997
  16.5500011    0.3488393
  16.5600014    0.3443941
  16.5700016    0.3511420
  16.5799999    0.3568021
  16.5900002    0.3547122
  16.6000004    0.3590558
  16.6100006    0.3472167
  16.6200008    0.3534787
  16.6300011    0.3634349
  16.6400013    0.3489724
  16.6500015    0.3610182
  16.6599998    0.3539653
  16.6700001    0.3534729
  16.6800003    0.3574234
  16.6900005    0.3491528
  16.7000008    0.3544445
  16.7100010    0.3493900
  16.7200012    0.3518913
  16.7300014    0.3572713
  16.7400017    0.3502159
  16.7500000    0.3464158
  16.7600002    0.3670877
  16.7700005    0.3683821
  16.7800007    0.3411506
  16.7900009    0.3408604
  16.8000011    0.3499323
  16.8100014    0.3317348
  16.8200016    0.3270069
  16.8299999    0.3306967
  16.8400002    0.3296403
  16.8500004    0.3222580
  16.8600006    0.3345795
  16.8700008    0.3421448
  16.8800011    0.3466139
  16.8900013    0.3478834
  16.9000015    0.3548742
  16.9100018    0.3609428
  16.9200001    0.3604509
  16.9300003    0.3655055
  16.9400005    0.3581511
  16.9500008    0.3522175
  16.9600010    0.3575564
  16.9700012    0.3719555
  16.9800014    0.3662413
  16.9900017    0.3615247
  17.0000000    0.3553557
  17.0100002    0.3492011
  17.0200005    0.3527020
  17.0300007    0.3462909
  17.0400009    0.3553929
  17.0500011    0.3493928
  17.0600014    0.3516259
  17.0700016    0.3542325
  17.0799999    0.3521376
  17.0900002    0.3491501
  17.1000004    0.3353761
  17.1100006    0.3513360
  17.1200008    0.3510100
  17.1300011    0.3519206
  17.1400013    0.3542106
  17.1500015    0.3544677
  17.1600018    0.3597752
  17.1700001    0.3513849
  17.1800003    0.3479171
  17.1900005    0.3386172
  17.2000008    0.3398637
  17.2100010    0.3552246
  17.2200012    0.3659181
  17.2300014    0.3607545
  17.2400017    0.3632970
  17.2500000    0.3611136
  17.2600002    0.3631271
  17.2700005    0.3433001
  17.2800007    0.3506137
  17.2900009    0.3502821
  17.3000011    0.3418216
  17.3100014    0.3457866
  17.3200016    0.3563007
  17.3299999    0.3616472
  17.3400002    0.3444154
  17.3500004    0.3538053
  17.3600006    0.3415261
  17.3700008    0.3402505
  17.3800011    0.3387749
  17.3900013    0.3268794
  17.4000015    0.3430017
  17.4100018    0.3456634
  17.4200001    0.3347428
  17.4300003    0.3409865
  17.4400005    0.3377693
  17.4500008    0.3339824
  17.4600010    0.3396395
  17.4700012    0.3401675
  17.4800014    0.3256270
  17.4900017    0.3286650
  17.5000000    0.3301121
  17.5100002    0.3240578
  17.5200005    0.3242872
  17.5300007    0.3341304
  17.5400009    0.3305608
  17.5500011    0.3328151
  17.5600014    0.3286289
  17.5700016    0.3338888
  17.5799999    0.3176003
  17.5900002    0.3331361
  17.6000004    0.3268052
  17.6100006    0.3316838
  17.6200008    0.3328359
  17.6300011    0.3339961
  17.6400013    0.3503391
  17.6500015    0.3370978
  17.6600018    0.3543208
  17.6700001    0.3444621
  17.6800003    0.3583281
  17.6900005    0.3553536
  17.7000008    0.3574206
  17.7100010    0.3582622
  17.7200012    0.3496317
  17.7300014    0.3501655
  17.7400017    0.3486063
  17.7500000    0.3479984
  17.7600002    0.3419683
  17.7700005    0.3419163
  17.7800007    0.3481973
  17.7900009    0.3438013
  17.8000011    0.3387752
  17.8100014    0.3409383
  17.8200016    0.3520778
  17.8299999    0.3635065
  17.8400002    0.3597984
  17.8500004    0.3690219
  17.8600006    0.3651221
  17.8700008    0.3685144
  17.8800011    0.3531057
  17.8900013    0.3528315
  17.9000015    0.3506698
  17.9100018    0.3470756
  17.9200001    0.3522900
  17.9300003    0.3476901
  17.9400005    0.3500118
  17.9500008    0.3592153
  17.9600010    0.3669482
  17.9700012    0.3673067
  17.9800014    0.3717189
  17.9900017    0.3764778
  18.0000000    0.3744218
  18.0100002    0.3654519
  18.0200005    0.3755052
  18.0300007    0.3744120
  18.0400009    0.3607750
  18.0500011    0.3524831
  18.0600014    0.3646552
  18.0700016    0.3662553
  18.0799999    0.3627787
  18.0900002    0.3653851
  18.1000004    0.3593098
  18.1100006    0.3653018
  18.1200008    0.3493963
  18.1300011    0.3445014
  18.1400013    0.3616941
  18.1500015    0.3676554
  18.1600018    0.3680877
  18.1700001    0.3896177
  18.1800003    0.3901057
  18.1900005    0.3982967
  18.2000008    0.3978707
  18.2100010    0.4127864
  18.2200012    0.4251248
  18.2300014    0.4232515
  18.2400017    0.4050821
  18.2500000    0.4047819
  18.2600002    0.3981066
  18.2700005    0.3911506
  18.2800007    0.3991636
  18.2900009    0.4009916
  18.3000011    0.3839161
  18.3100014    0.4020226
  18.3200016    0.4104444
  18.3299999    0.4030223
  18.3400002    0.4037682
  18.3500004    0.3940457
  18.3600006    0.4084703
  18.3700008    0.4231379
  18.3800011    0.4249279
  18.3900013    0.4146822
  18.4000015    0.4009358
  18.4100018    0.3958643
  18.4200001    0.3936510
  18.4300003    0.3824157
  18.4400005    0.3720175
  18.4500008    0.3784846
  18.4600010    0.3922232
  18.4700012    0.3934470
  18.4800014    0.3900098
  18.4900017    0.3823495
  18.5000000    0.3815940
  18.5100002    0.3843976
  18.5200005    0.3854179
  18.5300007    0.3827148
  18.5400009    0.3724979
  18.5500011    0.3734164
  18.5600014    0.3708959
  18.5700016    0.3765228
  18.5800018    0.3737151
  18.5900002    0.3827012
  18.6000004    0.3807282
  18.6100006    0.3880838
  18.6200008    0.3858503
  18.6300011    0.3816036
  18.6400013    0.3723094
  18.6500015    0.3847097
  18.6600018    0.3941426
  18.6700001    0.3914261
  18.6800003    0.3731447
  18.6900005    0.3771036
  18.7000008    0.3708413
  18.7100010    0.3729763
  18.7200012    0.3812129
  18.7300014    0.3897172
  18.7400017    0.3888431
  18.7500000    0.3901044
  18.7600002    0.3955268
  18.7700005    0.4105036
  18.7800007    0.3992922
  18.7900009    0.4036893
  18.8000011    0.3851762
  18.8100014    0.4053856
  18.8200016    0.3982120
  18.8300018    0.4115487
  18.8400002    0.4158749
  18.8500004    0.4089667
  18.8600006    0.3908846
  18.8700008    0.3891346
  18.8800011    0.4047520
  18.8900013    0.4113643
  18.9000015    0.4278200
  18.9100018    0.4322040
  18.9200001    0.4334845
  18.9300003    0.4170325
  18.9400005    0.4098827
  18.9500008    0.4153059
  18.9600010    0.4104724
  18.9700012    0.4034799
  18.9800014    0.3984612
  18.9900017    0.4011880
  19.0000000    0.3872337
  19.0100002    0.3772406
  19.0200005    0.3886469
  19.0300007    0.3979390
  19.0400009    0.3977357
  19.0500011    0.4051114
  19.0600014    0.4028933
  19.0700016    0.4127802
  19.0800018    0.4079312
  19.0900002    0.4129677
  19.1000004    0.4047979
  19.1100006    0.4124148
  19.1200008    0.4113100
  19.1300011    0.4237526
  19.1400013    0.4310313
  19.1500015    0.4441493
  19.1600018    0.4291228
  19.1700001    0.4434667
  19.1800003    0.4232824
  19.1900005    0.4077947
  19.2000008    0.4201266
  19.2100010    0.4142512
  19.2200012    0.4162749
  19.2300014    0.4200622
  19.2400017    0.4158415
  19.2500000    0.4203279
  19.2600002    0.4200368
  19.2700005    0.4285899
  19.2800007    0.4194164
  19.2900009    0.4137476
  19.3000011    0.4323267
  19.3100014    0.4263372
  19.3200016    0.4316801
  19.3300018    0.4393182
  19.3400002    0.4222814
  19.3500004    0.4280776
  19.3600006    0.4400143
  19.3700008    0.4269781
  19.3800011    0.4400575
  19.3900013    0.4377859
  19.4000015    0.4313842
  19.4100018    0.4364725
  19.4200001    0.4434976
  19.4300003    0.4434391
  19.4400005    0.4493563
  19.4500008    0.4461614
  19.4600010    0.4418597
  19.4700012    0.4344141
  19.4800014    0.4334730
  19.4900017    0.4590441
  19.5000000    0.4537182
  19.5100002    0.4418576
  19.5200005    0.4445937
  19.5300007    0.4616338
  19.5400009    0.4459725
  19.5500011    0.4442523
  19.5600014    0.4308387
  19.5700016    0.4363310
  19.5800018    0.4354692
  19.5900002    0.4556768
  19.6000004    0.4484634
  19.6100006    0.4465177
  19.6200008    0.4416708
  19.6300011    0.4441146
  19.6400013    0.4537667
  19.6500015    0.4522826
  19.6600018    0.4550143
  19.6700001    0.4675686
  19.6800003    0.4601672
  19.6900005    0.4752388
  19.7000008    0.4776470
  19.7100010    0.4581279
  19.7200012    0.4542446
  19.7300014    0.4569430
  19.7400017    0.4501669
  19.7500000    0.4425402
  19.7600002    0.4267497
  19.7700005    0.4274670
  19.7800007    0.4587780
  19.7900009    0.4516716
  19.8000011    0.4614634
  19.8100014    0.4434906
  19.8200016    0.4315236
  19.8300018    0.4435719
  19.8400002    0.4314757
  19.8500004    0.4196163
  19.8600006    0.4170686
  19.8700008    0.4247366
  19.8800011    0.4357729
  19.8900013    0.4200315
  19.9000015    0.4084440
  19.9100018    0.4022297
  19.9200001    0.4136262
  19.9300003    0.4161794
  19.9400005    0.4177891
  19.9500008    0.4147619
  19.9600010    0.4145201
  19.9700012    0.4193047
  19.9800014    0.4083539
  19.9900017    0.4033022
  20.0000000    0.4005792
  20.0100002    0.4129887
  20.0200005    0.4149456
  20.0300007    0.4074976
  20.0400009    0.3950423
  20.0500011    0.3978889
  20.0600014    0.3943535
  20.0700016    0.3918459
  20.0800018    0.3982672
  20.0900002    0.3798882
  20.1000004    0.3868388
  20.1100006    0.3873056
  20.1200008    0.3790019
  20.1300011    0.3837211
  20.1400013    0.3934477
  20.1500015    0.3959875
  20.1600018    0.3760033
  20.1700001    0.3938255
  20.1800003    0.3996666
  20.1900005    0.3884323
  20.2000008    0.3784472
  20.2100010    0.3798775
  20.2200012    0.3751188
  20.2300014    0.3909914
  20.2400017    0.3871723
  20.2500019    0.3970788
  20.2600002    0.3914854
  20.2700005    0.3947999
  20.2800007    0.3916048
  20.2900009    0.3874149
  20.3000011    0.3755597
  20.3100014    0.3739462
  20.3200016    0.3692932
  20.3300018    0.3730669
  20.3400002    0.3789909
  20.3500004    0.3758228
  20.3600006    0.3732935
  20.3700008    0.3798596
  20.3800011    0.3616851
  20.3900013    0.3642734
  20.4000015    0.3768217
  20.4100018    0.3628529
  20.4200001    0.3651924
  20.4300003    0.3732667
  20.4400005    0.3662417
  20.4500008    0.3692933
  20.4600010    0.3760487
  20.4700012    0.3722171
  20.4800014    0.3783918
  20.4900017    0.3785771
  20.5000019    0.3634516
  20.5100002    0.3626830
  20.5200005    0.3599500
  20.5300007    0.3529453
  20.5400009    0.3482689
  20.5500011    0.3514270
  20.5600014    0.3611691
  20.5700016    0.3598288
  20.5800018    0.3622043
  20.5900002    0.3577856
  20.6000004    0.3643918
  20.6100006    0.3689801
  20.6200008    0.3599807
  20.6300011    0.3614684
  20.6400013    0.3735240
  20.6500015    0.3633520
  20.6600018    0.3742093
  20.6700001    0.3646917
  20.6800003    0.3788739
  20.6900005    0.3772184
  20.7000008    0.3663104
  20.7100010    0.3599954
  20.7200012    0.3749430
  20.7300014    0.3654833
  20.7400017    0.3620204
  20.7500019    0.3592249
  20.7600002    0.3659079
  20.7700005    0.3743966
  20.7800007    0.3597834
  20.7900009    0.3599049
  20.8000011    0.3744357
  20.8100014    0.3793549
  20.8200016    0.3812458
  20.8300018    0.3719030
  20.8400002    0.3750291
  20.8500004    0.3731042
  20.8600006    0.3606814
  20.8700008    0.3547366
  20.8800011    0.3542766
  20.8900013    0.3540902
  20.9000015    0.3603467
  20.9100018    0.3442256
  20.9200001    0.3478958
  20.9300003    0.3535337
  20.9400005    0.3634818
  20.9500008    0.3478302
  20.9600010    0.3520192
  20.9700012    0.3496834
  20.9800014    0.3392432
  20.9900017    0.3497124
  21.0000019    0.3590800
  21.0100002    0.3531626
  21.0200005    0.3460375
  21.0300007    0.3628061
  21.0400009    0.3676645
  21.0500011    0.3467360
  21.0600014    0.3629453
  21.0700016    0.3701230
  21.0800018    0.3708464
  21.0900002    0.3769521
  21.1000004    0.3994565
  21.1100006    0.3920233
  21.1200008    0.4068338
  21.1300011    0.4003264
  21.1400013    0.3875795
  21.1500015    0.3758953
  21.1600018    0.3660161
  21.1700001    0.3855498
  21.1800003    0.3892739
  21.1900005    0.3938635
  21.2000008    0.3874488
  21.2100010    0.3911454
  21.2200012    0.4022143
  21.2300014    0.4092320
  21.2400017    0.4136832
  21.2500019    0.4052144
  21.2600002    0.4178785
  21.2700005    0.4088827
  21.2800007    0.4063638
  21.2900009    0.3960179
  21.3000011    0.3927691
  21.3100014    0.3866815
  21.3200016    0.3776078
  21.3300018    0.3900574
  21.3400002    0.3878483
  21.3500004    0.3853672
  21.3600006    0.3835455
  21.3700008    0.3817421
  21.3800011    0.3893284
  21.3900013    0.3869145
  21.4000015    0.3789608
  21.4100018    0.3732334
  21.4200001    0.3755746
  21.4300003    0.3826168
  21.4400005    0.3881310
  21.4500008    0.4012641
  21.4600010    0.3925834
  21.4700012    0.4044500
  21.4800014    0.4093660
  21.4900017    0.4017279
  21.5000019    0.3938058
  21.5100002    0.3983769
  21.5200005    0.3900533
  21.5300007    0.4143193
  21.5400009    0.4240479
  21.5500011    0.4069777
  21.5600014    0.4059882
  21.5700016    0.4070212
  21.5800018    0.3958662
  21.5900002    0.3972345
  21.6000004    0.4130223
  21.6100006    0.4177766
  21.6200008    0.4192355
  21.6300011    0.4202920
  21.6400013    0.4244816
  21.6500015    0.4332517
  21.6600018    0.4202838
  21.6700001    0.4284410
  21.6800003    0.4402947
  21.6900005    0.4423781
  21.7000008    0.4448779
  21.7100010    0.4261154
  21.7200012    0.4360259
  21.7300014    0.4374487
  21.7400017    0.4384227
  21.7500019    0.4136578
  21.7600002    0.4020803
  21.7700005    0.3897138
  21.7800007    0.3870887
  21.7900009    0.4074471
  21.8000011    0.4009956
  21.8100014    0.4076522
  21.8200016    0.3932428
  21.8300018    0.3856340
  21.8400002    0.3712056
  21.8500004    0.3866849
  21.8600006    0.3808029
  21.8700008    0.3771381
  21.8800011    0.3681310
  21.8900013    0.3598228
  21.9000015    0.3547837
  21.9100018    0.3456079
  21.9200020    0.3422643
  21.9300003    0.3470741
  21.9400005    0.3444460
  21.9500008    0.3644769
  21.9600010    0.3452987
  21.9700012    0.3474858
  21.9800014    0.3583904
  21.9900017    0.3638433
  22.0000019    0.3594973
  22.0100002    0.3613480
  22.0200005    0.3695540
  22.0300007    0.3738562
  22.0400009    0.3675095
  22.0500011    0.3773516
  22.0600014    0.3786057
  22.0700016    0.3815748
  22.0800018    0.3811827
  22.0900002    0.3815156
  22.1000004    0.3836872
  22.1100006    0.3822812
  22.1200008    0.3759830
  22.1300011    0.3831643
  22.1400013    0.3861769
  22.1500015    0.3901692
  22.1600018    0.3861618
  22.1700020    0.3759907
  22.1800003    0.3725709
  22.1900005    0.3767139
  22.2000008    0.3767452
  22.2100010    0.3694865
  22.2200012    0.3560374
  22.2300014    0.3756555
  22.2400017    0.3731369
  22.2500019    0.3596923
  22.2600002    0.3483312
  22.2700005    0.3452969
  22.2800007    0.3590918
  22.2900009    0.3710132
  22.3000011    0.3791729
  22.3100014    0.3794047
  22.3200016    0.3828086
  22.3300018    0.3842697
  22.3400002    0.3776530
  22.3500004    0.3781169
  22.3600006    0.3702286
  22.3700008    0.3611625
  22.3800011    0.3675573
  22.3900013    0.3582354
  22.4000015    0.3786853
  22.4100018    0.3950011
  22.4200020    0.3972535
  22.4300003    0.3882692
  22.4400005    0.3782316
  22.4500008    0.3915733
  22.4600010    0.3850619
  22.4700012    0.3872512
  22.4800014    0.4001552
  22.4900017    0.4079350
  22.5000019    0.4131527
  22.5100002    0.4281393
  22.5200005    0.4250644
  22.5300007    0.4184907
  22.5400009    0.4321746
  22.5500011    0.4315230
  22.5600014    0.4243219
  22.5700016    0.4232077
  22.5800018    0.4159315
  22.5900002    0.4033415
  22.6000004    0.3961588
  22.6100006    0.3946758
  22.6200008    0.4052839
  22.6300011    0.3999473
  22.6400013    0.4060984
  22.6500015    0.4213194
  22.6600018    0.4132088
  22.6700020    0.4009042
  22.6800003    0.4010309
  22.6900005    0.4051213
  22.7000008    0.3992259
  22.7100010    0.3878607
  22.7200012    0.3875485
  22.7300014    0.3791014
  22.7400017    0.3695822
  22.7500019    0.3781596
  22.7600002    0.3709955
  22.7700005    0.3740523
  22.7800007    0.3790538
  22.7900009    0.3690393
  22.8000011    0.3839390
  22.8100014    0.3791988
  22.8200016    0.3728042
  22.8300018    0.3717319
  22.8400002    0.3676117
  22.8500004    0.3647709
  22.8600006    0.3655738
  22.8700008    0.3541828
  22.8800011    0.3669605
  22.8900013    0.3647593
  22.9000015    0.3605717
  22.9100018    0.3594464
  22.9200020    0.3721299
  22.9300003    0.3683613
  22.9400005    0.3572854
  22.9500008    0.3608097
  22.9600010    0.3610327
  22.9700012    0.3564924
  22.9800014    0.3522396
  22.9900017    0.3453333
  23.0000019    0.3423189
  23.0100002    0.3349074
  23.0200005    0.3362713
  23.0300007    0.3341621
  23.0400009    0.3437167
  23.0500011    0.3409902
  23.0600014    0.3413195
  23.0700016    0.3375859
  23.0800018    0.3413119
  23.0900002    0.3403569
  23.1000004    0.3292697
  23.1100006    0.3355500
  23.1200008    0.3495923
  23.1300011    0.3496725
  23.1400013    0.3373022
  23.1500015    0.3480569
  23.1600018    0.3556768
  23.1700020    0.3500635
  23.1800003    0.3402687
  23.1900005    0.3559868
  23.2000008    0.3599520
  23.2100010    0.3648025
  23.2200012    0.3595030
  23.2300014    0.3614480
  23.2400017    0.3458428
  23.2500019    0.3493635
  23.2600002    0.3570198
  23.2700005    0.3621121
  23.2800007    0.3461809
  23.2900009    0.3458311
  23.3000011    0.3479065
  23.3100014    0.3651027
  23.3200016    0.3680502
  23.3300018    0.3629844
  23.3400021    0.3522107
  23.3500004    0.3534766
  23.3600006    0.3576409
  23.3700008    0.3589637
  23.3800011    0.3673191
  23.3900013    0.3684901
  23.4000015    0.3688354
  23.4100018    0.3506404
  23.4200020    0.3444457
  23.4300003    0.3484651
  23.4400005    0.3333936
  23.4500008    0.3282963
  23.4600010    0.3410710
  23.4700012    0.3455361
  23.4800014    0.3453525
  23.4900017    0.3521808
  23.5000019    0.3399191
  23.5100002    0.3284491
  23.5200005    0.3235151
  23.5300007    0.3204564
  23.5400009    0.3226701
  23.5500011    0.3247370
  23.5600014    0.3260934
  23.5700016    0.3333828
  23.5800018    0.3194193
  23.5900021    0.3290626
  23.6000004    0.3310824
  23.6100006    0.3389094
  23.6200008    0.3339676
  23.6300011    0.3312763
  23.6400013    0.3428992
  23.6500015    0.3417037
  23.6600018    0.3365264
  23.6700020    0.3338344
  23.6800003    0.3311968
  23.6900005    0.3319430
  23.7000008    0.3388813
  23.7100010    0.3441853
  23.7200012    0.3498845
  23.7300014    0.3512798
  23.7400017    0.3494214
  23.7500019    0.3348547
  23.7600002    0.3384985
  23.7700005    0.3272058
  23.7800007    0.3283685
  23.7900009    0.3381711
  23.8000011    0.3370036
  23.8100014    0.3275651
  23.8200016    0.3193106
  23.8300018    0.3264773
  23.8400021    0.3237789
  23.8500004    0.3349608
  23.8600006    0.3440959
  23.8700008    0.3389505
  23.8800011    0.3423640
  23.8900013    0.3277778
  23.9000015    0.3299955
  23.9100018    0.3300336
  23.9200020    0.3264432
  23.9300003    0.3249729
  23.9400005    0.3259586
  23.9500008    0.3261437
  23.9600010    0.3287116
  23.9700012    0.3170088
  23.9800014    0.3125443
  23.9900017    0.3228431
  24.0000019    0.3179007
  24.0100002    0.3336912
  24.0200005    0.3350250
  24.0300007    0.3337346
  24.0400009    0.3336848
  24.0500011    0.3313134
  24.0600014    0.3219019
  24.0700016    0.3231264
  24.0800018    0.3283078
  24.0900021    0.3284096
  24.1000004    0.3294905
  24.1100006    0.3340468
  24.1200008    0.3318558
  24.1300011    0.3267019
  24.1400013    0.3270653
  24.1500015    0.3290302
  24.1600018    0.3445949
  24.1700020    0.3304084
  24.1800003    0.3340725
  24.1900005    0.3303540
  24.2000008    0.3382084
  24.2100010    0.3341617
  24.2200012    0.3302064
  24.2300014    0.3256577
  24.2400017    0.3282765
  24.2500019    0.3339250
  24.2600002    0.3410201
  24.2700005    0.3407230
  24.2800007    0.3368798
  24.2900009    0.3307200
  24.3000011    0.3337936
  24.3100014    0.3254443
  24.3200016    0.3312719
  24.3300018    0.3295591
  24.3400021    0.3374771
  24.3500004    0.3429150
  24.3600006    0.3541385
  24.3700008    0.3531183
  24.3800011    0.3399844
  24.3900013    0.3284203
  24.4000015    0.3213881
  24.4100018    0.3351690
  24.4200020    0.3455888
  24.4300003    0.3489577
  24.4400005    0.3531670
  24.4500008    0.3467733
  24.4600010    0.3518365
  24.4700012    0.3522497
  24.4800014    0.3514124
  24.4900017    0.3506598
  24.5000019    0.3516734
  24.5100002    0.3532864
  24.5200005    0.3515605
  24.5300007    0.3546737
  24.5400009    0.3616218
  24.5500011    0.3590367
  24.5600014    0.3637277
  24.5700016    0.3500235
  24.5800018    0.3641958
  24.5900021    0.3502818
  24.6000004    0.3526523
  24.6100006    0.3592311
  24.6200008    0.3576048
  24.6300011    0.3620752
  24.6400013    0.3438930
  24.6500015    0.3480389
  24.6600018    0.3444770
  24.6700020    0.3471616
  24.6800003    0.3457289
  24.6900005    0.3457416
  24.7000008    0.3526834
  24.7100010    0.3482501
  24.7200012    0.3556715
  24.7300014    0.3513427
  24.7400017    0.3473875
  24.7500019    0.3524120
  24.7600002    0.3483848
  24.7700005    0.3533865
  24.7800007    0.3489378
  24.7900009    0.3475180
  24.8000011    0.3469147
  24.8100014    0.3450213
  24.8200016    0.3418559
  24.8300018    0.3410791
  24.8400021    0.3314410
  24.8500004    0.3366408
  24.8600006    0.3399330
  24.8700008    0.3402937
  24.8800011    0.3499937
  24.8900013    0.3410748
  24.9000015    0.3389539
  24.9100018    0.3335037
  24.9200020    0.3426996
  24.9300003    0.3537859
  24.9400005    0.3607197
  24.9500008    0.3539880
  24.9600010    0.3496136
  24.9700012    0.3587232
  24.9800014    0.3429875
  24.9900017    0.3460504
  25.0000019    0.3516684
  25.0100021    0.3561716
  25.0200005    0.3703477
  25.0300007    0.3836801
  25.0400009    0.3685218
  25.0500011    0.3643431
  25.0600014    0.3539047
  25.0700016    0.3565966
  25.0800018    0.3547036
  25.0900021    0.3492388
  25.1000004    0.3523233
  25.1100006    0.3449891
  25.1200008    0.3434730
  25.1300011    0.3459919
  25.1400013    0.3435822
  25.1500015    0.3438169
  25.1600018    0.3481353
  25.1700020    0.3473865
  25.1800003    0.3329795
  25.1900005    0.3412435
  25.2000008    0.3427156
  25.2100010    0.3429001
  25.2200012    0.3449553
  25.2300014    0.3427059
  25.2400017    0.3417775
  25.2500019    0.3290610
  25.2600021    0.3422221
  25.2700005    0.3451404
  25.2800007    0.3437735
  25.2900009    0.3459931
  25.3000011    0.3445556
  25.3100014    0.3435787
  25.3200016    0.3467522
  25.3300018    0.3434582
  25.3400021    0.3493063
  25.3500004    0.3752393
  25.3600006    0.3720312
  25.3700008    0.3844833
  25.3800011    0.3797313
  25.3900013    0.3788596
  25.4000015    0.3641744
  25.4100018    0.3572516
  25.4200020    0.3429431
  25.4300003    0.3365996
  25.4400005    0.3393191
  25.4500008    0.3419333
  25.4600010    0.3387134
  25.4700012    0.3444257
  25.4800014    0.3459423
  25.4900017    0.3499932
  25.5000019    0.3590564
  25.5100021    0.3569296
  25.5200005    0.3548360
  25.5300007    0.3538469
  25.5400009    0.3462601
  25.5500011    0.3446088
  25.5600014    0.3490282
  25.5700016    0.3475813
  25.5800018    0.3519617
  25.5900021    0.3546077
  25.6000004    0.3338517
  25.6100006    0.3386816
  25.6200008    0.3451383
  25.6300011    0.3520644
  25.6400013    0.3574721
  25.6500015    0.3594043
  25.6600018    0.3648931
  25.6700020    0.3698154
  25.6800003    0.3664401
  25.6900005    0.3766184
  25.7000008    0.3630851
  25.7100010    0.3561936
  25.7200012    0.3663881
  25.7300014    0.3652870
  25.7400017    0.3732817
  25.7500019    0.3624517
  25.7600021    0.3557142
  25.7700005    0.3679316
  25.7800007    0.3526487
  25.7900009    0.3539376
  25.8000011    0.3615128
  25.8100014    0.3646732
  25.8200016    0.3574444
  25.8300018    0.3614103
  25.8400021    0.3678185
  25.8500004    0.3621668
  25.8600006    0.3659051
  25.8700008    0.3635447
  25.8800011    0.3672221
  25.8900013    0.3872256
  25.9000015    0.3660475
  25.9100018    0.3614462
  25.9200020    0.3709143
  25.9300003    0.3815485
  25.9400005    0.3777062
  25.9500008    0.3797456
  25.9600010    0.3885952
  25.9700012    0.3918713
  25.9800014    0.3827838
  25.9900017    0.3833328
  26.0000019    0.4007912
  26.0100021    0.4006536
  26.0200005    0.3963026
  26.0300007    0.3892437
  26.0400009    0.3995476
  26.0500011    0.3968449
  26.0600014    0.3925045
  26.0700016    0.3860950
  26.0800018    0.4017203
  26.0900021    0.4066910
  26.1000004    0.3977633
  26.1100006    0.3891358
  26.1200008    0.3916981
  26.1300011    0.4002738
  26.1400013    0.3889338
  26.1500015    0.3833599
  26.1600018    0.3834516
  26.1700020    0.3823559
  26.1800003    0.3823932
  26.1900005    0.3905068
  26.2000008    0.3981599
  26.2100010    0.4126045
  26.2200012    0.4086396
  26.2300014    0.3967127
  26.2400017    0.4090977
  26.2500019    0.4148918
  26.2600021    0.4257666
  26.2700005    0.4336765
  26.2800007    0.4155761
  26.2900009    0.4120119
  26.3000011    0.4039466
  26.3100014    0.4038437
  26.3200016    0.4100433
  26.3300018    0.4155288
  26.3400021    0.4160178
  26.3500004    0.4018332
  26.3600006    0.4097181
  26.3700008    0.3982160
  26.3800011    0.4098287
  26.3900013    0.4120028
  26.4000015    0.4319123
  26.4100018    0.4273806
  26.4200020    0.4341983
  26.4300003    0.4378404
  26.4400005    0.4349979
  26.4500008    0.4244265
  26.4600010    0.4135219
  26.4700012    0.4262410
  26.4800014    0.4115462
  26.4900017    0.4095148
  26.5000019    0.4177748
  26.5100021    0.4148409
  26.5200005    0.4185819
  26.5300007    0.4268535
  26.5400009    0.4265259
  26.5500011    0.4267941
  26.5600014    0.4353351
  26.5700016    0.4198994
  26.5800018    0.4280609
  26.5900021    0.4214164
  26.6000004    0.4231719
  26.6100006    0.4237362
  26.6200008    0.4290824
  26.6300011    0.4194138
  26.6400013    0.4324415
  26.6500015    0.4433019
  26.6600018    0.4446382
  26.6700020    0.4293323
  26.6800022    0.4317368
  26.6900005    0.4367680
  26.7000008    0.4320481
  26.7100010    0.4366223
  26.7200012    0.4348701
  26.7300014    0.4352794
  26.7400017    0.4420796
  26.7500019    0.4356451
  26.7600021    0.4219229
  26.7700005    0.4295412
  26.7800007    0.4322284
  26.7900009    0.4238181
  26.8000011    0.4340125
  26.8100014    0.4384839
  26.8200016    0.4444178
  26.8300018    0.4342202
  26.8400021    0.4321387
  26.8500004    0.4242721
  26.8600006    0.4178287
  26.8700008    0.4250407
  26.8800011    0.4221424
  26.8900013    0.4302846
  26.9000015    0.4169406
  26.9100018    0.4148892
  26.9200020    0.4321249
  26.9300022    0.4301441
  26.9400005    0.4359991
  26.9500008    0.4257787
  26.9600010    0.4268828
  26.9700012    0.4169717
  26.9800014    0.4321930
  26.9900017    0.4294522
  27.0000019    0.4173980
  27.0100021    0.4257552
  27.0200005    0.4290681
  27.0300007    0.4182820
  27.0400009    0.4183513
  27.0500011    0.4084747
  27.0600014    0.4109227
  27.0700016    0.4191725
  27.0800018    0.4253260
  27.0900021    0.4365707
  27.1000004    0.4331803
  27.1100006    0.4326096
  27.1200008    0.4292776
  27.1300011    0.4147238
  27.1400013    0.4168642
  27.1500015    0.4209259
  27.1600018    0.4041901
  27.1700020    0.4102441
  27.1800022    0.4112670
  27.1900005    0.4134178
  27.2000008    0.4026194
  27.2100010    0.4084604
  27.2200012    0.4234573
  27.2300014    0.4306771
  27.2400017    0.4427044
  27.2500019    0.4392061
  27.2600021    0.4489858
  27.2700005    0.4310851
  27.2800007    0.4231474
  27.2900009    0.4255538
  27.3000011    0.4386149
  27.3100014    0.4322323
  27.3200016    0.4346790
  27.3300018    0.4332305
  27.3400021    0.4351985
  27.3500004    0.4313003
  27.3600006    0.4297668
  27.3700008    0.4210352
  27.3800011    0.4021752
  27.3900013    0.3970874
  27.4000015    0.4050690
  27.4100018    0.4035383
  27.4200020    0.4074660
  27.4300022    0.4031668
  27.4400005    0.4051825
  27.4500008    0.4062285
  27.4600010    0.3997602
  27.4700012    0.3906650
  27.4800014    0.3837245
  27.4900017    0.3873095
  27.5000019    0.3858041
  27.5100021    0.3710441
  27.5200005    0.3796483
  27.5300007    0.3863800
  27.5400009    0.3760729
  27.5500011    0.3861873
  27.5600014    0.3846890
  27.5700016    0.3825119
  27.5800018    0.3754224
  27.5900021    0.3738003
  27.6000004    0.3815507
  27.6100006    0.3781315
  27.6200008    0.3844475
  27.6300011    0.3921356
  27.6400013    0.3965580
  27.6500015    0.3956264
  27.6600018    0.4011207
  27.6700020    0.3970131
  27.6800022    0.3960141
  27.6900005    0.3865305
  27.7000008    0.3922433
  27.7100010    0.4010964
  27.7200012    0.3970264
  27.7300014    0.3927739
  27.7400017    0.3812456
  27.7500019    0.3843173
  27.7600021    0.3981287
  27.7700005    0.4036011
  27.7800007    0.4047534
  27.7900009    0.3934600
  27.8000011    0.4001344
  27.8100014    0.4087130
  27.8200016    0.4078726
  27.8300018    0.3971964
  27.8400021    0.3900370
  27.8500004    0.3887856
  27.8600006    0.4042522
  27.8700008    0.4022067
  27.8800011    0.3993567
  27.8900013    0.3832251
  27.9000015    0.3844213
  27.9100018    0.3825336
  27.9200020    0.3854116
  27.9300022    0.3870946
  27.9400005    0.3891849
  27.9500008    0.3883937
  27.9600010    0.3905589
  27.9700012    0.3796028
  27.9800014    0.3687369
  27.9900017    0.3828104
  28.0000019    0.3787986
  28.0100021    0.3603660
  28.0200005    0.3563608
  28.0300007    0.3570936
  28.0400009    0.3544249
  28.0500011    0.3576877
  28.0600014    0.3493894
  28.0700016    0.3684332
  28.0800018    0.3673719
  28.0900021    0.3651356
  28.1000004    0.3786263
  28.1100006    0.3703588
  28.1200008    0.3702368
  28.1300011    0.3802167
  28.1400013    0.3703068
  28.1500015    0.3803232
  28.1600018    0.3863833
  28.1700020    0.3944245
  28.1800022    0.4043963
  28.1900005    0.3984360
  28.2000008    0.4029954
  28.2100010    0.3910454
  28.2200012    0.4008758
  28.2300014    0.3914325
  28.2400017    0.3937902
  28.2500019    0.3982479
  28.2600021    0.3892245
  28.2700005    0.3798552
  28.2800007    0.3979897
  28.2900009    0.3816162
  28.3000011    0.3583860
  28.3100014    0.3618907
  28.3200016    0.3681094
  28.3300018    0.3559715
  28.3400021    0.3658634
  28.3500023    0.3524746
  28.3600006    0.3497945
  28.3700008    0.3506978
  28.3800011    0.3525159
  28.3900013    0.3451751
  28.4000015    0.3667465
  28.4100018    0.3562480
  28.4200020    0.3656125
  28.4300022    0.3596432
  28.4400005    0.3584836
  28.4500008    0.3654876
  28.4600010    0.3677024
  28.4700012    0.3651744
  28.4800014    0.3549190
  28.4900017    0.3596497
  28.5000019    0.3569246
  28.5100021    0.3540966
  28.5200005    0.3500845
  28.5300007    0.3533980
  28.5400009    0.3505735
  28.5500011    0.3514057
  28.5600014    0.3551179
  28.5700016    0.3542167
  28.5800018    0.3552114
  28.5900021    0.3488015
  28.6000023    0.3420559
  28.6100006    0.3466223
  28.6200008    0.3426163
  28.6300011    0.3517083
  28.6400013    0.3376024
  28.6500015    0.3465688
  28.6600018    0.3520316
  28.6700020    0.3546768
  28.6800022    0.3546655
  28.6900005    0.3612451
  28.7000008    0.3592905
  28.7100010    0.3638105
  28.7200012    0.3618481
  28.7300014    0.3595403
  28.7400017    0.3700688
  28.7500019    0.3607784
  28.7600021    0.3659717
  28.7700005    0.3709198
  28.7800007    0.3931106
  28.7900009    0.3905184
  28.8000011    0.3945666
  28.8100014    0.3807395
  28.8200016    0.3673436
  28.8300018    0.3725426
  28.8400021    0.3790619
  28.8500023    0.3593853
  28.8600006    0.3588341
  28.8700008    0.3651764
  28.8800011    0.3605182
  28.8900013    0.3734192
  28.9000015    0.3630242
  28.9100018    0.3669769
  28.9200020    0.3617260
  28.9300022    0.3686903
  28.9400005    0.3597083
  28.9500008    0.3575331
  28.9600010    0.3459116
  28.9700012    0.3655457
  28.9800014    0.3770652
  28.9900017    0.3755814
  29.0000019    0.3698224
  29.0100021    0.3539083
  29.0200005    0.3493763
  29.0300007    0.3492025
  29.0400009    0.3478594
  29.0500011    0.3373502
  29.0600014    0.3377471
  29.0700016    0.3475277
  29.0800018    0.3615277
  29.0900021    0.3677777
  29.1000023    0.3585573
  29.1100006    0.3504294
  29.1200008    0.3482924
  29.1300011    0.3548385
  29.1400013    0.3576667
  29.1500015    0.3552691
  29.1600018    0.3507008
  29.1700020    0.3393103
  29.1800022    0.3541595
  29.1900005    0.3573385
  29.2000008    0.3539702
  29.2100010    0.3625256
  29.2200012    0.3690325
  29.2300014    0.3579233
  29.2400017    0.3527817
  29.2500019    0.3688074
  29.2600021    0.3720154
  29.2700005    0.3624203
  29.2800007    0.3608926
  29.2900009    0.3545661
  29.3000011    0.3556711
  29.3100014    0.3685641
  29.3200016    0.3711538
  29.3300018    0.3628784
  29.3400021    0.3628583
  29.3500023    0.3609867
  29.3600006    0.3656799
  29.3700008    0.3542615
  29.3800011    0.3504529
  29.3900013    0.3657278
  29.4000015    0.3495498
  29.4100018    0.3459580
  29.4200020    0.3444779
  29.4300022    0.3521959
  29.4400005    0.3636526
  29.4500008    0.3602492
  29.4600010    0.3461108
  29.4700012    0.3706803
  29.4800014    0.3679001
  29.4900017    0.3810644
  29.5000019    0.3702302
  29.5100021    0.3644167
  29.5200005    0.3528434
  29.5300007    0.3546062
  29.5400009    0.3528275
  29.5500011    0.3431915
  29.5600014    0.3612822
  29.5700016    0.3541969
  29.5800018    0.3601869
  29.5900021    0.3655692
  29.6000023    0.3607861
  29.6100006    0.3620291
  29.6200008    0.3623765
  29.6300011    0.3684819
  29.6400013    0.3732963
  29.6500015    0.3842575
  29.6600018    0.3802511
  29.6700020    0.3740487
  29.6800022    0.3781176
  29.6900005    0.3868064
  29.7000008    0.3760507
  29.7100010    0.3888422
  29.7200012    0.3873423
  29.7300014    0.3731607
  29.7400017    0.3662629
  29.7500019    0.3609787
  29.7600021    0.3625164
  29.7700024    0.3701661
  29.7800007    0.3684147
  29.7900009    0.3587117
  29.8000011    0.3621865
  29.8100014    0.3533013
  29.8200016    0.3486417
  29.8300018    0.3640848
  29.8400021    0.3609395
  29.8500023    0.3523668
  29.8600006    0.3605326
  29.8700008    0.3566532
  29.8800011    0.3363168
  29.8900013    0.3463876
  29.9000015    0.3531673
  29.9100018    0.3541788
  29.9200020    0.3467772
  29.9300022    0.3542259
  29.9400005    0.3629642
  29.9500008    0.3563633
  29.9600010    0.3523771
  29.9700012    0.3560374
  29.9800014    0.3578543
  29.9900017    0.3600658
  30.0000019    0.3539709
  30.0100021    0.3508341
  30.0200024    0.3424136
  30.0300007    0.3466365
  30.0400009    0.3467523
  30.0500011    0.3429288
  30.0600014    0.3469205
  30.0700016    0.3414083
  30.0800018    0.3376834
  30.0900021    0.3339373
  30.1000023    0.3382215
  30.1100006    0.3313349
  30.1200008    0.3329242
  30.1300011    0.3377204
  30.1400013    0.3462832
  30.1500015    0.3333173
  30.1600018    0.3274348
  30.1700020    0.3343203
  30.1800022    0.3400359
  30.1900005    0.3486964
  30.2000008    0.3591364
  30.2100010    0.3615601
  30.2200012    0.3628446
  30.2300014    0.3495980
  30.2400017    0.3537849
  30.2500019    0.3352123
  30.2600021    0.3375486
  30.2700024    0.3322924
  30.2800007    0.3371874
  30.2900009    0.3367300
  30.3000011    0.3524910
  30.3100014    0.3499149
  30.3200016    0.3457484
  30.3300018    0.3414923
  30.3400021    0.3460465
  30.3500023    0.3521056
  30.3600006    0.3567984
  30.3700008    0.3692826
  30.3800011    0.3640398
  30.3900013    0.3654927
  30.4000015    0.3800786
  30.4100018    0.3814267
  30.4200020    0.3827408
  30.4300022    0.3903490
  30.4400005    0.3950412
  30.4500008    0.3971484
  30.4600010    0.3910054
  30.4700012    0.3916880
  30.4800014    0.3899040
  30.4900017    0.3951722
  30.5000019    0.4128419
  30.5100021    0.4170806
  30.5200024    0.4174235
  30.5300007    0.4050288
  30.5400009    0.4114617
  30.5500011    0.4254811
  30.5600014    0.4149094
  30.5700016    0.4072278
  30.5800018    0.4018975
  30.5900021    0.4092056
  30.6000023    0.4047433
  30.6100006    0.4051450
  30.6200008    0.3981085
  30.6300011    0.4022570
  30.6400013    0.4062187
  30.6500015    0.4106265
  30.6600018    0.4035311
  30.6700020    0.4112679
  30.6800022    0.4141154
  30.6900005    0.4123863
  30.7000008    0.4070195
  30.7100010    0.4142051
  30.7200012    0.4130435
  30.7300014    0.4041350
  30.7400017    0.3964248
  30.7500019    0.4056910
  30.7600021    0.4123957
  30.7700024    0.4125613
  30.7800007    0.4064580
  30.7900009    0.4071762
  30.8000011    0.4086170
  30.8100014    0.4167467
  30.8200016    0.4328250
  30.8300018    0.4112585
  30.8400021    0.4221713
  30.8500023    0.4153719
  30.8600006    0.4065362
  30.8700008    0.4348328
  30.8800011    0.4085854
  30.8900013    0.4034928
  30.9000015    0.4065424
  30.9100018    0.4042192
  30.9200020    0.4152385
  30.9300022    0.4292797
  30.9400005    0.4235378
  30.9500008    0.4149748
  30.9600010    0.4281366
  30.9700012    0.4255768
  30.9800014    0.4359552
  30.9900017    0.4213774
  31.0000019    0.4184152
  31.0100021    0.4295439
  31.0200024    0.4212249
  31.0300007    0.4000489
  31.0400009    0.3934361
  31.0500011    0.3846492
  31.0600014    0.3821690
  31.0700016    0.3863758
  31.0800018    0.3853467
  31.0900021    0.3880866
  31.1000023    0.3902839
  31.1100006    0.3903185
  31.1200008    0.3902114
  31.1300011    0.3931378
  31.1400013    0.3954982
  31.1500015    0.3930828
  31.1600018    0.3831819
  31.1700020    0.3968526
  31.1800022    0.3968636
  31.1900005    0.3969897
  31.2000008    0.3883302
  31.2100010    0.3992437
  31.2200012    0.3911405
  31.2300014    0.3999048
  31.2400017    0.3973147
  31.2500019    0.3871325
  31.2600021    0.3935045
  31.2700024    0.4017126
  31.2800007    0.4012722
  31.2900009    0.4035997
  31.3000011    0.3997462
  31.3100014    0.4118575
  31.3200016    0.4186091
  31.3300018    0.4244914
  31.3400021    0.4218228
  31.3500023    0.4245237
  31.3600006    0.4252256
  31.3700008    0.4146859
  31.3800011    0.4082803
  31.3900013    0.4039127
  31.4000015    0.4073359
  31.4100018    0.3984692
  31.4200020    0.3919177
  31.4300022    0.3989815
  31.4400024    0.3924487
  31.4500008    0.3957419
  31.4600010    0.3834393
  31.4700012    0.3895036
  31.4800014    0.3745449
  31.4900017    0.3710001
  31.5000019    0.3646624
  31.5100021    0.3816234
  31.5200024    0.3867396
  31.5300007    0.3769493
  31.5400009    0.3837420
  31.5500011    0.3861758
  31.5600014    0.3899367
  31.5700016    0.4020104
  31.5800018    0.4047186
  31.5900021    0.4107748
  31.6000023    0.4149472
  31.6100006    0.4024774
  31.6200008    0.3898064
  31.6300011    0.4076219
  31.6400013    0.3781610
  31.6500015    0.3916748
  31.6600018    0.3834493
  31.6700020    0.3917789
  31.6800022    0.3863127
  31.6900024    0.4033145
  31.7000008    0.4269316
  31.7100010    0.4263973
  31.7200012    0.4290088
  31.7300014    0.4412334
  31.7400017    0.4462748
  31.7500019    0.4470572
  31.7600021    0.4404047
  31.7700024    0.4271933
  31.7800007    0.4162917
  31.7900009    0.4190875
  31.8000011    0.4142126
  31.8100014    0.4060706
  31.8200016    0.4004590
  31.8300018    0.4152186
  31.8400021    0.4069366
  31.8500023    0.3934200
  31.8600006    0.3883207
  31.8700008    0.3920680
  31.8800011    0.3891980
  31.8900013    0.4003711
  31.9000015    0.3839011
  31.9100018    0.3948655
  31.9200020    0.3945753
  31.9300022    0.3801866
  31.9400024    0.3941003
  31.9500008    0.3912684
  31.9600010    0.4059838
  31.9700012    0.4179139
  31.9800014    0.4083804
  31.9900017    0.4058846
  32.0000000    0.4361568
  32.0100021    0.4299242
  32.0200005    0.4381506
  32.0300026    0.4305982
  32.0400009    0.4202933
  32.0500031    0.4382845
  32.0600014    0.4385959
  32.0699997    0.4394640
  32.0800018    0.4284470
  32.0900002    0.4221913
  32.1000023    0.4239027
  32.1100006    0.4376848
  32.1200027    0.4295185
  32.1300011    0.4145825
  32.1400032    0.4111092
  32.1500015    0.4111015
  32.1599998    0.4391560
  32.1700020    0.4278846
  32.1800003    0.4113804
  32.1900024    0.4148184
  32.2000008    0.4188798
  32.2100029    0.4116189
  32.2200012    0.4134528
  32.2300034    0.4135217
  32.2400017    0.4185731
  32.2500000    0.4182834
  32.2600021    0.4156854
  32.2700005    0.4284734
  32.2800026    0.4134555
  32.2900009    0.3871608
  32.3000031    0.3997699
  32.3100014    0.4100422
  32.3199997    0.4111109
  32.3300018    0.4070256
  32.3400002    0.4143483
  32.3500023    0.4158198
  32.3600006    0.4075163
  32.3700027    0.4080530
  32.3800011    0.4129742
  32.3900032    0.4039127
  32.4000015    0.3958976
  32.4099998    0.4118980
  32.4200020    0.4144202
  32.4300003    0.4039640
  32.4400024    0.4083233
  32.4500008    0.4203700
  32.4600029    0.4240767
  32.4700012    0.4066466
  32.4800034    0.3979821
  32.4900017    0.3907451
  32.5000000    0.3927908
  32.5100021    0.4060247
  32.5200005    0.4019262
  32.5300026    0.3990149
  32.5400009    0.4002882
  32.5500031    0.4011451
  32.5600014    0.3990631
  32.5699997    0.3864250
  32.5800018    0.3785025
  32.5900002    0.3733282
  32.6000023    0.3900739
  32.6100006    0.3860788
  32.6200027    0.3851100
  32.6300011    0.3886891
  32.6400032    0.3919139
  32.6500015    0.3957888
  32.6599998    0.3962652
  32.6700020    0.4124500
  32.6800003    0.4111682
  32.6900024    0.4150410
  32.7000008    0.4196724
  32.7100029    0.4060135
  32.7200012    0.4123734
  32.7300034    0.4271044
  32.7400017    0.4393792
  32.7500000    0.4388454
  32.7600021    0.4516212
  32.7700005    0.4406538
  32.7800026    0.4371505
  32.7900009    0.4465230
  32.8000031    0.4257664
  32.8100014    0.4285917
  32.8199997    0.4572434
  32.8300018    0.4491077
  32.8400002    0.4424349
  32.8500023    0.4394981
  32.8600006    0.4351958
  32.8700027    0.4273683
  32.8800011    0.4251306
  32.8900032    0.4318404
  32.9000015    0.4239422
  32.9099998    0.4489371
  32.9200020    0.4373101
  32.9300003    0.4322105
  32.9400024    0.4382543
  32.9500008    0.4452907
  32.9600029    0.4287178
  32.9700012    0.4273339
  32.9800034    0.4307926
  32.9900017    0.4245523
  33.0000000    0.4318497
  33.0100021    0.4373104
  33.0200005    0.4327185
  33.0300026    0.4262278
  33.0400009    0.4107199
  33.0500031    0.4172261
  33.0600014    0.4228629
  33.0699997    0.4218981
  33.0800018    0.4105077
  33.0900002    0.4155968
  33.1000023    0.4066014
  33.1100006    0.4080821
  33.1200027    0.4051637
  33.1300011    0.3937978
  33.1400032    0.4120606
  33.1500015    0.4054067
  33.1599998    0.3995056
  33.1700020    0.3906267
  33.1800003    0.3783020
  33.1900024    0.3766137
  33.2000008    0.3850321
  33.2100029    0.3692107
  33.2200012    0.3695838
  33.2300034    0.3615649
  33.2400017    0.3718414
  33.2500000    0.3781565
  33.2600021    0.3923801
  33.2700005    0.3853050
  33.2800026    0.3920017
  33.2900009    0.4019218
  33.3000031    0.3893864
  33.3100014    0.3899174
  33.3199997    0.3993073
  33.3300018    0.3854953
  33.3400002    0.3866954
  33.3500023    0.3943462
  33.3600006    0.3969581
  33.3700027    0.3968764
  33.3800011    0.3885146
  33.3900032    0.3861315
  33.4000015    0.3944048
  33.4099998    0.3974502
  33.4200020    0.4064309
  33.4300003    0.4254500
  33.4400024    0.4157667
  33.4500008    0.4138507
  33.4600029    0.4212894
  33.4700012    0.4013584
  33.4800034    0.4052761
  33.4900017    0.4236033
  33.5000000    0.4209029
  33.5100021    0.4191653
  33.5200005    0.3969221
  33.5300026    0.3930393
  33.5400009    0.3951606
  33.5500031    0.4028240
  33.5600014    0.4120651
  33.5699997    0.4003060
  33.5800018    0.4075062
  33.5900002    0.3957683
  33.6000023    0.4076403
  33.6100006    0.4171936
  33.6200027    0.4110646
  33.6300011    0.4056260
  33.6400032    0.4001775
  33.6500015    0.3920129
  33.6599998    0.4017697
  33.6700020    0.4002224
  33.6800003    0.4066634
  33.6900024    0.4059929
  33.7000008    0.4082870
  33.7100029    0.4093962
  33.7200012    0.4114392
  33.7300034    0.4048443
  33.7400017    0.4007881
  33.7500000    0.4008368
  33.7600021    0.3988056
  33.7700005    0.3980988
  33.7800026    0.3931575
  33.7900009    0.3866545
  33.8000031    0.3874875
  33.8100014    0.3800508
  33.8200035    0.3871775
  33.8300018    0.3779626
  33.8400002    0.3861750
  33.8500023    0.3943115
  33.8600006    0.3996944
  33.8700027    0.4161007
  33.8800011    0.4056624
  33.8900032    0.4009068
  33.9000015    0.4072389
  33.9099998    0.4074147
  33.9200020    0.4063202
  33.9300003    0.3921540
  33.9400024    0.4003046
  33.9500008    0.4228719
  33.9600029    0.4003513
  33.9700012    0.3884495
  33.9800034    0.3979046
  33.9900017    0.3888017
  34.0000000    0.3592886
  34.0100021    0.3636740
  34.0200005    0.3722420
  34.0300026    0.3870612
  34.0400009    0.3699600
  34.0500031    0.3854979
  34.0600014    0.3847429
  34.0700035    0.3703085
  34.0800018    0.3686809
  34.0900002    0.3872612
  34.1000023    0.3875665
  34.1100006    0.4019036
  34.1200027    0.3935358
  34.1300011    0.3841911
  34.1400032    0.3836187
  34.1500015    0.3976919
  34.1599998    0.3952101
  34.1700020    0.3937981
  34.1800003    0.4095431
  34.1900024    0.3874890
  34.2000008    0.3776278
  34.2100029    0.3817120
  34.2200012    0.3957135
  34.2300034    0.3983215
  34.2400017    0.4004138
  34.2500000    0.4050966
  34.2600021    0.4170258
  34.2700005    0.4283185
  34.2800026    0.4373171
  34.2900009    0.4238681
  34.3000031    0.4262238
  34.3100014    0.4175775
  34.3200035    0.4269147
  34.3300018    0.4216664
  34.3400002    0.4288876
  34.3500023    0.4156049
  34.3600006    0.4128942
  34.3700027    0.4188308
  34.3800011    0.4323614
  34.3900032    0.4166045
  34.4000015    0.4089081
  34.4099998    0.4123375
  34.4200020    0.4285780
  34.4300003    0.4159609
  34.4400024    0.4245227
  34.4500008    0.4208049
  34.4600029    0.4073762
  34.4700012    0.4283946
  34.4800034    0.4339128
  34.4900017    0.4359319
  34.5000000    0.4528756
  34.5100021    0.4541686
  34.5200005    0.4319712
  34.5300026    0.4301936
  34.5400009    0.4356627
  34.5500031    0.4335705
  34.5600014    0.4227202
  34.5700035    0.4111293
  34.5800018    0.4172077
  34.5900002    0.4105186
  34.6000023    0.4106509
  34.6100006    0.4073652
  34.6200027    0.4106033
  34.6300011    0.4180697
  34.6400032    0.4212030
  34.6500015    0.4195178
  34.6599998    0.4270594
  34.6700020    0.4499203
  34.6800003    0.4460247
  34.6900024    0.4484209
  34.7000008    0.4319269
  34.7100029    0.4202090
  34.7200012    0.4178277
  34.7300034    0.4175038
  34.7400017    0.4148763
  34.7500000    0.4116921
  34.7600021    0.4035259
  34.7700005    0.3934109
  34.7800026    0.3983794
  34.7900009    0.4059137
  34.8000031    0.4138927
  34.8100014    0.4132258
  34.8200035    0.4286543
  34.8300018    0.4355608
  34.8400002    0.4402959
  34.8500023    0.4377982
  34.8600006    0.4318543
  34.8700027    0.4485785
  34.8800011    0.4469149
  34.8900032    0.4515693
  34.9000015    0.4552405
  34.9099998    0.4532038
  34.9200020    0.4566757
  34.9300003    0.4508847
  34.9400024    0.4550531
  34.9500008    0.4446535
  34.9600029    0.4599376
  34.9700012    0.4440199
  34.9800034    0.4478131
  34.9900017    0.4636793
  35.0000000    0.4552634
  35.0100021    0.4467549
  35.0200005    0.4352917
  35.0300026    0.4279724
  35.0400009    0.4292720
  35.0500031    0.4445126
  35.0600014    0.4661736
  35.0700035    0.4636330
  35.0800018    0.4613751
  35.0900002    0.4664243
  35.1000023    0.4625528
  35.1100006    0.4756764
  35.1200027    0.4730684
  35.1300011    0.4789354
  35.1400032    0.4757774
  35.1500015    0.4685657
  35.1599998    0.4574975
  35.1700020    0.4607083
  35.1800003    0.4600809
  35.1900024    0.4630120
  35.2000008    0.4546178
  35.2100029    0.4467839
  35.2200012    0.4450068
  35.2300034    0.4409428
  35.2400017    0.4400711
  35.2500000    0.4432701
  35.2600021    0.4427276
  35.2700005    0.4497958
  35.2800026    0.4580840
  35.2900009    0.4564056
  35.3000031    0.4661351
  35.3100014    0.4598919
  35.3200035    0.4486669
  35.3300018    0.4334226
  35.3400002    0.4302445
  35.3500023    0.4289862
  35.3600006    0.4320380
  35.3700027    0.4421245
  35.3800011    0.4510683
  35.3900032    0.4553421
  35.4000015    0.4563116
  35.4099998    0.4450418
  35.4200020    0.4415288
  35.4300003    0.4460688
  35.4400024    0.4334943
  35.4500008    0.4354039
  35.4600029    0.4271630
  35.4700012    0.4326929
  35.4800034    0.4602795
  35.4900017    0.4574499
  35.5000000    0.4530422
  35.5100021    0.4415872
  35.5200005    0.4556933
  35.5300026    0.4570225
  35.5400009    0.4599311
  35.5500031    0.4655032
  35.5600014    0.4615994
  35.5700035    0.4548204
  35.5800018    0.4581540
  35.5900002    0.4593423
  35.6000023    0.4519995
  35.6100006    0.4366087
  35.6200027    0.4455805
  35.6300011    0.4580629
  35.6400032    0.4558802
  35.6500015    0.4590059
  35.6599998    0.4424858
  35.6700020    0.4477184
  35.6800003    0.4481072
  35.6900024    0.4220563
  35.7000008    0.4232472
  35.7100029    0.4285672
  35.7200012    0.4125478
  35.7300034    0.4143565
  35.7400017    0.4071159
  35.7500000    0.4060325
  35.7600021    0.3992254
  35.7700005    0.3860872
  35.7800026    0.3964367
  35.7900009    0.4036475
  35.8000031    0.3975179
  35.8100014    0.4102993
  35.8200035    0.4213223
  35.8300018    0.4170242
  35.8400002    0.4046182
  35.8500023    0.4003415
  35.8600006    0.3843248
  35.8700027    0.4024119
  35.8800011    0.4067065
  35.8900032    0.4218858
  35.9000015    0.4362273
  35.9099998    0.4363949
  35.9200020    0.4442721
  35.9300003    0.4328972
  35.9400024    0.4310171
  35.9500008    0.4114501
  35.9600029    0.4122491
  35.9700012    0.4076054
  35.9800034    0.4044681
  35.9900017    0.4080697
  36.0000000    0.4125866
  36.0100021    0.4119215
  36.0200005    0.4261730
  36.0300026    0.4315944
  36.0400009    0.4295921
  36.0500031    0.4276215
  36.0600014    0.4293282
  36.0700035    0.4390692
  36.0800018    0.4427882
  36.0900002    0.4506217
  36.1000023    0.4355404
  36.1100006    0.4302198
  36.1200027    0.4273383
  36.1300011    0.4309341
  36.1400032    0.4223224
  36.1500015    0.4260196
  36.1599998    0.4235373
  36.1700020    0.4259992
  36.1800003    0.4271375
  36.1900024    0.4313162
  36.2000008    0.4323819
  36.2100029    0.4332767
  36.2200012    0.4270858
  36.2300034    0.4139979
  36.2400017    0.4082004
  36.2500000    0.4056294
  36.2600021    0.4080184
  36.2700005    0.4142406
  36.2800026    0.4220881
  36.2900009    0.4311591
  36.3000031    0.4051875
  36.3100014    0.4053049
  36.3200035    0.4026623
  36.3300018    0.4022436
  36.3400002    0.3906976
  36.3500023    0.3982246
  36.3600006    0.3939294
  36.3700027    0.4103645
  36.3800011    0.3967453
  36.3900032    0.3981195
  36.4000015    0.3855841
  36.4099998    0.3937394
  36.4200020    0.4142221
  36.4300003    0.4105003
  36.4400024    0.4011535
  36.4500008    0.4095841
  36.4600029    0.4014197
  36.4700012    0.3992067
  36.4800034    0.4148159
  36.4900017    0.4194841
  36.5000000    0.4247525
  36.5100021    0.4342434
  36.5200005    0.4399869
  36.5300026    0.4400536
  36.5400009    0.4335689
  36.5500031    0.4384107
  36.5600014    0.4361182
  36.5700035    0.4433226
  36.5800018    0.4359308
  36.5900002    0.4448364
  36.6000023    0.4441923
  36.6100006    0.4401951
  36.6200027    0.4324881
  36.6300011    0.4283864
  36.6400032    0.4371181
  36.6500015    0.4427769
  36.6599998    0.4408528
  36.6700020    0.4301560
  36.6800003    0.4331039
  36.6900024    0.4464165
  36.7000008    0.4216025
  36.7100029    0.4382002
  36.7200012    0.4585058
  36.7300034    0.4550955
  36.7400017    0.4531540
  36.7500000    0.4457431
  36.7600021    0.4460918
  36.7700005    0.4518912
  36.7800026    0.4438767
  36.7900009    0.4407979
  36.8000031    0.4362883
  36.8100014    0.4272399
  36.8200035    0.4285464
  36.8300018    0.4090011
  36.8400002    0.4012182
  36.8500023    0.3933160
  36.8600006    0.3772186
  36.8700027    0.3749169
  36.8800011    0.3669128
  36.8900032    0.3775262
  36.9000015    0.3907676
  36.9099998    0.3982470
  36.9200020    0.4013665
  36.9300003    0.4010307
  36.9400024    0.4051462
  36.9500008    0.4188310
  36.9600029    0.4052742
  36.9700012    0.3961827
  36.9800034    0.3977309
  36.9900017    0.3906049
  37.0000000    0.3961766
  37.0100021    0.3982648
  37.0200005    0.4044762
  37.0300026    0.3926797
  37.0400009    0.3987755
  37.0500031    0.3982936
  37.0600014    0.3902857
  37.0700035    0.4070134
  37.0800018    0.4137334
  37.0900002    0.4205030
  37.1000023    0.4347034
  37.1100006    0.4215209
  37.1200027    0.4367017
  37.1300011    0.4438243
  37.1400032    0.4276943
  37.1500015    0.4398495
  37.1600037    0.4467030
  37.1700020    0.4508412
  37.1800003    0.4587693
  37.1900024    0.4516280
  37.2000008    0.4407041
  37.2100029    0.4334651
  37.2200012    0.4321107
  37.2300034    0.4240983
  37.2400017    0.4311280
  37.2500000    0.4366505
  37.2600021    0.4399627
  37.2700005    0.4306067
  37.2800026    0.4216574
  37.2900009    0.4125828
  37.3000031    0.4189479
  37.3100014    0.4132294
  37.3200035    0.4158641
  37.3300018    0.4317658
  37.3400002    0.4331406
  37.3500023    0.4151296
  37.3600006    0.4068026
  37.3700027    0.4076736
  37.3800011    0.4038121
  37.3900032    0.4033518
  37.4000015    0.4165639
  37.4100037    0.4125288
  37.4200020    0.3975967
  37.4300003    0.3941727
  37.4400024    0.3987237
  37.4500008    0.4031442
  37.4600029    0.4136097
  37.4700012    0.4164790
  37.4800034    0.4173826
  37.4900017    0.4325266
  37.5000000    0.4225748
  37.5100021    0.4294428
  37.5200005    0.4305164
  37.5300026    0.4171230
  37.5400009    0.4204782
  37.5500031    0.4087639
  37.5600014    0.4048707
  37.5700035    0.3985091
  37.5800018    0.3980277
  37.5900002    0.4017170
  37.6000023    0.4054302
  37.6100006    0.4142993
  37.6200027    0.3931193
  37.6300011    0.4021285
  37.6400032    0.4076713
  37.6500015    0.4147108
  37.6600037    0.4027029
  37.6700020    0.4146356
  37.6800003    0.4058193
  37.6900024    0.4064712
  37.7000008    0.3898914
  37.7100029    0.3912737
  37.7200012    0.3969237
  37.7300034    0.4036646
  37.7400017    0.4022423
  37.7500000    0.3890634
  37.7600021    0.3887461
  37.7700005    0.3960272
  37.7800026    0.3969015
  37.7900009    0.4046203
  37.8000031    0.4142724
  37.8100014    0.4278215
  37.8200035    0.4119825
  37.8300018    0.4035510
  37.8400002    0.4137567
  37.8500023    0.4121072
  37.8600006    0.4112314
  37.8700027    0.4152577
  37.8800011    0.4323464
  37.8900032    0.4367491
  37.9000015    0.4504812
  37.9100037    0.4641764
  37.9200020    0.4474359
  37.9300003    0.4423670
  37.9400024    0.4465772
  37.9500008    0.4475219
  37.9600029    0.4379618
  37.9700012    0.4264709
  37.9800034    0.4258264
  37.9900017    0.4182295
  38.0000000    0.4215265
  38.0100021    0.4092937
  38.0200005    0.4060138
  38.0300026    0.4028632
  38.0400009    0.4196773
  38.0500031    0.4101814
  38.0600014    0.4058451
  38.0700035    0.3943152
  38.0800018    0.3891505
  38.0900002    0.3820443
  38.1000023    0.3875377
  38.1100006    0.3749013
  38.1200027    0.3746313
  38.1300011    0.3709295
  38.1400032    0.3718174
  38.1500015    0.3694745
  38.1600037    0.3749653
  38.1700020    0.3756943
  38.1800003    0.3777540
  38.1900024    0.3667327
  38.2000008    0.3574578
  38.2100029    0.3617227
  38.2200012    0.3632411
  38.2300034    0.3642437
  38.2400017    0.3700909
  38.2500000    0.3758177
  38.2600021    0.3742191
  38.2700005    0.3699386
  38.2800026    0.3597667
  38.2900009    0.3659289
  38.3000031    0.3622124
  38.3100014    0.3532673
  38.3200035    0.3500709
  38.3300018    0.3595452
  38.3400002    0.3649814
  38.3500023    0.3597358
  38.3600006    0.3619020
  38.3700027    0.3586001
  38.3800011    0.3529784
  38.3900032    0.3667903
  38.4000015    0.3647845
  38.4100037    0.3676034
  38.4200020    0.3711764
  38.4300003    0.3837695
  38.4400024    0.3748851
  38.4500008    0.3539138
  38.4600029    0.3597446
  38.4700012    0.3668161
  38.4800034    0.3716025
  38.4900017    0.3750251
  38.5000000    0.3598284
  38.5100021    0.3713743
  38.5200005    0.3638267
  38.5300026    0.3800813
  38.5400009    0.3724466
  38.5500031    0.3760530
  38.5600014    0.3719257
  38.5700035    0.3684839
  38.5800018    0.3752536
  38.5900002    0.3920960
  38.6000023    0.3861047
  38.6100006    0.3994631
  38.6200027    0.3849163
  38.6300011    0.3819244
  38.6400032    0.3734296
  38.6500015    0.3646443
  38.6600037    0.3923894
  38.6700020    0.3976118
  38.6800003    0.3887464
  38.6900024    0.3955438
  38.7000008    0.3849844
  38.7100029    0.3902631
  38.7200012    0.4046834
  38.7300034    0.3996963
  38.7400017    0.4117095
  38.7500000    0.4083456
  38.7600021    0.4197102
  38.7700005    0.4306738
  38.7800026    0.4231625
  38.7900009    0.4163436
  38.8000031    0.4112421
  38.8100014    0.4216389
  38.8200035    0.4224744
  38.8300018    0.4094930
  38.8400002    0.4055722
  38.8500023    0.3838554
  38.8600006    0.3949770
  38.8700027    0.3995706
  38.8800011    0.3962382
  38.8900032    0.3876748
  38.9000015    0.3874259
  38.9100037    0.3949458
  38.9200020    0.4011557
  38.9300003    0.4049487
  38.9400024    0.4030179
  38.9500008    0.3946451
  38.9600029    0.4006353
  38.9700012    0.3997120
  38.9800034    0.3968049
  38.9900017    0.4065312
  39.0000000    0.4177005
  39.0100021    0.4253972
  39.0200005    0.4154872
  39.0300026    0.3929514
  39.0400009    0.3792524
  39.0500031    0.3759584
  39.0600014    0.3902900
  39.0700035    0.3844808
  39.0800018    0.3869862
  39.0900002    0.3947817
  39.1000023    0.4010459
  39.1100006    0.4131986
  39.1200027    0.4243461
  39.1300011    0.4166692
  39.1400032    0.4175362
  39.1500015    0.4200876
  39.1600037    0.4225523
  39.1700020    0.4224925
  39.1800003    0.4298577
  39.1900024    0.4124264
  39.2000008    0.4223018
  39.2100029    0.4323193
  39.2200012    0.4409005
  39.2300034    0.4286932
  39.2400017    0.4342546
  39.2500000    0.4286480
  39.2600021    0.4251738
  39.2700005    0.4220833
  39.2800026    0.4092274
  39.2900009    0.4031688
  39.3000031    0.3939844
  39.3100014    0.4035038
  39.3200035    0.4074306
  39.3300018    0.4143521
  39.3400002    0.4228705
  39.3500023    0.4258626
  39.3600006    0.4140156
  39.3700027    0.4076861
  39.3800011    0.3976736
  39.3900032    0.4056470
  39.4000015    0.3912737
  39.4100037    0.3989506
  39.4200020    0.3889289
  39.4300003    0.4043723
  39.4400024    0.4037837
  39.4500008    0.3924087
  39.4600029    0.3936307
  39.4700012    0.3986876
  39.4800034    0.3900213
  39.4900017    0.4190110
  39.5000000    0.4162237
  39.5100021    0.4155817
  39.5200005    0.4180151
  39.5300026    0.4197000
  39.5400009    0.4196198
  39.5500031    0.4207731
  39.5600014    0.4149160
  39.5700035    0.4191338
  39.5800018    0.4200329
  39.5900002    0.4226527
  39.6000023    0.4350177
  39.6100006    0.4216946
  39.6200027    0.4180201
  39.6300011    0.4161234
  39.6400032    0.4168274
  39.6500015    0.4343523
  39.6600037    0.4414873
  39.6700020    0.4363946
  39.6800003    0.4353771
  39.6900024    0.4327603
  39.7000008    0.4243481
  39.7100029    0.4334430
  39.7200012    0.4337901
  39.7300034    0.4387439
  39.7400017    0.4342979
  39.7500000    0.4349227
  39.7600021    0.4325424
  39.7700005    0.4263259
  39.7800026    0.4239473
  39.7900009    0.4280555
  39.8000031    0.4441943
  39.8100014    0.4363493
  39.8200035    0.4180393
  39.8300018    0.4206962
  39.8400002    0.4187203
  39.8500023    0.4105404
  39.8600006    0.4021871
  39.8700027    0.4098975
  39.8800011    0.4079027
  39.8900032    0.4108256
  39.9000015    0.4199814
  39.9100037    0.4074433
  39.9200020    0.4209933
  39.9300003    0.4216197
  39.9400024    0.4254813
  39.9500008    0.4186178
  39.9600029    0.4024505
  39.9700012    0.4075247
  39.9800034    0.3962878
  39.9900017    0.4218813
  40.0000000    0.4399280
  40.0100021    0.4312132
  40.0200005    0.4365347
  40.0300026    0.4260477
  40.0400009    0.4368465
  40.0500031    0.4335400
  40.0600014    0.4303316
  40.0700035    0.4420937
  40.0800018    0.4565158
  40.0900002    0.4483137
  40.1000023    0.4579442
  40.1100006    0.4446728
  40.1200027    0.4542170
  40.1300011    0.4391437
  40.1400032    0.4497433
  40.1500015    0.4425559
  40.1600037    0.4390965
  40.1700020    0.4432635
  40.1800003    0.4442086
  40.1900024    0.4350893
  40.2000008    0.4266188
  40.2100029    0.4289631
  40.2200012    0.4337079
  40.2300034    0.4329557
  40.2400017    0.4332971
  40.2500038    0.4404995
  40.2600021    0.4220530
  40.2700005    0.4276504
  40.2800026    0.4269737
  40.2900009    0.4273304
  40.3000031    0.4306366
  40.3100014    0.4244265
  40.3200035    0.4196082
  40.3300018    0.4218914
  40.3400002    0.4200329
  40.3500023    0.4149431
  40.3600006    0.4269997
  40.3700027    0.4405911
  40.3800011    0.4358219
  40.3900032    0.4372058
  40.4000015    0.4435610
  40.4100037    0.4453527
  40.4200020    0.4287073
  40.4300003    0.4485854
  40.4400024    0.4551792
  40.4500008    0.4573780
  40.4600029    0.4545108
  40.4700012    0.4501460
  40.4800034    0.4527951
  40.4900017    0.4494551
  40.5000038    0.4463719
  40.5100021    0.4571314
  40.5200005    0.4527223
  40.5300026    0.4471498
  40.5400009    0.4404266
  40.5500031    0.4430192
  40.5600014    0.4236126
  40.5700035    0.4387366
  40.5800018    0.4288795
  40.5900002    0.4302109
  40.6000023    0.4248544
  40.6100006    0.4166932
  40.6200027    0.4074246
  40.6300011    0.4157200
  40.6400032    0.4088196
  40.6500015    0.4221874
  40.6600037    0.4289883
  40.6700020    0.4248895
  40.6800003    0.4263394
  40.6900024    0.4451587
  40.7000008    0.4243705
  40.7100029    0.3993991
  40.7200012    0.4082227
  40.7300034    0.4175647
  40.7400017    0.4087484
  40.7500038    0.4183976
  40.7600021    0.4133081
  40.7700005    0.4228285
  40.7800026    0.4211397
  40.7900009    0.4363406
  40.8000031    0.4331428
  40.8100014    0.4312152
  40.8200035    0.4285505
  40.8300018    0.4258193
  40.8400002    0.4165535
  40.8500023    0.4013074
  40.8600006    0.4105207
  40.8700027    0.4229715
  40.8800011    0.4198163
  40.8900032    0.4147879
  40.9000015    0.4237875
  40.9100037    0.4252549
  40.9200020    0.4081716
  40.9300003    0.4126063
  40.9400024    0.4240814
  40.9500008    0.4292471
  40.9600029    0.4188730
  40.9700012    0.4346044
  40.9800034    0.4311339
  40.9900017    0.4258556
  41.0000038    0.4285487
  41.0100021    0.4348246
  41.0200005    0.4252923
  41.0300026    0.4269475
  41.0400009    0.4290820
  41.0500031    0.4270609
  41.0600014    0.4170810
  41.0700035    0.4032206
  41.0800018    0.3982073
  41.0900002    0.3993054
  41.1000023    0.4009783
  41.1100006    0.4001032
  41.1200027    0.4031041
  41.1300011    0.4060381
  41.1400032    0.4178161
  41.1500015    0.4227775
  41.1600037    0.4180785
  41.1700020    0.4151081
  41.1800003    0.4111735
  41.1900024    0.4052817
  41.2000008    0.4139828
  41.2100029    0.4083866
  41.2200012    0.4024038
  41.2300034    0.4208889
  41.2400017    0.4001879
  41.2500038    0.3951470
  41.2600021    0.3882980
  41.2700005    0.4022611
  41.2800026    0.4040524
  41.2900009    0.4080217
  41.3000031    0.4034559
  41.3100014    0.4037499
  41.3200035    0.4008456
  41.3300018    0.3925526
  41.3400002    0.4034888
  41.3500023    0.4147221
  41.3600006    0.4204449
  41.3700027    0.4331615
  41.3800011    0.4246320
  41.3900032    0.4219560
  41.4000015    0.4124382
  41.4100037    0.4192375
  41.4200020    0.4081997
  41.4300003    0.3968028
  41.4400024    0.3998120
  41.4500008    0.3958894
  41.4600029    0.4099295
  41.4700012    0.4006598
  41.4800034    0.3871337
  41.4900017    0.3790706
  41.5000038    0.3819453
  41.5100021    0.3810728
  41.5200005    0.3853542
  41.5300026    0.3926660
  41.5400009    0.3891009
  41.5500031    0.3934369
  41.5600014    0.3916892
  41.5700035    0.3898728
  41.5800018    0.4083647
  41.5900002    0.4125485
  41.6000023    0.4023654
  41.6100006    0.4147035
  41.6200027    0.4326146
  41.6300011    0.4160027
  41.6400032    0.4238253
  41.6500015    0.4189901
  41.6600037    0.4264205
  41.6700020    0.4201010
  41.6800003    0.4203752
  41.6900024    0.4290905
  41.7000008    0.4405337
  41.7100029    0.4486002
  41.7200012    0.4577098
  41.7300034    0.4449384
  41.7400017    0.4301942
  41.7500038    0.4249528
  41.7600021    0.4237910
  41.7700005    0.4302146
  41.7800026    0.4128694
  41.7900009    0.4241001
  41.8000031    0.4322959
  41.8100014    0.4203368
  41.8200035    0.4098095
  41.8300018    0.4087547
  41.8400002    0.4039145
  41.8500023    0.4035839
  41.8600006    0.4214445
  41.8700027    0.4181801
  41.8800011    0.4221903
  41.8900032    0.4083493
  41.9000015    0.4145952
  41.9100037    0.4086862
  41.9200020    0.4100814
  41.9300003    0.4190530
  41.9400024    0.4249065
  41.9500008    0.4269598
  41.9600029    0.4332707
  41.9700012    0.4302535
  41.9800034    0.4302520
  41.9900017    0.4285366
  42.0000038    0.4326602
  42.0100021    0.4279363
  42.0200005    0.4141343
  42.0300026    0.3990946
  42.0400009    0.4011352
  42.0500031    0.4059536
  42.0600014    0.4057158
  42.0700035    0.4059005
  42.0800018    0.3996233
  42.0900002    0.3915872
  42.1000023    0.4085790
  42.1100006    0.4058589
  42.1200027    0.4015448
  42.1300011    0.4042566
  42.1400032    0.4051196
  42.1500015    0.4021893
  42.1600037    0.4008323
  42.1700020    0.3944453
  42.1800003    0.3944882
  42.1900024    0.3843085
  42.2000008    0.3870019
  42.2100029    0.3871166
  42.2200012    0.3984652
  42.2300034    0.4163968
  42.2400017    0.4100986
  42.2500038    0.4194724
  42.2600021    0.3920679
  42.2700005    0.3857658
  42.2800026    0.3853445
  42.2900009    0.3897720
  42.3000031    0.3820758
  42.3100014    0.3912088
  42.3200035    0.3886441
  42.3300018    0.3884986
  42.3400002    0.3899958
  42.3500023    0.3832319
  42.3600006    0.3719889
  42.3700027    0.3814671
  42.3800011    0.3788080
  42.3900032    0.3806270
  42.4000015    0.3855765
  42.4100037    0.3801826
  42.4200020    0.3723183
  42.4300003    0.3776484
  42.4400024    0.3875683
  42.4500008    0.3923262
  42.4600029    0.3735968
  42.4700012    0.3794185
  42.4800034    0.3628368
  42.4900017    0.3604906
  42.5000038    0.3681380
  42.5100021    0.3587186
  42.5200005    0.3536409
  42.5300026    0.3575197
  42.5400009    0.3701235
  42.5500031    0.3732154
  42.5600014    0.3689207
  42.5700035    0.3744720
  42.5800018    0.3809952
  42.5900002    0.3949376
  42.6000023    0.4043460
  42.6100006    0.3885895
  42.6200027    0.3994116
  42.6300011    0.4025375
  42.6400032    0.4016338
  42.6500015    0.3955513
  42.6600037    0.3817772
  42.6700020    0.3914135
  42.6800003    0.3933190
  42.6900024    0.4096952
  42.7000008    0.3987011
  42.7100029    0.4102087
  42.7200012    0.4144319
  42.7300034    0.4059012
  42.7400017    0.4064754
  42.7500038    0.4179486
  42.7600021    0.4167781
  42.7700005    0.4212053
  42.7800026    0.4149944
  42.7900009    0.4211553
  42.8000031    0.4131480
  42.8100014    0.4096061
  42.8200035    0.4000929
  42.8300018    0.3845640
  42.8400002    0.3802843
  42.8500023    0.3883401
  42.8600006    0.3919241
  42.8700027    0.3830455
  42.8800011    0.3781846
  42.8900032    0.3819149
  42.9000015    0.3831184
  42.9100037    0.3694191
  42.9200020    0.3862440
  42.9300003    0.4114334
  42.9400024    0.4023310
  42.9500008    0.3974020
  42.9600029    0.3855566
  42.9700012    0.3648398
  42.9800034    0.3721322
  42.9900017    0.3688978
  43.0000038    0.3918034
  43.0100021    0.3834035
  43.0200005    0.3869264
  43.0300026    0.3958561
  43.0400009    0.3844934
  43.0500031    0.3858626
  43.0600014    0.3831965
  43.0700035    0.3789725
  43.0800018    0.3745718
  43.0900002    0.3719267
  43.1000023    0.3690818
  43.1100006    0.3660069
  43.1200027    0.3649233
  43.1300011    0.3901566
  43.1400032    0.3988629
  43.1500015    0.3935634
  43.1600037    0.4002266
  43.1700020    0.4025456
  43.1800003    0.4025117
  43.1900024    0.3968558
  43.2000008    0.4110849
  43.2100029    0.4011626
  43.2200012    0.3998317
  43.2300034    0.4002397
  43.2400017    0.3843979
  43.2500038    0.3919989
  43.2600021    0.3975121
  43.2700005    0.3984588
  43.2800026    0.3914747
  43.2900009    0.3936807
  43.3000031    0.3856291
  43.3100014    0.3820754
  43.3200035    0.3782248
  43.3300018    0.3730190
  43.3400002    0.3789431
  43.3500023    0.3768067
  43.3600006    0.3769263
  43.3700027    0.3623878
  43.3800011    0.3737398
  43.3900032    0.3636308
  43.4000015    0.3709041
  43.4100037    0.3775971
  43.4200020    0.3784356
  43.4300003    0.3689740
  43.4400024    0.3757312
  43.4500008    0.3680053
  43.4600029    0.3633947
  43.4700012    0.3687808
  43.4800034    0.3595643
  43.4900017    0.3704609
  43.5000038    0.3717229
  43.5100021    0.3803668
  43.5200005    0.3793968
  43.5300026    0.3779684
  43.5400009    0.3833005
  43.5500031    0.3717096
  43.5600014    0.3685491
  43.5700035    0.3591313
  43.5800018    0.3602853
  43.5900040    0.3745350
  43.6000023    0.3817558
  43.6100006    0.3751994
  43.6200027    0.3843275
  43.6300011    0.3885898
  43.6400032    0.3869403
  43.6500015    0.3863465
  43.6600037    0.3875853
  43.6700020    0.3777933
  43.6800003    0.3717665
  43.6900024    0.3723673
  43.7000008    0.3772137
  43.7100029    0.3769013
  43.7200012    0.3636978
  43.7300034    0.3645446
  43.7400017    0.3361314
  43.7500038    0.3304910
  43.7600021    0.3354518
  43.7700005    0.3414521
  43.7800026    0.3388274
  43.7900009    0.3463649
  43.8000031    0.3382752
  43.8100014    0.3248309
  43.8200035    0.3307625
  43.8300018    0.3246094
  43.8400040    0.3239767
  43.8500023    0.3343364
  43.8600006    0.3296437
  43.8700027    0.3239252
  43.8800011    0.3212366
  43.8900032    0.3431654
  43.9000015    0.3350378
  43.9100037    0.3379651
  43.9200020    0.3531854
  43.9300003    0.3390130
  43.9400024    0.3451015
  43.9500008    0.3430331
  43.9600029    0.3394289
  43.9700012    0.3449377
  43.9800034    0.3334082
  43.9900017    0.3229545
  44.0000038    0.3297235
  44.0100021    0.3367114
  44.0200005    0.3374679
  44.0300026    0.3353102
  44.0400009    0.3340299
  44.0500031    0.3317202
  44.0600014    0.3467184
  44.0700035    0.3508047
  44.0800018    0.3384517
  44.0900040    0.3396528
  44.1000023    0.3401578
  44.1100006    0.3411669
  44.1200027    0.3313747
  44.1300011    0.3302087
  44.1400032    0.3410374
  44.1500015    0.3525639
  44.1600037    0.3482883
  44.1700020    0.3456889
  44.1800003    0.3483711
  44.1900024    0.3470175
  44.2000008    0.3352275
  44.2100029    0.3218765
  44.2200012    0.3330843
  44.2300034    0.3209135
  44.2400017    0.3300527
  44.2500038    0.3204160
  44.2600021    0.3209619
  44.2700005    0.3305150
  44.2800026    0.3315071
  44.2900009    0.3327253
  44.3000031    0.3240664
  44.3100014    0.3217460
  44.3200035    0.3164917
  44.3300018    0.3137906
  44.3400040    0.3070455
  44.3500023    0.3017042
  44.3600006    0.3127774
  44.3700027    0.3170357
  44.3800011    0.3098170
  44.3900032    0.3146008
  44.4000015    0.3111086
  44.4100037    0.3139938
  44.4200020    0.3167005
  44.4300003    0.3190042
  44.4400024    0.3174186
  44.4500008    0.3257775
  44.4600029    0.3227296
  44.4700012    0.3231892
  44.4800034    0.3299484
  44.4900017    0.3204365
  44.5000038    0.3124241
  44.5100021    0.3136775
  44.5200005    0.3116478
  44.5300026    0.3364861
  44.5400009    0.3285587
  44.5500031    0.3245640
  44.5600014    0.3333500
  44.5700035    0.3326611
  44.5800018    0.3216857
  44.5900040    0.3431202
  44.6000023    0.3410556
  44.6100006    0.3300187
  44.6200027    0.3220715
  44.6300011    0.3322421
  44.6400032    0.3278905
  44.6500015    0.3213395
  44.6600037    0.3148261
  44.6700020    0.3157115
  44.6800003    0.3232724
  44.6900024    0.3201011
  44.7000008    0.3249601
  44.7100029    0.3173560
  44.7200012    0.3172479
  44.7300034    0.3193579
  44.7400017    0.3246222
  44.7500038    0.3278244
  44.7600021    0.3149560
  44.7700005    0.3279065
  44.7800026    0.3263029
  44.7900009    0.3323909
  44.8000031    0.3291026
  44.8100014    0.3348646
  44.8200035    0.3386627
  44.8300018    0.3410955
  44.8400040    0.3425176
  44.8500023    0.3482347
  44.8600006    0.3504878
  44.8700027    0.3387820
  44.8800011    0.3477070
  44.8900032    0.3469883
  44.9000015    0.3390113
  44.9100037    0.3451163
  44.9200020    0.3394720
  44.9300003    0.3376844
  44.9400024    0.3353723
  44.9500008    0.3310059
  44.9600029    0.3214575
  44.9700012    0.3246756
  44.9800034    0.3260549
  44.9900017    0.3103003
  45.0000038    0.3231589
  45.0100021    0.3268049
  45.0200005    0.3197508
  45.0300026    0.3095991
  45.0400009    0.3261558
  45.0500031    0.3290001
  45.0600014    0.3351551
  45.0700035    0.3345617
  45.0800018    0.3382446
  45.0900040    0.3417913
  45.1000023    0.3354417
  45.1100006    0.3329350
  45.1200027    0.3371916
  45.1300011    0.3424754
  45.1400032    0.3580019
  45.1500015    0.3506404
  45.1600037    0.3584366
  45.1700020    0.3581453
  45.1800003    0.3533094
  45.1900024    0.3583489
  45.2000008    0.3499914
  45.2100029    0.3538174
  45.2200012    0.3559772
  45.2300034    0.3586729
  45.2400017    0.3600112
  45.2500038    0.3618928
  45.2600021    0.3497667
  45.2700005    0.3402401
  45.2800026    0.3445710
  45.2900009    0.3491819
  45.3000031    0.3390416
  45.3100014    0.3390455
  45.3200035    0.3420240
  45.3300018    0.3519729
  45.3400040    0.3397987
  45.3500023    0.3510700
  45.3600006    0.3557218
  45.3700027    0.3560790
  45.3800011    0.3533660
  45.3900032    0.3442816
  45.4000015    0.3473040
  45.4100037    0.3585706
  45.4200020    0.3764178
  45.4300003    0.3730317
  45.4400024    0.3617713
  45.4500008    0.3511996
  45.4600029    0.3520178
  45.4700012    0.3658101
  45.4800034    0.3825265
  45.4900017    0.3842290
  45.5000038    0.3975981
  45.5100021    0.3960607
  45.5200005    0.3736514
  45.5300026    0.3821931
  45.5400009    0.3974889
  45.5500031    0.3894705
  45.5600014    0.3860571
  45.5700035    0.3779350
  45.5800018    0.3759663
  45.5900040    0.3745098
  45.6000023    0.3743416
  45.6100006    0.3837015
  45.6200027    0.3753062
  45.6300011    0.3783206
  45.6400032    0.3854085
  45.6500015    0.3889542
  45.6600037    0.3885825
  45.6700020    0.4005676
  45.6800003    0.3866647
  45.6900024    0.3948315
  45.7000008    0.3904842
  45.7100029    0.3871138
  45.7200012    0.3860497
  45.7300034    0.3745207
  45.7400017    0.3722085
  45.7500038    0.3638764
  45.7600021    0.3562622
  45.7700005    0.3512672
  45.7800026    0.3658186
  45.7900009    0.3520268
  45.8000031    0.3548257
  45.8100014    0.3625839
  45.8200035    0.3516172
  45.8300018    0.3679664
  45.8400040    0.3657303
  45.8500023    0.3814142
  45.8600006    0.3837675
  45.8700027    0.3976476
  45.8800011    0.4083270
  45.8900032    0.4010439
  45.9000015    0.3886685
  45.9100037    0.3824223
  45.9200020    0.3843620
  45.9300003    0.3902872
  45.9400024    0.4111452
  45.9500008    0.4151572
  45.9600029    0.4262068
  45.9700012    0.4373460
  45.9800034    0.4339740
  45.9900017    0.4440463
  46.0000038    0.4466220
  46.0100021    0.4203196
  46.0200005    0.4267594
  46.0300026    0.4373410
  46.0400009    0.4327883
  46.0500031    0.4378834
  46.0600014    0.4327275
  46.0700035    0.4365187
  46.0800018    0.4387394
  46.0900040    0.4543563
  46.1000023    0.4482648
  46.1100006    0.4451905
  46.1200027    0.4449381
  46.1300011    0.4376529
  46.1400032    0.4298471
  46.1500015    0.4290019
  46.1600037    0.4185733
  46.1700020    0.4230360
  46.1800003    0.4336454
  46.1900024    0.4337707
  46.2000008    0.4495470
  46.2100029    0.4399504
  46.2200012    0.4489451
  46.2300034    0.4438434
  46.2400017    0.4495437
  46.2500038    0.4344966
  46.2600021    0.4195550
  46.2700005    0.4323938
  46.2800026    0.4538670
  46.2900009    0.4510098
  46.3000031    0.4538775
  46.3100014    0.4306405
  46.3200035    0.4248805
  46.3300018    0.4203863
  46.3400040    0.4180049
  46.3500023    0.4350335
  46.3600006    0.4410736
  46.3700027    0.4520661
  46.3800011    0.4565064
  46.3900032    0.4661378
  46.4000015    0.4606814
  46.4100037    0.4616075
  46.4200020    0.4721908
  46.4300003    0.4762798
  46.4400024    0.4670463
  46.4500008    0.4791145
  46.4600029    0.4887886
  46.4700012    0.4710990
  46.4800034    0.4800557
  46.4900017    0.4874519
  46.5000038    0.4809701
  46.5100021    0.4668842
  46.5200005    0.4784951
  46.5300026    0.4598080
  46.5400009    0.4646996
  46.5500031    0.4629995
  46.5600014    0.4736701
  46.5700035    0.4660535
  46.5800018    0.4559242
  46.5900040    0.4596960
  46.6000023    0.4496257
  46.6100006    0.4422705
  46.6200027    0.4539082
  46.6300011    0.4509948
  46.6400032    0.4569303
  46.6500015    0.4433527
  46.6600037    0.4404363
  46.6700020    0.4361850
  46.6800041    0.4262741
  46.6900024    0.4354937
  46.7000008    0.4190082
  46.7100029    0.4181212
  46.7200012    0.4168497
  46.7300034    0.4236299
  46.7400017    0.4099754
  46.7500038    0.4004186
  46.7600021    0.4084430
  46.7700005    0.4129050
  46.7800026    0.4129856
  46.7900009    0.4212433
  46.8000031    0.4110417
  46.8100014    0.4015856
  46.8200035    0.4154487
  46.8300018    0.4173850
  46.8400040    0.4177502
  46.8500023    0.4097153
  46.8600006    0.4062626
  46.8700027    0.4064004
  46.8800011    0.3958620
  46.8900032    0.4066426
  46.9000015    0.4126019
  46.9100037    0.4167342
  46.9200020    0.4143155
  46.9300041    0.4356564
  46.9400024    0.4491266
  46.9500008    0.4432876
  46.9600029    0.4415265
  46.9700012    0.4496602
  46.9800034    0.4398952
  46.9900017    0.4538275
  47.0000038    0.4602125
  47.0100021    0.4658196
  47.0200005    0.4659846
  47.0300026    0.4786129
  47.0400009    0.4818667
  47.0500031    0.4900082
  47.0600014    0.4812474
  47.0700035    0.4695168
  47.0800018    0.4875082
  47.0900040    0.4943233
  47.1000023    0.4888413
  47.1100006    0.4815650
  47.1200027    0.4954124
  47.1300011    0.4897593
  47.1400032    0.4991284
  47.1500015    0.4968319
  47.1600037    0.4901059
  47.1700020    0.4817127
  47.1800041    0.4645255
  47.1900024    0.4592754
  47.2000008    0.4794585
  47.2100029    0.4797934
  47.2200012    0.4790513
  47.2300034    0.4693488
  47.2400017    0.4704424
  47.2500038    0.4697225
  47.2600021    0.4712752
  47.2700005    0.4759804
  47.2800026    0.4695288
  47.2900009    0.4624198
  47.3000031    0.4551030
  47.3100014    0.4524782
  47.3200035    0.4599443
  47.3300018    0.4630344
  47.3400040    0.4557025
  47.3500023    0.4540967
  47.3600006    0.4410841
  47.3700027    0.4372130
  47.3800011    0.4380068
  47.3900032    0.4497055
  47.4000015    0.4579705
  47.4100037    0.4428930
  47.4200020    0.4555098
  47.4300041    0.4564024
  47.4400024    0.4624045
  47.4500008    0.4631246
  47.4600029    0.4493711
  47.4700012    0.4412072
  47.4800034    0.4321166
  47.4900017    0.4227860
  47.5000038    0.4360910
  47.5100021    0.4430127
  47.5200005    0.4466287
  47.5300026    0.4436639
  47.5400009    0.4535559
  47.5500031    0.4605663
  47.5600014    0.4626647
  47.5700035    0.4628998
  47.5800018    0.4559470
  47.5900040    0.4639335
  47.6000023    0.4595233
  47.6100006    0.4495911
  47.6200027    0.4575964
  47.6300011    0.4550838
  47.6400032    0.4504714
  47.6500015    0.4389641
  47.6600037    0.4461073
  47.6700020    0.4481302
  47.6800041    0.4461540
  47.6900024    0.4442917
  47.7000008    0.4412363
  47.7100029    0.4474246
  47.7200012    0.4424628
  47.7300034    0.4527129
  47.7400017    0.4522113
  47.7500038    0.4495174
  47.7600021    0.4446692
  47.7700005    0.4246651
  47.7800026    0.4351342
  47.7900009    0.4450245
  47.8000031    0.4527595
  47.8100014    0.4568590
  47.8200035    0.4454755
  47.8300018    0.4344586
  47.8400040    0.4353099
  47.8500023    0.4328129
  47.8600006    0.4210295
  47.8700027    0.4269168
  47.8800011    0.4166882
  47.8900032    0.4120171
  47.9000015    0.4046693
  47.9100037    0.3943958
  47.9200020    0.3927403
  47.9300041    0.3960330
  47.9400024    0.4023470
  47.9500008    0.4066940
  47.9600029    0.4119747
  47.9700012    0.4270041
  47.9800034    0.4392867
  47.9900017    0.4225222
  48.0000038    0.4295025
  48.0100021    0.4465162
  48.0200005    0.4502535
  48.0300026    0.4598416
  48.0400009    0.4739966
  48.0500031    0.4660447
  48.0600014    0.4566216
  48.0700035    0.4625264
  48.0800018    0.4509201
  48.0900040    0.4436412
  48.1000023    0.4483882
  48.1100006    0.4559920
  48.1200027    0.4534079
  48.1300011    0.4544081
  48.1400032    0.4634281
  48.1500015    0.4622587
  48.1600037    0.4655653
  48.1700020    0.4511875
  48.1800041    0.4465833
  48.1900024    0.4483049
  48.2000008    0.4425159
  48.2100029    0.4322723
  48.2200012    0.4213596
  48.2300034    0.4341339
  48.2400017    0.4562422
  48.2500038    0.4553128
  48.2600021    0.4485875
  48.2700005    0.4469558
  48.2800026    0.4715490
  48.2900009    0.4666627
  48.3000031    0.4450205
  48.3100014    0.4557473
  48.3200035    0.4652958
  48.3300018    0.4643935
  48.3400040    0.4552561
  48.3500023    0.4714813
  48.3600006    0.4673964
  48.3700027    0.4561183
  48.3800011    0.4522243
  48.3900032    0.4672977
  48.4000015    0.4438149
  48.4100037    0.4466809
  48.4200020    0.4613228
  48.4300041    0.4540974
  48.4400024    0.4546107
  48.4500008    0.4658784
  48.4600029    0.4674548
  48.4700012    0.4478428
  48.4800034    0.4559520
  48.4900017    0.4694249
  48.5000038    0.4598805
  48.5100021    0.4440412
  48.5200005    0.4376327
  48.5300026    0.4446499
  48.5400009    0.4437037
  48.5500031    0.4554783
  48.5600014    0.4415658
  48.5700035    0.4442903
  48.5800018    0.4324056
  48.5900040    0.4473823
  48.6000023    0.4439303
  48.6100006    0.4394752
  48.6200027    0.4433040
  48.6300011    0.4579106
  48.6400032    0.4681899
  48.6500015    0.4728792
  48.6600037    0.4554734
  48.6700020    0.4622109
  48.6800041    0.4510835
  48.6900024    0.4401033
  48.7000008    0.4566346
  48.7100029    0.4627175
  48.7200012    0.4626389
  48.7300034    0.4559023
  48.7400017    0.4472432
  48.7500038    0.4603917
  48.7600021    0.4586082
  48.7700005    0.4529319
  48.7800026    0.4528038
  48.7900009    0.4610348
  48.8000031    0.4604344
  48.8100014    0.4668919
  48.8200035    0.4754032
  48.8300018    0.4613070
  48.8400040    0.4647214
  48.8500023    0.4675818
  48.8600006    0.4715438
  48.8700027    0.4813624
  48.8800011    0.4857190
  48.8900032    0.4849124
  48.9000015    0.4787645
  48.9100037    0.4788384
  48.9200020    0.4882791
  48.9300041    0.5014164
  48.9400024    0.5070357
  48.9500008    0.5125676
  48.9600029    0.5122904
  48.9700012    0.5062448
  48.9800034    0.4984885
  48.9900017    0.5072035
  49.0000038    0.5019503
  49.0100021    0.5003620
  49.0200005    0.4970753
  49.0300026    0.5142102
  49.0400009    0.5165691
  49.0500031    0.5168058
  49.0600014    0.4974260
  49.0700035    0.4894000
  49.0800018    0.5012358
  49.0900040    0.5083104
  49.1000023    0.5165709
  49.1100006    0.5162177
  49.1200027    0.5186100
  49.1300011    0.5124400
  49.1400032    0.4927962
  49.1500015    0.4870744
  49.1600037    0.5021850
  49.1700020    0.4910384
  49.1800041    0.4813737
  49.1900024    0.4907473
  49.2000008    0.5060148
  49.2100029    0.5136593
  49.2200012    0.5254309
  49.2300034    0.4973921
  49.2400017    0.4873623
  49.2500038    0.4907600
  49.2600021    0.4893927
  49.2700005    0.4857123
  49.2800026    0.4784698
  49.2900009    0.4925906
  49.3000031    0.4842754
  49.3100014    0.4941417
  49.3200035    0.5041273
  49.3300018    0.5069450
  49.3400040    0.4936086
  49.3500023    0.4848869
  49.3600006    0.4872425
  49.3700027    0.4930767
  49.3800011    0.4942670
  49.3900032    0.4899766
  49.4000015    0.4832284
  49.4100037    0.4933328
  49.4200020    0.5044495
  49.4300041    0.4964029
  49.4400024    0.4865423
  49.4500008    0.4831935
  49.4600029    0.4913411
  49.4700012    0.4995232
  49.4800034    0.4946532
  49.4900017    0.5087250
  49.5000038    0.5215077
  49.5100021    0.5141255
  49.5200005    0.5190374
  49.5300026    0.5176144
  49.5400009    0.5221180
  49.5500031    0.5087818
  49.5600014    0.4864437
  49.5700035    0.4888411
  49.5800018    0.4886532
  49.5900040    0.4779422
  49.6000023    0.4799263
  49.6100006    0.4792376
  49.6200027    0.4794191
  49.6300011    0.4886413
  49.6400032    0.4764910
  49.6500015    0.4891217
  49.6600037    0.4754638
  49.6700020    0.4827990
  49.6800041    0.4797688
  49.6900024    0.4756040
  49.7000008    0.4754087
  49.7100029    0.4754953
  49.7200012    0.4824348
  49.7300034    0.4911596
  49.7400017    0.4832400
  49.7500038    0.4732551
  49.7600021    0.4902322
  49.7700005    0.4808339
  49.7800026    0.4671767
  49.7900009    0.4602642
  49.8000031    0.4626442
  49.8100014    0.4543287
  49.8200035    0.4594438
  49.8300018    0.4623590
  49.8400040    0.4521442
  49.8500023    0.4483585
  49.8600006    0.4603552
  49.8700027    0.4673937
  49.8800011    0.4453106
  49.8900032    0.4608431
  49.9000015    0.4640869
  49.9100037    0.4706669
  49.9200020    0.4769162
  49.9300041    0.4823537
  49.9400024    0.4729851
  49.9500008    0.4714703
  49.9600029    0.4735973
  49.9700012    0.4801968
  49.9800034    0.4838802
  49.9900017    0.5026109
  50.0000038    0.4994744
  50.0100021    0.4865189
  50.0200043    0.4926886
  50.0300026    0.5134354
  50.0400009    0.5150031
  50.0500031    0.5219092
  50.0600014    0.5204973
  50.0700035    0.5178968
  50.0800018    0.5225488
  50.0900040    0.5256377
  50.1000023    0.5145589
  50.1100006    0.5231239
  50.1200027    0.5252609
  50.1300011    0.5202134
  50.1400032    0.5293238
  50.1500015    0.5209959
  50.1600037    0.5298706
  50.1700020    0.5310854
  50.1800041    0.5421137
  50.1900024    0.5282942
  50.2000008    0.5327131
  50.2100029    0.5243540
  50.2200012    0.5254020
  50.2300034    0.5104003
  50.2400017    0.5044545
  50.2500038    0.5080146
  50.2600021    0.4973142
  50.2700043    0.5087785
  50.2800026    0.5135083
  50.2900009    0.5200556
  50.3000031    0.5121897
  50.3100014    0.5114402
  50.3200035    0.4926161
  50.3300018    0.4840069
  50.3400040    0.4820910
  50.3500023    0.4891563
  50.3600006    0.4883741
  50.3700027    0.4806795
  50.3800011    0.4817590
  50.3900032    0.4873419
  50.4000015    0.5051703
  50.4100037    0.4958838
  50.4200020    0.4856235
  50.4300041    0.5056658
  50.4400024    0.5061690
  50.4500008    0.5153552
  50.4600029    0.5166205
  50.4700012    0.5126989
  50.4800034    0.4989686
  50.4900017    0.4983483
  50.5000038    0.5088196
  50.5100021    0.5091086
  50.5200043    0.5060513
  50.5300026    0.5010664
  50.5400009    0.5056788
  50.5500031    0.4953596
  50.5600014    0.4833461
  50.5700035    0.4960229
  50.5800018    0.5069047
  50.5900040    0.5019001
  50.6000023    0.5082151
  50.6100006    0.4986392
  50.6200027    0.5036070
  50.6300011    0.5240772
  50.6400032    0.5251620
  50.6500015    0.4989111
  50.6600037    0.4843929
  50.6700020    0.5043585
  50.6800041    0.5037907
  50.6900024    0.5118225
  50.7000008    0.5079744
  50.7100029    0.5110741
  50.7200012    0.5175849
  50.7300034    0.5370456
  50.7400017    0.5409399
  50.7500038    0.5529296
  50.7600021    0.5612254
  50.7700043    0.5409954
  50.7800026    0.5425547
  50.7900009    0.5489477
  50.8000031    0.5288839
  50.8100014    0.5163493
  50.8200035    0.5155655
  50.8300018    0.5150969
  50.8400040    0.5087547
  50.8500023    0.5128021
  50.8600006    0.5077786
  50.8700027    0.5017045
  50.8800011    0.5154850
  50.8900032    0.5184552
  50.9000015    0.5158181
  50.9100037    0.5067301
  50.9200020    0.5030612
  50.9300041    0.5127462
  50.9400024    0.5088426
  50.9500008    0.5107302
  50.9600029    0.4877865
  50.9700012    0.4938320
  50.9800034    0.4914827
  50.9900017    0.4848293
  51.0000038    0.5059530
  51.0100021    0.5208746
  51.0200043    0.4860053
  51.0300026    0.4863317
  51.0400009    0.4736195
  51.0500031    0.4663436
  51.0600014    0.4756301
  51.0700035    0.4830510
  51.0800018    0.4706532
  51.0900040    0.4823578
  51.1000023    0.4819474
  51.1100006    0.4697852
  51.1200027    0.4732981
  51.1300011    0.4763941
  51.1400032    0.4774648
  51.1500015    0.4902431
  51.1600037    0.4889323
  51.1700020    0.4817947
  51.1800041    0.4832608
  51.1900024    0.4824997
  51.2000008    0.4977302
  51.2100029    0.4869737
  51.2200012    0.4796954
  51.2300034    0.4898669
  51.2400017    0.4968597
  51.2500038    0.4902102
  51.2600021    0.4869372
  51.2700043    0.4893352
  51.2800026    0.4845938
  51.2900009    0.4709799
  51.3000031    0.4880612
  51.3100014    0.4786313
  51.3200035    0.4740605
  51.3300018    0.4581716
  51.3400040    0.4629050
  51.3500023    0.4561830
  51.3600006    0.4639014
  51.3700027    0.4643992
  51.3800011    0.4798122
  51.3900032    0.4557332
  51.4000015    0.4392492
  51.4100037    0.4367880
  51.4200020    0.4474572
  51.4300041    0.4601032
  51.4400024    0.4596092
  51.4500008    0.4583048
  51.4600029    0.4714228
  51.4700012    0.4653020
  51.4800034    0.4677925
  51.4900017    0.4644599
  51.5000038    0.4552917
  51.5100021    0.4702038
  51.5200043    0.4699716
  51.5300026    0.4616442
  51.5400009    0.4886562
  51.5500031    0.4842996
  51.5600014    0.4880469
  51.5700035    0.4954490
  51.5800018    0.4895161
  51.5900040    0.4927915
  51.6000023    0.5071095
  51.6100006    0.5114332
  51.6200027    0.5076930
  51.6300011    0.5157362
  51.6400032    0.5281671
  51.6500015    0.5114705
  51.6600037    0.5007653
  51.6700020    0.5041460
  51.6800041    0.4972038
  51.6900024    0.4817783
  51.7000008    0.4750413
  51.7100029    0.4688866
  51.7200012    0.4787446
  51.7300034    0.4814397
  51.7400017    0.4827826
  51.7500038    0.4842969
  51.7600021    0.4749404
  51.7700043    0.4602506
  51.7800026    0.4567889
  51.7900009    0.4571404
  51.8000031    0.4358058
  51.8100014    0.4456128
  51.8200035    0.4520455
  51.8300018    0.4539987
  51.8400040    0.4421570
  51.8500023    0.4477962
  51.8600006    0.4383903
  51.8700027    0.4308579
  51.8800011    0.4323259
  51.8900032    0.4322453
  51.9000015    0.4205934
  51.9100037    0.4109693
  51.9200020    0.4119986
  51.9300041    0.4295820
  51.9400024    0.4489086
  51.9500008    0.4660265
  51.9600029    0.4508179
  51.9700012    0.4577436
  51.9800034    0.4660723
  51.9900017    0.4667532
  52.0000038    0.4698217
  52.0100021    0.4761663
  52.0200043    0.4580356
  52.0300026    0.4736758
  52.0400009    0.4807979
  52.0500031    0.4866001
  52.0600014    0.4688794
  52.0700035    0.4859075
  52.0800018    0.4792807
  52.0900040    0.4876723
  52.1000023    0.4950246
  52.1100006    0.4917870
  52.1200027    0.4941468
  52.1300011    0.5051116
  52.1400032    0.4964887
  52.1500015    0.4985563
  52.1600037    0.4875783
  52.1700020    0.5094381
  52.1800041    0.5047983
  52.1900024    0.5025007
  52.2000008    0.5034660
  52.2100029    0.5009923
  52.2200012    0.5035426
  52.2300034    0.5194638
  52.2400017    0.5037764
  52.2500038    0.5092518
  52.2600021    0.5213456
  52.2700043    0.5187286
  52.2800026    0.5100153
  52.2900009    0.5050275
  52.3000031    0.5118281
  52.3100014    0.5209442
  52.3200035    0.5192948
  52.3300018    0.5090501
  52.3400040    0.5030567
  52.3500023    0.4924429
  52.3600006    0.4902063
  52.3700027    0.4792095
  52.3800011    0.4954707
  52.3900032    0.4975925
  52.4000015    0.4849785
  52.4100037    0.4832284
  52.4200020    0.4960994
  52.4300041    0.4861303
  52.4400024    0.4843015
  52.4500008    0.4898697
  52.4600029    0.4882962
  52.4700012    0.4932384
  52.4800034    0.4913128
  52.4900017    0.4973817
  52.5000038    0.4905362
  52.5100021    0.5023426
  52.5200043    0.4929608
  52.5300026    0.4952105
  52.5400009    0.4835433
  52.5500031    0.4803295
  52.5600014    0.4775239
  52.5700035    0.4692080
  52.5800018    0.4692118
  52.5900040    0.4820164
  52.6000023    0.4789590
  52.6100006    0.4830192
  52.6200027    0.4856179
  52.6300011    0.5159035
  52.6400032    0.5080607
  52.6500015    0.4879352
  52.6600037    0.4808204
  52.6700020    0.4754367
  52.6800041    0.4744229
  52.6900024    0.4804298
  52.7000008    0.4765781
  52.7100029    0.4832530
  52.7200012    0.4712592
  52.7300034    0.4659598
  52.7400017    0.4579221
  52.7500038    0.4824428
  52.7600021    0.4875668
  52.7700043    0.4837585
  52.7800026    0.4759624
  52.7900009    0.4662249
  52.8000031    0.4841787
  52.8100014    0.4839013
  52.8200035    0.4787055
  52.8300018    0.4658540
  52.8400040    0.4796981
  52.8500023    0.4742737
  52.8600006    0.4708815
  52.8700027    0.4632373
  52.8800011    0.4687434
  52.8900032    0.4718816
  52.9000015    0.5026281
  52.9100037    0.4853909
  52.9200020    0.4985367
  52.9300041    0.4862116
  52.9400024    0.5000868
  52.9500008    0.4970911
  52.9600029    0.5103804
  52.9700012    0.4944071
  52.9800034    0.5014288
  52.9900017    0.4923424
  53.0000038    0.4885785
  53.0100021    0.5114944
  53.0200043    0.5086551
  53.0300026    0.5027771
  53.0400009    0.4781637
  53.0500031    0.4752773
  53.0600014    0.5007811
  53.0700035    0.4953266
  53.0800018    0.4728385
  53.0900040    0.4682738
  53.1000023    0.4757190
  53.1100044    0.4806305
  53.1200027    0.4760095
  53.1300011    0.4766901
  53.1400032    0.4883049
  53.1500015    0.4676947
  53.1600037    0.4701368
  53.1700020    0.4802308
  53.1800041    0.4955972
  53.1900024    0.4838321
  53.2000008    0.4890422
  53.2100029    0.4978357
  53.2200012    0.4886667
  53.2300034    0.4893185
  53.2400017    0.4840029
  53.2500038    0.5016631
  53.2600021    0.4940496
  53.2700043    0.5131938
  53.2800026    0.5066307
  53.2900009    0.5200594
  53.3000031    0.5275661
  53.3100014    0.5186556
  53.3200035    0.5187617
  53.3300018    0.5020329
  53.3400040    0.5070581
  53.3500023    0.5234976
  53.3600044    0.5149339
  53.3700027    0.5169349
  53.3800011    0.5185905
  53.3900032    0.5202228
  53.4000015    0.5258546
  53.4100037    0.5182115
  53.4200020    0.5279035
  53.4300041    0.5375807
  53.4400024    0.5055258
  53.4500008    0.5120087
  53.4600029    0.4915483
  53.4700012    0.4889009
  53.4800034    0.4994150
  53.4900017    0.4900322
  53.5000038    0.4921427
  53.5100021    0.5053949
  53.5200043    0.5103882
  53.5300026    0.5186868
  53.5400009    0.5008856
  53.5500031    0.5076203
  53.5600014    0.5071425
  53.5700035    0.5136057
  53.5800018    0.5193266
  53.5900040    0.4952969
  53.6000023    0.5050197
  53.6100044    0.5088323
  53.6200027    0.5062718
  53.6300011    0.5185649
  53.6400032    0.5178081
  53.6500015    0.5295631
  53.6600037    0.5341297
  53.6700020    0.5357582
  53.6800041    0.5423203
  53.6900024    0.5560403
  53.7000008    0.5652804
  53.7100029    0.5553767
  53.7200012    0.5693160
  53.7300034    0.5519658
  53.7400017    0.5489951
  53.7500038    0.5461912
  53.7600021    0.5471380
  53.7700043    0.5182707
  53.7800026    0.5340629
  53.7900009    0.5259441
  53.8000031    0.5174382
  53.8100014    0.5094609
  53.8200035    0.4996830
  53.8300018    0.5039027
  53.8400040    0.4961088
  53.8500023    0.4960020
  53.8600044    0.4916389
  53.8700027    0.4765092
  53.8800011    0.4848812
  53.8900032    0.4882597
  53.9000015    0.4877244
  53.9100037    0.5011303
  53.9200020    0.4775210
  53.9300041    0.4739593
  53.9400024    0.4812673
  53.9500008    0.4994509
  53.9600029    0.5125010
  53.9700012    0.5276146
  53.9800034    0.5278631
  53.9900017    0.5238335
  54.0000038    0.5258436
  54.0100021    0.5337217
  54.0200043    0.5041904
  54.0300026    0.5039064
  54.0400009    0.4929930
  54.0500031    0.4823138
  54.0600014    0.4794517
  54.0700035    0.4848494
  54.0800018    0.4899318
  54.0900040    0.4830123
  54.1000023    0.4826442
  54.1100044    0.4720318
  54.1200027    0.4734861
  54.1300011    0.4780754
  54.1400032    0.4681057
  54.1500015    0.4615296
  54.1600037    0.4755702
  54.1700020    0.4831492
  54.1800041    0.4835626
  54.1900024    0.4969638
  54.2000008    0.4848351
  54.2100029    0.4835336
  54.2200012    0.4878694
  54.2300034    0.4973192
  54.2400017    0.5219170
  54.2500038    0.5109689
  54.2600021    0.4991352
  54.2700043    0.4937474
  54.2800026    0.4961753
  54.2900009    0.4933656
  54.3000031    0.4765695
  54.3100014    0.4831612
  54.3200035    0.4887063
  54.3300018    0.4851162
  54.3400040    0.4902219
  54.3500023    0.4956633
  54.3600044    0.5028740
  54.3700027    0.5084977
  54.3800011    0.5163885
  54.3900032    0.5094051
  54.4000015    0.5091292
  54.4100037    0.5010034
  54.4200020    0.4919167
  54.4300041    0.4920521
  54.4400024    0.4976395
  54.4500008    0.4844638
  54.4600029    0.4979460
  54.4700012    0.4881895
  54.4800034    0.5023151
  54.4900017    0.4918397
  54.5000038    0.5111094
  54.5100021    0.5117717
  54.5200043    0.5243540
  54.5300026    0.5107263
  54.5400009    0.5122321
  54.5500031    0.5077386
  54.5600014    0.5079688
  54.5700035    0.5165365
  54.5800018    0.5095528
  54.5900040    0.5114886
  54.6000023    0.5020614
  54.6100044    0.4926613
  54.6200027    0.5020728
  54.6300011    0.4900043
  54.6400032    0.4770512
  54.6500015    0.4888473
  54.6600037    0.4979934
  54.6700020    0.5129107
  54.6800041    0.5075858
  54.6900024    0.5043675
  54.7000008    0.5048628
  54.7100029    0.5408258
  54.7200012    0.5342357
  54.7300034    0.5223368
  54.7400017    0.5341170
  54.7500038    0.5144328
  54.7600021    0.5115212
  54.7700043    0.5067626
  54.7800026    0.4977287
  54.7900009    0.4994674
  54.8000031    0.4847571
  54.8100014    0.5078601
  54.8200035    0.4986372
  54.8300018    0.5069826
  54.8400040    0.4857027
  54.8500023    0.4703431
  54.8600044    0.4588548
  54.8700027    0.4577408
  54.8800011    0.4811526
  54.8900032    0.4912231
  54.9000015    0.4977527
  54.9100037    0.4783592
  54.9200020    0.4926584
  54.9300041    0.5044093
  54.9400024    0.5128919
  54.9500008    0.5126095
  54.9600029    0.5099200
  54.9700012    0.5048047
  54.9800034    0.5302711
  54.9900017    0.5424450
  55.0000038    0.5459791
  55.0100021    0.5482187
  55.0200043    0.5494515
  55.0300026    0.5465871
  55.0400009    0.5301105
  55.0500031    0.5383833
  55.0600014    0.5325338
  55.0700035    0.5180606
  55.0800018    0.5162725
  55.0900040    0.5190873
  55.1000023    0.5238311
  55.1100044    0.5263508
  55.1200027    0.5133640
  55.1300011    0.5115715
  55.1400032    0.4918929
  55.1500015    0.4991567
  55.1600037    0.5044197
  55.1700020    0.4971981
  55.1800041    0.4929620
  55.1900024    0.5010121
  55.2000008    0.5011901
  55.2100029    0.5209592
  55.2200012    0.5090080
  55.2300034    0.4910938
  55.2400017    0.5046508
  55.2500038    0.5321714
  55.2600021    0.5364975
  55.2700043    0.5336984
  55.2800026    0.5387303
  55.2900009    0.5243422
  55.3000031    0.5194542
  55.3100014    0.5000043
  55.3200035    0.5017002
  55.3300018    0.5154180
  55.3400040    0.5149627
  55.3500023    0.5061586
  55.3600044    0.4928115
  55.3700027    0.5031176
  55.3800011    0.5034201
  55.3900032    0.5062954
  55.4000015    0.4982653
  55.4100037    0.5079043
  55.4200020    0.5162004
  55.4300041    0.5086183
  55.4400024    0.4897319
  55.4500008    0.4893254
  55.4600029    0.4861800
  55.4700012    0.4765299
  55.4800034    0.4709192
  55.4900017    0.4821132
  55.5000038    0.4766060
  55.5100021    0.4997190
  55.5200043    0.4874212
  55.5300026    0.4699332
  55.5400009    0.4688254
  55.5500031    0.4655017
  55.5600014    0.4528360
  55.5700035    0.4579845
  55.5800018    0.4615122
  55.5900040    0.4824486
  55.6000023    0.4790424
  55.6100044    0.4750865
  55.6200027    0.4798600
  55.6300011    0.4753357
  55.6400032    0.4874273
  55.6500015    0.4776181
  55.6600037    0.4681821
  55.6700020    0.4689419
  55.6800041    0.4569112
  55.6900024    0.4464370
  55.7000008    0.4541592
  55.7100029    0.4488739
  55.7200012    0.4640479
  55.7300034    0.4650497
  55.7400017    0.4613521
  55.7500038    0.4768445
  55.7600021    0.4959716
  55.7700043    0.4797950
  55.7800026    0.4832385
  55.7900009    0.4740152
  55.8000031    0.4815955
  55.8100014    0.4762638
  55.8200035    0.4864141
  55.8300018    0.4795775
  55.8400040    0.4749263
  55.8500023    0.4587314
  55.8600044    0.4667464
  55.8700027    0.4549318
  55.8800011    0.4647897
  55.8900032    0.4625058
  55.9000015    0.4608282
  55.9100037    0.4615878
  55.9200020    0.4553084
  55.9300041    0.4498785
  55.9400024    0.4607089
  55.9500008    0.4614304
  55.9600029    0.4622082
  55.9700012    0.4588011
  55.9800034    0.4387880
  55.9900017    0.4471315
  56.0000038    0.4475599
  56.0100021    0.4562818
  56.0200043    0.4684923
  56.0300026    0.4669877
  56.0400009    0.4645725
  56.0500031    0.4494533
  56.0600014    0.4640075
  56.0700035    0.4653575
  56.0800018    0.4665573
  56.0900040    0.4674362
  56.1000023    0.4605918
  56.1100044    0.4655740
  56.1200027    0.4710636
  56.1300011    0.4718290
  56.1400032    0.4560281
  56.1500015    0.4553850
  56.1600037    0.4633056
  56.1700020    0.4696403
  56.1800041    0.4567555
  56.1900024    0.4527501
  56.2000008    0.4542625
  56.2100029    0.4542136
  56.2200012    0.4612408
  56.2300034    0.4624895
  56.2400017    0.4645707
  56.2500038    0.4634237
  56.2600021    0.4622654
  56.2700043    0.4560012
  56.2800026    0.4498284
  56.2900009    0.4675920
  56.3000031    0.4666519
  56.3100014    0.4436947
  56.3200035    0.4405374
  56.3300018    0.4385944
  56.3400040    0.4337545
  56.3500023    0.4469489
  56.3600044    0.4417028
  56.3700027    0.4352067
  56.3800011    0.4386209
  56.3900032    0.4396399
  56.4000015    0.4345740
  56.4100037    0.4437210
  56.4200020    0.4538050
  56.4300041    0.4548799
  56.4400024    0.4676976
  56.4500046    0.4789141
  56.4600029    0.4843959
  56.4700012    0.4610856
  56.4800034    0.4676673
  56.4900017    0.4671313
  56.5000038    0.4643903
  56.5100021    0.4728256
  56.5200043    0.4795467
  56.5300026    0.4639646
  56.5400009    0.4567970
  56.5500031    0.4654186
  56.5600014    0.4740364
  56.5700035    0.4738766
  56.5800018    0.4694022
  56.5900040    0.4694719
  56.6000023    0.4678878
  56.6100044    0.4658630
  56.6200027    0.4672713
  56.6300011    0.4689236
  56.6400032    0.4891554
  56.6500015    0.4884393
  56.6600037    0.4933274
  56.6700020    0.4946015
  56.6800041    0.4870430
  56.6900024    0.4928432
  56.7000046    0.4775288
  56.7100029    0.4771762
  56.7200012    0.4786270
  56.7300034    0.4690912
  56.7400017    0.4453855
  56.7500038    0.4646083
  56.7600021    0.4619690
  56.7700043    0.4580953
  56.7800026    0.4480083
  56.7900009    0.4482551
  56.8000031    0.4460257
  56.8100014    0.4277654
  56.8200035    0.4248963
  56.8300018    0.4411573
  56.8400040    0.4432836
  56.8500023    0.4586477
  56.8600044    0.4534505
  56.8700027    0.4677663
  56.8800011    0.4756808
  56.8900032    0.4662650
  56.9000015    0.4612768
  56.9100037    0.4753444
  56.9200020    0.4664399
  56.9300041    0.4818307
  56.9400024    0.4687463
  56.9500046    0.4807406
  56.9600029    0.4816439
  56.9700012    0.4986955
  56.9800034    0.5042449
  56.9900017    0.4895321
  57.0000038    0.5027114
  57.0100021    0.5078220
  57.0200043    0.5204141
  57.0300026    0.5294359
  57.0400009    0.5295390
  57.0500031    0.5344866
  57.0600014    0.5348544
  57.0700035    0.5503791
  57.0800018    0.5292779
  57.0900040    0.5314098
  57.1000023    0.5310152
  57.1100044    0.5221519
  57.1200027    0.5167972
  57.1300011    0.5373061
  57.1400032    0.5241100
  57.1500015    0.5186558
  57.1600037    0.5208077
  57.1700020    0.5139248
  57.1800041    0.5299129
  57.1900024    0.5503526
  57.2000046    0.5322856
  57.2100029    0.5375144
  57.2200012    0.5437737
  57.2300034    0.5437863
  57.2400017    0.5594869
  57.2500038    0.5609217
  57.2600021    0.5762538
  57.2700043    0.5605102
  57.2800026    0.5742870
  57.2900009    0.5772914
  57.3000031    0.5787206
  57.3100014    0.5722172
  57.3200035    0.5691381
  57.3300018    0.5659499
  57.3400040    0.5542278
  57.3500023    0.5447845
  57.3600044    0.5468818
  57.3700027    0.5616440
  57.3800011    0.5671425
  57.3900032    0.5693523
  57.4000015    0.5710822
  57.4100037    0.5498809
  57.4200020    0.5340837
  57.4300041    0.5343314
  57.4400024    0.5214883
  57.4500046    0.5230288
  57.4600029    0.5212312
  57.4700012    0.5170704
  57.4800034    0.5209477
  57.4900017    0.5286997
  57.5000038    0.5175765
  57.5100021    0.5315377
  57.5200043    0.5397357
  57.5300026    0.5454694
  57.5400009    0.5347592
  57.5500031    0.5265306
  57.5600014    0.5419489
  57.5700035    0.5329474
  57.5800018    0.5605484
  57.5900040    0.5539753
  57.6000023    0.5507036
  57.6100044    0.5566489
  57.6200027    0.5543067
  57.6300011    0.5529555
  57.6400032    0.5595940
  57.6500015    0.5670497
  57.6600037    0.5586637
  57.6700020    0.5648553
  57.6800041    0.5503010
  57.6900024    0.5431241
  57.7000046    0.5326830
  57.7100029    0.5274785
  57.7200012    0.5279506
  57.7300034    0.5358766
  57.7400017    0.5413836
  57.7500038    0.5401756
  57.7600021    0.5367309
  57.7700043    0.5472960
  57.7800026    0.5677682
  57.7900009    0.5710489
  57.8000031    0.5394429
  57.8100014    0.5281679
  57.8200035    0.5130083
  57.8300018    0.5252553
  57.8400040    0.5169643
  57.8500023    0.5205879
  57.8600044    0.5162455
  57.8700027    0.5127395
  57.8800011    0.5143515
  57.8900032    0.5136045
  57.9000015    0.5279310
  57.9100037    0.5241599
  57.9200020    0.5190465
  57.9300041    0.5095823
  57.9400024    0.5100042
  57.9500046    0.5159983
  57.9600029    0.5185211
  57.9700012    0.5322450
  57.9800034    0.5251949
  57.9900017    0.5370138
  58.0000038    0.5244536
  58.0100021    0.5281813
  58.0200043    0.5250568
  58.0300026    0.5142781
  58.0400009    0.5040001
  58.0500031    0.5081066
  58.0600014    0.5136511
  58.0700035    0.5065621
  58.0800018    0.5121981
  58.0900040    0.5061408
  58.1000023    0.4960155
  58.1100044    0.4846992
  58.1200027    0.4972059
  58.1300011    0.5157930
  58.1400032    0.5114802
  58.1500015    0.5109129
  58.1600037    0.5167639
  58.1700020    0.5064107
  58.1800041    0.4979907
  58.1900024    0.5020173
  58.2000046    0.4991836
  58.2100029    0.4926366
  58.2200012    0.4946720
  58.2300034    0.4888655
  58.2400017    0.4997537
  58.2500038    0.4878816
  58.2600021    0.4919072
  58.2700043    0.5063967
  58.2800026    0.5126490
  58.2900009    0.5033755
  58.3000031    0.4998556
  58.3100014    0.5085323
  58.3200035    0.5041893
  58.3300018    0.5131004
  58.3400040    0.5010200
  58.3500023    0.4998163
  58.3600044    0.4979549
  58.3700027    0.4974081
  58.3800011    0.4941763
  58.3900032    0.4767276
  58.4000015    0.4707772
  58.4100037    0.4731278
  58.4200020    0.4789245
  58.4300041    0.4685594
  58.4400024    0.4926232
  58.4500046    0.4852898
  58.4600029    0.4906138
  58.4700012    0.4707023
  58.4800034    0.4790709
  58.4900017    0.4825109
  58.5000038    0.4913428
  58.5100021    0.4965672
  58.5200043    0.5129899
  58.5300026    0.5053291
  58.5400009    0.4865986
  58.5500031    0.4946938
  58.5600014    0.4859530
  58.5700035    0.4925516
  58.5800018    0.5109607
  58.5900040    0.5216027
  58.6000023    0.5178642
  58.6100044    0.5154555
  58.6200027    0.5083317
  58.6300011    0.5017198
  58.6400032    0.5029306
  58.6500015    0.5056662
  58.6600037    0.4997213
  58.6700020    0.4924349
  58.6800041    0.4876783
  58.6900024    0.5007278
  58.7000046    0.5048025
  58.7100029    0.5121684
  58.7200012    0.5092006
  58.7300034    0.5103998
  58.7400017    0.5055864
  58.7500038    0.5005730
  58.7600021    0.4933109
  58.7700043    0.4969759
  58.7800026    0.4880513
  58.7900009    0.4771232
  58.8000031    0.4621140
  58.8100014    0.4673911
  58.8200035    0.4629441
  58.8300018    0.4564621
  58.8400040    0.4610367
  58.8500023    0.4692538
  58.8600044    0.4597337
  58.8700027    0.4600089
  58.8800011    0.4663087
  58.8900032    0.4511375
  58.9000015    0.4746933
  58.9100037    0.4773340
  58.9200020    0.5011344
  58.9300041    0.5023935
  58.9400024    0.4879529
  58.9500046    0.4811327
  58.9600029    0.4787778
  58.9700012    0.4783861
  58.9800034    0.4574428
  58.9900017    0.4765698
  59.0000038    0.4877844
  59.0100021    0.4811466
  59.0200043    0.4855008
  59.0300026    0.4846021
  59.0400009    0.4921139
  59.0500031    0.4908265
  59.0600014    0.4731006
  59.0700035    0.4813126
  59.0800018    0.4764288
  59.0900040    0.4810302
  59.1000023    0.4893974
  59.1100044    0.4678137
  59.1200027    0.4572863
  59.1300011    0.4564547
  59.1400032    0.4775108
  59.1500015    0.4733398
  59.1600037    0.4649630
  59.1700020    0.4788966
  59.1800041    0.4913843
  59.1900024    0.4911309
  59.2000046    0.5091907
  59.2100029    0.4994248
  59.2200012    0.4809839
  59.2300034    0.4699825
  59.2400017    0.4843079
  59.2500038    0.5097565
  59.2600021    0.4926532
  59.2700043    0.4988413
  59.2800026    0.5188370
  59.2900009    0.5172482
  59.3000031    0.5161175
  59.3100014    0.4851163
  59.3200035    0.4783652
  59.3300018    0.4861153
  59.3400040    0.4908597
  59.3500023    0.5050078
  59.3600044    0.4887843
  59.3700027    0.4825588
  59.3800011    0.4781029
  59.3900032    0.4920265
  59.4000015    0.5111796
  59.4100037    0.4972681
  59.4200020    0.4960192
  59.4300041    0.5009156
  59.4400024    0.4950062
  59.4500046    0.5081519
  59.4600029    0.5028188
  59.4700012    0.4895610
  59.4800034    0.4751385
  59.4900017    0.4817313
  59.5000038    0.4772592
  59.5100021    0.4850042
  59.5200043    0.5006657
  59.5300026    0.4912412
  59.5400047    0.4894876
  59.5500031    0.5007527
  59.5600014    0.4902029
  59.5700035    0.5010306
  59.5800018    0.4906276
  59.5900040    0.4697541
  59.6000023    0.4668723
  59.6100044    0.4876040
  59.6200027    0.4758356
  59.6300011    0.4633058
  59.6400032    0.4707512
  59.6500015    0.4768738
  59.6600037    0.4561026
  59.6700020    0.4774110
  59.6800041    0.4736300
  59.6900024    0.4874746
  59.7000046    0.4736625
  59.7100029    0.4803837
  59.7200012    0.4554971
  59.7300034    0.4631567
  59.7400017    0.4512113
  59.7500038    0.4549697
  59.7600021    0.4493731
  59.7700043    0.4390832
  59.7800026    0.4270919
  59.7900047    0.4449615
  59.8000031    0.4568935
  59.8100014    0.4634084
  59.8200035    0.4796716
  59.8300018    0.4718753
  59.8400040    0.4600811
  59.8500023    0.4695291
  59.8600044    0.4518890
  59.8700027    0.4636554
  59.8800011    0.4668670
  59.8900032    0.4650578
  59.9000015    0.4511635
  59.9100037    0.4618717
  59.9200020    0.4640311
  59.9300041    0.4695351
  59.9400024    0.4788361
  59.9500046    0.4986977
  59.9600029    0.5098606
  59.9700012    0.4850519
  59.9800034    0.4779497
  59.9900017    0.4785604
  60.0000038    0.4832411
  60.0100021    0.4848935
  60.0200043    0.4866905
  60.0300026    0.4970419
  60.0400047    0.4914245
  60.0500031    0.4866638
  60.0600014    0.4910562
  60.0700035    0.5193206
  60.0800018    0.5182191
  60.0900040    0.5156726
  60.1000023    0.5119324
  60.1100044    0.5151714
  60.1200027    0.5096557
  60.1300011    0.4998150
  60.1400032    0.5046384
  60.1500015    0.4980232
  60.1600037    0.5007608
  60.1700020    0.5164915
  60.1800041    0.5241066
  60.1900024    0.5389750
  60.2000046    0.5437445
  60.2100029    0.5283023
  60.2200012    0.5299547
  60.2300034    0.5455990
  60.2400017    0.5235328
  60.2500038    0.5191832
  60.2600021    0.5196018
  60.2700043    0.5035082
  60.2800026    0.5116951
  60.2900047    0.4980672
  60.3000031    0.5145723
  60.3100014    0.5131854
  60.3200035    0.5096624
  60.3300018    0.5028034
  60.3400040    0.5025524
  60.3500023    0.4996290
  60.3600044    0.4940766
  60.3700027    0.4822456
  60.3800011    0.4838658
  60.3900032    0.4758930
  60.4000015    0.4839789
  60.4100037    0.4657067
  60.4200020    0.4868500
  60.4300041    0.4802473
  60.4400024    0.4818039
  60.4500046    0.4730741
  60.4600029    0.4668520
  60.4700012    0.4690288
  60.4800034    0.4602052
  60.4900017    0.4503033
  60.5000038    0.4651934
  60.5100021    0.4816503
  60.5200043    0.4793599
  60.5300026    0.4722013
  60.5400047    0.4677472
  60.5500031    0.4746877
  60.5600014    0.4876602
  60.5700035    0.4764273
  60.5800018    0.4668880
  60.5900040    0.4737080
  60.6000023    0.4658433
  60.6100044    0.4674782
  60.6200027    0.4644588
  60.6300011    0.4673718
  60.6400032    0.4646690
  60.6500015    0.4789233
  60.6600037    0.4855360
  60.6700020    0.4755645
  60.6800041    0.4636585
  60.6900024    0.4638937
  60.7000046    0.4625812
  60.7100029    0.4772156
  60.7200012    0.4837703
  60.7300034    0.4869383
  60.7400017    0.4851014
  60.7500038    0.4834117
  60.7600021    0.4908330
  60.7700043    0.4913052
  60.7800026    0.4849274
  60.7900047    0.4876093
  60.8000031    0.4863231
  60.8100014    0.4807045
  60.8200035    0.4795648
  60.8300018    0.4871819
  60.8400040    0.4717653
  60.8500023    0.4573477
  60.8600044    0.4695111
  60.8700027    0.4694058
  60.8800011    0.4612853
  60.8900032    0.4753911
  60.9000015    0.4721791
  60.9100037    0.4798879
  60.9200020    0.4786909
  60.9300041    0.4727128
  60.9400024    0.4720629
  60.9500046    0.4640322
  60.9600029    0.4724923
  60.9700012    0.4706077
  60.9800034    0.4773004
  60.9900017    0.4652626
  61.0000038    0.4617497
  61.0100021    0.4571728
  61.0200043    0.4490950
  61.0300026    0.4427658
  61.0400047    0.4509242
  61.0500031    0.4511071
  61.0600014    0.4482057
  61.0700035    0.4567276
  61.0800018    0.4690361
  61.0900040    0.4516999
  61.1000023    0.4502942
  61.1100044    0.4626079
  61.1200027    0.4672900
  61.1300011    0.4627520
  61.1400032    0.4552965
  61.1500015    0.4775475
  61.1600037    0.4627990
  61.1700020    0.4617884
  61.1800041    0.4497489
  61.1900024    0.4583884
  61.2000046    0.4598687
  61.2100029    0.4513557
  61.2200012    0.4440266
  61.2300034    0.4379238
  61.2400017    0.4257349
  61.2500038    0.4511327
  61.2600021    0.4391941
  61.2700043    0.4175965
  61.2800026    0.4286970
  61.2900047    0.4077431
  61.3000031    0.4080818
  61.3100014    0.4151594
  61.3200035    0.4107947
  61.3300018    0.4133812
  61.3400040    0.4145011
  61.3500023    0.4143990
  61.3600044    0.4213890
  61.3700027    0.4261931
  61.3800011    0.4315067
  61.3900032    0.4145579
  61.4000015    0.4227069
  61.4100037    0.4121157
  61.4200020    0.4240228
  61.4300041    0.4230747
  61.4400024    0.4163063
  61.4500046    0.4077724
  61.4600029    0.3993154
  61.4700012    0.3998242
  61.4800034    0.3930082
  61.4900017    0.4091880
  61.5000038    0.4105920
  61.5100021    0.4183933
  61.5200043    0.4068768
  61.5300026    0.4063894
  61.5400047    0.3948928
  61.5500031    0.3925568
  61.5600014    0.3979205
  61.5700035    0.4039060
  61.5800018    0.4048020
  61.5900040    0.4015666
  61.6000023    0.4040318
  61.6100044    0.3970056
  61.6200027    0.3908139
  61.6300011    0.3872001
  61.6400032    0.3905895
  61.6500015    0.3883128
  61.6600037    0.4086717
  61.6700020    0.4068135
  61.6800041    0.3992472
  61.6900024    0.3830683
  61.7000046    0.3916355
  61.7100029    0.3916329
  61.7200012    0.3986154
  61.7300034    0.4024739
  61.7400017    0.3866339
  61.7500038    0.3880843
  61.7600021    0.3940550
  61.7700043    0.3916487
  61.7800026    0.3895611
  61.7900047    0.3950134
  61.8000031    0.3807406
  61.8100014    0.3891816
  61.8200035    0.3966317
  61.8300018    0.3880574
  61.8400040    0.3832233
  61.8500023    0.3862413
  61.8600044    0.4079980
  61.8700027    0.4229974
  61.8800011    0.4132498
  61.8900032    0.4122989
  61.9000015    0.4113611
  61.9100037    0.4197689
  61.9200020    0.4279584
  61.9300041    0.4364786
  61.9400024    0.4278169
  61.9500046    0.4371413
  61.9600029    0.4280322
  61.9700012    0.4196192
  61.9800034    0.4231334
  61.9900017    0.4192218
  62.0000038    0.4169376
  62.0100021    0.4147613
  62.0200043    0.4232793
  62.0300026    0.4185962
  62.0400047    0.4297838
  62.0500031    0.4231724
  62.0600014    0.4207826
  62.0700035    0.4246313
  62.0800018    0.4334250
  62.0900040    0.4348639
  62.1000023    0.4286118
  62.1100044    0.4288341
  62.1200027    0.4054798
  62.1300011    0.4110609
  62.1400032    0.4123149
  62.1500015    0.4084655
  62.1600037    0.4158654
  62.1700020    0.3975244
  62.1800041    0.4001918
  62.1900024    0.3928226
  62.2000046    0.3945147
  62.2100029    0.3996901
  62.2200012    0.4071783
  62.2300034    0.4142776
  62.2400017    0.4119353
  62.2500038    0.4073414
  62.2600021    0.3929874
  62.2700043    0.3909190
  62.2800026    0.3883547
  62.2900047    0.4136338
  62.3000031    0.3927944
  62.3100014    0.3927565
  62.3200035    0.3895974
  62.3300018    0.3881480
  62.3400040    0.3994679
  62.3500023    0.4126529
  62.3600044    0.4078026
  62.3700027    0.3990751
  62.3800011    0.3918030
  62.3900032    0.3792727
  62.4000015    0.3683202
  62.4100037    0.3731708
  62.4200020    0.3930074
  62.4300041    0.4032834
  62.4400024    0.4044186
  62.4500046    0.4073519
  62.4600029    0.4147980
  62.4700012    0.4040824
  62.4800034    0.3868246
  62.4900017    0.3984992
  62.5000038    0.3883855
  62.5100021    0.3993180
  62.5200043    0.4009838
  62.5300026    0.4038949
  62.5400047    0.4192565
  62.5500031    0.3994309
  62.5600014    0.3956867
  62.5700035    0.3917445
  62.5800018    0.3904680
  62.5900040    0.3939788
  62.6000023    0.3993836
  62.6100044    0.4003018
  62.6200027    0.4000394
  62.6300011    0.3829984
  62.6400032    0.3770518
  62.6500015    0.4000314
  62.6600037    0.4005145
  62.6700020    0.3917217
  62.6800041    0.4051138
  62.6900024    0.3897585
  62.7000046    0.4169814
  62.7100029    0.4044414
  62.7200012    0.3962289
  62.7300034    0.3926660
  62.7400017    0.3895810
  62.7500038    0.3958251
  62.7600021    0.4110907
  62.7700043    0.4061682
  62.7800026    0.4044783
  62.7900047    0.3953241
  62.8000031    0.4067451
  62.8100014    0.4060232
  62.8200035    0.4033976
  62.8300018    0.4018103
  62.8400040    0.4024521
  62.8500023    0.4170320
  62.8600044    0.4130791
  62.8700027    0.4070468
  62.8800049    0.4160168
  62.8900032    0.4198006
  62.9000015    0.4232789
  62.9100037    0.4279107
  62.9200020    0.4231785
  62.9300041    0.4216938
  62.9400024    0.4086655
  62.9500046    0.4118816
  62.9600029    0.4107818
  62.9700012    0.3951699
  62.9800034    0.3958137
  62.9900017    0.4005888
  63.0000038    0.4019285
  63.0100021    0.4190832
  63.0200043    0.4226524
  63.0300026    0.4111066
  63.0400047    0.3990667
  63.0500031    0.3882242
  63.0600014    0.4066478
  63.0700035    0.4166076
  63.0800018    0.4173395
  63.0900040    0.4305454
  63.1000023    0.4361549
  63.1100044    0.4343176
  63.1200027    0.4448544
  63.1300049    0.4509516
  63.1400032    0.4523798
  63.1500015    0.4566889
  63.1600037    0.4600753
  63.1700020    0.4562501
  63.1800041    0.4641370
  63.1900024    0.4639430
  63.2000046    0.4777761
  63.2100029    0.4697118
  63.2200012    0.4744719
  63.2300034    0.4776317
  63.2400017    0.4818366
  63.2500038    0.4794658
  63.2600021    0.4682447
  63.2700043    0.4825914
  63.2800026    0.4888118
  63.2900047    0.4898972
  63.3000031    0.4918800
  63.3100014    0.4944391
  63.3200035    0.4972803
  63.3300018    0.5092937
  63.3400040    0.4977620
  63.3500023    0.4799229
  63.3600044    0.4903578
  63.3700027    0.4902555
  63.3800049    0.4903796
  63.3900032    0.5092562
  63.4000015    0.5035292
  63.4100037    0.5124694
  63.4200020    0.5175312
  63.4300041    0.5136193
  63.4400024    0.5012631
  63.4500046    0.5186813
  63.4600029    0.5056457
  63.4700012    0.5047910
  63.4800034    0.4876747
  63.4900017    0.4948773
  63.5000038    0.5067118
  63.5100021    0.5008887
  63.5200043    0.4964407
  63.5300026    0.5039002
  63.5400047    0.5070696
  63.5500031    0.5000736
  63.5600014    0.5067449
  63.5700035    0.5125704
  63.5800018    0.4825375
  63.5900040    0.4784707
  63.6000023    0.4834427
  63.6100044    0.4818936
  63.6200027    0.4810789
  63.6300049    0.4755826
  63.6400032    0.4766871
  63.6500015    0.4876089
  63.6600037    0.4985960
  63.6700020    0.4951525
  63.6800041    0.5040498
  63.6900024    0.5099829
  63.7000046    0.5188041
  63.7100029    0.5177803
  63.7200012    0.5200334
  63.7300034    0.5144970
  63.7400017    0.5077053
  63.7500038    0.4984933
  63.7600021    0.5002993
  63.7700043    0.4914502
  63.7800026    0.4923551
  63.7900047    0.5036117
  63.8000031    0.5077435
  63.8100014    0.5072424
  63.8200035    0.4967826
  63.8300018    0.5077659
  63.8400040    0.5052161
  63.8500023    0.5080095
  63.8600044    0.5457169
  63.8700027    0.5543687
  63.8800049    0.5442174
  63.8900032    0.5280946
  63.9000015    0.5367027
  63.9100037    0.5375570
  63.9200020    0.5276538
  63.9300041    0.5340086
  63.9400024    0.5206152
  63.9500046    0.5000926
  63.9600029    0.5081054
  63.9700012    0.4990392
  63.9800034    0.5094728
  63.9900017    0.5072662
  64.0000000    0.5052425
  64.0100021    0.4968819
  64.0200043    0.4937905
  64.0300064    0.4969220
  64.0400009    0.4768500
  64.0500031    0.4700136
  64.0600052    0.4706224
  64.0699997    0.4679300
  64.0800018    0.4782637
  64.0900040    0.4991442
  64.1000061    0.4835244
  64.1100006    0.4913764
  64.1200027    0.5036315
  64.1300049    0.4940369
  64.1399994    0.4887919
  64.1500015    0.4792041
  64.1600037    0.4789301
  64.1700058    0.4790925
  64.1800003    0.4743235
  64.1900024    0.4651531
  64.2000046    0.4587990
  64.2100067    0.4773930
  64.2200012    0.4698509
  64.2300034    0.4675029
  64.2400055    0.4631428
  64.2500000    0.4574806
  64.2600021    0.4738038
  64.2700043    0.4637736
  64.2800064    0.4700824
  64.2900009    0.4678545
  64.3000031    0.4686499
  64.3100052    0.4713456
  64.3199997    0.4679915
  64.3300018    0.4717819
  64.3400040    0.4669549
  64.3500061    0.4734323
  64.3600006    0.4656013
  64.3700027    0.4596788
  64.3800049    0.4568536
  64.3899994    0.4555310
  64.4000015    0.4470707
  64.4100037    0.4438996
  64.4200058    0.4482904
  64.4300003    0.4407025
  64.4400024    0.4242325
  64.4500046    0.4242901
  64.4600067    0.4306056
  64.4700012    0.4262264
  64.4800034    0.4212834
  64.4900055    0.4318586
  64.5000000    0.4304023
  64.5100021    0.4292205
  64.5200043    0.4182242
  64.5300064    0.4324461
  64.5400009    0.4486218
  64.5500031    0.4561148
  64.5600052    0.4522904
  64.5699997    0.4508039
  64.5800018    0.4365372
  64.5900040    0.4440389
  64.6000061    0.4416481
  64.6100006    0.4323257
  64.6200027    0.4242814
  64.6300049    0.4152583
  64.6399994    0.4199834
  64.6500015    0.4247439
  64.6600037    0.4389071
  64.6700058    0.4253597
  64.6800003    0.4292558
  64.6900024    0.4231549
  64.7000046    0.4261870
  64.7100067    0.4354175
  64.7200012    0.4385381
  64.7300034    0.4549753
  64.7400055    0.4391149
  64.7500000    0.4347403
  64.7600021    0.4324405
  64.7700043    0.4262537
  64.7800064    0.4426236
  64.7900009    0.4537664
  64.8000031    0.4438624
  64.8100052    0.4443838
  64.8199997    0.4286098
  64.8300018    0.4200979
  64.8400040    0.4213688
  64.8500061    0.4388789
  64.8600006    0.4282784
  64.8700027    0.4330876
  64.8800049    0.4261298
  64.8899994    0.4151427
  64.9000015    0.4236231
  64.9100037    0.4253547
  64.9200058    0.4134443
  64.9300003    0.4080289
  64.9400024    0.3853185
  64.9500046    0.3689979
  64.9600067    0.3728277
  64.9700012    0.3767660
  64.9800034    0.3816356
  64.9900055    0.3988310
  65.0000000    0.3963680
  65.0100021    0.3930671
  65.0200043    0.4007548
  65.0300064    0.4161193
  65.0400009    0.4188611
  65.0500031    0.4232643
  65.0600052    0.4101911
  65.0699997    0.4175159
  65.0800018    0.4097017
  65.0900040    0.3998792
  65.1000061    0.3972921
  65.1100006    0.3994379
  65.1200027    0.4032139
  65.1300049    0.3998461
  65.1399994    0.3954715
  65.1500015    0.3914150
  65.1600037    0.3923195
  65.1700058    0.3969624
  65.1800003    0.4053746
  65.1900024    0.4024465
  65.2000046    0.4053011
  65.2100067    0.4054460
  65.2200012    0.3998198
  65.2300034    0.4041429
  65.2400055    0.4029603
  65.2500000    0.3920078
  65.2600021    0.3871834
  65.2700043    0.3797278
  65.2800064    0.3808436
  65.2900009    0.3806019
  65.3000031    0.3776253
  65.3100052    0.3735685
  65.3199997    0.3704129
  65.3300018    0.3705729
  65.3400040    0.3733171
  65.3500061    0.3738476
  65.3600006    0.3808594
  65.3700027    0.3840976
  65.3800049    0.3833497
  65.3899994    0.3554702
  65.4000015    0.3575712
  65.4100037    0.3501459
  65.4200058    0.3490757
  65.4300003    0.3606408
  65.4400024    0.3756723
  65.4500046    0.3653427
  65.4600067    0.3697428
  65.4700012    0.3776224
  65.4800034    0.3641741
  65.4900055    0.3526375
  65.5000000    0.3459808
  65.5100021    0.3559964
  65.5200043    0.3521869
  65.5300064    0.3559781
  65.5400009    0.3581484
  65.5500031    0.3417776
  65.5600052    0.3338653
  65.5699997    0.3304247
  65.5800018    0.3300157
  65.5900040    0.3324692
  65.6000061    0.3476184
  65.6100006    0.3532234
  65.6200027    0.3608028
  65.6300049    0.3575368
  65.6399994    0.3577079
  65.6500015    0.3745088
  65.6600037    0.3656765
  65.6700058    0.3611664
  65.6800003    0.3541161
  65.6900024    0.3406546
  65.7000046    0.3336337
  65.7100067    0.3493320
  65.7200012    0.3560729
  65.7300034    0.3718079
  65.7400055    0.3578757
  65.7500000    0.3653760
  65.7600021    0.3741644
  65.7700043    0.3624195
  65.7800064    0.3573888
  65.7900009    0.3674802
  65.8000031    0.3574910
  65.8100052    0.3689698
  65.8199997    0.3786871
  65.8300018    0.3746460
  65.8400040    0.3914801
  65.8500061    0.3839820
  65.8600006    0.3813200
  65.8700027    0.3853711
  65.8800049    0.3963688
  65.8899994    0.3901058
  65.9000015    0.4080035
  65.9100037    0.3984608
  65.9200058    0.4077492
  65.9300003    0.4114863
  65.9400024    0.4105811
  65.9500046    0.4157713
  65.9600067    0.4258844
  65.9700012    0.4212403
  65.9800034    0.4396887
  65.9900055    0.4322681
  66.0000000    0.4210478
  66.0100021    0.4233694
  66.0200043    0.4267666
  66.0300064    0.4094530
  66.0400009    0.4189940
  66.0500031    0.4257847
  66.0600052    0.4284306
  66.0699997    0.4345631
  66.0800018    0.4386553
  66.0900040    0.4423718
  66.1000061    0.4427615
  66.1100006    0.4401103
  66.1200027    0.4389087
  66.1300049    0.4370959
  66.1399994    0.4380731
  66.1500015    0.4251006
  66.1600037    0.4358898
  66.1700058    0.4265772
  66.1800003    0.4161086
  66.1900024    0.4116588
  66.2000046    0.4187883
  66.2100067    0.4045826
  66.2200012    0.4031928
  66.2300034    0.4027255
  66.2400055    0.4086832
  66.2500000    0.4072641
  66.2600021    0.3940922
  66.2700043    0.3796819
  66.2800064    0.3940389
  66.2900009    0.3820026
  66.3000031    0.3819268
  66.3100052    0.3674656
  66.3199997    0.3728584
  66.3300018    0.3768757
  66.3400040    0.3676584
  66.3500061    0.3778730
  66.3600006    0.3679547
  66.3700027    0.3666126
  66.3800049    0.3635503
  66.3899994    0.3575488
  66.4000015    0.3598714
  66.4100037    0.3626568
  66.4200058    0.3833756
  66.4300003    0.3689266
  66.4400024    0.3578858
  66.4500046    0.3617969
  66.4600067    0.3579575
  66.4700012    0.3560541
  66.4800034    0.3551458
  66.4900055    0.3612172
  66.5000000    0.3528251
  66.5100021    0.3507384
  66.5200043    0.3410781
  66.5300064    0.3480719
  66.5400009    0.3533113
  66.5500031    0.3493709
  66.5600052    0.3545140
  66.5699997    0.3578531
  66.5800018    0.3605275
  66.5900040    0.3549444
  66.6000061    0.3591768
  66.6100006    0.3661344
  66.6200027    0.3550312
  66.6300049    0.3675155
  66.6399994    0.3646691
  66.6500015    0.3721335
  66.6600037    0.3729346
  66.6700058    0.3737981
  66.6800003    0.3762915
  66.6900024    0.3656264
  66.7000046    0.3740512
  66.7100067    0.3689598
  66.7200012    0.3911823
  66.7300034    0.3757697
  66.7400055    0.3773169
  66.7500000    0.3829822
  66.7600021    0.3857247
  66.7700043    0.3861245
  66.7800064    0.3876040
  66.7900009    0.3928233
  66.8000031    0.4010644
  66.8100052    0.4035182
  66.8199997    0.3993079
  66.8300018    0.3942830
  66.8400040    0.3957306
  66.8500061    0.4128592
  66.8600006    0.4121183
  66.8700027    0.4018669
  66.8800049    0.4029354
  66.8899994    0.4014776
  66.9000015    0.4078389
  66.9100037    0.3967966
  66.9200058    0.3974846
  66.9300003    0.3911696
  66.9400024    0.3681683
  66.9500046    0.3611863
  66.9600067    0.3672845
  66.9700012    0.3781269
  66.9800034    0.3685400
  66.9900055    0.3662609
  67.0000000    0.3629862
  67.0100021    0.3738976
  67.0200043    0.3831975
  67.0300064    0.3877642
  67.0400009    0.3810560
  67.0500031    0.3820348
  67.0600052    0.3801979
  67.0699997    0.3929467
  67.0800018    0.3953784
  67.0900040    0.3815670
  67.1000061    0.3714053
  67.1100006    0.3785422
  67.1200027    0.3900854
  67.1300049    0.3734372
  67.1399994    0.3665655
  67.1500015    0.3763186
  67.1600037    0.3865716
  67.1700058    0.3873634
  67.1800003    0.3940837
  67.1900024    0.3931064
  67.2000046    0.3942201
  67.2100067    0.3859724
  67.2200012    0.3986491
  67.2300034    0.4037434
  67.2400055    0.3992322
  67.2500000    0.4014338
  67.2600021    0.4122909
  67.2700043    0.4141824
  67.2800064    0.4113875
  67.2900009    0.4042047
  67.3000031    0.3894282
  67.3100052    0.3849535
  67.3199997    0.3871218
  67.3300018    0.3862551
  67.3400040    0.3830346
  67.3500061    0.3794694
  67.3600006    0.3856007
  67.3700027    0.4012504
  67.3800049    0.3928232
  67.3899994    0.3889184
  67.4000015    0.3792017
  67.4100037    0.3688064
  67.4200058    0.3720667
  67.4300003    0.3716072
  67.4400024    0.3466040
  67.4500046    0.3401532
  67.4600067    0.3400570
  67.4700012    0.3412033
  67.4800034    0.3366543
  67.4900055    0.3586420
  67.5000000    0.3685184
  67.5100021    0.3424727
  67.5200043    0.3459047
  67.5300064    0.3440727
  67.5400009    0.3317788
  67.5500031    0.3311411
  67.5600052    0.3323080
  67.5699997    0.3226108
  67.5800018    0.3309994
  67.5900040    0.3319493
  67.6000061    0.3325992
  67.6100006    0.3205759
  67.6200027    0.3161163
  67.6300049    0.3242514
  67.6400070    0.3207845
  67.6500015    0.3271734
  67.6600037    0.3289789
  67.6700058    0.3430702
  67.6800003    0.3300060
  67.6900024    0.3241540
  67.7000046    0.3313241
  67.7100067    0.3346790
  67.7200012    0.3340211
  67.7300034    0.3479716
  67.7400055    0.3444585
  67.7500000    0.3460752
  67.7600021    0.3491247
  67.7700043    0.3470287
  67.7800064    0.3387134
  67.7900009    0.3390141
  67.8000031    0.3477564
  67.8100052    0.3353055
  67.8199997    0.3537097
  67.8300018    0.3613696
  67.8400040    0.3740243
  67.8500061    0.3720094
  67.8600006    0.3789032
  67.8700027    0.3808632
  67.8800049    0.3669666
  67.8900070    0.3707123
  67.9000015    0.3600180
  67.9100037    0.3581584
  67.9200058    0.3557965
  67.9300003    0.3595886
  67.9400024    0.3629247
  67.9500046    0.3662028
  67.9600067    0.3681428
  67.9700012    0.3511461
  67.9800034    0.3721809
  67.9900055    0.3695424
  68.0000000    0.3569852
  68.0100021    0.3655257
  68.0200043    0.3644121
  68.0300064    0.3655290
  68.0400009    0.3612661
  68.0500031    0.3720395
  68.0600052    0.3750630
  68.0699997    0.3672828
  68.0800018    0.3731914
  68.0900040    0.3635895
  68.1000061    0.3607094
  68.1100006    0.3619779
  68.1200027    0.3663063
  68.1300049    0.3846645
  68.1400070    0.3818648
  68.1500015    0.3824804
  68.1600037    0.3730112
  68.1700058    0.3885145
  68.1800003    0.3787185
  68.1900024    0.3729880
  68.2000046    0.3694538
  68.2100067    0.3726996
  68.2200012    0.3818047
  68.2300034    0.3784924
  68.2400055    0.3747115
  68.2500000    0.3724631
  68.2600021    0.3823501
  68.2700043    0.3758028
  68.2800064    0.3801495
  68.2900009    0.3705175
  68.3000031    0.3879477
  68.3100052    0.3864695
  68.3199997    0.3803339
  68.3300018    0.3671331
  68.3400040    0.3721884
  68.3500061    0.3767014
  68.3600006    0.3709971
  68.3700027    0.3602288
  68.3800049    0.3710102
  68.3900070    0.3729241
  68.4000015    0.3698722
  68.4100037    0.3788844
  68.4200058    0.3886493
  68.4300003    0.3799758
  68.4400024    0.3766182
  68.4500046    0.3712669
  68.4600067    0.3737875
  68.4700012    0.3745713
  68.4800034    0.3913828
  68.4900055    0.4028634
  68.5000000    0.4092387
  68.5100021    0.4036001
  68.5200043    0.4006528
  68.5300064    0.3920260
  68.5400009    0.3906427
  68.5500031    0.3894069
  68.5600052    0.3959222
  68.5699997    0.3899914
  68.5800018    0.3923153
  68.5900040    0.3880206
  68.6000061    0.3746500
  68.6100006    0.3702883
  68.6200027    0.3766852
  68.6300049    0.3797005
  68.6400070    0.3813988
  68.6500015    0.3895662
  68.6600037    0.4070823
  68.6700058    0.3935294
  68.6800003    0.3931290
  68.6900024    0.4037544
  68.7000046    0.3904190
  68.7100067    0.4015792
  68.7200012    0.4140951
  68.7300034    0.4186366
  68.7400055    0.4189358
  68.7500000    0.4215133
  68.7600021    0.4029874
  68.7700043    0.3965833
  68.7800064    0.4002045
  68.7900009    0.3917800
  68.8000031    0.4088961
  68.8100052    0.4038956
  68.8199997    0.3986127
  68.8300018    0.3943410
  68.8400040    0.3973092
  68.8500061    0.4000673
  68.8600006    0.4053091
  68.8700027    0.3970687
  68.8800049    0.3879746
  68.8900070    0.3893897
  68.9000015    0.4012330
  68.9100037    0.4012938
  68.9200058    0.4160539
  68.9300003    0.4193347
  68.9400024    0.4068623
  68.9500046    0.4040741
  68.9600067    0.4044508
  68.9700012    0.3979335
  68.9800034    0.3994210
  68.9900055    0.4148715
  69.0000000    0.4099688
  69.0100021    0.4113902
  69.0200043    0.4173449
  69.0300064    0.4110957
  69.0400009    0.4203820
  69.0500031    0.4094238
  69.0600052    0.4111918
  69.0699997    0.4210064
  69.0800018    0.4340777
  69.0900040    0.4232660
  69.1000061    0.4356384
  69.1100006    0.4484010
  69.1200027    0.4527027
  69.1300049    0.4527276
  69.1400070    0.4560488
  69.1500015    0.4622363
  69.1600037    0.4575770
  69.1700058    0.4501449
  69.1800003    0.4646796
  69.1900024    0.4718399
  69.2000046    0.4571570
  69.2100067    0.4714118
  69.2200012    0.4837412
  69.2300034    0.4787355
  69.2400055    0.4961750
  69.2500000    0.5054318
  69.2600021    0.5242752
  69.2700043    0.5212624
  69.2800064    0.5320472
  69.2900009    0.5513010
  69.3000031    0.5434171
  69.3100052    0.5459598
  69.3199997    0.5314935
  69.3300018    0.5306423
  69.3400040    0.5403205
  69.3500061    0.5359458
  69.3600006    0.5292099
  69.3700027    0.5327674
  69.3800049    0.5268517
  69.3900070    0.5130431
  69.4000015    0.5140191
  69.4100037    0.4959125
  69.4200058    0.4903456
  69.4300003    0.4818839
  69.4400024    0.4775538
  69.4500046    0.4890470
  69.4600067    0.5033274
  69.4700012    0.5018570
  69.4800034    0.5085620
  69.4900055    0.5116495
  69.5000000    0.5068917
  69.5100021    0.5073882
  69.5200043    0.4982005
  69.5300064    0.4753236
  69.5400009    0.4803158
  69.5500031    0.4949801
  69.5600052    0.4928079
  69.5699997    0.4967833
  69.5800018    0.5055792
  69.5900040    0.4992618
  69.6000061    0.5032263
  69.6100006    0.4982873
  69.6200027    0.4950071
  69.6300049    0.4868519
  69.6400070    0.4956037
  69.6500015    0.5241299
  69.6600037    0.5129804
  69.6700058    0.4957781
  69.6800003    0.4835943
  69.6900024    0.4870954
  69.7000046    0.4928724
  69.7100067    0.4823665
  69.7200012    0.4887604
  69.7300034    0.4829519
  69.7400055    0.5034239
  69.7500000    0.5020034
  69.7600021    0.4875886
  69.7700043    0.4874713
  69.7800064    0.4829530
  69.7900009    0.4853787
  69.8000031    0.4778776
  69.8100052    0.4622110
  69.8199997    0.4573300
  69.8300018    0.4669483
  69.8400040    0.4531856
  69.8500061    0.4537336
  69.8600006    0.4492322
  69.8700027    0.4490809
  69.8800049    0.4559982
  69.8900070    0.4624830
  69.9000015    0.4579263
  69.9100037    0.4321492
  69.9200058    0.4231758
  69.9300003    0.4176656
  69.9400024    0.4304857
  69.9500046    0.4199610
  69.9600067    0.4245590
  69.9700012    0.4050800
  69.9800034    0.4152188
  69.9900055    0.4199304
  70.0000000    0.4206309
  70.0100021    0.4107279
  70.0200043    0.4165021
  70.0300064    0.4143020
  70.0400009    0.4195575
  70.0500031    0.4310237
  70.0600052    0.4352942
  70.0699997    0.4262698
  70.0800018    0.4169560
  70.0900040    0.4110366
  70.1000061    0.4014500
  70.1100006    0.3933117
  70.1200027    0.4109512
  70.1300049    0.3996980
  70.1400070    0.3991268
  70.1500015    0.3986685
  70.1600037    0.4146192
  70.1700058    0.4056896
  70.1800003    0.4091971
  70.1900024    0.3939381
  70.2000046    0.3998297
  70.2100067    0.3895683
  70.2200012    0.3791219
  70.2300034    0.3847690
  70.2400055    0.3848428
  70.2500000    0.3855396
  70.2600021    0.3851009
  70.2700043    0.3970046
  70.2800064    0.3873850
  70.2900009    0.3847234
  70.3000031    0.3766369
  70.3100052    0.3950417
  70.3199997    0.3752279
  70.3300018    0.3715163
  70.3400040    0.3776176
  70.3500061    0.3806875
  70.3600006    0.3875593
  70.3700027    0.3926852
  70.3800049    0.3798549
  70.3900070    0.3777268
  70.4000015    0.3793245
  70.4100037    0.3946920
  70.4200058    0.3879395
  70.4300003    0.3859645
  70.4400024    0.3937789
  70.4500046    0.3911061
  70.4600067    0.3853395
  70.4700012    0.4054567
  70.4800034    0.4111120
  70.4900055    0.3950682
  70.5000000    0.3846405
  70.5100021    0.3844768
  70.5200043    0.3847634
  70.5300064    0.3897973
  70.5400009    0.4015312
  70.5500031    0.3979100
  70.5600052    0.3943327
  70.5699997    0.3921544
  70.5800018    0.3947440
  70.5900040    0.3912868
  70.6000061    0.3957472
  70.6100006    0.3906731
  70.6200027    0.3910442
  70.6300049    0.3875556
  70.6400070    0.3837758
  70.6500015    0.3834416
  70.6600037    0.3762536
  70.6700058    0.3758703
  70.6800003    0.3803602
  70.6900024    0.3942729
  70.7000046    0.4010235
  70.7100067    0.3924713
  70.7200012    0.3862785
  70.7300034    0.3803925
  70.7400055    0.3915746
  70.7500000    0.3774299
  70.7600021    0.3795143
  70.7700043    0.3783422
  70.7800064    0.3940243
  70.7900009    0.3816243
  70.8000031    0.3857672
  70.8100052    0.3895317
  70.8199997    0.4078540
  70.8300018    0.4001942
  70.8400040    0.4115582
  70.8500061    0.4076376
  70.8600006    0.4048936
  70.8700027    0.3942833
  70.8800049    0.3960990
  70.8900070    0.3981317
  70.9000015    0.3872718
  70.9100037    0.3846524
  70.9200058    0.4037229
  70.9300003    0.4130271
  70.9400024    0.4162070
  70.9500046    0.4053177
  70.9600067    0.4039620
  70.9700012    0.4012939
  70.9800034    0.4018205
  70.9900055    0.3974330
  71.0000000    0.3975779
  71.0100021    0.3869165
  71.0200043    0.3978388
  71.0300064    0.3912490
  71.0400009    0.3885679
  71.0500031    0.3956303
  71.0600052    0.3763170
  71.0699997    0.3838407
  71.0800018    0.3878464
  71.0900040    0.3794825
  71.1000061    0.3898439
  71.1100006    0.3976980
  71.1200027    0.3793450
  71.1300049    0.3839005
  71.1400070    0.3768604
  71.1500015    0.3767906
  71.1600037    0.3827169
  71.1700058    0.3945723
  71.1800003    0.3984006
  71.1900024    0.4007146
  71.2000046    0.4072877
  71.2100067    0.4054466
  71.2200012    0.4203270
  71.2300034    0.4157960
  71.2400055    0.4099578
  71.2500000    0.4102523
  71.2600021    0.4115333
  71.2700043    0.4164226
  71.2800064    0.4186690
  71.2900009    0.4033803
  71.3000031    0.4065160
  71.3100052    0.4241410
  71.3199997    0.4348490
  71.3300018    0.4420030
  71.3400040    0.4351201
  71.3500061    0.4491156
  71.3600006    0.4576083
  71.3700027    0.4540807
  71.3800049    0.4473997
  71.3900070    0.4481467
  71.4000015    0.4589673
  71.4100037    0.4645947
  71.4200058    0.4747832
  71.4300003    0.4788275
  71.4400024    0.4931203
  71.4500046    0.4884210
  71.4600067    0.5160128
  71.4700012    0.5155011
  71.4800034    0.5177386
  71.4900055    0.5380538
  71.5000000    0.5452945
  71.5100021    0.5500464
  71.5200043    0.5302814
  71.5300064    0.5372298
  71.5400009    0.5384383
  71.5500031    0.5426711
  71.5600052    0.5352616
  71.5699997    0.5429021
  71.5800018    0.5308885
  71.5900040    0.5277128
  71.6000061    0.5248509
  71.6100006    0.5120395
  71.6200027    0.5086432
  71.6300049    0.5171192
  71.6400070    0.5107924
  71.6500015    0.5155318
  71.6600037    0.5229951
  71.6700058    0.5309285
  71.6800003    0.5419645
  71.6900024    0.5589109
  71.7000046    0.5690963
  71.7100067    0.5732927
  71.7200012    0.5742276
  71.7300034    0.5896063
  71.7400055    0.5951775
  71.7500000    0.5952671
  71.7600021    0.5943453
  71.7700043    0.6174664
  71.7800064    0.6436921
  71.7900009    0.6200259
  71.8000031    0.5816611
  71.8100052    0.5713212
  71.8199997    0.5692555
  71.8300018    0.5692436
  71.8400040    0.5684168
  71.8500061    0.5698753
  71.8600006    0.5778940
  71.8700027    0.5635166
  71.8800049    0.5628240
  71.8900070    0.5599543
  71.9000015    0.5483209
  71.9100037    0.5508098
  71.9200058    0.5550715
  71.9300003    0.5622991
  71.9400024    0.5511216
  71.9500046    0.5424429
  71.9600067    0.5291026
  71.9700012    0.5067595
  71.9800034    0.5203798
  71.9900055    0.5094569
  72.0000000    0.5267492
  72.0100021    0.5381949
  72.0200043    0.5414058
  72.0300064    0.5283379
  72.0400009    0.5364374
  72.0500031    0.5387349
  72.0600052    0.5438787
  72.0699997    0.5374733
  72.0800018    0.5362921
  72.0900040    0.5412616
  72.1000061    0.5467492
  72.1100006    0.5447774
  72.1200027    0.5618042
  72.1300049    0.5523053
  72.1400070    0.5451853
  72.1500015    0.5453417
  72.1600037    0.5429168
  72.1700058    0.5551377
  72.1800003    0.5415374
  72.1900024    0.5457508
  72.2000046    0.5490527
  72.2100067    0.5484694
  72.2200012    0.5408741
  72.2300034    0.5306923
  72.2400055    0.5328236
  72.2500000    0.5472912
  72.2600021    0.5467218
  72.2700043    0.5639598
  72.2800064    0.5507675
  72.2900009    0.5549936
  72.3000031    0.5412981
  72.3100052    0.5323197
  72.3199997    0.5347743
  72.3300018    0.5592159
  72.3400040    0.5545239
  72.3500061    0.5684229
  72.3600006    0.5798245
  72.3700027    0.5774276
  72.3800049    0.5918796
  72.3900070    0.6121428
  72.4000015    0.6084649
  72.4100037    0.6145160
  72.4200058    0.6020482
  72.4300003    0.6089855
  72.4400024    0.6142069
  72.4500046    0.6065693
  72.4600067    0.6018033
  72.4700012    0.6101376
  72.4800034    0.6083926
  72.4900055    0.5941237
  72.5000000    0.5770412
  72.5100021    0.5729083
  72.5200043    0.5751832
  72.5300064    0.5703977
  72.5400009    0.5801389
  72.5500031    0.5710704
  72.5600052    0.5564182
  72.5699997    0.5628650
  72.5800018    0.5584345
  72.5900040    0.5661140
  72.6000061    0.5527908
  72.6100006    0.5615746
  72.6200027    0.5814421
  72.6300049    0.5645019
  72.6400070    0.5698668
  72.6500015    0.5599584
  72.6600037    0.5717313
  72.6700058    0.5671927
  72.6800003    0.5733889
  72.6900024    0.5859487
  72.7000046    0.5778778
  72.7100067    0.5896908
  72.7200012    0.5869031
  72.7300034    0.5810415
  72.7400055    0.5885453
  72.7500000    0.5833651
  72.7600021    0.5850632
  72.7700043    0.5999299
  72.7800064    0.5966811
  72.7900009    0.5968838
  72.8000031    0.5709419
  72.8100052    0.5775130
  72.8199997    0.5735952
  72.8300018    0.5580363
  72.8400040    0.5554309
  72.8500061    0.5623136
  72.8600006    0.5617781
  72.8700027    0.5734925
  72.8800049    0.5727015
  72.8900070    0.5583059
  72.9000015    0.5557437
  72.9100037    0.5578295
  72.9200058    0.5485620
  72.9300003    0.5359380
  72.9400024    0.5304608
  72.9500046    0.5578352
  72.9600067    0.5242999
  72.9700012    0.5294532
  72.9800034    0.5258724
  72.9900055    0.5081995
  73.0000000    0.5335040
  73.0100021    0.5526589
  73.0200043    0.5570028
  73.0300064    0.5480074
  73.0400009    0.5508845
  73.0500031    0.5623347
  73.0600052    0.5537617
  73.0699997    0.5605375
  73.0800018    0.5562351
  73.0900040    0.5562149
  73.1000061    0.5692056
  73.1100006    0.5605204
  73.1200027    0.5583060
  73.1300049    0.5522691
  73.1400070    0.5422593
  73.1500015    0.5428115
  73.1600037    0.5414027
  73.1700058    0.5466621
  73.1800003    0.5496783
  73.1900024    0.5429417
  73.2000046    0.5406912
  73.2100067    0.5543457
  73.2200012    0.5705625
  73.2300034    0.5580734
  73.2400055    0.5656400
  73.2500000    0.5711071
  73.2600021    0.5711861
  73.2700043    0.5776107
  73.2800064    0.5856540
  73.2900009    0.5850704
  73.3000031    0.5944425
  73.3100052    0.6073774
  73.3199997    0.5977415
  73.3300018    0.6057170
  73.3400040    0.6032485
  73.3500061    0.5746547
  73.3600006    0.5749603
  73.3700027    0.5753416
  73.3800049    0.5704495
  73.3900070    0.5813917
  73.4000015    0.5867189
  73.4100037    0.6049091
  73.4200058    0.5967531
  73.4300003    0.5943371
  73.4400024    0.5815920
  73.4500046    0.5777070
  73.4600067    0.5763755
  73.4700012    0.5761027
  73.4800034    0.5807959
  73.4900055    0.5630134
  73.5000000    0.5583433
  73.5100021    0.5628451
  73.5200043    0.5535989
  73.5300064    0.5447845
  73.5400009    0.5350066
  73.5500031    0.5337870
  73.5600052    0.5372363
  73.5699997    0.5321968
  73.5800018    0.5542820
  73.5900040    0.5408659
  73.6000061    0.5360691
  73.6100006    0.5285702
  73.6200027    0.5387089
  73.6300049    0.5460983
  73.6400070    0.5350625
  73.6500015    0.5299482
  73.6600037    0.5474448
  73.6700058    0.5402458
  73.6800003    0.5488776
  73.6900024    0.5718190
  73.7000046    0.5631982
  73.7100067    0.5724787
  73.7200012    0.5873860
  73.7300034    0.5823088
  73.7400055    0.5768355
  73.7500000    0.5659674
  73.7600021    0.5652507
  73.7700043    0.5621336
  73.7800064    0.5633832
  73.7900009    0.5558519
  73.8000031    0.5627952
  73.8100052    0.5566090
  73.8199997    0.5378985
  73.8300018    0.5306589
  73.8400040    0.5206964
  73.8500061    0.5207803
  73.8600006    0.5151785
  73.8700027    0.5308082
  73.8800049    0.5510527
  73.8900070    0.5407618
  73.9000015    0.5306385
  73.9100037    0.5125710
  73.9200058    0.5111386
  73.9300003    0.5008669
  73.9400024    0.5039762
  73.9500046    0.5024808
  73.9600067    0.4952219
  73.9700012    0.4999646
  73.9800034    0.5047448
  73.9900055    0.5047012
  74.0000000    0.4874058
  74.0100021    0.4857583
  74.0200043    0.4765722
  74.0300064    0.4873285
  74.0400009    0.4708446
  74.0500031    0.4797731
  74.0600052    0.4935342
  74.0700073    0.5090835
  74.0800018    0.5017043
  74.0900040    0.5203301
  74.1000061    0.5208122
  74.1100006    0.5210287
  74.1200027    0.5335464
  74.1300049    0.5292628
  74.1400070    0.5334089
  74.1500015    0.5316929
  74.1600037    0.5448339
  74.1700058    0.5334375
  74.1800003    0.5207370
  74.1900024    0.5087193
  74.2000046    0.5130973
  74.2100067    0.5172596
  74.2200012    0.5246473
  74.2300034    0.5181429
  74.2400055    0.5253246
  74.2500000    0.5042411
  74.2600021    0.5064015
  74.2700043    0.5075173
  74.2800064    0.5086465
  74.2900009    0.4992147
  74.3000031    0.5043005
  74.3100052    0.5032982
  74.3200073    0.5010021
  74.3300018    0.5054857
  74.3400040    0.5100514
  74.3500061    0.5091848
  74.3600006    0.4964780
  74.3700027    0.5045128
  74.3800049    0.4957120
  74.3900070    0.4948571
  74.4000015    0.4830231
  74.4100037    0.4820203
  74.4200058    0.5025907
  74.4300003    0.4948511
  74.4400024    0.4923241
  74.4500046    0.5004203
  74.4600067    0.5005028
  74.4700012    0.5027850
  74.4800034    0.4808033
  74.4900055    0.4829762
  74.5000000    0.4758181
  74.5100021    0.4764202
  74.5200043    0.4853192
  74.5300064    0.4879487
  74.5400009    0.4785185
  74.5500031    0.4874558
  74.5600052    0.4742367
  74.5700073    0.4702733
  74.5800018    0.4665359
  74.5900040    0.4630984
  74.6000061    0.4832554
  74.6100006    0.4837393
  74.6200027    0.4884493
  74.6300049    0.4835712
  74.6400070    0.4958701
  74.6500015    0.4786106
  74.6600037    0.4885738
  74.6700058    0.5118155
  74.6800003    0.4955837
  74.6900024    0.4912373
  74.7000046    0.4905061
  74.7100067    0.4857613
  74.7200012    0.4938197
  74.7300034    0.4801591
  74.7400055    0.4853628
  74.7500000    0.4769739
  74.7600021    0.4776587
  74.7700043    0.4703146
  74.7800064    0.4648627
  74.7900009    0.4701096
  74.8000031    0.4754228
  74.8100052    0.4761046
  74.8200073    0.4703388
  74.8300018    0.4637168
  74.8400040    0.4675003
  74.8500061    0.4735041
  74.8600006    0.4601525
  74.8700027    0.4697147
  74.8800049    0.4757563
  74.8900070    0.4651183
  74.9000015    0.4616098
  74.9100037    0.4671108
  74.9200058    0.4811602
  74.9300003    0.4865468
  74.9400024    0.4836805
  74.9500046    0.4847734
  74.9600067    0.4736411
  74.9700012    0.4752373
  74.9800034    0.4745222
  74.9900055    0.4682288
  75.0000000    0.4898619
  75.0100021    0.4985994
  75.0200043    0.4824976
  75.0300064    0.4762006
  75.0400009    0.4733974
  75.0500031    0.4816300
  75.0600052    0.4835708
  75.0700073    0.5014006
  75.0800018    0.4944856
  75.0900040    0.4969237
  75.1000061    0.5057308
  75.1100006    0.4978559
  75.1200027    0.5051464
  75.1300049    0.5112987
  75.1400070    0.5087308
  75.1500015    0.5082282
  75.1600037    0.5062801
  75.1700058    0.5104980
  75.1800003    0.5288972
  75.1900024    0.5165341
  75.2000046    0.5112866
  75.2100067    0.5197066
  75.2200012    0.5296572
  75.2300034    0.5435067
  75.2400055    0.5387108
  75.2500000    0.5443770
  75.2600021    0.5269293
  75.2700043    0.5367906
  75.2800064    0.5251330
  75.2900009    0.5304658
  75.3000031    0.5184209
  75.3100052    0.5324708
  75.3200073    0.5387355
  75.3300018    0.5351722
  75.3400040    0.5381932
  75.3500061    0.5460819
  75.3600006    0.5258988
  75.3700027    0.5392429
  75.3800049    0.5529902
  75.3900070    0.5492087
  75.4000015    0.5609084
  75.4100037    0.5644447
  75.4200058    0.5529630
  75.4300003    0.5422662
  75.4400024    0.5474053
  75.4500046    0.5443732
  75.4600067    0.5551353
  75.4700012    0.5483640
  75.4800034    0.5581387
  75.4900055    0.5526578
  75.5000000    0.5577595
  75.5100021    0.5481877
  75.5200043    0.5518520
  75.5300064    0.5496122
  75.5400009    0.5484442
  75.5500031    0.5717359
  75.5600052    0.5488389
  75.5700073    0.5445904
  75.5800018    0.5467396
  75.5900040    0.5233791
  75.6000061    0.5340313
  75.6100006    0.5422951
  75.6200027    0.5297931
  75.6300049    0.5338278
  75.6400070    0.5502061
  75.6500015    0.5513775
  75.6600037    0.5585677
  75.6700058    0.5527114
  75.6800003    0.5400372
  75.6900024    0.5398675
  75.7000046    0.5306937
  75.7100067    0.5487954
  75.7200012    0.5361840
  75.7300034    0.5356178
  75.7400055    0.5444257
  75.7500000    0.5529730
  75.7600021    0.5538654
  75.7700043    0.5410272
  75.7800064    0.5434661
  75.7900009    0.5347934
  75.8000031    0.5287037
  75.8100052    0.5360386
  75.8200073    0.5263024
  75.8300018    0.5173779
  75.8400040    0.5238421
  75.8500061    0.5163681
  75.8600006    0.5082578
  75.8700027    0.5013151
  75.8800049    0.4982341
  75.8900070    0.5015279
  75.9000015    0.5031695
  75.9100037    0.5297014
  75.9200058    0.5303198
  75.9300003    0.5384321
  75.9400024    0.5455461
  75.9500046    0.5438802
  75.9600067    0.5327075
  75.9700012    0.5272114
  75.9800034    0.5276412
  75.9900055    0.5296532
  76.0000000    0.5146689
  76.0100021    0.5100221
  76.0200043    0.5091838
  76.0300064    0.5078093
  76.0400009    0.5008997
  76.0500031    0.4905598
  76.0600052    0.4544662
  76.0700073    0.4613059
  76.0800018    0.4478826
  76.0900040    0.4472201
  76.1000061    0.4402647
  76.1100006    0.4334373
  76.1200027    0.4342904
  76.1300049    0.4417496
  76.1400070    0.4484328
  76.1500015    0.4300733
  76.1600037    0.4460511
  76.1700058    0.4678175
  76.1800003    0.4705155
  76.1900024    0.4581596
  76.2000046    0.4524266
  76.2100067    0.4428826
  76.2200012    0.4418697
  76.2300034    0.4366812
  76.2400055    0.4328444
  76.2500000    0.4452410
  76.2600021    0.4650784
  76.2700043    0.4536502
  76.2800064    0.4487231
  76.2900009    0.4497227
  76.3000031    0.4720219
  76.3100052    0.4681484
  76.3200073    0.4740819
  76.3300018    0.4816339
  76.3400040    0.4810167
  76.3500061    0.4687845
  76.3600006    0.4735128
  76.3700027    0.4741575
  76.3800049    0.4952024
  76.3900070    0.4879828
  76.4000015    0.4888264
  76.4100037    0.4970129
  76.4200058    0.4870561
  76.4300003    0.4912134
  76.4400024    0.4832216
  76.4500046    0.4677771
  76.4600067    0.4588272
  76.4700012    0.4555112
  76.4800034    0.4475836
  76.4900055    0.4347231
  76.5000000    0.4532043
  76.5100021    0.4699890
  76.5200043    0.4636857
  76.5300064    0.4696164
  76.5400009    0.4580924
  76.5500031    0.4701796
  76.5600052    0.4695345
  76.5700073    0.4817432
  76.5800018    0.4958690
  76.5900040    0.4862883
  76.6000061    0.4937479
  76.6100006    0.4932157
  76.6200027    0.4844233
  76.6300049    0.4801143
  76.6400070    0.4930308
  76.6500015    0.4887719
  76.6600037    0.5032592
  76.6700058    0.5072370
  76.6800003    0.4998533
  76.6900024    0.5171840
  76.7000046    0.5198047
  76.7100067    0.5175267
  76.7200012    0.5111806
  76.7300034    0.5113175
  76.7400055    0.4956285
  76.7500000    0.4930246
  76.7600021    0.4816183
  76.7700043    0.4886564
  76.7800064    0.4808394
  76.7900009    0.4921252
  76.8000031    0.4877180
  76.8100052    0.4915712
  76.8200073    0.4852811
  76.8300018    0.4743050
  76.8400040    0.4665235
  76.8500061    0.4638529
  76.8600006    0.4670511
  76.8700027    0.4831800
  76.8800049    0.4739299
  76.8900070    0.4827223
  76.9000015    0.4866101
  76.9100037    0.4823049
  76.9200058    0.4981464
  76.9300003    0.5175319
  76.9400024    0.5011376
  76.9500046    0.4934762
  76.9600067    0.4764778
  76.9700012    0.4578471
  76.9800034    0.4879186
  76.9900055    0.5166478
  77.0000000    0.5110873
  77.0100021    0.5038400
  77.0200043    0.5035143
  77.0300064    0.4922997
  77.0400009    0.5025860
  77.0500031    0.5057551
  77.0600052    0.5061497
  77.0700073    0.5047538
  77.0800018    0.4944254
  77.0900040    0.5006564
  77.1000061    0.5048911
  77.1100006    0.5119212
  77.1200027    0.5260266
  77.1300049    0.5246776
  77.1400070    0.5259765
  77.1500015    0.5268092
  77.1600037    0.5386703
  77.1700058    0.5522246
  77.1800003    0.5601090
  77.1900024    0.5596516
  77.2000046    0.5404544
  77.2100067    0.5531740
  77.2200012    0.5687484
  77.2300034    0.5669538
  77.2400055    0.5746707
  77.2500000    0.5894074
  77.2600021    0.5946265
  77.2700043    0.5776926
  77.2800064    0.5655595
  77.2900009    0.5491913
  77.3000031    0.5651734
  77.3100052    0.5793350
  77.3200073    0.5991055
  77.3300018    0.5835216
  77.3400040    0.5862698
  77.3500061    0.5708336
  77.3600006    0.5598899
  77.3700027    0.5612201
  77.3800049    0.5722233
  77.3900070    0.5727857
  77.4000015    0.5735413
  77.4100037    0.5715170
  77.4200058    0.5621608
  77.4300003    0.5699981
  77.4400024    0.5445345
  77.4500046    0.5428612
  77.4600067    0.5613687
  77.4700012    0.5696558
  77.4800034    0.5678668
  77.4900055    0.5810650
  77.5000000    0.5915151
  77.5100021    0.5808013
  77.5200043    0.5654112
  77.5300064    0.5741456
  77.5400009    0.5738962
  77.5500031    0.5639730
  77.5600052    0.5552536
  77.5700073    0.5501048
  77.5800018    0.5590935
  77.5900040    0.5639433
  77.6000061    0.5542097
  77.6100006    0.5568854
  77.6200027    0.5556970
  77.6300049    0.5499384
  77.6400070    0.5429438
  77.6500015    0.5516699
  77.6600037    0.5368493
  77.6700058    0.5510088
  77.6800003    0.5477681
  77.6900024    0.5584861
  77.7000046    0.5493382
  77.7100067    0.5528978
  77.7200012    0.5473540
  77.7300034    0.5449139
  77.7400055    0.5469195
  77.7500000    0.5524310
  77.7600021    0.5671695
  77.7700043    0.5615073
  77.7800064    0.5446733
  77.7900009    0.5476857
  77.8000031    0.5391466
  77.8100052    0.5480365
  77.8200073    0.5490676
  77.8300018    0.5208684
  77.8400040    0.5177546
  77.8500061    0.5202059
  77.8600006    0.5330882
  77.8700027    0.5516636
  77.8800049    0.5429624
  77.8900070    0.5358781
  77.9000015    0.5438283
  77.9100037    0.5438361
  77.9200058    0.5452543
  77.9300003    0.5396544
  77.9400024    0.5342599
  77.9500046    0.5411630
  77.9600067    0.5411215
  77.9700012    0.5490376
  77.9800034    0.5311182
  77.9900055    0.5363515
  78.0000000    0.5270978
  78.0100021    0.5283844
  78.0200043    0.5477650
  78.0300064    0.5485049
  78.0400009    0.5314624
  78.0500031    0.5414962
  78.0600052    0.5437408
  78.0700073    0.5446995
  78.0800018    0.5501503
  78.0900040    0.5464599
  78.1000061    0.5389357
  78.1100006    0.5255139
  78.1200027    0.5327278
  78.1300049    0.5514633
  78.1400070    0.5638977
  78.1500015    0.5742127
  78.1600037    0.5844567
  78.1700058    0.5580930
  78.1800003    0.5576755
  78.1900024    0.5742847
  78.2000046    0.5585679
  78.2100067    0.5820494
  78.2200012    0.5812051
  78.2300034    0.5509433
  78.2400055    0.5518435
  78.2500000    0.5689656
  78.2600021    0.5494804
  78.2700043    0.5649924
  78.2800064    0.5513281
  78.2900009    0.5543565
  78.3000031    0.5488751
  78.3100052    0.5686815
  78.3200073    0.5703354
  78.3300018    0.5819318
  78.3400040    0.5664963
  78.3500061    0.5592135
  78.3600006    0.5550250
  78.3700027    0.5588596
  78.3800049    0.5636465
  78.3900070    0.5682341
  78.4000015    0.5724683
  78.4100037    0.5660137
  78.4200058    0.5740700
  78.4300003    0.5872822
  78.4400024    0.5863209
  78.4500046    0.5749887
  78.4600067    0.5695712
  78.4700012    0.5839680
  78.4800034    0.5889778
  78.4900055    0.5947177
  78.5000000    0.5942814
  78.5100021    0.6048925
  78.5200043    0.5920836
  78.5300064    0.5736950
  78.5400009    0.5855976
  78.5500031    0.5888955
  78.5600052    0.5934762
  78.5700073    0.6017061
  78.5800018    0.6077104
  78.5900040    0.6045984
  78.6000061    0.6092604
  78.6100006    0.6065632
  78.6200027    0.6037605
  78.6300049    0.6011791
  78.6400070    0.6304848
  78.6500015    0.6270868
  78.6600037    0.6318858
  78.6700058    0.6182913
  78.6800003    0.6171539
  78.6900024    0.6121163
  78.7000046    0.6068109
  78.7100067    0.5997686
  78.7200012    0.5927266
  78.7300034    0.5902920
  78.7400055    0.6093361
  78.7500000    0.6129044
  78.7600021    0.6007065
  78.7700043    0.5922467
  78.7800064    0.5925503
  78.7900009    0.5966777
  78.8000031    0.5953773
  78.8100052    0.5977761
  78.8200073    0.6006140
  78.8300018    0.6070137
  78.8400040    0.5956402
  78.8500061    0.6012430
  78.8600006    0.5856903
  78.8700027    0.5691991
  78.8800049    0.5681456
  78.8900070    0.5700262
  78.9000015    0.5554616
  78.9100037    0.5653084
  78.9200058    0.5834675
  78.9300003    0.5676792
  78.9400024    0.5642939
  78.9500046    0.5553640
  78.9600067    0.5434159
  78.9700012    0.5415146
  78.9800034    0.5316023
  78.9900055    0.5171168
  79.0000000    0.5289809
  79.0100021    0.5090756
  79.0200043    0.5366703
  79.0300064    0.5366209
  79.0400009    0.5338932
  79.0500031    0.5528664
  79.0600052    0.5394783
  79.0700073    0.5362709
  79.0800018    0.5420970
  79.0900040    0.5316070
  79.1000061    0.5147442
  79.1100006    0.5117844
  79.1200027    0.5103372
  79.1300049    0.4983179
  79.1400070    0.5054829
  79.1500015    0.4957578
  79.1600037    0.5027076
  79.1700058    0.5192525
  79.1800003    0.5308757
  79.1900024    0.5250600
  79.2000046    0.5107939
  79.2100067    0.4989661
  79.2200012    0.5003629
  79.2300034    0.5034117
  79.2400055    0.4881346
  79.2500000    0.4948674
  79.2600021    0.4998107
  79.2700043    0.5037063
  79.2800064    0.4998119
  79.2900009    0.4905867
  79.3000031    0.5020560
  79.3100052    0.5112711
  79.3200073    0.5064365
  79.3300018    0.5081896
  79.3400040    0.5040367
  79.3500061    0.5053809
  79.3600006    0.5028802
  79.3700027    0.5018115
  79.3800049    0.5001273
  79.3900070    0.5154133
  79.4000015    0.5036669
  79.4100037    0.5150166
  79.4200058    0.5140090
  79.4300003    0.5091277
  79.4400024    0.5146112
  79.4500046    0.5242788
  79.4600067    0.5234832
  79.4700012    0.5251395
  79.4800034    0.5220512
  79.4900055    0.5240535
  79.5000000    0.5193350
  79.5100021    0.5244129
  79.5200043    0.5079359
  79.5300064    0.5041100
  79.5400009    0.5191448
  79.5500031    0.5102760
  79.5600052    0.5128470
  79.5700073    0.5217753
  79.5800018    0.5289237
  79.5900040    0.5342091
  79.6000061    0.5283744
  79.6100006    0.5362675
  79.6200027    0.5299230
  79.6300049    0.5493481
  79.6400070    0.5642441
  79.6500015    0.5530381
  79.6600037    0.5588816
  79.6700058    0.5572870
  79.6800003    0.5468041
  79.6900024    0.5345174
  79.7000046    0.5315146
  79.7100067    0.5454929
  79.7200012    0.5275544
  79.7300034    0.5552247
  79.7400055    0.5549940
  79.7500000    0.5665645
  79.7600021    0.5602940
  79.7700043    0.5724519
  79.7800064    0.5816264
  79.7900009    0.5882553
  79.8000031    0.5839517
  79.8100052    0.5869945
  79.8200073    0.5732638
  79.8300018    0.5650820
  79.8400040    0.5690503
  79.8500061    0.5815556
  79.8600006    0.5836591
  79.8700027    0.5575886
  79.8800049    0.5548767
  79.8900070    0.5714484
  79.9000015    0.5816032
  79.9100037    0.5862797
  79.9200058    0.5656759
  79.9300003    0.5512329
  79.9400024    0.5448855
  79.9500046    0.5453908
  79.9600067    0.5285215
  79.9700012    0.5257913
  79.9800034    0.5322939
  79.9900055    0.5107745
  80.0000000    0.5215947
  80.0100021    0.5163801
  80.0200043    0.5370812
  80.0300064    0.5479525
  80.0400009    0.5447783
  80.0500031    0.5447711
  80.0600052    0.5534758
  80.0700073    0.5569631
  80.0800018    0.5675607
  80.0900040    0.5526751
  80.1000061    0.5537173
  80.1100006    0.5491698
  80.1200027    0.5551450
  80.1300049    0.5654362
  80.1400070    0.5720534
  80.1500015    0.5625425
  80.1600037    0.5460033
  80.1700058    0.5461416
  80.1800003    0.5580997
  80.1900024    0.5699034
  80.2000046    0.5768502
  80.2100067    0.5473012
  80.2200012    0.5511303
  80.2300034    0.5537747
  80.2400055    0.5570663
  80.2500000    0.5492669
  80.2600021    0.5475755
  80.2700043    0.5592118
  80.2800064    0.5488455
  80.2900009    0.5357794
  80.3000031    0.5513657
  80.3100052    0.5301991
  80.3200073    0.5433474
  80.3300018    0.5498624
  80.3400040    0.5414655
  80.3500061    0.5430953
  80.3600006    0.5227786
  80.3700027    0.5259446
  80.3800049    0.5130872
  80.3900070    0.5125697
  80.4000015    0.5220324
  80.4100037    0.5338343
  80.4200058    0.5266770
  80.4300003    0.5187888
  80.4400024    0.5079807
  80.4500046    0.5013402
  80.4600067    0.5048605
  80.4700012    0.5059801
  80.4800034    0.5146615
  80.4900055    0.5278617
  80.5000076    0.5167763
  80.5100021    0.5133141
  80.5200043    0.5109097
  80.5300064    0.5173593
  80.5400009    0.5350987
  80.5500031    0.5391976
  80.5600052    0.5348105
  80.5700073    0.5514909
  80.5800018    0.5462075
  80.5900040    0.5297003
  80.6000061    0.5514476
  80.6100006    0.5570115
  80.6200027    0.5628945
  80.6300049    0.5657938
  80.6400070    0.5500681
  80.6500015    0.5463672
  80.6600037    0.5372502
  80.6700058    0.5423435
  80.6800003    0.5536126
  80.6900024    0.5479800
  80.7000046    0.5535727
  80.7100067    0.5604774
  80.7200012    0.5869110
  80.7300034    0.5915641
  80.7400055    0.5907598
  80.7500076    0.5815791
  80.7600021    0.5777037
  80.7700043    0.5552912
  80.7800064    0.5593616
  80.7900009    0.5617852
  80.8000031    0.5500237
  80.8100052    0.5742348
  80.8200073    0.5722514
  80.8300018    0.5516512
  80.8400040    0.5412565
  80.8500061    0.5457295
  80.8600006    0.5306973
  80.8700027    0.5426610
  80.8800049    0.5282273
  80.8900070    0.5252385
  80.9000015    0.5198129
  80.9100037    0.5369245
  80.9200058    0.5234277
  80.9300003    0.5032094
  80.9400024    0.5034989
  80.9500046    0.4994402
  80.9600067    0.4840993
  80.9700012    0.4892676
  80.9800034    0.4952993
  80.9900055    0.5105913
  81.0000076    0.5125754
  81.0100021    0.5110073
  81.0200043    0.5127901
  81.0300064    0.5214526
  81.0400009    0.5126012
  81.0500031    0.5021985
  81.0600052    0.4748296
  81.0700073    0.4860418
  81.0800018    0.4892994
  81.0900040    0.4728017
  81.1000061    0.4690863
  81.1100006    0.4653589
  81.1200027    0.4668800
  81.1300049    0.4774122
  81.1400070    0.4699535
  81.1500015    0.4529950
  81.1600037    0.4738961
  81.1700058    0.4806622
  81.1800003    0.4775696
  81.1900024    0.4963215
  81.2000046    0.4878348
  81.2100067    0.4896768
  81.2200012    0.4831111
  81.2300034    0.4968766
  81.2400055    0.5211081
  81.2500076    0.5154266
  81.2600021    0.5391324
  81.2700043    0.5188748
  81.2800064    0.5298926
  81.2900009    0.5391359
  81.3000031    0.5225741
  81.3100052    0.5211423
  81.3200073    0.5290564
  81.3300018    0.5283471
  81.3400040    0.5313958
  81.3500061    0.5262500
  81.3600006    0.5321925
  81.3700027    0.5327048
  81.3800049    0.5298061
  81.3900070    0.5250968
  81.4000015    0.5242415
  81.4100037    0.5301731
  81.4200058    0.5556869
  81.4300003    0.5435290
  81.4400024    0.5387399
  81.4500046    0.5616971
  81.4600067    0.5551236
  81.4700012    0.5476978
  81.4800034    0.5635823
  81.4900055    0.5454699
  81.5000076    0.5489305
  81.5100021    0.5463924
  81.5200043    0.5275304
  81.5300064    0.5382857
  81.5400009    0.5213384
  81.5500031    0.5379906
  81.5600052    0.5333353
  81.5700073    0.5279616
  81.5800018    0.5104280
  81.5900040    0.5159304
  81.6000061    0.5194834
  81.6100006    0.5238236
  81.6200027    0.5008165
  81.6300049    0.5034629
  81.6400070    0.4798559
  81.6500015    0.4899779
  81.6600037    0.5104413
  81.6700058    0.5101337
  81.6800003    0.5264564
  81.6900024    0.5199979
  81.7000046    0.5267580
  81.7100067    0.5126852
  81.7200012    0.5076706
  81.7300034    0.5152113
  81.7400055    0.5191567
  81.7500076    0.5067183
  81.7600021    0.5040803
  81.7700043    0.5036710
  81.7800064    0.4896007
  81.7900009    0.5072192
  81.8000031    0.5255579
  81.8100052    0.5506517
  81.8200073    0.5506464
  81.8300018    0.5706024
  81.8400040    0.5722860
  81.8500061    0.5734547
  81.8600006    0.5455379
  81.8700027    0.5613414
  81.8800049    0.5456576
  81.8900070    0.5412601
  81.9000015    0.5436577
  81.9100037    0.5500248
  81.9200058    0.5435269
  81.9300003    0.5516764
  81.9400024    0.5438147
  81.9500046    0.5406497
  81.9600067    0.5373569
  81.9700012    0.5356138
  81.9800034    0.5420955
  81.9900055    0.5502292
  82.0000076    0.5486117
  82.0100021    0.5368537
  82.0200043    0.5201247
  82.0300064    0.5087245
  82.0400009    0.5238175
  82.0500031    0.5156606
  82.0600052    0.5095216
  82.0700073    0.5090748
  82.0800018    0.5013664
  82.0900040    0.5021074
  82.1000061    0.5085857
  82.1100006    0.5205668
  82.1200027    0.5094936
  82.1300049    0.4978937
  82.1400070    0.5267471
  82.1500015    0.5509099
  82.1600037    0.5420180
  82.1700058    0.5551682
  82.1800003    0.5455800
  82.1900024    0.5398255
  82.2000046    0.5405388
  82.2100067    0.5484961
  82.2200012    0.5290784
  82.2300034    0.5389317
  82.2400055    0.5420017
  82.2500076    0.5341227
  82.2600021    0.5421596
  82.2700043    0.5274946
  82.2800064    0.5400740
  82.2900009    0.5313159
  82.3000031    0.5496896
  82.3100052    0.5448482
  82.3200073    0.5422264
  82.3300018    0.5475655
  82.3400040    0.5416088
  82.3500061    0.5375314
  82.3600006    0.5468932
  82.3700027    0.5483648
  82.3800049    0.5472373
  82.3900070    0.5495780
  82.4000015    0.5369201
  82.4100037    0.5062660
  82.4200058    0.5149312
  82.4300003    0.5126471
  82.4400024    0.5196095
  82.4500046    0.5302929
  82.4600067    0.5298005
  82.4700012    0.5288292
  82.4800034    0.5158210
  82.4900055    0.5280030
  82.5000076    0.5414831
  82.5100021    0.5359708
  82.5200043    0.5392107
  82.5300064    0.5307625
  82.5400009    0.5283789
  82.5500031    0.5304378
  82.5600052    0.5233466
  82.5700073    0.5210190
  82.5800018    0.5289516
  82.5900040    0.5208093
  82.6000061    0.5164768
  82.6100006    0.5220886
  82.6200027    0.5400277
  82.6300049    0.5193633
  82.6400070    0.5195494
  82.6500015    0.5077806
  82.6600037    0.5041022
  82.6700058    0.4969228
  82.6800003    0.4987620
  82.6900024    0.5159966
  82.7000046    0.5198495
  82.7100067    0.5193119
  82.7200012    0.5206375
  82.7300034    0.5275258
  82.7400055    0.5148265
  82.7500076    0.5082169
  82.7600021    0.5155924
  82.7700043    0.5090514
  82.7800064    0.5017751
  82.7900009    0.5120098
  82.8000031    0.5109184
  82.8100052    0.5141727
  82.8200073    0.5197476
  82.8300018    0.5033392
  82.8400040    0.5045182
  82.8500061    0.4941788
  82.8600006    0.4969988
  82.8700027    0.4956472
  82.8800049    0.5116428
  82.8900070    0.5182467
  82.9000015    0.5045633
  82.9100037    0.5174050
  82.9200058    0.5089440
  82.9300003    0.5108356
  82.9400024    0.5118290
  82.9500046    0.5041957
  82.9600067    0.5042394
  82.9700012    0.4999778
  82.9800034    0.5036292
  82.9900055    0.5113373
  83.0000076    0.4948958
  83.0100021    0.5040472
  83.0200043    0.4943666
  83.0300064    0.5175512
  83.0400009    0.5055069
  83.0500031    0.4953015
  83.0600052    0.5086718
  83.0700073    0.5204290
  83.0800018    0.5200327
  83.0900040    0.5246056
  83.1000061    0.5289703
  83.1100006    0.5340194
  83.1200027    0.5333536
  83.1300049    0.5259078
  83.1400070    0.5165977
  83.1500015    0.5321833
  83.1600037    0.5415643
  83.1700058    0.5524486
  83.1800003    0.5373104
  83.1900024    0.5317838
  83.2000046    0.5378138
  83.2100067    0.5336285
  83.2200012    0.5455047
  83.2300034    0.5499291
  83.2400055    0.5370834
  83.2500076    0.5172858
  83.2600021    0.5287345
  83.2700043    0.5144719
  83.2800064    0.5049407
  83.2900009    0.5090962
  83.3000031    0.4843848
  83.3100052    0.4856959
  83.3200073    0.4900187
  83.3300018    0.4729017
  83.3400040    0.4753614
  83.3500061    0.4659221
  83.3600006    0.4680695
  83.3700027    0.4858753
  83.3800049    0.4910581
  83.3900070    0.4691340
  83.4000015    0.4756474
  83.4100037    0.4885624
  83.4200058    0.4963489
  83.4300003    0.5059419
  83.4400024    0.5104651
  83.4500046    0.5320636
  83.4600067    0.5379444
  83.4700012    0.5335833
  83.4800034    0.5596717
  83.4900055    0.5487108
  83.5000076    0.5445985
  83.5100021    0.5603795
  83.5200043    0.5622942
  83.5300064    0.5852611
  83.5400009    0.5878440
  83.5500031    0.5857452
  83.5600052    0.5813720
  83.5700073    0.5782928
  83.5800018    0.5718257
  83.5900040    0.5617226
  83.6000061    0.5597399
  83.6100006    0.5792632
  83.6200027    0.5658791
  83.6300049    0.5639924
  83.6400070    0.5672191
  83.6500015    0.5704402
  83.6600037    0.5706345
  83.6700058    0.5690027
  83.6800003    0.5628769
  83.6900024    0.5516509
  83.7000046    0.5376130
  83.7100067    0.5239186
  83.7200012    0.5246074
  83.7300034    0.5184438
  83.7400055    0.5210449
  83.7500076    0.5305805
  83.7600021    0.5373535
  83.7700043    0.5243623
  83.7800064    0.5304998
  83.7900009    0.5341781
  83.8000031    0.5397962
  83.8100052    0.5462368
  83.8200073    0.5598701
  83.8300018    0.5662871
  83.8400040    0.5539877
  83.8500061    0.5506644
  83.8600006    0.5695493
  83.8700027    0.5685712
  83.8800049    0.5769874
  83.8900070    0.5635161
  83.9000015    0.5776639
  83.9100037    0.5416431
  83.9200058    0.5399492
  83.9300003    0.5457055
  83.9400024    0.5450918
  83.9500046    0.5376450
  83.9600067    0.5358829
  83.9700012    0.5414324
  83.9800034    0.5335502
  83.9900055    0.5174330
  84.0000076    0.5173146
  84.0100021    0.5089679
  84.0200043    0.4844913
  84.0300064    0.4833519
  84.0400009    0.4959128
  84.0500031    0.4982810
  84.0600052    0.4882491
  84.0700073    0.4874802
  84.0800018    0.4924481
  84.0900040    0.4992269
  84.1000061    0.4914238
  84.1100006    0.4821539
  84.1200027    0.4665947
  84.1300049    0.4823214
  84.1400070    0.4609497
  84.1500015    0.4574537
  84.1600037    0.4430044
  84.1700058    0.4349913
  84.1800003    0.4423577
  84.1900024    0.4524600
  84.2000046    0.4579032
  84.2100067    0.4465277
  84.2200012    0.4607195
  84.2300034    0.4698853
  84.2400055    0.4810363
  84.2500076    0.4629788
  84.2600021    0.4644772
  84.2700043    0.4739124
  84.2800064    0.4627336
  84.2900009    0.4527361
  84.3000031    0.4458223
  84.3100052    0.4480329
  84.3200073    0.4515304
  84.3300018    0.4664506
  84.3400040    0.4685236
  84.3500061    0.4598765
  84.3600006    0.4556648
  84.3700027    0.4650055
  84.3800049    0.4597382
  84.3900070    0.4621315
  84.4000015    0.4545791
  84.4100037    0.4395573
  84.4200058    0.4411179
  84.4300003    0.4308232
  84.4400024    0.4325105
  84.4500046    0.4237899
  84.4600067    0.4389724
  84.4700012    0.4340536
  84.4800034    0.4394856
  84.4900055    0.4230132
  84.5000076    0.4360200
  84.5100021    0.4363960
  84.5200043    0.4341427
  84.5300064    0.4589298
  84.5400009    0.4695159
  84.5500031    0.4794996
  84.5600052    0.4861738
  84.5700073    0.4786684
  84.5800018    0.4800283
  84.5900040    0.4776621
  84.6000061    0.4902091
  84.6100006    0.4931209
  84.6200027    0.5015029
  84.6300049    0.4816155
  84.6400070    0.4860524
  84.6500015    0.4926911
  84.6600037    0.5104104
  84.6700058    0.4901704
  84.6800003    0.4822466
  84.6900024    0.4871279
  84.7000046    0.4984206
  84.7100067    0.5019606
  84.7200012    0.4972849
  84.7300034    0.5106989
  84.7400055    0.5010009
  84.7500076    0.4955100
  84.7600021    0.4852805
  84.7700043    0.4710056
  84.7800064    0.4657798
  84.7900009    0.4555382
  84.8000031    0.4580114
  84.8100052    0.4689610
  84.8200073    0.4758098
  84.8300018    0.4737278
  84.8400040    0.4810483
  84.8500061    0.4823014
  84.8600006    0.4774521
  84.8700027    0.4952328
  84.8800049    0.4980518
  84.8900070    0.4672357
  84.9000015    0.4751414
  84.9100037    0.4928304
  84.9200058    0.4951606
  84.9300003    0.5062274
  84.9400024    0.5140281
  84.9500046    0.4958974
  84.9600067    0.4999923
  84.9700012    0.4860311
  84.9800034    0.4813004
  84.9900055    0.4726002
  85.0000076    0.4486950
  85.0100021    0.4426528
  85.0200043    0.4319714
  85.0300064    0.4482604
  85.0400009    0.4478139
  85.0500031    0.4470465
  85.0600052    0.4523784
  85.0700073    0.4439219
  85.0800018    0.4593083
  85.0900040    0.4812156
  85.1000061    0.4755977
  85.1100006    0.4790941
  85.1200027    0.4726104
  85.1300049    0.4906036
  85.1400070    0.4789618
  85.1500015    0.4818534
  85.1600037    0.4712395
  85.1700058    0.4825015
  85.1800003    0.4893470
  85.1900024    0.4741889
  85.2000046    0.4680167
  85.2100067    0.4620032
  85.2200012    0.4641239
  85.2300034    0.4754626
  85.2400055    0.4897901
  85.2500076    0.4800982
  85.2600021    0.4685669
  85.2700043    0.4672320
  85.2800064    0.4675632
  85.2900009    0.4783491
  85.3000031    0.4611992
  85.3100052    0.4535122
  85.3200073    0.4399697
  85.3300018    0.4411075
  85.3400040    0.4429302
  85.3500061    0.4554106
  85.3600006    0.4661361
  85.3700027    0.4670900
  85.3800049    0.4651503
  85.3900070    0.4623044
  85.4000015    0.4466016
  85.4100037    0.4656509
  85.4200058    0.4818301
  85.4300003    0.4855981
  85.4400024    0.4828331
  85.4500046    0.4731753
  85.4600067    0.4682704
  85.4700012    0.4752953
  85.4800034    0.4804357
  85.4900055    0.4750897
  85.5000076    0.4843877
  85.5100021    0.4928038
  85.5200043    0.4940893
  85.5300064    0.4807728
  85.5400009    0.5006266
  85.5500031    0.4884184
  85.5600052    0.4972874
  85.5700073    0.5092913
  85.5800018    0.5200811
  85.5900040    0.5114236
  85.6000061    0.5129580
  85.6100006    0.5164883
  85.6200027    0.5356590
  85.6300049    0.5318974
  85.6400070    0.5322886
  85.6500015    0.5230743
  85.6600037    0.5562624
  85.6700058    0.5487375
  85.6800003    0.5488691
  85.6900024    0.5508764
  85.7000046    0.5390649
  85.7100067    0.5292749
  85.7200012    0.5278962
  85.7300034    0.5334685
  85.7400055    0.5265948
  85.7500076    0.5413963
  85.7600021    0.5329955
  85.7700043    0.5352446
  85.7800064    0.5260674
  85.7900009    0.5260723
  85.8000031    0.5295078
  85.8100052    0.5315282
  85.8200073    0.5362949
  85.8300018    0.5431805
  85.8400040    0.5490581
  85.8500061    0.5368723
  85.8600006    0.5331444
  85.8700027    0.5283619
  85.8800049    0.5366691
  85.8900070    0.5432991
  85.9000015    0.5282935
  85.9100037    0.5276141
  85.9200058    0.5218511
  85.9300003    0.5164846
  85.9400024    0.5033807
  85.9500046    0.4980233
  85.9600067    0.5196195
  85.9700012    0.5307064
  85.9800034    0.5303059
  85.9900055    0.5425861
  86.0000076    0.5375478
  86.0100021    0.5447655
  86.0200043    0.5427173
  86.0300064    0.5268685
  86.0400009    0.5329431
  86.0500031    0.5194507
  86.0600052    0.5335646
  86.0700073    0.5505122
  86.0800018    0.5582233
  86.0900040    0.5653122
  86.1000061    0.5525653
  86.1100006    0.5448205
  86.1200027    0.5512046
  86.1300049    0.5322876
  86.1400070    0.5194299
  86.1500015    0.5331660
  86.1600037    0.5296039
  86.1700058    0.5292810
  86.1800003    0.5200827
  86.1900024    0.5371180
  86.2000046    0.5296763
  86.2100067    0.5246581
  86.2200012    0.5481155
  86.2300034    0.5561097
  86.2400055    0.5559770
  86.2500076    0.5523337
  86.2600021    0.5459417
  86.2700043    0.5472536
  86.2800064    0.5534265
  86.2900009    0.5534632
  86.3000031    0.5594689
  86.3100052    0.5894806
  86.3200073    0.5765378
  86.3300018    0.5586488
  86.3400040    0.5727668
  86.3500061    0.5785444
  86.3600006    0.5701905
  86.3700027    0.5606081
  86.3800049    0.5574196
  86.3900070    0.5664955
  86.4000015    0.5669835
  86.4100037    0.5689141
  86.4200058    0.5746300
  86.4300003    0.5782329
  86.4400024    0.5897579
  86.4500046    0.5904384
  86.4600067    0.6049507
  86.4700012    0.5996079
  86.4800034    0.6033139
  86.4900055    0.5854213
  86.5000076    0.5829672
  86.5100021    0.5973474
  86.5200043    0.5841970
  86.5300064    0.5908526
  86.5400009    0.5820139
  86.5500031    0.5861143
  86.5600052    0.5715453
  86.5700073    0.5675216
  86.5800018    0.5671201
  86.5900040    0.5879945
  86.6000061    0.5973486
  86.6100006    0.5895225
  86.6200027    0.5767850
  86.6300049    0.5896404
  86.6400070    0.5743629
  86.6500015    0.5686340
  86.6600037    0.5692037
  86.6700058    0.5762541
  86.6800003    0.5548276
  86.6900024    0.5716706
  86.7000046    0.5788526
  86.7100067    0.5708635
  86.7200012    0.5724751
  86.7300034    0.5776339
  86.7400055    0.5689393
  86.7500076    0.5670204
  86.7600021    0.5708229
  86.7700043    0.5828682
  86.7800064    0.5626524
  86.7900009    0.5819075
  86.8000031    0.5893810
  86.8100052    0.5847771
  86.8200073    0.5775074
  86.8300018    0.5701827
  86.8400040    0.5620956
  86.8500061    0.5504060
  86.8600006    0.5354659
  86.8700027    0.5397671
  86.8800049    0.5555270
  86.8900070    0.5820700
  86.9000015    0.5891733
  86.9100037    0.5809995
  86.9200058    0.5748456
  86.9300079    0.5481691
  86.9400024    0.5564508
  86.9500046    0.5858135
  86.9600067    0.5914032
  86.9700012    0.5978544
  86.9800034    0.6227249
  86.9900055    0.6244095
  87.0000076    0.6230731
  87.0100021    0.6276149
  87.0200043    0.6407059
  87.0300064    0.6407323
  87.0400009    0.6497772
  87.0500031    0.6423152
  87.0600052    0.6422000
  87.0700073    0.6417962
  87.0800018    0.6404219
  87.0900040    0.6348844
  87.1000061    0.6290459
  87.1100006    0.6209394
  87.1200027    0.6117737
  87.1300049    0.6241487
  87.1400070    0.6087486
  87.1500015    0.6250152
  87.1600037    0.6039822
  87.1700058    0.5865647
  87.1800079    0.6024196
  87.1900024    0.6183187
  87.2000046    0.6245723
  87.2100067    0.6263838
  87.2200012    0.6441785
  87.2300034    0.6598707
  87.2400055    0.6629372
  87.2500076    0.6519511
  87.2600021    0.6454993
  87.2700043    0.6553907
  87.2800064    0.6609253
  87.2900009    0.6599653
  87.3000031    0.6539128
  87.3100052    0.6508069
  87.3200073    0.6420942
  87.3300018    0.6443488
  87.3400040    0.6432366
  87.3500061    0.6383035
  87.3600006    0.6465562
  87.3700027    0.6404313
  87.3800049    0.6410613
  87.3900070    0.6502262
  87.4000015    0.6498454
  87.4100037    0.6353483
  87.4200058    0.6422596
  87.4300079    0.6410048
  87.4400024    0.6463725
  87.4500046    0.6603553
  87.4600067    0.6764002
  87.4700012    0.6684642
  87.4800034    0.6678632
  87.4900055    0.6593515
  87.5000076    0.6453407
  87.5100021    0.6538936
  87.5200043    0.6554427
  87.5300064    0.6463894
  87.5400009    0.6513409
  87.5500031    0.6303104
  87.5600052    0.6291592
  87.5700073    0.6303275
  87.5800018    0.6304296
  87.5900040    0.6245518
  87.6000061    0.6197410
  87.6100006    0.6076620
  87.6200027    0.6104721
  87.6300049    0.6248398
  87.6400070    0.6163223
  87.6500015    0.6162325
  87.6600037    0.6137040
  87.6700058    0.6118888
  87.6800079    0.6132126
  87.6900024    0.6273624
  87.7000046    0.6355814
  87.7100067    0.6489932
  87.7200012    0.6510547
  87.7300034    0.6483744
  87.7400055    0.6520369
  87.7500076    0.6599826
  87.7600021    0.6520592
  87.7700043    0.6498267
  87.7800064    0.6604139
  87.7900009    0.6476148
  87.8000031    0.6444874
  87.8100052    0.6532303
  87.8200073    0.6750622
  87.8300018    0.6726596
  87.8400040    0.6622062
  87.8500061    0.6401770
  87.8600006    0.6398129
  87.8700027    0.6432924
  87.8800049    0.6417629
  87.8900070    0.6483382
  87.9000015    0.6348495
  87.9100037    0.6154079
  87.9200058    0.5980397
  87.9300079    0.5911059
  87.9400024    0.6036465
  87.9500046    0.6108357
  87.9600067    0.6018634
  87.9700012    0.6072230
  87.9800034    0.6150933
  87.9900055    0.6028007
  88.0000076    0.6003385
  88.0100021    0.6000688
  88.0200043    0.5854434
  88.0300064    0.5597725
  88.0400009    0.5532040
  88.0500031    0.5397697
  88.0600052    0.5455750
  88.0700073    0.5554516
  88.0800018    0.5696691
  88.0900040    0.5779440
  88.1000061    0.5941886
  88.1100006    0.5664664
  88.1200027    0.5635616
  88.1300049    0.5723190
  88.1400070    0.5890332
  88.1500015    0.5909508
  88.1600037    0.5758132
  88.1700058    0.5700417
  88.1800079    0.5838652
  88.1900024    0.5802333
  88.2000046    0.5832487
  88.2100067    0.5994890
  88.2200012    0.5980648
  88.2300034    0.5837371
  88.2400055    0.5826771
  88.2500076    0.5737522
  88.2600021    0.5836129
  88.2700043    0.5851970
  88.2800064    0.5723029
  88.2900009    0.5822317
  88.3000031    0.5895362
  88.3100052    0.5910602
  88.3200073    0.6051589
  88.3300018    0.5963739
  88.3400040    0.6018716
  88.3500061    0.5973755
  88.3600006    0.5899341
  88.3700027    0.6058457
  88.3800049    0.5840777
  88.3900070    0.5887788
  88.4000015    0.5791867
  88.4100037    0.5813313
  88.4200058    0.5789190
  88.4300079    0.5554389
  88.4400024    0.5619065
  88.4500046    0.5459999
  88.4600067    0.5581351
  88.4700012    0.5437484
  88.4800034    0.5640218
  88.4900055    0.5718810
  88.5000076    0.5437227
  88.5100021    0.5590586
  88.5200043    0.5631037
  88.5300064    0.5546297
  88.5400009    0.5542857
  88.5500031    0.5621949
  88.5600052    0.5570062
  88.5700073    0.5504489
  88.5800018    0.5368897
  88.5900040    0.5535005
  88.6000061    0.5700484
  88.6100006    0.5596844
  88.6200027    0.5617472
  88.6300049    0.5685983
  88.6400070    0.5837189
  88.6500015    0.5749921
  88.6600037    0.5622574
  88.6700058    0.5578727
  88.6800079    0.5416192
  88.6900024    0.5492529
  88.7000046    0.5452533
  88.7100067    0.5398126
  88.7200012    0.5580263
  88.7300034    0.5540831
  88.7400055    0.5361551
  88.7500076    0.5072189
  88.7600021    0.5076064
  88.7700043    0.5429767
  88.7800064    0.5429145
  88.7900009    0.5497317
  88.8000031    0.5519177
  88.8100052    0.5423847
  88.8200073    0.5249032
  88.8300018    0.5198286
  88.8400040    0.5181980
  88.8500061    0.5145581
  88.8600006    0.5079438
  88.8700027    0.5223391
  88.8800049    0.5139469
  88.8900070    0.5079247
  88.9000015    0.5073302
  88.9100037    0.5055882
  88.9200058    0.5114870
  88.9300079    0.5235563
  88.9400024    0.5189199
  88.9500046    0.5028107
  88.9600067    0.5119708
  88.9700012    0.5345410
  88.9800034    0.5201716
  88.9900055    0.5124798
  89.0000076    0.5095226
  89.0100021    0.5075459
  89.0200043    0.4928100
  89.0300064    0.4932805
  89.0400009    0.4803626
  89.0500031    0.4892309
  89.0600052    0.4737277
  89.0700073    0.4807755
  89.0800018    0.4845126
  89.0900040    0.4983441
  89.1000061    0.5015225
  89.1100006    0.5073249
  89.1200027    0.4994027
  89.1300049    0.4974345
  89.1400070    0.5044410
  89.1500015    0.4973530
  89.1600037    0.5135949
  89.1700058    0.5324777
  89.1800079    0.5251505
  89.1900024    0.5178071
  89.2000046    0.5261135
  89.2100067    0.5266435
  89.2200012    0.5241658
  89.2300034    0.5193544
  89.2400055    0.5189490
  89.2500076    0.5268913
  89.2600021    0.5320531
  89.2700043    0.5282466
  89.2800064    0.5296688
  89.2900009    0.5264227
  89.3000031    0.5389712
  89.3100052    0.5327605
  89.3200073    0.5259075
  89.3300018    0.5322194
  89.3400040    0.5233619
  89.3500061    0.5229290
  89.3600006    0.5034581
  89.3700027    0.5110529
  89.3800049    0.5002800
  89.3900070    0.5146794
  89.4000015    0.5125296
  89.4100037    0.5167186
  89.4200058    0.5238845
  89.4300079    0.5174530
  89.4400024    0.5289360
  89.4500046    0.5189323
  89.4600067    0.5322707
  89.4700012    0.5125766
  89.4800034    0.5043375
  89.4900055    0.5081751
  89.5000076    0.5064703
  89.5100021    0.4966518
  89.5200043    0.4996034
  89.5300064    0.5005834
  89.5400009    0.4911261
  89.5500031    0.4935234
  89.5600052    0.5046015
  89.5700073    0.5021836
  89.5800018    0.5092307
  89.5900040    0.5086213
  89.6000061    0.5200633
  89.6100006    0.5151643
  89.6200027    0.5245294
  89.6300049    0.5216013
  89.6400070    0.5118592
  89.6500015    0.5181115
  89.6600037    0.5195679
  89.6700058    0.5356902
  89.6800079    0.5201777
  89.6900024    0.5091565
  89.7000046    0.5065283
  89.7100067    0.5317454
  89.7200012    0.5236433
  89.7300034    0.5396605
  89.7400055    0.5258696
  89.7500076    0.5430255
  89.7600021    0.5318616
  89.7700043    0.5150977
  89.7800064    0.5111847
  89.7900009    0.5188145
  89.8000031    0.5050636
  89.8100052    0.4825906
  89.8200073    0.5065753
  89.8300018    0.5280943
  89.8400040    0.5070941
  89.8500061    0.5115578
  89.8600006    0.5219017
  89.8700027    0.5260556
  89.8800049    0.5381406
  89.8900070    0.5236779
  89.9000015    0.5173612
  89.9100037    0.5154648
  89.9200058    0.5144759
  89.9300079    0.5001677
  89.9400024    0.5120639
  89.9500046    0.5040122
  89.9600067    0.4868312
  89.9700012    0.4988255
  89.9800034    0.5052681
  89.9900055    0.5176002
  90.0000076    0.5149774
  90.0100021    0.5221839
  90.0200043    0.5268817
  90.0300064    0.5291054
  90.0400009    0.5306258
  90.0500031    0.5103659
  90.0600052    0.5092721
  90.0700073    0.5090726
  90.0800018    0.5279670
  90.0900040    0.5372839
  90.1000061    0.5325537
  90.1100006    0.5222070
  90.1200027    0.5135220
  90.1300049    0.5082703
  90.1400070    0.5150334
  90.1500015    0.5135061
  90.1600037    0.5044417
  90.1700058    0.5132057
  90.1800079    0.5054842
  90.1900024    0.5211550
  90.2000046    0.5262946
  90.2100067    0.5317045
  90.2200012    0.5471318
  90.2300034    0.5507406
  90.2400055    0.5684465
  90.2500076    0.5650759
  90.2600021    0.5668156
  90.2700043    0.5740743
  90.2800064    0.5702603
  90.2900009    0.5614282
  90.3000031    0.5626970
  90.3100052    0.5757594
  90.3200073    0.5568162
  90.3300018    0.5583881
  90.3400040    0.5628915
  90.3500061    0.5606394
  90.3600006    0.5576239
  90.3700027    0.5402687
  90.3800049    0.5304682
  90.3900070    0.5420783
  90.4000015    0.5541862
  90.4100037    0.5600777
  90.4200058    0.5646268
  90.4300079    0.5659997
  90.4400024    0.5627425
  90.4500046    0.5675080
  90.4600067    0.5557120
  90.4700012    0.5694212
  90.4800034    0.5705302
  90.4900055    0.5908852
  90.5000076    0.5848860
  90.5100021    0.5902096
  90.5200043    0.6041866
  90.5300064    0.6127779
  90.5400009    0.6113125
  90.5500031    0.6192553
  90.5600052    0.6147078
  90.5700073    0.6148283
  90.5800018    0.6307790
  90.5900040    0.6596001
  90.6000061    0.6437486
  90.6100006    0.6345524
  90.6200027    0.6327671
  90.6300049    0.6361614
  90.6400070    0.6327237
  90.6500015    0.6390997
  90.6600037    0.6519143
  90.6700058    0.6447810
  90.6800079    0.6403729
  90.6900024    0.6396075
  90.7000046    0.6441230
  90.7100067    0.6434605
  90.7200012    0.6124035
  90.7300034    0.6336923
  90.7400055    0.6436923
  90.7500076    0.6483812
  90.7600021    0.6443883
  90.7700043    0.6383020
  90.7800064    0.6286762
  90.7900009    0.6204516
  90.8000031    0.6127782
  90.8100052    0.6001160
  90.8200073    0.6080181
  90.8300018    0.6020103
  90.8400040    0.6122635
  90.8500061    0.6123769
  90.8600006    0.6069671
  90.8700027    0.5976785
  90.8800049    0.5946955
  90.8900070    0.6186645
  90.9000015    0.6038554
  90.9100037    0.6067139
  90.9200058    0.6145460
  90.9300079    0.6156285
  90.9400024    0.6189941
  90.9500046    0.5979142
  90.9600067    0.6029844
  90.9700012    0.5949218
  90.9800034    0.5877326
  90.9900055    0.5880949
  91.0000076    0.5791079
  91.0100021    0.5705021
  91.0200043    0.5775822
  91.0300064    0.5638062
  91.0400009    0.5725759
  91.0500031    0.5599224
  91.0600052    0.5649941
  91.0700073    0.5711504
  91.0800018    0.5859188
  91.0900040    0.5825503
  91.1000061    0.5786960
  91.1100006    0.5806434
  91.1200027    0.5932404
  91.1300049    0.5909933
  91.1400070    0.5938501
  91.1500015    0.5949771
  91.1600037    0.6129334
  91.1700058    0.6000541
  91.1800079    0.5967504
  91.1900024    0.5943917
  91.2000046    0.5893073
  91.2100067    0.5804809
  91.2200012    0.5662731
  91.2300034    0.5474705
  91.2400055    0.5582198
  91.2500076    0.5685512
  91.2600021    0.5663340
  91.2700043    0.5614737
  91.2800064    0.5498815
  91.2900009    0.5506175
  91.3000031    0.5610118
  91.3100052    0.5666877
  91.3200073    0.5718711
  91.3300018    0.5737582
  91.3400040    0.5662954
  91.3500061    0.5822468
  91.3600006    0.6063467
  91.3700027    0.6011167
  91.3800049    0.6033493
  91.3900070    0.5936017
  91.4000015    0.5984488
  91.4100037    0.5990126
  91.4200058    0.6038443
  91.4300079    0.5910897
  91.4400024    0.5724084
  91.4500046    0.5696958
  91.4600067    0.5692790
  91.4700012    0.5567623
  91.4800034    0.5641706
  91.4900055    0.5848636
  91.5000076    0.5858433
  91.5100021    0.5799582
  91.5200043    0.5766857
  91.5300064    0.5758005
  91.5400009    0.5862767
  91.5500031    0.5686762
  91.5600052    0.5501526
  91.5700073    0.5420945
  91.5800018    0.5619867
  91.5900040    0.5487710
  91.6000061    0.5636648
  91.6100006    0.5535657
  91.6200027    0.5256046
  91.6300049    0.5332829
  91.6400070    0.5419264
  91.6500015    0.5395285
  91.6600037    0.5318072
  91.6700058    0.5365072
  91.6800079    0.5394948
  91.6900024    0.5652023
  91.7000046    0.5549704
  91.7100067    0.5438962
  91.7200012    0.5569659
  91.7300034    0.5684739
  91.7400055    0.5579621
  91.7500076    0.5655624
  91.7600021    0.5652317
  91.7700043    0.5610581
  91.7800064    0.5502710
  91.7900009    0.5485489
  91.8000031    0.5486245
  91.8100052    0.5549300
  91.8200073    0.5504249
  91.8300018    0.5592179
  91.8400040    0.5504050
  91.8500061    0.5393089
  91.8600006    0.5392160
  91.8700027    0.5311065
  91.8800049    0.5399519
  91.8900070    0.5476344
  91.9000015    0.5487912
  91.9100037    0.5436351
  91.9200058    0.5159390
  91.9300079    0.5161937
  91.9400024    0.5135816
  91.9500046    0.5186428
  91.9600067    0.5182818
  91.9700012    0.5294594
  91.9800034    0.5231726
  91.9900055    0.5200180
  92.0000076    0.5095458
  92.0100021    0.5193122
  92.0200043    0.5177575
  92.0300064    0.5114148
  92.0400009    0.5019428
  92.0500031    0.4978454
  92.0600052    0.5031750
  92.0700073    0.4881718
  92.0800018    0.4921871
  92.0900040    0.5038602
  92.1000061    0.5129523
  92.1100006    0.5012509
  92.1200027    0.5107119
  92.1300049    0.5049289
  92.1400070    0.5073538
  92.1500015    0.5274156
  92.1600037    0.5226711
  92.1700058    0.5322917
  92.1800079    0.5331209
  92.1900024    0.5448049
  92.2000046    0.5436788
  92.2100067    0.5418270
  92.2200012    0.5277650
  92.2300034    0.5398024
  92.2400055    0.5352974
  92.2500076    0.5364657
  92.2600021    0.5286527
  92.2700043    0.5300342
  92.2800064    0.5310666
  92.2900009    0.5172348
  92.3000031    0.5100639
  92.3100052    0.5174757
  92.3200073    0.5199999
  92.3300018    0.5133291
  92.3400040    0.4936863
  92.3500061    0.4815795
  92.3600006    0.4571177
  92.3700027    0.4566393
  92.3800049    0.4721268
  92.3900070    0.4635945
  92.4000015    0.4787704
  92.4100037    0.4766891
  92.4200058    0.4883468
  92.4300079    0.4798051
  92.4400024    0.4789406
  92.4500046    0.4814999
  92.4600067    0.4637717
  92.4700012    0.4693733
  92.4800034    0.4698222
  92.4900055    0.4583065
  92.5000076    0.4749339
  92.5100021    0.4717921
  92.5200043    0.4628068
  92.5300064    0.4742372
  92.5400009    0.4737517
  92.5500031    0.4715652
  92.5600052    0.4718655
  92.5700073    0.4836575
  92.5800018    0.4848627
  92.5900040    0.4972230
  92.6000061    0.4934089
  92.6100006    0.4886923
  92.6200027    0.4706451
  92.6300049    0.4729518
  92.6400070    0.4654670
  92.6500015    0.4712082
  92.6600037    0.4539822
  92.6700058    0.4397184
  92.6800079    0.4410667
  92.6900024    0.4374087
  92.7000046    0.4638385
  92.7100067    0.4786783
  92.7200012    0.4976957
  92.7300034    0.4884996
  92.7400055    0.5002838
  92.7500076    0.4998879
  92.7600021    0.5025294
  92.7700043    0.4990938
  92.7800064    0.5062249
  92.7900009    0.5088952
  92.8000031    0.5114617
  92.8100052    0.5179827
  92.8200073    0.4908997
  92.8300018    0.4983850
  92.8400040    0.4907086
  92.8500061    0.4690927
  92.8600006    0.4875222
  92.8700027    0.4818367
  92.8800049    0.4861363
  92.8900070    0.4879840
  92.9000015    0.4989630
  92.9100037    0.4883662
  92.9200058    0.4896401
  92.9300079    0.4788464
  92.9400024    0.4792509
  92.9500046    0.4900433
  92.9600067    0.4865799
  92.9700012    0.4919796
  92.9800034    0.5010018
  92.9900055    0.4858062
  93.0000076    0.4845104
  93.0100021    0.4765789
  93.0200043    0.4737734
  93.0300064    0.4833113
  93.0400009    0.4805211
  93.0500031    0.4745319
  93.0600052    0.4686484
  93.0700073    0.4559686
  93.0800018    0.4516170
  93.0900040    0.4463122
  93.1000061    0.4565341
  93.1100006    0.4579427
  93.1200027    0.4640312
  93.1300049    0.4686406
  93.1400070    0.4500396
  93.1500015    0.4443263
  93.1600037    0.4674948
  93.1700058    0.4745043
  93.1800079    0.4803541
  93.1900024    0.4909937
  93.2000046    0.5008041
  93.2100067    0.4958301
  93.2200012    0.4871838
  93.2300034    0.4874018
  93.2400055    0.4892714
  93.2500076    0.4840638
  93.2600021    0.4779473
  93.2700043    0.4820974
  93.2800064    0.4926644
  93.2900009    0.4926423
  93.3000031    0.4966277
  93.3100052    0.4849392
  93.3200073    0.4790513
  93.3300018    0.4804187
  93.3400040    0.4688317
  93.3500061    0.4694757
  93.3600082    0.4671383
  93.3700027    0.4769218
  93.3800049    0.4716385
  93.3900070    0.4630224
  93.4000015    0.4757048
  93.4100037    0.4612161
  93.4200058    0.4551584
  93.4300079    0.4623219
  93.4400024    0.4397945
  93.4500046    0.4468144
  93.4600067    0.4554232
  93.4700012    0.4442424
  93.4800034    0.4403647
  93.4900055    0.4410745
  93.5000076    0.4407901
  93.5100021    0.4495332
  93.5200043    0.4594896
  93.5300064    0.4561121
  93.5400009    0.4610596
  93.5500031    0.4584429
  93.5600052    0.4649341
  93.5700073    0.4902250
  93.5800018    0.4620782
  93.5900040    0.4624894
  93.6000061    0.4638983
  93.6100082    0.4672379
  93.6200027    0.4717080
  93.6300049    0.4785666
  93.6400070    0.4837725
  93.6500015    0.4831489
  93.6600037    0.4859331
  93.6700058    0.4877481
  93.6800079    0.4775435
  93.6900024    0.4813257
  93.7000046    0.4705587
  93.7100067    0.4738685
  93.7200012    0.4686813
  93.7300034    0.4788926
  93.7400055    0.4560721
  93.7500076    0.4685390
  93.7600021    0.4684072
  93.7700043    0.4572704
  93.7800064    0.4418187
  93.7900009    0.4385411
  93.8000031    0.4609754
  93.8100052    0.4672394
  93.8200073    0.4629800
  93.8300018    0.4671853
  93.8400040    0.4577911
  93.8500061    0.4565372
  93.8600082    0.4718795
  93.8700027    0.4757337
  93.8800049    0.4627284
  93.8900070    0.4787415
  93.9000015    0.4699301
  93.9100037    0.4696972
  93.9200058    0.4807602
  93.9300079    0.4767157
  93.9400024    0.4654059
  93.9500046    0.4709274
  93.9600067    0.4786536
  93.9700012    0.4681834
  93.9800034    0.4686229
  93.9900055    0.4626794
  94.0000076    0.4763821
  94.0100021    0.4707353
  94.0200043    0.4897167
  94.0300064    0.4795451
  94.0400009    0.4753947
  94.0500031    0.4909662
  94.0600052    0.4962758
  94.0700073    0.5009433
  94.0800018    0.5148459
  94.0900040    0.5217997
  94.1000061    0.5183397
  94.1100082    0.5061898
  94.1200027    0.4995849
  94.1300049    0.5178967
  94.1400070    0.5059635
  94.1500015    0.5166481
  94.1600037    0.5279388
  94.1700058    0.5170780
  94.1800079    0.4962163
  94.1900024    0.5085989
  94.2000046    0.5140705
  94.2100067    0.5027393
  94.2200012    0.4936553
  94.2300034    0.4687468
  94.2400055    0.4667058
  94.2500076    0.4803646
  94.2600021    0.4972259
  94.2700043    0.4926684
  94.2800064    0.4981917
  94.2900009    0.5062566
  94.3000031    0.5285335
  94.3100052    0.5140509
  94.3200073    0.5216706
  94.3300018    0.5128413
  94.3400040    0.5004062
  94.3500061    0.5065583
  94.3600082    0.4925182
  94.3700027    0.4903052
  94.3800049    0.5007671
  94.3900070    0.5129989
  94.4000015    0.5095678
  94.4100037    0.5118418
  94.4200058    0.5084968
  94.4300079    0.5206821
  94.4400024    0.5208769
  94.4500046    0.5181934
  94.4600067    0.5103172
  94.4700012    0.5199807
  94.4800034    0.5303999
  94.4900055    0.5109796
  94.5000076    0.5063936
  94.5100021    0.5339460
  94.5200043    0.5265596
  94.5300064    0.5089619
  94.5400009    0.5346420
  94.5500031    0.5167762
  94.5600052    0.4993244
  94.5700073    0.5052937
  94.5800018    0.5028492
  94.5900040    0.4877027
  94.6000061    0.4927945
  94.6100082    0.5018368
  94.6200027    0.4957427
  94.6300049    0.5083003
  94.6400070    0.4947177
  94.6500015    0.4920843
  94.6600037    0.4906537
  94.6700058    0.4744271
  94.6800079    0.4799642
  94.6900024    0.4775625
  94.7000046    0.4764247
  94.7100067    0.4765824
  94.7200012    0.4813422
  94.7300034    0.4836653
  94.7400055    0.4813373
  94.7500076    0.4917774
  94.7600021    0.4779231
  94.7700043    0.4846299
  94.7800064    0.4776572
  94.7900009    0.4920543
  94.8000031    0.4935713
  94.8100052    0.5046595
  94.8200073    0.5007330
  94.8300018    0.4998520
  94.8400040    0.4931377
  94.8500061    0.4951253
  94.8600082    0.4986360
  94.8700027    0.4886338
  94.8800049    0.4963602
  94.8900070    0.5107281
  94.9000015    0.4976321
  94.9100037    0.4795561
  94.9200058    0.4643314
  94.9300079    0.4767170
  94.9400024    0.4805304
  94.9500046    0.4732727
  94.9600067    0.4784252
  94.9700012    0.4803087
  94.9800034    0.4741906
  94.9900055    0.4624513
  95.0000076    0.4513829
  95.0100021    0.4650945
  95.0200043    0.4549622
  95.0300064    0.4635971
  95.0400009    0.4663029
  95.0500031    0.4712622
  95.0600052    0.4548462
  95.0700073    0.4518867
  95.0800018    0.4486758
  95.0900040    0.4470116
  95.1000061    0.4459149
  95.1100082    0.4462673
  95.1200027    0.4405662
  95.1300049    0.4323347
  95.1400070    0.4369167
  95.1500015    0.4275819
  95.1600037    0.4081994
  95.1700058    0.4226861
  95.1800079    0.4251764
  95.1900024    0.4243474
  95.2000046    0.4321510
  95.2100067    0.4283337
  95.2200012    0.4365050
  95.2300034    0.4365757
  95.2400055    0.4395330
  95.2500076    0.4586129
  95.2600021    0.4492752
  95.2700043    0.4539708
  95.2800064    0.4569882
  95.2900009    0.4613539
  95.3000031    0.4596280
  95.3100052    0.4641145
  95.3200073    0.4617871
  95.3300018    0.4468202
  95.3400040    0.4369439
  95.3500061    0.4410746
  95.3600082    0.4581238
  95.3700027    0.4585422
  95.3800049    0.4574706
  95.3900070    0.4493463
  95.4000015    0.4617591
  95.4100037    0.4674204
  95.4200058    0.4539275
  95.4300079    0.4687595
  95.4400024    0.4774017
  95.4500046    0.4823050
  95.4600067    0.4787185
  95.4700012    0.4656145
  95.4800034    0.4679835
  95.4900055    0.4738155
  95.5000076    0.4728819
  95.5100021    0.4625078
  95.5200043    0.4479020
  95.5300064    0.4708489
  95.5400009    0.4820088
  95.5500031    0.4667395
  95.5600052    0.4593343
  95.5700073    0.4584668
  95.5800018    0.4580116
  95.5900040    0.4578966
  95.6000061    0.4677677
  95.6100082    0.4668593
  95.6200027    0.4663386
  95.6300049    0.4511986
  95.6400070    0.4390661
  95.6500015    0.4362804
  95.6600037    0.4256382
  95.6700058    0.4210284
  95.6800079    0.4262465
  95.6900024    0.4272252
  95.7000046    0.4190841
  95.7100067    0.4379086
  95.7200012    0.4381780
  95.7300034    0.4376725
  95.7400055    0.4229452
  95.7500076    0.4254562
  95.7600021    0.4300097
  95.7700043    0.4316896
  95.7800064    0.4215738
  95.7900009    0.4442946
  95.8000031    0.4240925
  95.8100052    0.4392850
  95.8200073    0.4462038
  95.8300018    0.4383879
  95.8400040    0.4246733
  95.8500061    0.4242686
  95.8600082    0.4215784
  95.8700027    0.4191828
  95.8800049    0.4178496
  95.8900070    0.4084276
  95.9000015    0.4097200
  95.9100037    0.4202097
  95.9200058    0.4234568
  95.9300079    0.4228950
  95.9400024    0.4099828
  95.9500046    0.4150867
  95.9600067    0.3992349
  95.9700012    0.3964640
  95.9800034    0.3992609
  95.9900055    0.4011268
  96.0000076    0.4009909
  96.0100021    0.4102190
  96.0200043    0.4049651
  96.0300064    0.4092763
  96.0400009    0.3951612
  96.0500031    0.4184532
  96.0600052    0.4127492
  96.0700073    0.4175474
  96.0800018    0.4017365
  96.0900040    0.4090432
  96.1000061    0.4016488
  96.1100082    0.4130701
  96.1200027    0.4116261
  96.1300049    0.4007012
  96.1400070    0.4062932
  96.1500015    0.3975470
  96.1600037    0.4032826
  96.1700058    0.3984950
  96.1800079    0.4069429
  96.1900024    0.4018524
  96.2000046    0.3895174
  96.2100067    0.3891686
  96.2200012    0.3738620
  96.2300034    0.3797352
  96.2400055    0.3735830
  96.2500076    0.3779007
  96.2600021    0.3799112
  96.2700043    0.3857382
  96.2800064    0.3864603
  96.2900009    0.3769016
  96.3000031    0.3696883
  96.3100052    0.3833713
  96.3200073    0.3739215
  96.3300018    0.3781313
  96.3400040    0.3722780
  96.3500061    0.3691618
  96.3600082    0.3729876
  96.3700027    0.3679224
  96.3800049    0.3694624
  96.3900070    0.3666095
  96.4000015    0.3827537
  96.4100037    0.3706972
  96.4200058    0.3680094
  96.4300079    0.3540227
  96.4400024    0.3611751
  96.4500046    0.3550305
  96.4600067    0.3577378
  96.4700012    0.3713637
  96.4800034    0.3817419
  96.4900055    0.3837849
  96.5000076    0.3670154
  96.5100021    0.3666266
  96.5200043    0.3711904
  96.5300064    0.3672791
  96.5400009    0.3733168
  96.5500031    0.3709988
  96.5600052    0.3706561
  96.5700073    0.3804854
  96.5800018    0.3872642
  96.5900040    0.3915145
  96.6000061    0.3874066
  96.6100082    0.3863807
  96.6200027    0.3869772
  96.6300049    0.4024188
  96.6400070    0.4194258
  96.6500015    0.4215924
  96.6600037    0.4202034
  96.6700058    0.4185769
  96.6800079    0.4151099
  96.6900024    0.4125351
  96.7000046    0.3999089
  96.7100067    0.3954643
  96.7200012    0.3929163
  96.7300034    0.4014304
  96.7400055    0.3990766
  96.7500076    0.3933735
  96.7600021    0.3951191
  96.7700043    0.3846540
  96.7800064    0.3915156
  96.7900009    0.3973580
  96.8000031    0.3877205
  96.8100052    0.3903248
  96.8200073    0.3833971
  96.8300018    0.3878123
  96.8400040    0.3739637
  96.8500061    0.3777170
  96.8600082    0.3844229
  96.8700027    0.3910693
  96.8800049    0.3882176
  96.8900070    0.4064766
  96.9000015    0.4203550
  96.9100037    0.3998839
  96.9200058    0.4187989
  96.9300079    0.4133508
  96.9400024    0.4393043
  96.9500046    0.4247142
  96.9600067    0.4304726
  96.9700012    0.4335660
  96.9800034    0.4266032
  96.9900055    0.4209768
  97.0000076    0.4327504
  97.0100021    0.4160091
  97.0200043    0.4110028
  97.0300064    0.4200985
  97.0400009    0.4111784
  97.0500031    0.4103383
  97.0600052    0.3985559
  97.0700073    0.3961306
  97.0800018    0.4110008
  97.0900040    0.4122064
  97.1000061    0.4195584
  97.1100082    0.4119063
  97.1200027    0.4185085
  97.1300049    0.4198555
  97.1400070    0.4024056
  97.1500015    0.4142961
  97.1600037    0.4194331
  97.1700058    0.4092570
  97.1800079    0.4102463
  97.1900024    0.4038591
  97.2000046    0.4022869
  97.2100067    0.4108532
  97.2200012    0.4230449
  97.2300034    0.4225655
  97.2400055    0.4245657
  97.2500076    0.4253534
  97.2600021    0.4237385
  97.2700043    0.4310676
  97.2800064    0.4433497
  97.2900009    0.4441444
  97.3000031    0.4390697
  97.3100052    0.4390079
  97.3200073    0.4462564
  97.3300018    0.4423190
  97.3400040    0.4340601
  97.3500061    0.4281904
  97.3600082    0.4329095
  97.3700027    0.4332108
  97.3800049    0.4329433
  97.3900070    0.4338946
  97.4000015    0.4418540
  97.4100037    0.4449249
  97.4200058    0.4448003
  97.4300079    0.4436500
  97.4400024    0.4492179
  97.4500046    0.4434662
  97.4600067    0.4247945
  97.4700012    0.4173289
  97.4800034    0.4240842
  97.4900055    0.4351397
  97.5000076    0.4403178
  97.5100021    0.4297335
  97.5200043    0.4252807
  97.5300064    0.4333366
  97.5400009    0.4351282
  97.5500031    0.4273387
  97.5600052    0.4375628
  97.5700073    0.4440006
  97.5800018    0.4425442
  97.5900040    0.4453667
  97.6000061    0.4372538
  97.6100082    0.4247956
  97.6200027    0.4299965
  97.6300049    0.4120517
  97.6400070    0.4112223
  97.6500015    0.4067625
  97.6600037    0.4158490
  97.6700058    0.4203147
  97.6800079    0.4300413
  97.6900024    0.4172818
  97.7000046    0.4250053
  97.7100067    0.4198307
  97.7200012    0.4092574
  97.7300034    0.4264186
  97.7400055    0.4295669
  97.7500076    0.4240142
  97.7600021    0.4064428
  97.7700043    0.4068299
  97.7800064    0.4202090
  97.7900009    0.4166227
  97.8000031    0.4309375
  97.8100052    0.4355083
  97.8200073    0.4380321
  97.8300018    0.4431055
  97.8400040    0.4505922
  97.8500061    0.4670617
  97.8600082    0.4694068
  97.8700027    0.4927866
  97.8800049    0.4817609
  97.8900070    0.4784126
  97.9000015    0.4824237
  97.9100037    0.4895817
  97.9200058    0.4856725
  97.9300079    0.4810210
  97.9400024    0.4683587
  97.9500046    0.4680640
  97.9600067    0.4755341
  97.9700012    0.4687699
  97.9800034    0.4678524
  97.9900055    0.4608860
  98.0000076    0.4458724
  98.0100021    0.4461158
  98.0200043    0.4453373
  98.0300064    0.4429939
  98.0400009    0.4594145
  98.0500031    0.4570746
  98.0600052    0.4459173
  98.0700073    0.4540321
  98.0800018    0.4568661
  98.0900040    0.4548224
  98.1000061    0.4554092
  98.1100082    0.4638936
  98.1200027    0.4413115
  98.1300049    0.4441052
  98.1400070    0.4527014
  98.1500015    0.4507770
  98.1600037    0.4623737
  98.1700058    0.4757950
  98.1800079    0.4690465
  98.1900024    0.4687818
  98.2000046    0.4658853
  98.2100067    0.4901757
  98.2200012    0.5013840
  98.2300034    0.4953581
  98.2400055    0.4823504
  98.2500076    0.4944289
  98.2600021    0.4892358
  98.2700043    0.4774948
  98.2800064    0.4712808
  98.2900009    0.4707807
  98.3000031    0.4885348
  98.3100052    0.4856994
  98.3200073    0.4893332
  98.3300018    0.5037723
  98.3400040    0.5077031
  98.3500061    0.5066106
  98.3600082    0.5214226
  98.3700027    0.5219131
  98.3800049    0.5255205
  98.3900070    0.5286922
  98.4000015    0.5373942
  98.4100037    0.5336795
  98.4200058    0.5459364
  98.4300079    0.5425645
  98.4400024    0.5162743
  98.4500046    0.5245894
  98.4600067    0.5277218
  98.4700012    0.5116251
  98.4800034    0.5023041
  98.4900055    0.4983362
  98.5000076    0.4971316
  98.5100021    0.5085617
  98.5200043    0.5060483
  98.5300064    0.5260993
  98.5400009    0.5161698
  98.5500031    0.5174240
  98.5600052    0.5411516
  98.5700073    0.5384052
  98.5800018    0.5257780
  98.5900040    0.5400424
  98.6000061    0.5207398
  98.6100082    0.5141672
  98.6200027    0.5013444
  98.6300049    0.5180453
  98.6400070    0.5168920
  98.6500015    0.5157015
  98.6600037    0.5071620
  98.6700058    0.4973766
  98.6800079    0.4930436
  98.6900024    0.4998353
  98.7000046    0.5012140
  98.7100067    0.5189726
  98.7200012    0.5376788
  98.7300034    0.5331321
  98.7400055    0.5253831
  98.7500076    0.5071499
  98.7600021    0.5012420
  98.7700043    0.5003267
  98.7800064    0.4914683
  98.7900009    0.5068761
  98.8000031    0.4997590
  98.8100052    0.4974239
  98.8200073    0.4834069
  98.8300018    0.4935738
  98.8400040    0.4953872
  98.8500061    0.5005381
  98.8600082    0.4915726
  98.8700027    0.4808498
  98.8800049    0.4700847
  98.8900070    0.4625131
  98.9000015    0.4545941
  98.9100037    0.4503004
  98.9200058    0.4574463
  98.9300079    0.4631348
  98.9400024    0.4772446
  98.9500046    0.4537702
  98.9600067    0.4432123
  98.9700012    0.4429534
  98.9800034    0.4526269
  98.9900055    0.4726784
  99.0000076    0.4661963
  99.0100021    0.4936901
  99.0200043    0.4896423
  99.0300064    0.4830121
  99.0400009    0.4977870
  99.0500031    0.4934475
  99.0600052    0.5018653
  99.0700073    0.5042716
  99.0800018    0.5083047
  99.0900040    0.5081183
  99.1000061    0.4983149
  99.1100082    0.4974295
  99.1200027    0.4719264
  99.1300049    0.4670850
  99.1400070    0.4788907
  99.1500015    0.4807886
  99.1600037    0.4724587
  99.1700058    0.4726374
  99.1800079    0.4808045
  99.1900024    0.4833974
  99.2000046    0.4880914
  99.2100067    0.4773192
  99.2200012    0.4672047
  99.2300034    0.4631184
  99.2400055    0.4661181
  99.2500076    0.4804603
  99.2600021    0.4744360
  99.2700043    0.4701045
  99.2800064    0.4572538
  99.2900009    0.4863611
  99.3000031    0.4886304
  99.3100052    0.4719709
  99.3200073    0.4702744
  99.3300018    0.4590607
  99.3400040    0.4561569
  99.3500061    0.4611382
  99.3600082    0.4736917
  99.3700027    0.4639900
  99.3800049    0.4628217
  99.3900070    0.4590149
  99.4000015    0.4552650
  99.4100037    0.4524346
  99.4200058    0.4712193
  99.4300079    0.4772073
  99.4400024    0.4679247
  99.4500046    0.4713422
  99.4600067    0.4787247
  99.4700012    0.4603794
  99.4800034    0.4819603
  99.4900055    0.4796759
  99.5000076    0.4673709
  99.5100021    0.4542698
  99.5200043    0.4698967
  99.5300064    0.4721611
  99.5400009    0.4752139
  99.5500031    0.4663736
  99.5600052    0.4650736
  99.5700073    0.4534246
  99.5800018    0.4467043
  99.5900040    0.4501583
  99.6000061    0.4426208
  99.6100082    0.4563420
  99.6200027    0.4376777
  99.6300049    0.4376709
  99.6400070    0.4423459
  99.6500015    0.4524011
  99.6600037    0.4499703
  99.6700058    0.4451949
  99.6800079    0.4483804
  99.6900024    0.4672432
  99.7000046    0.4704782
  99.7100067    0.4759564
  99.7200012    0.4784928
  99.7300034    0.4697202
  99.7400055    0.4879376
  99.7500076    0.4823514
  99.7600021    0.4794544
  99.7700043    0.4759842
  99.7800064    0.4539575
  99.7900085    0.4460590
  99.8000031    0.4591643
  99.8100052    0.4504941
  99.8200073    0.4530155
  99.8300018    0.4400020
  99.8400040    0.4469170
  99.8500061    0.4506900
  99.8600082    0.4470338
  99.8700027    0.4466178
  99.8800049    0.4530253
  99.8900070    0.4623595
  99.9000015    0.4607061
  99.9100037    0.4656735
  99.9200058    0.4666008
  99.9300079    0.4814306
  99.9400024    0.4732137
  99.9500046    0.4686483
  99.9600067    0.4658940
  99.9700012    0.4572543
  99.9800034    0.4654511
  99.9900055    0.4656869
 100.0000076    0.4677927
 100.0100021    0.4750222
 100.0200043    0.4774162
 100.0300064    0.4801293
 100.0400085    0.4866097
 100.0500031    0.4729215
 100.0600052    0.4617806
 100.0700073    0.4629579
 100.0800018    0.4605943
 100.0900040    0.4643350
 100.1000061    0.4532657
 100.1100082    0.4525769
 100.1200027    0.4648079
 100.1300049    0.4591008
 100.1400070    0.4649387
 100.1500015    0.4669130
 100.1600037    0.4693904
 100.1700058    0.4660358
 100.1800079    0.4550660
 100.1900024    0.4591224
 100.2000046    0.4670368
 100.2100067    0.4545907
 100.2200012    0.4569570
 100.2300034    0.4496936
 100.2400055    0.4597579
 100.2500076    0.4484842
 100.2600021    0.4696560
 100.2700043    0.4852098
 100.2800064    0.4842025
 100.2900085    0.4765484
 100.3000031    0.4960294
 100.3100052    0.4868953
 100.3200073    0.4688293
 100.3300018    0.4607841
 100.3400040    0.4583250
 100.3500061    0.4496320
 100.3600082    0.4546750
 100.3700027    0.4610173
 100.3800049    0.4601544
 100.3900070    0.4509872
 100.4000015    0.4584353
 100.4100037    0.4579541
 100.4200058    0.4729591
 100.4300079    0.4828637
 100.4400024    0.4799330
 100.4500046    0.4941594
 100.4600067    0.4936346
 100.4700012    0.5079744
 100.4800034    0.4929679
 100.4900055    0.4965428
 100.5000076    0.4956744
 100.5100021    0.4804467
 100.5200043    0.4915089
 100.5300064    0.5035306
 100.5400085    0.4953906
 100.5500031    0.5054391
 100.5600052    0.5051398
 100.5700073    0.5121468
 100.5800018    0.5160466
 100.5900040    0.5011186
 100.6000061    0.4904171
 100.6100082    0.4842590
 100.6200027    0.4854987
 100.6300049    0.4947560
 100.6400070    0.4908548
 100.6500015    0.5075862
 100.6600037    0.4857062
 100.6700058    0.4911550
 100.6800079    0.4793278
 100.6900024    0.4536516
 100.7000046    0.4647829
 100.7100067    0.4582418
 100.7200012    0.4517985
 100.7300034    0.4587122
 100.7400055    0.4525019
 100.7500076    0.4622998
 100.7600021    0.4534878
 100.7700043    0.4544841
 100.7800064    0.4436841
 100.7900085    0.4454268
 100.8000031    0.4347082
 100.8100052    0.4393541
 100.8200073    0.4431247
 100.8300018    0.4310109
 100.8400040    0.4292702
 100.8500061    0.4314368
 100.8600082    0.4418502
 100.8700027    0.4407368
 100.8800049    0.4539687
 100.8900070    0.4356236
 100.9000015    0.4416707
 100.9100037    0.4453253
 100.9200058    0.4527146
 100.9300079    0.4460974
 100.9400024    0.4459616
 100.9500046    0.4533378
 100.9600067    0.4679199
 100.9700012    0.4678882
 100.9800034    0.4483874
 100.9900055    0.4454033
 101.0000076    0.4545268
 101.0100021    0.4477729
 101.0200043    0.4542897
 101.0300064    0.4680012
 101.0400085    0.4738620
 101.0500031    0.4663413
 101.0600052    0.4747343
 101.0700073    0.4781885
 101.0800018    0.4774218
 101.0900040    0.4553820
 101.1000061    0.4626635
 101.1100082    0.4581093
 101.1200027    0.4690163
 101.1300049    0.4639956
 101.1400070    0.4699701
 101.1500015    0.4630324
 101.1600037    0.4549649
 101.1700058    0.4571825
 101.1800079    0.4504976
 101.1900024    0.4560482
 101.2000046    0.4624214
 101.2100067    0.4567331
 101.2200012    0.4495887
 101.2300034    0.4529153
 101.2400055    0.4527572
 101.2500076    0.4685087
 101.2600021    0.4888770
 101.2700043    0.4853119
 101.2800064    0.4828765
 101.2900085    0.4841504
 101.3000031    0.5045186
 101.3100052    0.4968584
 101.3200073    0.4878221
 101.3300018    0.4853534
 101.3400040    0.4999974
 101.3500061    0.5069951
 101.3600082    0.5101340
 101.3700027    0.5033637
 101.3800049    0.5179573
 101.3900070    0.5153135
 101.4000015    0.4998133
 101.4100037    0.5107744
 101.4200058    0.4967979
 101.4300079    0.4930789
 101.4400024    0.5013729
 101.4500046    0.5027055
 101.4600067    0.4935436
 101.4700012    0.4961168
 101.4800034    0.4993995
 101.4900055    0.5147321
 101.5000076    0.5144211
 101.5100021    0.5210537
 101.5200043    0.5198012
 101.5300064    0.5079161
 101.5400085    0.5116381
 101.5500031    0.5106511
 101.5600052    0.5115303
 101.5700073    0.4958867
 101.5800018    0.4833928
 101.5900040    0.4796290
 101.6000061    0.4986130
 101.6100082    0.4931778
 101.6200027    0.5052245
 101.6300049    0.4980679
 101.6400070    0.4950852
 101.6500015    0.5032529
 101.6600037    0.5010213
 101.6700058    0.5121419
 101.6800079    0.5022984
 101.6900024    0.5004321
 101.7000046    0.4934652
 101.7100067    0.4962468
 101.7200012    0.5029245
 101.7300034    0.4977394
 101.7400055    0.5001851
 101.7500076    0.5065335
 101.7600021    0.5164977
 101.7700043    0.5213726
 101.7800064    0.5115957
 101.7900085    0.5193958
 101.8000031    0.5124496
 101.8100052    0.5032511
 101.8200073    0.4778506
 101.8300018    0.4772842
 101.8400040    0.4789310
 101.8500061    0.4834653
 101.8600082    0.4871586
 101.8700027    0.4842948
 101.8800049    0.4889773
 101.8900070    0.4861403
 101.9000015    0.4774252
 101.9100037    0.4742646
 101.9200058    0.4816941
 101.9300079    0.4759921
 101.9400024    0.4901001
 101.9500046    0.4790666
 101.9600067    0.4771918
 101.9700012    0.4713479
 101.9800034    0.4796382
 101.9900055    0.4846379
 102.0000076    0.4798073
 102.0100021    0.4912500
 102.0200043    0.4962611
 102.0300064    0.4897172
 102.0400085    0.4995260
 102.0500031    0.4933857
 102.0600052    0.4778082
 102.0700073    0.4861206
 102.0800018    0.4932606
 102.0900040    0.4909461
 102.1000061    0.4957514
 102.1100082    0.5003486
 102.1200027    0.5155737
 102.1300049    0.5302805
 102.1400070    0.5214304
 102.1500015    0.5324228
 102.1600037    0.5214372
 102.1700058    0.5074301
 102.1800079    0.5087934
 102.1900024    0.5097507
 102.2000046    0.5094684
 102.2100067    0.4978430
 102.2200012    0.5057161
 102.2300034    0.4872832
 102.2400055    0.4833384
 102.2500076    0.4736730
 102.2600021    0.4792209
 102.2700043    0.4868132
 102.2800064    0.4883157
 102.2900085    0.4947429
 102.3000031    0.4677213
 102.3100052    0.4849423
 102.3200073    0.4844480
 102.3300018    0.4764304
 102.3400040    0.4851277
 102.3500061    0.4823308
 102.3600082    0.4799953
 102.3700027    0.4797864
 102.3800049    0.4714297
 102.3900070    0.4704058
 102.4000015    0.4823490
 102.4100037    0.4685411
 102.4200058    0.4652488
 102.4300079    0.4630847
 102.4400024    0.4531644
 102.4500046    0.4642543
 102.4600067    0.4615079
 102.4700012    0.4476542
 102.4800034    0.4521749
 102.4900055    0.4472139
 102.5000076    0.4516046
 102.5100021    0.4488755
 102.5200043    0.4498372
 102.5300064    0.4601075
 102.5400085    0.4526179
 102.5500031    0.4600602
 102.5600052    0.4465178
 102.5700073    0.4573524
 102.5800018    0.4522354
 102.5900040    0.4619007
 102.6000061    0.4525062
 102.6100082    0.4623156
 102.6200027    0.4660230
 102.6300049    0.4587868
 102.6400070    0.4561097
 102.6500015    0.4555776
 102.6600037    0.4609312
 102.6700058    0.4594948
 102.6800079    0.4700022
 102.6900024    0.4779736
 102.7000046    0.4817213
 102.7100067    0.4680461
 102.7200012    0.4742290
 102.7300034    0.4703376
 102.7400055    0.4528199
 102.7500076    0.4540631
 102.7600021    0.4482200
 102.7700043    0.4514008
 102.7800064    0.4588092
 102.7900085    0.4532176
 102.8000031    0.4516750
 102.8100052    0.4489457
 102.8200073    0.4673186
 102.8300018    0.4806942
 102.8400040    0.4755902
 102.8500061    0.5096850
 102.8600082    0.4998128
 102.8700027    0.4868275
 102.8800049    0.4663427
 102.8900070    0.4781605
 102.9000015    0.4733463
 102.9100037    0.4760939
 102.9200058    0.4684294
 102.9300079    0.4640408
 102.9400024    0.4642372
 102.9500046    0.4736916
 102.9600067    0.4681918
 102.9700012    0.4617980
 102.9800034    0.4620977
 102.9900055    0.4613105
 103.0000076    0.4697989
 103.0100021    0.4771837
 103.0200043    0.4694065
 103.0300064    0.4691833
 103.0400085    0.4587474
 103.0500031    0.4659880
 103.0600052    0.4633711
 103.0700073    0.4586970
 103.0800018    0.4642266
 103.0900040    0.4738619
 103.1000061    0.4721502
 103.1100082    0.4847322
 103.1200027    0.4745246
 103.1300049    0.4888663
 103.1400070    0.4850102
 103.1500015    0.4885538
 103.1600037    0.4847477
 103.1700058    0.5013902
 103.1800079    0.5051081
 103.1900024    0.5014340
 103.2000046    0.4930468
 103.2100067    0.5012623
 103.2200012    0.4926716
 103.2300034    0.4705490
 103.2400055    0.4790581
 103.2500076    0.4793709
 103.2600021    0.4829324
 103.2700043    0.4710259
 103.2800064    0.4801300
 103.2900085    0.4913770
 103.3000031    0.5079373
 103.3100052    0.5038108
 103.3200073    0.4976856
 103.3300018    0.5011654
 103.3400040    0.4928609
 103.3500061    0.4966518
 103.3600082    0.4890413
 103.3700027    0.4949341
 103.3800049    0.5064686
 103.3900070    0.5148447
 103.4000015    0.5223319
 103.4100037    0.5204145
 103.4200058    0.5116956
 103.4300079    0.4943740
 103.4400024    0.5005075
 103.4500046    0.5094751
 103.4600067    0.5102938
 103.4700012    0.4997283
 103.4800034    0.5115923
 103.4900055    0.4965416
 103.5000076    0.5003668
 103.5100021    0.5048327
 103.5200043    0.5102219
 103.5300064    0.5015563
 103.5400085    0.5034315
 103.5500031    0.4976675
 103.5600052    0.5048162
 103.5700073    0.5003611
 103.5800018    0.4965049
 103.5900040    0.4883160
 103.6000061    0.4994741
 103.6100082    0.5069914
 103.6200027    0.4988063
 103.6300049    0.4945871
 103.6400070    0.4800597
 103.6500015    0.4751945
 103.6600037    0.4655387
 103.6700058    0.4607113
 103.6800079    0.4724995
 103.6900024    0.4649867
 103.7000046    0.4716758
 103.7100067    0.4681311
 103.7200012    0.4718507
 103.7300034    0.4811189
 103.7400055    0.4501147
 103.7500076    0.4544103
 103.7600021    0.4619311
 103.7700043    0.4548034
 103.7800064    0.4642988
 103.7900085    0.4783391
 103.8000031    0.4794616
 103.8100052    0.4830723
 103.8200073    0.4714407
 103.8300018    0.4703244
 103.8400040    0.4715918
 103.8500061    0.4750341
 103.8600082    0.4750986
 103.8700027    0.4868705
 103.8800049    0.4733725
 103.8900070    0.5014176
 103.9000015    0.4826511
 103.9100037    0.4720319
 103.9200058    0.4735912
 103.9300079    0.4729823
 103.9400024    0.4834481
 103.9500046    0.4854009
 103.9600067    0.4946685
 103.9700012    0.4917265
 103.9800034    0.5009888
 103.9900055    0.4991899
 104.0000076    0.4887299
 104.0100021    0.4795892
 104.0200043    0.4730624
 104.0300064    0.4721123
 104.0400085    0.4640140
 104.0500031    0.4580804
 104.0600052    0.4540930
 104.0700073    0.4638042
 104.0800018    0.4565488
 104.0900040    0.4556763
 104.1000061    0.4611963
 104.1100082    0.4461955
 104.1200027    0.4465522
 104.1300049    0.4524423
 104.1400070    0.4595423
 104.1500015    0.4694023
 104.1600037    0.4731946
 104.1700058    0.4590617
 104.1800079    0.4409772
 104.1900024    0.4513904
 104.2000046    0.4517787
 104.2100067    0.4696581
 104.2200012    0.4638472
 104.2300034    0.4567728
 104.2400055    0.4497594
 104.2500076    0.4388622
 104.2600021    0.4449526
 104.2700043    0.4567690
 104.2800064    0.4635673
 104.2900085    0.4647243
 104.3000031    0.4693335
 104.3100052    0.4674091
 104.3200073    0.4710739
 104.3300018    0.4619767
 104.3400040    0.4686576
 104.3500061    0.4551797
 104.3600082    0.4583439
 104.3700027    0.4625190
 104.3800049    0.4557686
 104.3900070    0.4531678
 104.4000015    0.4539735
 104.4100037    0.4616646
 104.4200058    0.4540028
 104.4300079    0.4507617
 104.4400024    0.4593442
 104.4500046    0.4537734
 104.4600067    0.4513436
 104.4700012    0.4665400
 104.4800034    0.4538490
 104.4900055    0.4513464
 104.5000076    0.4541053
 104.5100021    0.4754677
 104.5200043    0.4835553
 104.5300064    0.4763772
 104.5400085    0.4881932
 104.5500031    0.5021064
 104.5600052    0.5019181
 104.5700073    0.5111969
 104.5800018    0.5033698
 104.5900040    0.4849218
 104.6000061    0.4821129
 104.6100082    0.4803759
 104.6200027    0.4869381
 104.6300049    0.4888569
 104.6400070    0.4907872
 104.6500015    0.4792238
 104.6600037    0.4966472
 104.6700058    0.5050297
 104.6800079    0.5234680
 104.6900024    0.5199401
 104.7000046    0.5333940
 104.7100067    0.5185255
 104.7200012    0.5302243
 104.7300034    0.5270171
 104.7400055    0.5162624
 104.7500076    0.5363562
 104.7600021    0.5359857
 104.7700043    0.5309058
 104.7800064    0.4861475
 104.7900085    0.4810807
 104.8000031    0.4825855
 104.8100052    0.4810008
 104.8200073    0.4937957
 104.8300018    0.4863983
 104.8400040    0.4722276
 104.8500061    0.4795572
 104.8600082    0.4749389
 104.8700027    0.4810657
 104.8800049    0.4718944
 104.8900070    0.4740504
 104.9000015    0.4826430
 104.9100037    0.4811697
 104.9200058    0.4810250
 104.9300079    0.4955926
 104.9400024    0.4992692
 104.9500046    0.5020887
 104.9600067    0.5021408
 104.9700012    0.4961370
 104.9800034    0.4910630
 104.9900055    0.4805437
 105.0000076    0.4729718
 105.0100021    0.5014656
 105.0200043    0.4895135
 105.0300064    0.4975553
 105.0400085    0.4968446
 105.0500031    0.4897512
 105.0600052    0.4884947
 105.0700073    0.5021932
 105.0800018    0.4913022
 105.0900040    0.4986419
 105.1000061    0.4999336
 105.1100082    0.4887987
 105.1200027    0.4925423
 105.1300049    0.4898842
 105.1400070    0.5103608
 105.1500015    0.4952964
 105.1600037    0.4953580
 105.1700058    0.4913296
 105.1800079    0.4808117
 105.1900024    0.4782560
 105.2000046    0.5004875
 105.2100067    0.4981496
 105.2200012    0.5001035
 105.2300034    0.5199553
 105.2400055    0.5053400
 105.2500076    0.5200441
 105.2600021    0.5190894
 105.2700043    0.5034315
 105.2800064    0.5043564
 105.2900085    0.5022858
 105.3000031    0.4996112
 105.3100052    0.5014925
 105.3200073    0.5012370
 105.3300018    0.4868051
 105.3400040    0.4843759
 105.3500061    0.4787314
 105.3600082    0.4946648
 105.3700027    0.4977743
 105.3800049    0.4878206
 105.3900070    0.4956593
 105.4000015    0.4885923
 105.4100037    0.4779744
 105.4200058    0.4777708
 105.4300079    0.4957377
 105.4400024    0.5109196
 105.4500046    0.4984413
 105.4600067    0.4941920
 105.4700012    0.4868874
 105.4800034    0.4959323
 105.4900055    0.5109798
 105.5000076    0.5061201
 105.5100021    0.5112907
 105.5200043    0.5132016
 105.5300064    0.5182073
 105.5400085    0.4927739
 105.5500031    0.4816325
 105.5600052    0.4729180
 105.5700073    0.4894542
 105.5800018    0.4797159
 105.5900040    0.4960299
 105.6000061    0.4838508
 105.6100082    0.4801014
 105.6200027    0.4738351
 105.6300049    0.4677074
 105.6400070    0.4885192
 105.6500015    0.4864309
 105.6600037    0.4974852
 105.6700058    0.4995281
 105.6800079    0.4877061
 105.6900024    0.4881717
 105.7000046    0.4786958
 105.7100067    0.4707648
 105.7200012    0.4709220
 105.7300034    0.4587291
 105.7400055    0.4715521
 105.7500076    0.4733229
 105.7600021    0.4765518
 105.7700043    0.4897347
 105.7800064    0.4933953
 105.7900085    0.5024398
 105.8000031    0.4907724
 105.8100052    0.4898833
 105.8200073    0.4770673
 105.8300018    0.4929485
 105.8400040    0.4906956
 105.8500061    0.4800254
 105.8600082    0.4817003
 105.8700027    0.4689299
 105.8800049    0.4780376
 105.8900070    0.4931856
 105.9000015    0.4872422
 105.9100037    0.5037991
 105.9200058    0.5033858
 105.9300079    0.4891597
 105.9400024    0.4986684
 105.9500046    0.5057786
 105.9600067    0.5075645
 105.9700012    0.5187035
 105.9800034    0.5158877
 105.9900055    0.5103930
 106.0000076    0.5045543
 106.0100021    0.5117458
 106.0200043    0.5058223
 106.0300064    0.5133753
 106.0400085    0.5236639
 106.0500031    0.4982669
 106.0600052    0.4914116
 106.0700073    0.5075598
 106.0800018    0.5009316
 106.0900040    0.5070848
 106.1000061    0.5127550
 106.1100082    0.5214937
 106.1200027    0.5377984
 106.1300049    0.5427895
 106.1400070    0.5426832
 106.1500015    0.5428085
 106.1600037    0.5388080
 106.1700058    0.5317335
 106.1800079    0.5438550
 106.1900024    0.5522379
 106.2000046    0.5363519
 106.2100067    0.5341591
 106.2200089    0.5378268
 106.2300034    0.5412201
 106.2400055    0.5553602
 106.2500076    0.5587927
 106.2600021    0.5505882
 106.2700043    0.5514234
 106.2800064    0.5438434
 106.2900085    0.5428365
 106.3000031    0.5350085
 106.3100052    0.5396081
 106.3200073    0.5512117
 106.3300018    0.5697259
 106.3400040    0.5438566
 106.3500061    0.5326247
 106.3600082    0.5408180
 106.3700027    0.5390828
 106.3800049    0.5329853
 106.3900070    0.5337847
 106.4000015    0.5284579
 106.4100037    0.5584595
 106.4200058    0.5751669
 106.4300079    0.5588531
 106.4400024    0.5477704
 106.4500046    0.5326706
 106.4600067    0.5454670
 106.4700089    0.5374363
 106.4800034    0.5441096
 106.4900055    0.5645736
 106.5000076    0.5504607
 106.5100021    0.5401727
 106.5200043    0.5531442
 106.5300064    0.5607736
 106.5400085    0.5516137
 106.5500031    0.5391725
 106.5600052    0.5394916
 106.5700073    0.5565852
 106.5800018    0.5457731
 106.5900040    0.5525581
 106.6000061    0.5723329
 106.6100082    0.5598166
 106.6200027    0.5527878
 106.6300049    0.5531689
 106.6400070    0.5466406
 106.6500015    0.5607029
 106.6600037    0.5661746
 106.6700058    0.5814987
 106.6800079    0.5790214
 106.6900024    0.5831337
 106.7000046    0.5819550
 106.7100067    0.5865160
 106.7200089    0.5895829
 106.7300034    0.5981784
 106.7400055    0.5915668
 106.7500076    0.5830775
 106.7600021    0.5758536
 106.7700043    0.5613402
 106.7800064    0.5648749
 106.7900085    0.5566233
 106.8000031    0.5524206
 106.8100052    0.5584710
 106.8200073    0.5448750
 106.8300018    0.5642514
 106.8400040    0.5928504
 106.8500061    0.5807629
 106.8600082    0.5942357
 106.8700027    0.5805259
 106.8800049    0.5656980
 106.8900070    0.5589334
 106.9000015    0.5503244
 106.9100037    0.5505885
 106.9200058    0.5479196
 106.9300079    0.5373506
 106.9400024    0.5327541
 106.9500046    0.5244148
 106.9600067    0.5276235
 106.9700089    0.5267587
 106.9800034    0.5190908
 106.9900055    0.5343031
 107.0000076    0.5278078
 107.0100021    0.5343068
 107.0200043    0.5377222
 107.0300064    0.5230779
 107.0400085    0.5243475
 107.0500031    0.5209965
 107.0600052    0.5418684
 107.0700073    0.5324737
 107.0800018    0.5364578
 107.0900040    0.5430588
 107.1000061    0.5341322
 107.1100082    0.5371786
 107.1200027    0.5232163
 107.1300049    0.5146076
 107.1400070    0.5149271
 107.1500015    0.5246407
 107.1600037    0.5420938
 107.1700058    0.5320805
 107.1800079    0.5269749
 107.1900024    0.5278434
 107.2000046    0.5422425
 107.2100067    0.5214747
 107.2200089    0.5296119
 107.2300034    0.5224038
 107.2400055    0.5178711
 107.2500076    0.5079445
 107.2600021    0.5032008
 107.2700043    0.5174899
 107.2800064    0.5152202
 107.2900085    0.5001532
 107.3000031    0.5130611
 107.3100052    0.5241964
 107.3200073    0.5181938
 107.3300018    0.5245760
 107.3400040    0.5278603
 107.3500061    0.5215241
 107.3600082    0.5162368
 107.3700027    0.5115419
 107.3800049    0.5148575
 107.3900070    0.5208663
 107.4000015    0.5205168
 107.4100037    0.5128372
 107.4200058    0.5043571
 107.4300079    0.5159876
 107.4400024    0.5083188
 107.4500046    0.5193580
 107.4600067    0.5269982
 107.4700089    0.5292282
 107.4800034    0.5466166
 107.4900055    0.5376945
 107.5000076    0.5249494
 107.5100021    0.5475824
 107.5200043    0.5321052
 107.5300064    0.5411232
 107.5400085    0.5315095
 107.5500031    0.5550321
 107.5600052    0.5452093
 107.5700073    0.5434917
 107.5800018    0.5431401
 107.5900040    0.5184982
 107.6000061    0.5103636
 107.6100082    0.5268305
 107.6200027    0.5125546
 107.6300049    0.5255170
 107.6400070    0.5405340
 107.6500015    0.5412292
 107.6600037    0.5328875
 107.6700058    0.5494918
 107.6800079    0.5394927
 107.6900024    0.5284775
 107.7000046    0.5319511
 107.7100067    0.5149640
 107.7200089    0.5104077
 107.7300034    0.5105041
 107.7400055    0.5229644
 107.7500076    0.5226607
 107.7600021    0.5198392
 107.7700043    0.5178850
 107.7800064    0.5158504
 107.7900085    0.5316751
 107.8000031    0.5391424
 107.8100052    0.5530431
 107.8200073    0.5322298
 107.8300018    0.5314634
 107.8400040    0.5211573
 107.8500061    0.5146415
 107.8600082    0.5139352
 107.8700027    0.5110658
 107.8800049    0.5143682
 107.8900070    0.5258647
 107.9000015    0.5281839
 107.9100037    0.5311142
 107.9200058    0.5443647
 107.9300079    0.5416849
 107.9400024    0.5348763
 107.9500046    0.5495062
 107.9600067    0.5371073
 107.9700089    0.5459470
 107.9800034    0.5480136
 107.9900055    0.5503343
 108.0000076    0.5530416
 108.0100021    0.5504954
 108.0200043    0.5463405
 108.0300064    0.5515566
 108.0400085    0.5493863
 108.0500031    0.5437555
 108.0600052    0.5476864
 108.0700073    0.5485446
 108.0800018    0.5468740
 108.0900040    0.5625782
 108.1000061    0.5517373
 108.1100082    0.5604778
 108.1200027    0.5751842
 108.1300049    0.5608141
 108.1400070    0.5699642
 108.1500015    0.5732737
 108.1600037    0.5683033
 108.1700058    0.5622497
 108.1800079    0.5474067
 108.1900024    0.5579749
 108.2000046    0.5652692
 108.2100067    0.5557009
 108.2200089    0.5580798
 108.2300034    0.5534430
 108.2400055    0.5499011
 108.2500076    0.5415799
 108.2600021    0.5398079
 108.2700043    0.5398726
 108.2800064    0.5365382
 108.2900085    0.5352776
 108.3000031    0.5538746
 108.3100052    0.5617918
 108.3200073    0.5572709
 108.3300018    0.5556613
 108.3400040    0.5514126
 108.3500061    0.5436015
 108.3600082    0.5399317
 108.3700027    0.5305778
 108.3800049    0.5253697
 108.3900070    0.5293244
 108.4000015    0.5215667
 108.4100037    0.5221217
 108.4200058    0.5271222
 108.4300079    0.5171432
 108.4400024    0.5144200
 108.4500046    0.5248355
 108.4600067    0.4888687
 108.4700089    0.4771201
 108.4800034    0.4900695
 108.4900055    0.4833959
 108.5000076    0.4943010
 108.5100021    0.5080546
 108.5200043    0.4906787
 108.5300064    0.5000364
 108.5400085    0.4964748
 108.5500031    0.4942217
 108.5600052    0.5036535
 108.5700073    0.5001601
 108.5800018    0.5159621
 108.5900040    0.5170508
 108.6000061    0.5186905
 108.6100082    0.5307646
 108.6200027    0.5397334
 108.6300049    0.5443281
 108.6400070    0.5527288
 108.6500015    0.5500666
 108.6600037    0.5418603
 108.6700058    0.5640301
 108.6800079    0.5537308
 108.6900024    0.5479459
 108.7000046    0.5463209
 108.7100067    0.5392655
 108.7200089    0.5377315
 108.7300034    0.5281005
 108.7400055    0.5429398
 108.7500076    0.5388975
 108.7600021    0.5447288
 108.7700043    0.5290882
 108.7800064    0.5264227
 108.7900085    0.5294239
 108.8000031    0.5433565
 108.8100052    0.5460471
 108.8200073    0.5427473
 108.8300018    0.5427686
 108.8400040    0.5443081
 108.8500061    0.5437052
 108.8600082    0.5368556
 108.8700027    0.5308477
 108.8800049    0.5298506
 108.8900070    0.5295768
 108.9000015    0.5484551
 108.9100037    0.5643142
 108.9200058    0.5409579
 108.9300079    0.5533283
 108.9400024    0.5580230
 108.9500046    0.5722227
 108.9600067    0.5691184
 108.9700089    0.5652049
 108.9800034    0.5711129
 108.9900055    0.5857044
 109.0000076    0.5830058
 109.0100021    0.5907686
 109.0200043    0.5931445
 109.0300064    0.5903586
 109.0400085    0.5852911
 109.0500031    0.5871811
 109.0600052    0.5885571
 109.0700073    0.5815590
 109.0800018    0.5933943
 109.0900040    0.5871397
 109.1000061    0.5924873
 109.1100082    0.5993258
 109.1200027    0.6205456
 109.1300049    0.6209355
 109.1400070    0.6232358
 109.1500015    0.6339546
 109.1600037    0.6253600
 109.1700058    0.6075115
 109.1800079    0.6075702
 109.1900024    0.6025717
 109.2000046    0.6154151
 109.2100067    0.6152697
 109.2200089    0.6240937
 109.2300034    0.6399468
 109.2400055    0.6265224
 109.2500076    0.6219659
 109.2600021    0.6124095
 109.2700043    0.6160327
 109.2800064    0.6162978
 109.2900085    0.6199031
 109.3000031    0.6015410
 109.3100052    0.6073305
 109.3200073    0.5971698
 109.3300018    0.6050639
 109.3400040    0.6157097
 109.3500061    0.6090237
 109.3600082    0.6090819
 109.3700027    0.6066532
 109.3800049    0.5962360
 109.3900070    0.6007753
 109.4000015    0.6097034
 109.4100037    0.5908445
 109.4200058    0.5846279
 109.4300079    0.6036488
 109.4400024    0.6067382
 109.4500046    0.6080097
 109.4600067    0.6200813
 109.4700089    0.6120974
 109.4800034    0.6083007
 109.4900055    0.6189027
 109.5000076    0.6321971
 109.5100021    0.6227298
 109.5200043    0.6097451
 109.5300064    0.6010074
 109.5400085    0.5865312
 109.5500031    0.5748051
 109.5600052    0.5840780
 109.5700073    0.5792803
 109.5800018    0.5671439
 109.5900040    0.5810881
 109.6000061    0.6089872
 109.6100082    0.6064879
 109.6200027    0.6038207
 109.6300049    0.6113864
 109.6400070    0.6152318
 109.6500015    0.6151318
 109.6600037    0.6183749
 109.6700058    0.6080315
 109.6800079    0.5949959
 109.6900024    0.5836459
 109.7000046    0.5835881
 109.7100067    0.5670883
 109.7200089    0.5651858
 109.7300034    0.5508354
 109.7400055    0.5543975
 109.7500076    0.5540169
 109.7600021    0.5579997
 109.7700043    0.5462260
 109.7800064    0.5576462
 109.7900085    0.5797467
 109.8000031    0.5638627
 109.8100052    0.5659984
 109.8200073    0.5455837
 109.8300018    0.5495381
 109.8400040    0.5578526
 109.8500061    0.5499600
 109.8600082    0.5674428
 109.8700027    0.5663998
 109.8800049    0.5757327
 109.8900070    0.5836909
 109.9000015    0.5730206
 109.9100037    0.5789804
 109.9200058    0.5774671
 109.9300079    0.5659860
 109.9400024    0.5709941
 109.9500046    0.5810328
 109.9600067    0.5984868
 109.9700089    0.5995484
 109.9800034    0.6027492
 109.9900055    0.6019133
 110.0000076    0.5943885
 110.0100021    0.5877994
 110.0200043    0.6106254
 110.0300064    0.6020141
 110.0400085    0.5949546
 110.0500031    0.6093702
 110.0600052    0.6021282
 110.0700073    0.6143752
 110.0800018    0.6067018
 110.0900040    0.5953878
 110.1000061    0.5942637
 110.1100082    0.5851629
 110.1200027    0.6018093
 110.1300049    0.5831869
 110.1400070    0.6008078
 110.1500015    0.5954965
 110.1600037    0.5879379
 110.1700058    0.5757070
 110.1800079    0.5771554
 110.1900024    0.5654497
 110.2000046    0.5750303
 110.2100067    0.5761074
 110.2200089    0.5766686
 110.2300034    0.5982538
 110.2400055    0.5971353
 110.2500076    0.6191359
 110.2600021    0.6067324
 110.2700043    0.6019525
 110.2800064    0.6055816
 110.2900085    0.5918586
 110.3000031    0.5999718
 110.3100052    0.6130848
 110.3200073    0.6011946
 110.3300018    0.6144360
 110.3400040    0.5949191
 110.3500061    0.5895573
 110.3600082    0.5703834
 110.3700027    0.5594822
 110.3800049    0.5610596
 110.3900070    0.5664655
 110.4000015    0.5658479
 110.4100037    0.5755638
 110.4200058    0.5811521
 110.4300079    0.5940599
 110.4400024    0.5979958
 110.4500046    0.6009423
 110.4600067    0.6003671
 110.4700089    0.5928073
 110.4800034    0.5762285
 110.4900055    0.5808102
 110.5000076    0.5911552
 110.5100021    0.5881103
 110.5200043    0.5762172
 110.5300064    0.5806265
 110.5400085    0.5781705
 110.5500031    0.5669802
 110.5600052    0.5829226
 110.5700073    0.5941769
 110.5800018    0.5685565
 110.5900040    0.5676921
 110.6000061    0.5796356
 110.6100082    0.5672359
 110.6200027    0.5592664
 110.6300049    0.5622145
 110.6400070    0.5572329
 110.6500015    0.5577685
 110.6600037    0.5691376
 110.6700058    0.5773246
 110.6800079    0.5890153
 110.6900024    0.5982097
 110.7000046    0.5819151
 110.7100067    0.5842882
 110.7200089    0.5887966
 110.7300034    0.5865267
 110.7400055    0.5814584
 110.7500076    0.5918605
 110.7600021    0.5933134
 110.7700043    0.6094632
 110.7800064    0.6107678
 110.7900085    0.6004140
 110.8000031    0.6100136
 110.8100052    0.5983028
 110.8200073    0.6174202
 110.8300018    0.6412733
 110.8400040    0.6321491
 110.8500061    0.6114419
 110.8600082    0.5980134
 110.8700027    0.5933810
 110.8800049    0.5899029
 110.8900070    0.5866479
 110.9000015    0.5946054
 110.9100037    0.5960210
 110.9200058    0.6003383
 110.9300079    0.5881367
 110.9400024    0.5874672
 110.9500046    0.5823847
 110.9600067    0.5726697
 110.9700089    0.5986781
 110.9800034    0.6051802
 110.9900055    0.6045703
 111.0000076    0.6044107
 111.0100021    0.5709693
 111.0200043    0.5862014
 111.0300064    0.5798088
 111.0400085    0.5669986
 111.0500031    0.5578376
 111.0600052    0.5791988
 111.0700073    0.5781499
 111.0800018    0.5833369
 111.0900040    0.5867563
 111.1000061    0.5866141
 111.1100082    0.5996404
 111.1200027    0.6036441
 111.1300049    0.5983489
 111.1400070    0.6119749
 111.1500015    0.6144519
 111.1600037    0.5904076
 111.1700058    0.5837906
 111.1800079    0.5889345
 111.1900024    0.6136901
 111.2000046    0.6197265
 111.2100067    0.6282325
 111.2200089    0.6334992
 111.2300034    0.6254744
 111.2400055    0.6266767
 111.2500076    0.6330845
 111.2600021    0.6315868
 111.2700043    0.6265227
 111.2800064    0.6210622
 111.2900085    0.6178600
 111.3000031    0.6167058
 111.3100052    0.6154779
 111.3200073    0.6090211
 111.3300018    0.6042429
 111.3400040    0.6074390
 111.3500061    0.6080892
 111.3600082    0.6231391
 111.3700027    0.6292877
 111.3800049    0.6452699
 111.3900070    0.6454922
 111.4000015    0.6368657
 111.4100037    0.6433975
 111.4200058    0.6399536
 111.4300079    0.6330135
 111.4400024    0.6332815
 111.4500046    0.6135889
 111.4600067    0.6210098
 111.4700089    0.6064930
 111.4800034    0.6079803
 111.4900055    0.6209517
 111.5000076    0.6444550
 111.5100021    0.6451753
 111.5200043    0.6276006
 111.5300064    0.6137648
 111.5400085    0.6252538
 111.5500031    0.6372901
 111.5600052    0.6401092
 111.5700073    0.6088796
 111.5800018    0.5883226
 111.5900040    0.5983982
 111.6000061    0.5892925
 111.6100082    0.5959315
 111.6200027    0.5733647
 111.6300049    0.5733238
 111.6400070    0.5957946
 111.6500015    0.5868554
 111.6600037    0.5852702
 111.6700058    0.6050048
 111.6800079    0.5972934
 111.6900024    0.5971956
 111.7000046    0.5808072
 111.7100067    0.5888702
 111.7200089    0.5683775
 111.7300034    0.5659148
 111.7400055    0.5726520
 111.7500076    0.5718243
 111.7600021    0.5649258
 111.7700043    0.5723406
 111.7800064    0.5806537
 111.7900085    0.5760185
 111.8000031    0.5907338
 111.8100052    0.5958130
 111.8200073    0.5922757
 111.8300018    0.5997951
 111.8400040    0.6121057
 111.8500061    0.6009527
 111.8600082    0.6019059
 111.8700027    0.6103227
 111.8800049    0.6096051
 111.8900070    0.6291558
 111.9000015    0.6376227
 111.9100037    0.6375083
 111.9200058    0.6264103
 111.9300079    0.6235164
 111.9400024    0.6482685
 111.9500046    0.6521897
 111.9600067    0.6421968
 111.9700089    0.6311100
 111.9800034    0.6419489
 111.9900055    0.6377020
 112.0000076    0.6149299
 112.0100021    0.6307336
 112.0200043    0.6230707
 112.0300064    0.6174197
 112.0400085    0.6273587
 112.0500031    0.6354447
 112.0600052    0.6317413
 112.0700073    0.6363485
 112.0800018    0.6464973
 112.0900040    0.6452370
 112.1000061    0.6562964
 112.1100082    0.6504784
 112.1200027    0.6641469
 112.1300049    0.6618450
 112.1400070    0.6455305
 112.1500015    0.6383353
 112.1600037    0.6475081
 112.1700058    0.6390708
 112.1800079    0.6420645
 112.1900024    0.6163916
 112.2000046    0.6130428
 112.2100067    0.6357539
 112.2200089    0.6396343
 112.2300034    0.6386544
 112.2400055    0.6231410
 112.2500076    0.6387257
 112.2600021    0.6434851
 112.2700043    0.6300743
 112.2800064    0.6215760
 112.2900085    0.6357519
 112.3000031    0.6236365
 112.3100052    0.6341990
 112.3200073    0.6341985
 112.3300018    0.6305149
 112.3400040    0.6469567
 112.3500061    0.6271725
 112.3600082    0.6415772
 112.3700027    0.6467787
 112.3800049    0.6431535
 112.3900070    0.6330655
 112.4000015    0.6486090
 112.4100037    0.6479317
 112.4200058    0.6528070
 112.4300079    0.6493135
 112.4400024    0.6365023
 112.4500046    0.6253569
 112.4600067    0.6304212
 112.4700089    0.6387036
 112.4800034    0.6281663
 112.4900055    0.6283483
 112.5000076    0.6373543
 112.5100021    0.6181040
 112.5200043    0.6164520
 112.5300064    0.6086163
 112.5400085    0.6149418
 112.5500031    0.6173546
 112.5600052    0.6268744
 112.5700073    0.6435382
 112.5800018    0.6382073
 112.5900040    0.6584570
 112.6000061    0.6594243
 112.6100082    0.6545216
 112.6200027    0.6330914
 112.6300049    0.6320704
 112.6400070    0.6285749
 112.6500092    0.6367992
 112.6600037    0.6492525
 112.6700058    0.6403346
 112.6800079    0.6330030
 112.6900024    0.6271718
 112.7000046    0.6237391
 112.7100067    0.6215585
 112.7200089    0.6303832
 112.7300034    0.6136556
 112.7400055    0.6117671
 112.7500076    0.6077100
 112.7600021    0.5959391
 112.7700043    0.5913613
 112.7800064    0.5871070
 112.7900085    0.5873060
 112.8000031    0.5911328
 112.8100052    0.5916771
 112.8200073    0.5766560
 112.8300018    0.5619850
 112.8400040    0.5592352
 112.8500061    0.5848326
 112.8600082    0.6108779
 112.8700027    0.6112895
 112.8800049    0.5943857
 112.8900070    0.5728380
 112.9000092    0.5769544
 112.9100037    0.5929645
 112.9200058    0.5907019
 112.9300079    0.5878175
 112.9400024    0.5896096
 112.9500046    0.5808703
 112.9600067    0.5882951
 112.9700089    0.6065652
 112.9800034    0.6091635
 112.9900055    0.5763940
 113.0000076    0.5780165
 113.0100021    0.5866308
 113.0200043    0.5924531
 113.0300064    0.6049318
 113.0400085    0.6063305
 113.0500031    0.6194479
 113.0600052    0.6198124
 113.0700073    0.6071819
 113.0800018    0.6012007
 113.0900040    0.5958362
 113.1000061    0.6006900
 113.1100082    0.5985752
 113.1200027    0.5981141
 113.1300049    0.6041821
 113.1400070    0.6015626
 113.1500092    0.5857900
 113.1600037    0.5892770
 113.1700058    0.5996490
 113.1800079    0.6026664
 113.1900024    0.6009053
 113.2000046    0.6347579
 113.2100067    0.6288140
 113.2200089    0.6270717
 113.2300034    0.5940887
 113.2400055    0.5963420
 113.2500076    0.5938690
 113.2600021    0.5940579
 113.2700043    0.5759227
 113.2800064    0.5912235
 113.2900085    0.5801985
 113.3000031    0.5818701
 113.3100052    0.5666862
 113.3200073    0.5731919
 113.3300018    0.5723275
 113.3400040    0.5697230
 113.3500061    0.5882003
 113.3600082    0.5909442
 113.3700027    0.5845028
 113.3800049    0.5859656
 113.3900070    0.5853706
 113.4000092    0.5820341
 113.4100037    0.5800444
 113.4200058    0.5880781
 113.4300079    0.5741369
 113.4400024    0.5776296
 113.4500046    0.5857621
 113.4600067    0.5990566
 113.4700089    0.5972098
 113.4800034    0.6024402
 113.4900055    0.6148257
 113.5000076    0.6116691
 113.5100021    0.6188517
 113.5200043    0.6373507
 113.5300064    0.6122270
 113.5400085    0.5978325
 113.5500031    0.5775095
 113.5600052    0.5677838
 113.5700073    0.5754656
 113.5800018    0.5579982
 113.5900040    0.5525429
 113.6000061    0.5810454
 113.6100082    0.5781868
 113.6200027    0.5720907
 113.6300049    0.5839078
 113.6400070    0.5861394
 113.6500092    0.5660283
 113.6600037    0.5577185
 113.6700058    0.5647918
 113.6800079    0.5575133
 113.6900024    0.5622358
 113.7000046    0.5615315
 113.7100067    0.5783889
 113.7200089    0.5812751
 113.7300034    0.5830671
 113.7400055    0.5780962
 113.7500076    0.5851651
 113.7600021    0.5891708
 113.7700043    0.5572233
 113.7800064    0.5442255
 113.7900085    0.5216068
 113.8000031    0.5291853
 113.8100052    0.5296547
 113.8200073    0.5188206
 113.8300018    0.5108116
 113.8400040    0.5292305
 113.8500061    0.5576153
 113.8600082    0.5451947
 113.8700027    0.5370979
 113.8800049    0.5452707
 113.8900070    0.5521861
 113.9000092    0.5544468
 113.9100037    0.5563115
 113.9200058    0.5690495
 113.9300079    0.5766611
 113.9400024    0.5927357
 113.9500046    0.5941713
 113.9600067    0.5857313
 113.9700089    0.5879040
 113.9800034    0.5867162
 113.9900055    0.5816470
 114.0000076    0.5863633
 114.0100021    0.5880003
 114.0200043    0.5739158
 114.0300064    0.5617903
 114.0400085    0.5632112
 114.0500031    0.5808426
 114.0600052    0.5766716
 114.0700073    0.5556907
 114.0800018    0.5557918
 114.0900040    0.5667012
 114.1000061    0.5802522
 114.1100082    0.5778634
 114.1200027    0.5894335
 114.1300049    0.5795875
 114.1400070    0.5811805
 114.1500092    0.5943745
 114.1600037    0.5901105
 114.1700058    0.6107963
 114.1800079    0.6093696
 114.1900024    0.5979928
 114.2000046    0.6263138
 114.2100067    0.6238066
 114.2200089    0.6323160
 114.2300034    0.6248326
 114.2400055    0.6188943
 114.2500076    0.6141957
 114.2600021    0.6190299
 114.2700043    0.6287177
 114.2800064    0.6314515
 114.2900085    0.6267020
 114.3000031    0.6277163
 114.3100052    0.6289366
 114.3200073    0.6426424
 114.3300018    0.6395619
 114.3400040    0.6387389
 114.3500061    0.6260598
 114.3600082    0.6529399
 114.3700027    0.6417233
 114.3800049    0.6448333
 114.3900070    0.6523662
 114.4000092    0.6662304
 114.4100037    0.6507422
 114.4200058    0.6593849
 114.4300079    0.6635934
 114.4400024    0.6387656
 114.4500046    0.6409193
 114.4600067    0.6570058
 114.4700089    0.6351995
 114.4800034    0.6354316
 114.4900055    0.6327385
 114.5000076    0.6449271
 114.5100021    0.6617619
 114.5200043    0.6507943
 114.5300064    0.6335653
 114.5400085    0.6140351
 114.5500031    0.6079919
 114.5600052    0.5966259
 114.5700073    0.5911065
 114.5800018    0.6050211
 114.5900040    0.6060914
 114.6000061    0.6091437
 114.6100082    0.6096106
 114.6200027    0.5839762
 114.6300049    0.5967807
 114.6400070    0.6021158
 114.6500092    0.5961900
 114.6600037    0.5942790
 114.6700058    0.5990714
 114.6800079    0.5976859
 114.6900024    0.5977108
 114.7000046    0.6063105
 114.7100067    0.6013759
 114.7200089    0.6088926
 114.7300034    0.6096027
 114.7400055    0.6142364
 114.7500076    0.6166787
 114.7600021    0.6077152
 114.7700043    0.6303538
 114.7800064    0.6184632
 114.7900085    0.6081982
 114.8000031    0.6018530
 114.8100052    0.6173719
 114.8200073    0.6091120
 114.8300018    0.5934300
 114.8400040    0.5923458
 114.8500061    0.5808493
 114.8600082    0.5796553
 114.8700027    0.5766109
 114.8800049    0.5671548
 114.8900070    0.5626158
 114.9000092    0.5826098
 114.9100037    0.5692172
 114.9200058    0.5927720
 114.9300079    0.5950680
 114.9400024    0.5822174
 114.9500046    0.5869156
 114.9600067    0.5864246
 114.9700089    0.5859845
 114.9800034    0.5931769
 114.9900055    0.5868955
 115.0000076    0.5969517
 115.0100021    0.6102778
 115.0200043    0.6081164
 115.0300064    0.5945427
 115.0400085    0.6013293
 115.0500031    0.6131145
 115.0600052    0.6152155
 115.0700073    0.6296840
 115.0800018    0.6504558
 115.0900040    0.6465206
 115.1000061    0.6293957
 115.1100082    0.6276603
 115.1200027    0.6397220
 115.1300049    0.6373383
 115.1400070    0.6429961
 115.1500092    0.6435047
 115.1600037    0.6475878
 115.1700058    0.6511338
 115.1800079    0.6541791
 115.1900024    0.6395619
 115.2000046    0.6479082
 115.2100067    0.6440299
 115.2200089    0.6481630
 115.2300034    0.6343214
 115.2400055    0.6494071
 115.2500076    0.6548111
 115.2600021    0.6445357
 115.2700043    0.6574004
 115.2800064    0.6513559
 115.2900085    0.6514578
 115.3000031    0.6568913
 115.3100052    0.6538292
 115.3200073    0.6549043
 115.3300018    0.6848232
 115.3400040    0.6709625
 115.3500061    0.6677207
 115.3600082    0.6640398
 115.3700027    0.6624866
 115.3800049    0.6570047
 115.3900070    0.6647005
 115.4000092    0.6625704
 115.4100037    0.6650770
 115.4200058    0.6561242
 115.4300079    0.6456161
 115.4400024    0.6502917
 115.4500046    0.6474814
 115.4600067    0.6629813
 115.4700089    0.6617242
 115.4800034    0.6735188
 115.4900055    0.6783060
 115.5000076    0.6856261
 115.5100021    0.6969748
 115.5200043    0.6958662
 115.5300064    0.6829551
 115.5400085    0.6587892
 115.5500031    0.6661575
 115.5600052    0.6705747
 115.5700073    0.6755845
 115.5800018    0.6786312
 115.5900040    0.6694195
 115.6000061    0.6648806
 115.6100082    0.6833729
 115.6200027    0.6792116
 115.6300049    0.6765777
 115.6400070    0.6776977
 115.6500092    0.6502070
 115.6600037    0.6595633
 115.6700058    0.6663142
 115.6800079    0.6572831
 115.6900024    0.6548485
 115.7000046    0.6547990
 115.7100067    0.6550977
 115.7200089    0.6492519
 115.7300034    0.6416360
 115.7400055    0.6487163
 115.7500076    0.6536688
 115.7600021    0.6594039
 115.7700043    0.6589604
 115.7800064    0.6718060
 115.7900085    0.6584473
 115.8000031    0.6616895
 115.8100052    0.6780484
 115.8200073    0.6746575
 115.8300018    0.6672624
 115.8400040    0.6745970
 115.8500061    0.6875628
 115.8600082    0.6940858
 115.8700027    0.7016641
 115.8800049    0.6967953
 115.8900070    0.7003863
 115.9000092    0.6959234
 115.9100037    0.6972584
 115.9200058    0.7000252
 115.9300079    0.7173011
 115.9400024    0.7045226
 115.9500046    0.7025795
 115.9600067    0.6814718
 115.9700089    0.6839740
 115.9800034    0.6825203
 115.9900055    0.6641980
 116.0000076    0.6376143
 116.0100021    0.6476500
 116.0200043    0.6275236
 116.0300064    0.6285592
 116.0400085    0.6296448
 116.0500031    0.6338713
 116.0600052    0.6283680
 116.0700073    0.6263730
 116.0800018    0.6530997
 116.0900040    0.6718752
 116.1000061    0.6601943
 116.1100082    0.6488430
 116.1200027    0.6432335
 116.1300049    0.6279436
 116.1400070    0.6282778
 116.1500092    0.6291442
 116.1600037    0.6395222
 116.1700058    0.6281328
 116.1800079    0.6342117
 116.1900024    0.6286924
 116.2000046    0.6175147
 116.2100067    0.6246955
 116.2200089    0.6232035
 116.2300034    0.6037134
 116.2400055    0.6143429
 116.2500076    0.5955455
 116.2600021    0.5947222
 116.2700043    0.5878959
 116.2800064    0.5992537
 116.2900085    0.5976864
 116.3000031    0.5720409
 116.3100052    0.5699646
 116.3200073    0.5801417
 116.3300018    0.5748878
 116.3400040    0.5695944
 116.3500061    0.5680823
 116.3600082    0.5843687
 116.3700027    0.5752512
 116.3800049    0.5735001
 116.3900070    0.5677610
 116.4000092    0.5862930
 116.4100037    0.5943890
 116.4200058    0.5873292
 116.4300079    0.5891011
 116.4400024    0.5996867
 116.4500046    0.5918885
 116.4600067    0.6021343
 116.4700089    0.5970338
 116.4800034    0.5981848
 116.4900055    0.5954590
 116.5000076    0.6059613
 116.5100021    0.6111107
 116.5200043    0.6157556
 116.5300064    0.6259413
 116.5400085    0.6335287
 116.5500031    0.6483913
 116.5600052    0.6435149
 116.5700073    0.6294380
 116.5800018    0.6302997
 116.5900040    0.6415044
 116.6000061    0.6415855
 116.6100082    0.6522800
 116.6200027    0.6450917
 116.6300049    0.6394622
 116.6400070    0.6472157
 116.6500092    0.6459705
 116.6600037    0.6480598
 116.6700058    0.6342460
 116.6800079    0.6360052
 116.6900024    0.6431386
 116.7000046    0.6361587
 116.7100067    0.6247312
 116.7200089    0.6094275
 116.7300034    0.6218912
 116.7400055    0.6254770
 116.7500076    0.6261070
 116.7600021    0.6253545
 116.7700043    0.6354285
 116.7800064    0.6601089
 116.7900085    0.6505131
 116.8000031    0.6464660
 116.8100052    0.6538803
 116.8200073    0.6444458
 116.8300018    0.6432086
 116.8400040    0.6478426
 116.8500061    0.6442841
 116.8600082    0.6460037
 116.8700027    0.6145906
 116.8800049    0.6251643
 116.8900070    0.6217486
 116.9000092    0.6289208
 116.9100037    0.6417841
 116.9200058    0.6420888
 116.9300079    0.6264385
 116.9400024    0.6301518
 116.9500046    0.6508383
 116.9600067    0.6600806
 116.9700089    0.6552010
 116.9800034    0.6519442
 116.9900055    0.6394308
 117.0000076    0.6456572
 117.0100021    0.6475375
 117.0200043    0.6528921
 117.0300064    0.6420622
 117.0400085    0.6348298
 117.0500031    0.6223099
 117.0600052    0.6247278
 117.0700073    0.6079013
 117.0800018    0.5971474
 117.0900040    0.5909146
 117.1000061    0.6037029
 117.1100082    0.5870108
 117.1200027    0.5826203
 117.1300049    0.5852441
 117.1400070    0.6029950
 117.1500092    0.6046414
 117.1600037    0.5936640
 117.1700058    0.5962529
 117.1800079    0.6029086
 117.1900024    0.5931401
 117.2000046    0.6010692
 117.2100067    0.5907226
 117.2200089    0.6107715
 117.2300034    0.5984753
 117.2400055    0.6024225
 117.2500076    0.6184161
 117.2600021    0.6223946
 117.2700043    0.6185653
 117.2800064    0.6297155
 117.2900085    0.6261902
 117.3000031    0.6152306
 117.3100052    0.6252581
 117.3200073    0.6102964
 117.3300018    0.6005359
 117.3400040    0.6051540
 117.3500061    0.6057376
 117.3600082    0.5919268
 117.3700027    0.5965449
 117.3800049    0.6108666
 117.3900070    0.5973293
 117.4000092    0.6077890
 117.4100037    0.6088715
 117.4200058    0.6284275
 117.4300079    0.6305668
 117.4400024    0.6194606
 117.4500046    0.6195095
 117.4600067    0.6399845
 117.4700089    0.6228472
 117.4800034    0.6141697
 117.4900055    0.6136261
 117.5000076    0.6301925
 117.5100021    0.6273736
 117.5200043    0.6278020
 117.5300064    0.6072448
 117.5400085    0.5899131
 117.5500031    0.5816089
 117.5600052    0.5660613
 117.5700073    0.5650065
 117.5800018    0.5837917
 117.5900040    0.5865778
 117.6000061    0.5829690
 117.6100082    0.5807989
 117.6200027    0.5733500
 117.6300049    0.5647147
 117.6400070    0.5678912
 117.6500092    0.5669776
 117.6600037    0.5716577
 117.6700058    0.5745683
 117.6800079    0.5945091
 117.6900024    0.6116285
 117.7000046    0.6047261
 117.7100067    0.5856571
 117.7200089    0.5933312
 117.7300034    0.6035513
 117.7400055    0.5946326
 117.7500076    0.5918632
 117.7600021    0.6087449
 117.7700043    0.5940746
 117.7800064    0.6113018
 117.7900085    0.6157061
 117.8000031    0.6087925
 117.8100052    0.6144585
 117.8200073    0.6116924
 117.8300018    0.6022567
 117.8400040    0.6058654
 117.8500061    0.6203203
 117.8600082    0.6325480
 117.8700027    0.6156804
 117.8800049    0.6223367
 117.8900070    0.6377903
 117.9000092    0.6261998
 117.9100037    0.6074982
 117.9200058    0.6256011
 117.9300079    0.6119875
 117.9400024    0.6037600
 117.9500046    0.5993561
 117.9600067    0.6213630
 117.9700089    0.6405776
 117.9800034    0.6530257
 117.9900055    0.6376700
 118.0000076    0.6667961
 118.0100021    0.6630790
 118.0200043    0.6656879
 118.0300064    0.6758375
 118.0400085    0.6649819
 118.0500031    0.6738029
 118.0600052    0.6768137
 118.0700073    0.6776668
 118.0800018    0.6801352
 118.0900040    0.6612553
 118.1000061    0.6513942
 118.1100082    0.6511991
 118.1200027    0.6530307
 118.1300049    0.6459000
 118.1400070    0.6545563
 118.1500092    0.6431952
 118.1600037    0.6431632
 118.1700058    0.6457956
 118.1800079    0.6642910
 118.1900024    0.6644201
 118.2000046    0.6606544
 118.2100067    0.6814597
 118.2200089    0.6689041
 118.2300034    0.6785323
 118.2400055    0.6793186
 118.2500076    0.6931962
 118.2600021    0.6792772
 118.2700043    0.6719773
 118.2800064    0.6582308
 118.2900085    0.6638321
 118.3000031    0.6442778
 118.3100052    0.6573756
 118.3200073    0.6390091
 118.3300018    0.6323433
 118.3400040    0.6401959
 118.3500061    0.6361593
 118.3600082    0.6346543
 118.3700027    0.6382197
 118.3800049    0.6493298
 118.3900070    0.6447833
 118.4000092    0.6422387
 118.4100037    0.6296697
 118.4200058    0.6233292
 118.4300079    0.6129947
 118.4400024    0.5980765
 118.4500046    0.5946728
 118.4600067    0.6029112
 118.4700089    0.5914645
 118.4800034    0.5888797
 118.4900055    0.5827166
 118.5000076    0.5910112
 118.5100021    0.5684798
 118.5200043    0.5882457
 118.5300064    0.6018301
 118.5400085    0.5932100
 118.5500031    0.5896686
 118.5600052    0.5940629
 118.5700073    0.5827466
 118.5800018    0.5936264
 118.5900040    0.5967040
 118.6000061    0.5935251
 118.6100082    0.6144674
 118.6200027    0.6105841
 118.6300049    0.6064118
 118.6400070    0.6045142
 118.6500092    0.6069807
 118.6600037    0.5788535
 118.6700058    0.6063965
 118.6800079    0.6227110
 118.6900024    0.6078678
 118.7000046    0.6020085
 118.7100067    0.6061527
 118.7200089    0.5935103
 118.7300034    0.5925017
 118.7400055    0.5997550
 118.7500076    0.5962957
 118.7600021    0.5896357
 118.7700043    0.6107576
 118.7800064    0.5962056
 118.7900085    0.6178438
 118.8000031    0.6001622
 118.8100052    0.5987517
 118.8200073    0.5925627
 118.8300018    0.5836645
 118.8400040    0.5788773
 118.8500061    0.5760353
 118.8600082    0.5748676
 118.8700027    0.5626623
 118.8800049    0.5647197
 118.8900070    0.5683068
 118.9000092    0.5720743
 118.9100037    0.5598343
 118.9200058    0.5687812
 118.9300079    0.5619884
 118.9400024    0.5553831
 118.9500046    0.5506725
 118.9600067    0.5645331
 118.9700089    0.5628130
 118.9800034    0.5732799
 118.9900055    0.5733432
 119.0000076    0.5734910
 119.0100021    0.5677657
 119.0200043    0.5619406
 119.0300064    0.5585709
 119.0400085    0.5517868
 119.0500031    0.5509165
 119.0600052    0.5410033
 119.0700073    0.5519881
 119.0800095    0.5714415
 119.0900040    0.5680698
 119.1000061    0.5723884
 119.1100082    0.5726514
 119.1200027    0.5727803
 119.1300049    0.5723359
 119.1400070    0.5789941
 119.1500092    0.5768093
 119.1600037    0.5823746
 119.1700058    0.5808743
 119.1800079    0.5743537
 119.1900024    0.5683627
 119.2000046    0.5664433
 119.2100067    0.5690480
 119.2200089    0.5671946
 119.2300034    0.5810397
 119.2400055    0.5998450
 119.2500076    0.6103653
 119.2600021    0.6064434
 119.2700043    0.6065727
 119.2800064    0.6176710
 119.2900085    0.6056644
 119.3000031    0.5830634
 119.3100052    0.5891687
 119.3200073    0.5995988
 119.3300095    0.5891253
 119.3400040    0.5854657
 119.3500061    0.5844103
 119.3600082    0.6175628
 119.3700027    0.6229934
 119.3800049    0.6212306
 119.3900070    0.6052560
 119.4000092    0.6006005
 119.4100037    0.6163338
 119.4200058    0.6422723
 119.4300079    0.6531805
 119.4400024    0.6489104
 119.4500046    0.6375069
 119.4600067    0.6328191
 119.4700089    0.6347788
 119.4800034    0.6357393
 119.4900055    0.6307143
 119.5000076    0.6279340
 119.5100021    0.6342204
 119.5200043    0.6275057
 119.5300064    0.6173783
 119.5400085    0.6102861
 119.5500031    0.6139699
 119.5600052    0.5925818
 119.5700073    0.6096416
 119.5800095    0.6007894
 119.5900040    0.6095370
 119.6000061    0.6135360
 119.6100082    0.6344361
 119.6200027    0.6062470
 119.6300049    0.5993486
 119.6400070    0.6173133
 119.6500092    0.6145436
 119.6600037    0.6073998
 119.6700058    0.6154237
 119.6800079    0.6250381
 119.6900024    0.6211750
 119.7000046    0.6063188
 119.7100067    0.6028423
 119.7200089    0.6018733
 119.7300034    0.6023741
 119.7400055    0.6009830
 119.7500076    0.6095035
 119.7600021    0.6200882
 119.7700043    0.6217846
 119.7800064    0.6116072
 119.7900085    0.6235597
 119.8000031    0.6231084
 119.8100052    0.6236287
 119.8200073    0.6072052
 119.8300095    0.6205599
 119.8400040    0.6161359
 119.8500061    0.6217163
 119.8600082    0.6099144
 119.8700027    0.6050073
 119.8800049    0.6129821
 119.8900070    0.6153847
 119.9000092    0.5974723
 119.9100037    0.5813432
 119.9200058    0.5917767
 119.9300079    0.5932041
 119.9400024    0.5814653
 119.9500046    0.5999960
 119.9600067    0.5954580
 119.9700089    0.5936542
 119.9800034    0.5762482
 119.9900055    0.5681820
 120.0000076    0.5760843
 120.0100021    0.5835306
 120.0200043    0.5825179
 120.0300064    0.5773624
 120.0400085    0.5839251
 120.0500031    0.5845783
 120.0600052    0.6081418
 120.0700073    0.6219525
 120.0800095    0.6333427
 120.0900040    0.6363052
 120.1000061    0.6576473
 120.1100082    0.6517817
 120.1200027    0.6505315
 120.1300049    0.6460580
 120.1400070    0.6326171
 120.1500092    0.6235739
 120.1600037    0.6350044
 120.1700058    0.6232072
 120.1800079    0.6417550
 120.1900024    0.6321203
 120.2000046    0.6277130
 120.2100067    0.6284440
 120.2200089    0.6387597
 120.2300034    0.6341014
 120.2400055    0.6437408
 120.2500076    0.6521857
 120.2600021    0.6405227
 120.2700043    0.6451731
 120.2800064    0.6369333
 120.2900085    0.6225219
 120.3000031    0.6106741
 120.3100052    0.6182093
 120.3200073    0.6173770
 120.3300095    0.6199825
 120.3400040    0.6214102
 120.3500061    0.6295051
 120.3600082    0.6210271
 120.3700027    0.6055878
 120.3800049    0.6184800
 120.3900070    0.6161916
 120.4000092    0.6052424
 120.4100037    0.6036968
 120.4200058    0.6112631
 120.4300079    0.5974287
 120.4400024    0.6001265
 120.4500046    0.5928546
 120.4600067    0.6039408
 120.4700089    0.6262441
 120.4800034    0.6327440
 120.4900055    0.6222112
 120.5000076    0.6215098
 120.5100021    0.6126816
 120.5200043    0.6046820
 120.5300064    0.5873997
 120.5400085    0.6024806
 120.5500031    0.5975869
 120.5600052    0.6007606
 120.5700073    0.5961933
 120.5800095    0.6128174
 120.5900040    0.6021683
 120.6000061    0.6101677
 120.6100082    0.6038615
 120.6200027    0.6025686
 120.6300049    0.5953840
 120.6400070    0.5951526
 120.6500092    0.5929516
 120.6600037    0.5990964
 120.6700058    0.6005315
 120.6800079    0.6056584
 120.6900024    0.6090558
 120.7000046    0.6045823
 120.7100067    0.6052270
 120.7200089    0.6089079
 120.7300034    0.6064411
 120.7400055    0.5993847
 120.7500076    0.6083318
 120.7600021    0.6165208
 120.7700043    0.6086514
 120.7800064    0.5967764
 120.7900085    0.6037983
 120.8000031    0.6092709
 120.8100052    0.6061272
 120.8200073    0.6168281
 120.8300095    0.6251890
 120.8400040    0.6159480
 120.8500061    0.6346754
 120.8600082    0.6240157
 120.8700027    0.6188325
 120.8800049    0.6126821
 120.8900070    0.6119505
 120.9000092    0.6132410
 120.9100037    0.6052085
 120.9200058    0.6105305
 120.9300079    0.6080850
 120.9400024    0.5863135
 120.9500046    0.5887511
 120.9600067    0.5842935
 120.9700089    0.5857075
 120.9800034    0.5937025
 120.9900055    0.5950756
 121.0000076    0.5708189
 121.0100021    0.5691655
 121.0200043    0.5727996
 121.0300064    0.5595710
 121.0400085    0.5492991
 121.0500031    0.5568930
 121.0600052    0.5508517
 121.0700073    0.5498510
 121.0800095    0.5583569
 121.0900040    0.5724382
 121.1000061    0.5664266
 121.1100082    0.5736405
 121.1200027    0.5674207
 121.1300049    0.5681974
 121.1400070    0.5825364
 121.1500092    0.5796121
 121.1600037    0.5476899
 121.1700058    0.5456597
 121.1800079    0.5583022
 121.1900024    0.5824973
 121.2000046    0.5849455
 121.2100067    0.5846103
 121.2200089    0.5803236
 121.2300034    0.5853344
 121.2400055    0.5774994
 121.2500076    0.5625813
 121.2600021    0.5526375
 121.2700043    0.5563249
 121.2800064    0.5399258
 121.2900085    0.5422180
 121.3000031    0.5449328
 121.3100052    0.5430056
 121.3200073    0.5461506
 121.3300095    0.5462584
 121.3400040    0.5435125
 121.3500061    0.5516286
 121.3600082    0.5564683
 121.3700027    0.5666257
 121.3800049    0.5956098
 121.3900070    0.5959631
 121.4000092    0.6079500
 121.4100037    0.6036107
 121.4200058    0.5862759
 121.4300079    0.5986355
 121.4400024    0.6044455
 121.4500046    0.6095147
 121.4600067    0.5901862
 121.4700089    0.6008709
 121.4800034    0.5931752
 121.4900055    0.6000866
 121.5000076    0.5718479
 121.5100021    0.5958906
 121.5200043    0.6021183
 121.5300064    0.5938591
 121.5400085    0.5899978
 121.5500031    0.5837103
 121.5600052    0.5776103
 121.5700073    0.5740881
 121.5800095    0.5655221
 121.5900040    0.5693887
 121.6000061    0.5521769
 121.6100082    0.5554688
 121.6200027    0.5413854
 121.6300049    0.5387859
 121.6400070    0.5366052
 121.6500092    0.5260766
 121.6600037    0.5361043
 121.6700058    0.5197110
 121.6800079    0.5319805
 121.6900024    0.5380079
 121.7000046    0.5218090
 121.7100067    0.5313177
 121.7200089    0.5438257
 121.7300034    0.5539697
 121.7400055    0.5561381
 121.7500076    0.5357319
 121.7600021    0.5341688
 121.7700043    0.5472549
 121.7800064    0.5393580
 121.7900085    0.5461510
 121.8000031    0.5422876
 121.8100052    0.5448039
 121.8200073    0.5652150
 121.8300095    0.5759724
 121.8400040    0.5621198
 121.8500061    0.5338171
 121.8600082    0.5332497
 121.8700027    0.5331437
 121.8800049    0.5458973
 121.8900070    0.5560259
 121.9000092    0.5495569
 121.9100037    0.5540518
 121.9200058    0.5634307
 121.9300079    0.5565201
 121.9400024    0.5314619
 121.9500046    0.5227756
 121.9600067    0.5502958
 121.9700089    0.5283163
 121.9800034    0.5192700
 121.9900055    0.5249625
 122.0000076    0.5385274
 122.0100021    0.5635678
 122.0200043    0.5599864
 122.0300064    0.5548905
 122.0400085    0.5676312
 122.0500031    0.5795293
 122.0600052    0.5710967
 122.0700073    0.5610020
 122.0800095    0.5682797
 122.0900040    0.5702614
 122.1000061    0.5748309
 122.1100082    0.5729126
 122.1200027    0.5756595
 122.1300049    0.5572558
 122.1400070    0.5509601
 122.1500092    0.5534260
 122.1600037    0.5576119
 122.1700058    0.5636195
 122.1800079    0.5656825
 122.1900024    0.5503374
 122.2000046    0.5511405
 122.2100067    0.5709457
 122.2200089    0.5689092
 122.2300034    0.5613977
 122.2400055    0.5787237
 122.2500076    0.5975483
 122.2600021    0.6026615
 122.2700043    0.6261343
 122.2800064    0.6063879
 122.2900085    0.5941878
 122.3000031    0.5786730
 122.3100052    0.5765197
 122.3200073    0.5886328
 122.3300095    0.5881094
 122.3400040    0.5921220
 122.3500061    0.5764979
 122.3600082    0.5781872
 122.3700027    0.5749111
 122.3800049    0.5846518
 122.3900070    0.5698800
 122.4000092    0.5644009
 122.4100037    0.5831624
 122.4200058    0.5814731
 122.4300079    0.5693477
 122.4400024    0.5869396
 122.4500046    0.5979741
 122.4600067    0.6133031
 122.4700089    0.6207472
 122.4800034    0.6163589
 122.4900055    0.5976502
 122.5000076    0.6050418
 122.5100021    0.6010446
 122.5200043    0.6269215
 122.5300064    0.6073189
 122.5400085    0.5920434
 122.5500031    0.5833375
 122.5600052    0.6045315
 122.5700073    0.6198365
 122.5800095    0.6022035
 122.5900040    0.6079691
 122.6000061    0.6068652
 122.6100082    0.6081686
 122.6200027    0.6075997
 122.6300049    0.5975907
 122.6400070    0.5985736
 122.6500092    0.5827822
 122.6600037    0.5805432
 122.6700058    0.5855949
 122.6800079    0.5745291
 122.6900024    0.5739455
 122.7000046    0.5785826
 122.7100067    0.5897225
 122.7200089    0.6035877
 122.7300034    0.6081395
 122.7400055    0.6227746
 122.7500076    0.6234157
 122.7600021    0.5982300
 122.7700043    0.6028380
 122.7800064    0.6159834
 122.7900085    0.6150607
 122.8000031    0.6019444
 122.8100052    0.6051630
 122.8200073    0.6021577
 122.8300095    0.6017241
 122.8400040    0.6009729
 122.8500061    0.6095161
 122.8600082    0.5934686
 122.8700027    0.5925483
 122.8800049    0.5686274
 122.8900070    0.5733233
 122.9000092    0.5772057
 122.9100037    0.5698155
 122.9200058    0.5691700
 122.9300079    0.5579178
 122.9400024    0.5557446
 122.9500046    0.5719942
 122.9600067    0.5699066
 122.9700089    0.5596369
 122.9800034    0.5614885
 122.9900055    0.5551783
 123.0000076    0.5416418
 123.0100021    0.5480745
 123.0200043    0.5469223
 123.0300064    0.5540054
 123.0400085    0.5518711
 123.0500031    0.5464014
 123.0600052    0.5587634
 123.0700073    0.5535089
 123.0800095    0.5487819
 123.0900040    0.5528042
 123.1000061    0.5332512
 123.1100082    0.5448870
 123.1200027    0.5261216
 123.1300049    0.5302107
 123.1400070    0.5294254
 123.1500092    0.5530090
 123.1600037    0.5359615
 123.1700058    0.5533825
 123.1800079    0.5604243
 123.1900024    0.5511074
 123.2000046    0.5498564
 123.2100067    0.5576159
 123.2200089    0.5566810
 123.2300034    0.5533999
 123.2400055    0.5525334
 123.2500076    0.5583699
 123.2600021    0.5559341
 123.2700043    0.5617876
 123.2800064    0.5688582
 123.2900085    0.5682792
 123.3000031    0.5625107
 123.3100052    0.5872734
 123.3200073    0.5754657
 123.3300095    0.5781736
 123.3400040    0.5844643
 123.3500061    0.5854335
 123.3600082    0.5818306
 123.3700027    0.5760772
 123.3800049    0.5741899
 123.3900070    0.5791308
 123.4000092    0.5580727
 123.4100037    0.5566762
 123.4200058    0.5538238
 123.4300079    0.5526237
 123.4400024    0.5598372
 123.4500046    0.5675021
 123.4600067    0.5787701
 123.4700089    0.5689813
 123.4800034    0.5721936
 123.4900055    0.5716371
 123.5000076    0.5836567
 123.5100021    0.5877419
 123.5200043    0.5782149
 123.5300064    0.5772451
 123.5400085    0.5686437
 123.5500031    0.5659690
 123.5600052    0.5461713
 123.5700073    0.5467152
 123.5800095    0.5370887
 123.5900040    0.5317369
 123.6000061    0.5234177
 123.6100082    0.5374081
 123.6200027    0.5359538
 123.6300049    0.5271472
 123.6400070    0.5213680
 123.6500092    0.5243639
 123.6600037    0.5285652
 123.6700058    0.5385011
 123.6800079    0.5408756
 123.6900024    0.5392475
 123.7000046    0.5463060
 123.7100067    0.5474154
 123.7200089    0.5268946
 123.7300034    0.5421785
 123.7400055    0.5270270
 123.7500076    0.5364576
 123.7600021    0.5369504
 123.7700043    0.5598379
 123.7800064    0.5437846
 123.7900085    0.5459746
 123.8000031    0.5325276
 123.8100052    0.5202150
 123.8200073    0.5167486
 123.8300095    0.5058075
 123.8400040    0.5093111
 123.8500061    0.5149392
 123.8600082    0.5148180
 123.8700027    0.5334295
 123.8800049    0.5348211
 123.8900070    0.5413702
 123.9000092    0.5460775
 123.9100037    0.5261073
 123.9200058    0.5259079
 123.9300079    0.5327067
 123.9400024    0.5294192
 123.9500046    0.5139132
 123.9600067    0.5055772
 123.9700089    0.5251285
 123.9800034    0.5177011
 123.9900055    0.5133374
 124.0000076    0.4988495
 124.0100021    0.4905667
 124.0200043    0.4886695
 124.0300064    0.4953317
 124.0400085    0.5063403
 124.0500031    0.5082403
 124.0600052    0.5199226
 124.0700073    0.5398664
 124.0800095    0.5373143
 124.0900040    0.5300345
 124.1000061    0.5154371
 124.1100082    0.5196924
 124.1200027    0.5211365
 124.1300049    0.5201063
 124.1400070    0.5108424
 124.1500092    0.5116844
 124.1600037    0.5066882
 124.1700058    0.5056621
 124.1800079    0.5138490
 124.1900024    0.5163983
 124.2000046    0.5352527
 124.2100067    0.5227205
 124.2200089    0.5393324
 124.2300034    0.5585712
 124.2400055    0.5658333
 124.2500076    0.5671095
 124.2600021    0.5691891
 124.2700043    0.5847033
 124.2800064    0.5944228
 124.2900085    0.6027756
 124.3000031    0.6009220
 124.3100052    0.6014982
 124.3200073    0.5987916
 124.3300095    0.6190641
 124.3400040    0.6086944
 124.3500061    0.6057453
 124.3600082    0.6060777
 124.3700027    0.6028610
 124.3800049    0.6160049
 124.3900070    0.6048657
 124.4000092    0.6175305
 124.4100037    0.6279522
 124.4200058    0.6301202
 124.4300079    0.6128993
 124.4400024    0.6182617
 124.4500046    0.6124217
 124.4600067    0.6273261
 124.4700089    0.6230592
 124.4800034    0.6247436
 124.4900055    0.6200241
 124.5000076    0.6127010
 124.5100021    0.6195533
 124.5200043    0.6176944
 124.5300064    0.6136025
 124.5400085    0.6166783
 124.5500031    0.6365145
 124.5600052    0.6138030
 124.5700073    0.6028264
 124.5800095    0.6125816
 124.5900040    0.6037681
 124.6000061    0.6039701
 124.6100082    0.6021512
 124.6200027    0.5976483
 124.6300049    0.5998850
 124.6400070    0.5944372
 124.6500092    0.5810302
 124.6600037    0.5790501
 124.6700058    0.5705943
 124.6800079    0.5707467
 124.6900024    0.5882457
 124.7000046    0.5829248
 124.7100067    0.5713021
 124.7200089    0.5903120
 124.7300034    0.5945531
 124.7400055    0.6029494
 124.7500076    0.6135465
 124.7600021    0.6147743
 124.7700043    0.6286314
 124.7800064    0.6158360
 124.7900085    0.6096164
 124.8000031    0.6100710
 124.8100052    0.6159595
 124.8200073    0.6268516
 124.8300095    0.6235747
 124.8400040    0.6128548
 124.8500061    0.6120359
 124.8600082    0.6085498
 124.8700027    0.6032025
 124.8800049    0.5904325
 124.8900070    0.5818648
 124.9000092    0.5883700
 124.9100037    0.5849884
 124.9200058    0.5981222
 124.9300079    0.5997542
 124.9400024    0.5966921
 124.9500046    0.5706857
 124.9600067    0.5595471
 124.9700089    0.5498909
 124.9800034    0.5535640
 124.9900055    0.5639271
 125.0000076    0.5545452
 125.0100021    0.5575120
 125.0200043    0.5619894
 125.0300064    0.5472798
 125.0400085    0.5492365
 125.0500031    0.5587488
 125.0600052    0.5510302
 125.0700073    0.5498103
 125.0800095    0.5449715
 125.0900040    0.5541518
 125.1000061    0.5546860
 125.1100082    0.5587143
 125.1200027    0.5593954
 125.1300049    0.5647435
 125.1400070    0.5636276
 125.1500092    0.5539626
 125.1600037    0.5658074
 125.1700058    0.5650671
 125.1800079    0.5608069
 125.1900024    0.5713843
 125.2000046    0.5956382
 125.2100067    0.5841737
 125.2200089    0.5934681
 125.2300034    0.5865271
 125.2400055    0.5913439
 125.2500076    0.6028374
 125.2600021    0.6039160
 125.2700043    0.5973569
 125.2800064    0.5962221
 125.2900085    0.5735716
 125.3000031    0.5759794
 125.3100052    0.5690506
 125.3200073    0.5676144
 125.3300095    0.5684872
 125.3400040    0.5889519
 125.3500061    0.5857702
 125.3600082    0.6007078
 125.3700027    0.5963113
 125.3800049    0.5831787
 125.3900070    0.5843158
 125.4000092    0.5680832
 125.4100037    0.5603460
 125.4200058    0.5801581
 125.4300079    0.5832985
 125.4400024    0.5964530
 125.4500046    0.5806041
 125.4600067    0.5731453
 125.4700089    0.5610266
 125.4800034    0.5718377
 125.4900055    0.5566258
 125.5000076    0.5468283
 125.5100098    0.5565674
 125.5200043    0.5557805
 125.5300064    0.5522155
 125.5400085    0.5660833
 125.5500031    0.5643385
 125.5600052    0.5638844
 125.5700073    0.5641755
 125.5800095    0.5560082
 125.5900040    0.5550518
 125.6000061    0.5563396
 125.6100082    0.5595310
 125.6200027    0.5611755
 125.6300049    0.5633244
 125.6400070    0.5749825
 125.6500092    0.5672005
 125.6600037    0.5731652
 125.6700058    0.5711817
 125.6800079    0.5819376
 125.6900024    0.5858508
 125.7000046    0.5737238
 125.7100067    0.5674617
 125.7200089    0.5617820
 125.7300034    0.5478278
 125.7400055    0.5714864
 125.7500076    0.5496449
 125.7600098    0.5871815
 125.7700043    0.5902292
 125.7800064    0.5901711
 125.7900085    0.5758345
 125.8000031    0.5781488
 125.8100052    0.5797204
 125.8200073    0.5909031
 125.8300095    0.5908734
 125.8400040    0.6061442
 125.8500061    0.5896439
 125.8600082    0.5985336
 125.8700027    0.6036226
 125.8800049    0.5966876
 125.8900070    0.6093566
 125.9000092    0.6175871
 125.9100037    0.6076977
 125.9200058    0.6229616
 125.9300079    0.6342595
 125.9400024    0.6198636
 125.9500046    0.6254765
 125.9600067    0.6342803
 125.9700089    0.6244112
 125.9800034    0.6182716
 125.9900055    0.6113075
 126.0000076    0.5900773
 126.0100098    0.5793272
 126.0200043    0.5788273
 126.0300064    0.5979964
 126.0400085    0.6076103
 126.0500031    0.6050109
 126.0600052    0.6136655
 126.0700073    0.5984568
 126.0800095    0.6255521
 126.0900040    0.6347207
 126.1000061    0.6400703
 126.1100082    0.6278924
 126.1200027    0.6394018
 126.1300049    0.6263472
 126.1400070    0.6172555
 126.1500092    0.6367276
 126.1600037    0.6220200
 126.1700058    0.6378265
 126.1800079    0.6545701
 126.1900024    0.6393423
 126.2000046    0.6494601
 126.2100067    0.6443128
 126.2200089    0.6553308
 126.2300034    0.6688064
 126.2400055    0.6677815
 126.2500076    0.6498604
 126.2600098    0.6433683
 126.2700043    0.6283177
 126.2800064    0.6513105
 126.2900085    0.6561407
 126.3000031    0.6532624
 126.3100052    0.6551023
 126.3200073    0.6406507
 126.3300095    0.6197006
 126.3400040    0.6155434
 126.3500061    0.6016527
 126.3600082    0.6087200
 126.3700027    0.6215516
 126.3800049    0.6441748
 126.3900070    0.6355578
 126.4000092    0.6375349
 126.4100037    0.6481379
 126.4200058    0.6519875
 126.4300079    0.6415583
 126.4400024    0.6467434
 126.4500046    0.6499466
 126.4600067    0.6550022
 126.4700089    0.6420681
 126.4800034    0.6591905
 126.4900055    0.6751486
 126.5000076    0.6485435
 126.5100098    0.6643595
 126.5200043    0.6367378
 126.5300064    0.6265882
 126.5400085    0.6234453
 126.5500031    0.6475453
 126.5600052    0.6321855
 126.5700073    0.6167396
 126.5800095    0.6413206
 126.5900040    0.6398938
 126.6000061    0.6630366
 126.6100082    0.6627113
 126.6200027    0.6709183
 126.6300049    0.6675029
 126.6400070    0.6684122
 126.6500092    0.6488338
 126.6600037    0.6361332
 126.6700058    0.6172503
 126.6800079    0.6114306
 126.6900024    0.6237006
 126.7000046    0.6333203
 126.7100067    0.6434017
 126.7200089    0.6456750
 126.7300034    0.6659548
 126.7400055    0.6761828
 126.7500076    0.6717631
 126.7600098    0.6814397
 126.7700043    0.6883610
 126.7800064    0.6655998
 126.7900085    0.6844855
 126.8000031    0.6842162
 126.8100052    0.6832575
 126.8200073    0.6928619
 126.8300095    0.6901186
 126.8400040    0.6984491
 126.8500061    0.6964722
 126.8600082    0.7030712
 126.8700027    0.7267083
 126.8800049    0.7092891
 126.8900070    0.7023129
 126.9000092    0.7065103
 126.9100037    0.6935326
 126.9200058    0.6861328
 126.9300079    0.6902318
 126.9400024    0.6974973
 126.9500046    0.7021005
 126.9600067    0.7007287
 126.9700089    0.6985965
 126.9800034    0.6900971
 126.9900055    0.7073847
 127.0000076    0.7131295
 127.0100098    0.7210125
 127.0200043    0.7211486
 127.0300064    0.7206455
 127.0400085    0.7172698
 127.0500031    0.7323599
 127.0600052    0.7433728
 127.0700073    0.7358486
 127.0800095    0.7332796
 127.0900040    0.7294775
 127.1000061    0.7017410
 127.1100082    0.6833456
 127.1200027    0.6861990
 127.1300049    0.6863102
 127.1400070    0.6849654
 127.1500092    0.6925274
 127.1600037    0.6964222
 127.1700058    0.7223591
 127.1800079    0.7099733
 127.1900024    0.7213976
 127.2000046    0.7108618
 127.2100067    0.7065944
 127.2200089    0.7071318
 127.2300034    0.7245901
 127.2400055    0.7333556
 127.2500076    0.7597736
 127.2600098    0.7448777
 127.2700043    0.7412040
 127.2800064    0.7503243
 127.2900085    0.7386119
 127.3000031    0.7389974
 127.3100052    0.7541357
 127.3200073    0.7470548
 127.3300095    0.7568547
 127.3400040    0.7649984
 127.3500061    0.7686326
 127.3600082    0.7524896
 127.3700027    0.7412689
 127.3800049    0.7419522
 127.3900070    0.7437706
 127.4000092    0.7410372
 127.4100037    0.7272077
 127.4200058    0.7303470
 127.4300079    0.7217090
 127.4400024    0.7239345
 127.4500046    0.7239278
 127.4600067    0.7166951
 127.4700089    0.7120672
 127.4800034    0.7294303
 127.4900055    0.7122607
 127.5000076    0.7057306
 127.5100098    0.6986899
 127.5200043    0.7129713
 127.5300064    0.7126387
 127.5400085    0.7093669
 127.5500031    0.7062232
 127.5600052    0.7041183
 127.5700073    0.7025144
 127.5800095    0.6960961
 127.5900040    0.6995659
 127.6000061    0.7036068
 127.6100082    0.6936579
 127.6200027    0.6966864
 127.6300049    0.6986390
 127.6400070    0.6803692
 127.6500092    0.6787305
 127.6600037    0.6970779
 127.6700058    0.7046295
 127.6800079    0.7242951
 127.6900024    0.7222360
 127.7000046    0.7308372
 127.7100067    0.7311180
 127.7200089    0.7276930
 127.7300034    0.7064079
 127.7400055    0.7000009
 127.7500076    0.6924834
 127.7600098    0.6845609
 127.7700043    0.6933551
 127.7800064    0.6891212
 127.7900085    0.6517740
 127.8000031    0.6517088
 127.8100052    0.6450453
 127.8200073    0.6541241
 127.8300095    0.6559476
 127.8400040    0.6468395
 127.8500061    0.6518646
 127.8600082    0.6410249
 127.8700027    0.6577956
 127.8800049    0.6335937
 127.8900070    0.6446118
 127.9000092    0.6474900
 127.9100037    0.6438607
 127.9200058    0.6574478
 127.9300079    0.6548365
 127.9400024    0.6540198
 127.9500046    0.6393966
 127.9600067    0.6360952
 127.9700089    0.6465181
 127.9800034    0.6388616
 127.9900055    0.6545893
 128.0000000    0.6630239
 128.0100098    0.6549974
 128.0200043    0.6367695
 128.0299988    0.6467388
 128.0400085    0.6181041
 128.0500031    0.6339233
 128.0600128    0.6461414
 128.0700073    0.6374176
 128.0800018    0.6404079
 128.0900116    0.6398020
 128.1000061    0.6498769
 128.1100006    0.6597463
 128.1200104    0.6686126
 128.1300049    0.6789142
 128.1399994    0.6932680
 128.1500092    0.6922109
 128.1600037    0.6920800
 128.1700134    0.7120789
 128.1800079    0.7310086
 128.1900024    0.7129936
 128.2000122    0.7014186
 128.2100067    0.6954004
 128.2200012    0.6818097
 128.2300110    0.6922364
 128.2400055    0.7083017
 128.2500000    0.7111253
 128.2600098    0.7074801
 128.2700043    0.6962972
 128.2799988    0.6979296
 128.2900085    0.6825028
 128.3000031    0.6994447
 128.3100128    0.7219548
 128.3200073    0.7288763
 128.3300018    0.7263562
 128.3400116    0.7174141
 128.3500061    0.7129407
 128.3600006    0.7205261
 128.3700104    0.7207904
 128.3800049    0.7198217
 128.3899994    0.7307773
 128.4000092    0.7405192
 128.4100037    0.7279900
 128.4200134    0.7187707
 128.4300079    0.7208575
 128.4400024    0.7109099
 128.4500122    0.7151085
 128.4600067    0.6946556
 128.4700012    0.6873378
 128.4800110    0.6876346
 128.4900055    0.6896688
 128.5000000    0.6640503
 128.5100098    0.6735467
 128.5200043    0.6794783
 128.5299988    0.6663783
 128.5400085    0.6766431
 128.5500031    0.6506609
 128.5600128    0.6577243
 128.5700073    0.6593081
 128.5800018    0.6719946
 128.5900116    0.6668164
 128.6000061    0.6713214
 128.6100006    0.6716181
 128.6200104    0.6900880
 128.6300049    0.6754791
 128.6399994    0.6829935
 128.6500092    0.6786267
 128.6600037    0.6782348
 128.6700134    0.6714272
 128.6800079    0.6604939
 128.6900024    0.6648282
 128.7000122    0.6651624
 128.7100067    0.6704273
 128.7200012    0.6805676
 128.7300110    0.6668215
 128.7400055    0.6528114
 128.7500000    0.6502048
 128.7600098    0.6415386
 128.7700043    0.6450968
 128.7799988    0.6413504
 128.7900085    0.6470955
 128.8000031    0.6601988
 128.8100128    0.6711786
 128.8200073    0.6772003
 128.8300018    0.6782794
 128.8400116    0.6837168
 128.8500061    0.6886514
 128.8600006    0.6878625
 128.8700104    0.6884429
 128.8800049    0.6781891
 128.8899994    0.6820880
 128.9000092    0.6686675
 128.9100037    0.6790740
 128.9200134    0.6656148
 128.9300079    0.6553926
 128.9400024    0.6579342
 128.9500122    0.6571641
 128.9600067    0.6648813
 128.9700012    0.6726368
 128.9800110    0.6760087
 128.9900055    0.6779346
 129.0000000    0.6841402
 129.0100098    0.6896694
 129.0200043    0.6849523
 129.0299988    0.6779992
 129.0400085    0.6805189
 129.0500031    0.6632731
 129.0600128    0.6607221
 129.0700073    0.6515526
 129.0800018    0.6599364
 129.0900116    0.6512504
 129.1000061    0.6460936
 129.1100006    0.6430135
 129.1200104    0.6604397
 129.1300049    0.6461107
 129.1399994    0.6382989
 129.1500092    0.6385523
 129.1600037    0.6486152
 129.1700134    0.6498219
 129.1800079    0.6345701
 129.1900024    0.6219105
 129.2000122    0.6118349
 129.2100067    0.6138083
 129.2200012    0.5966854
 129.2300110    0.5956894
 129.2400055    0.5879933
 129.2500000    0.5835673
 129.2600098    0.5771080
 129.2700043    0.5876248
 129.2799988    0.5827498
 129.2900085    0.5717933
 129.3000031    0.5781488
 129.3100128    0.5699890
 129.3200073    0.5674887
 129.3300018    0.5675696
 129.3400116    0.5595372
 129.3500061    0.5671500
 129.3600006    0.5712200
 129.3700104    0.5662969
 129.3800049    0.5576905
 129.3899994    0.5650706
 129.4000092    0.5650451
 129.4100037    0.5545905
 129.4200134    0.5569699
 129.4300079    0.5445763
 129.4400024    0.5407280
 129.4500122    0.5340660
 129.4600067    0.5395376
 129.4700012    0.5352392
 129.4800110    0.5346904
 129.4900055    0.5510697
 129.5000000    0.5551875
 129.5100098    0.5518777
 129.5200043    0.5548137
 129.5299988    0.5534964
 129.5400085    0.5592772
 129.5500031    0.5622393
 129.5600128    0.5520063
 129.5700073    0.5587071
 129.5800018    0.5512383
 129.5900116    0.5536280
 129.6000061    0.5726914
 129.6100006    0.5801809
 129.6200104    0.5976467
 129.6300049    0.5831345
 129.6399994    0.5884129
 129.6500092    0.5836762
 129.6600037    0.5829216
 129.6700134    0.5931100
 129.6800079    0.5873515
 129.6900024    0.5975887
 129.7000122    0.6037532
 129.7100067    0.6058359
 129.7200012    0.5995604
 129.7300110    0.5941595
 129.7400055    0.5692945
 129.7500000    0.5808358
 129.7600098    0.5900323
 129.7700043    0.5851247
 129.7799988    0.6014991
 129.7900085    0.5817724
 129.8000031    0.5731193
 129.8100128    0.5755646
 129.8200073    0.5787010
 129.8300018    0.5940818
 129.8400116    0.5797546
 129.8500061    0.5829211
 129.8600006    0.5753028
 129.8700104    0.5732847
 129.8800049    0.5515778
 129.8899994    0.5544850
 129.9000092    0.5546612
 129.9100037    0.5555419
 129.9200134    0.5309709
 129.9300079    0.5347478
 129.9400024    0.5425472
 129.9500122    0.5613977
 129.9600067    0.5795099
 129.9700012    0.5843639
 129.9800110    0.5919490
 129.9900055    0.5742110
 130.0000000    0.5695675
 130.0100098    0.5875554
 130.0200043    0.5838660
 130.0299988    0.5755933
 130.0400085    0.5682871
 130.0500031    0.5730737
 130.0600128    0.5600412
 130.0700073    0.5625420
 130.0800018    0.5592746
 130.0900116    0.5542400
 130.1000061    0.5558946
 130.1100006    0.5586815
 130.1200104    0.5492444
 130.1300049    0.5324724
 130.1399994    0.5257753
 130.1500092    0.5371667
 130.1600037    0.5411017
 130.1700134    0.5468577
 130.1800079    0.5512736
 130.1900024    0.5446507
 130.2000122    0.5408605
 130.2100067    0.5429112
 130.2200012    0.5467231
 130.2300110    0.5425494
 130.2400055    0.5550213
 130.2500000    0.5553165
 130.2600098    0.5476911
 130.2700043    0.5450445
 130.2799988    0.5481004
 130.2900085    0.5454440
 130.3000031    0.5458751
 130.3100128    0.5408587
 130.3200073    0.5565996
 130.3300018    0.5572886
 130.3400116    0.5587591
 130.3500061    0.5762477
 130.3600006    0.5454438
 130.3700104    0.5550314
 130.3800049    0.5508842
 130.3899994    0.5553532
 130.4000092    0.5455409
 130.4100037    0.5458763
 130.4200134    0.5285829
 130.4300079    0.5322012
 130.4400024    0.5247107
 130.4500122    0.5102418
 130.4600067    0.5176891
 130.4700012    0.5181861
 130.4800110    0.5264799
 130.4900055    0.5325621
 130.5000000    0.5220787
 130.5100098    0.5312259
 130.5200043    0.5391110
 130.5299988    0.5222629
 130.5400085    0.5108835
 130.5500031    0.5257434
 130.5600128    0.5246092
 130.5700073    0.5160913
 130.5800018    0.5347337
 130.5900116    0.5401490
 130.6000061    0.5447907
 130.6100006    0.5574989
 130.6200104    0.5508015
 130.6300049    0.5712271
 130.6399994    0.5728144
 130.6500092    0.5849168
 130.6600037    0.5817071
 130.6700134    0.6003795
 130.6800079    0.5846158
 130.6900024    0.5862202
 130.7000122    0.5958937
 130.7100067    0.5841569
 130.7200012    0.5795608
 130.7300110    0.5631170
 130.7400055    0.5676401
 130.7500000    0.5805758
 130.7600098    0.5731542
 130.7700043    0.5727764
 130.7799988    0.5711474
 130.7900085    0.5908602
 130.8000031    0.6065696
 130.8100128    0.6245726
 130.8200073    0.6086209
 130.8300018    0.5924931
 130.8400116    0.5877618
 130.8500061    0.5839819
 130.8600006    0.5947803
 130.8700104    0.5929464
 130.8800049    0.5993403
 130.8899994    0.5897839
 130.9000092    0.5850019
 130.9100037    0.5867208
 130.9200134    0.5849013
 130.9300079    0.5792726
 130.9400024    0.5974547
 130.9500122    0.5978991
 130.9600067    0.5957385
 130.9700012    0.5994449
 130.9800110    0.6076404
 130.9900055    0.6004448
 131.0000000    0.5942337
 131.0100098    0.5937901
 131.0200043    0.5887529
 131.0299988    0.5875197
 131.0400085    0.5930858
 131.0500031    0.5950342
 131.0600128    0.6150867
 131.0700073    0.6090803
 131.0800018    0.5951339
 131.0900116    0.5974763
 131.1000061    0.6017579
 131.1100006    0.5944526
 131.1200104    0.5885083
 131.1300049    0.5942000
 131.1399994    0.5944989
 131.1500092    0.5886580
 131.1600037    0.5925128
 131.1700134    0.5841094
 131.1800079    0.5865526
 131.1900024    0.5885893
 131.2000122    0.5800174
 131.2100067    0.5835580
 131.2200012    0.5764288
 131.2300110    0.5761781
 131.2400055    0.5726717
 131.2500000    0.5740914
 131.2600098    0.5635957
 131.2700043    0.5561587
 131.2799988    0.5540736
 131.2900085    0.5664120
 131.3000031    0.5672181
 131.3100128    0.5873801
 131.3200073    0.5913519
 131.3300018    0.5878107
 131.3400116    0.6055433
 131.3500061    0.5980251
 131.3600006    0.5877514
 131.3700104    0.5912053
 131.3800049    0.6081235
 131.3899994    0.6021576
 131.4000092    0.5951565
 131.4100037    0.5805160
 131.4200134    0.5682939
 131.4300079    0.5692303
 131.4400024    0.5805432
 131.4500122    0.5734945
 131.4600067    0.5878503
 131.4700012    0.5731470
 131.4800110    0.5785348
 131.4900055    0.5770038
 131.5000000    0.5788225
 131.5100098    0.5765067
 131.5200043    0.5981098
 131.5299988    0.5956389
 131.5400085    0.5880995
 131.5500031    0.6084554
 131.5600128    0.6093327
 131.5700073    0.6266725
 131.5800018    0.6306877
 131.5900116    0.6344174
 131.6000061    0.6396748
 131.6100006    0.6496164
 131.6200104    0.6285307
 131.6300049    0.6188810
 131.6399994    0.6343573
 131.6500092    0.6330429
 131.6600037    0.6414672
 131.6700134    0.6229734
 131.6800079    0.6280772
 131.6900024    0.6211329
 131.7000122    0.6312866
 131.7100067    0.6332583
 131.7200012    0.6303824
 131.7300110    0.6309758
 131.7400055    0.6415467
 131.7500000    0.6519227
 131.7600098    0.6452847
 131.7700043    0.6407169
 131.7799988    0.6423217
 131.7900085    0.6223661
 131.8000031    0.6392545
 131.8100128    0.6577032
 131.8200073    0.6505446
 131.8300018    0.6350778
 131.8400116    0.6131204
 131.8500061    0.6026298
 131.8600006    0.6175029
 131.8700104    0.6094908
 131.8800049    0.5868233
 131.8899994    0.5841543
 131.9000092    0.5937932
 131.9100037    0.6057646
 131.9200134    0.6068198
 131.9300079    0.6128690
 131.9400024    0.6153911
 131.9500122    0.6002267
 131.9600067    0.6125031
 131.9700012    0.6028237
 131.9800110    0.5963044
 131.9900055    0.5832900
 132.0000000    0.5963356
 132.0100098    0.5837066
 132.0200043    0.5774769
 132.0299988    0.5816963
 132.0400085    0.5841823
 132.0500031    0.5664988
 132.0600128    0.5860217
 132.0700073    0.5763717
 132.0800018    0.5696398
 132.0900116    0.5607561
 132.1000061    0.5621898
 132.1100006    0.5659862
 132.1200104    0.5636063
 132.1300049    0.5973149
 132.1399994    0.5855926
 132.1500092    0.5820178
 132.1600037    0.5672543
 132.1700134    0.5801907
 132.1800079    0.5752417
 132.1900024    0.5986555
 132.2000122    0.6125965
 132.2100067    0.5885251
 132.2200012    0.6007221
 132.2300110    0.5947206
 132.2400055    0.6013907
 132.2500000    0.5992903
 132.2600098    0.5883834
 132.2700043    0.5894625
 132.2799988    0.5922498
 132.2900085    0.5814677
 132.3000031    0.5811506
 132.3100128    0.5742286
 132.3200073    0.5574909
 132.3300018    0.5627813
 132.3400116    0.5590779
 132.3500061    0.5729409
 132.3600006    0.5854464
 132.3700104    0.5850504
 132.3800049    0.5793322
 132.3899994    0.5717106
 132.4000092    0.5610123
 132.4100037    0.5858589
 132.4200134    0.5924401
 132.4300079    0.6034731
 132.4400024    0.6127223
 132.4500122    0.6036643
 132.4600067    0.5865118
 132.4700012    0.6033552
 132.4800110    0.5999312
 132.4900055    0.6001724
 132.5000000    0.6002548
 132.5100098    0.5980218
 132.5200043    0.5961120
 132.5299988    0.6068062
 132.5400085    0.6123478
 132.5500031    0.6115580
 132.5600128    0.6225922
 132.5700073    0.6064432
 132.5800018    0.6198826
 132.5900116    0.6091383
 132.6000061    0.6194676
 132.6100006    0.6119148
 132.6200104    0.6125911
 132.6300049    0.6039469
 132.6399994    0.6032453
 132.6500092    0.6031321
 132.6600037    0.5956697
 132.6700134    0.5832182
 132.6800079    0.5721262
 132.6900024    0.5879135
 132.7000122    0.5864636
 132.7100067    0.5946302
 132.7200012    0.5730263
 132.7300110    0.5956433
 132.7400055    0.5754382
 132.7500000    0.5926992
 132.7600098    0.5888962
 132.7700043    0.5862470
 132.7799988    0.5793939
 132.7900085    0.5696169
 132.8000031    0.5591202
 132.8100128    0.5617433
 132.8200073    0.5598819
 132.8300018    0.5512070
 132.8400116    0.5524907
 132.8500061    0.5629631
 132.8600006    0.5790839
 132.8700104    0.5879419
 132.8800049    0.5791321
 132.8899994    0.5923502
 132.9000092    0.5699261
 132.9100037    0.5578597
 132.9200134    0.5450236
 132.9300079    0.5561289
 132.9400024    0.5496213
 132.9500122    0.5314322
 132.9600067    0.5222612
 132.9700012    0.5182041
 132.9800110    0.5293401
 132.9900055    0.5201228
 133.0000000    0.5103467
 133.0100098    0.5144910
 133.0200043    0.5152400
 133.0299988    0.5166902
 133.0400085    0.5119784
 133.0500031    0.5205475
 133.0600128    0.5376967
 133.0700073    0.5433525
 133.0800018    0.5338475
 133.0900116    0.5186036
 133.1000061    0.5354912
 133.1100006    0.5442499
 133.1200104    0.5314876
 133.1300049    0.5226101
 133.1399994    0.5207969
 133.1500092    0.5244395
 133.1600037    0.5154830
 133.1700134    0.5153885
 133.1800079    0.5000006
 133.1900024    0.4974152
 133.2000122    0.5047647
 133.2100067    0.5038878
 133.2200012    0.4977553
 133.2300110    0.4991829
 133.2400055    0.4943006
 133.2500000    0.4906386
 133.2600098    0.5029064
 133.2700043    0.5117570
 133.2799988    0.4920026
 133.2900085    0.4974704
 133.3000031    0.4944535
 133.3100128    0.5126547
 133.3200073    0.4997517
 133.3300018    0.4999089
 133.3400116    0.5026003
 133.3500061    0.4986855
 133.3600006    0.4839671
 133.3700104    0.4865994
 133.3800049    0.4979313
 133.3899994    0.5010130
 133.4000092    0.5004534
 133.4100037    0.5180019
 133.4200134    0.5097027
 133.4300079    0.5061417
 133.4400024    0.5029351
 133.4500122    0.5004343
 133.4600067    0.4865771
 133.4700012    0.4982658
 133.4800110    0.5189090
 133.4900055    0.5076151
 133.5000000    0.5240159
 133.5100098    0.5281600
 133.5200043    0.5286220
 133.5299988    0.5361666
 133.5400085    0.5270519
 133.5500031    0.5318428
 133.5600128    0.5199249
 133.5700073    0.5114099
 133.5800018    0.5040081
 133.5900116    0.5098806
 133.6000061    0.5038942
 133.6100006    0.4945092
 133.6200104    0.4865511
 133.6300049    0.4896835
 133.6399994    0.4779530
 133.6500092    0.4981422
 133.6600037    0.4960606
 133.6700134    0.4877385
 133.6800079    0.4796577
 133.6900024    0.4881926
 133.7000122    0.4852516
 133.7100067    0.4699494
 133.7200012    0.4865532
 133.7300110    0.4743236
 133.7400055    0.4913041
 133.7500000    0.4894560
 133.7600098    0.5034859
 133.7700043    0.5034744
 133.7799988    0.5113776
 133.7900085    0.4929811
 133.8000031    0.4810556
 133.8100128    0.5126128
 133.8200073    0.5074514
 133.8300018    0.5104225
 133.8400116    0.5145044
 133.8500061    0.5054652
 133.8600006    0.5153801
 133.8700104    0.5157544
 133.8800049    0.5036138
 133.8899994    0.5122102
 133.9000092    0.5056375
 133.9100037    0.4924530
 133.9200134    0.5019731
 133.9300079    0.4941634
 133.9400024    0.4862750
 133.9500122    0.4987347
 133.9600067    0.4966604
 133.9700012    0.5096551
 133.9800110    0.5076112
 133.9900055    0.4816502
 134.0000000    0.4967238
 134.0100098    0.5031004
 134.0200043    0.5034410
 134.0299988    0.4914498
 134.0400085    0.4783113
 134.0500031    0.4797787
 134.0600128    0.4835790
 134.0700073    0.5105516
 134.0800018    0.5123618
 134.0900116    0.5175352
 134.1000061    0.5203819
 134.1100006    0.5185047
 134.1200104    0.4996938
 134.1300049    0.5150232
 134.1399994    0.5262521
 134.1500092    0.5254162
 134.1600037    0.5399133
 134.1700134    0.5462797
 134.1800079    0.5324909
 134.1900024    0.5274599
 134.2000122    0.5177563
 134.2100067    0.5115390
 134.2200012    0.5130739
 134.2300110    0.5272444
 134.2400055    0.5191897
 134.2500000    0.5302603
 134.2600098    0.5431342
 134.2700043    0.5269759
 134.2799988    0.5156598
 134.2900085    0.5212045
 134.3000031    0.5219808
 134.3100128    0.5204645
 134.3200073    0.5327699
 134.3300018    0.5306252
 134.3400116    0.5287402
 134.3500061    0.5436087
 134.3600006    0.5530948
 134.3700104    0.5372108
 134.3800049    0.5279065
 134.3899994    0.5450084
 134.4000092    0.5350577
 134.4100037    0.5474565
 134.4200134    0.5486882
 134.4300079    0.5561800
 134.4400024    0.5526435
 134.4500122    0.5481040
 134.4600067    0.5461512
 134.4700012    0.5523627
 134.4800110    0.5611350
 134.4900055    0.5538477
 134.5000000    0.5510148
 134.5100098    0.5362489
 134.5200043    0.5239967
 134.5299988    0.5243161
 134.5400085    0.5260041
 134.5500031    0.5209081
 134.5600128    0.5407512
 134.5700073    0.5288083
 134.5800018    0.5489555
 134.5900116    0.5413012
 134.6000061    0.5522856
 134.6100006    0.5495631
 134.6200104    0.5568543
 134.6300049    0.5546004
 134.6399994    0.5204198
 134.6500092    0.5245931
 134.6600037    0.5046142
 134.6700134    0.5147601
 134.6800079    0.5077044
 134.6900024    0.5095398
 134.7000122    0.5148574
 134.7100067    0.5347964
 134.7200012    0.5462766
 134.7300110    0.5475788
 134.7400055    0.5413495
 134.7500000    0.5321499
 134.7600098    0.5330762
 134.7700043    0.5362343
 134.7799988    0.5294235
 134.7900085    0.5395941
 134.8000031    0.5355368
 134.8100128    0.5267959
 134.8200073    0.5563421
 134.8300018    0.5515546
 134.8400116    0.5578021
 134.8500061    0.5659853
 134.8600006    0.5635726
 134.8700104    0.5608003
 134.8800049    0.5753019
 134.8899994    0.5631188
 134.9000092    0.5508084
 134.9100037    0.5648477
 134.9200134    0.5618893
 134.9300079    0.5567795
 134.9400024    0.5556650
 134.9500122    0.5436130
 134.9600067    0.5295806
 134.9700012    0.5404299
 134.9800110    0.5378034
 134.9900055    0.5421110
 135.0000000    0.5312911
 135.0100098    0.5318021
 135.0200043    0.5446125
 135.0300140    0.5419888
 135.0400085    0.5307035
 135.0500031    0.5364912
 135.0600128    0.5374879
 135.0700073    0.5420019
 135.0800018    0.5386192
 135.0900116    0.5419893
 135.1000061    0.5327530
 135.1100006    0.5227404
 135.1200104    0.5159150
 135.1300049    0.5253450
 135.1399994    0.5203683
 135.1500092    0.5319432
 135.1600037    0.5247631
 135.1700134    0.5163476
 135.1800079    0.5299237
 135.1900024    0.5145434
 135.2000122    0.5263088
 135.2100067    0.5250303
 135.2200012    0.5124254
 135.2300110    0.5119804
 135.2400055    0.5046137
 135.2500000    0.5174620
 135.2600098    0.5236964
 135.2700043    0.5194637
 135.2800140    0.5088429
 135.2900085    0.4983301
 135.3000031    0.5023428
 135.3100128    0.5060135
 135.3200073    0.5114089
 135.3300018    0.5055843
 135.3400116    0.4866850
 135.3500061    0.4924752
 135.3600006    0.4797368
 135.3700104    0.4988085
 135.3800049    0.4896953
 135.3899994    0.4707803
 135.4000092    0.4711611
 135.4100037    0.4744547
 135.4200134    0.4792259
 135.4300079    0.5002137
 135.4400024    0.5010341
 135.4500122    0.4973935
 135.4600067    0.5165065
 135.4700012    0.5096771
 135.4800110    0.5065690
 135.4900055    0.4993513
 135.5000000    0.5012230
 135.5100098    0.5068532
 135.5200043    0.5155137
 135.5300140    0.5106871
 135.5400085    0.5144115
 135.5500031    0.5273380
 135.5600128    0.5142591
 135.5700073    0.5174650
 135.5800018    0.5193380
 135.5900116    0.5178809
 135.6000061    0.5316805
 135.6100006    0.5171211
 135.6200104    0.5277077
 135.6300049    0.5399478
 135.6399994    0.5268432
 135.6500092    0.5296137
 135.6600037    0.5429503
 135.6700134    0.5369725
 135.6800079    0.5401325
 135.6900024    0.5413324
 135.7000122    0.5363154
 135.7100067    0.5219372
 135.7200012    0.5203506
 135.7300110    0.5328130
 135.7400055    0.5329000
 135.7500000    0.5357336
 135.7600098    0.5375500
 135.7700043    0.5199670
 135.7800140    0.5273648
 135.7900085    0.5183813
 135.8000031    0.5297213
 135.8100128    0.5214117
 135.8200073    0.5240074
 135.8300018    0.5374022
 135.8400116    0.5163671
 135.8500061    0.5064027
 135.8600006    0.5191623
 135.8700104    0.5190520
 135.8800049    0.5153230
 135.8899994    0.5194243
 135.9000092    0.5107225
 135.9100037    0.5215129
 135.9200134    0.5256368
 135.9300079    0.5280414
 135.9400024    0.5338365
 135.9500122    0.5472309
 135.9600067    0.5535150
 135.9700012    0.5472264
 135.9800110    0.5477760
 135.9900055    0.5484258
 136.0000000    0.5484226
 136.0100098    0.5639420
 136.0200043    0.5554364
 136.0300140    0.5567153
 136.0400085    0.5552113
 136.0500031    0.5547522
 136.0600128    0.5367733
 136.0700073    0.5463861
 136.0800018    0.5455759
 136.0900116    0.5278245
 136.1000061    0.5300789
 136.1100006    0.5154102
 136.1200104    0.5176413
 136.1300049    0.5147616
 136.1399994    0.5156472
 136.1500092    0.5208083
 136.1600037    0.5248160
 136.1700134    0.5248528
 136.1800079    0.5275282
 136.1900024    0.5140355
 136.2000122    0.5005706
 136.2100067    0.4913395
 136.2200012    0.4923566
 136.2300110    0.4894304
 136.2400055    0.5132533
 136.2500000    0.5045120
 136.2600098    0.5022230
 136.2700043    0.5135165
 136.2800140    0.5200695
 136.2900085    0.5188021
 136.3000031    0.5155071
 136.3100128    0.5075220
 136.3200073    0.4979984
 136.3300018    0.4958637
 136.3400116    0.5015537
 136.3500061    0.5233459
 136.3600006    0.5164521
 136.3700104    0.5197624
 136.3800049    0.5136584
 136.3899994    0.5200980
 136.4000092    0.5205057
 136.4100037    0.5229304
 136.4200134    0.5415443
 136.4300079    0.5488238
 136.4400024    0.5538607
 136.4500122    0.5476472
 136.4600067    0.5538194
 136.4700012    0.5604789
 136.4800110    0.5510012
 136.4900055    0.5541964
 136.5000000    0.5555746
 136.5100098    0.5420299
 136.5200043    0.5364435
 136.5300140    0.5268036
 136.5400085    0.5230159
 136.5500031    0.5180834
 136.5600128    0.5196077
 136.5700073    0.5284066
 136.5800018    0.5523652
 136.5900116    0.5375353
 136.6000061    0.5418302
 136.6100006    0.5387177
 136.6200104    0.5392231
 136.6300049    0.5575323
 136.6399994    0.5625266
 136.6500092    0.5727552
 136.6600037    0.5592088
 136.6700134    0.5778278
 136.6800079    0.5765527
 136.6900024    0.5804673
 136.7000122    0.5769054
 136.7100067    0.5783428
 136.7200012    0.5845324
 136.7300110    0.5887038
 136.7400055    0.5882861
 136.7500000    0.5865290
 136.7600098    0.5854029
 136.7700043    0.5811637
 136.7800140    0.5923657
 136.7900085    0.5780377
 136.8000031    0.5884972
 136.8100128    0.5899543
 136.8200073    0.5929139
 136.8300018    0.5919622
 136.8400116    0.5863110
 136.8500061    0.5814479
 136.8600006    0.5851843
 136.8700104    0.5811383
 136.8800049    0.5886194
 136.8899994    0.5950629
 136.9000092    0.6064883
 136.9100037    0.6149369
 136.9200134    0.6243200
 136.9300079    0.6128445
 136.9400024    0.6151583
 136.9500122    0.6109816
 136.9600067    0.6099827
 136.9700012    0.6249396
 136.9800110    0.6386373
 136.9900055    0.6420931
 137.0000000    0.6448379
 137.0100098    0.6250263
 137.0200043    0.6125602
 137.0300140    0.6252790
 137.0400085    0.6361095
 137.0500031    0.6412161
 137.0600128    0.6490579
 137.0700073    0.6325530
 137.0800018    0.6489599
 137.0900116    0.6400765
 137.1000061    0.6526631
 137.1100006    0.6569438
 137.1200104    0.6614856
 137.1300049    0.6523781
 137.1399994    0.6418372
 137.1500092    0.6458547
 137.1600037    0.6466548
 137.1700134    0.6370484
 137.1800079    0.6232138
 137.1900024    0.6179361
 137.2000122    0.6347151
 137.2100067    0.6169083
 137.2200012    0.6277353
 137.2300110    0.6209661
 137.2400055    0.6258913
 137.2500000    0.6030796
 137.2600098    0.6008543
 137.2700043    0.5960165
 137.2800140    0.6039405
 137.2900085    0.5852796
 137.3000031    0.6010132
 137.3100128    0.6009589
 137.3200073    0.5988497
 137.3300018    0.6102017
 137.3400116    0.6081446
 137.3500061    0.6110469
 137.3600006    0.6209124
 137.3700104    0.6090862
 137.3800049    0.6072648
 137.3899994    0.5975447
 137.4000092    0.6031808
 137.4100037    0.6022921
 137.4200134    0.5958974
 137.4300079    0.6015751
 137.4400024    0.6141884
 137.4500122    0.6001780
 137.4600067    0.5943419
 137.4700012    0.5857888
 137.4800110    0.5750723
 137.4900055    0.5849715
 137.5000000    0.5847761
 137.5100098    0.5836270
 137.5200043    0.5688562
 137.5300140    0.5785787
 137.5400085    0.5745410
 137.5500031    0.5645130
 137.5600128    0.5594639
 137.5700073    0.5474136
 137.5800018    0.5642185
 137.5900116    0.5746393
 137.6000061    0.5745995
 137.6100006    0.5713311
 137.6200104    0.5764256
 137.6300049    0.5699720
 137.6399994    0.5663821
 137.6500092    0.5548592
 137.6600037    0.5507797
 137.6700134    0.5248907
 137.6800079    0.5361341
 137.6900024    0.5319050
 137.7000122    0.5286530
 137.7100067    0.5440520
 137.7200012    0.5493483
 137.7300110    0.5636167
 137.7400055    0.5654008
 137.7500000    0.5705992
 137.7600098    0.5660090
 137.7700043    0.5524101
 137.7800140    0.5537259
 137.7900085    0.5645978
 137.8000031    0.5516360
 137.8100128    0.5479941
 137.8200073    0.5488076
 137.8300018    0.5478713
 137.8400116    0.5423097
 137.8500061    0.5620770
 137.8600006    0.5549821
 137.8700104    0.5644140
 137.8800049    0.5654470
 137.8899994    0.5542496
 137.9000092    0.5751453
 137.9100037    0.5751719
 137.9200134    0.5829484
 137.9300079    0.5590647
 137.9400024    0.5586400
 137.9500122    0.5572844
 137.9600067    0.5612591
 137.9700012    0.5730599
 137.9800110    0.5738794
 137.9900055    0.5774337
 138.0000000    0.5933133
 138.0100098    0.6029017
 138.0200043    0.6147298
 138.0300140    0.6142396
 138.0400085    0.6011593
 138.0500031    0.6005054
 138.0600128    0.6082277
 138.0700073    0.6154041
 138.0800018    0.6141372
 138.0900116    0.6137316
 138.1000061    0.6251409
 138.1100006    0.6196086
 138.1200104    0.6175347
 138.1300049    0.6219743
 138.1399994    0.6283219
 138.1500092    0.6378940
 138.1600037    0.6296817
 138.1700134    0.6397737
 138.1800079    0.6610919
 138.1900024    0.6541080
 138.2000122    0.6436833
 138.2100067    0.6489105
 138.2200012    0.6406076
 138.2300110    0.6140859
 138.2400055    0.6218255
 138.2500000    0.6216804
 138.2600098    0.6312102
 138.2700043    0.6289089
 138.2800140    0.6219251
 138.2900085    0.6276028
 138.3000031    0.6311411
 138.3100128    0.6224899
 138.3200073    0.6202657
 138.3300018    0.6198878
 138.3400116    0.6209652
 138.3500061    0.6295637
 138.3600006    0.6504134
 138.3700104    0.6594887
 138.3800049    0.6874020
 138.3899994    0.7145347
 138.4000092    0.7153560
 138.4100037    0.7127725
 138.4200134    0.6844208
 138.4300079    0.6867996
 138.4400024    0.6802096
 138.4500122    0.6692137
 138.4600067    0.6610855
 138.4700012    0.6684862
 138.4800110    0.6496260
 138.4900055    0.6534451
 138.5000000    0.6558087
 138.5100098    0.6649188
 138.5200043    0.6371034
 138.5300140    0.6517892
 138.5400085    0.6343889
 138.5500031    0.6283395
 138.5600128    0.6295861
 138.5700073    0.6303095
 138.5800018    0.6438798
 138.5900116    0.6465038
 138.6000061    0.6476051
 138.6100006    0.6381039
 138.6200104    0.6496961
 138.6300049    0.6502870
 138.6399994    0.6513645
 138.6500092    0.6517707
 138.6600037    0.6444008
 138.6700134    0.6326237
 138.6800079    0.6379311
 138.6900024    0.6455293
 138.7000122    0.6404151
 138.7100067    0.6558240
 138.7200012    0.6334502
 138.7300110    0.6377326
 138.7400055    0.6318877
 138.7500000    0.6113634
 138.7600098    0.6314147
 138.7700043    0.6466559
 138.7800140    0.6250665
 138.7900085    0.6221975
 138.8000031    0.6116661
 138.8100128    0.6056053
 138.8200073    0.5934358
 138.8300018    0.5805229
 138.8400116    0.5840223
 138.8500061    0.5831414
 138.8600006    0.5825953
 138.8700104    0.5866458
 138.8800049    0.5724290
 138.8899994    0.5713642
 138.9000092    0.5670633
 138.9100037    0.5643463
 138.9200134    0.5668355
 138.9300079    0.5787780
 138.9400024    0.5856740
 138.9500122    0.5752641
 138.9600067    0.5776501
 138.9700012    0.5700322
 138.9800110    0.5675501
 138.9900055    0.5601967
 139.0000000    0.5589018
 139.0100098    0.5616325
 139.0200043    0.5600165
 139.0300140    0.5520260
 139.0400085    0.5483152
 139.0500031    0.5454448
 139.0600128    0.5225634
 139.0700073    0.5357006
 139.0800018    0.5280419
 139.0900116    0.5418782
 139.1000061    0.5387855
 139.1100006    0.5377480
 139.1200104    0.5273672
 139.1300049    0.5424003
 139.1399994    0.5474126
 139.1500092    0.5352029
 139.1600037    0.5479911
 139.1700134    0.5429080
 139.1800079    0.5501900
 139.1900024    0.5619668
 139.2000122    0.5334283
 139.2100067    0.5409545
 139.2200012    0.5508865
 139.2300110    0.5637831
 139.2400055    0.5462028
 139.2500000    0.5396419
 139.2600098    0.5325633
 139.2700043    0.5298781
 139.2800140    0.5232153
 139.2900085    0.5349786
 139.3000031    0.5382662
 139.3100128    0.5448354
 139.3200073    0.5451069
 139.3300018    0.5419553
 139.3400116    0.5387467
 139.3500061    0.5310060
 139.3600006    0.5234454
 139.3700104    0.5400188
 139.3800049    0.5315809
 139.3899994    0.5332447
 139.4000092    0.5329608
 139.4100037    0.5191219
 139.4200134    0.5070292
 139.4300079    0.5069466
 139.4400024    0.4980009
 139.4500122    0.4994164
 139.4600067    0.5026408
 139.4700012    0.5133096
 139.4800110    0.5263554
 139.4900055    0.5311575
 139.5000000    0.5189950
 139.5100098    0.5215328
 139.5200043    0.5230631
 139.5300140    0.5366591
 139.5400085    0.5365672
 139.5500031    0.5404995
 139.5600128    0.5486048
 139.5700073    0.5435327
 139.5800018    0.5314435
 139.5900116    0.5366852
 139.6000061    0.5402814
 139.6100006    0.5293133
 139.6200104    0.5457457
 139.6300049    0.5333875
 139.6399994    0.5272877
 139.6500092    0.5332107
 139.6600037    0.5227903
 139.6700134    0.5234326
 139.6800079    0.5259811
 139.6900024    0.5296887
 139.7000122    0.5389464
 139.7100067    0.5334861
 139.7200012    0.5393600
 139.7300110    0.5354734
 139.7400055    0.5366885
 139.7500000    0.5402271
 139.7600098    0.5345732
 139.7700043    0.5255835
 139.7800140    0.5408781
 139.7900085    0.5441431
 139.8000031    0.5360799
 139.8100128    0.5440717
 139.8200073    0.5459511
 139.8300018    0.5468379
 139.8400116    0.5336660
 139.8500061    0.5382235
 139.8600006    0.5447517
 139.8700104    0.5425699
 139.8800049    0.5539235
 139.8899994    0.5508524
 139.9000092    0.5510765
 139.9100037    0.5327285
 139.9200134    0.5323466
 139.9300079    0.5456496
 139.9400024    0.5365713
 139.9500122    0.5187701
 139.9600067    0.5283667
 139.9700012    0.5260239
 139.9800110    0.5236596
 139.9900055    0.5207989
 140.0000000    0.5279277
 140.0100098    0.5454535
 140.0200043    0.5412489
 140.0300140    0.5203522
 140.0400085    0.5329599
 140.0500031    0.5325769
 140.0600128    0.5549568
 140.0700073    0.5394505
 140.0800018    0.5315018
 140.0900116    0.5414768
 140.1000061    0.5467105
 140.1100006    0.5576434
 140.1200104    0.5535226
 140.1300049    0.5420535
 140.1399994    0.5501360
 140.1500092    0.5486113
 140.1600037    0.5545918
 140.1700134    0.5524591
 140.1800079    0.5534973
 140.1900024    0.5586066
 140.2000122    0.5532522
 140.2100067    0.5505471
 140.2200012    0.5441971
 140.2300110    0.5478057
 140.2400055    0.5564538
 140.2500000    0.5752927
 140.2600098    0.5779545
 140.2700043    0.5785264
 140.2800140    0.5958111
 140.2900085    0.6010493
 140.3000031    0.5886784
 140.3100128    0.5949878
 140.3200073    0.6065927
 140.3300018    0.6196289
 140.3400116    0.6154284
 140.3500061    0.6091047
 140.3600006    0.6056713
 140.3700104    0.6019944
 140.3800049    0.5953830
 140.3899994    0.6093382
 140.4000092    0.6220184
 140.4100037    0.6262367
 140.4200134    0.6319856
 140.4300079    0.6590641
 140.4400024    0.6426406
 140.4500122    0.6540605
 140.4600067    0.6562694
 140.4700012    0.6566190
 140.4800110    0.6698365
 140.4900055    0.6742977
 140.5000000    0.6702112
 140.5100098    0.6493226
 140.5200043    0.6551852
 140.5300140    0.6501961
 140.5400085    0.6669814
 140.5500031    0.6682253
 140.5600128    0.6685657
 140.5700073    0.6583851
 140.5800018    0.6700051
 140.5900116    0.6826211
 140.6000061    0.6659107
 140.6100006    0.6732168
 140.6200104    0.6608306
 140.6300049    0.6534485
 140.6399994    0.6418977
 140.6500092    0.6234549
 140.6600037    0.6240377
 140.6700134    0.6210806
 140.6800079    0.6089701
 140.6900024    0.6059303
 140.7000122    0.6010590
 140.7100067    0.6130849
 140.7200012    0.6082702
 140.7300110    0.5959558
 140.7400055    0.5830769
 140.7500000    0.5671952
 140.7600098    0.5707908
 140.7700043    0.5758203
 140.7800140    0.5679543
 140.7900085    0.5659434
 140.8000031    0.5641806
 140.8100128    0.5843956
 140.8200073    0.6038392
 140.8300018    0.5931342
 140.8400116    0.5905166
 140.8500061    0.5982683
 140.8600006    0.5895742
 140.8700104    0.6039103
 140.8800049    0.6240761
 140.8899994    0.6076284
 140.9000092    0.6079740
 140.9100037    0.6155477
 140.9200134    0.6188074
 140.9300079    0.6080045
 140.9400024    0.6279828
 140.9500122    0.6177246
 140.9600067    0.6173266
 140.9700012    0.6224415
 140.9800110    0.6466054
 140.9900055    0.6536645
 141.0000000    0.6491577
 141.0100098    0.6535804
 141.0200043    0.6618149
 141.0300140    0.6644949
 141.0400085    0.6494139
 141.0500031    0.6425304
 141.0600128    0.6404068
 141.0700073    0.6391967
 141.0800018    0.6375228
 141.0900116    0.6446635
 141.1000061    0.6464418
 141.1100006    0.6434201
 141.1200104    0.6460996
 141.1300049    0.6402021
 141.1399994    0.6326962
 141.1500092    0.6255679
 141.1600037    0.6166206
 141.1700134    0.6231601
 141.1800079    0.6217549
 141.1900024    0.6253399
 141.2000122    0.6428136
 141.2100067    0.6532076
 141.2200012    0.6382447
 141.2300110    0.6495507
 141.2400055    0.6456237
 141.2500000    0.6345943
 141.2600098    0.6232845
 141.2700043    0.6039490
 141.2800140    0.6271499
 141.2900085    0.6194845
 141.3000031    0.6478490
 141.3100128    0.6642442
 141.3200073    0.6426988
 141.3300018    0.6371512
 141.3400116    0.6340967
 141.3500061    0.6229376
 141.3600006    0.6195913
 141.3700104    0.6231909
 141.3800049    0.6265260
 141.3899994    0.6138600
 141.4000092    0.6164590
 141.4100037    0.6051698
 141.4200134    0.5856016
 141.4300079    0.5924998
 141.4400024    0.5975838
 141.4500122    0.5827107
 141.4600067    0.5635658
 141.4700012    0.5807343
 141.4800110    0.5709767
 141.4900055    0.5861886
 141.5000000    0.5839225
 141.5100098    0.5896641
 141.5200043    0.5805281
 141.5300140    0.5808681
 141.5400085    0.5735970
 141.5500031    0.5870534
 141.5600128    0.5612501
 141.5700073    0.5608371
 141.5800018    0.5607081
 141.5900116    0.5612696
 141.6000061    0.5666158
 141.6100006    0.5699911
 141.6200104    0.5641400
 141.6300049    0.5761795
 141.6399994    0.5827412
 141.6500092    0.5896577
 141.6600037    0.5801867
 141.6700134    0.5816176
 141.6800079    0.5771322
 141.6900024    0.5810804
 141.7000122    0.5908819
 141.7100067    0.5968361
 141.7200012    0.6023651
 141.7300110    0.5906318
 141.7400055    0.5987355
 141.7500000    0.6027119
 141.7600098    0.5981995
 141.7700043    0.5968393
 141.7800140    0.5854838
 141.7900085    0.6187135
 141.8000031    0.6246019
 141.8100128    0.6429102
 141.8200073    0.6297257
 141.8300018    0.6091452
 141.8400116    0.6133624
 141.8500061    0.5989218
 141.8600006    0.6046583
 141.8700104    0.5865845
 141.8800049    0.5909992
 141.8899994    0.6129441
 141.9000092    0.6052939
 141.9100037    0.5942139
 141.9200134    0.5966325
 141.9300079    0.6064947
 141.9400024    0.6199110
 141.9500122    0.6323364
 141.9600067    0.6409611
 141.9700012    0.6202211
 141.9800110    0.6124510
 141.9900055    0.6233672
 142.0000000    0.6196979
 142.0100098    0.6067103
 142.0200043    0.6105321
 142.0300140    0.6222346
 142.0400085    0.6180552
 142.0500031    0.6320379
 142.0600128    0.6144561
 142.0700073    0.6183661
 142.0800018    0.6268818
 142.0900116    0.6205365
 142.1000061    0.6231444
 142.1100006    0.6329486
 142.1200104    0.6462918
 142.1300049    0.6244409
 142.1399994    0.6391804
 142.1500092    0.6279825
 142.1600037    0.6144760
 142.1700134    0.6197534
 142.1800079    0.6185666
 142.1900024    0.5932078
 142.2000122    0.6069831
 142.2100067    0.5852085
 142.2200012    0.5759394
 142.2300110    0.5634488
 142.2400055    0.5632977
 142.2500000    0.5674270
 142.2600098    0.5627088
 142.2700043    0.5549598
 142.2800140    0.5496690
 142.2900085    0.5380347
 142.3000031    0.5316079
 142.3100128    0.5365403
 142.3200073    0.5347846
 142.3300018    0.5420758
 142.3400116    0.5493015
 142.3500061    0.5575473
 142.3600006    0.5525261
 142.3700104    0.5540248
 142.3800049    0.5598965
 142.3899994    0.5679543
 142.4000092    0.5730094
 142.4100037    0.5509163
 142.4200134    0.5631096
 142.4300079    0.5481763
 142.4400024    0.5596577
 142.4500122    0.5522119
 142.4600067    0.5462300
 142.4700012    0.5371786
 142.4800110    0.5355299
 142.4900055    0.5226193
 142.5000000    0.5229862
 142.5100098    0.5403039
 142.5200043    0.5307536
 142.5300140    0.5274347
 142.5400085    0.5224338
 142.5500031    0.5062600
 142.5600128    0.5036991
 142.5700073    0.4877585
 142.5800018    0.5005592
 142.5900116    0.5034139
 142.6000061    0.5107620
 142.6100006    0.5184467
 142.6200104    0.5219202
 142.6300049    0.5178556
 142.6399994    0.5325260
 142.6500092    0.5419936
 142.6600037    0.5490890
 142.6700134    0.5384032
 142.6800079    0.5317971
 142.6900024    0.5464469
 142.7000122    0.5209901
 142.7100067    0.5168553
 142.7200012    0.5155810
 142.7300110    0.5130174
 142.7400055    0.5220342
 142.7500000    0.5189567
 142.7600098    0.5225214
 142.7700043    0.5256606
 142.7800140    0.5308940
 142.7900085    0.5177730
 142.8000031    0.5240401
 142.8100128    0.5172107
 142.8200073    0.5149246
 142.8300018    0.5122713
 142.8400116    0.5104190
 142.8500061    0.5076951
 142.8600006    0.5104783
 142.8700104    0.5119954
 142.8800049    0.5177595
 142.8899994    0.5119593
 142.9000092    0.5197994
 142.9100037    0.5167351
 142.9200134    0.5018891
 142.9300079    0.4864253
 142.9400024    0.4832622
 142.9500122    0.4737751
 142.9600067    0.4854387
 142.9700012    0.4851415
 142.9800110    0.4820043
 142.9900055    0.4824848
 143.0000000    0.4716340
 143.0100098    0.4948399
 143.0200043    0.5110801
 143.0300140    0.5053046
 143.0400085    0.5158014
 143.0500031    0.5263297
 143.0600128    0.5320528
 143.0700073    0.5176494
 143.0800018    0.5196695
 143.0900116    0.5122676
 143.1000061    0.5203853
 143.1100006    0.5092170
 143.1200104    0.4921862
 143.1300049    0.4920649
 143.1399994    0.5020273
 143.1500092    0.4942015
 143.1600037    0.5030969
 143.1700134    0.5098934
 143.1800079    0.5111467
 143.1900024    0.5072676
 143.2000122    0.5045140
 143.2100067    0.5040557
 143.2200012    0.5080619
 143.2300110    0.5020684
 143.2400055    0.4947073
 143.2500000    0.5052766
 143.2600098    0.5147403
 143.2700043    0.4999609
 143.2800140    0.4909983
 143.2900085    0.4790374
 143.3000031    0.4756924
 143.3100128    0.4736113
 143.3200073    0.4792878
 143.3300018    0.4799046
 143.3400116    0.4786792
 143.3500061    0.4836592
 143.3600006    0.4857683
 143.3700104    0.4991941
 143.3800049    0.5023784
 143.3899994    0.5147676
 143.4000092    0.5187676
 143.4100037    0.4986465
 143.4200134    0.5022350
 143.4300079    0.4983584
 143.4400024    0.4932123
 143.4500122    0.5207778
 143.4600067    0.5370383
 143.4700012    0.5419580
 143.4800110    0.5341215
 143.4900055    0.5393488
 143.5000000    0.5220948
 143.5100098    0.5037566
 143.5200043    0.5138901
 143.5300140    0.5100660
 143.5400085    0.5112509
 143.5500031    0.5277709
 143.5600128    0.5146962
 143.5700073    0.5182699
 143.5800018    0.5016834
 143.5900116    0.5142822
 143.6000061    0.5278847
 143.6100006    0.5041779
 143.6200104    0.5016423
 143.6300049    0.4976038
 143.6399994    0.4950481
 143.6500092    0.4891266
 143.6600037    0.5022177
 143.6700134    0.4997179
 143.6800079    0.5032244
 143.6900024    0.5022452
 143.7000122    0.4972679
 143.7100067    0.4992391
 143.7200012    0.5171337
 143.7300110    0.5148959
 143.7400055    0.5136118
 143.7500000    0.5249754
 143.7600098    0.5146950
 143.7700043    0.5044223
 143.7800140    0.4833865
 143.7900085    0.4963733
 143.8000031    0.4912080
 143.8100128    0.5097235
 143.8200073    0.5018191
 143.8300018    0.4969041
 143.8400116    0.4855151
 143.8500061    0.4803455
 143.8600006    0.4818555
 143.8700104    0.4955823
 143.8800049    0.4722143
 143.8899994    0.4991610
 143.9000092    0.4890929
 143.9100037    0.4872651
 143.9200134    0.4715407
 143.9300079    0.4897732
 143.9400024    0.4890660
 143.9500122    0.4861722
 143.9600067    0.4961912
 143.9700012    0.5022485
 143.9800110    0.5040027
 143.9900055    0.5129287
 144.0000000    0.5094835
 144.0100098    0.5104224
 144.0200043    0.5169896
 144.0300140    0.5186691
 144.0400085    0.5199524
 144.0500031    0.5154321
 144.0600128    0.5279389
 144.0700073    0.5372922
 144.0800018    0.5474727
 144.0900116    0.5494009
 144.1000061    0.5501874
 144.1100006    0.5356048
 144.1200104    0.5300075
 144.1300049    0.5396737
 144.1399994    0.5562333
 144.1500092    0.5619242
 144.1600037    0.5493466
 144.1700134    0.5445715
 144.1800079    0.5305235
 144.1900024    0.5346336
 144.2000122    0.5269691
 144.2100067    0.5458062
 144.2200012    0.5504516
 144.2300110    0.5623655
 144.2400055    0.5718307
 144.2500000    0.5569610
 144.2600098    0.5642092
 144.2700043    0.5503667
 144.2800140    0.5627470
 144.2900085    0.5593673
 144.3000031    0.5566260
 144.3100128    0.5666940
 144.3200073    0.5519943
 144.3300018    0.5599744
 144.3400116    0.5706917
 144.3500061    0.5870824
 144.3600006    0.5703209
 144.3700104    0.5628621
 144.3800049    0.5717401
 144.3899994    0.5597711
 144.4000092    0.5521821
 144.4100037    0.5630258
 144.4200134    0.5655586
 144.4300079    0.5567452
 144.4400024    0.5492041
 144.4500122    0.5516459
 144.4600067    0.5336237
 144.4700012    0.5382335
 144.4800110    0.5499665
 144.4900055    0.5574521
 144.5000000    0.5481481
 144.5100098    0.5564024
 144.5200043    0.5370893
 144.5300140    0.5469179
 144.5400085    0.5426577
 144.5500031    0.5488169
 144.5600128    0.5454033
 144.5700073    0.5381120
 144.5800018    0.5446234
 144.5900116    0.5341984
 144.6000061    0.5466685
 144.6100006    0.5560546
 144.6200104    0.5418504
 144.6300049    0.5445496
 144.6399994    0.5310978
 144.6500092    0.5299442
 144.6600037    0.5413777
 144.6700134    0.5371950
 144.6800079    0.5219867
 144.6900024    0.5053503
 144.7000122    0.5199413
 144.7100067    0.4999803
 144.7200012    0.5056888
 144.7300110    0.5157977
 144.7400055    0.5279005
 144.7500000    0.5410551
 144.7600098    0.5418900
 144.7700043    0.5465022
 144.7800140    0.5311511
 144.7900085    0.5306504
 144.8000031    0.5423499
 144.8100128    0.5362940
 144.8200073    0.5274324
 144.8300018    0.5268238
 144.8400116    0.5289932
 144.8500061    0.5132725
 144.8600006    0.5161201
 144.8700104    0.5158815
 144.8800049    0.5148461
 144.8899994    0.5157833
 144.9000092    0.5071074
 144.9100037    0.5254059
 144.9200134    0.5386854
 144.9300079    0.5491279
 144.9400024    0.5596226
 144.9500122    0.5638320
 144.9600067    0.5451800
 144.9700012    0.5503869
 144.9800110    0.5663000
 144.9900055    0.5730264
 145.0000000    0.5699540
 145.0100098    0.5599054
 145.0200043    0.5732394
 145.0300140    0.5733688
 145.0400085    0.5882583
 145.0500031    0.6000163
 145.0600128    0.6071123
 145.0700073    0.6097838
 145.0800018    0.5879771
 145.0900116    0.5969043
 145.1000061    0.5979201
 145.1100006    0.5729635
 145.1200104    0.5841925
 145.1300049    0.5723251
 145.1399994    0.5610266
 145.1500092    0.5643527
 145.1600037    0.5565977
 145.1700134    0.5571456
 145.1800079    0.5431713
 145.1900024    0.5476316
 145.2000122    0.5184985
 145.2100067    0.5122291
 145.2200012    0.5077423
 145.2300110    0.4992383
 145.2400055    0.4860608
 145.2500000    0.4873187
 145.2600098    0.4618942
 145.2700043    0.4601549
 145.2800140    0.4533920
 145.2900085    0.4554159
 145.3000031    0.4616494
 145.3100128    0.4584763
 145.3200073    0.4673618
 145.3300018    0.4634570
 145.3400116    0.4608851
 145.3500061    0.4701656
 145.3600006    0.4788916
 145.3700104    0.4949511
 145.3800049    0.4971604
 145.3899994    0.4946668
 145.4000092    0.4946589
 145.4100037    0.4975553
 145.4200134    0.4990143
 145.4300079    0.4922581
 145.4400024    0.4924248
 145.4500122    0.4770638
 145.4600067    0.4843879
 145.4700012    0.5048356
 145.4800110    0.5014996
 145.4900055    0.5072542
 145.5000000    0.5074134
 145.5100098    0.5246856
 145.5200043    0.5405200
 145.5300140    0.5343359
 145.5400085    0.5341936
 145.5500031    0.5248428
 145.5600128    0.5282931
 145.5700073    0.5035096
 145.5800018    0.4902850
 145.5900116    0.4906582
 145.6000061    0.4924425
 145.6100006    0.4936515
 145.6200104    0.4884630
 145.6300049    0.5050179
 145.6399994    0.5116245
 145.6500092    0.5098320
 145.6600037    0.5117053
 145.6700134    0.5115257
 145.6800079    0.5060958
 145.6900024    0.4944912
 145.7000122    0.5037911
 145.7100067    0.5088216
 145.7200012    0.4936579
 145.7300110    0.5005092
 145.7400055    0.5084913
 145.7500000    0.4870501
 145.7600098    0.4943700
 145.7700043    0.4937254
 145.7800140    0.5034130
 145.7900085    0.4856495
 145.8000031    0.4863411
 145.8100128    0.4949956
 145.8200073    0.5026783
 145.8300018    0.4970423
 145.8400116    0.5119962
 145.8500061    0.5287962
 145.8600006    0.5154853
 145.8700104    0.5192990
 145.8800049    0.5252166
 145.8899994    0.5201650
 145.9000092    0.5172089
 145.9100037    0.5085334
 145.9200134    0.5132028
 145.9300079    0.5083497
 145.9400024    0.5136708
 145.9500122    0.5169461
 145.9600067    0.5281214
 145.9700012    0.5238400
 145.9800110    0.5249095
 145.9900055    0.5120571
 146.0000000    0.5150579
 146.0100098    0.5084045
 146.0200043    0.5226987
 146.0300140    0.5223594
 146.0400085    0.5415601
 146.0500031    0.5409248
 146.0600128    0.5461835
 146.0700073    0.5375088
 146.0800018    0.5379260
 146.0900116    0.5517150
 146.1000061    0.5476465
 146.1100006    0.5666557
 146.1200104    0.5483719
 146.1300049    0.5423338
 146.1399994    0.5333522
 146.1500092    0.5210856
 146.1600037    0.5358205
 146.1700134    0.5272800
 146.1800079    0.5229895
 146.1900024    0.5180438
 146.2000122    0.5238662
 146.2100067    0.5354798
 146.2200012    0.5261553
 146.2300110    0.5403976
 146.2400055    0.5464747
 146.2500000    0.5434616
 146.2600098    0.5445189
 146.2700043    0.5456650
 146.2800140    0.5501143
 146.2900085    0.5454065
 146.3000031    0.5191141
 146.3100128    0.5147957
 146.3200073    0.5255210
 146.3300018    0.5224394
 146.3400116    0.5099873
 146.3500061    0.5177460
 146.3600006    0.5322693
 146.3700104    0.5374837
 146.3800049    0.5320820
 146.3899994    0.5084091
 146.4000092    0.5090193
 146.4100037    0.4994633
 146.4200134    0.4971419
 146.4300079    0.4997765
 146.4400024    0.5085374
 146.4500122    0.5113652
 146.4600067    0.5198116
 146.4700012    0.5187077
 146.4800110    0.5004042
 146.4900055    0.5125506
 146.5000000    0.5257983
 146.5100098    0.5163615
 146.5200043    0.5059617
 146.5300140    0.5037321
 146.5400085    0.5162094
 146.5500031    0.5192504
 146.5600128    0.5153460
 146.5700073    0.5167442
 146.5800018    0.5098518
 146.5900116    0.5149220
 146.6000061    0.5300476
 146.6100006    0.5214540
 146.6200104    0.5256646
 146.6300049    0.5254578
 146.6399994    0.5247903
 146.6500092    0.5326818
 146.6600037    0.5400100
 146.6700134    0.5781641
 146.6800079    0.5790817
 146.6900024    0.5818294
 146.7000122    0.5693766
 146.7100067    0.5687057
 146.7200012    0.5591540
 146.7300110    0.5703974
 146.7400055    0.5547016
 146.7500000    0.5421497
 146.7600098    0.5499494
 146.7700043    0.5551143
 146.7800140    0.5450197
 146.7900085    0.5321997
 146.8000031    0.5375116
 146.8100128    0.5217106
 146.8200073    0.5108323
 146.8300018    0.5111417
 146.8400116    0.5170265
 146.8500061    0.4997691
 146.8600006    0.4937524
 146.8700104    0.4935181
 146.8800049    0.5021073
 146.8899994    0.4883423
 146.9000092    0.4929214
 146.9100037    0.4787504
 146.9200134    0.4736841
 146.9300079    0.4711690
 146.9400024    0.4582312
 146.9500122    0.4632315
 146.9600067    0.4650230
 146.9700012    0.4789396
 146.9800110    0.4753498
 146.9900055    0.4691041
 147.0000000    0.4696532
 147.0100098    0.4879774
 147.0200043    0.5010900
 147.0300140    0.5032244
 147.0400085    0.4920133
 147.0500031    0.4957435
 147.0600128    0.5025330
 147.0700073    0.5037433
 147.0800018    0.5026529
 147.0900116    0.4835843
 147.1000061    0.4668830
 147.1100006    0.4815704
 147.1200104    0.4764198
 147.1300049    0.4632497
 147.1399994    0.4644177
 147.1500092    0.4695963
 147.1600037    0.4619288
 147.1700134    0.4645390
 147.1800079    0.4513792
 147.1900024    0.4533804
 147.2000122    0.4692448
 147.2100067    0.4647626
 147.2200012    0.4851325
 147.2300110    0.4890460
 147.2400055    0.4889547
 147.2500000    0.4947592
 147.2600098    0.4832793
 147.2700043    0.4841382
 147.2800140    0.4760662
 147.2900085    0.4774264
 147.3000031    0.4807320
 147.3100128    0.4920165
 147.3200073    0.4879666
 147.3300018    0.4924747
 147.3400116    0.5075883
 147.3500061    0.5127012
 147.3600006    0.5085589
 147.3700104    0.5060663
 147.3800049    0.5122321
 147.3899994    0.4995999
 147.4000092    0.4933178
 147.4100037    0.4769000
 147.4200134    0.4717298
 147.4300079    0.4779634
 147.4400024    0.4731473
 147.4500122    0.4585036
 147.4600067    0.4579768
 147.4700012    0.4581965
 147.4800110    0.4593567
 147.4900055    0.4601271
 147.5000000    0.4580800
 147.5100098    0.4621946
 147.5200043    0.4711309
 147.5300140    0.4726484
 147.5400085    0.4938019
 147.5500031    0.4938394
 147.5600128    0.4929549
 147.5700073    0.4945615
 147.5800018    0.4838569
 147.5900116    0.4764803
 147.6000061    0.4965877
 147.6100006    0.5002407
 147.6200104    0.4933989
 147.6300049    0.4882320
 147.6399994    0.4769520
 147.6500092    0.4820651
 147.6600037    0.4657185
 147.6700134    0.4634272
 147.6800079    0.4622922
 147.6900024    0.4505993
 147.7000122    0.4558876
 147.7100067    0.4496448
 147.7200012    0.4529594
 147.7300110    0.4566427
 147.7400055    0.4649992
 147.7500000    0.4727162
 147.7600098    0.4772275
 147.7700043    0.4720945
 147.7800140    0.4889054
 147.7900085    0.4788749
 147.8000031    0.4743554
 147.8100128    0.4765548
 147.8200073    0.4813632
 147.8300018    0.4794610
 147.8400116    0.4804314
 147.8500061    0.4732541
 147.8600006    0.4940737
 147.8700104    0.5097927
 147.8800049    0.4912385
 147.8900146    0.4971821
 147.9000092    0.4951335
 147.9100037    0.4861652
 147.9200134    0.4849729
 147.9300079    0.4789368
 147.9400024    0.4785807
 147.9500122    0.4898569
 147.9600067    0.4900031
 147.9700012    0.4893197
 147.9800110    0.5011057
 147.9900055    0.5047881
 148.0000000    0.5038136
 148.0100098    0.4983567
 148.0200043    0.5024229
 148.0300140    0.5072372
 148.0400085    0.5072988
 148.0500031    0.5133415
 148.0600128    0.5304159
 148.0700073    0.5105948
 148.0800018    0.5235887
 148.0900116    0.5366087
 148.1000061    0.5398394
 148.1100006    0.5416480
 148.1200104    0.5472648
 148.1300049    0.5429614
 148.1400146    0.5380681
 148.1500092    0.5370548
 148.1600037    0.5359473
 148.1700134    0.5503275
 148.1800079    0.5605383
 148.1900024    0.5562493
 148.2000122    0.5557293
 148.2100067    0.5535265
 148.2200012    0.5689509
 148.2300110    0.5811638
 148.2400055    0.5848361
 148.2500000    0.6010383
 148.2600098    0.5998327
 148.2700043    0.6072741
 148.2800140    0.5987899
 148.2900085    0.6115052
 148.3000031    0.6029431
 148.3100128    0.5957321
 148.3200073    0.6107462
 148.3300018    0.6016324
 148.3400116    0.6054471
 148.3500061    0.6095855
 148.3600006    0.5922481
 148.3700104    0.5927656
 148.3800049    0.5778798
 148.3900146    0.5724131
 148.4000092    0.5863962
 148.4100037    0.5860451
 148.4200134    0.6215845
 148.4300079    0.6057445
 148.4400024    0.5957144
 148.4500122    0.5832639
 148.4600067    0.5804650
 148.4700012    0.5941167
 148.4800110    0.5964530
 148.4900055    0.6095482
 148.5000000    0.5920079
 148.5100098    0.5911585
 148.5200043    0.5839865
 148.5300140    0.5705014
 148.5400085    0.5748348
 148.5500031    0.5641636
 148.5600128    0.5467817
 148.5700073    0.5597734
 148.5800018    0.5469605
 148.5900116    0.5511478
 148.6000061    0.5517105
 148.6100006    0.5492584
 148.6200104    0.5502914
 148.6300049    0.5695704
 148.6400146    0.5431975
 148.6500092    0.5562968
 148.6600037    0.5450144
 148.6700134    0.5288566
 148.6800079    0.5136302
 148.6900024    0.5241131
 148.7000122    0.5334419
 148.7100067    0.5262457
 148.7200012    0.5310099
 148.7300110    0.5322755
 148.7400055    0.5334370
 148.7500000    0.5342468
 148.7600098    0.5407879
 148.7700043    0.5596524
 148.7800140    0.5614072
 148.7900085    0.5588843
 148.8000031    0.5641057
 148.8100128    0.5635474
 148.8200073    0.5429744
 148.8300018    0.5360125
 148.8400116    0.5455244
 148.8500061    0.5500306
 148.8600006    0.5541850
 148.8700104    0.5390748
 148.8800049    0.5492013
 148.8900146    0.5543475
 148.9000092    0.5560775
 148.9100037    0.5315844
 148.9200134    0.5382372
 148.9300079    0.5354568
 148.9400024    0.5324317
 148.9500122    0.5426547
 148.9600067    0.5304334
 148.9700012    0.5345111
 148.9800110    0.5349426
 148.9900055    0.5281771
 149.0000000    0.5386631
 149.0100098    0.5534542
 149.0200043    0.5401204
 149.0300140    0.5542192
 149.0400085    0.5444475
 149.0500031    0.5213664
 149.0600128    0.5444316
 149.0700073    0.5381357
 149.0800018    0.5373609
 149.0900116    0.5351419
 149.1000061    0.5299236
 149.1100006    0.5308527
 149.1200104    0.5417683
 149.1300049    0.5396286
 149.1400146    0.5364950
 149.1500092    0.5253737
 149.1600037    0.5429025
 149.1700134    0.5524901
 149.1800079    0.5512941
 149.1900024    0.5403306
 149.2000122    0.5403860
 149.2100067    0.5371459
 149.2200012    0.5307549
 149.2300110    0.5294915
 149.2400055    0.5277176
 149.2500000    0.5226008
 149.2600098    0.5194714
 149.2700043    0.5152683
 149.2800140    0.5347545
 149.2900085    0.5380086
 149.3000031    0.5165422
 149.3100128    0.5055405
 149.3200073    0.5065367
 149.3300018    0.4956542
 149.3400116    0.5107835
 149.3500061    0.5086290
 149.3600006    0.5221444
 149.3700104    0.5282226
 149.3800049    0.5303537
 149.3900146    0.5375618
 149.4000092    0.5390520
 149.4100037    0.5398135
 149.4200134    0.5397772
 149.4300079    0.5417319
 149.4400024    0.5433778
 149.4500122    0.5571907
 149.4600067    0.5537024
 149.4700012    0.5573801
 149.4800110    0.5329020
 149.4900055    0.5294353
 149.5000000    0.5239847
 149.5100098    0.5211136
 149.5200043    0.5087958
 149.5300140    0.5016702
 149.5400085    0.5128129
 149.5500031    0.5244723
 149.5600128    0.5310270
 149.5700073    0.5198796
 149.5800018    0.5212107
 149.5900116    0.5181180
 149.6000061    0.4971033
 149.6100006    0.4985201
 149.6200104    0.4916309
 149.6300049    0.4761790
 149.6400146    0.4810848
 149.6500092    0.4828817
 149.6600037    0.5038918
 149.6700134    0.4820252
 149.6800079    0.4871805
 149.6900024    0.5011824
 149.7000122    0.5045325
 149.7100067    0.5392499
 149.7200012    0.5404096
 149.7300110    0.5436386
 149.7400055    0.5457535
 149.7500000    0.5333437
 149.7600098    0.5304353
 149.7700043    0.5491818
 149.7800140    0.5730277
 149.7900085    0.5870640
 149.8000031    0.5869800
 149.8100128    0.5833385
 149.8200073    0.5879052
 149.8300018    0.5779111
 149.8400116    0.5925496
 149.8500061    0.5698146
 149.8600006    0.5749415
 149.8700104    0.5775863
 149.8800049    0.5832410
 149.8900146    0.5744555
 149.9000092    0.5743030
 149.9100037    0.5662653
 149.9200134    0.5688919
 149.9300079    0.5522674
 149.9400024    0.5502179
 149.9500122    0.5508736
 149.9600067    0.5579304
 149.9700012    0.5527880
 149.9800110    0.5640433
 149.9900055    0.5715451
 150.0000000    0.5650627
 150.0100098    0.5606477
 150.0200043    0.5730162
 150.0300140    0.5523778
 150.0400085    0.5578127
 150.0500031    0.5704381
 150.0600128    0.5817071
 150.0700073    0.6003963
 150.0800018    0.6012836
 150.0900116    0.6078794
 150.1000061    0.6045454
 150.1100006    0.6109391
 150.1200104    0.6103262
 150.1300049    0.6237969
 150.1400146    0.6165904
 150.1500092    0.6238149
 150.1600037    0.6181310
 150.1700134    0.6041281
 150.1800079    0.6122089
 150.1900024    0.6267344
 150.2000122    0.6423564
 150.2100067    0.6485708
 150.2200012    0.6526642
 150.2300110    0.6289839
 150.2400055    0.6568242
 150.2500000    0.6556593
 150.2600098    0.6569429
 150.2700043    0.6543979
 150.2800140    0.6463503
 150.2900085    0.6440439
 150.3000031    0.6383612
 150.3100128    0.6404174
 150.3200073    0.6359078
 150.3300018    0.6414478
 150.3400116    0.6370003
 150.3500061    0.6317630
 150.3600006    0.6322702
 150.3700104    0.6208406
 150.3800049    0.6160343
 150.3900146    0.6161820
 150.4000092    0.6332918
 150.4100037    0.6350859
 150.4200134    0.6201824
 150.4300079    0.6146386
 150.4400024    0.6035404
 150.4500122    0.6182094
 150.4600067    0.6139132
 150.4700012    0.6181215
 150.4800110    0.6160824
 150.4900055    0.6342821
 150.5000000    0.6215619
 150.5100098    0.6058471
 150.5200043    0.6121414
 150.5300140    0.6105887
 150.5400085    0.6177762
 150.5500031    0.6095106
 150.5600128    0.6120477
 150.5700073    0.6193392
 150.5800018    0.6030502
 150.5900116    0.5990839
 150.6000061    0.5907291
 150.6100006    0.6220502
 150.6200104    0.5948716
 150.6300049    0.6025038
 150.6400146    0.5980838
 150.6500092    0.6155547
 150.6600037    0.6125741
 150.6700134    0.6097288
 150.6800079    0.6157613
 150.6900024    0.6245919
 150.7000122    0.6124279
 150.7100067    0.6107387
 150.7200012    0.6106535
 150.7300110    0.6030863
 150.7400055    0.6220891
 150.7500000    0.6048657
 150.7600098    0.5927975
 150.7700043    0.6159562
 150.7800140    0.6287162
 150.7900085    0.6244386
 150.8000031    0.6450139
 150.8100128    0.6349664
 150.8200073    0.6308480
 150.8300018    0.5997533
 150.8400116    0.6107414
 150.8500061    0.6273223
 150.8600006    0.6117013
 150.8700104    0.6188790
 150.8800049    0.6155279
 150.8900146    0.6217697
 150.9000092    0.6340761
 150.9100037    0.6455945
 150.9200134    0.6402396
 150.9300079    0.6411850
 150.9400024    0.6434976
 150.9500122    0.6372973
 150.9600067    0.6433860
 150.9700012    0.6516671
 150.9800110    0.6456841
 150.9900055    0.6233774
 151.0000000    0.6234127
 151.0100098    0.6182081
 151.0200043    0.6209397
 151.0300140    0.6092190
 151.0400085    0.6186263
 151.0500031    0.6217552
 151.0600128    0.6367386
 151.0700073    0.6416684
 151.0800018    0.6580934
 151.0900116    0.6507359
 151.1000061    0.6646630
 151.1100006    0.6745716
 151.1200104    0.6676818
 151.1300049    0.6686375
 151.1400146    0.6609318
 151.1500092    0.6435245
 151.1600037    0.6298745
 151.1700134    0.6239424
 151.1800079    0.6469102
 151.1900024    0.6417138
 151.2000122    0.6503443
 151.2100067    0.6517361
 151.2200012    0.6454107
 151.2300110    0.6399776
 151.2400055    0.6374689
 151.2500000    0.6543690
 151.2600098    0.6517172
 151.2700043    0.6589534
 151.2800140    0.6611654
 151.2900085    0.6772922
 151.3000031    0.6746328
 151.3100128    0.6726335
 151.3200073    0.6673990
 151.3300018    0.6752061
 151.3400116    0.6605030
 151.3500061    0.6532661
 151.3600006    0.6491941
 151.3700104    0.6564302
 151.3800049    0.6577491
 151.3900146    0.6525264
 151.4000092    0.6348625
 151.4100037    0.6303083
 151.4200134    0.6335334
 151.4300079    0.5990740
 151.4400024    0.6036050
 151.4500122    0.5979875
 151.4600067    0.6182941
 151.4700012    0.6079202
 151.4800110    0.6196853
 151.4900055    0.6296779
 151.5000000    0.6271442
 151.5100098    0.6242704
 151.5200043    0.6211940
 151.5300140    0.6029055
 151.5400085    0.6076404
 151.5500031    0.6043062
 151.5600128    0.6117031
 151.5700073    0.5986943
 151.5800018    0.6197945
 151.5900116    0.6248174
 151.6000061    0.6325058
 151.6100006    0.6375531
 151.6200104    0.6226079
 151.6300049    0.6114287
 151.6400146    0.6242803
 151.6500092    0.6182008
 151.6600037    0.6135401
 151.6700134    0.6103826
 151.6800079    0.5964075
 151.6900024    0.5884654
 151.7000122    0.5915973
 151.7100067    0.6035331
 151.7200012    0.5820637
 151.7300110    0.5773442
 151.7400055    0.5890436
 151.7500000    0.5851026
 151.7600098    0.5823549
 151.7700043    0.5788607
 151.7800140    0.5564266
 151.7900085    0.5503440
 151.8000031    0.5579870
 151.8100128    0.5836391
 151.8200073    0.5667645
 151.8300018    0.5567620
 151.8400116    0.5566973
 151.8500061    0.5545313
 151.8600006    0.5587165
 151.8700104    0.5516244
 151.8800049    0.5552821
 151.8900146    0.5330697
 151.9000092    0.5358295
 151.9100037    0.5340487
 151.9200134    0.5427746
 151.9300079    0.5487015
 151.9400024    0.5496238
 151.9500122    0.5370473
 151.9600067    0.5230380
 151.9700012    0.5303928
 151.9800110    0.5473163
 151.9900055    0.5484147
 152.0000000    0.5472068
 152.0100098    0.5493007
 152.0200043    0.5550215
 152.0300140    0.5577418
 152.0400085    0.5677618
 152.0500031    0.5698029
 152.0600128    0.5797416
 152.0700073    0.5771384
 152.0800018    0.5612449
 152.0900116    0.5558327
 152.1000061    0.5648066
 152.1100006    0.5677264
 152.1200104    0.5747401
 152.1300049    0.5770060
 152.1400146    0.5727978
 152.1500092    0.5755866
 152.1600037    0.5633438
 152.1700134    0.5736006
 152.1800079    0.5742735
 152.1900024    0.5792972
 152.2000122    0.5829146
 152.2100067    0.5842987
 152.2200012    0.5808387
 152.2300110    0.5892293
 152.2400055    0.5849306
 152.2500000    0.5701511
 152.2600098    0.5626816
 152.2700043    0.5643384
 152.2800140    0.5466893
 152.2900085    0.5559351
 152.3000031    0.5582865
 152.3100128    0.5624698
 152.3200073    0.5507290
 152.3300018    0.5579389
 152.3400116    0.5626183
 152.3500061    0.5559557
 152.3600006    0.5463908
 152.3700104    0.5727003
 152.3800049    0.5972306
 152.3900146    0.5953300
 152.4000092    0.5851804
 152.4100037    0.5984033
 152.4200134    0.6146190
 152.4300079    0.5950127
 152.4400024    0.6093751
 152.4500122    0.6142049
 152.4600067    0.6132678
 152.4700012    0.6281092
 152.4800110    0.6219859
 152.4900055    0.6198826
 152.5000000    0.6061470
 152.5100098    0.5804629
 152.5200043    0.5873037
 152.5300140    0.5825333
 152.5400085    0.5677909
 152.5500031    0.5808061
 152.5600128    0.5776226
 152.5700073    0.5532809
 152.5800018    0.5541099
 152.5900116    0.5557196
 152.6000061    0.5528826
 152.6100006    0.5505332
 152.6200104    0.5657881
 152.6300049    0.5686455
 152.6400146    0.5688998
 152.6500092    0.5756221
 152.6600037    0.5677934
 152.6700134    0.5567316
 152.6800079    0.5553637
 152.6900024    0.5648466
 152.7000122    0.5363343
 152.7100067    0.5414832
 152.7200012    0.5278703
 152.7300110    0.5307127
 152.7400055    0.5378469
 152.7500000    0.5491095
 152.7600098    0.5601162
 152.7700043    0.5385303
 152.7800140    0.5604824
 152.7900085    0.5715042
 152.8000031    0.5638133
 152.8100128    0.5651870
 152.8200073    0.5655224
 152.8300018    0.5830433
 152.8400116    0.5569678
 152.8500061    0.5498158
 152.8600006    0.5681204
 152.8700104    0.5587128
 152.8800049    0.5363142
 152.8900146    0.5607700
 152.9000092    0.5589558
 152.9100037    0.5612341
 152.9200134    0.5684994
 152.9300079    0.5744004
 152.9400024    0.5759051
 152.9500122    0.5725017
 152.9600067    0.5724718
 152.9700012    0.5763862
 152.9800110    0.5778444
 152.9900055    0.5990550
 153.0000000    0.5824558
 153.0100098    0.5653936
 153.0200043    0.5659729
 153.0300140    0.5716012
 153.0400085    0.5731951
 153.0500031    0.5669131
 153.0600128    0.5640555
 153.0700073    0.5797931
 153.0800018    0.5646641
 153.0900116    0.5806944
 153.1000061    0.5868080
 153.1100006    0.5801868
 153.1200104    0.5893480
 153.1300049    0.6101341
 153.1400146    0.5989337
 153.1500092    0.6098922
 153.1600037    0.5992093
 153.1700134    0.5722596
 153.1800079    0.5908272
 153.1900024    0.6182567
 153.2000122    0.6010281
 153.2100067    0.6028572
 153.2200012    0.6000096
 153.2300110    0.5995473
 153.2400055    0.6014780
 153.2500000    0.6126730
 153.2600098    0.5884396
 153.2700043    0.6084845
 153.2800140    0.5996228
 153.2900085    0.5921519
 153.3000031    0.5903321
 153.3100128    0.6137701
 153.3200073    0.6313238
 153.3300018    0.6257898
 153.3400116    0.6076228
 153.3500061    0.6003249
 153.3600006    0.5913929
 153.3700104    0.5881647
 153.3800049    0.5855656
 153.3900146    0.5879624
 153.4000092    0.5934563
 153.4100037    0.5879992
 153.4200134    0.5952649
 153.4300079    0.5967113
 153.4400024    0.5939051
 153.4500122    0.5853609
 153.4600067    0.6052750
 153.4700012    0.6021070
 153.4800110    0.6017397
 153.4900055    0.6010975
 153.5000000    0.5912561
 153.5100098    0.5716506
 153.5200043    0.5739088
 153.5300140    0.5830893
 153.5400085    0.5748323
 153.5500031    0.5879498
 153.5600128    0.5973600
 153.5700073    0.6138402
 153.5800018    0.5990390
 153.5900116    0.5903599
 153.6000061    0.5789940
 153.6100006    0.5826982
 153.6200104    0.5946239
[truncated: 2,252,589 more chars]
