# Supplementary material for: Comparative structural insights and functional analysis for the distinct unbound states of Human AGO proteins
Source: Sci Rep. 2025 Mar 19;15:9432. doi: 10.1038/s41598-025-91849-5 (PMC11923369; doi:10.1038/s41598-025-91849-5)
Supplement: Supplementary file 27 — Supplementary Information 15. [file 41598_2025_91849_MOESM27_ESM.zip › domain_rmsd_assessment.csv]

A	B	domain	simA	simB	K_test_statistic	K_test_p_value	max-value-A	min-value-A	mean-value-A	var-value-A	max-value-B	min-value-B	mean-value-B	var-value-B	snr-raw-A	snr-raw-B	snr-ewma-A	snr-ewma-B
AGO1	AGO2	n_domain	0	0	0.94946	0.0	2.655386961237758	1.8919707498317138	2.5146346961467723	0.018407934295235507	3.118620069501659	1.9573374745415233	2.8359776454962105	0.02013118214626915	13.788543452420178	14.665898997628426	18.534137293035105	19.987945842178515
AGO1	AGO2	n_domain	1	1	0.56025	0.0	3.361377231572555	2.299252144475303	2.6981307439115296	0.08186997209613973	2.686555371237297	1.8210022283048852	2.3115669324551527	0.05542357786342962	7.4018357696353965	8.449692974571322	9.429760648378316	9.818817637416961
AGO1	AGO2	n_domain	2	2	0.5589	0.0	2.5946664300309052	1.6206103447086768	2.465020850424111	0.020563583645248146	2.863069630710963	1.8706730750672818	2.5110383710587256	0.08575864268498765	16.78594987342156	8.124348331679718	17.189814736463845	8.574610468342298
AGO1	AGO2	paz_domain	0	0	0.18774999999999997	0.0	2.8329281911683815	1.9434908696646964	2.6241908224510953	0.027163664307320028	3.471287310155	1.900893	2.722650920759661	0.0627614350315702	11.576958499304897	8.076767815318991	15.922132545548122	10.867897410299504
AGO1	AGO2	paz_domain	1	1	0.99946	0.0	2.386968089188276	1.6677106435166253	2.193811233979887	0.016801656068252475	3.079965209786491	2.2419240890652077	2.8072505590826617	0.011725840862741043	11.08649891781431	13.25182481448781	16.92478696534045	25.92442777509433
AGO1	AGO2	paz_domain	2	2	1.0	0.0	2.482358568490744	1.6906050000000001	2.2612233143161444	0.015317437622266858	3.6522305139132327	2.6990736734356546	3.2384209179563896	0.030550899783764143	10.792135772296666	11.737369130346892	18.270498390762707	18.527690753510896
AGO1	AGO2	mid_domain	0	0	0.63768	0.0	1.929612485435005	1.6393041481287995	1.8112232459922006	0.0028217307893698956	2.1512016852121136	1.807583474617572	1.887789504663191	0.0020440960912782827	13.310918856364035	14.344471289003016	34.096844969772086	41.75446403237247
AGO1	AGO2	mid_domain	1	1	0.7612300000000001	0.0	1.6899877660164524	1.4291634447837742	1.6025101978457519	0.003178125739591971	2.4272442496711095	1.5212874102791438	2.0733041225459163	0.09142725891483273	13.28975530959672	6.0488060453753105	28.425968083104806	6.856858092974703
AGO1	AGO2	mid_domain	2	2	0.30639	0.0	2.274964954081023	1.4192930000000001	1.8620998571627216	0.03610658092039046	1.9432683179651105	1.604273	1.8267913832606704	0.003322706678687755	7.637084493351289	11.07047767076711	9.799632383103983	31.691511444142314
AGO1	AGO2	piwi_domain	0	0	0.37381999999999993	0.0	2.48964908818428	1.6700761675907354	2.2389587567440934	0.039431542240178384	2.3573832403821764	1.5976628183397108	2.2357490531169506	0.007440230403179257	11.090667228297828	19.665438746551946	11.275198903023426	25.919693587610546
AGO1	AGO2	piwi_domain	1	1	0.32760999999999996	0.0	2.348099252214709	1.4521432743725202	2.0869921572076837	0.03989933445218404	2.6099031117655085	1.3045539498240675	2.1423559218268498	0.08798754829105802	10.657851117969063	6.789249535097687	10.448116134746684	7.222391329533988
AGO1	AGO2	piwi_domain	2	2	0.23949999999999994	0.0	2.4867658449366967	1.662118285330981	2.1152220186877133	0.036811118034914714	2.1714409902630125	1.5052890057002621	1.9869919557566709	0.033924687036499424	10.196168816873238	10.371924530906222	11.024691728684807	10.787931594356868
AGO1	AGO2	l1	0	0	0.34694	0.0	2.7941408858182726	1.1904740331983057	2.060127851784621	0.2718635468589409	2.4330203362802836	1.4210886502038445	1.9183828442210964	0.07673208664701661	3.7817435916267277	5.260648674436207	3.9511060291969495	6.92543053834896
AGO1	AGO2	l1	1	1	0.71887	0.0	2.714295733982656	1.455860484673783	2.2601720182431153	0.07472292444423129	2.2198376772316344	1.674445	1.966304490477242	0.010637422860398852	6.8673936526348935	8.644956506240458	8.268268353828093	19.064813411342286
AGO1	AGO2	l1	2	2	0.31247	0.0	2.1297952220146805	1.422768269963711	1.945250358486897	0.013820203839748867	2.396470683607615	1.6401669931089327	1.9253708255675939	0.04399132270304477	9.56845341273351	6.599429208905925	16.546962386381885	9.179750482887775
AGO1	AGO2	l2	0	0	0.8665400000000001	0.0	1.7553921664702274	1.3842710157093985	1.5535998434483789	0.006782616996792399	2.155373266197726	1.2394260801252992	1.9525591695496627	0.026961010525794624	10.805324343211312	10.209298109544394	18.864292505209157	11.891485768435357
AGO1	AGO2	l2	1	1	1.0	0.0	2.004503295513343	1.7247479259880167	1.854845590541093	0.004980688573839846	1.6698180173955683	1.2408770227729136	1.5034163917186003	0.006178039856266745	11.729936829317127	10.448613858705928	26.28228183929878	19.12731138979691
AGO1	AGO2	l2	2	2	0.32705999999999996	0.0	1.8272793977093884	1.2800708857472878	1.61350900563574	0.017734189429623078	1.8156020700259017	1.2862949927359957	1.619271467404062	0.003938254545008686	7.652540438195822	11.96693842029001	12.1161801534044	25.80285559991928
AGO1	AGO3	n_domain	0	0	1.0	0.0	2.655386961237758	1.8919707498317138	2.5146346961467723	0.018407934295235507	7.567470975348094	2.73845672865	5.28827061280668	1.555863713139008	13.788543452420178	4.158349561701117	18.534137293035105	4.239629397383278
AGO1	AGO3	n_domain	1	1	0.88141	0.0	3.361377231572555	2.299252144475303	2.6981307439115296	0.08186997209613973	4.217132850049651	2.6329807798242344	3.658577137152249	0.06800677177666975	7.4018357696353965	11.782317740709468	9.429760648378316	14.0293043295643
AGO1	AGO3	n_domain	2	2	1.0	0.0	2.5946664300309052	1.6206103447086768	2.465020850424111	0.020563583645248146	6.023600040873591	2.8070475768797887	4.929001342030166	0.9396711738225918	16.78594987342156	5.202392081906748	17.189814736463845	5.084766148744381
AGO1	AGO3	paz_domain	0	0	0.59569	0.0	2.8329281911683815	1.9434908696646964	2.6241908224510953	0.027163664307320028	3.279064108354708	2.0313049999999997	2.8928711790484303	0.06083698176256378	11.576958499304897	7.93296466407194	15.922132545548122	11.728575418897297
AGO1	AGO3	paz_domain	1	1	0.94623	0.0	2.386968089188276	1.6677106435166253	2.193811233979887	0.016801656068252475	3.300380116791181	2.251261165861925	2.920466916849132	0.06190627302543402	11.08649891781431	9.287607390409148	16.92478696534045	11.737752870314624
AGO1	AGO3	paz_domain	2	2	1.0	0.0	2.482358568490744	1.6906050000000001	2.2612233143161444	0.015317437622266858	3.8235444528563	2.5317176998434334	3.5286087881153287	0.04514716049883995	10.792135772296666	12.120949237374807	18.270498390762707	16.60688931084327
AGO1	AGO3	mid_domain	0	0	0.95725	0.0	1.929612485435005	1.6393041481287995	1.8112232459922006	0.0028217307893698956	2.740648673631382	1.6467129999999999	2.398037216390495	0.06434147371776007	13.310918856364035	8.448459669456863	34.096844969772086	9.453887214594243
AGO1	AGO3	mid_domain	1	1	1.0	0.0	1.6899877660164524	1.4291634447837742	1.6025101978457519	0.003178125739591971	2.3786559818928454	1.8113899227955197	2.268476380472517	0.017458865064887204	13.28975530959672	15.643230179997994	28.425968083104806	17.168259042493517
AGO1	AGO3	mid_domain	2	2	0.75569	0.0	2.274964954081023	1.4192930000000001	1.8620998571627216	0.03610658092039046	2.6766262766780735	1.9557840494502212	2.311319336018862	0.044581751447432545	7.637084493351289	8.678092075056215	9.799632383103983	10.94665395475377
AGO1	AGO3	piwi_domain	0	0	0.7895099999999999	0.0	2.48964908818428	1.6700761675907354	2.2389587567440934	0.039431542240178384	3.293362984572361	1.7896727471416893	2.7613890948281163	0.14649121049025035	11.090667228297828	7.29122462176906	11.275198903023426	7.214758883126362
AGO1	AGO3	piwi_domain	1	1	0.9306000000000001	0.0	2.348099252214709	1.4521432743725202	2.0869921572076837	0.03989933445218404	2.509639329979239	1.9977288163636875	2.434826782280029	0.003566725001433236	10.657851117969063	26.696244870472103	10.448116134746684	40.769300226442255
AGO1	AGO3	piwi_domain	2	2	0.637	0.0	2.4867658449366967	1.662118285330981	2.1152220186877133	0.036811118034914714	2.549927965994118	1.8116741641670182	2.315876838861472	0.025542041593209143	10.196168816873238	12.746918193925382	11.024691728684807	14.490642947478456
AGO1	AGO3	l1	0	0	0.61412	0.0	2.7941408858182726	1.1904740331983057	2.060127851784621	0.2718635468589409	2.957515721650388	2.1166445194136028	2.4991416765907224	0.022601200177703135	3.7817435916267277	7.663619943428844	3.9511060291969495	16.623601754498733
AGO1	AGO3	l1	1	1	0.85922	0.0	2.714295733982656	1.455860484673783	2.2601720182431153	0.07472292444423129	2.9345556080453554	1.962349	2.7220479585564505	0.013198031678150606	6.8673936526348935	12.549992029799498	8.268268353828093	23.694153047356597
AGO1	AGO3	l1	2	2	0.73218	0.0	2.1297952220146805	1.422768269963711	1.945250358486897	0.013820203839748867	2.3660710854352867	1.627126230443296	2.170660456070464	0.024204841960893824	9.56845341273351	9.682190859781613	16.546962386381885	13.952138182920432
AGO1	AGO3	l2	0	0	0.97405	0.0	1.7553921664702274	1.3842710157093985	1.5535998434483789	0.006782616996792399	2.355700258663516	1.5803339627377397	2.122444299119694	0.04477218006484438	10.805324343211312	8.691203052512122	18.864292505209157	10.030721688519925
AGO1	AGO3	l2	1	1	0.31893999999999995	0.0	2.004503295513343	1.7247479259880167	1.854845590541093	0.004980688573839846	1.9415014706132525	1.4878649999999998	1.7988025284506852	0.003803959189124225	11.729936829317127	14.086620745490098	26.28228183929878	29.16524069167565
AGO1	AGO3	l2	2	2	0.97711	0.0	1.8272793977093884	1.2800708857472878	1.61350900563574	0.017734189429623078	2.198381590573349	1.5496162251579597	2.0959938530582742	0.006023401997227515	7.652540438195822	17.235042947795613	12.1161801534044	27.00654827988648
AGO1	AGO4	n_domain	0	0	0.74436	0.0	2.655386961237758	1.8919707498317138	2.5146346961467723	0.018407934295235507	2.585101485966133	1.9852566275983994	2.2601628299087366	0.016002685945904118	13.788543452420178	9.85053875527603	18.534137293035105	17.866656474066062
AGO1	AGO4	n_domain	1	1	1.0	0.0	3.361377231572555	2.299252144475303	2.6981307439115296	0.08186997209613973	2.078697188444178	1.5906521317551794	1.9195309933045108	0.008911984563177407	7.4018357696353965	12.24011433233681	9.429760648378316	20.333302230330126
AGO1	AGO4	n_domain	2	2	0.69099	0.0	2.5946664300309052	1.6206103447086768	2.465020850424111	0.020563583645248146	2.5070357315780316	1.3410484441011365	2.241191641253394	0.07368879626035409	16.78594987342156	8.085774101120373	17.189814736463845	8.256163083513187
AGO1	AGO4	paz_domain	0	0	0.19684000000000001	0.0	2.8329281911683815	1.9434908696646964	2.6241908224510953	0.027163664307320028	2.8563058851655025	2.303483782895204	2.6700910476702844	0.009517939518328892	11.576958499304897	13.450459145733737	15.922132545548122	27.368727171510017
AGO1	AGO4	paz_domain	1	1	0.9416800000000001	0.0	2.386968089188276	1.6677106435166253	2.193811233979887	0.016801656068252475	3.0471240027831397	1.7393976958984025	2.8125447437944637	0.039528423618200484	11.08649891781431	10.097907060282152	16.92478696534045	14.146359567394695
AGO1	AGO4	paz_domain	2	2	1.0	0.0	2.482358568490744	1.6906050000000001	2.2612233143161444	0.015317437622266858	3.7066893249320545	2.643046947938719	3.039781370280722	0.06357671776375863	10.792135772296666	8.680766268336038	18.270498390762707	12.055724018580175
AGO1	AGO4	mid_domain	0	0	0.30672	0.0	1.929612485435005	1.6393041481287995	1.8112232459922006	0.0028217307893698956	2.2531231501627382	1.549364681558357	1.914427919632944	0.025531935673335546	13.310918856364035	8.100397680741974	34.096844969772086	11.98111256660265
AGO1	AGO4	mid_domain	1	1	1.0	0.0	1.6899877660164524	1.4291634447837742	1.6025101978457519	0.003178125739591971	2.0183049972164873	1.7643192735862165	1.8708851736969772	0.003779196889336721	13.28975530959672	14.031730166061575	28.425968083104806	30.433182761320854
AGO1	AGO4	mid_domain	2	2	0.30921	0.0	2.274964954081023	1.4192930000000001	1.8620998571627216	0.03610658092039046	1.8607474316751382	1.3351939797609245	1.7549706839543184	0.0032044101567886285	7.637084493351289	12.93221330303722	9.799632383103983	31.002435765337527
AGO1	AGO4	piwi_domain	0	0	0.37224999999999997	0.0	2.48964908818428	1.6700761675907354	2.2389587567440934	0.039431542240178384	2.4882559012554175	1.5883830578574252	2.0878369588953114	0.06464173600627722	11.090667228297828	7.610421519537033	11.275198903023426	8.211832372563125
AGO1	AGO4	piwi_domain	1	1	0.26318	0.0	2.348099252214709	1.4521432743725202	2.0869921572076837	0.03989933445218404	2.683952760080148	1.51474243459368	2.0750520022096373	0.04897206222709375	10.657851117969063	7.2715066231328835	10.448116134746684	9.376802928374103
AGO1	AGO4	piwi_domain	2	2	0.23095	0.0	2.4867658449366967	1.662118285330981	2.1152220186877133	0.036811118034914714	2.178771346748464	1.4235227603707674	2.0482707162530134	0.022114417861245607	10.196168816873238	14.31959357299653	11.024691728684807	13.773667673482404
AGO1	AGO4	l1	0	0	0.60424	0.0	2.7941408858182726	1.1904740331983057	2.060127851784621	0.2718635468589409	2.9441987591322833	2.004291534643461	2.4703392446974606	0.0473648697497058	3.7817435916267277	6.556466757382475	3.9511060291969495	11.350851033401026
AGO1	AGO4	l1	1	1	0.30684000000000006	0.0	2.714295733982656	1.455860484673783	2.2601720182431153	0.07472292444423129	2.5271925236389925	1.1574679767284743	2.0056964416626593	0.16033166782682226	6.8673936526348935	4.471523107528507	8.268268353828093	5.009052099915956
AGO1	AGO4	l1	2	2	0.99424	0.0	2.1297952220146805	1.422768269963711	1.945250358486897	0.013820203839748867	2.7725177830759224	2.088380599629525	2.3974866414994542	0.013214095514574004	9.56845341273351	11.24749796650042	16.546962386381885	20.856310085976403
AGO1	AGO4	l2	0	0	0.7128300000000001	0.0	1.7553921664702274	1.3842710157093985	1.5535998434483789	0.006782616996792399	1.5245597150128856	1.3143464549874653	1.4552335133920709	0.0014634358446208265	10.805324343211312	14.124748380381908	18.864292505209157	38.04046733360862
AGO1	AGO4	l2	1	1	0.97587	0.0	2.004503295513343	1.7247479259880167	1.854845590541093	0.004980688573839846	1.7380241010744713	1.300582230126843	1.579824341019654	0.015573713508218652	11.729936829317127	9.955079823436805	26.28228183929878	12.65938798392123
AGO1	AGO4	l2	2	2	1.0	0.0	1.8272793977093884	1.2800708857472878	1.61350900563574	0.017734189429623078	3.464417210514486	2.02106294942452	2.855429803664813	0.10931126557119858	7.652540438195822	7.545105105986872	12.1161801534044	8.636524849665033
AGO2	AGO3	n_domain	0	0	0.90767	0.0	3.118620069501659	1.9573374745415233	2.8359776454962105	0.02013118214626915	7.567470975348094	2.73845672865	5.28827061280668	1.555863713139008	14.665898997628426	4.158349561701117	19.987945842178515	4.239629397383278
AGO2	AGO3	n_domain	1	1	0.9972	0.0	2.686555371237297	1.8210022283048852	2.3115669324551527	0.05542357786342962	4.217132850049651	2.6329807798242344	3.658577137152249	0.06800677177666975	8.449692974571322	11.782317740709468	9.818817637416961	14.0293043295643
AGO2	AGO3	n_domain	2	2	0.99514	0.0	2.863069630710963	1.8706730750672818	2.5110383710587256	0.08575864268498765	6.023600040873591	2.8070475768797887	4.929001342030166	0.9396711738225918	8.124348331679718	5.202392081906748	8.574610468342298	5.084766148744381
AGO2	AGO3	paz_domain	0	0	0.43041999999999997	0.0	3.471287310155	1.900893	2.722650920759661	0.0627614350315702	3.279064108354708	2.0313049999999997	2.8928711790484303	0.06083698176256378	8.076767815318991	7.93296466407194	10.867897410299504	11.728575418897297
AGO2	AGO3	paz_domain	1	1	0.49584	0.0	3.079965209786491	2.2419240890652077	2.8072505590826617	0.011725840862741043	3.300380116791181	2.251261165861925	2.920466916849132	0.06190627302543402	13.25182481448781	9.287607390409148	25.92442777509433	11.737752870314624
AGO2	AGO3	paz_domain	2	2	0.78372	0.0	3.6522305139132327	2.6990736734356546	3.2384209179563896	0.030550899783764143	3.8235444528563	2.5317176998434334	3.5286087881153287	0.04514716049883995	11.737369130346892	12.120949237374807	18.527690753510896	16.60688931084327
AGO2	AGO3	mid_domain	0	0	0.90756	0.0	2.1512016852121136	1.807583474617572	1.887789504663191	0.0020440960912782827	2.740648673631382	1.6467129999999999	2.398037216390495	0.06434147371776007	14.344471289003016	8.448459669456863	41.75446403237247	9.453887214594243
AGO2	AGO3	mid_domain	1	1	0.45043	0.0	2.4272442496711095	1.5212874102791438	2.0733041225459163	0.09142725891483273	2.3786559818928454	1.8113899227955197	2.268476380472517	0.017458865064887204	6.0488060453753105	15.643230179997994	6.856858092974703	17.168259042493517
AGO2	AGO3	mid_domain	2	2	1.0	0.0	1.9432683179651105	1.604273	1.8267913832606704	0.003322706678687755	2.6766262766780735	1.9557840494502212	2.311319336018862	0.044581751447432545	11.07047767076711	8.678092075056215	31.691511444142314	10.94665395475377
AGO2	AGO3	piwi_domain	0	0	0.82146	0.0	2.3573832403821764	1.5976628183397108	2.2357490531169506	0.007440230403179257	3.293362984572361	1.7896727471416893	2.7613890948281163	0.14649121049025035	19.665438746551946	7.29122462176906	25.919693587610546	7.214758883126362
AGO2	AGO3	piwi_domain	1	1	0.8071600000000001	0.0	2.6099031117655085	1.3045539498240675	2.1423559218268498	0.08798754829105802	2.509639329979239	1.9977288163636875	2.434826782280029	0.003566725001433236	6.789249535097687	26.696244870472103	7.222391329533988	40.769300226442255
AGO2	AGO3	piwi_domain	2	2	0.8703	0.0	2.1714409902630125	1.5052890057002621	1.9869919557566709	0.033924687036499424	2.549927965994118	1.8116741641670182	2.315876838861472	0.025542041593209143	10.371924530906222	12.746918193925382	10.787931594356868	14.490642947478456
AGO2	AGO3	l1	0	0	0.83942	0.0	2.4330203362802836	1.4210886502038445	1.9183828442210964	0.07673208664701661	2.957515721650388	2.1166445194136028	2.4991416765907224	0.022601200177703135	5.260648674436207	7.663619943428844	6.92543053834896	16.623601754498733
AGO2	AGO3	l1	1	1	0.99959	0.0	2.2198376772316344	1.674445	1.966304490477242	0.010637422860398852	2.9345556080453554	1.962349	2.7220479585564505	0.013198031678150606	8.644956506240458	12.549992029799498	19.064813411342286	23.694153047356597
AGO2	AGO3	l1	2	2	0.55789	0.0	2.396470683607615	1.6401669931089327	1.9253708255675939	0.04399132270304477	2.3660710854352867	1.627126230443296	2.170660456070464	0.024204841960893824	6.599429208905925	9.682190859781613	9.179750482887775	13.952138182920432
AGO2	AGO3	l2	0	0	0.63594	0.0	2.155373266197726	1.2394260801252992	1.9525591695496627	0.026961010525794624	2.355700258663516	1.5803339627377397	2.122444299119694	0.04477218006484438	10.209298109544394	8.691203052512122	11.891485768435357	10.030721688519925
AGO2	AGO3	l2	1	1	0.99375	0.0	1.6698180173955683	1.2408770227729136	1.5034163917186003	0.006178039856266745	1.9415014706132525	1.4878649999999998	1.7988025284506852	0.003803959189124225	10.448613858705928	14.086620745490098	19.12731138979691	29.16524069167565
AGO2	AGO3	l2	2	2	0.97757	0.0	1.8156020700259017	1.2862949927359957	1.619271467404062	0.003938254545008686	2.198381590573349	1.5496162251579597	2.0959938530582742	0.006023401997227515	11.96693842029001	17.235042947795613	25.80285559991928	27.00654827988648
AGO2	AGO4	n_domain	0	0	0.95786	0.0	3.118620069501659	1.9573374745415233	2.8359776454962105	0.02013118214626915	2.585101485966133	1.9852566275983994	2.2601628299087366	0.016002685945904118	14.665898997628426	9.85053875527603	19.987945842178515	17.866656474066062
AGO2	AGO4	n_domain	1	1	0.83784	0.0	2.686555371237297	1.8210022283048852	2.3115669324551527	0.05542357786342962	2.078697188444178	1.5906521317551794	1.9195309933045108	0.008911984563177407	8.449692974571322	12.24011433233681	9.818817637416961	20.333302230330126
AGO2	AGO4	n_domain	2	2	0.65885	0.0	2.863069630710963	1.8706730750672818	2.5110383710587256	0.08575864268498765	2.5070357315780316	1.3410484441011365	2.241191641253394	0.07368879626035409	8.124348331679718	8.085774101120373	8.574610468342298	8.256163083513187
AGO2	AGO4	paz_domain	0	0	0.18781000000000003	0.0	3.471287310155	1.900893	2.722650920759661	0.0627614350315702	2.8563058851655025	2.303483782895204	2.6700910476702844	0.009517939518328892	8.076767815318991	13.450459145733737	10.867897410299504	27.368727171510017
AGO2	AGO4	paz_domain	1	1	0.3241800000000001	0.0	3.079965209786491	2.2419240890652077	2.8072505590826617	0.011725840862741043	3.0471240027831397	1.7393976958984025	2.8125447437944637	0.039528423618200484	13.25182481448781	10.097907060282152	25.92442777509433	14.146359567394695
AGO2	AGO4	paz_domain	2	2	0.47911	0.0	3.6522305139132327	2.6990736734356546	3.2384209179563896	0.030550899783764143	3.7066893249320545	2.643046947938719	3.039781370280722	0.06357671776375863	11.737369130346892	8.680766268336038	18.527690753510896	12.055724018580175
AGO2	AGO4	mid_domain	0	0	0.42083000000000004	0.0	2.1512016852121136	1.807583474617572	1.887789504663191	0.0020440960912782827	2.2531231501627382	1.549364681558357	1.914427919632944	0.025531935673335546	14.344471289003016	8.100397680741974	41.75446403237247	11.98111256660265
AGO2	AGO4	mid_domain	1	1	0.67353	0.0	2.4272442496711095	1.5212874102791438	2.0733041225459163	0.09142725891483273	2.0183049972164873	1.7643192735862165	1.8708851736969772	0.003779196889336721	6.0488060453753105	14.031730166061575	6.856858092974703	30.433182761320854
AGO2	AGO4	mid_domain	2	2	0.5294000000000001	0.0	1.9432683179651105	1.604273	1.8267913832606704	0.003322706678687755	1.8607474316751382	1.3351939797609245	1.7549706839543184	0.0032044101567886285	11.07047767076711	12.93221330303722	31.691511444142314	31.002435765337527
AGO2	AGO4	piwi_domain	0	0	0.47158	0.0	2.3573832403821764	1.5976628183397108	2.2357490531169506	0.007440230403179257	2.4882559012554175	1.5883830578574252	2.0878369588953114	0.06464173600627722	19.665438746551946	7.610421519537033	25.919693587610546	8.211832372563125
AGO2	AGO4	piwi_domain	1	1	0.39588000000000007	0.0	2.6099031117655085	1.3045539498240675	2.1423559218268498	0.08798754829105802	2.683952760080148	1.51474243459368	2.0750520022096373	0.04897206222709375	6.789249535097687	7.2715066231328835	7.222391329533988	9.376802928374103
AGO2	AGO4	piwi_domain	2	2	0.27561	0.0	2.1714409902630125	1.5052890057002621	1.9869919557566709	0.033924687036499424	2.178771346748464	1.4235227603707674	2.0482707162530134	0.022114417861245607	10.371924530906222	14.31959357299653	10.787931594356868	13.773667673482404
AGO2	AGO4	l1	0	0	0.67481	0.0	2.4330203362802836	1.4210886502038445	1.9183828442210964	0.07673208664701661	2.9441987591322833	2.004291534643461	2.4703392446974606	0.0473648697497058	5.260648674436207	6.556466757382475	6.92543053834896	11.350851033401026
AGO2	AGO4	l1	1	1	0.52518	0.0	2.2198376772316344	1.674445	1.966304490477242	0.010637422860398852	2.5271925236389925	1.1574679767284743	2.0056964416626593	0.16033166782682226	8.644956506240458	4.471523107528507	19.064813411342286	5.009052099915956
AGO2	AGO4	l1	2	2	0.85397	0.0	2.396470683607615	1.6401669931089327	1.9253708255675939	0.04399132270304477	2.7725177830759224	2.088380599629525	2.3974866414994542	0.013214095514574004	6.599429208905925	11.24749796650042	9.179750482887775	20.856310085976403
AGO2	AGO4	l2	0	0	0.9634199999999999	0.0	2.155373266197726	1.2394260801252992	1.9525591695496627	0.026961010525794624	1.5245597150128856	1.3143464549874653	1.4552335133920709	0.0014634358446208265	10.209298109544394	14.124748380381908	11.891485768435357	38.04046733360862
AGO2	AGO4	l2	1	1	0.45206	0.0	1.6698180173955683	1.2408770227729136	1.5034163917186003	0.006178039856266745	1.7380241010744713	1.300582230126843	1.579824341019654	0.015573713508218652	10.448613858705928	9.955079823436805	19.12731138979691	12.65938798392123
AGO2	AGO4	l2	2	2	1.0	0.0	1.8156020700259017	1.2862949927359957	1.619271467404062	0.003938254545008686	3.464417210514486	2.02106294942452	2.855429803664813	0.10931126557119858	11.96693842029001	7.545105105986872	25.80285559991928	8.636524849665033
AGO3	AGO4	n_domain	0	0	1.0	0.0	7.567470975348094	2.73845672865	5.28827061280668	1.555863713139008	2.585101485966133	1.9852566275983994	2.2601628299087366	0.016002685945904118	4.158349561701117	9.85053875527603	4.239629397383278	17.866656474066062
AGO3	AGO4	n_domain	1	1	1.0	0.0	4.217132850049651	2.6329807798242344	3.658577137152249	0.06800677177666975	2.078697188444178	1.5906521317551794	1.9195309933045108	0.008911984563177407	11.782317740709468	12.24011433233681	14.0293043295643	20.333302230330126
AGO3	AGO4	n_domain	2	2	1.0	0.0	6.023600040873591	2.8070475768797887	4.929001342030166	0.9396711738225918	2.5070357315780316	1.3410484441011365	2.241191641253394	0.07368879626035409	5.202392081906748	8.085774101120373	5.084766148744381	8.256163083513187
AGO3	AGO4	paz_domain	0	0	0.58568	0.0	3.279064108354708	2.0313049999999997	2.8928711790484303	0.06083698176256378	2.8563058851655025	2.303483782895204	2.6700910476702844	0.009517939518328892	7.93296466407194	13.450459145733737	11.728575418897297	27.368727171510017
AGO3	AGO4	paz_domain	1	1	0.32999	0.0	3.300380116791181	2.251261165861925	2.920466916849132	0.06190627302543402	3.0471240027831397	1.7393976958984025	2.8125447437944637	0.039528423618200484	9.287607390409148	10.097907060282152	11.737752870314624	14.146359567394695
AGO3	AGO4	paz_domain	2	2	0.8097799999999999	0.0	3.8235444528563	2.5317176998434334	3.5286087881153287	0.04514716049883995	3.7066893249320545	2.643046947938719	3.039781370280722	0.06357671776375863	12.120949237374807	8.680766268336038	16.60688931084327	12.055724018580175
AGO3	AGO4	mid_domain	0	0	0.7046399999999999	0.0	2.740648673631382	1.6467129999999999	2.398037216390495	0.06434147371776007	2.2531231501627382	1.549364681558357	1.914427919632944	0.025531935673335546	8.448459669456863	8.100397680741974	9.453887214594243	11.98111256660265
AGO3	AGO4	mid_domain	1	1	0.91848	0.0	2.3786559818928454	1.8113899227955197	2.268476380472517	0.017458865064887204	2.0183049972164873	1.7643192735862165	1.8708851736969772	0.003779196889336721	15.643230179997994	14.031730166061575	17.168259042493517	30.433182761320854
AGO3	AGO4	mid_domain	2	2	1.0	0.0	2.6766262766780735	1.9557840494502212	2.311319336018862	0.044581751447432545	1.8607474316751382	1.3351939797609245	1.7549706839543184	0.0032044101567886285	8.678092075056215	12.93221330303722	10.94665395475377	31.002435765337527
AGO3	AGO4	piwi_domain	0	0	0.7899	0.0	3.293362984572361	1.7896727471416893	2.7613890948281163	0.14649121049025035	2.4882559012554175	1.5883830578574252	2.0878369588953114	0.06464173600627722	7.29122462176906	7.610421519537033	7.214758883126362	8.211832372563125
AGO3	AGO4	piwi_domain	1	1	0.8490500000000001	0.0	2.509639329979239	1.9977288163636875	2.434826782280029	0.003566725001433236	2.683952760080148	1.51474243459368	2.0750520022096373	0.04897206222709375	26.696244870472103	7.2715066231328835	40.769300226442255	9.376802928374103
AGO3	AGO4	piwi_domain	2	2	0.8649100000000001	0.0	2.549927965994118	1.8116741641670182	2.315876838861472	0.025542041593209143	2.178771346748464	1.4235227603707674	2.0482707162530134	0.022114417861245607	12.746918193925382	14.31959357299653	14.490642947478456	13.773667673482404
AGO3	AGO4	l1	0	0	0.24077000000000004	0.0	2.957515721650388	2.1166445194136028	2.4991416765907224	0.022601200177703135	2.9441987591322833	2.004291534643461	2.4703392446974606	0.0473648697497058	7.663619943428844	6.556466757382475	16.623601754498733	11.350851033401026
AGO3	AGO4	l1	1	1	0.97977	0.0	2.9345556080453554	1.962349	2.7220479585564505	0.013198031678150606	2.5271925236389925	1.1574679767284743	2.0056964416626593	0.16033166782682226	12.549992029799498	4.471523107528507	23.694153047356597	5.009052099915956
AGO3	AGO4	l1	2	2	0.66746	0.0	2.3660710854352867	1.627126230443296	2.170660456070464	0.024204841960893824	2.7725177830759224	2.088380599629525	2.3974866414994542	0.013214095514574004	9.682190859781613	11.24749796650042	13.952138182920432	20.856310085976403
AGO3	AGO4	l2	0	0	1.0	0.0	2.355700258663516	1.5803339627377397	2.122444299119694	0.04477218006484438	1.5245597150128856	1.3143464549874653	1.4552335133920709	0.0014634358446208265	8.691203052512122	14.124748380381908	10.030721688519925	38.04046733360862
AGO3	AGO4	l2	1	1	0.8379	0.0	1.9415014706132525	1.4878649999999998	1.7988025284506852	0.003803959189124225	1.7380241010744713	1.300582230126843	1.579824341019654	0.015573713508218652	14.086620745490098	9.955079823436805	29.16524069167565	12.65938798392123
AGO3	AGO4	l2	2	2	0.99392	0.0	2.198381590573349	1.5496162251579597	2.0959938530582742	0.006023401997227515	3.464417210514486	2.02106294942452	2.855429803664813	0.10931126557119858	17.235042947795613	7.545105105986872	27.00654827988648	8.636524849665033
