# Supplementary material for: Comparative structural insights and functional analysis for the distinct unbound states of Human AGO proteins
Source: Sci Rep. 2025 Mar 19;15:9432. doi: 10.1038/s41598-025-91849-5 (PMC11923369; doi:10.1038/s41598-025-91849-5)
Supplement: Supplementary file 27 — Supplementary Information 15. [file 41598_2025_91849_MOESM27_ESM.zip › filtered_consistent_pairs.csv]

A	B	domain	significance
AGO1	AGO2	n_domain	1
AGO1	AGO2	piwi_domain	0
AGO1	AGO3	l1	1
AGO1	AGO3	mid_domain	1
AGO1	AGO3	n_domain	1
AGO1	AGO3	paz_domain	1
AGO1	AGO3	piwi_domain	1
AGO1	AGO4	l2	1
AGO1	AGO4	n_domain	1
AGO1	AGO4	piwi_domain	0
AGO2	AGO3	l1	1
AGO2	AGO3	l2	1
AGO2	AGO3	n_domain	1
AGO2	AGO3	piwi_domain	1
AGO2	AGO4	n_domain	1
AGO3	AGO4	l2	1
AGO3	AGO4	mid_domain	1
AGO3	AGO4	n_domain	1
AGO3	AGO4	piwi_domain	1
