# Supplementary material for: Comparative structural insights and functional analysis for the distinct unbound states of Human AGO proteins
Source: Sci Rep. 2025 Mar 19;15:9432. doi: 10.1038/s41598-025-91849-5 (PMC11923369; doi:10.1038/s41598-025-91849-5)
Supplement: Supplementary file 27 — Supplementary Information 15. [file 41598_2025_91849_MOESM27_ESM.zip › mean_values_per_AGO_and_domain.csv]

protein	domain	mean_of_means	mean_of_variances
AGO1	l1	2.088516742838211	0.12013555838097362
AGO1	l2	1.6739848132084039	0.009832498333418366
AGO1	mid_domain	1.7586111003335583	0.014035479149784034
AGO1	n_domain	2.559262096827471	0.040280496678874435
AGO1	paz_domain	2.3597417902490423	0.019760919332613067
AGO1	piwi_domain	2.1470576442131635	0.03871399824242567
AGO2	l1	1.9366860534219772	0.04378694407015337
AGO2	l2	1.6917490095574417	0.012359101642356632
AGO2	mid_domain	1.9292950034899257	0.0322646872282662
AGO2	n_domain	2.552860983003363	0.0537711342315621
AGO2	paz_domain	2.922774132599571	0.0350127252260251
AGO2	piwi_domain	2.121698976900157	0.0431174885769122
AGO3	l1	2.463950030405879	0.020001357938915835
AGO3	l2	2.0057468935428844	0.018199847083732
AGO3	mid_domain	2.3259443109606246	0.04212736341002656
AGO3	n_domain	4.625283030663032	0.8545138862460898
AGO3	paz_domain	3.1139822946709637	0.0559634717622792
AGO3	piwi_domain	2.5040309053232055	0.0585333256949642
AGO4	l1	2.291174109286525	0.073636877697034
AGO4	l2	1.9634958860255125	0.042116138308012634
AGO4	mid_domain	1.8467612590947464	0.010838514239820267
AGO4	n_domain	2.1402951548222138	0.0328678222564785
AGO4	paz_domain	2.8408057205818236	0.0375410269667626
AGO4	piwi_domain	2.0703865591193207	0.0452427386982055
