# Supplementary material for: Comparative structural insights and functional analysis for the distinct unbound states of Human AGO proteins
Source: Sci Rep. 2025 Mar 19;15:9432. doi: 10.1038/s41598-025-91849-5 (PMC11923369; doi:10.1038/s41598-025-91849-5)
Supplement: Supplementary file 27 — Supplementary Information 15. [file 41598_2025_91849_MOESM27_ESM.zip › parameters_per_domain.csv]

protein	domain	sim	max-value	min-value	mean-value	var-value	snr-raw	snr-ewma
AGO1	l1	0	2.7941408858182726	1.1904740331983057	2.060127851784621	0.2718635468589409	3.781743591626728	3.9511060291969495
AGO1	l1	1	2.714295733982656	1.455860484673783	2.2601720182431158	0.0747229244442312	6.8673936526348935	8.268268353828093
AGO1	l1	2	2.1297952220146805	1.422768269963711	1.945250358486897	0.0138202038397488	9.56845341273351	16.546962386381885
AGO1	l2	0	1.7553921664702274	1.3842710157093985	1.5535998434483789	0.0067826169967923	10.805324343211312	18.86429250520916
AGO1	l2	1	2.004503295513343	1.7247479259880167	1.854845590541093	0.0049806885738398	11.729936829317127	26.28228183929878
AGO1	l2	2	1.8272793977093884	1.2800708857472878	1.61350900563574	0.017734189429623	7.652540438195822	12.1161801534044
AGO1	mid_domain	0	1.929612485435005	1.6393041481287995	1.8112232459922009	0.0028217307893698	13.310918856364037	34.096844969772086
AGO1	mid_domain	1	1.6899877660164524	1.4291634447837742	1.602510197845752	0.0031781257395919	13.28975530959672	28.42596808310481
AGO1	mid_domain	2	2.274964954081023	1.419293	1.8620998571627216	0.0361065809203904	7.637084493351289	9.799632383103985
AGO1	n_domain	0	2.655386961237758	1.8919707498317135	2.5146346961467723	0.0184079342952355	13.788543452420178	18.534137293035105
AGO1	n_domain	1	3.361377231572555	2.299252144475303	2.6981307439115296	0.0818699720961397	7.401835769635396	9.429760648378316
AGO1	n_domain	2	2.594666430030905	1.6206103447086768	2.465020850424111	0.0205635836452481	16.78594987342156	17.189814736463845
AGO1	paz_domain	0	2.832928191168381	1.9434908696646964	2.6241908224510957	0.02716366430732	11.576958499304896	15.922132545548122
AGO1	paz_domain	1	2.386968089188276	1.6677106435166251	2.193811233979887	0.0168016560682524	11.08649891781431	16.92478696534045
AGO1	paz_domain	2	2.482358568490744	1.690605	2.2612233143161444	0.0153174376222668	10.792135772296666	18.270498390762707
AGO1	piwi_domain	0	2.48964908818428	1.6700761675907354	2.2389587567440934	0.0394315422401783	11.090667228297828	11.275198903023426
AGO1	piwi_domain	1	2.348099252214709	1.4521432743725202	2.086992157207684	0.039899334452184	10.657851117969065	10.448116134746684
AGO1	piwi_domain	2	2.4867658449366967	1.662118285330981	2.1152220186877133	0.0368111180349147	10.196168816873238	11.024691728684807
AGO2	l1	0	2.433020336280284	1.4210886502038445	1.9183828442210964	0.0767320866470166	5.260648674436207	6.92543053834896
AGO2	l1	1	2.2198376772316344	1.674445	1.966304490477242	0.0106374228603988	8.644956506240458	19.06481341134229
AGO2	l1	2	2.396470683607615	1.6401669931089329	1.9253708255675936	0.0439913227030447	6.599429208905925	9.179750482887776
AGO2	l2	0	2.155373266197726	1.2394260801252992	1.952559169549663	0.0269610105257946	10.209298109544394	11.891485768435356
AGO2	l2	1	1.6698180173955683	1.2408770227729136	1.5034163917186003	0.0061780398562667	10.448613858705928	19.12731138979691
AGO2	l2	2	1.8156020700259017	1.2862949927359957	1.619271467404062	0.0039382545450086	11.96693842029001	25.80285559991928
AGO2	mid_domain	0	2.1512016852121136	1.807583474617572	1.887789504663191	0.0020440960912782	14.344471289003016	41.75446403237247
AGO2	mid_domain	1	2.427244249671109	1.5212874102791438	2.0733041225459163	0.0914272589148327	6.048806045375311	6.856858092974703
AGO2	mid_domain	2	1.9432683179651105	1.604273	1.8267913832606704	0.0033227066786877	11.07047767076711	31.691511444142314
AGO2	n_domain	0	3.118620069501659	1.9573374745415235	2.8359776454962105	0.0201311821462691	14.665898997628426	19.987945842178515
AGO2	n_domain	1	2.686555371237297	1.8210022283048848	2.3115669324551527	0.0554235778634296	8.449692974571322	9.81881763741696
AGO2	n_domain	2	2.863069630710963	1.8706730750672815	2.5110383710587256	0.0857586426849876	8.124348331679718	8.574610468342298
AGO2	paz_domain	0	3.471287310155	1.900893	2.722650920759661	0.0627614350315702	8.076767815318991	10.867897410299504
AGO2	paz_domain	1	3.079965209786491	2.241924089065208	2.8072505590826617	0.011725840862741	13.25182481448781	25.92442777509433
AGO2	paz_domain	2	3.6522305139132327	2.699073673435654	3.2384209179563896	0.0305508997837641	11.737369130346892	18.527690753510896
AGO2	piwi_domain	0	2.3573832403821764	1.5976628183397108	2.2357490531169506	0.0074402304031792	19.665438746551946	25.919693587610546
AGO2	piwi_domain	1	2.6099031117655085	1.3045539498240677	2.1423559218268498	0.087987548291058	6.789249535097687	7.222391329533988
AGO2	piwi_domain	2	2.1714409902630125	1.505289005700262	1.9869919557566709	0.0339246870364994	10.371924530906222	10.787931594356868
AGO3	l1	0	2.957515721650388	2.1166445194136028	2.4991416765907224	0.0226012001777031	7.663619943428844	16.623601754498733
AGO3	l1	1	2.9345556080453554	1.962349	2.7220479585564505	0.0131980316781506	12.549992029799498	23.6941530473566
AGO3	l1	2	2.3660710854352867	1.627126230443296	2.170660456070464	0.0242048419608938	9.682190859781612	13.952138182920432
AGO3	l2	0	2.355700258663516	1.5803339627377395	2.122444299119694	0.0447721800648443	8.691203052512122	10.030721688519924
AGO3	l2	1	1.9415014706132523	1.4878649999999998	1.7988025284506852	0.0038039591891242	14.086620745490098	29.16524069167565
AGO3	l2	2	2.198381590573349	1.5496162251579595	2.0959938530582742	0.0060234019972275	17.235042947795613	27.00654827988648
AGO3	mid_domain	0	2.740648673631382	1.646713	2.398037216390495	0.06434147371776	8.448459669456863	9.453887214594245
AGO3	mid_domain	1	2.378655981892845	1.81138992279552	2.268476380472517	0.0174588650648872	15.643230179997994	17.168259042493517
AGO3	mid_domain	2	2.676626276678073	1.9557840494502208	2.311319336018862	0.0445817514474325	8.678092075056215	10.94665395475377
AGO3	n_domain	0	7.567470975348094	2.73845672865	5.28827061280668	1.555863713139008	4.158349561701117	4.239629397383278
AGO3	n_domain	1	4.217132850049651	2.6329807798242344	3.658577137152249	0.0680067717766697	11.782317740709468	14.0293043295643
AGO3	n_domain	2	6.023600040873591	2.8070475768797887	4.929001342030166	0.9396711738225918	5.202392081906748	5.084766148744381
AGO3	paz_domain	0	3.279064108354708	2.031305	2.8928711790484303	0.0608369817625637	7.93296466407194	11.728575418897297
AGO3	paz_domain	1	3.300380116791181	2.251261165861925	2.920466916849132	0.061906273025434	9.287607390409148	11.737752870314624
AGO3	paz_domain	2	3.8235444528563	2.531717699843433	3.5286087881153287	0.0451471604988399	12.120949237374807	16.60688931084327
AGO3	piwi_domain	0	3.293362984572361	1.7896727471416891	2.7613890948281163	0.1464912104902503	7.29122462176906	7.214758883126362
AGO3	piwi_domain	1	2.509639329979239	1.9977288163636877	2.434826782280029	0.0035667250014332	26.696244870472103	40.769300226442255
AGO3	piwi_domain	2	2.549927965994118	1.8116741641670184	2.315876838861472	0.0255420415932091	12.746918193925382	14.490642947478456
AGO4	l1	0	2.944198759132284	2.004291534643461	2.4703392446974606	0.0473648697497058	6.556466757382475	11.350851033401026
AGO4	l1	1	2.5271925236389925	1.1574679767284743	2.0056964416626597	0.1603316678268222	4.471523107528507	5.009052099915956
AGO4	l1	2	2.7725177830759224	2.088380599629525	2.3974866414994542	0.013214095514574	11.24749796650042	20.856310085976403
AGO4	l2	0	1.5245597150128856	1.3143464549874653	1.4552335133920709	0.0014634358446208	14.124748380381908	38.04046733360862
AGO4	l2	1	1.7380241010744713	1.300582230126843	1.579824341019654	0.0155737135082186	9.955079823436805	12.65938798392123
AGO4	l2	2	3.464417210514486	2.02106294942452	2.855429803664813	0.1093112655711985	7.545105105986872	8.636524849665033
AGO4	mid_domain	0	2.2531231501627382	1.549364681558357	1.914427919632944	0.0255319356733355	8.100397680741974	11.98111256660265
AGO4	mid_domain	1	2.0183049972164877	1.7643192735862163	1.8708851736969767	0.0037791968893367	14.031730166061577	30.43318276132085
AGO4	mid_domain	2	1.8607474316751385	1.3351939797609245	1.7549706839543184	0.0032044101567886	12.93221330303722	31.002435765337527
AGO4	n_domain	0	2.585101485966133	1.9852566275983996	2.2601628299087366	0.0160026859459041	9.85053875527603	17.866656474066062
AGO4	n_domain	1	2.078697188444178	1.5906521317551794	1.9195309933045108	0.0089119845631774	12.24011433233681	20.333302230330126
AGO4	n_domain	2	2.507035731578032	1.3410484441011363	2.241191641253394	0.073688796260354	8.085774101120373	8.256163083513187
AGO4	paz_domain	0	2.8563058851655025	2.303483782895204	2.6700910476702844	0.0095179395183288	13.450459145733737	27.368727171510017
AGO4	paz_domain	1	3.04712400278314	1.7393976958984023	2.812544743794464	0.0395284236182004	10.097907060282152	14.146359567394695
AGO4	paz_domain	2	3.7066893249320554	2.643046947938719	3.039781370280722	0.0635767177637586	8.680766268336038	12.055724018580175
AGO4	piwi_domain	0	2.488255901255417	1.5883830578574252	2.0878369588953114	0.0646417360062772	7.610421519537033	8.211832372563125
AGO4	piwi_domain	1	2.683952760080148	1.51474243459368	2.0750520022096373	0.0489720622270937	7.2715066231328835	9.376802928374104
AGO4	piwi_domain	2	2.178771346748464	1.4235227603707674	2.0482707162530134	0.0221144178612456	14.31959357299653	13.773667673482404
