# Supplementary material for: Comparative structural insights and functional analysis for the distinct unbound states of Human AGO proteins
Source: Sci Rep. 2025 Mar 19;15:9432. doi: 10.1038/s41598-025-91849-5 (PMC11923369; doi:10.1038/s41598-025-91849-5)
Supplement: Supplementary file 28 — Supplementary Information 16. [file 41598_2025_91849_MOESM28_ESM.zip]

Archive with 160 entries (73 files):
- evaluations/
- evaluations/domain-rmsf.csv
- evaluations/mean-rmsf.csv
- evaluations/rmsf-gw182.csv
- evaluations/rmsf-lcs1.csv
- evaluations/rmsf-lcs2.csv
- evaluations/rmsf-tdmd.csv
- evaluations/rmsf-tetrad.csv
- global/
- global/AGO1/
- global/AGO1/r1/
- global/AGO1/r1/rmsf.xvg
- global/AGO1/r2/
- global/AGO1/r2/rmsf.xvg
- global/AGO1/r3/
- global/AGO1/r3/rmsf.xvg
- global/AGO2/
- global/AGO2/r1/
- global/AGO2/r1/rmsf.xvg
- global/AGO2/r2/
- global/AGO2/r2/rmsf.xvg
- global/AGO2/r3/
- global/AGO2/r3/rmsf.xvg
- global/AGO3/
- global/AGO3/r1/
- global/AGO3/r1/rmsf.xvg
- global/AGO3/r2/
- global/AGO3/r2/rmsf.xvg
- global/AGO3/r3/
- global/AGO3/r3/rmsf.xvg
- global/AGO4/
- global/AGO4/r1/
- global/AGO4/r1/rmsf.xvg
- global/AGO4/r2/
- global/AGO4/r2/rmsf.xvg
- global/AGO4/r3/
- global/AGO4/r3/rmsf.xvg
- sites/
- sites/gw182/
- sites/gw182/AGO1/
- sites/gw182/AGO1/r1/
- sites/gw182/AGO1/r1/rmsf-gw182.xvg
- sites/gw182/AGO1/r2/
- sites/gw182/AGO1/r2/rmsf-gw182.xvg
- sites/gw182/AGO1/r3/
- sites/gw182/AGO1/r3/rmsf-gw182.xvg
- sites/gw182/AGO2/
- sites/gw182/AGO2/r1/
- sites/gw182/AGO2/r1/rmsf-gw182.xvg
- sites/gw182/AGO2/r2/
- sites/gw182/AGO2/r2/rmsf-gw182.xvg
- sites/gw182/AGO2/r3/
- sites/gw182/AGO2/r3/rmsf-gw182.xvg
- sites/gw182/AGO3/
- sites/gw182/AGO3/r1/
- sites/gw182/AGO3/r1/rmsf-gw182.xvg
- sites/gw182/AGO3/r2/
- sites/gw182/AGO3/r2/rmsf-gw182.xvg
- sites/gw182/AGO3/r3/
- sites/gw182/AGO3/r3/rmsf-gw182.xvg
- sites/gw182/AGO4/
- sites/gw182/AGO4/r1/
- sites/gw182/AGO4/r1/rmsf-gw182.xvg
- sites/gw182/AGO4/r2/
- sites/gw182/AGO4/r2/rmsf-gw182.xvg
- sites/gw182/AGO4/r3/
- sites/gw182/AGO4/r3/rmsf-gw182.xvg
- sites/lcs/
- sites/lcs/AGO1/
- sites/lcs/AGO1/r1/
- sites/lcs/AGO1/r1/rmsf-lcs1.xvg
- sites/lcs/AGO1/r2/
- sites/lcs/AGO1/r2/rmsf-lcs1.xvg
- sites/lcs/AGO1/r3/
- sites/lcs/AGO1/r3/rmsf-lcs1.xvg
- sites/lcs/AGO2/
- sites/lcs/AGO2/r1/
- sites/lcs/AGO2/r1/rmsf-lcs1.xvg
- sites/lcs/AGO2/r1/rmsf-lcs2.xvg
- sites/lcs/AGO2/r2/
- sites/lcs/AGO2/r2/rmsf-lcs1.xvg
- sites/lcs/AGO2/r2/rmsf-lcs2.xvg
- sites/lcs/AGO2/r3/
- sites/lcs/AGO2/r3/rmsf-lcs1.xvg
- sites/lcs/AGO2/r3/rmsf-lcs2.xvg
- sites/lcs/AGO3/
- sites/lcs/AGO3/r1/
- sites/lcs/AGO3/r1/rmsf-lcs1.xvg
- sites/lcs/AGO3/r1/rmsf-lcs2.xvg
- sites/lcs/AGO3/r2/
- sites/lcs/AGO3/r2/rmsf-lcs1.xvg
- sites/lcs/AGO3/r2/rmsf-lcs2.xvg
- sites/lcs/AGO3/r3/
- sites/lcs/AGO3/r3/rmsf-lcs1.xvg
- sites/lcs/AGO3/r3/rmsf-lcs2.xvg
- sites/lcs/AGO4/
- sites/lcs/AGO4/r1/
- sites/lcs/AGO4/r1/rmsf-lcs1.xvg
- sites/lcs/AGO4/r2/
- sites/lcs/AGO4/r2/rmsf-lcs1.xvg
- sites/lcs/AGO4/r3/
- sites/lcs/AGO4/r3/rmsf-lcs1.xvg
- sites/tetrad/
- sites/tetrad/AGO1/
- sites/tetrad/AGO1/r1/
- sites/tetrad/AGO1/r1/rmsf-tetrad.xvg
- sites/tetrad/AGO1/r2/
- sites/tetrad/AGO1/r2/rmsf-tetrad.xvg
- sites/tetrad/AGO1/r3/
- sites/tetrad/AGO1/r3/rmsf-tetrad.xvg
- sites/tetrad/AGO2/
- sites/tetrad/AGO2/r1/
- sites/tetrad/AGO2/r1/rmsf-tetrad.xvg
- sites/tetrad/AGO2/r2/
- sites/tetrad/AGO2/r2/rmsf-tetrad.xvg
- sites/tetrad/AGO2/r3/
- sites/tetrad/AGO2/r3/rmsf-tetrad.xvg
- sites/tetrad/AGO3/
- sites/tetrad/AGO3/r1/
- sites/tetrad/AGO3/r1/rmsf-tetrad.xvg
- sites/tetrad/AGO3/r2/
- sites/tetrad/AGO3/r2/rmsf-tetrad.xvg
- sites/tetrad/AGO3/r3/
- sites/tetrad/AGO3/r3/rmsf-tetrad.xvg
- sites/tetrad/AGO4/
- sites/tetrad/AGO4/r1/
- sites/tetrad/AGO4/r1/rmsf-tetrad.xvg
- sites/tetrad/AGO4/r2/
- sites/tetrad/AGO4/r2/rmsf-tetrad.xvg
- sites/tetrad/AGO4/r3/
- sites/tetrad/AGO4/r3/rmsf-tetrad.xvg
- sites/zswim8/
- sites/zswim8/AGO1/
- sites/zswim8/AGO1/r1/
- sites/zswim8/AGO1/r1/rmsf-tdmd.xvg
- sites/zswim8/AGO1/r2/
- sites/zswim8/AGO1/r2/rmsf-tdmd.xvg
- sites/zswim8/AGO1/r3/
- sites/zswim8/AGO1/r3/rmsf-tdmd.xvg
- sites/zswim8/AGO2/
- sites/zswim8/AGO2/r1/
- sites/zswim8/AGO2/r1/rmsf-tdmd.xvg
- sites/zswim8/AGO2/r2/
- sites/zswim8/AGO2/r2/rmsf-tdmd.xvg
- sites/zswim8/AGO2/r3/
- sites/zswim8/AGO2/r3/rmsf-tdmd.xvg
- sites/zswim8/AGO3/
- sites/zswim8/AGO3/r1/
- sites/zswim8/AGO3/r1/rmsf-tdmd.xvg
- sites/zswim8/AGO3/r2/
- sites/zswim8/AGO3/r2/rmsf-tdmd.xvg
- sites/zswim8/AGO3/r3/
- sites/zswim8/AGO3/r3/rmsf-tdmd.xvg
- sites/zswim8/AGO4/
- sites/zswim8/AGO4/r1/
- sites/zswim8/AGO4/r1/rmsf-tdmd.xvg
- sites/zswim8/AGO4/r2/
- sites/zswim8/AGO4/r2/rmsf-tdmd.xvg
- sites/zswim8/AGO4/r3/
- sites/zswim8/AGO4/r3/rmsf-tdmd.xvg
