# Supplementary material for: Comparative structural insights and functional analysis for the distinct unbound states of Human AGO proteins
Source: Sci Rep. 2025 Mar 19;15:9432. doi: 10.1038/s41598-025-91849-5 (PMC11923369; doi:10.1038/s41598-025-91849-5)
Supplement: Supplementary file 28 — Supplementary Information 16. [file 41598_2025_91849_MOESM28_ESM.zip › evaluations/domain-rmsf.csv]

protein	domain	mean_rmsf
AGO1	N	1.9408295165394402
AGO1	L1	1.574962264150943
AGO1	PAZ	3.146515151515151
AGO1	L2	1.3820921985815602
AGO1	MID	2.084979674796748
AGO1	PIWI	1.5868642384105958
AGO2	N	2.513580152671756
AGO2	L1	1.8598238993710692
AGO2	PAZ	4.008186274509804
AGO2	L2	1.694524822695035
AGO2	MID	2.120341463414634
AGO2	PIWI	1.684459161147903
AGO3	N	3.4072333333333336
AGO3	L1	1.6860691823899374
AGO3	PAZ	3.5649852941176468
AGO3	L2	1.6039929078014183
AGO3	MID	2.440626016260163
AGO3	PIWI	1.710064017660044
AGO4	N	2.0613256410256415
AGO4	L1	1.5320754716981133
AGO4	PAZ	3.534296568627451
AGO4	L2	1.502714285714286
AGO4	MID	1.8395720164609055
AGO4	PIWI	1.5546121794871794
