# Supplementary material for: Comparative structural insights and functional analysis for the distinct unbound states of Human AGO proteins
Source: Sci Rep. 2025 Mar 19;15:9432. doi: 10.1038/s41598-025-91849-5 (PMC11923369; doi:10.1038/s41598-025-91849-5)
Supplement: Supplementary file 28 — Supplementary Information 16. [file 41598_2025_91849_MOESM28_ESM.zip › evaluations/mean-rmsf.csv]

protein	sim	mean_rmsf
AGO1	0	2.321742857142857
AGO1	1	1.9412630952380954
AGO1	2	1.8939119047619046
AGO2	0	2.2302112171837707
AGO2	1	2.4555704057279235
AGO2	2	2.4647076372315033
AGO3	0	3.0812556213017754
AGO3	1	2.070178698224852
AGO3	2	2.348926627218935
AGO4	0	1.9710129411764705
AGO4	1	1.9225247058823527
AGO4	2	2.3523011764705886
