# Supplementary material for: Comparative structural insights and functional analysis for the distinct unbound states of Human AGO proteins
Source: Sci Rep. 2025 Mar 19;15:9432. doi: 10.1038/s41598-025-91849-5 (PMC11923369; doi:10.1038/s41598-025-91849-5)
Supplement: Supplementary file 28 — Supplementary Information 16. [file 41598_2025_91849_MOESM28_ESM.zip › evaluations/rmsf-gw182.csv]

A	B	sim	Frechet-distance	max-value-A	min-value-A	mean-value-A	var-value-A	max-value-B	min-value-B	mean-value-B	var-value-B
AGO1	AGO2	0	0.18300000000000005	1.274	0.434	0.9747272727272727	0.06543747107438015	1.2389999999999999	0.376	0.9034545454545455	0.08945079338842975
AGO1	AGO2	1	0.20500000000000007	1.6239999999999999	0.484	0.9396363636363637	0.08494841322314048	1.704	0.493	0.9464545454545455	0.10429206611570248
AGO1	AGO2	2	0.5619999999999998	1.5979999999999999	0.519	0.9618181818181818	0.0830825123966942	1.171	0.40800000000000003	0.8593636363636364	0.06368077685950413
AGO1	AGO3	0	0.2929999999999999	1.274	0.434	0.9747272727272727	0.06543747107438015	1.4749999999999999	0.477	0.9647272727272728	0.0757080165289256
AGO1	AGO3	1	0.32199999999999984	1.6239999999999999	0.484	0.9396363636363637	0.08494841322314048	1.302	0.431	0.9097272727272727	0.065735652892562
AGO1	AGO3	2	0.2709999999999999	1.5979999999999999	0.519	0.9618181818181818	0.0830825123966942	1.568	0.487	0.961909090909091	0.09881590082644628
AGO1	AGO4	0	0.2570000000000001	1.274	0.434	0.9747272727272727	0.06543747107438015	1.439	0.421	0.9745454545454546	0.10259006611570247
AGO1	AGO4	1	0.2859999999999998	1.6239999999999999	0.484	0.9396363636363637	0.08494841322314048	1.6989999999999998	0.5650000000000001	1.0248181818181816	0.09739633057851238
AGO1	AGO4	2	0.18700000000000006	1.5979999999999999	0.519	0.9618181818181818	0.0830825123966942	1.669	0.46199999999999997	0.9740000000000001	0.10628854545454547
AGO2	AGO3	0	0.401	1.2389999999999999	0.376	0.9034545454545455	0.08945079338842975	1.4749999999999999	0.477	0.9647272727272728	0.0757080165289256
AGO2	AGO3	1	0.4019999999999999	1.704	0.493	0.9464545454545455	0.10429206611570248	1.302	0.431	0.9097272727272727	0.065735652892562
AGO2	AGO3	2	0.532	1.171	0.40800000000000003	0.8593636363636364	0.06368077685950413	1.568	0.487	0.961909090909091	0.09881590082644628
AGO2	AGO4	0	0.3650000000000002	1.2389999999999999	0.376	0.9034545454545455	0.08945079338842975	1.439	0.421	0.9745454545454546	0.10259006611570247
AGO2	AGO4	1	0.44799999999999995	1.704	0.493	0.9464545454545455	0.10429206611570248	1.6989999999999998	0.5650000000000001	1.0248181818181816	0.09739633057851238
AGO2	AGO4	2	0.633	1.171	0.40800000000000003	0.8593636363636364	0.06368077685950413	1.669	0.46199999999999997	0.9740000000000001	0.10628854545454547
AGO3	AGO4	0	0.28100000000000014	1.4749999999999999	0.477	0.9647272727272728	0.0757080165289256	1.439	0.421	0.9745454545454546	0.10259006611570247
AGO3	AGO4	1	0.43100000000000005	1.302	0.431	0.9097272727272727	0.065735652892562	1.6989999999999998	0.5650000000000001	1.0248181818181816	0.09739633057851238
AGO3	AGO4	2	0.2220000000000001	1.568	0.487	0.961909090909091	0.09881590082644628	1.669	0.46199999999999997	0.9740000000000001	0.10628854545454547
