# Supplementary material for: Comparative structural insights and functional analysis for the distinct unbound states of Human AGO proteins
Source: Sci Rep. 2025 Mar 19;15:9432. doi: 10.1038/s41598-025-91849-5 (PMC11923369; doi:10.1038/s41598-025-91849-5)
Supplement: Supplementary file 28 — Supplementary Information 16. [file 41598_2025_91849_MOESM28_ESM.zip › evaluations/rmsf-lcs1.csv]

A	B	sim	Frechet-distance	max-value-A	min-value-A	mean-value-A	var-value-A	max-value-B	min-value-B	mean-value-B	var-value-B	wilcoxon	p_value
AGO1	AGO2	0	0.6639999999999999	2.094	0.571	1.1436590909090911	0.17527167923553721	2.15	0.633	1.1307500000000001	0.1912705056818182	0.24201425153865044	0.80876912030628
AGO1	AGO2	1	1.256	2.385	0.6579999999999999	1.1564772727272727	0.2216256131198347	3.4350000000000005	0.603	1.1359318181818183	0.286447972623967	0.5090644601330233	0.6107070421189699
AGO1	AGO2	2	1.2339999999999998	2.8499999999999996	0.586	1.2382272727272727	0.33056944834710744	2.3449999999999998	0.656	1.266681818181818	0.1964565351239669	-0.9305030705710181	0.3521106750543228
AGO1	AGO3	0	0.7109999999999999	2.094	0.571	1.1436590909090911	0.17527167923553721	2.325	0.692	1.3392727272727276	0.2257729710743802	-2.1572649663014185	0.030985025061123887
AGO1	AGO3	1	2.4914903170592497	2.385	0.6579999999999999	1.1564772727272727	0.2216256131198347	4.549	0.7190000000000001	1.5482500000000001	0.619053278409091	-3.0877680368724367	0.002016658163382118
AGO1	AGO3	2	1.1469999999999996	2.8499999999999996	0.586	1.2382272727272727	0.33056944834710744	2.307	0.674	1.3072272727272727	0.165940902892562	-1.4896394448154864	0.13631906464938037
AGO1	AGO4	0	0.9369999999999998	2.094	0.571	1.1436590909090911	0.17527167923553721	2.705	0.576	1.1720227272727273	0.25548497675619836	0.10431648773217692	0.9169181939794485
AGO1	AGO4	1	1.0960000000000003	2.385	0.6579999999999999	1.1564772727272727	0.2216256131198347	2.732	0.65	1.2398409090909093	0.280796361053719	-0.9096397730245827	0.3630125160121558
AGO1	AGO4	2	1.3622132725825276	2.8499999999999996	0.586	1.2382272727272727	0.33056944834710744	4.0920000000000005	0.6379999999999999	1.4436136363636363	0.5858523279958677	-1.364459659536874	0.17242294225561683
AGO2	AGO3	0	0.7789999999999999	2.15	0.633	1.1307500000000001	0.1912705056818182	2.325	0.692	1.3392727272727276	0.2257729710743802	-2.5494949601744037	0.010787907031456647
AGO2	AGO3	1	2.7111621124528873	3.4350000000000005	0.603	1.1359318181818183	0.286447972623967	4.549	0.7190000000000001	1.5482500000000001	0.619053278409091	-3.3923721810503933	0.0006929025188703223
AGO2	AGO3	2	0.6669999999999996	2.3449999999999998	0.656	1.266681818181818	0.1964565351239669	2.307	0.674	1.3072272727272727	0.165940902892562	-0.5549637147351811	0.5789194796547195
AGO2	AGO4	0	0.927	2.15	0.633	1.1307500000000001	0.1912705056818182	2.705	0.576	1.1720227272727273	0.25548497675619836	-0.05007191411144492	0.9600650809462492
AGO2	AGO4	1	1.3156842326333473	3.4350000000000005	0.603	1.1359318181818183	0.286447972623967	2.732	0.65	1.2398409090909093	0.280796361053719	-1.3269057239532904	0.18453987067907762
AGO2	AGO4	2	2.0129602579286066	2.3449999999999998	0.656	1.266681818181818	0.1964565351239669	4.0920000000000005	0.6379999999999999	1.4436136363636363	0.5858523279958677	-0.433956588965856	0.6643199651963374
AGO3	AGO4	0	0.7410000000000001	2.325	0.692	1.3392727272727276	0.2257729710743802	2.705	0.576	1.1720227272727273	0.25548497675619836	2.1405743282642704	0.03230838085768295
AGO3	AGO4	1	1.8170000000000002	4.549	0.7190000000000001	1.5482500000000001	0.619053278409091	2.732	0.65	1.2398409090909093	0.280796361053719	2.4785597485165236	0.013191401542103728
AGO3	AGO4	2	2.0460266371677576	2.307	0.674	1.3072272727272727	0.165940902892562	4.0920000000000005	0.6379999999999999	1.4436136363636363	0.5858523279958677	0.16690638037148306	0.867443712764027
