# Supplementary material for: Comparative structural insights and functional analysis for the distinct unbound states of Human AGO proteins
Source: Sci Rep. 2025 Mar 19;15:9432. doi: 10.1038/s41598-025-91849-5 (PMC11923369; doi:10.1038/s41598-025-91849-5)
Supplement: Supplementary file 28 — Supplementary Information 16. [file 41598_2025_91849_MOESM28_ESM.zip › evaluations/rmsf-lcs2.csv]

A	B	sim	Frechet-distance	max-value-A	min-value-A	mean-value-A	var-value-A	max-value-B	min-value-B	mean-value-B	var-value-B	wilcoxon	p_value
AGO2	AGO3	0	3.12	5.615	0.519	1.2118125	0.96233602734375	7.08	0.811	2.4208958333333332	2.293017884982639	-5.90240578135153	3.582387131374325e-09
AGO2	AGO3	1	1.8909999999999996	7.541	0.7969999999999999	2.17725	2.2357409791666667	7.036	0.528	1.8119791666666665	1.9523191037326388	1.9711324086698467	0.04870873262822861
AGO2	AGO3	2	3.2119999999999997	7.6339999999999995	0.73	1.9746458333333334	2.081042270399305	4.694999999999999	0.633	2.173125	1.376287484375	-1.4069049162253182	0.15945558560019613
