# Supplementary material for: Comparative structural insights and functional analysis for the distinct unbound states of Human AGO proteins
Source: Sci Rep. 2025 Mar 19;15:9432. doi: 10.1038/s41598-025-91849-5 (PMC11923369; doi:10.1038/s41598-025-91849-5)
Supplement: Supplementary file 28 — Supplementary Information 16. [file 41598_2025_91849_MOESM28_ESM.zip › evaluations/rmsf-tdmd.csv]

res	rmsf	protein
491	0.6716666666666665	AGO1
493	0.6749999999999999	AGO2
494	0.6646666666666666	AGO3
485	0.7493333333333333	AGO4
