# Supplementary material for: Comparative structural insights and functional analysis for the distinct unbound states of Human AGO proteins
Source: Sci Rep. 2025 Mar 19;15:9432. doi: 10.1038/s41598-025-91849-5 (PMC11923369; doi:10.1038/s41598-025-91849-5)
Supplement: Supplementary file 28 — Supplementary Information 16. [file 41598_2025_91849_MOESM28_ESM.zip › evaluations/rmsf-tetrad.csv]

A	B	sim	Frechet-distance	max-value-A	min-value-A	mean-value-A	var-value-A	max-value-B	min-value-B	mean-value-B	var-value-B
AGO1	AGO2	0	0.8160000000000001	1.6800000000000002	0.819	1.20825	0.11900868750000004	0.8640000000000001	0.611	0.74175	0.01006718750000001
AGO1	AGO2	1	0.5599999999999998	1.552	0.785	1.03325	0.0970306875	1.423	1.105	1.29575	0.0140546875
AGO1	AGO2	2	0.39500000000000024	1.3650000000000002	0.852	1.044	0.04272750000000004	0.97	0.6519999999999999	0.8005	0.014375250000000001
AGO1	AGO3	0	0.5309999999999999	1.6800000000000002	0.819	1.20825	0.11900868750000004	1.524	0.8939999999999999	1.29725	0.06149568750000003
AGO1	AGO3	1	0.2869999999999999	1.552	0.785	1.03325	0.0970306875	1.7630000000000001	0.573	1.00675	0.21179218750000006
AGO1	AGO3	2	0.3340000000000001	1.3650000000000002	0.852	1.044	0.04272750000000004	1.049	0.622	0.7827500000000001	0.02581568749999999
AGO1	AGO4	0	0.641	1.6800000000000002	0.819	1.20825	0.11900868750000004	1.572	0.635	1.0070000000000001	0.1273145
AGO1	AGO4	1	0.6520000000000001	1.552	0.785	1.03325	0.0970306875	0.8999999999999999	0.534	0.671	0.02060099999999999
AGO1	AGO4	2	0.4830000000000002	1.3650000000000002	0.852	1.044	0.04272750000000004	1.161	0.623	0.87525	0.036737187500000004
AGO2	AGO3	0	0.865	0.8640000000000001	0.611	0.74175	0.01006718750000001	1.524	0.8939999999999999	1.29725	0.06149568750000003
AGO2	AGO3	1	0.71	1.423	1.105	1.29575	0.0140546875	1.7630000000000001	0.573	1.00675	0.21179218750000006
AGO2	AGO3	2	0.09499999999999997	0.97	0.6519999999999999	0.8005	0.014375250000000001	1.049	0.622	0.7827500000000001	0.02581568749999999
AGO2	AGO4	0	0.762	0.8640000000000001	0.611	0.74175	0.01006718750000001	1.572	0.635	1.0070000000000001	0.1273145
AGO2	AGO4	1	0.8570000000000001	1.423	1.105	1.29575	0.0140546875	0.8999999999999999	0.534	0.671	0.02060099999999999
AGO2	AGO4	2	0.31400000000000006	0.97	0.6519999999999999	0.8005	0.014375250000000001	1.161	0.623	0.87525	0.036737187500000004
AGO3	AGO4	0	0.841	1.524	0.8939999999999999	1.29725	0.06149568750000003	1.572	0.635	1.0070000000000001	0.1273145
AGO3	AGO4	1	0.8630000000000002	1.7630000000000001	0.573	1.00675	0.21179218750000006	0.8999999999999999	0.534	0.671	0.02060099999999999
AGO3	AGO4	2	0.40900000000000003	1.049	0.622	0.7827500000000001	0.02581568749999999	1.161	0.623	0.87525	0.036737187500000004
