# Supplementary material for: Comparative structural insights and functional analysis for the distinct unbound states of Human AGO proteins
Source: Sci Rep. 2025 Mar 19;15:9432. doi: 10.1038/s41598-025-91849-5 (PMC11923369; doi:10.1038/s41598-025-91849-5)
Supplement: Supplementary file 28 — Supplementary Information 16. [file 41598_2025_91849_MOESM28_ESM.zip › sites/gw182/AGO2/r1/rmsf-gw182.xvg]

# This file was created Wed Dec 27 11:36:32 2023
# Created by:
#                       :-) GROMACS - gmx rmsf, 2020.3 (-:
# 
# Executable:   /home/panos/programs/bin/gmx
# Data prefix:  /home/panos/programs
# Working dir:  /media/panos/Seagate Expansion Drive/AGO2/production
# Command line:
#   gmx rmsf -b 20000 -f prod_center.xtc -s prod.tpr -o rmsf-gw182.xvg -n gw182.ndx -res
# gmx rmsf is part of G R O M A C S:
#
# Guyana Rwanda Oman Macau Angola Cameroon Senegal
#
@    title "RMS fluctuation"
@    xaxis  label "Residue"
@    yaxis  label "(nm)"
@TYPE xy
  569   0.0806
  599   0.1217
  630   0.0742
  632   0.0376
  633   0.1215
  636   0.0583
  638   0.1074
  639   0.1197
  673   0.0961
  674   0.1239
  677   0.0528
