# Supplementary material for: Comparative structural insights and functional analysis for the distinct unbound states of Human AGO proteins
Source: Sci Rep. 2025 Mar 19;15:9432. doi: 10.1038/s41598-025-91849-5 (PMC11923369; doi:10.1038/s41598-025-91849-5)
Supplement: Supplementary file 28 — Supplementary Information 16. [file 41598_2025_91849_MOESM28_ESM.zip › sites/gw182/AGO3/r1/rmsf-gw182.xvg]

# This file was created Wed Dec 27 11:41:15 2023
# Created by:
#                       :-) GROMACS - gmx rmsf, 2020.3 (-:
# 
# Executable:   /home/panos/programs/bin/gmx
# Data prefix:  /home/panos/programs
# Working dir:  /media/panos/Seagate Expansion Drive/AGO3/production
# Command line:
#   gmx rmsf -b 20000 -f prod_center.xtc -s prod.tpr -o rmsf-gw182.xvg -n gw182.ndx -res
# gmx rmsf is part of G R O M A C S:
#
# Great Red Oystrich Makes All Chemists Sane
#
@    title "RMS fluctuation"
@    xaxis  label "Residue"
@    yaxis  label "(nm)"
@TYPE xy
  576   0.0887
  606   0.1025
  637   0.0844
  639   0.0477
  640   0.1142
  643   0.0694
  645   0.1475
  646   0.1151
  680   0.1140
  681   0.1142
  684   0.0635
