# Supplementary material for: Comparative structural insights and functional analysis for the distinct unbound states of Human AGO proteins
Source: Sci Rep. 2025 Mar 19;15:9432. doi: 10.1038/s41598-025-91849-5 (PMC11923369; doi:10.1038/s41598-025-91849-5)
Supplement: Supplementary file 28 — Supplementary Information 16. [file 41598_2025_91849_MOESM28_ESM.zip › sites/gw182/AGO4/r2/rmsf-gw182.xvg]

# This file was created Wed Dec 27 11:10:45 2023
# Created by:
#                        :-) GROMACS - gmx rmsf, 2021 (-:
# 
# Executable:   /home/panos/programs/bin/gmx
# Data prefix:  /home/panos/programs
# Working dir:  /media/panos/206c1b5a-e5c5-4016-9bdd-177d61394396/sim/AGO4/production
# Command line:
#   gmx rmsf -b 20000 -f prod_center.xtc -s prod.tpr -o rmsf-gw182.xvg -n gw182.ndx -res
# gmx rmsf is part of G R O M A C S:
#
# GROtesk MACabre and Sinister
#
@    title "RMS fluctuation"
@    xaxis  label "Residue"
@    yaxis  label "(nm)"
@TYPE xy
  571   0.0915
  601   0.1301
  642   0.0811
  644   0.0565
  645   0.1279
  648   0.0904
  650   0.1699
  651   0.1046
  685   0.1087
  686   0.1072
  689   0.0594
