# Supplementary material for: Comparative structural insights and functional analysis for the distinct unbound states of Human AGO proteins
Source: Sci Rep. 2025 Mar 19;15:9432. doi: 10.1038/s41598-025-91849-5 (PMC11923369; doi:10.1038/s41598-025-91849-5)
Supplement: Supplementary file 28 — Supplementary Information 16. [file 41598_2025_91849_MOESM28_ESM.zip › sites/lcs/AGO1/r1/rmsf-lcs1.xvg]

# This file was created Wed Dec 27 11:33:06 2023
# Created by:
#                       :-) GROMACS - gmx rmsf, 2020.3 (-:
# 
# Executable:   /home/panos/programs/bin/gmx
# Data prefix:  /home/panos/programs
# Working dir:  /media/panos/Seagate Expansion Drive/AGO1/production
# Command line:
#   gmx rmsf -b 10000 -f prod_center.xtc -s prod.tpr -o rmsf-lcs1.xvg -n lcs1.ndx -res
# gmx rmsf is part of G R O M A C S:
#
# Gnomes, ROck Monsters And Chili Sauce
#
@    title "RMS fluctuation"
@    xaxis  label "Residue"
@    yaxis  label "(nm)"
@TYPE xy
  303   0.1217
  304   0.0972
  305   0.1662
  306   0.0948
  307   0.0753
  308   0.0596
  309   0.0696
  310   0.0772
  311   0.0712
  312   0.0865
  313   0.1792
  314   0.1626
  315   0.2094
  316   0.1726
  317   0.1662
  318   0.0747
  319   0.0732
  320   0.1050
  321   0.0571
  322   0.0986
  323   0.0740
  324   0.0698
  325   0.0798
  326   0.1177
  327   0.0736
  328   0.1005
  329   0.0802
  330   0.0816
  331   0.0729
  332   0.1768
  333   0.1123
  334   0.1454
  335   0.1794
  336   0.1929
  337   0.0994
  338   0.1160
  339   0.1780
  340   0.1696
  341   0.1089
  342   0.1021
  343   0.1201
  344   0.1021
  345   0.1145
  346   0.1466
