# Supplementary material for: Comparative structural insights and functional analysis for the distinct unbound states of Human AGO proteins
Source: Sci Rep. 2025 Mar 19;15:9432. doi: 10.1038/s41598-025-91849-5 (PMC11923369; doi:10.1038/s41598-025-91849-5)
Supplement: Supplementary file 28 — Supplementary Information 16. [file 41598_2025_91849_MOESM28_ESM.zip › sites/lcs/AGO1/r2/rmsf-lcs1.xvg]

# This file was created Wed Dec 27 10:10:33 2023
# Created by:
#                        :-) GROMACS - gmx rmsf, 2021 (-:
# 
# Executable:   /home/panos/programs/bin/gmx
# Data prefix:  /home/panos/programs
# Working dir:  /media/panos/206c1b5a-e5c5-4016-9bdd-177d61394396/sim/AGO1/production
# Command line:
#   gmx rmsf -b 20000 -f prod_center.xtc -s prod.tpr -o rmsf-lcs1.xvg -n lcs1.ndx -res
# gmx rmsf is part of G R O M A C S:
#
# GROwing Monsters And Cloning Shrimps
#
@    title "RMS fluctuation"
@    xaxis  label "Residue"
@    yaxis  label "(nm)"
@TYPE xy
  303   0.1344
  304   0.0990
  305   0.2294
  306   0.0859
  307   0.0806
  308   0.0666
  309   0.0707
  310   0.0694
  311   0.0658
  312   0.0813
  313   0.1738
  314   0.1636
  315   0.2267
  316   0.1854
  317   0.1169
  318   0.0755
  319   0.0693
  320   0.0870
  321   0.0659
  322   0.0938
  323   0.0909
  324   0.0737
  325   0.0734
  326   0.0787
  327   0.0770
  328   0.1017
  329   0.0814
  330   0.0811
  331   0.0714
  332   0.1687
  333   0.1077
  334   0.1589
  335   0.1639
  336   0.2385
  337   0.1310
  338   0.1171
  339   0.1729
  340   0.1743
  341   0.1232
  342   0.1037
  343   0.1170
  344   0.1075
  345   0.1055
  346   0.1283
