# Supplementary material for: Comparative structural insights and functional analysis for the distinct unbound states of Human AGO proteins
Source: Sci Rep. 2025 Mar 19;15:9432. doi: 10.1038/s41598-025-91849-5 (PMC11923369; doi:10.1038/s41598-025-91849-5)
Supplement: Supplementary file 28 — Supplementary Information 16. [file 41598_2025_91849_MOESM28_ESM.zip › sites/lcs/AGO1/r3/rmsf-lcs1.xvg]

# This file was created Sun Jul 14 15:35:16 2024
# Created by:
#                       :-) GROMACS - gmx rmsf, 2024.1 (-:
# 
# Executable:   /home/panos/gromacs2024_1/bin/gmx
# Data prefix:  /home/panos/gromacs2024_1
# Working dir:  /media/panos/206c1b5a-e5c5-4016-9bdd-177d61394396/ago_sim3/AGO1/production
# Command line:
#   gmx rmsf -b 20000 -f prod_center.xtc -s prod.tpr -o rmsf-lcs1.xvg -n lcs1.ndx -res
# gmx rmsf is part of G R O M A C S:
#
# Getting the Right Output Means no Artefacts in Calculating Stuff
#
@    title "RMS fluctuation"
@    xaxis  label "Residue"
@    yaxis  label "(nm)"
@TYPE xy
  303   0.0974
  304   0.0827
  305   0.2184
  306   0.0816
  307   0.0798
  308   0.0731
  309   0.0717
  310   0.0972
  311   0.0747
  312   0.1127
  313   0.2592
  314   0.2850
  315   0.2373
  316   0.2423
  317   0.1766
  318   0.1096
  319   0.0994
  320   0.0857
  321   0.0586
  322   0.0919
  323   0.0633
  324   0.0692
  325   0.0851
  326   0.0734
  327   0.0687
  328   0.0888
  329   0.0791
  330   0.0797
  331   0.0676
  332   0.1645
  333   0.1169
  334   0.1519
  335   0.1357
  336   0.2181
  337   0.1495
  338   0.1251
  339   0.1663
  340   0.1735
  341   0.1428
  342   0.0975
  343   0.1197
  344   0.1230
  345   0.1079
  346   0.1460
