# Supplementary material for: Comparative structural insights and functional analysis for the distinct unbound states of Human AGO proteins
Source: Sci Rep. 2025 Mar 19;15:9432. doi: 10.1038/s41598-025-91849-5 (PMC11923369; doi:10.1038/s41598-025-91849-5)
Supplement: Supplementary file 28 — Supplementary Information 16. [file 41598_2025_91849_MOESM28_ESM.zip › sites/lcs/AGO2/r1/rmsf-lcs1.xvg]

# This file was created Wed Dec 27 11:36:57 2023
# Created by:
#                       :-) GROMACS - gmx rmsf, 2020.3 (-:
# 
# Executable:   /home/panos/programs/bin/gmx
# Data prefix:  /home/panos/programs
# Working dir:  /media/panos/Seagate Expansion Drive/AGO2/production
# Command line:
#   gmx rmsf -b 20000 -f prod_center.xtc -s prod.tpr -o rmsf-lcs1.xvg -n lcs1.ndx -res
# gmx rmsf is part of G R O M A C S:
#
# Good gRace! Old Maple Actually Chews Slate
#
@    title "RMS fluctuation"
@    xaxis  label "Residue"
@    yaxis  label "(nm)"
@TYPE xy
  301   0.0953
  302   0.0928
  303   0.0998
  304   0.0883
  305   0.0843
  306   0.0711
  307   0.0715
  308   0.0707
  309   0.0661
  310   0.0772
  311   0.1763
  312   0.1548
  313   0.2150
  314   0.1845
  315   0.1274
  316   0.0718
  317   0.0691
  318   0.0820
  319   0.0633
  320   0.0711
  321   0.0736
  322   0.0766
  323   0.0919
  324   0.1222
  325   0.0844
  326   0.0995
  327   0.0878
  328   0.0874
  329   0.0781
  330   0.1778
  331   0.1143
  332   0.1681
  333   0.2016
  334   0.1981
  335   0.0964
  336   0.1267
  337   0.1934
  338   0.1846
  339   0.0997
  340   0.1009
  341   0.1289
  342   0.1020
  343   0.1081
  344   0.1408
