# Supplementary material for: Comparative structural insights and functional analysis for the distinct unbound states of Human AGO proteins
Source: Sci Rep. 2025 Mar 19;15:9432. doi: 10.1038/s41598-025-91849-5 (PMC11923369; doi:10.1038/s41598-025-91849-5)
Supplement: Supplementary file 28 — Supplementary Information 16. [file 41598_2025_91849_MOESM28_ESM.zip › sites/lcs/AGO2/r1/rmsf-lcs2.xvg]

# This file was created Wed Dec 27 11:37:31 2023
# Created by:
#                       :-) GROMACS - gmx rmsf, 2020.3 (-:
# 
# Executable:   /home/panos/programs/bin/gmx
# Data prefix:  /home/panos/programs
# Working dir:  /media/panos/Seagate Expansion Drive/AGO2/production
# Command line:
#   gmx rmsf -b 20000 -f prod_center.xtc -s prod.tpr -o rmsf-lcs2.xvg -n lcs2.ndx -res
# gmx rmsf is part of G R O M A C S:
#
# Giant Rising Ordinary Mutants for A Clerical Setup
#
@    title "RMS fluctuation"
@    xaxis  label "Residue"
@    yaxis  label "(nm)"
@TYPE xy
  761   0.0900
  762   0.0733
  763   0.0791
  764   0.0826
  765   0.0608
  766   0.0627
  767   0.0657
  768   0.0636
  769   0.0729
  770   0.0981
  771   0.1706
  772   0.1195
  773   0.0941
  774   0.1873
  775   0.0850
  776   0.0755
  777   0.0867
  778   0.0935
  779   0.0665
  780   0.0519
  781   0.0625
  782   0.0707
  783   0.0998
  784   0.0537
  785   0.0659
  786   0.1209
  787   0.0757
  788   0.0826
  789   0.0675
  790   0.1401
  791   0.0636
  792   0.0749
  793   0.0753
  794   0.1104
  795   0.0854
  796   0.1139
  797   0.1128
  798   0.1185
  799   0.1458
  800   0.1003
  801   0.1055
  802   0.1380
  803   0.1311
  804   0.1840
  805   0.2680
  806   0.3457
  807   0.4632
  808   0.5615
