# Supplementary material for: Comparative structural insights and functional analysis for the distinct unbound states of Human AGO proteins
Source: Sci Rep. 2025 Mar 19;15:9432. doi: 10.1038/s41598-025-91849-5 (PMC11923369; doi:10.1038/s41598-025-91849-5)
Supplement: Supplementary file 28 — Supplementary Information 16. [file 41598_2025_91849_MOESM28_ESM.zip › sites/lcs/AGO2/r2/rmsf-lcs1.xvg]

# This file was created Wed Dec 27 10:36:51 2023
# Created by:
#                        :-) GROMACS - gmx rmsf, 2021 (-:
# 
# Executable:   /home/panos/programs/bin/gmx
# Data prefix:  /home/panos/programs
# Working dir:  /media/panos/206c1b5a-e5c5-4016-9bdd-177d61394396/sim/AGO2/production
# Command line:
#   gmx rmsf -b 20000 -f prod_center.xtc -s prod.tpr -o rmsf-lcs1.xvg -n lcs1.ndx -res
# gmx rmsf is part of G R O M A C S:
#
# Guyana Rwanda Oman Macau Angola Cameroon Senegal
#
@    title "RMS fluctuation"
@    xaxis  label "Residue"
@    yaxis  label "(nm)"
@TYPE xy
  301   0.1034
  302   0.0936
  303   0.1038
  304   0.0885
  305   0.0805
  306   0.0680
  307   0.0739
  308   0.0619
  309   0.0622
  310   0.0712
  311   0.1629
  312   0.1355
  313   0.2029
  314   0.1581
  315   0.1115
  316   0.0645
  317   0.0661
  318   0.0826
  319   0.0603
  320   0.1019
  321   0.0741
  322   0.0732
  323   0.0876
  324   0.0747
  325   0.0718
  326   0.0747
  327   0.0800
  328   0.0846
  329   0.0735
  330   0.1327
  331   0.1053
  332   0.1426
  333   0.2177
  334   0.3435
  335   0.1599
  336   0.1314
  337   0.1923
  338   0.1754
  339   0.1277
  340   0.1167
  341   0.1311
  342   0.1031
  343   0.1252
  344   0.1460
