# Supplementary material for: Comparative structural insights and functional analysis for the distinct unbound states of Human AGO proteins
Source: Sci Rep. 2025 Mar 19;15:9432. doi: 10.1038/s41598-025-91849-5 (PMC11923369; doi:10.1038/s41598-025-91849-5)
Supplement: Supplementary file 28 — Supplementary Information 16. [file 41598_2025_91849_MOESM28_ESM.zip › sites/lcs/AGO2/r2/rmsf-lcs2.xvg]

# This file was created Wed Dec 27 10:37:49 2023
# Created by:
#                        :-) GROMACS - gmx rmsf, 2021 (-:
# 
# Executable:   /home/panos/programs/bin/gmx
# Data prefix:  /home/panos/programs
# Working dir:  /media/panos/206c1b5a-e5c5-4016-9bdd-177d61394396/sim/AGO2/production
# Command line:
#   gmx rmsf -b 20000 -f prod_center.xtc -s prod.tpr -o rmsf-lcs2.xvg -n lcs2.ndx -res
# gmx rmsf is part of G R O M A C S:
#
# Good gRace! Old Maple Actually Chews Slate
#
@    title "RMS fluctuation"
@    xaxis  label "Residue"
@    yaxis  label "(nm)"
@TYPE xy
  761   0.1510
  762   0.1238
  763   0.1248
  764   0.0951
  765   0.0982
  766   0.0866
  767   0.1020
  768   0.1096
  769   0.1200
  770   0.1984
  771   0.2201
  772   0.1909
  773   0.1887
  774   0.2503
  775   0.1410
  776   0.1200
  777   0.1484
  778   0.1514
  779   0.0953
  780   0.0833
  781   0.1019
  782   0.1159
  783   0.1413
  784   0.0797
  785   0.1095
  786   0.1857
  787   0.1115
  788   0.1385
  789   0.1349
  790   0.1992
  791   0.1192
  792   0.1606
  793   0.2710
  794   0.1875
  795   0.1725
  796   0.2085
  797   0.3943
  798   0.3483
  799   0.2915
  800   0.3089
  801   0.3622
  802   0.4046
  803   0.2981
  804   0.3469
  805   0.5546
  806   0.5196
  807   0.6314
  808   0.7541
