# Supplementary material for: Comparative structural insights and functional analysis for the distinct unbound states of Human AGO proteins
Source: Sci Rep. 2025 Mar 19;15:9432. doi: 10.1038/s41598-025-91849-5 (PMC11923369; doi:10.1038/s41598-025-91849-5)
Supplement: Supplementary file 28 — Supplementary Information 16. [file 41598_2025_91849_MOESM28_ESM.zip › sites/lcs/AGO2/r3/rmsf-lcs1.xvg]

# This file was created Sun Jul 14 15:36:00 2024
# Created by:
#                       :-) GROMACS - gmx rmsf, 2024.1 (-:
# 
# Executable:   /home/panos/gromacs2024_1/bin/gmx
# Data prefix:  /home/panos/gromacs2024_1
# Working dir:  /media/panos/206c1b5a-e5c5-4016-9bdd-177d61394396/ago_sim3/AGO2/production
# Command line:
#   gmx rmsf -b 20000 -f prod_center.xtc -s prod.tpr -o rmsf-lcs1.xvg -n lcs1.ndx -res
# gmx rmsf is part of G R O M A C S:
#
# Great Red Oystrich Makes All Chemists Sane
#
@    title "RMS fluctuation"
@    xaxis  label "Residue"
@    yaxis  label "(nm)"
@TYPE xy
  301   0.1353
  302   0.1774
  303   0.2337
  304   0.1275
  305   0.1159
  306   0.0885
  307   0.0725
  308   0.0698
  309   0.0656
  310   0.0790
  311   0.1767
  312   0.1616
  313   0.2345
  314   0.1911
  315   0.1432
  316   0.0785
  317   0.1050
  318   0.0908
  319   0.0840
  320   0.1028
  321   0.0972
  322   0.0986
  323   0.0903
  324   0.1182
  325   0.0802
  326   0.0818
  327   0.0925
  328   0.0969
  329   0.0849
  330   0.1423
  331   0.1220
  332   0.1480
  333   0.1686
  334   0.2004
  335   0.1103
  336   0.1447
  337   0.2007
  338   0.2069
  339   0.1217
  340   0.1115
  341   0.1417
  342   0.1157
  343   0.1216
  344   0.1433
