# Supplementary material for: Comparative structural insights and functional analysis for the distinct unbound states of Human AGO proteins
Source: Sci Rep. 2025 Mar 19;15:9432. doi: 10.1038/s41598-025-91849-5 (PMC11923369; doi:10.1038/s41598-025-91849-5)
Supplement: Supplementary file 28 — Supplementary Information 16. [file 41598_2025_91849_MOESM28_ESM.zip › sites/lcs/AGO2/r3/rmsf-lcs2.xvg]

# This file was created Sun Jul 14 15:47:30 2024
# Created by:
#                       :-) GROMACS - gmx rmsf, 2024.1 (-:
# 
# Executable:   /home/panos/gromacs2024_1/bin/gmx
# Data prefix:  /home/panos/gromacs2024_1
# Working dir:  /media/panos/206c1b5a-e5c5-4016-9bdd-177d61394396/ago_sim3/AGO2/production
# Command line:
#   gmx rmsf -b 20000 -f prod_center.xtc -s prod.tpr -o rmsf-lcs2.xvg -n lcs2.ndx -res
# gmx rmsf is part of G R O M A C S:
#
# Gnomes, ROck Monsters And Chili Sauce
#
@    title "RMS fluctuation"
@    xaxis  label "Residue"
@    yaxis  label "(nm)"
@TYPE xy
  761   0.1521
  762   0.1399
  763   0.1484
  764   0.1407
  765   0.1031
  766   0.1008
  767   0.1125
  768   0.0956
  769   0.1115
  770   0.1553
  771   0.1675
  772   0.1397
  773   0.1338
  774   0.2046
  775   0.1214
  776   0.1027
  777   0.1306
  778   0.1370
  779   0.1024
  780   0.0730
  781   0.0964
  782   0.1060
  783   0.1137
  784   0.1123
  785   0.1092
  786   0.1369
  787   0.1086
  788   0.1156
  789   0.1276
  790   0.1814
  791   0.1184
  792   0.1474
  793   0.2176
  794   0.1810
  795   0.1601
  796   0.1788
  797   0.2327
  798   0.2605
  799   0.2193
  800   0.2327
  801   0.2748
  802   0.2893
  803   0.4032
  804   0.4155
  805   0.4259
  806   0.4836
  807   0.6938
  808   0.7634
