# Supplementary material for: Comparative structural insights and functional analysis for the distinct unbound states of Human AGO proteins
Source: Sci Rep. 2025 Mar 19;15:9432. doi: 10.1038/s41598-025-91849-5 (PMC11923369; doi:10.1038/s41598-025-91849-5)
Supplement: Supplementary file 28 — Supplementary Information 16. [file 41598_2025_91849_MOESM28_ESM.zip › sites/lcs/AGO3/r1/rmsf-lcs1.xvg]

# This file was created Wed Dec 27 11:43:04 2023
# Created by:
#                       :-) GROMACS - gmx rmsf, 2020.3 (-:
# 
# Executable:   /home/panos/programs/bin/gmx
# Data prefix:  /home/panos/programs
# Working dir:  /media/panos/Seagate Expansion Drive/AGO3/production
# Command line:
#   gmx rmsf -b 20000 -f prod_center.xtc -s prod.tpr -o rmsf-lcs1.xvg -n lcs1.ndx -res
# gmx rmsf is part of G R O M A C S:
#
# Great Red Owns Many ACres of Sand 
#
@    title "RMS fluctuation"
@    xaxis  label "Residue"
@    yaxis  label "(nm)"
@TYPE xy
  308   0.1117
  309   0.0992
  310   0.1105
  311   0.0917
  312   0.0841
  313   0.0728
  314   0.0891
  315   0.1240
  316   0.0958
  317   0.1115
  318   0.1984
  319   0.2267
  320   0.2325
  321   0.2193
  322   0.2053
  323   0.1152
  324   0.0964
  325   0.1131
  326   0.0692
  327   0.1007
  328   0.0752
  329   0.0864
  330   0.0888
  331   0.1161
  332   0.0789
  333   0.1147
  334   0.1073
  335   0.1141
  336   0.1440
  337   0.1971
  338   0.1145
  339   0.1797
  340   0.2210
  341   0.2245
  342   0.1294
  343   0.1406
  344   0.1967
  345   0.1851
  346   0.1538
  347   0.1198
  348   0.1353
  349   0.1195
  350   0.1311
  351   0.1520
