# Supplementary material for: Comparative structural insights and functional analysis for the distinct unbound states of Human AGO proteins
Source: Sci Rep. 2025 Mar 19;15:9432. doi: 10.1038/s41598-025-91849-5 (PMC11923369; doi:10.1038/s41598-025-91849-5)
Supplement: Supplementary file 28 — Supplementary Information 16. [file 41598_2025_91849_MOESM28_ESM.zip › sites/lcs/AGO3/r1/rmsf-lcs2.xvg]

# This file was created Wed Dec 27 11:43:09 2023
# Created by:
#                       :-) GROMACS - gmx rmsf, 2020.3 (-:
# 
# Executable:   /home/panos/programs/bin/gmx
# Data prefix:  /home/panos/programs
# Working dir:  /media/panos/Seagate Expansion Drive/AGO3/production
# Command line:
#   gmx rmsf -b 20000 -f prod_center.xtc -s prod.tpr -o rmsf-lcs2.xvg -n lcs2.ndx -res
# gmx rmsf is part of G R O M A C S:
#
# Getting the Right Output Means no Artefacts in Calculating Stuff
#
@    title "RMS fluctuation"
@    xaxis  label "Residue"
@    yaxis  label "(nm)"
@TYPE xy
  768   0.1247
  769   0.1015
  770   0.1319
  771   0.1257
  772   0.1166
  773   0.0938
  774   0.1984
  775   0.2611
  776   0.3185
  777   0.2411
  778   0.3659
  779   0.1910
  780   0.2112
  781   0.2820
  782   0.1685
  783   0.1508
  784   0.1565
  785   0.1419
  786   0.0826
  787   0.0811
  788   0.0992
  789   0.0990
  790   0.1590
  791   0.1260
  792   0.1214
  793   0.1862
  794   0.1482
  795   0.1581
  796   0.1625
  797   0.2090
  798   0.1873
  799   0.1871
  800   0.2059
  801   0.2331
  802   0.2182
  803   0.2207
  804   0.2329
  805   0.2489
  806   0.2993
  807   0.3062
  808   0.4045
  809   0.4500
  810   0.4105
  811   0.4582
  812   0.6247
  813   0.5754
  814   0.6360
  815   0.7080
