# Supplementary material for: Comparative structural insights and functional analysis for the distinct unbound states of Human AGO proteins
Source: Sci Rep. 2025 Mar 19;15:9432. doi: 10.1038/s41598-025-91849-5 (PMC11923369; doi:10.1038/s41598-025-91849-5)
Supplement: Supplementary file 28 — Supplementary Information 16. [file 41598_2025_91849_MOESM28_ESM.zip › sites/lcs/AGO3/r2/rmsf-lcs1.xvg]

# This file was created Wed Dec 27 11:05:33 2023
# Created by:
#                        :-) GROMACS - gmx rmsf, 2021 (-:
# 
# Executable:   /home/panos/programs/bin/gmx
# Data prefix:  /home/panos/programs
# Working dir:  /media/panos/206c1b5a-e5c5-4016-9bdd-177d61394396/sim/AGO3/production
# Command line:
#   gmx rmsf -b 20000 -f prod_center.xtc -s prod.tpr -o rmsf-lcs1.xvg -n lcs1.ndx -res
# gmx rmsf is part of G R O M A C S:
#
# Gromacs Runs One Microsecond At Cannonball Speeds
#
@    title "RMS fluctuation"
@    xaxis  label "Residue"
@    yaxis  label "(nm)"
@TYPE xy
  308   0.0949
  309   0.0835
  310   0.1046
  311   0.0897
  312   0.0937
  313   0.0995
  314   0.1047
  315   0.1581
  316   0.1241
  317   0.1656
  318   0.3446
  319   0.4549
  320   0.3778
  321   0.2838
  322   0.2485
  323   0.1461
  324   0.1422
  325   0.1093
  326   0.0749
  327   0.1081
  328   0.0719
  329   0.0843
  330   0.0839
  331   0.1307
  332   0.0941
  333   0.1338
  334   0.1303
  335   0.1457
  336   0.1681
  337   0.1929
  338   0.1347
  339   0.1905
  340   0.1831
  341   0.1958
  342   0.1363
  343   0.1325
  344   0.1846
  345   0.1934
  346   0.1375
  347   0.1154
  348   0.1431
  349   0.1236
  350   0.1393
  351   0.1582
