# Supplementary material for: Comparative structural insights and functional analysis for the distinct unbound states of Human AGO proteins
Source: Sci Rep. 2025 Mar 19;15:9432. doi: 10.1038/s41598-025-91849-5 (PMC11923369; doi:10.1038/s41598-025-91849-5)
Supplement: Supplementary file 28 — Supplementary Information 16. [file 41598_2025_91849_MOESM28_ESM.zip › sites/lcs/AGO3/r2/rmsf-lcs2.xvg]

# This file was created Wed Dec 27 11:06:49 2023
# Created by:
#                        :-) GROMACS - gmx rmsf, 2021 (-:
# 
# Executable:   /home/panos/programs/bin/gmx
# Data prefix:  /home/panos/programs
# Working dir:  /media/panos/206c1b5a-e5c5-4016-9bdd-177d61394396/sim/AGO3/production
# Command line:
#   gmx rmsf -b 20000 -f prod_center.xtc -s prod.tpr -o rmsf-lcs2.xvg -n lcs2.ndx -res
# gmx rmsf is part of G R O M A C S:
#
# Guyana Rwanda Oman Macau Angola Cameroon Senegal
#
@    title "RMS fluctuation"
@    xaxis  label "Residue"
@    yaxis  label "(nm)"
@TYPE xy
  768   0.1129
  769   0.0911
  770   0.1093
  771   0.1038
  772   0.0873
  773   0.0800
  774   0.1067
  775   0.0783
  776   0.0895
  777   0.1134
  778   0.1309
  779   0.1415
  780   0.1301
  781   0.2471
  782   0.1447
  783   0.1025
  784   0.1349
  785   0.1261
  786   0.0687
  787   0.0528
  788   0.0617
  789   0.0600
  790   0.1020
  791   0.0674
  792   0.0679
  793   0.0884
  794   0.1092
  795   0.1003
  796   0.0993
  797   0.1837
  798   0.1251
  799   0.1278
  800   0.1772
  801   0.2539
  802   0.1885
  803   0.1701
  804   0.2052
  805   0.2332
  806   0.2332
  807   0.2395
  808   0.2552
  809   0.3309
  810   0.3234
  811   0.3926
  812   0.5339
  813   0.4783
  814   0.5344
  815   0.7036
