# Supplementary material for: Comparative structural insights and functional analysis for the distinct unbound states of Human AGO proteins
Source: Sci Rep. 2025 Mar 19;15:9432. doi: 10.1038/s41598-025-91849-5 (PMC11923369; doi:10.1038/s41598-025-91849-5)
Supplement: Supplementary file 28 — Supplementary Information 16. [file 41598_2025_91849_MOESM28_ESM.zip › sites/lcs/AGO3/r3/rmsf-lcs1.xvg]

# This file was created Sun Jul 14 15:36:49 2024
# Created by:
#                       :-) GROMACS - gmx rmsf, 2024.1 (-:
# 
# Executable:   /home/panos/gromacs2024_1/bin/gmx
# Data prefix:  /home/panos/gromacs2024_1
# Working dir:  /media/panos/206c1b5a-e5c5-4016-9bdd-177d61394396/ago_sim3/AGO3/production
# Command line:
#   gmx rmsf -b 20000 -f prod_center.xtc -s prod.tpr -o rmsf-lcs1.xvg -n lcs1.ndx -res
# gmx rmsf is part of G R O M A C S:
#
# GROtesk MACabre and Sinister
#
@    title "RMS fluctuation"
@    xaxis  label "Residue"
@    yaxis  label "(nm)"
@TYPE xy
  308   0.1692
  309   0.1257
  310   0.1670
  311   0.1195
  312   0.1026
  313   0.0790
  314   0.0934
  315   0.0729
  316   0.0701
  317   0.0800
  318   0.1736
  319   0.1703
  320   0.2307
  321   0.1881
  322   0.1924
  323   0.0848
  324   0.0870
  325   0.0881
  326   0.0674
  327   0.1082
  328   0.1109
  329   0.1282
  330   0.1079
  331   0.1301
  332   0.0914
  333   0.1086
  334   0.1125
  335   0.1067
  336   0.0824
  337   0.1728
  338   0.1425
  339   0.1659
  340   0.1636
  341   0.1924
  342   0.1371
  343   0.1339
  344   0.1869
  345   0.1953
  346   0.1810
  347   0.1170
  348   0.1354
  349   0.1173
  350   0.1201
  351   0.1419
