# Supplementary material for: Comparative structural insights and functional analysis for the distinct unbound states of Human AGO proteins
Source: Sci Rep. 2025 Mar 19;15:9432. doi: 10.1038/s41598-025-91849-5 (PMC11923369; doi:10.1038/s41598-025-91849-5)
Supplement: Supplementary file 28 — Supplementary Information 16. [file 41598_2025_91849_MOESM28_ESM.zip › sites/lcs/AGO3/r3/rmsf-lcs2.xvg]

# This file was created Sun Jul 14 15:48:09 2024
# Created by:
#                       :-) GROMACS - gmx rmsf, 2024.1 (-:
# 
# Executable:   /home/panos/gromacs2024_1/bin/gmx
# Data prefix:  /home/panos/gromacs2024_1
# Working dir:  /media/panos/206c1b5a-e5c5-4016-9bdd-177d61394396/ago_sim3/AGO3/production
# Command line:
#   gmx rmsf -b 20000 -f prod_center.xtc -s prod.tpr -o rmsf-lcs2.xvg -n lcs2.ndx -res
# gmx rmsf is part of G R O M A C S:
#
# Giant Rising Ordinary Mutants for A Clerical Setup
#
@    title "RMS fluctuation"
@    xaxis  label "Residue"
@    yaxis  label "(nm)"
@TYPE xy
  768   0.1740
  769   0.1359
  770   0.1712
  771   0.1706
  772   0.1327
  773   0.1097
  774   0.1343
  775   0.1058
  776   0.0916
  777   0.1512
  778   0.1899
  779   0.1729
  780   0.1469
  781   0.2371
  782   0.1461
  783   0.1114
  784   0.1309
  785   0.1240
  786   0.0736
  787   0.0633
  788   0.0901
  789   0.0859
  790   0.1248
  791   0.0919
  792   0.1208
  793   0.1535
  794   0.1593
  795   0.1770
  796   0.1929
  797   0.2436
  798   0.2015
  799   0.2190
  800   0.3218
  801   0.2931
  802   0.2216
  803   0.2646
  804   0.2695
  805   0.3127
  806   0.3010
  807   0.4695
  808   0.4030
  809   0.4508
  810   0.4221
  811   0.3826
  812   0.4074
  813   0.4063
  814   0.4294
  815   0.4422
