# Supplementary material for: Comparative structural insights and functional analysis for the distinct unbound states of Human AGO proteins
Source: Sci Rep. 2025 Mar 19;15:9432. doi: 10.1038/s41598-025-91849-5 (PMC11923369; doi:10.1038/s41598-025-91849-5)
Supplement: Supplementary file 28 — Supplementary Information 16. [file 41598_2025_91849_MOESM28_ESM.zip › sites/lcs/AGO4/r1/rmsf-lcs1.xvg]

# This file was created Wed Dec 27 11:46:54 2023
# Created by:
#                       :-) GROMACS - gmx rmsf, 2020.3 (-:
# 
# Executable:   /home/panos/programs/bin/gmx
# Data prefix:  /home/panos/programs
# Working dir:  /media/panos/Seagate Expansion Drive/AGO4/production
# Command line:
#   gmx rmsf -b 20000 -f prod_center.xtc -s prod.tpr -o rmsf-lcs1.xvg -n lcs1.ndx -res
# gmx rmsf is part of G R O M A C S:
#
# Great Red Oystrich Makes All Chemists Sane
#
@    title "RMS fluctuation"
@    xaxis  label "Residue"
@    yaxis  label "(nm)"
@TYPE xy
  301   0.1053
  302   0.0951
  303   0.1411
  304   0.0919
  305   0.0825
  306   0.0632
  307   0.0658
  308   0.0624
  309   0.0717
  310   0.0797
  311   0.1712
  312   0.1526
  313   0.2067
  314   0.1800
  315   0.1391
  316   0.0821
  317   0.0748
  318   0.0705
  319   0.0576
  320   0.0687
  321   0.0729
  322   0.0742
  323   0.0664
  324   0.0818
  325   0.0822
  326   0.1050
  327   0.0992
  328   0.0994
  329   0.0885
  330   0.2705
  331   0.1483
  332   0.2162
  333   0.1894
  334   0.2063
  335   0.0933
  336   0.1128
  337   0.1759
  338   0.1854
  339   0.0911
  340   0.0971
  341   0.1327
  342   0.1273
  343   0.1222
  344   0.1568
