# Supplementary material for: Comparative structural insights and functional analysis for the distinct unbound states of Human AGO proteins
Source: Sci Rep. 2025 Mar 19;15:9432. doi: 10.1038/s41598-025-91849-5 (PMC11923369; doi:10.1038/s41598-025-91849-5)
Supplement: Supplementary file 28 — Supplementary Information 16. [file 41598_2025_91849_MOESM28_ESM.zip › sites/lcs/AGO4/r2/rmsf-lcs1.xvg]

# This file was created Wed Dec 27 11:11:48 2023
# Created by:
#                        :-) GROMACS - gmx rmsf, 2021 (-:
# 
# Executable:   /home/panos/programs/bin/gmx
# Data prefix:  /home/panos/programs
# Working dir:  /media/panos/206c1b5a-e5c5-4016-9bdd-177d61394396/sim/AGO4/production
# Command line:
#   gmx rmsf -b 20000 -f prod_center.xtc -s prod.tpr -o rmsf-lcs1.xvg -n lcs1.ndx -res
# gmx rmsf is part of G R O M A C S:
#
# S  C  A  M  O  R  G
#
@    title "RMS fluctuation"
@    xaxis  label "Residue"
@    yaxis  label "(nm)"
@TYPE xy
  301   0.1076
  302   0.0929
  303   0.2283
  304   0.0882
  305   0.0818
  306   0.0686
  307   0.0860
  308   0.0841
  309   0.0769
  310   0.1017
  311   0.2210
  312   0.2732
  313   0.2473
  314   0.2011
  315   0.1898
  316   0.0990
  317   0.0773
  318   0.0772
  319   0.0650
  320   0.1048
  321   0.0883
  322   0.0785
  323   0.0799
  324   0.1152
  325   0.0757
  326   0.0911
  327   0.0927
  328   0.0918
  329   0.0787
  330   0.1467
  331   0.1154
  332   0.1546
  333   0.1363
  334   0.2294
  335   0.1346
  336   0.1372
  337   0.1778
  338   0.1830
  339   0.1260
  340   0.0999
  341   0.1149
  342   0.1138
  343   0.1023
  344   0.1197
