# Supplementary material for: Comparative structural insights and functional analysis for the distinct unbound states of Human AGO proteins
Source: Sci Rep. 2025 Mar 19;15:9432. doi: 10.1038/s41598-025-91849-5 (PMC11923369; doi:10.1038/s41598-025-91849-5)
Supplement: Supplementary file 28 — Supplementary Information 16. [file 41598_2025_91849_MOESM28_ESM.zip › sites/lcs/AGO4/r3/rmsf-lcs1.xvg]

# This file was created Sun Jul 14 15:38:06 2024
# Created by:
#                       :-) GROMACS - gmx rmsf, 2024.1 (-:
# 
# Executable:   /usr/local/gromacs/bin/gmx
# Data prefix:  /usr/local/gromacs
# Working dir:  /media/simdrive/agosim3/AGO4/production
# Command line:
#   gmx rmsf -b 20000 -f prod_center.xtc -s prod.tpr -o rmsf-lcs1.xvg -n lcs1.ndx -res
# gmx rmsf is part of G R O M A C S:
#
# GRoups of Organic Molecules in ACtion for Science
#
@    title "RMS fluctuation"
@    xaxis  label "Residue"
@    yaxis  label "(nm)"
@TYPE xy
  301   0.1159
  302   0.0911
  303   0.1613
  304   0.0953
  305   0.0943
  306   0.0817
  307   0.0799
  308   0.1422
  309   0.0957
  310   0.1558
  311   0.2763
  312   0.4092
  313   0.2570
  314   0.3166
  315   0.3348
  316   0.2413
  317   0.2234
  318   0.1063
  319   0.0638
  320   0.1068
  321   0.0847
  322   0.0862
  323   0.0872
  324   0.1188
  325   0.0691
  326   0.0895
  327   0.0796
  328   0.0784
  329   0.0694
  330   0.1495
  331   0.1075
  332   0.1390
  333   0.1672
  334   0.2029
  335   0.1121
  336   0.1260
  337   0.1734
  338   0.1940
  339   0.1218
  340   0.1095
  341   0.1347
  342   0.1157
  343   0.1236
  344   0.1634
